# Supplementary material for: Neuronal tuning aligns dynamically with object and texture manifolds across the visual hierarchy
Source: Nat Neurosci. 2026 Mar 10;29(4):864–75. doi: 10.1038/s41593-026-02207-1 (PMC13061647; doi:10.1038/s41593-026-02207-1)
Supplement: Supplementary file 10 — Attribution data for time windows 5, 10, 20, 25 and 50 ms, for panel b. Time window specific evolution trajectory of time windows 10, 20, 25 and 50 ms, for panel c. [file 41593_2026_2207_MOESM10_ESM.zip › ExtendedFig4_Source_data/FigureExtended4C_src_normresp_wdw_140-160_DeePSim_sem.csv]

0	1	2	3	4	5	6	7	8	9	10	11	12	13	14	15	16	17	18	19	20	21	22	23	24	25	26	27	28	29	30	31	32	33	34	35	36	37	38	39	40	41	42	43	44	45	46	47	48	49
0.06149937593433821	0.055365246957709696	0.05305458306792217	0.05169440663956198	0.055651981069911885	0.05123271936132004	0.04385089308940877	0.048351340946187406	0.04421290889234667	0.0504159659514238	0.055304685523442615	0.040267235705932235	0.05397599068488296	0.04895554098349234	0.058775345141217857	0.04236973840232	0.05068153035621146	0.05624913469238948	0.05168682626381776	0.060596466030819314	0.05087092767007116	0.05051623128937729	0.05251172991565583	0.046948381798159	0.04664858136268299	0.04226930706649784	0.056511241058111984	0.054424616701717	0.04978018292067978	0.04714575051359941	0.04779700761607461	0.04295926358972268	0.04980115038504651	0.046246558880363504	0.05507958147552107	0.05071026831778185	0.051162975392991285	0.045681231317452886	0.05694446296940426	0.05397014047870084	0.04497987078225145	0.04210052016068903	0.05249902885587887	0.048478482296061956	0.0528631591289628	0.054193256075001625	0.05731841350707415	0.055755834791037885	0.055755834791037885	0.055755834791037885
0.05298093317680652	0.06153706760083844	0.06408555398711677	0.06994223667543722	0.0687602594915316	0.08099293674911923	0.07717077016821415	0.08739400528023603	0.07230808021039589	0.07840738081242764	0.08226607930430214	0.07894158887026549	0.09079746904824927	0.07507702250501538	0.05491651083696297	0.07680033430865033	0.06778386526351068	0.04876315333124504	0.07056581828168709	0.06480312255830117	0.0657422063255142	0.07156871883811856	0.06626226798323515	0.07121696326349514	0.06272203667193496	0.07466966466025196	0.06303151389698188	0.08304980961947252	0.082711223291721	0.08411736649097487	0.06382750546140947	0.07249945599331431	0.07024130875246412	0.07488451513538451	0.07146348240638653	0.07317399877088553	0.07317399877088553	0.07317399877088553	0.07317399877088553	0.07317399877088553	0.07317399877088553	0.07317399877088553	0.07317399877088553	0.07317399877088553	0.07317399877088553	0.07317399877088553	0.07317399877088553	0.07317399877088553	0.07317399877088553	0.07317399877088553
0.08323998315338066	0.0663846911675166	0.08280269654620798	0.08048787677824797	0.07692713520150138	0.08547157054663254	0.06458176503852961	0.08747384169963805	0.08846402693541357	0.11258979343641078	0.08572841517120176	0.09604107615030928	0.08670033396631442	0.09182911610244134	0.10313654180464898	0.09723255422517038	0.07685136230316249	0.09816964640730971	0.10159038747042912	0.09397102405426143	0.08738383406763998	0.09381137969446839	0.08562589521319619	0.10714195549823609	0.09472678167615387	0.09125786600208248	0.09457122400276845	0.11484069422291462	0.10603835819617893	0.10394438823027562	0.08894991967331414	0.08416422418097255	0.10795260758248505	0.0960584158817288	0.0960584158817288	0.0960584158817288	0.0960584158817288	0.0960584158817288	0.0960584158817288	0.0960584158817288	0.0960584158817288	0.0960584158817288	0.0960584158817288	0.0960584158817288	0.0960584158817288	0.0960584158817288	0.0960584158817288	0.0960584158817288	0.0960584158817288	0.0960584158817288
0.07250447091846965	0.04811322541482306	0.04441496633811663	0.04786426204220181	0.05615462991577184	0.057634497267139206	0.050292997943251344	0.052988003319679323	0.0432839120939358	0.05333135126313038	0.060584501442031195	0.050168949231216634	0.04201466198162674	0.056651090584953434	0.04688115594760632	0.05460925099406313	0.06718940797060265	0.05334793124814766	0.04702688825332124	0.04742089536673688	0.05606622030786959	0.05100658128675027	0.05031543187116805	0.05121994975491707	0.05461312514512871	0.05415497809866918	0.05914789796882926	0.05206702465369918	0.04954453117120966	0.05926826516338053	0.04933906547739413	0.05421709893318392	0.046664458912922646	0.058260942852024766	0.04491386694308447	0.05797770462268072	0.05528668355755705	0.04150563023064666	0.048396156894101865	0.048396156894101865	0.048396156894101865	0.048396156894101865	0.048396156894101865	0.048396156894101865	0.048396156894101865	0.048396156894101865	0.048396156894101865	0.048396156894101865	0.048396156894101865	0.048396156894101865
0.06894044221452326	0.061357505955612006	0.05630022875246914	0.06688299083025959	0.050391604944489576	0.07453536876001099	0.048558215183569016	0.05221215121009894	0.07109358327798108	0.06553229368757267	0.07044747739374681	0.0805748143021207	0.07549164472667427	0.06519866994496719	0.06350123037451531	0.081011224871833	0.06378649852757616	0.06226639213896459	0.06288748692611486	0.07171925547941797	0.07342644770973647	0.069502420088665	0.08187333367662898	0.06300451558080458	0.07299031990886123	0.06518625686518881	0.06296467466184004	0.062465008023688345	0.06716814700382258	0.06304729180916226	0.06510771940649242	0.06510771940649242	0.06510771940649242	0.06510771940649242	0.06510771940649242	0.06510771940649242	0.06510771940649242	0.06510771940649242	0.06510771940649242	0.06510771940649242	0.06510771940649242	0.06510771940649242	0.06510771940649242	0.06510771940649242	0.06510771940649242	0.06510771940649242	0.06510771940649242	0.06510771940649242	0.06510771940649242	0.06510771940649242
0.08513275910109222	0.09434931726767964	0.0963126795142478	0.09150265122418966	0.11252443645515917	0.08122223623537128	0.10511161173989335	0.07919782501087462	0.09947009095865508	0.1283984347493074	0.09734496445393596	0.08478518864227713	0.09792387003207305	0.09720312653741872	0.07037863888210724	0.09737263190339547	0.08825893363414457	0.12912450633210637	0.10859740201265937	0.08863253142869522	0.122434589362883	0.09415203704780774	0.11021056456065735	0.08635071437691474	0.130204760916151	0.07472799307970997	0.12602936383233754	0.12101260012538358	0.09538939567553867	0.09144730368010412	0.1022571076052272	0.07644595165906397	0.10294215902623612	0.10546701158654918	0.09310367683309129	0.09261281417051768	0.13790661017642056	0.1163324896607394	0.09526348969624071	0.08469095989029614	0.08997722479326843	0.08997722479326843	0.08997722479326843	0.08997722479326843	0.08997722479326843	0.08997722479326843	0.08997722479326843	0.08997722479326843	0.08997722479326843	0.08997722479326843
0.13436688615802025	0.12043344906578314	0.10580410469448533	0.12969934505505898	0.11815391153298875	0.11447640515300579	0.09756232356905857	0.09959252545205312	0.098624979880618	0.09763463300014195	0.09593899965797364	0.10226069777271941	0.12307479337799311	0.09980853351355876	0.12681605680685734	0.09806786722380989	0.10797299844193392	0.11448495726049988	0.09779344393497227	0.10036301711194022	0.09099488150459438	0.07942298987830937	0.13131322785776708	0.10173501368194303	0.11811127433828532	0.12211842770566342	0.12011485102197438	0.12011485102197438	0.12011485102197438	0.12011485102197438	0.12011485102197438	0.12011485102197438	0.12011485102197438	0.12011485102197438	0.12011485102197438	0.12011485102197438	0.12011485102197438	0.12011485102197438	0.12011485102197438	0.12011485102197438	0.12011485102197438	0.12011485102197438	0.12011485102197438	0.12011485102197438	0.12011485102197438	0.12011485102197438	0.12011485102197438	0.12011485102197438	0.12011485102197438	0.12011485102197438
0.03784456802892955	0.03414598402562926	0.04033919188853533	0.032613261534905263	0.03558117772876468	0.03127891075391265	0.03705692246666568	0.02734660121940394	0.03770990643244344	0.03511858194175244	0.03138600767866886	0.042276649260004184	0.03484601641736613	0.030883836703939883	0.04103526218125086	0.04210656802277432	0.038061045941171524	0.033510063253317894	0.034709964316850424	0.03625666873244243	0.03382503099950375	0.04084601982172821	0.03239606118747929	0.0334636443057002	0.04299562730435305	0.04028300905690811	0.04812998398038392	0.04420649651864602	0.04420649651864602	0.04420649651864602	0.04420649651864602	0.04420649651864602	0.04420649651864602	0.04420649651864602	0.04420649651864602	0.04420649651864602	0.04420649651864602	0.04420649651864602	0.04420649651864602	0.04420649651864602	0.04420649651864602	0.04420649651864602	0.04420649651864602	0.04420649651864602	0.04420649651864602	0.04420649651864602	0.04420649651864602	0.04420649651864602	0.04420649651864602	0.04420649651864602
0.054195231009970236	0.06304725869939187	0.06480401652252914	0.06442737890684616	0.048932832380405564	0.05294393585795268	0.051987069588215744	0.05314841265101018	0.060267014277423765	0.06065575675438651	0.047663240455070886	0.052400443397217826	0.06496490374130406	0.05697959667182365	0.05341976817079054	0.06636429371577993	0.0635263216708034	0.05812500345686007	0.058668922677079856	0.05830350055077815	0.0626923840309683	0.05714905617906351	0.05941700489747022	0.05643050898742757	0.06319784006204517	0.05733020409925818	0.048887197658251856	0.05784744251131334	0.059895640030735345	0.052193079741952954	0.04880416164532043	0.061202606443074306	0.055244518379988665	0.06745116917088227	0.061347843775435465	0.061347843775435465	0.061347843775435465	0.061347843775435465	0.061347843775435465	0.061347843775435465	0.061347843775435465	0.061347843775435465	0.061347843775435465	0.061347843775435465	0.061347843775435465	0.061347843775435465	0.061347843775435465	0.061347843775435465	0.061347843775435465	0.061347843775435465
0.08208180753916557	0.08240594924077387	0.0630571335468544	0.07914322316632648	0.0967072885765595	0.0688130020104012	0.07453341891372407	0.07460205638437721	0.09342832815151754	0.07660492735613349	0.09482916580526146	0.07486906071822284	0.08050807334639139	0.09400660285850153	0.08050995774640839	0.10114343650738503	0.07753712516874445	0.09873166794092246	0.08104139873564932	0.09366124695818098	0.08042335892052933	0.09645971232043013	0.07801011667074839	0.06642673361069636	0.08580788401132484	0.09008154314543924	0.08712357482580851	0.10299519250147587	0.07966264294852972	0.0711553421471929	0.10832636572070664	0.1000098756320354	0.11000195792770343	0.10500591677986941	0.10500591677986941	0.10500591677986941	0.10500591677986941	0.10500591677986941	0.10500591677986941	0.10500591677986941	0.10500591677986941	0.10500591677986941	0.10500591677986941	0.10500591677986941	0.10500591677986941	0.10500591677986941	0.10500591677986941	0.10500591677986941	0.10500591677986941	0.10500591677986941
0.07909728992417167	0.04640150971459125	0.0653817869229229	0.05874725689489821	0.07178291311161197	0.053929291380383264	0.06398664508026325	0.06541579835136684	0.056452935953065754	0.07328747502396135	0.06411110937851083	0.06801255490696087	0.05953920888974535	0.05237641401207865	0.05951643341876718	0.05652150755432574	0.06721366149228197	0.06303863562110368	0.056156763695167616	0.058451229209457264	0.06985760326336965	0.05627814582022347	0.06836594393970787	0.05696755883297812	0.07396728290979451	0.07426824495925587	0.057045618531383645	0.0702548398291873	0.0808334347399321	0.07944197574658149	0.053346576459384745	0.06639427610298312	0.06639427610298312	0.06639427610298312	0.06639427610298312	0.06639427610298312	0.06639427610298312	0.06639427610298312	0.06639427610298312	0.06639427610298312	0.06639427610298312	0.06639427610298312	0.06639427610298312	0.06639427610298312	0.06639427610298312	0.06639427610298312	0.06639427610298312	0.06639427610298312	0.06639427610298312	0.06639427610298312
0.04140090833649677	0.04176139294709867	0.039863128965417216	0.03965333949809174	0.046261273744428046	0.03198181068928523	0.046413061350867396	0.036535464357256894	0.04683821079412846	0.03655170338344666	0.05085161160033506	0.03389995173687257	0.03866582337542321	0.037195367364165254	0.04630808101109931	0.03553011136174835	0.04159643030746441	0.05353120359022796	0.05276570426334078	0.048477627449076424	0.04980302107255809	0.04793799208793797	0.04514466398568407	0.05165720586270511	0.05059938850338917	0.04768795559194188	0.04347371634472156	0.048093206501744014	0.04680997203261267	0.05154531689043344	0.052572351661506554	0.05205883427597	0.05205883427597	0.05205883427597	0.05205883427597	0.05205883427597	0.05205883427597	0.05205883427597	0.05205883427597	0.05205883427597	0.05205883427597	0.05205883427597	0.05205883427597	0.05205883427597	0.05205883427597	0.05205883427597	0.05205883427597	0.05205883427597	0.05205883427597	0.05205883427597
0.06468533830311939	0.056916550430911164	0.061485225764311965	0.07051064581873714	0.058067783553019406	0.07388353075018508	0.06712869077458633	0.06414406870565491	0.06300517661804847	0.07075131989354222	0.0673118314835012	0.05459535634911759	0.06605685820234027	0.07591899011122677	0.07958512592426809	0.051163027265790965	0.07158576815321764	0.07659794381618136	0.07641128453965632	0.07533213753764278	0.06897496752559328	0.06747510039719071	0.058797918564115585	0.07303135730697355	0.07130345915228865	0.08218733268671267	0.06898604024936371	0.055201223751237885	0.07662750406967658	0.06355896200775592	0.06995025845214538	0.06675461022995065	0.06675461022995065	0.06675461022995065	0.06675461022995065	0.06675461022995065	0.06675461022995065	0.06675461022995065	0.06675461022995065	0.06675461022995065	0.06675461022995065	0.06675461022995065	0.06675461022995065	0.06675461022995065	0.06675461022995065	0.06675461022995065	0.06675461022995065	0.06675461022995065	0.06675461022995065	0.06675461022995065
0.08841952181293551	0.07267906738777495	0.06217383496993356	0.07014067068889963	0.07669273424522728	0.06414312474516731	0.07484465591997527	0.07788206045381807	0.06753870146835277	0.09275415309197706	0.07132276138863282	0.08544731973475381	0.07190313677555557	0.06681372678454649	0.062044890008095925	0.06423621098914442	0.06790943309296475	0.08357323066584899	0.06192745333727099	0.0746770769789187	0.07620589884454296	0.050829799183897614	0.054056435791084316	0.07337759385602383	0.07765608841349816	0.08263812745111469	0.07024548615341748	0.07865991306750049	0.06905039839730637	0.05234646623978795	0.07175160425260335	0.06842147768521219	0.07008654096890778	0.07008654096890778	0.07008654096890778	0.07008654096890778	0.07008654096890778	0.07008654096890778	0.07008654096890778	0.07008654096890778	0.07008654096890778	0.07008654096890778	0.07008654096890778	0.07008654096890778	0.07008654096890778	0.07008654096890778	0.07008654096890778	0.07008654096890778	0.07008654096890778	0.07008654096890778
0.054634471052786376	0.07614072123263535	0.05713278429023171	0.05590879014402981	0.07431001724533419	0.05765896032511416	0.05965673214167555	0.05222028786996148	0.05876125715649897	0.07413114116783825	0.06321391659927683	0.08154489214204028	0.053695779149132	0.0517423224034685	0.06711260378214672	0.06689391981644639	0.07244950872885465	0.06394990882287409	0.05847930671454092	0.06902311911410217	0.06076228246398042	0.06779418599521744	0.06902531545503089	0.056711359211686456	0.08436667711903859	0.06822632969523423	0.07097474915523601	0.07706733859361216	0.07168741013395163	0.06350391366170592	0.06759566189782877	0.06759566189782877	0.06759566189782877	0.06759566189782877	0.06759566189782877	0.06759566189782877	0.06759566189782877	0.06759566189782877	0.06759566189782877	0.06759566189782877	0.06759566189782877	0.06759566189782877	0.06759566189782877	0.06759566189782877	0.06759566189782877	0.06759566189782877	0.06759566189782877	0.06759566189782877	0.06759566189782877	0.06759566189782877
0.0631611432028653	0.04641983204974613	0.04558890974906598	0.06572883953970067	0.04604025700219056	0.049350593321797476	0.041971025835871124	0.04558645631483492	0.0555613888402558	0.04882573528493318	0.044497819276550825	0.03881209198886793	0.05387513420840736	0.04640299927262525	0.04316951310911294	0.044509223925665586	0.0415081668440864	0.05814007089848977	0.049108321694596606	0.05554074347558257	0.053506788291857406	0.04860920377591017	0.05014510635203001	0.04937715506397009	0.04937715506397009	0.04937715506397009	0.04937715506397009	0.04937715506397009	0.04937715506397009	0.04937715506397009	0.04937715506397009	0.04937715506397009	0.04937715506397009	0.04937715506397009	0.04937715506397009	0.04937715506397009	0.04937715506397009	0.04937715506397009	0.04937715506397009	0.04937715506397009	0.04937715506397009	0.04937715506397009	0.04937715506397009	0.04937715506397009	0.04937715506397009	0.04937715506397009	0.04937715506397009	0.04937715506397009	0.04937715506397009	0.04937715506397009
0.06601485733326339	0.04608682033911612	0.05378326427261977	0.046252088453517436	0.057964716798148096	0.04204846740262081	0.044464909657335766	0.040471745948196886	0.052355924880797294	0.046582877120370424	0.04217884743166523	0.05468615709169073	0.0485465125706927	0.05469393121654029	0.04713569029272636	0.048740374340743506	0.04663610685246677	0.049105715702788565	0.04427802278133756	0.059807710023121255	0.05385923205358215	0.05237921014829687	0.06348970354292831	0.05793445684561259	0.05793445684561259	0.05793445684561259	0.05793445684561259	0.05793445684561259	0.05793445684561259	0.05793445684561259	0.05793445684561259	0.05793445684561259	0.05793445684561259	0.05793445684561259	0.05793445684561259	0.05793445684561259	0.05793445684561259	0.05793445684561259	0.05793445684561259	0.05793445684561259	0.05793445684561259	0.05793445684561259	0.05793445684561259	0.05793445684561259	0.05793445684561259	0.05793445684561259	0.05793445684561259	0.05793445684561259	0.05793445684561259	0.05793445684561259
0.11223712899530781	0.09885465631705473	0.08162370162536339	0.1283634344905026	0.10314903629005227	0.09031172846330833	0.09191671813332772	0.08766412132023661	0.09054852483864868	0.09799104380576705	0.10941489604922584	0.06893252385779322	0.10577183579077104	0.08560948921925834	0.10521496859630917	0.11190326346480124	0.11579321168112792	0.14459404298091919	0.13315625642217643	0.10336503815202015	0.10995374305997539	0.10019942196703077	0.09827232401640341	0.1033517583782414	0.10098188050714385	0.09239350794652844	0.12562884089952986	0.0969238247813447	0.12442578225709443	0.10725736476383463	0.11584157351046451	0.11584157351046451	0.11584157351046451	0.11584157351046451	0.11584157351046451	0.11584157351046451	0.11584157351046451	0.11584157351046451	0.11584157351046451	0.11584157351046451	0.11584157351046451	0.11584157351046451	0.11584157351046451	0.11584157351046451	0.11584157351046451	0.11584157351046451	0.11584157351046451	0.11584157351046451	0.11584157351046451	0.11584157351046451
0.06721668926319765	0.05937274050744579	0.07572169538192136	0.06705721450422364	0.05448057741076898	0.06383983964038915	0.055916732192225205	0.05717758366976309	0.07219462845011346	0.05679418797963152	0.05239005885602354	0.06896336066525928	0.06456399626969916	0.061869780601249584	0.06846962006178134	0.06564191232736985	0.0541515643085597	0.06234971710319152	0.06065645674401545	0.0728700427027347	0.0677535839854876	0.07128203953273299	0.06702614635352971	0.071832972070106	0.06963647598053499	0.08227894813992533	0.059116786292630966	0.06351102097884975	0.07666312656085823	0.06396177029005272	0.06774366143405985	0.05737084674088419	0.06255725408747202	0.06255725408747202	0.06255725408747202	0.06255725408747202	0.06255725408747202	0.06255725408747202	0.06255725408747202	0.06255725408747202	0.06255725408747202	0.06255725408747202	0.06255725408747202	0.06255725408747202	0.06255725408747202	0.06255725408747202	0.06255725408747202	0.06255725408747202	0.06255725408747202	0.06255725408747202
0.08457616219884684	0.0774886243688341	0.0753330537243444	0.07400882047661589	0.06516434563665734	0.06428815147338991	0.047266047422971164	0.06803064226481996	0.057279636908915965	0.07520745932694621	0.05644604890729351	0.06584698846326538	0.062432074902104145	0.0609633642300261	0.07410678955155427	0.0702284737809725	0.06418359736628584	0.0690184426637747	0.07888744395460515	0.06634404537639196	0.07571281485216566	0.06770991997703085	0.0683392764023751	0.05764718648749539	0.06509486553495156	0.05973391727377991	0.07067933348084049	0.07104215410179855	0.07508605579140126	0.09361219503046282	0.07002770874294281	0.0934621637743691	0.08120409406121902	0.07586433023785025	0.075190382146524	0.07552735619218713	0.07552735619218713	0.07552735619218713	0.07552735619218713	0.07552735619218713	0.07552735619218713	0.07552735619218713	0.07552735619218713	0.07552735619218713	0.07552735619218713	0.07552735619218713	0.07552735619218713	0.07552735619218713	0.07552735619218713	0.07552735619218713
0.05298935534716502	0.04427913025510979	0.046648473298213894	0.04255677699240843	0.04586121778806566	0.047266933467219496	0.04719856676380805	0.053098632696850216	0.0477322499927862	0.044786560608273594	0.05676041147057892	0.07177771420505613	0.05499988738356092	0.05645934602836631	0.06851810778479815	0.06096441030824748	0.06063283333145444	0.06519475642727376	0.059663441489504525	0.06401719955656422	0.06396176095174799	0.06644812270224232	0.057790951766718376	0.05056842170896659	0.06261221372585367	0.06568348648145686	0.06873239748993386	0.07513375370412032	0.0719330755970271	0.0719330755970271	0.0719330755970271	0.0719330755970271	0.0719330755970271	0.0719330755970271	0.0719330755970271	0.0719330755970271	0.0719330755970271	0.0719330755970271	0.0719330755970271	0.0719330755970271	0.0719330755970271	0.0719330755970271	0.0719330755970271	0.0719330755970271	0.0719330755970271	0.0719330755970271	0.0719330755970271	0.0719330755970271	0.0719330755970271	0.0719330755970271
0.09540088839803937	0.09134370369881437	0.07651300269074544	0.08087768396704025	0.07968583671826383	0.07559268956567666	0.07804043044356776	0.09307165311515496	0.060594086041984796	0.08996768284370936	0.11388616733024971	0.08339530804259951	0.09495749646364354	0.08631962742838585	0.07687536920283658	0.09995075562410366	0.09796527080696725	0.08695170401325733	0.08069031654365938	0.09892667045115233	0.08080413956347923	0.09171839365626182	0.10199500203340874	0.09371150190145684	0.08721253212701285	0.08734761326262604	0.09023463010283425	0.09600196237767175	0.08871428321322995	0.09235812279545084	0.09235812279545084	0.09235812279545084	0.09235812279545084	0.09235812279545084	0.09235812279545084	0.09235812279545084	0.09235812279545084	0.09235812279545084	0.09235812279545084	0.09235812279545084	0.09235812279545084	0.09235812279545084	0.09235812279545084	0.09235812279545084	0.09235812279545084	0.09235812279545084	0.09235812279545084	0.09235812279545084	0.09235812279545084	0.09235812279545084
0.06175890686613625	0.0513275926153711	0.050469315129006605	0.052996901014896965	0.04508679195496834	0.058454503561952545	0.05068044481063494	0.05201736996052627	0.0468163563426872	0.044618454184754526	0.05746451813728742	0.051481353285798004	0.047733472952937006	0.03926270203952038	0.05678788221067617	0.049837098106877135	0.0459299599572978	0.04314872890471607	0.04743275078605854	0.04018835129771841	0.050402080390633305	0.03652121809374497	0.04628073352600177	0.04936125703115036	0.05105311154358415	0.04216591051097162	0.04660951102727789	0.04660951102727789	0.04660951102727789	0.04660951102727789	0.04660951102727789	0.04660951102727789	0.04660951102727789	0.04660951102727789	0.04660951102727789	0.04660951102727789	0.04660951102727789	0.04660951102727789	0.04660951102727789	0.04660951102727789	0.04660951102727789	0.04660951102727789	0.04660951102727789	0.04660951102727789	0.04660951102727789	0.04660951102727789	0.04660951102727789	0.04660951102727789	0.04660951102727789	0.04660951102727789
0.042554171511699004	0.05552045483495435	0.05575311290841634	0.06467345272219434	0.0518048058965102	0.04888440819399948	0.049733764633180626	0.04503548782793243	0.0440342914243963	0.04644378585666248	0.03896165785138772	0.04768610410178098	0.05828598542548344	0.04528483744673974	0.04753182960206633	0.05265653186562761	0.045055687097525075	0.052102380801221995	0.04703431113392423	0.05559240769971047	0.04612941624725537	0.04866506936935687	0.04739724280830612	0.04739724280830612	0.04739724280830612	0.04739724280830612	0.04739724280830612	0.04739724280830612	0.04739724280830612	0.04739724280830612	0.04739724280830612	0.04739724280830612	0.04739724280830612	0.04739724280830612	0.04739724280830612	0.04739724280830612	0.04739724280830612	0.04739724280830612	0.04739724280830612	0.04739724280830612	0.04739724280830612	0.04739724280830612	0.04739724280830612	0.04739724280830612	0.04739724280830612	0.04739724280830612	0.04739724280830612	0.04739724280830612	0.04739724280830612	0.04739724280830612
0.04622903986268744	0.036206231839320695	0.05589996262360984	0.047024086624543986	0.052932098182693295	0.04567579761081657	0.03840499246798076	0.05677956583242941	0.04394314193987621	0.047807244815322406	0.04909228871417435	0.05849593154063935	0.046496020197986966	0.04723971489668353	0.04923301587017884	0.05660589292153646	0.05519961055409565	0.06037286863135575	0.047373727816098	0.05757005015252007	0.06115235163937211	0.05068370602732169	0.05906294228293739	0.04640914922308503	0.04777298740091531	0.04419058294942357	0.046926113677548884	0.04555834831348623	0.04555834831348623	0.04555834831348623	0.04555834831348623	0.04555834831348623	0.04555834831348623	0.04555834831348623	0.04555834831348623	0.04555834831348623	0.04555834831348623	0.04555834831348623	0.04555834831348623	0.04555834831348623	0.04555834831348623	0.04555834831348623	0.04555834831348623	0.04555834831348623	0.04555834831348623	0.04555834831348623	0.04555834831348623	0.04555834831348623	0.04555834831348623	0.04555834831348623
0.09886111332359317	0.08288386002214357	0.07994777152071203	0.08879546343052408	0.07808696288343123	0.0976224155345139	0.08532748796479632	0.08325481609104107	0.09183303472729588	0.09989033640914358	0.09456321519909927	0.09888512214239217	0.08376052772069084	0.08253006467100187	0.09357961931879195	0.07927359946038355	0.1046072447696946	0.11179469589481564	0.09147985234930195	0.09048467542544628	0.1083499051436906	0.09316539585465054	0.10011926908932131	0.10528123988326663	0.09692879869517572	0.10664692510847358	0.09208044791054079	0.10967250674574093	0.10958592801273932	0.10962921737924014	0.10962921737924014	0.10962921737924014	0.10962921737924014	0.10962921737924014	0.10962921737924014	0.10962921737924014	0.10962921737924014	0.10962921737924014	0.10962921737924014	0.10962921737924014	0.10962921737924014	0.10962921737924014	0.10962921737924014	0.10962921737924014	0.10962921737924014	0.10962921737924014	0.10962921737924014	0.10962921737924014	0.10962921737924014	0.10962921737924014
0.07206777843148698	0.07034195653185642	0.06837212510439628	0.07062460556748373	0.078747198552363	0.07538178483612719	0.07625303828079247	0.0751698624280438	0.07167238291204951	0.08593826653786608	0.08566810306139962	0.08011816881270505	0.06515405028208258	0.091501790018672	0.07419057435803475	0.08445330084178444	0.08354482824366156	0.07087083669636712	0.06852005087500022	0.07730497134532628	0.08120631475082597	0.08280932773163369	0.06971415854325519	0.08524596820998095	0.06442960151678281	0.08226849250755772	0.08024019970143399	0.08522581283304503	0.08770750783471476	0.08305957488679969	0.0714028611295612	0.07617378383116812	0.09213587270640226	0.09277140687146912	0.08428737451807557	0.07841280318070579	0.08293205578909267	0.09830460578328543	0.09061833078618906	0.09061833078618906	0.09061833078618906	0.09061833078618906	0.09061833078618906	0.09061833078618906	0.09061833078618906	0.09061833078618906	0.09061833078618906	0.09061833078618906	0.09061833078618906	0.09061833078618906
0.029235898956305382	0.0419154485790174	0.030042791230914058	0.03568631559423132	0.022638141650010653	0.02278639590592901	0.029788438040193835	0.023263453837535378	0.033290623072380426	0.02486291245144446	0.03286905980522487	0.025951530285657786	0.048474344216655696	0.05759518004029094	0.04176366312929975	0.04904241285533149	0.057433539678715215	0.0677004768513075	0.12101641904769349	0.07188817760049605	0.07781596082172025	0.0818080346864499	0.07043905750964724	0.07057660726609073	0.1056375127670536	0.08216586389410364	0.07005705759940366	0.11194990798778533	0.0809648650207972	0.10365468662125421	0.0919351255124941	0.10270106879349657	0.08637013731063013	0.0917952826378955	0.10750889609146552	0.05485701876938492	0.09576566764544743	0.10604989264534588	0.10679489345328613	0.15397643946963124	0.12813446574093482	0.22396670911250624	0.17605058742672053	0.17605058742672053	0.17605058742672053	0.17605058742672053	0.17605058742672053	0.17605058742672053	0.17605058742672053	0.17605058742672053
0.062066168336333695	0.046637112131971546	0.056261447551377235	0.050025719808183766	0.04911599681613829	0.05328387772166541	0.055137592574692196	0.04973039619168803	0.040682301331727795	0.05029201406496793	0.045607396326592595	0.04509033125320027	0.04175623190848688	0.051375522529253426	0.05353492431552756	0.04668278470990791	0.041842188275965427	0.04267231872118052	0.0497826398227872	0.04728593927722575	0.04598615559621978	0.042116950976976944	0.04481061235233019	0.04989762416037261	0.05092396543386648	0.0427552502422449	0.04224959346013047	0.04190214926347408	0.042075871361802276	0.042075871361802276	0.042075871361802276	0.042075871361802276	0.042075871361802276	0.042075871361802276	0.042075871361802276	0.042075871361802276	0.042075871361802276	0.042075871361802276	0.042075871361802276	0.042075871361802276	0.042075871361802276	0.042075871361802276	0.042075871361802276	0.042075871361802276	0.042075871361802276	0.042075871361802276	0.042075871361802276	0.042075871361802276	0.042075871361802276	0.042075871361802276
0.06247068611056855	0.06308778810714244	0.06985192798638767	0.049132405066035945	0.06839692755721251	0.06598290224157739	0.07596585069581359	0.05994039800689617	0.052252735338171055	0.06399668140003915	0.06381384550562529	0.059100459932647106	0.05237392354487068	0.06131471637613836	0.06926005450100323	0.06336992388555371	0.07184781150603294	0.057548495781573	0.05825808143451624	0.05614915127552306	0.06254993206610522	0.06030669906928101	0.05868919619331374	0.0701308651594024	0.06260196268585438	0.06636641392262839	0.06636641392262839	0.06636641392262839	0.06636641392262839	0.06636641392262839	0.06636641392262839	0.06636641392262839	0.06636641392262839	0.06636641392262839	0.06636641392262839	0.06636641392262839	0.06636641392262839	0.06636641392262839	0.06636641392262839	0.06636641392262839	0.06636641392262839	0.06636641392262839	0.06636641392262839	0.06636641392262839	0.06636641392262839	0.06636641392262839	0.06636641392262839	0.06636641392262839	0.06636641392262839	0.06636641392262839
0.043005571967268154	0.0409653317015744	0.040338340598376	0.036045573101392614	0.040191564506455876	0.03377408484679287	0.035046732944937424	0.034105041906534454	0.04021000135691503	0.03073364341496535	0.038131317565860495	0.04106888183419849	0.039311962841892735	0.048471236903733575	0.0433607757325226	0.043438861554353114	0.034419146628094276	0.041817494150772634	0.03869578746270125	0.04567870952989114	0.03930016271929314	0.04248943612459214	0.04248943612459214	0.04248943612459214	0.04248943612459214	0.04248943612459214	0.04248943612459214	0.04248943612459214	0.04248943612459214	0.04248943612459214	0.04248943612459214	0.04248943612459214	0.04248943612459214	0.04248943612459214	0.04248943612459214	0.04248943612459214	0.04248943612459214	0.04248943612459214	0.04248943612459214	0.04248943612459214	0.04248943612459214	0.04248943612459214	0.04248943612459214	0.04248943612459214	0.04248943612459214	0.04248943612459214	0.04248943612459214	0.04248943612459214	0.04248943612459214	0.04248943612459214
0.047406623574017884	0.06484838286710311	0.06628080994767369	0.047778103761248296	0.05053702625607987	0.05089579771856473	0.050453760203165464	0.06903647530009978	0.0632196664230464	0.056528569320885014	0.05851715865984744	0.049529800715742915	0.061414787857161555	0.05130820176670835	0.05250295881161971	0.05826407553761256	0.07368691615609275	0.06552314794014112	0.05906479453794273	0.06526497529961406	0.06393490861467423	0.065018996812574	0.05748019615551262	0.061249596484043316	0.061249596484043316	0.061249596484043316	0.061249596484043316	0.061249596484043316	0.061249596484043316	0.061249596484043316	0.061249596484043316	0.061249596484043316	0.061249596484043316	0.061249596484043316	0.061249596484043316	0.061249596484043316	0.061249596484043316	0.061249596484043316	0.061249596484043316	0.061249596484043316	0.061249596484043316	0.061249596484043316	0.061249596484043316	0.061249596484043316	0.061249596484043316	0.061249596484043316	0.061249596484043316	0.061249596484043316	0.061249596484043316	0.061249596484043316
0.05447452931189817	0.03580415020783426	0.044594347314180174	0.04639367271981049	0.04779238897259303	0.05221751591039451	0.052455512285055246	0.04660991138772624	0.04306126999289722	0.054385513433389966	0.0447842230061313	0.04865809221239116	0.03726843176525703	0.03914526238003773	0.0670355666709646	0.05625332454869294	0.04023661128151754	0.038248890908057186	0.04505892468405993	0.04884218782999528	0.04545621542658323	0.047149201628289256	0.047149201628289256	0.047149201628289256	0.047149201628289256	0.047149201628289256	0.047149201628289256	0.047149201628289256	0.047149201628289256	0.047149201628289256	0.047149201628289256	0.047149201628289256	0.047149201628289256	0.047149201628289256	0.047149201628289256	0.047149201628289256	0.047149201628289256	0.047149201628289256	0.047149201628289256	0.047149201628289256	0.047149201628289256	0.047149201628289256	0.047149201628289256	0.047149201628289256	0.047149201628289256	0.047149201628289256	0.047149201628289256	0.047149201628289256	0.047149201628289256	0.047149201628289256
0.08522804246603058	0.06977339470611953	0.0555788794350346	0.0733268173257582	0.07367164559468045	0.06523092167289397	0.07376957445195574	0.07010085523660906	0.06969954563136217	0.05685319239640108	0.06057267242118741	0.07327614992087231	0.07072425438605623	0.054388465898939024	0.08594487195778457	0.07591947669405687	0.06904570879113585	0.06212712420291611	0.07221063483099814	0.07946955690328764	0.07741374233388577	0.07665588672931886	0.0719182760494194	0.07364163649607944	0.06804125561926662	0.07084144605767304	0.07084144605767304	0.07084144605767304	0.07084144605767304	0.07084144605767304	0.07084144605767304	0.07084144605767304	0.07084144605767304	0.07084144605767304	0.07084144605767304	0.07084144605767304	0.07084144605767304	0.07084144605767304	0.07084144605767304	0.07084144605767304	0.07084144605767304	0.07084144605767304	0.07084144605767304	0.07084144605767304	0.07084144605767304	0.07084144605767304	0.07084144605767304	0.07084144605767304	0.07084144605767304	0.07084144605767304
0.09070812165430177	0.05858543937535811	0.07500005766320929	0.06078754184933603	0.052902769522623856	0.06997371421472515	0.05737185843073341	0.06379823255190825	0.05404994061286449	0.06559862243807896	0.05643822071098886	0.0564953830081567	0.07710132846490232	0.06968577405967046	0.06434738612651343	0.06202591090889477	0.06138125609353816	0.07150672573104543	0.05587863436730023	0.0649047311404825	0.06039168275389136	0.06039168275389136	0.06039168275389136	0.06039168275389136	0.06039168275389136	0.06039168275389136	0.06039168275389136	0.06039168275389136	0.06039168275389136	0.06039168275389136	0.06039168275389136	0.06039168275389136	0.06039168275389136	0.06039168275389136	0.06039168275389136	0.06039168275389136	0.06039168275389136	0.06039168275389136	0.06039168275389136	0.06039168275389136	0.06039168275389136	0.06039168275389136	0.06039168275389136	0.06039168275389136	0.06039168275389136	0.06039168275389136	0.06039168275389136	0.06039168275389136	0.06039168275389136	0.06039168275389136
0.05092845366044855	0.043689147515931136	0.045451465174494034	0.03967669769890387	0.04707794492775793	0.041979855329731953	0.041499918134241316	0.042133772812653625	0.04700384440720435	0.04107572199521405	0.02967416592473628	0.0340284352355998	0.04494729455043282	0.04670739789198091	0.0409476930829805	0.04873858536970356	0.03689891153695883	0.039629147634054576	0.03416594959663512	0.048037771792382056	0.04306266908443253	0.04337844313808221	0.04322055611125737	0.04322055611125737	0.04322055611125737	0.04322055611125737	0.04322055611125737	0.04322055611125737	0.04322055611125737	0.04322055611125737	0.04322055611125737	0.04322055611125737	0.04322055611125737	0.04322055611125737	0.04322055611125737	0.04322055611125737	0.04322055611125737	0.04322055611125737	0.04322055611125737	0.04322055611125737	0.04322055611125737	0.04322055611125737	0.04322055611125737	0.04322055611125737	0.04322055611125737	0.04322055611125737	0.04322055611125737	0.04322055611125737	0.04322055611125737	0.04322055611125737
0.05417463037510554	0.04751165127906617	0.046570126386311105	0.055299366121464175	0.04652510275180478	0.046658315487243134	0.041951672506625064	0.04097056078253298	0.05251455528969528	0.04687768696329155	0.04933749025738839	0.04246575339951415	0.04149600958581366	0.053861089225129284	0.04666357112569203	0.05588067027575086	0.05232604831199222	0.05185776446804759	0.04043380759131769	0.04944908833139166	0.04494144796135467	0.04494144796135467	0.04494144796135467	0.04494144796135467	0.04494144796135467	0.04494144796135467	0.04494144796135467	0.04494144796135467	0.04494144796135467	0.04494144796135467	0.04494144796135467	0.04494144796135467	0.04494144796135467	0.04494144796135467	0.04494144796135467	0.04494144796135467	0.04494144796135467	0.04494144796135467	0.04494144796135467	0.04494144796135467	0.04494144796135467	0.04494144796135467	0.04494144796135467	0.04494144796135467	0.04494144796135467	0.04494144796135467	0.04494144796135467	0.04494144796135467	0.04494144796135467	0.04494144796135467
0.08122769412192642	0.07352812212705255	0.07865888567022779	0.06778284575865237	0.07479625832197435	0.08236673455600149	0.0787006916399263	0.07304157900947997	0.08623250922374981	0.07184110091336932	0.0778660088193493	0.06930497815504971	0.07986177246763741	0.0885900879503105	0.08356725460191057	0.11082448582318087	0.08541409632406376	0.09772427113905294	0.07249137342341479	0.07817147340023685	0.09155063764854716	0.09027423312047433	0.1085135770534157	0.09185891388317506	0.10623291973820513	0.10411453451827152	0.07502544800174127	0.10100060860414764	0.08400394821151738	0.10236251984874677	0.10636595102219264	0.0742500112670551	0.08180239480044818	0.10797699368815195	0.10313087155449789	0.10555393262132491	0.10555393262132491	0.10555393262132491	0.10555393262132491	0.10555393262132491	0.10555393262132491	0.10555393262132491	0.10555393262132491	0.10555393262132491	0.10555393262132491	0.10555393262132491	0.10555393262132491	0.10555393262132491	0.10555393262132491	0.10555393262132491
0.0508516009636922	0.05593634580171073	0.05111050091526022	0.05262194844681779	0.05164145404646978	0.04532184511377976	0.046325318497749596	0.04813974074784701	0.049729760866525585	0.040714229655333466	0.0556371770858871	0.0532674986973762	0.04336144462492489	0.03845692442784392	0.042287705055822994	0.04313048151316063	0.042709093284491816	0.042709093284491816	0.042709093284491816	0.042709093284491816	0.042709093284491816	0.042709093284491816	0.042709093284491816	0.042709093284491816	0.042709093284491816	0.042709093284491816	0.042709093284491816	0.042709093284491816	0.042709093284491816	0.042709093284491816	0.042709093284491816	0.042709093284491816	0.042709093284491816	0.042709093284491816	0.042709093284491816	0.042709093284491816	0.042709093284491816	0.042709093284491816	0.042709093284491816	0.042709093284491816	0.042709093284491816	0.042709093284491816	0.042709093284491816	0.042709093284491816	0.042709093284491816	0.042709093284491816	0.042709093284491816	0.042709093284491816	0.042709093284491816	0.042709093284491816
0.06060970015521606	0.04941550650303514	0.05517859735536999	0.04834808406925315	0.05000327107830997	0.04526532888709024	0.0499771170221874	0.05636630774112048	0.04053957437771882	0.04555633794665764	0.05307197797996906	0.05774479504571617	0.04542969995140947	0.0454681417055495	0.04622699794925213	0.048417095901694435	0.05113273081458854	0.051538253496560535	0.037646972316491376	0.05534584737673773	0.057645882998874826	0.0528646754079811	0.051444832753470206	0.0544910049576353	0.052967918855552756	0.052967918855552756	0.052967918855552756	0.052967918855552756	0.052967918855552756	0.052967918855552756	0.052967918855552756	0.052967918855552756	0.052967918855552756	0.052967918855552756	0.052967918855552756	0.052967918855552756	0.052967918855552756	0.052967918855552756	0.052967918855552756	0.052967918855552756	0.052967918855552756	0.052967918855552756	0.052967918855552756	0.052967918855552756	0.052967918855552756	0.052967918855552756	0.052967918855552756	0.052967918855552756	0.052967918855552756	0.052967918855552756
0.0915974601422336	0.09165566596897767	0.11531595110781927	0.08977378013845848	0.09151124781361347	0.12247520655517298	0.09291263636589585	0.09574381740812006	0.09624734094964066	0.09167477756867516	0.1014239190247479	0.09254414629590489	0.11042994332561909	0.08425248062833951	0.07744392053071272	0.09114553922772468	0.09012654693934448	0.09772232684867121	0.09392443689400785	0.09392443689400785	0.09392443689400785	0.09392443689400785	0.09392443689400785	0.09392443689400785	0.09392443689400785	0.09392443689400785	0.09392443689400785	0.09392443689400785	0.09392443689400785	0.09392443689400785	0.09392443689400785	0.09392443689400785	0.09392443689400785	0.09392443689400785	0.09392443689400785	0.09392443689400785	0.09392443689400785	0.09392443689400785	0.09392443689400785	0.09392443689400785	0.09392443689400785	0.09392443689400785	0.09392443689400785	0.09392443689400785	0.09392443689400785	0.09392443689400785	0.09392443689400785	0.09392443689400785	0.09392443689400785	0.09392443689400785
0.04646148551739554	0.05479246270674525	0.06473517902970757	0.05003942210927741	0.04467594472134513	0.05344812014126146	0.055356925945748855	0.04987064455875772	0.04903522804486753	0.06589702586330819	0.050766257833454516	0.041563562188864596	0.06620284072398919	0.04587235058597859	0.06648580489928418	0.04832535259599059	0.06247012765503811	0.059211647446210325	0.06197292322137297	0.06024947183518043	0.05131542962131708	0.05578245072824875	0.05578245072824875	0.05578245072824875	0.05578245072824875	0.05578245072824875	0.05578245072824875	0.05578245072824875	0.05578245072824875	0.05578245072824875	0.05578245072824875	0.05578245072824875	0.05578245072824875	0.05578245072824875	0.05578245072824875	0.05578245072824875	0.05578245072824875	0.05578245072824875	0.05578245072824875	0.05578245072824875	0.05578245072824875	0.05578245072824875	0.05578245072824875	0.05578245072824875	0.05578245072824875	0.05578245072824875	0.05578245072824875	0.05578245072824875	0.05578245072824875	0.05578245072824875
0.0713109634296735	0.06948109307359929	0.062032733172698654	0.059800877621347795	0.06565169844962064	0.06053167638288352	0.07844191356616324	0.06612735174801157	0.0707766013776232	0.055663954396321956	0.06322027788697258	0.06322027788697258	0.06322027788697258	0.06322027788697258	0.06322027788697258	0.06322027788697258	0.06322027788697258	0.06322027788697258	0.06322027788697258	0.06322027788697258	0.06322027788697258	0.06322027788697258	0.06322027788697258	0.06322027788697258	0.06322027788697258	0.06322027788697258	0.06322027788697258	0.06322027788697258	0.06322027788697258	0.06322027788697258	0.06322027788697258	0.06322027788697258	0.06322027788697258	0.06322027788697258	0.06322027788697258	0.06322027788697258	0.06322027788697258	0.06322027788697258	0.06322027788697258	0.06322027788697258	0.06322027788697258	0.06322027788697258	0.06322027788697258	0.06322027788697258	0.06322027788697258	0.06322027788697258	0.06322027788697258	0.06322027788697258	0.06322027788697258	0.06322027788697258
0.07778573286085223	0.06600953476617263	0.06027070014903585	0.05954069202523633	0.05617598672675045	0.0489616383188468	0.06038078075335651	0.06938870869515149	0.06831285389529766	0.06827046555467212	0.06180099029544805	0.044527215707404734	0.06091376395466	0.0502878332183585	0.05379567447594777	0.057909517642568506	0.06554965762743362	0.0779967418602728	0.07177319974385321	0.07177319974385321	0.07177319974385321	0.07177319974385321	0.07177319974385321	0.07177319974385321	0.07177319974385321	0.07177319974385321	0.07177319974385321	0.07177319974385321	0.07177319974385321	0.07177319974385321	0.07177319974385321	0.07177319974385321	0.07177319974385321	0.07177319974385321	0.07177319974385321	0.07177319974385321	0.07177319974385321	0.07177319974385321	0.07177319974385321	0.07177319974385321	0.07177319974385321	0.07177319974385321	0.07177319974385321	0.07177319974385321	0.07177319974385321	0.07177319974385321	0.07177319974385321	0.07177319974385321	0.07177319974385321	0.07177319974385321
0.10564514631897608	0.09133320126802182	0.09638806581271046	0.08169411626542858	0.10328641065013097	0.09877695126565651	0.06675781072155952	0.11482430679883537	0.12225340999786193	0.12474436439819811	0.10756363132051842	0.09532935054454704	0.1034950697464844	0.08809045001854127	0.09826637736299476	0.09026216907988273	0.0741370928002686	0.09122679437263413	0.09496212047247658	0.09304943352607348	0.08468298622079601	0.0920577443159185	0.09948539198613844	0.10079856681710754	0.09470712275921417	0.09864887036346207	0.1322177981378973	0.09114803472334973	0.0996349214270311	0.11571000250367014	0.11768629133218714	0.11669814691792862	0.11669814691792862	0.11669814691792862	0.11669814691792862	0.11669814691792862	0.11669814691792862	0.11669814691792862	0.11669814691792862	0.11669814691792862	0.11669814691792862	0.11669814691792862	0.11669814691792862	0.11669814691792862	0.11669814691792862	0.11669814691792862	0.11669814691792862	0.11669814691792862	0.11669814691792862	0.11669814691792862
0.08080902177421338	0.06724093401558572	0.07070760883566862	0.07361458628333552	0.057385024269842384	0.06995989017070608	0.08210053448340529	0.07139487576185716	0.07396239890120933	0.0635111565412336	0.1014363062387278	0.07038309643743568	0.05803789998096259	0.07112437621161063	0.07066693774172035	0.05868219952735341	0.07639603501367478	0.07591470270990286	0.058135065122635395	0.09349199127590113	0.0630983614630887	0.06324952563188009	0.0722003746897053	0.06269833405232035	0.06744935437101282	0.06744935437101282	0.06744935437101282	0.06744935437101282	0.06744935437101282	0.06744935437101282	0.06744935437101282	0.06744935437101282	0.06744935437101282	0.06744935437101282	0.06744935437101282	0.06744935437101282	0.06744935437101282	0.06744935437101282	0.06744935437101282	0.06744935437101282	0.06744935437101282	0.06744935437101282	0.06744935437101282	0.06744935437101282	0.06744935437101282	0.06744935437101282	0.06744935437101282	0.06744935437101282	0.06744935437101282	0.06744935437101282
0.05993630471687905	0.04943056480546468	0.05732043311575284	0.047765641165294526	0.040954965663726556	0.04928866605030878	0.05172618741903068	0.06048438585348867	0.060122216520624175	0.05819378086885124	0.051028293156648176	0.054611037012749705	0.054611037012749705	0.054611037012749705	0.054611037012749705	0.054611037012749705	0.054611037012749705	0.054611037012749705	0.054611037012749705	0.054611037012749705	0.054611037012749705	0.054611037012749705	0.054611037012749705	0.054611037012749705	0.054611037012749705	0.054611037012749705	0.054611037012749705	0.054611037012749705	0.054611037012749705	0.054611037012749705	0.054611037012749705	0.054611037012749705	0.054611037012749705	0.054611037012749705	0.054611037012749705	0.054611037012749705	0.054611037012749705	0.054611037012749705	0.054611037012749705	0.054611037012749705	0.054611037012749705	0.054611037012749705	0.054611037012749705	0.054611037012749705	0.054611037012749705	0.054611037012749705	0.054611037012749705	0.054611037012749705	0.054611037012749705	0.054611037012749705
0.11548568708892569	0.08641838351977611	0.08481733246562029	0.08284593135568227	0.07425553715264792	0.1083912561574906	0.10493738857104945	0.10594324591037099	0.08413505503782315	0.10358300666541782	0.09553110004235241	0.09351413636137637	0.09353715337737407	0.0816836390234471	0.09356290154600475	0.0915438081353968	0.09310526218714464	0.07629127092726831	0.08469826655720647	0.08469826655720647	0.08469826655720647	0.08469826655720647	0.08469826655720647	0.08469826655720647	0.08469826655720647	0.08469826655720647	0.08469826655720647	0.08469826655720647	0.08469826655720647	0.08469826655720647	0.08469826655720647	0.08469826655720647	0.08469826655720647	0.08469826655720647	0.08469826655720647	0.08469826655720647	0.08469826655720647	0.08469826655720647	0.08469826655720647	0.08469826655720647	0.08469826655720647	0.08469826655720647	0.08469826655720647	0.08469826655720647	0.08469826655720647	0.08469826655720647	0.08469826655720647	0.08469826655720647	0.08469826655720647	0.08469826655720647
0.0885146182034451	0.0880266482590007	0.08104769843579017	0.09684864706200234	0.0691071476169649	0.09539328177130571	0.08024225965404772	0.1040596858937554	0.07394998091093569	0.10017907171882046	0.10237847864690237	0.12268464552734949	0.0868899688468648	0.09997711775680611	0.09056855158542597	0.09527283467111604	0.09527283467111604	0.09527283467111604	0.09527283467111604	0.09527283467111604	0.09527283467111604	0.09527283467111604	0.09527283467111604	0.09527283467111604	0.09527283467111604	0.09527283467111604	0.09527283467111604	0.09527283467111604	0.09527283467111604	0.09527283467111604	0.09527283467111604	0.09527283467111604	0.09527283467111604	0.09527283467111604	0.09527283467111604	0.09527283467111604	0.09527283467111604	0.09527283467111604	0.09527283467111604	0.09527283467111604	0.09527283467111604	0.09527283467111604	0.09527283467111604	0.09527283467111604	0.09527283467111604	0.09527283467111604	0.09527283467111604	0.09527283467111604	0.09527283467111604	0.09527283467111604
0.09154352958687817	0.07870146750583097	0.07542597016057744	0.08401851615664835	0.06228305660765359	0.07508923078374147	0.05893831552513433	0.06686412117278431	0.06875631747530107	0.07742366306750834	0.10114130754992152	0.08518656079085252	0.0786538092728887	0.06626784934394687	0.11200795980768084	0.09414804733450896	0.09213472380556706	0.10858575315620993	0.09624249964154906	0.06615328251655361	0.09970562841974588	0.10429859177566982	0.0893461596200959	0.09630386027948169	0.09543335719546783	0.09134927986695271	0.09962342226385472	0.08749987701350473	0.09356164963867973	0.09356164963867973	0.09356164963867973	0.09356164963867973	0.09356164963867973	0.09356164963867973	0.09356164963867973	0.09356164963867973	0.09356164963867973	0.09356164963867973	0.09356164963867973	0.09356164963867973	0.09356164963867973	0.09356164963867973	0.09356164963867973	0.09356164963867973	0.09356164963867973	0.09356164963867973	0.09356164963867973	0.09356164963867973	0.09356164963867973	0.09356164963867973
0.057324020969437395	0.0556288244481507	0.06574381388211267	0.06544202032694527	0.06373317520086166	0.08388159346438859	0.05693956950975516	0.06277605382004245	0.07090191559387621	0.0721042166420671	0.06288207604973534	0.06282756714801334	0.06809695637556194	0.054237791860002896	0.07573018058029396	0.051620906874966004	0.06489417251576482	0.06725857954626097	0.06739693523476155	0.07478176356298381	0.07010027465388796	0.07945671005710689	0.07703665242047274	0.0782466812387898	0.0782466812387898	0.0782466812387898	0.0782466812387898	0.0782466812387898	0.0782466812387898	0.0782466812387898	0.0782466812387898	0.0782466812387898	0.0782466812387898	0.0782466812387898	0.0782466812387898	0.0782466812387898	0.0782466812387898	0.0782466812387898	0.0782466812387898	0.0782466812387898	0.0782466812387898	0.0782466812387898	0.0782466812387898	0.0782466812387898	0.0782466812387898	0.0782466812387898	0.0782466812387898	0.0782466812387898	0.0782466812387898	0.0782466812387898
0.06966269568590847	0.0680808531335921	0.05669870039231291	0.06604944040714394	0.07300095641944201	0.038829999530976135	0.07194839235818122	0.06416214255939122	0.06224312137709485	0.07572389169146791	0.0713451174956222	0.07999791130813205	0.07165533622274613	0.07697864766196746	0.07664546416028963	0.07454550667269152	0.07994183407845007	0.05866317781239703	0.06922470471953467	0.06791206350932204	0.06841274607837106	0.06816240479384654	0.06816240479384654	0.06816240479384654	0.06816240479384654	0.06816240479384654	0.06816240479384654	0.06816240479384654	0.06816240479384654	0.06816240479384654	0.06816240479384654	0.06816240479384654	0.06816240479384654	0.06816240479384654	0.06816240479384654	0.06816240479384654	0.06816240479384654	0.06816240479384654	0.06816240479384654	0.06816240479384654	0.06816240479384654	0.06816240479384654	0.06816240479384654	0.06816240479384654	0.06816240479384654	0.06816240479384654	0.06816240479384654	0.06816240479384654	0.06816240479384654	0.06816240479384654
0.06916320860246852	0.0875805950218239	0.06279231441064946	0.09306777220662163	0.08231907924046018	0.07470731406225946	0.08258439619076657	0.07904333733218097	0.09273248712424774	0.08007190988595522	0.08555997009575246	0.08006581754420748	0.07657736899337367	0.0811696123111287	0.08440984288006106	0.07952657307967696	0.08777814002968695	0.08824379312765021	0.0880109665786686	0.0880109665786686	0.0880109665786686	0.0880109665786686	0.0880109665786686	0.0880109665786686	0.0880109665786686	0.0880109665786686	0.0880109665786686	0.0880109665786686	0.0880109665786686	0.0880109665786686	0.0880109665786686	0.0880109665786686	0.0880109665786686	0.0880109665786686	0.0880109665786686	0.0880109665786686	0.0880109665786686	0.0880109665786686	0.0880109665786686	0.0880109665786686	0.0880109665786686	0.0880109665786686	0.0880109665786686	0.0880109665786686	0.0880109665786686	0.0880109665786686	0.0880109665786686	0.0880109665786686	0.0880109665786686	0.0880109665786686
0.05164594446119826	0.05203053714783657	0.05434516329392678	0.049219905218429165	0.04780582127363917	0.035792866602212016	0.04173722152519412	0.0431829285914378	0.04837562970266122	0.05889938446134435	0.04455839507388641	0.049726921260632446	0.04998858260822826	0.04020976460813278	0.04819332033976214	0.05127924585527981	0.04862953055836111	0.04255521492013386	0.043983707012941485	0.0581364741295457	0.051060090571243597	0.051060090571243597	0.051060090571243597	0.051060090571243597	0.051060090571243597	0.051060090571243597	0.051060090571243597	0.051060090571243597	0.051060090571243597	0.051060090571243597	0.051060090571243597	0.051060090571243597	0.051060090571243597	0.051060090571243597	0.051060090571243597	0.051060090571243597	0.051060090571243597	0.051060090571243597	0.051060090571243597	0.051060090571243597	0.051060090571243597	0.051060090571243597	0.051060090571243597	0.051060090571243597	0.051060090571243597	0.051060090571243597	0.051060090571243597	0.051060090571243597	0.051060090571243597	0.051060090571243597
0.04541748543092398	0.0954063883588474	0.11465818993285813	0.11891352946727589	0.12127601667050183	0.11458746873598506	0.12183775682832008	0.11350357583281777	0.1101976041026672	0.136829168330643	0.12867975950272684	0.12949068433157923	0.12062440367932463	0.17698103557543235	0.10763740907130749	0.1070510180006771	0.12552840618404643	0.1209360284564061	0.18649266827875033	0.1296224090819087	0.16604311339442981	0.1381825044755704	0.1706248880994327	0.20152769290106323	0.1340217063845366	0.17582211738138898	0.1327743877186559	0.17490085879231143	0.17773067719299482	0.1568501478875341	0.16759385716743241	0.20284872943156507	0.14977047149620829	0.1655969335037735	0.13544835122844143	0.20283588059373772	0.13600239661871602	0.13888579560705203	0.15040034578663175	0.15297606533201832	0.19258398899805834	0.17278002716503835	0.17278002716503835	0.17278002716503835	0.17278002716503835	0.17278002716503835	0.17278002716503835	0.17278002716503835	0.17278002716503835	0.17278002716503835
0.03739674430518395	0.01044864753483897	0.05569989638983571	0.0785891350006541	0.07791086988600861	0.13003353952382674	0.0651570394521373	0.12714423279197218	0.06442710640129524	0.028227079349616796	0.13128571431032365	0.10134729434541967	0.18321911230472454	0.10389640689307234	0.19011482711587954	0.14827586834673606	0.13723401638458124	0.15917455971733765	0.11854013047386938	0.12606917914928895	0.13407214897232048	0.1313722990374793	0.157859409449969	0.18471901901770868	0.15285873723082513	0.1307661919508398	0.16886112811579368	0.09636819828508834	0.11580135725711402	0.14535281228177832	0.16671585828892915	0.14815656708281066	0.1535707132253898	0.1434339472527612	0.16426257947817313	0.1378362410481962	0.16274197751523362	0.11954690659430732	0.11021165370391853	0.0796004482058339	0.15844329233196808	0.17353126740501618	0.11886218328051484	0.09156200967877262	0.05594090293104536	0.13400081329157923	0.0949708581113123	0.0949708581113123	0.0949708581113123	0.0949708581113123
0.07337898681406277	0.06200139667102315	0.06069694801752277	0.06742689542204312	0.05272096482618839	0.06040376274446892	0.06497975033256637	0.0680160174203336	0.07032141247961099	0.06901997173697542	0.07501491852696414	0.06668065809429671	0.058160722046154426	0.06689942126959192	0.05710671798423881	0.06223014964556387	0.048365086991563735	0.06340789155197955	0.06370134838202966	0.06563547564780285	0.06850114729372847	0.0733204783550381	0.07734609655056278	0.06030500108744354	0.05310118058983863	0.0706447808400655	0.06125781736396114	0.05642500267056778	0.05675194190429351	0.07264714173860481	0.06442621111321113	0.06218695565707081	0.05387167139798026	0.07833270869504814	0.07148574448543675	0.059220672363171634	0.05771385550137203	0.0719507157340638	0.06576656437684289	0.07330519438109126	0.07674571331797891	0.07502545384953509	0.07502545384953509	0.07502545384953509	0.07502545384953509	0.07502545384953509	0.07502545384953509	0.07502545384953509	0.07502545384953509	0.07502545384953509
0.06330610056509355	0.059179970542087214	0.08399251197556623	0.08048134179817515	0.08716627828920212	0.06204966209633581	0.06521171067785696	0.05741849284672886	0.07065471182162615	0.05725566979710326	0.06557903893207394	0.0783533944995897	0.0724336532669708	0.06353645103011483	0.07957961555158573	0.0743894186218266	0.06595048970207953	0.06603688102496855	0.06550406447092923	0.06260792232336256	0.07678206946493112	0.07001140733086637	0.07355030873000767	0.07147427259773771	0.06836635358549387	0.08836560255729689	0.07396777843525634	0.0726548873463761	0.07578681109725909	0.07977113773708704	0.09567103820413786	0.08698692585557813	0.072317363363489	0.06823937998865234	0.1046849787763928	0.0783371215574752	0.0835133219672412	0.08005257845001001	0.10007725374101609	0.08817521678436384	0.08694864394825964	0.08167793023980834	0.08577881942344973	0.07719473283215962	0.08637507946471641	0.0790892093383638	0.0827321444015401	0.0827321444015401	0.0827321444015401	0.0827321444015401
0.12913322777317354	0.10045979347207869	0.12272067426580985	0.1115484655315264	0.1430692881527252	0.10380999904574106	0.10486006711804709	0.10491328124634458	0.1084676017170594	0.11933876142918731	0.08873420617567551	0.12181815903040633	0.11411737047717557	0.10920157019609654	0.09537891877014544	0.12359527356744063	0.13003903843671266	0.1112489101013441	0.12494478328838808	0.11850563370084656	0.10443238780843253	0.12993539456947312	0.14231267535607947	0.14313955527898448	0.1647265164317514	0.11750606931629584	0.1420139227102465	0.12297830840563734	0.12876351764152075	0.12731285786954527	0.12322744576169496	0.12914284966897027	0.1284058014635846	0.11691895638944558	0.12226172867171858	0.1412269490982825	0.14900769216135681	0.15804752004753497	0.11592666807163375	0.16291773558828218	0.14726981422360294	0.1405985471406305	0.12158524547105237	0.13109189630584142	0.13109189630584142	0.13109189630584142	0.13109189630584142	0.13109189630584142	0.13109189630584142	0.13109189630584142
0.1183778343446158	0.08999776081107042	0.0890984596382695	0.09119190493804365	0.11331677876995923	0.09665172310052787	0.11171740250129694	0.09875787573238207	0.11481423229389344	0.08474418717057623	0.10149295525523976	0.0895788798453514	0.09553591755029557	0.09553591755029557	0.09553591755029557	0.09553591755029557	0.09553591755029557	0.09553591755029557	0.09553591755029557	0.09553591755029557	0.09553591755029557	0.09553591755029557	0.09553591755029557	0.09553591755029557	0.09553591755029557	0.09553591755029557	0.09553591755029557	0.09553591755029557	0.09553591755029557	0.09553591755029557	0.09553591755029557	0.09553591755029557	0.09553591755029557	0.09553591755029557	0.09553591755029557	0.09553591755029557	0.09553591755029557	0.09553591755029557	0.09553591755029557	0.09553591755029557	0.09553591755029557	0.09553591755029557	0.09553591755029557	0.09553591755029557	0.09553591755029557	0.09553591755029557	0.09553591755029557	0.09553591755029557	0.09553591755029557	0.09553591755029557
0.07781059257899497	0.10378585375209463	0.11292850876634783	0.10329039982623124	0.11141356361066487	0.09953717088950814	0.10608605265610148	0.09666175815608911	0.1051410710382059	0.09507235668198846	0.10702369712832721	0.10390817899658589	0.11713520916760027	0.11279968451011188	0.13699848527557407	0.0779794614329025	0.09881828549153926	0.11340120391091386	0.11447729337028925	0.08811940451991807	0.09396029037060763	0.0854508184037761	0.09176223618003403	0.07840371607268655	0.10952994444359115	0.08734848096281372	0.09705163132817245	0.09458984983844647	0.11617531117699148	0.09223967145299684	0.09346785546969785	0.13779447061621608	0.08712646704559807	0.09424911169094632	0.08022381220035268	0.08184064479609163	0.12679734647437899	0.11733726942710002	0.09191928623372213	0.08715781000776955	0.0903344457121304	0.08874612785994997	0.08874612785994997	0.08874612785994997	0.08874612785994997	0.08874612785994997	0.08874612785994997	0.08874612785994997	0.08874612785994997	0.08874612785994997
0.05489268593290806	0.05301532112776724	0.05762122399013051	0.05415194853319372	0.05701163155095939	0.06897042046460296	0.0482018355679742	0.051095221243341565	0.04121608977614036	0.055208257050563474	0.06149804380759692	0.06012817802434101	0.0651989952107901	0.04419659623135012	0.059235319883355765	0.05608242458046602	0.06310172811020644	0.06747376784016439	0.0574851020203048	0.06471425237727069	0.06644510110106107	0.07338957501622499	0.05258552492512271	0.06390881924005962	0.05382823516837085	0.05398657403206936	0.0630920993368313	0.06291665654728863	0.07619423065080286	0.0582999457262926	0.07270138577493734	0.07300851453133371	0.05752117716881079	0.04786545507251557	0.058744931973110294	0.07722851501435156	0.05531016522613645	0.05938242622508165	0.068396656271391	0.05300218443887885	0.06720215188236141	0.059915081299381674	0.05684591279454829	0.06948215563391058	0.05320526431674685	0.06134370997532872	0.06134370997532872	0.06134370997532872	0.06134370997532872	0.06134370997532872
0.11566864576131125	0.12015540106867725	0.18582405412470787	0.0	0.00029707980671399265	0.13375351100546773	0.1467077434800973	0.17642040460482628	0.07887661827472145	0.1358271659476818	0.13245651814634665	0.0	0.1664394085921131	0.1071658120532741	0.013773170332496648	0.0	0.0	0.029978537227548424	0.029993177362557796	0.08033542170423906	0.18156781187910565	0.0	0.08028825168804199	0.1338051249879652	0.1861093750814774	0.29526369377725875	0.0	0.13358883222546172	0.29531383718957	0.08477733925609572	0.26849015401005927	0.18553199033836587	0.1766712353874029	0.2133809461470868	0.17785572855010576	0.24885750794531403	0.18570996780164858	0.24079926572724475	0.1339285714011739	0.3368520521725567	0.29718390344220336	0.09496130778509229	0.2927033898862803	0.2614159540555739	0.27541635136195947	0.2684161527087667	0.2684161527087667	0.2684161527087667	0.2684161527087667	0.2684161527087667
0.12760099980477232	0.11138257665529586	0.1038081486945247	0.0903626447932997	0.10841656573917267	0.1290654267540498	0.1124465454872378	0.1137437887762732	0.120328028115452	0.14127990144888283	0.12392812393474122	0.11262545331393554	0.15828658837293322	0.13571306403064376	0.1200163604760462	0.13829852945534818	0.11332779830050999	0.13307479035565634	0.15397025353149496	0.13207291665567958	0.14679419449297457	0.15002315662352111	0.15259583073730168	0.12047321734853916	0.15571127229376575	0.11229232046992861	0.15622166395058829	0.14179592712860897	0.1105888797900231	0.16830345626765425	0.16914084522586592	0.13310153894926852	0.16911029116682938	0.1519165791794131	0.14836950529238	0.1997823155607677	0.14503483509460374	0.12653594591521466	0.13895012905047585	0.13389397283991453	0.15470485156500913	0.11677968021878381	0.11398258775991932	0.11538113398935157	0.11538113398935157	0.11538113398935157	0.11538113398935157	0.11538113398935157	0.11538113398935157	0.11538113398935157
0.0814482393057122	0.07030113171468462	0.09225278412550232	0.08140501750108899	0.08611858638579561	0.0662252882368473	0.08531335559815921	0.0746015875357171	0.07833847185711323	0.10475031862369864	0.09107005514111194	0.0915378420012857	0.08753263776978192	0.08275021612408187	0.07460164169434114	0.10662149041555245	0.0768395642141045	0.09757783483870038	0.09330103931083862	0.07846960003063767	0.06935258239007103	0.10436792409010935	0.1046582217166099	0.10053806668575452	0.10240899686643345	0.08217656616969789	0.09125863949270407	0.08888235255181492	0.07366529458563227	0.10148436141693559	0.09420713740092891	0.07396636192586545	0.09171116441402406	0.08408069109231886	0.10325967628786714	0.10188007388545046	0.09133225252408363	0.06538312140694727	0.08669880274024497	0.08008468964445589	0.08339174619235043	0.08339174619235043	0.08339174619235043	0.08339174619235043	0.08339174619235043	0.08339174619235043	0.08339174619235043	0.08339174619235043	0.08339174619235043	0.08339174619235043
0.11642881782717189	0.12742789158358503	0.11771226475560774	0.10936240862629039	0.09762874617920878	0.10718426776510068	0.11930951906933296	0.08769470340995429	0.07914869189520918	0.09779199218440543	0.12005364195634607	0.15968339396949646	0.14302010190349085	0.12819217639803426	0.1062234724571292	0.10848560825586989	0.11219953104081255	0.11280863226429509	0.13325430698054752	0.1259646265910848	0.10231180167078052	0.1399967225361524	0.07682695739363997	0.1223276761592916	0.13744615156531897	0.1606323428547596	0.21777931555306093	0.15770927570031257	0.15231803760290355	0.12274682849096337	0.100087974566183	0.13310358256952878	0.12536521426305297	0.13018703186108646	0.13719738973580464	0.14943974858398643	0.1514670207766532	0.16568008623620556	0.14584342050287458	0.15752211372518893	0.15197731550350324	0.15474971461434608	0.15474971461434608	0.15474971461434608	0.15474971461434608	0.15474971461434608	0.15474971461434608	0.15474971461434608	0.15474971461434608	0.15474971461434608
0.04939467847235222	0.05099751814283477	0.062147912645064224	0.06721425429728142	0.0486959739591179	0.06712490907325047	0.05834591541968698	0.08999055035002589	0.0607379705720532	0.07072059201744751	0.07437751584368033	0.06176156205190947	0.06470975668086802	0.08282823862481437	0.07064081415120659	0.07227200245448152	0.07082951952799155	0.08686779459249558	0.07676933880594392	0.061336378638825524	0.07028561022929648	0.05076288597972971	0.07996898099032003	0.0826685011864889	0.0640574177445096	0.0770254053202641	0.04776876503665131	0.0704013032267024	0.059938086052496155	0.0737174676383499	0.07120280005892946	0.06346597754258318	0.06320760020179766	0.09281089260173844	0.06847672203505349	0.07608495696780641	0.08903514069810714	0.07783857960530585	0.09393348559689611	0.08319717968963353	0.08759383385824213	0.08743586853628796	0.061510690509283546	0.07564391401152447	0.06753585513372584	0.07215786386296677	0.06919601524287054	0.07316678139026869	0.055191327343074616	0.0628234787676831
0.18979607531470688	0.2913766250224462	0.22566863823472988	0.24693601382741315	0.17340642219140318	0.16719062253302336	0.2194031686254922	0.31271915425242786	0.19431753540108235	0.18953286876672898	0.11577509802148074	0.2469577287639529	0.11982758591027019	0.17123678126021177	0.24651718089619018	0.24710696416328023	0.21414827119626909	0.2837374705593099	0.2115503464192251	0.28525458467495335	0.215367109993167	0.2697036482358206	0.14759016403894673	0.27651212479884474	0.19906459168020021	0.22504556162262493	0.17250987069655527	0.19288582283563757	0.2731714831554769	0.14118236500170034	0.2666391309480582	0.1746636488348876	0.20405067231235263	0.24970684896917428	0.2504388168087558	0.25088589150391777	0.21580259032940258	0.26720218414996655	0.19828694683738074	0.18789428761460802	0.2828944335802128	0.2754946832624152	0.011681625143103579	0.249684602191912	0.11571004535327344	0.30492133347505807	0.20937996963257977	0.20956088281202295	0.012327367260128829	0.20804977045596124
0.10978874499124733	0.10055272120450609	0.12146075499733688	0.11519594536250831	0.13135506673333344	0.08642310585766827	0.09980048710751149	0.0974615334255315	0.10913951032827247	0.1199228695892326	0.12551359526780914	0.13414805685366069	0.13033644605611824	0.10082908714133741	0.14197511778707564	0.1288303356570677	0.11106552387190977	0.11643887410371224	0.15479232211964478	0.08996992538341608	0.09621831023653878	0.11213036308861768	0.11443005396167232	0.13207511460417082	0.11737153840006588	0.13441978152185793	0.10230327017259741	0.12928205560558167	0.1201842037524239	0.10639481837409137	0.10643983010248381	0.1149137636680906	0.11982409303277937	0.14086163071579086	0.12633175303215252	0.13661522202411658	0.11633872025783851	0.1341258774282785	0.12114356382591425	0.13551723059538567	0.11928671461009492	0.12866871806151808	0.1164804012815012	0.11990567530850484	0.11666824611366691	0.12447262298025853	0.11330762831180975	0.1493486836144182	0.11882529643619837	0.10988975405032754
0.059525237859178654	0.07785204297600123	0.06320337683508462	0.07338352658459109	0.055735324913306676	0.06958198302035688	0.057654317848758005	0.06969169488048241	0.06911118295329527	0.062314878850705475	0.07527003159685816	0.08247813853077307	0.054861273059813684	0.06730370950897965	0.0814712420562368	0.07733153091326765	0.07040958751241393	0.07418275979645717	0.062170299715622074	0.07204747959665296	0.07457312929748164	0.05833628049361245	0.06386611667307944	0.06250691709742404	0.072874482493388	0.07292235762505378	0.0683939134195227	0.05923995927643168	0.05749761181662354	0.07691160343776278	0.06763059260259661	0.07437800940906665	0.07302927372660444	0.06679413164304902	0.07556402189143846	0.07061806226347557	0.06793154959600016	0.07034833291140825	0.05776221922857706	0.07158803466676095	0.056163301870254576	0.06986177079362653	0.0710958880267555	0.08557443278429328	0.07404174336058016	0.06897053676762657	0.07710916932501018	0.0624827034189959	0.056997388881797624	0.08143714133832579
0.06012911495342703	0.08727670625373732	0.10695868859422811	0.1107898241273735	0.11671604482742333	0.09770136634714802	0.1384657865292879	0.10146563333961957	0.11469089136609588	0.08520095719976468	0.09597542479723915	0.09743838356990847	0.09874754036368773	0.10036647626138856	0.0850038877949089	0.10033937393762386	0.11449198949531533	0.09366149692655594	0.11440088839079059	0.11912042703946507	0.10953642889128164	0.09010117773862976	0.11228435424483818	0.08283569160331086	0.10569619300741742	0.1062161270170341	0.08742260112945928	0.09826726037400163	0.10091414893450493	0.12645000938339	0.11281685491427491	0.08885717288622547	0.105451401798586	0.10385016001746718	0.11229627408392616	0.11902446143562628	0.10772456924229697	0.09421927125470865	0.10289803325811	0.09353964157185342	0.09334604486664975	0.12281567091795559	0.11217255905201842	0.1038620688762461	0.09409339874893999	0.1054285460810275	0.11873717176458316	0.09882607746305708	0.10389893720014642	0.12010309099848993
0.05206901697308649	0.07816528924421115	0.05686227080028158	0.07291165334371306	0.07281279205557777	0.05790672009792383	0.07316473993854748	0.0899128852730563	0.08249118241395766	0.058716849323645785	0.07072689161353078	0.06339433847955747	0.06630333119028577	0.05730639971882595	0.06797352084017184	0.047264344427092174	0.068262592229179	0.05495917467581787	0.05336629669845	0.06355776812928178	0.06021275346029536	0.0573392763575575	0.07381552332431901	0.06007489681224164	0.07667616119847283	0.0784488336500253	0.0729030870190616	0.05720989227247559	0.0656067487186214	0.06586054501048678	0.05763681425142356	0.061492012141125756	0.08055826894340447	0.07420705872513196	0.05178982097789678	0.06509874306160145	0.07498233960823868	0.08226323235203205	0.06331978368414135	0.06596221711760869	0.05077760949185254	0.07648309878553085	0.06645605164932115	0.071469575217426	0.071469575217426	0.071469575217426	0.071469575217426	0.071469575217426	0.071469575217426	0.071469575217426
0.10062294068184606	0.08576693927895694	0.09298865960377861	0.08283159392179917	0.08507519018346138	0.09768378570890923	0.07798251443090046	0.08322099674410592	0.07410645124793921	0.07468895140930228	0.07372206982355001	0.07420551061642613	0.07420551061642613	0.07420551061642613	0.07420551061642613	0.07420551061642613	0.07420551061642613	0.07420551061642613	0.07420551061642613	0.07420551061642613	0.07420551061642613	0.07420551061642613	0.07420551061642613	0.07420551061642613	0.07420551061642613	0.07420551061642613	0.07420551061642613	0.07420551061642613	0.07420551061642613	0.07420551061642613	0.07420551061642613	0.07420551061642613	0.07420551061642613	0.07420551061642613	0.07420551061642613	0.07420551061642613	0.07420551061642613	0.07420551061642613	0.07420551061642613	0.07420551061642613	0.07420551061642613	0.07420551061642613	0.07420551061642613	0.07420551061642613	0.07420551061642613	0.07420551061642613	0.07420551061642613	0.07420551061642613	0.07420551061642613	0.07420551061642613
0.09714126904688233	0.09293426565752912	0.09916548033737194	0.10639250193657625	0.098092171976896	0.08550094501982096	0.09179655849835848	0.09179655849835848	0.09179655849835848	0.09179655849835848	0.09179655849835848	0.09179655849835848	0.09179655849835848	0.09179655849835848	0.09179655849835848	0.09179655849835848	0.09179655849835848	0.09179655849835848	0.09179655849835848	0.09179655849835848	0.09179655849835848	0.09179655849835848	0.09179655849835848	0.09179655849835848	0.09179655849835848	0.09179655849835848	0.09179655849835848	0.09179655849835848	0.09179655849835848	0.09179655849835848	0.09179655849835848	0.09179655849835848	0.09179655849835848	0.09179655849835848	0.09179655849835848	0.09179655849835848	0.09179655849835848	0.09179655849835848	0.09179655849835848	0.09179655849835848	0.09179655849835848	0.09179655849835848	0.09179655849835848	0.09179655849835848	0.09179655849835848	0.09179655849835848	0.09179655849835848	0.09179655849835848	0.09179655849835848	0.09179655849835848
0.15830062715396612	0.1518978103447845	0.11875749730986233	0.08924648703900022	0.12554143356462594	0.1465584133421078	0.15063066354212237	0.13893681843989075	0.17263676345206536	0.14802592048642083	0.14514698944027912	0.1645760990148712	0.16612603273082371	0.1529559726050395	0.16456345620913443	0.14259763970980963	0.19114914740641228	0.16514773877098468	0.16572025169236054	0.19139336316666414	0.21764952950960517	0.16502025764168532	0.17781926007174204	0.16894775420972827	0.17857399666690424	0.18736103579197919	0.15645295470207227	0.22787607494982656	0.19282923896822945	0.1945562997974282	0.21442943270210899	0.1820336817559911	0.198968840331924	0.17049353646020704	0.15849605979281972	0.16850967542042986	0.16350286760662477	0.16350286760662477	0.16350286760662477	0.16350286760662477	0.16350286760662477	0.16350286760662477	0.16350286760662477	0.16350286760662477	0.16350286760662477	0.16350286760662477	0.16350286760662477	0.16350286760662477	0.16350286760662477	0.16350286760662477
0.06613709708013062	0.06267692221379127	0.05358462387895165	0.0639636927765121	0.05052014211640752	0.05445992100341842	0.06136721535461437	0.06228134367961937	0.06367065951869892	0.05775374122796926	0.05521610290641555	0.057222438382182175	0.057515974983546485	0.04763111005891421	0.06532471612056015	0.060504118401563486	0.05342412953852151	0.05644093831026661	0.06262277989605734	0.048647839285344815	0.06510670724206616	0.06652436123421393	0.05401347054479154	0.047117461362912914	0.05940454686920775	0.06031316764052256	0.05233267703917705	0.056322922339849806	0.056322922339849806	0.056322922339849806	0.056322922339849806	0.056322922339849806	0.056322922339849806	0.056322922339849806	0.056322922339849806	0.056322922339849806	0.056322922339849806	0.056322922339849806	0.056322922339849806	0.056322922339849806	0.056322922339849806	0.056322922339849806	0.056322922339849806	0.056322922339849806	0.056322922339849806	0.056322922339849806	0.056322922339849806	0.056322922339849806	0.056322922339849806	0.056322922339849806
0.09510540176048306	0.08488965138263121	0.07148687884966413	0.08014211047154579	0.08997476989632273	0.08503394094320933	0.06901165884743522	0.06636099775134305	0.07109299096600856	0.0629314224397047	0.06519935756129554	0.07228400208102427	0.08682180512379874	0.07319137979701831	0.06630282833907299	0.05154758031392703	0.07126999489119185	0.0541882792856389	0.06116473265369601	0.0692790017926954	0.06522186722319571	0.06522186722319571	0.06522186722319571	0.06522186722319571	0.06522186722319571	0.06522186722319571	0.06522186722319571	0.06522186722319571	0.06522186722319571	0.06522186722319571	0.06522186722319571	0.06522186722319571	0.06522186722319571	0.06522186722319571	0.06522186722319571	0.06522186722319571	0.06522186722319571	0.06522186722319571	0.06522186722319571	0.06522186722319571	0.06522186722319571	0.06522186722319571	0.06522186722319571	0.06522186722319571	0.06522186722319571	0.06522186722319571	0.06522186722319571	0.06522186722319571	0.06522186722319571	0.06522186722319571
0.049569732029691456	0.04191316340919185	0.04962194071515457	0.04712046062133069	0.054906321620121705	0.049660828499058965	0.058715250899105495	0.0563112000059596	0.06482730552744805	0.04598073397552918	0.06195387173768845	0.05159845502212394	0.05884457111079334	0.05489693735598493	0.04746814976907678	0.05613008639426487	0.0489119875335671	0.04391436284872385	0.04850419449012379	0.05129348770151953	0.036778544815882816	0.041520906864730554	0.044887129213516334	0.04891370940151433	0.04719186338204461	0.050643174694372635	0.051579344371081456	0.05453770477958709	0.0515015157519005	0.04083371368989722	0.05369679725523244	0.05216756877632447	0.050082257843105396	0.04862692885616208	0.04215625259691083	0.05314518692757986	0.04915337284894156	0.0511492798882607	0.0511492798882607	0.0511492798882607	0.0511492798882607	0.0511492798882607	0.0511492798882607	0.0511492798882607	0.0511492798882607	0.0511492798882607	0.0511492798882607	0.0511492798882607	0.0511492798882607	0.0511492798882607
0.0898149159138743	0.09325579538876445	0.07346102708280802	0.06517621205735012	0.06592717256171841	0.08376313002976239	0.05461328301133212	0.06910211953642406	0.07810379003334346	0.05612147533143747	0.06366689188748781	0.0713992204065156	0.07399900971648168	0.05930636354136566	0.06790775838915887	0.05058627930761273	0.051661667828153075	0.06322098839715522	0.06748459491250455	0.08361620068157996	0.056172364841932554	0.06794592797226341	0.07050510798864314	0.06342427459099197	0.056286978053603165	0.05650743548269425	0.07269929813032026	0.06888599129395126	0.07368899909368021	0.06488286031104089	0.05135932223863899	0.0640262224384358	0.05769277233853739	0.05769277233853739	0.05769277233853739	0.05769277233853739	0.05769277233853739	0.05769277233853739	0.05769277233853739	0.05769277233853739	0.05769277233853739	0.05769277233853739	0.05769277233853739	0.05769277233853739	0.05769277233853739	0.05769277233853739	0.05769277233853739	0.05769277233853739	0.05769277233853739	0.05769277233853739
0.14403487766653217	0.14754943636929532	0.10426963787023501	0.14264464300304708	0.19291400699330233	0.14722825073096835	0.10141390173269871	0.17091917831235637	0.18818804396559285	0.134807407847369	0.14958917559198112	0.20479696560635896	0.18626551216921622	0.18837600665172355	0.20455906157362136	0.14652194977440877	0.14750411268904093	0.1950675817395848	0.18444541593312277	0.19824256046256336	0.18704565834614667	0.2102616915992879	0.14147463188948456	0.16307973135857376	0.1541816247609993	0.1877208578643867	0.15907858968317679	0.18674924315685615	0.15974275474009386	0.16562785335000008	0.1706281350775125	0.18108226347624953	0.1831235934993047	0.22018546681323525	0.20165453015627	0.20165453015627	0.20165453015627	0.20165453015627	0.20165453015627	0.20165453015627	0.20165453015627	0.20165453015627	0.20165453015627	0.20165453015627	0.20165453015627	0.20165453015627	0.20165453015627	0.20165453015627	0.20165453015627	0.20165453015627
0.07468806830277634	0.05609915025359239	0.06573308180129372	0.05753072350832441	0.05521177328246988	0.04620706840704029	0.049887586705000285	0.057710995273238	0.06723443147985758	0.06281530227694584	0.05727606647568417	0.054051357625201336	0.06305297610633095	0.06092534633478839	0.04518300832235137	0.052380111814504	0.048478104223722895	0.06985632964815097	0.07966457056028983	0.061243407677254974	0.06522890588030637	0.09754117659047594	0.08138504123539116	0.08138504123539116	0.08138504123539116	0.08138504123539116	0.08138504123539116	0.08138504123539116	0.08138504123539116	0.08138504123539116	0.08138504123539116	0.08138504123539116	0.08138504123539116	0.08138504123539116	0.08138504123539116	0.08138504123539116	0.08138504123539116	0.08138504123539116	0.08138504123539116	0.08138504123539116	0.08138504123539116	0.08138504123539116	0.08138504123539116	0.08138504123539116	0.08138504123539116	0.08138504123539116	0.08138504123539116	0.08138504123539116	0.08138504123539116	0.08138504123539116
0.11904788288433675	0.11416697394461664	0.09940454153810142	0.1052400879520873	0.06333776930439503	0.054151096529879164	0.144107222576502	0.12633784418713734	0.10628258073235392	0.12478177238562668	0.09704194505629544	0.12979491769862625	0.08672951211642774	0.13307305118999838	0.10097997502184884	0.12254240170275635	0.0990569314059018	0.15467972715763298	0.13822064364569572	0.17901876377919917	0.15973789727226528	0.13243207986884972	0.1605579999068752	0.15494313585673902	0.24311601701627183	0.15040178836741516	0.19264117570146505	0.16770570041241303	0.17637162554026792	0.16092955951631588	0.19568851641625953	0.18608834667269672	0.20136659779895705	0.17521045781184053	0.14149545769795493	0.139263667681053	0.17272953038712635	0.1560199074292224	0.17025842093320817	0.16823855511250177	0.18610426803790903	0.1771714115752054	0.1771714115752054	0.1771714115752054	0.1771714115752054	0.1771714115752054	0.1771714115752054	0.1771714115752054	0.1771714115752054	0.1771714115752054
0.10465247550581878	0.0766554843381691	0.05969596763723681	0.08293717969080819	0.0825776647704599	0.06873418733952372	0.06528773528261156	0.06785372976883873	0.11690831499789063	0.08135230915503339	0.07975531322361776	0.08639899337091676	0.06411572333406065	0.07333848690065525	0.10182950745449153	0.07258270044419864	0.08096712163109879	0.07751667036786065	0.07682564095702732	0.08282817380582316	0.08733731813517406	0.08876409940514424	0.06444027222503732	0.1010191170193427	0.08521316674053686	0.09311614187993977	0.09311614187993977	0.09311614187993977	0.09311614187993977	0.09311614187993977	0.09311614187993977	0.09311614187993977	0.09311614187993977	0.09311614187993977	0.09311614187993977	0.09311614187993977	0.09311614187993977	0.09311614187993977	0.09311614187993977	0.09311614187993977	0.09311614187993977	0.09311614187993977	0.09311614187993977	0.09311614187993977	0.09311614187993977	0.09311614187993977	0.09311614187993977	0.09311614187993977	0.09311614187993977	0.09311614187993977
0.1305595770277472	0.1082607987404302	0.11364347895370162	0.10101840098243414	0.11279114670711071	0.11890022006921383	0.13099809664602807	0.12179833462568602	0.12040571979244716	0.15949629971319898	0.12183957162296528	0.1224955128580005	0.13190709814017074	0.1419240938785264	0.14170362711433718	0.1353018845159127	0.1593740605473767	0.13030092459854412	0.15399589559471707	0.12979731684730997	0.16353313621434257	0.14331435335540443	0.12544545609677515	0.1529231563763905	0.17261297420549152	0.1240430259518521	0.14454835874263838	0.13524966991063914	0.1606132548990137	0.136224088278991	0.14841867158900238	0.14841867158900238	0.14841867158900238	0.14841867158900238	0.14841867158900238	0.14841867158900238	0.14841867158900238	0.14841867158900238	0.14841867158900238	0.14841867158900238	0.14841867158900238	0.14841867158900238	0.14841867158900238	0.14841867158900238	0.14841867158900238	0.14841867158900238	0.14841867158900238	0.14841867158900238	0.14841867158900238	0.14841867158900238
0.07623994062734524	0.07344116017234782	0.056760961551721306	0.06507359147079093	0.05770434433170081	0.06053684332263112	0.06672805671521163	0.0626630279091444	0.07433908482219224	0.06787702457442932	0.06287709470575938	0.056574474196498116	0.061826115368676465	0.060731977847437196	0.06207486207154222	0.05570030722849345	0.059069364342657985	0.06461378258674573	0.061841573464701864	0.061841573464701864	0.061841573464701864	0.061841573464701864	0.061841573464701864	0.061841573464701864	0.061841573464701864	0.061841573464701864	0.061841573464701864	0.061841573464701864	0.061841573464701864	0.061841573464701864	0.061841573464701864	0.061841573464701864	0.061841573464701864	0.061841573464701864	0.061841573464701864	0.061841573464701864	0.061841573464701864	0.061841573464701864	0.061841573464701864	0.061841573464701864	0.061841573464701864	0.061841573464701864	0.061841573464701864	0.061841573464701864	0.061841573464701864	0.061841573464701864	0.061841573464701864	0.061841573464701864	0.061841573464701864	0.061841573464701864
0.09306578320583415	0.061345012319167024	0.05712515254365737	0.07706389808752476	0.059283635916531095	0.06198197991480764	0.07034133444703644	0.06969457497022973	0.07362522341131758	0.06560464004203019	0.05596887839881324	0.05342623374312206	0.07609327546933353	0.07980605560323595	0.07344887487104954	0.07783157306584418	0.0789747880233021	0.06443627465483275	0.07390888774325684	0.06206981828604993	0.06496827044137543	0.07030429759719835	0.07832734188303996	0.0837492402290776	0.06022888769067254	0.08449192957375128	0.06409538614681722	0.07854763273144137	0.06776627282131047	0.07315695277637592	0.07315695277637592	0.07315695277637592	0.07315695277637592	0.07315695277637592	0.07315695277637592	0.07315695277637592	0.07315695277637592	0.07315695277637592	0.07315695277637592	0.07315695277637592	0.07315695277637592	0.07315695277637592	0.07315695277637592	0.07315695277637592	0.07315695277637592	0.07315695277637592	0.07315695277637592	0.07315695277637592	0.07315695277637592	0.07315695277637592
0.09127846919070427	0.10037171297924195	0.08905204343458147	0.07291282576526993	0.0632048320060905	0.08383676989390627	0.08099781970659548	0.07169954932147765	0.09229554053660385	0.08706745727870867	0.0868273513860903	0.12114821445189086	0.09365792995282236	0.08683222943846136	0.10599508008154186	0.11071805800961572	0.09123405507392571	0.08333298271907112	0.09194614267654119	0.06611381454800543	0.10382910063131967	0.09826588290437169	0.10104749176784568	0.10104749176784568	0.10104749176784568	0.10104749176784568	0.10104749176784568	0.10104749176784568	0.10104749176784568	0.10104749176784568	0.10104749176784568	0.10104749176784568	0.10104749176784568	0.10104749176784568	0.10104749176784568	0.10104749176784568	0.10104749176784568	0.10104749176784568	0.10104749176784568	0.10104749176784568	0.10104749176784568	0.10104749176784568	0.10104749176784568	0.10104749176784568	0.10104749176784568	0.10104749176784568	0.10104749176784568	0.10104749176784568	0.10104749176784568	0.10104749176784568
0.0756532395152824	0.0720139292284533	0.07117826238759889	0.06286153123487999	0.08231897252904445	0.0673424540945749	0.057482195195046076	0.07188298860984116	0.0676546968027243	0.06640306292436135	0.06544870491090093	0.07323403860275741	0.07190550847640627	0.06599385173948848	0.06606754237283316	0.05915072083897503	0.0693370272362383	0.06553585387697981	0.05532707422138684	0.06215865302162115	0.06339166768911386	0.06803356824292679	0.06784497263691362	0.07426404992144914	0.06366886161847148	0.057012542660393344	0.060340702139432406	0.060340702139432406	0.060340702139432406	0.060340702139432406	0.060340702139432406	0.060340702139432406	0.060340702139432406	0.060340702139432406	0.060340702139432406	0.060340702139432406	0.060340702139432406	0.060340702139432406	0.060340702139432406	0.060340702139432406	0.060340702139432406	0.060340702139432406	0.060340702139432406	0.060340702139432406	0.060340702139432406	0.060340702139432406	0.060340702139432406	0.060340702139432406	0.060340702139432406	0.060340702139432406
0.09120320607821351	0.06110369921249218	0.07773645839971546	0.06600238321705586	0.0786636279669061	0.07740732252417132	0.08980742601739332	0.08014435913955577	0.08048084505509125	0.08885245807771565	0.06985572827973717	0.08223818916948178	0.08744143863725233	0.08579111640321063	0.08451365935418516	0.07220061809039556	0.08622348073655431	0.08440341029294937	0.07731117323644139	0.07542311684579213	0.09447403296304671	0.09488752071652691	0.0682070701011413	0.09638528618283505	0.08229617814198817	0.08229617814198817	0.08229617814198817	0.08229617814198817	0.08229617814198817	0.08229617814198817	0.08229617814198817	0.08229617814198817	0.08229617814198817	0.08229617814198817	0.08229617814198817	0.08229617814198817	0.08229617814198817	0.08229617814198817	0.08229617814198817	0.08229617814198817	0.08229617814198817	0.08229617814198817	0.08229617814198817	0.08229617814198817	0.08229617814198817	0.08229617814198817	0.08229617814198817	0.08229617814198817	0.08229617814198817	0.08229617814198817
0.07237944504494676	0.061769021454679635	0.06634772363967262	0.06679060993723845	0.08497067175384522	0.09081652452347472	0.06206692210040294	0.07095839681815455	0.06735451617842107	0.07329915293224594	0.06848311883402368	0.06745369108659809	0.07541588372029016	0.06880615702221742	0.07583705227986157	0.07505478954296792	0.07526187209233562	0.06409893135680897	0.055171509998382336	0.062107309273077706	0.055178326528669296	0.06866571357477987	0.06900202401044656	0.07516200094428024	0.0720820124773634	0.0720820124773634	0.0720820124773634	0.0720820124773634	0.0720820124773634	0.0720820124773634	0.0720820124773634	0.0720820124773634	0.0720820124773634	0.0720820124773634	0.0720820124773634	0.0720820124773634	0.0720820124773634	0.0720820124773634	0.0720820124773634	0.0720820124773634	0.0720820124773634	0.0720820124773634	0.0720820124773634	0.0720820124773634	0.0720820124773634	0.0720820124773634	0.0720820124773634	0.0720820124773634	0.0720820124773634	0.0720820124773634
0.05674483482093454	0.033387720576277174	0.04154998445574579	0.037017050622382516	0.04376773917015021	0.04128793383069516	0.04711589599045799	0.044376224958515294	0.041148745724601456	0.04371626174464918	0.04660859637571644	0.04926040861047074	0.029156015344259118	0.03960914655974468	0.044416775771768426	0.04064374394230762	0.036857760860220454	0.06081109458856488	0.03616415983016612	0.03700161572020781	0.04199032160614533	0.05371810243675935	0.030476675222605373	0.042097388829682364	0.042097388829682364	0.042097388829682364	0.042097388829682364	0.042097388829682364	0.042097388829682364	0.042097388829682364	0.042097388829682364	0.042097388829682364	0.042097388829682364	0.042097388829682364	0.042097388829682364	0.042097388829682364	0.042097388829682364	0.042097388829682364	0.042097388829682364	0.042097388829682364	0.042097388829682364	0.042097388829682364	0.042097388829682364	0.042097388829682364	0.042097388829682364	0.042097388829682364	0.042097388829682364	0.042097388829682364	0.042097388829682364	0.042097388829682364
0.07845539785517834	0.056445132909186985	0.06229191320006581	0.07184256006851442	0.06510479127412216	0.06795524936701237	0.06374734023826528	0.07016331949918687	0.07815993464741136	0.0657804114683116	0.06764887987791482	0.05529467278789432	0.06370326026176024	0.06137709815503685	0.06198821200015015	0.07864785795596164	0.06254288591192364	0.07525116915243249	0.0637399548111582	0.05394415140510828	0.06678179760210398	0.06233157125703744	0.062466500289240404	0.06868305784945528	0.06557477906934785	0.06557477906934785	0.06557477906934785	0.06557477906934785	0.06557477906934785	0.06557477906934785	0.06557477906934785	0.06557477906934785	0.06557477906934785	0.06557477906934785	0.06557477906934785	0.06557477906934785	0.06557477906934785	0.06557477906934785	0.06557477906934785	0.06557477906934785	0.06557477906934785	0.06557477906934785	0.06557477906934785	0.06557477906934785	0.06557477906934785	0.06557477906934785	0.06557477906934785	0.06557477906934785	0.06557477906934785	0.06557477906934785
0.05495628083148065	0.06421365322213274	0.060548128965262675	0.06484588600195314	0.06980171596702997	0.06835377376324996	0.06275122252484193	0.061321349649678406	0.0698471953130539	0.08703675066862544	0.057160006834049475	0.06562564911752834	0.0582606309080234	0.06466168843045168	0.06786542685496823	0.07287806264934893	0.06476630880101489	0.06549936572686231	0.05457672832705015	0.06983982105341299	0.06723281962532482	0.06243477394317474	0.05480582878583212	0.05067477757739409	0.07650591669744441	0.07108494167118284	0.05136640243048045	0.06143204142236875	0.06700019309646747	0.05680759703451731	0.06190389506549239	0.06190389506549239	0.06190389506549239	0.06190389506549239	0.06190389506549239	0.06190389506549239	0.06190389506549239	0.06190389506549239	0.06190389506549239	0.06190389506549239	0.06190389506549239	0.06190389506549239	0.06190389506549239	0.06190389506549239	0.06190389506549239	0.06190389506549239	0.06190389506549239	0.06190389506549239	0.06190389506549239	0.06190389506549239
0.05320685267290862	0.05789428326707644	0.05950539244782489	0.05197450875035124	0.04606636874501275	0.05346711853241345	0.05877717949464461	0.06051603484941247	0.054513024337620224	0.06396650809341749	0.05610323403257601	0.04679224066510597	0.05677616713750829	0.05567368156173265	0.06820725836423489	0.06378932204240188	0.059044423169554196	0.0464459128624479	0.06059660771292041	0.060268975032411444	0.057590704382530396	0.040684015028160214	0.06768744176910416	0.052927526106389754	0.058693948944586155	0.04144847769344509	0.05827191595536947	0.0574589325668837	0.06280518447191816	0.056563587345949976	0.06623405961657654	0.06139882348126325	0.06139882348126325	0.06139882348126325	0.06139882348126325	0.06139882348126325	0.06139882348126325	0.06139882348126325	0.06139882348126325	0.06139882348126325	0.06139882348126325	0.06139882348126325	0.06139882348126325	0.06139882348126325	0.06139882348126325	0.06139882348126325	0.06139882348126325	0.06139882348126325	0.06139882348126325	0.06139882348126325
0.0653164750596048	0.054676359101629074	0.05758056159989996	0.04762482101054804	0.05425934593736131	0.05764172927031999	0.053638158402907164	0.06640857347546725	0.06410282307779046	0.07962449195015339	0.059742412238209246	0.07229225957010114	0.06694067070678095	0.061086896021655214	0.0587427627539896	0.07235428374839373	0.06069361566397287	0.08590428034312972	0.10505565793518758	0.08435337461109466	0.08180368383295125	0.08593926797587682	0.07243139383519955	0.09504110825559256	0.06436086002507423	0.0772986846488613	0.09432841074453042	0.097282635209377	0.08224882393326147	0.07560454915144474	0.0789266865423531	0.0789266865423531	0.0789266865423531	0.0789266865423531	0.0789266865423531	0.0789266865423531	0.0789266865423531	0.0789266865423531	0.0789266865423531	0.0789266865423531	0.0789266865423531	0.0789266865423531	0.0789266865423531	0.0789266865423531	0.0789266865423531	0.0789266865423531	0.0789266865423531	0.0789266865423531	0.0789266865423531	0.0789266865423531
0.07786543626286803	0.0663794729464445	0.05793559451656121	0.06548336708777214	0.05487508813040537	0.061022259603070755	0.0532060119703332	0.07674684458585936	0.060698571372954147	0.06981962334486161	0.08348594869792987	0.06750863640651796	0.06844784226235998	0.0696065863326295	0.05397600556540807	0.07650196845722475	0.0753330597671098	0.061998634068727354	0.07427036265172367	0.06983588523403737	0.07205312394288052	0.07205312394288052	0.07205312394288052	0.07205312394288052	0.07205312394288052	0.07205312394288052	0.07205312394288052	0.07205312394288052	0.07205312394288052	0.07205312394288052	0.07205312394288052	0.07205312394288052	0.07205312394288052	0.07205312394288052	0.07205312394288052	0.07205312394288052	0.07205312394288052	0.07205312394288052	0.07205312394288052	0.07205312394288052	0.07205312394288052	0.07205312394288052	0.07205312394288052	0.07205312394288052	0.07205312394288052	0.07205312394288052	0.07205312394288052	0.07205312394288052	0.07205312394288052	0.07205312394288052
0.07735129666118255	0.08862025524733247	0.08995892715728394	0.08093205456660368	0.07842102581309308	0.0695760974324549	0.08957770896142854	0.10928355531069318	0.08195575298214462	0.08293077846704511	0.08413061798882468	0.09005352995476028	0.07239617482226578	0.06946022382934153	0.056413282427264	0.07203186336487892	0.08225556701237374	0.09454187743424841	0.07856679607278247	0.06062514830306238	0.10057534898378773	0.07290061169595768	0.0952624752818961	0.07872732685245117	0.08774499337783442	0.10417973328671316	0.0731566779839822	0.08866820563534768	0.08866820563534768	0.08866820563534768	0.08866820563534768	0.08866820563534768	0.08866820563534768	0.08866820563534768	0.08866820563534768	0.08866820563534768	0.08866820563534768	0.08866820563534768	0.08866820563534768	0.08866820563534768	0.08866820563534768	0.08866820563534768	0.08866820563534768	0.08866820563534768	0.08866820563534768	0.08866820563534768	0.08866820563534768	0.08866820563534768	0.08866820563534768	0.08866820563534768
0.06034409065138447	0.05325127886478023	0.05654698929843543	0.05581313252763432	0.05952175182681763	0.05654380417821619	0.06110369879550635	0.045130665403212936	0.04379326823967087	0.05138685198177249	0.0547605159178437	0.0608708624327651	0.06288102456584409	0.05591073074708244	0.062133661654706525	0.05529124384336641	0.06209292623546979	0.05480256075529786	0.04969416999088135	0.04834512555813863	0.06510710447827657	0.05394124130610919	0.05312983153755501	0.06304973795997394	0.06624015337699772	0.06263349697093934	0.06683820247588283	0.05792264320923293	0.05966126655808181	0.05564046577921762	0.05334132288549738	0.06529729121699268	0.059319307051245024	0.059319307051245024	0.059319307051245024	0.059319307051245024	0.059319307051245024	0.059319307051245024	0.059319307051245024	0.059319307051245024	0.059319307051245024	0.059319307051245024	0.059319307051245024	0.059319307051245024	0.059319307051245024	0.059319307051245024	0.059319307051245024	0.059319307051245024	0.059319307051245024	0.059319307051245024
0.2869356421151748	0.1672747339552919	0.17281545850106558	0.15540846263385427	0.19792517684042019	0.31319848206152867	0.4905109375491573	0.24181590687927534	0.19075391316398677	0.1906586690060522	0.31463594055649563	0.27463791844915625	0.2222800176880161	0.2597564272573867	0.2933141626910694	0.276535294974228	0.276535294974228	0.276535294974228	0.276535294974228	0.276535294974228	0.276535294974228	0.276535294974228	0.276535294974228	0.276535294974228	0.276535294974228	0.276535294974228	0.276535294974228	0.276535294974228	0.276535294974228	0.276535294974228	0.276535294974228	0.276535294974228	0.276535294974228	0.276535294974228	0.276535294974228	0.276535294974228	0.276535294974228	0.276535294974228	0.276535294974228	0.276535294974228	0.276535294974228	0.276535294974228	0.276535294974228	0.276535294974228	0.276535294974228	0.276535294974228	0.276535294974228	0.276535294974228	0.276535294974228	0.276535294974228
0.08393927027017302	0.04691403540995188	0.05591180580291365	0.055913796260175695	0.06335599433929555	0.07121445169338349	0.06820273928288986	0.06384831279670536	0.052126715450470124	0.07002698445191592	0.06037942458274236	0.05190766047859716	0.060099352009114364	0.07467635696793033	0.06931258410352792	0.06307159371929312	0.057623148657392195	0.06092271146393139	0.0707568195724848	0.06883431133624945	0.05857664161084324	0.055387355193281314	0.06893970459574313	0.05393872535395657	0.061439214974849846	0.061439214974849846	0.061439214974849846	0.061439214974849846	0.061439214974849846	0.061439214974849846	0.061439214974849846	0.061439214974849846	0.061439214974849846	0.061439214974849846	0.061439214974849846	0.061439214974849846	0.061439214974849846	0.061439214974849846	0.061439214974849846	0.061439214974849846	0.061439214974849846	0.061439214974849846	0.061439214974849846	0.061439214974849846	0.061439214974849846	0.061439214974849846	0.061439214974849846	0.061439214974849846	0.061439214974849846	0.061439214974849846
0.08259992453358646	0.10837059590831814	0.12090150004443097	0.10217754465578187	0.1044029077121947	0.11855148207318321	0.10047121371701553	0.12021683007039669	0.09911748328661102	0.12671478553448834	0.09522278692687643	0.09096664408307839	0.1265468630296653	0.11517674113043569	0.1260919251784461	0.12364588572017725	0.11734584612070968	0.10178772691928276	0.1134964380200931	0.14160109924502665	0.12012990165615826	0.0976204925352736	0.10786383168102492	0.11828210067999234	0.11307296618050863	0.11307296618050863	0.11307296618050863	0.11307296618050863	0.11307296618050863	0.11307296618050863	0.11307296618050863	0.11307296618050863	0.11307296618050863	0.11307296618050863	0.11307296618050863	0.11307296618050863	0.11307296618050863	0.11307296618050863	0.11307296618050863	0.11307296618050863	0.11307296618050863	0.11307296618050863	0.11307296618050863	0.11307296618050863	0.11307296618050863	0.11307296618050863	0.11307296618050863	0.11307296618050863	0.11307296618050863	0.11307296618050863
0.08531039681174894	0.07791070908016225	0.08032495392153075	0.07830013877545405	0.09271706566646273	0.0907892870820894	0.07981823097683825	0.0980989552472237	0.07452183717401499	0.09794658654571337	0.08771590511732134	0.07632855811284922	0.09357696192257543	0.11693041296794585	0.07844156725356592	0.08362561112059498	0.0983754192178618	0.11201038647007595	0.10792795808223037	0.08119495585577714	0.09948915834818065	0.08671119547436043	0.10412926260628852	0.10460656063876647	0.10225412131967958	0.07870287291266305	0.0784754729515948	0.0953323232314882	0.08510827013016461	0.09308895558936023	0.08909861285976242	0.08909861285976242	0.08909861285976242	0.08909861285976242	0.08909861285976242	0.08909861285976242	0.08909861285976242	0.08909861285976242	0.08909861285976242	0.08909861285976242	0.08909861285976242	0.08909861285976242	0.08909861285976242	0.08909861285976242	0.08909861285976242	0.08909861285976242	0.08909861285976242	0.08909861285976242	0.08909861285976242	0.08909861285976242
0.05978232593812623	0.05557997950881556	0.05637078976655772	0.06317203879586399	0.06042773634708697	0.05787173496723775	0.06031856741510703	0.06311001430364022	0.05787302311746106	0.07589384457468178	0.0777657785237538	0.07081691420476245	0.10028039159644286	0.08554865290060266	0.08554865290060266	0.08554865290060266	0.08554865290060266	0.08554865290060266	0.08554865290060266	0.08554865290060266	0.08554865290060266	0.08554865290060266	0.08554865290060266	0.08554865290060266	0.08554865290060266	0.08554865290060266	0.08554865290060266	0.08554865290060266	0.08554865290060266	0.08554865290060266	0.08554865290060266	0.08554865290060266	0.08554865290060266	0.08554865290060266	0.08554865290060266	0.08554865290060266	0.08554865290060266	0.08554865290060266	0.08554865290060266	0.08554865290060266	0.08554865290060266	0.08554865290060266	0.08554865290060266	0.08554865290060266	0.08554865290060266	0.08554865290060266	0.08554865290060266	0.08554865290060266	0.08554865290060266	0.08554865290060266
0.09175222862023656	0.07980311940832452	0.10580239743913601	0.07699317010072738	0.08914225539878451	0.07201515399035267	0.07049594138728646	0.0855886041885751	0.082777864151363	0.0945687246212116	0.08336723727083965	0.08390116088117211	0.07704305689529566	0.08185806445795248	0.08066028836484535	0.06464052344430589	0.07768059888653582	0.09552314623149993	0.07788976918521344	0.08747590600009085	0.07952161320760064	0.0652807750996423	0.08431339294091685	0.07181227234228232	0.08773401663734405	0.0797731444898132	0.0797731444898132	0.0797731444898132	0.0797731444898132	0.0797731444898132	0.0797731444898132	0.0797731444898132	0.0797731444898132	0.0797731444898132	0.0797731444898132	0.0797731444898132	0.0797731444898132	0.0797731444898132	0.0797731444898132	0.0797731444898132	0.0797731444898132	0.0797731444898132	0.0797731444898132	0.0797731444898132	0.0797731444898132	0.0797731444898132	0.0797731444898132	0.0797731444898132	0.0797731444898132	0.0797731444898132
0.08383515427588571	0.06437648590049709	0.06721928173432296	0.056099216152914716	0.0606542536084927	0.06434357359800141	0.07087785692164215	0.06003785461538512	0.06899064454157008	0.06034812641407845	0.06055249311684892	0.060584599190634796	0.07129607565828365	0.08031621016565449	0.06455085793172359	0.07319791483796662	0.058563305449838024	0.06634343517080606	0.06366087115236112	0.06769555945671901	0.06352263968547575	0.0649715237009641	0.06627257182987772	0.07085094941715873	0.0709305573995643	0.12895068727408332	0.0999406223368238	0.0999406223368238	0.0999406223368238	0.0999406223368238	0.0999406223368238	0.0999406223368238	0.0999406223368238	0.0999406223368238	0.0999406223368238	0.0999406223368238	0.0999406223368238	0.0999406223368238	0.0999406223368238	0.0999406223368238	0.0999406223368238	0.0999406223368238	0.0999406223368238	0.0999406223368238	0.0999406223368238	0.0999406223368238	0.0999406223368238	0.0999406223368238	0.0999406223368238	0.0999406223368238
0.08771711830506483	0.12069179223164363	0.10884553093788596	0.14695602045574768	0.1345718271525615	0.13139564958972832	0.15433677226380596	0.14609758214682822	0.10918539996358778	0.15969574619262683	0.15216950987724	0.15424758421090676	0.15673324681106143	0.150088154325756	0.16759236050583384	0.15096733104136473	0.16588401639679215	0.18483015439140743	0.16332073828651378	0.19629512288248555	0.18755974336407702	0.1671148401189626	0.16998289216210452	0.1906976693624574	0.19262087067630868	0.14852692447388027	0.1705738975750945	0.1705738975750945	0.1705738975750945	0.1705738975750945	0.1705738975750945	0.1705738975750945	0.1705738975750945	0.1705738975750945	0.1705738975750945	0.1705738975750945	0.1705738975750945	0.1705738975750945	0.1705738975750945	0.1705738975750945	0.1705738975750945	0.1705738975750945	0.1705738975750945	0.1705738975750945	0.1705738975750945	0.1705738975750945	0.1705738975750945	0.1705738975750945	0.1705738975750945	0.1705738975750945
0.05290046552349958	0.05269723864769657	0.055960375544198866	0.047969158069341676	0.04739062668827978	0.05090451727506951	0.05036852020027067	0.046747525861307766	0.054258024559962786	0.04718719232077857	0.05208755026267922	0.04895449978399534	0.050689686698857275	0.059628270751520156	0.05139057625315562	0.054823828796637476	0.05085011374271677	0.05137371751040106	0.05009302311670776	0.05700054277701866	0.0560046307767899	0.048645613922396254	0.049365079753900656	0.05092066818179348	0.055246721916449554	0.05509552819165526	0.05517112505405241	0.05517112505405241	0.05517112505405241	0.05517112505405241	0.05517112505405241	0.05517112505405241	0.05517112505405241	0.05517112505405241	0.05517112505405241	0.05517112505405241	0.05517112505405241	0.05517112505405241	0.05517112505405241	0.05517112505405241	0.05517112505405241	0.05517112505405241	0.05517112505405241	0.05517112505405241	0.05517112505405241	0.05517112505405241	0.05517112505405241	0.05517112505405241	0.05517112505405241	0.05517112505405241
0.08078938428709659	0.07399525581822379	0.0754887541762936	0.08068921774292179	0.06700605255756086	0.06317801639003882	0.08671887808380824	0.08956832837323972	0.07845023180009358	0.06200469672991501	0.06309383569433509	0.07718673560439175	0.09507155948429592	0.07143246693179407	0.09128525216474548	0.08416490067084786	0.09370982070072417	0.08693342383890863	0.07557109592929478	0.07060632700232333	0.0802916113326855	0.07190584324182253	0.08097416619776515	0.09663816688566425	0.0710072034885733	0.08382268518711877	0.08382268518711877	0.08382268518711877	0.08382268518711877	0.08382268518711877	0.08382268518711877	0.08382268518711877	0.08382268518711877	0.08382268518711877	0.08382268518711877	0.08382268518711877	0.08382268518711877	0.08382268518711877	0.08382268518711877	0.08382268518711877	0.08382268518711877	0.08382268518711877	0.08382268518711877	0.08382268518711877	0.08382268518711877	0.08382268518711877	0.08382268518711877	0.08382268518711877	0.08382268518711877	0.08382268518711877
0.09305699302147385	0.10197868049872304	0.09429143027011914	0.09303266677142319	0.09264742670835448	0.08857496230037798	0.10295808198743646	0.09392729740511783	0.08541389737349939	0.09630249129331248	0.09046844278280192	0.09185540677444307	0.09228025574238115	0.10668718635928254	0.09711370861246588	0.10549559600755136	0.08724324547246091	0.07392364223673373	0.11009750641483906	0.07720354146396471	0.08757380341292491	0.07990906887006125	0.0732326599096738	0.07944776900940835	0.10932474349095912	0.09438625625018374	0.09438625625018374	0.09438625625018374	0.09438625625018374	0.09438625625018374	0.09438625625018374	0.09438625625018374	0.09438625625018374	0.09438625625018374	0.09438625625018374	0.09438625625018374	0.09438625625018374	0.09438625625018374	0.09438625625018374	0.09438625625018374	0.09438625625018374	0.09438625625018374	0.09438625625018374	0.09438625625018374	0.09438625625018374	0.09438625625018374	0.09438625625018374	0.09438625625018374	0.09438625625018374	0.09438625625018374
0.0624599461634236	0.05840339047875517	0.047791811018472505	0.0509360353853019	0.05488132692554956	0.05837634123540589	0.05750743231302483	0.05942419631941461	0.06321744419618323	0.04256845547917228	0.062324644622269255	0.05860238851899289	0.06536239667370672	0.055958223324562656	0.055353045255238445	0.041853859214825394	0.05516113011946873	0.05220430630417035	0.0562104528478116	0.050855500580734354	0.049716069637503704	0.052569122035673044	0.0521937306108865	0.06724881078695771	0.058555931200281484	0.0629023709936196	0.0629023709936196	0.0629023709936196	0.0629023709936196	0.0629023709936196	0.0629023709936196	0.0629023709936196	0.0629023709936196	0.0629023709936196	0.0629023709936196	0.0629023709936196	0.0629023709936196	0.0629023709936196	0.0629023709936196	0.0629023709936196	0.0629023709936196	0.0629023709936196	0.0629023709936196	0.0629023709936196	0.0629023709936196	0.0629023709936196	0.0629023709936196	0.0629023709936196	0.0629023709936196	0.0629023709936196
0.09081109845584764	0.09539147915852739	0.07663689823759057	0.08640208137070794	0.08217065153568584	0.08171591606181579	0.08302900225415845	0.08746493455411332	0.10861044969066909	0.07547828370630967	0.09103454352175804	0.0904217712337313	0.08740283078430611	0.0794246624228792	0.09456813684995635	0.08919184061181072	0.08206398610720678	0.10173601487652503	0.08349441017847899	0.09079772809972246	0.08714606913910072	0.08714606913910072	0.08714606913910072	0.08714606913910072	0.08714606913910072	0.08714606913910072	0.08714606913910072	0.08714606913910072	0.08714606913910072	0.08714606913910072	0.08714606913910072	0.08714606913910072	0.08714606913910072	0.08714606913910072	0.08714606913910072	0.08714606913910072	0.08714606913910072	0.08714606913910072	0.08714606913910072	0.08714606913910072	0.08714606913910072	0.08714606913910072	0.08714606913910072	0.08714606913910072	0.08714606913910072	0.08714606913910072	0.08714606913910072	0.08714606913910072	0.08714606913910072	0.08714606913910072
0.05845042730290173	0.05180468077213518	0.04218365648740547	0.04800286936961557	0.040978371702715774	0.046688186224368815	0.04236386599355479	0.04119458873611523	0.04115134282340096	0.04561652711251002	0.04048030566263623	0.0451340076113273	0.0373245846737761	0.04440266832487108	0.05130330263900424	0.05483571383826613	0.049448416902221064	0.0441769558681653	0.0443328835511845	0.05455639468989514	0.04944463912053982	0.04944463912053982	0.04944463912053982	0.04944463912053982	0.04944463912053982	0.04944463912053982	0.04944463912053982	0.04944463912053982	0.04944463912053982	0.04944463912053982	0.04944463912053982	0.04944463912053982	0.04944463912053982	0.04944463912053982	0.04944463912053982	0.04944463912053982	0.04944463912053982	0.04944463912053982	0.04944463912053982	0.04944463912053982	0.04944463912053982	0.04944463912053982	0.04944463912053982	0.04944463912053982	0.04944463912053982	0.04944463912053982	0.04944463912053982	0.04944463912053982	0.04944463912053982	0.04944463912053982
0.13476174883197783	0.10839068187735597	0.09281706799598144	0.12795612098553513	0.09566581946426339	0.11279971476016752	0.1474310725007328	0.16587574311489622	0.1357713289530329	0.15139232665197697	0.12465133180903445	0.14717392308319932	0.18975721889059335	0.19130546611146895	0.16385830612796318	0.13978953530741176	0.15387780708889284	0.14908257115962958	0.11649652353639273	0.20758400511575115	0.13180524804218297	0.17349480403703413	0.14656711531550423	0.14953571202690535	0.1588240421657404	0.17423697986693032	0.13306532989869851	0.15365115488281442	0.15365115488281442	0.15365115488281442	0.15365115488281442	0.15365115488281442	0.15365115488281442	0.15365115488281442	0.15365115488281442	0.15365115488281442	0.15365115488281442	0.15365115488281442	0.15365115488281442	0.15365115488281442	0.15365115488281442	0.15365115488281442	0.15365115488281442	0.15365115488281442	0.15365115488281442	0.15365115488281442	0.15365115488281442	0.15365115488281442	0.15365115488281442	0.15365115488281442
0.07734751989496651	0.07519600180785825	0.08022511476447945	0.07456805393591122	0.07648956272845511	0.09808281764676603	0.07008355524261711	0.08096533389575802	0.08886228258654456	0.05947040006897317	0.07916667947691625	0.08124670423640513	0.09346974042011533	0.06752468510145652	0.08477711604046592	0.09357374053154491	0.05965912316586222	0.10513322342437961	0.09134105451194334	0.07258224773846503	0.09841157686038779	0.08297986850407658	0.10421185910737639	0.09855325744325041	0.1013825582753134	0.1013825582753134	0.1013825582753134	0.1013825582753134	0.1013825582753134	0.1013825582753134	0.1013825582753134	0.1013825582753134	0.1013825582753134	0.1013825582753134	0.1013825582753134	0.1013825582753134	0.1013825582753134	0.1013825582753134	0.1013825582753134	0.1013825582753134	0.1013825582753134	0.1013825582753134	0.1013825582753134	0.1013825582753134	0.1013825582753134	0.1013825582753134	0.1013825582753134	0.1013825582753134	0.1013825582753134	0.1013825582753134
0.07556672676431973	0.09768976860146941	0.0828350837974572	0.08427885818596705	0.08995844601757103	0.07293057408228645	0.0749581209019225	0.0841169493401606	0.07999862472824726	0.07861791010536938	0.07660312446000818	0.07692479811483223	0.08424468685043332	0.09213968493581325	0.08002149210825422	0.09147196519337983	0.08166341157296111	0.07638090700763087	0.07101805031765229	0.06705840575614745	0.08331330567893572	0.07441821039016491	0.09857460469600438	0.08776163350054082	0.0731719410438622	0.08266503923762965	0.07791849014074592	0.07791849014074592	0.07791849014074592	0.07791849014074592	0.07791849014074592	0.07791849014074592	0.07791849014074592	0.07791849014074592	0.07791849014074592	0.07791849014074592	0.07791849014074592	0.07791849014074592	0.07791849014074592	0.07791849014074592	0.07791849014074592	0.07791849014074592	0.07791849014074592	0.07791849014074592	0.07791849014074592	0.07791849014074592	0.07791849014074592	0.07791849014074592	0.07791849014074592	0.07791849014074592
0.16398183332026664	0.09998332605414695	0.07339433598354611	0.09595329557445154	0.06522315617510141	0.07327022399324387	0.07876542840171617	0.10345102913613785	0.0871715794790085	0.094316361514444	0.07863370108809921	0.09482215584406249	0.11337193859115086	0.08685636599996428	0.07940410818358423	0.0891288099841576	0.08853894952648114	0.10260126155205451	0.08175088954692007	0.07065743673371741	0.09351392224699923	0.11482436899987952	0.07526976290536508	0.0950470659526223	0.0950470659526223	0.0950470659526223	0.0950470659526223	0.0950470659526223	0.0950470659526223	0.0950470659526223	0.0950470659526223	0.0950470659526223	0.0950470659526223	0.0950470659526223	0.0950470659526223	0.0950470659526223	0.0950470659526223	0.0950470659526223	0.0950470659526223	0.0950470659526223	0.0950470659526223	0.0950470659526223	0.0950470659526223	0.0950470659526223	0.0950470659526223	0.0950470659526223	0.0950470659526223	0.0950470659526223	0.0950470659526223	0.0950470659526223
0.06439627168360236	0.06032561431836809	0.05668074610137959	0.07762923367267086	0.05428361721932512	0.05473180652992926	0.060705585066194286	0.0646966115609526	0.07007161394458647	0.06538782208243477	0.06442686479042983	0.06375374228007402	0.055419548940196746	0.07315713463075853	0.05538456681685725	0.06673128961365328	0.06664347668058207	0.0501557820543371	0.05917671726945969	0.05567748378769508	0.06950609200511809	0.06259178789640658	0.06259178789640658	0.06259178789640658	0.06259178789640658	0.06259178789640658	0.06259178789640658	0.06259178789640658	0.06259178789640658	0.06259178789640658	0.06259178789640658	0.06259178789640658	0.06259178789640658	0.06259178789640658	0.06259178789640658	0.06259178789640658	0.06259178789640658	0.06259178789640658	0.06259178789640658	0.06259178789640658	0.06259178789640658	0.06259178789640658	0.06259178789640658	0.06259178789640658	0.06259178789640658	0.06259178789640658	0.06259178789640658	0.06259178789640658	0.06259178789640658	0.06259178789640658
0.06420555037460729	0.046925107676910084	0.05349444423165986	0.05398948433447938	0.051082047855726884	0.05995506944662245	0.048971432305383276	0.056350132219249886	0.05816396336330489	0.06288859945744557	0.05873004960368506	0.06473858958008318	0.05875166804931434	0.056545504397287505	0.05808483447492013	0.05425315068864134	0.05794045730001306	0.05862083614727765	0.04661573600759971	0.055387425263407744	0.047750624651934595	0.0550418636269156	0.05993224963033314	0.05559751213315662	0.04840799787098456	0.053148711554601887	0.05470632920550183	0.04646863499234021	0.05192115057078643	0.049861669789701385	0.043809468143002746	0.04841189350518025	0.09413124060183937	0.07127156705350982	0.07127156705350982	0.07127156705350982	0.07127156705350982	0.07127156705350982	0.07127156705350982	0.07127156705350982	0.07127156705350982	0.07127156705350982	0.07127156705350982	0.07127156705350982	0.07127156705350982	0.07127156705350982	0.07127156705350982	0.07127156705350982	0.07127156705350982	0.07127156705350982
0.06374376886064022	0.06117842908577467	0.0682022837363297	0.056025973802870624	0.06445443580271008	0.0607111598294516	0.0623283853441177	0.061204724922555	0.05441349704882159	0.07513446498320442	0.0697222130117313	0.07312982589773682	0.060693485146264894	0.059522017137805756	0.07682757892910552	0.05748929703249813	0.0702035983454622	0.06797915068038315	0.06783409122886212	0.06384449470449974	0.04564071490540089	0.0789376592708952	0.06999759358602785	0.07256223843723657	0.06338749758370411	0.0632382006236948	0.055204107760757695	0.06036818564386261	0.06704152863409966	0.06401520894515887	0.07204959957788162	0.08599636306815671	0.07406850945151203	0.08003243625983437	0.08003243625983437	0.08003243625983437	0.08003243625983437	0.08003243625983437	0.08003243625983437	0.08003243625983437	0.08003243625983437	0.08003243625983437	0.08003243625983437	0.08003243625983437	0.08003243625983437	0.08003243625983437	0.08003243625983437	0.08003243625983437	0.08003243625983437	0.08003243625983437
0.09218157672016582	0.08285785173412202	0.07897502820247589	0.07241899132757172	0.0735624830266544	0.06530479016262135	0.06417400275569844	0.08084157782050759	0.06282186359435495	0.07819935954935578	0.07688407638592445	0.07684412450013765	0.07650080482913946	0.07960023551402262	0.08034551431273029	0.06691298537589296	0.06442438842182416	0.07125088273154881	0.055803761538314345	0.07039147789556562	0.06568239544723699	0.0680369366714013	0.0680369366714013	0.0680369366714013	0.0680369366714013	0.0680369366714013	0.0680369366714013	0.0680369366714013	0.0680369366714013	0.0680369366714013	0.0680369366714013	0.0680369366714013	0.0680369366714013	0.0680369366714013	0.0680369366714013	0.0680369366714013	0.0680369366714013	0.0680369366714013	0.0680369366714013	0.0680369366714013	0.0680369366714013	0.0680369366714013	0.0680369366714013	0.0680369366714013	0.0680369366714013	0.0680369366714013	0.0680369366714013	0.0680369366714013	0.0680369366714013	0.0680369366714013
0.06792215567173861	0.0458348230437761	0.0339260442669706	0.042745145969888786	0.04597447398796839	0.04898839021759052	0.05783148336267061	0.048104953448474104	0.045419262368525816	0.037918980935924586	0.05404560915392758	0.046113663116602935	0.04706939384984735	0.04436898810741067	0.048049092323943075	0.05119541024030984	0.04688905161151754	0.050948788839028106	0.043749592568739844	0.043393506065767445	0.03308374498576858	0.0767135998405739	0.04936056949174636	0.03656802809236924	0.0429642987920578	0.0429642987920578	0.0429642987920578	0.0429642987920578	0.0429642987920578	0.0429642987920578	0.0429642987920578	0.0429642987920578	0.0429642987920578	0.0429642987920578	0.0429642987920578	0.0429642987920578	0.0429642987920578	0.0429642987920578	0.0429642987920578	0.0429642987920578	0.0429642987920578	0.0429642987920578	0.0429642987920578	0.0429642987920578	0.0429642987920578	0.0429642987920578	0.0429642987920578	0.0429642987920578	0.0429642987920578	0.0429642987920578
0.07421762966518455	0.07386548757450384	0.09197222896837201	0.10340785921478299	0.06682030337566505	0.08387519957126009	0.08491901482042834	0.06658990615164033	0.07819017897583296	0.08756680893484116	0.08279467671561583	0.08706435609659438	0.0790825194504329	0.09214157265105968	0.09198734822162617	0.08374320344066376	0.08077774420686434	0.10611388727652449	0.11514366553905149	0.07104354602047436	0.07424444733011323	0.07255992156179088	0.08886931041812665	0.08369122396620852	0.07834976713916192	0.09475458791547377	0.08655217752731785	0.08655217752731785	0.08655217752731785	0.08655217752731785	0.08655217752731785	0.08655217752731785	0.08655217752731785	0.08655217752731785	0.08655217752731785	0.08655217752731785	0.08655217752731785	0.08655217752731785	0.08655217752731785	0.08655217752731785	0.08655217752731785	0.08655217752731785	0.08655217752731785	0.08655217752731785	0.08655217752731785	0.08655217752731785	0.08655217752731785	0.08655217752731785	0.08655217752731785	0.08655217752731785
0.049871065935778836	0.06835646325333414	0.05508833082091372	0.06340243806932186	0.06422778442899053	0.06635280368750944	0.06431828310397768	0.0711800634454234	0.06644597827563124	0.06250665405287346	0.06307852152751268	0.06451943513295112	0.057013095479856085	0.05614216834337642	0.056676795378667204	0.06610537988988938	0.054026900107769	0.05869794009083154	0.05961073504104358	0.05188109349757133	0.05574591426930746	0.05574591426930746	0.05574591426930746	0.05574591426930746	0.05574591426930746	0.05574591426930746	0.05574591426930746	0.05574591426930746	0.05574591426930746	0.05574591426930746	0.05574591426930746	0.05574591426930746	0.05574591426930746	0.05574591426930746	0.05574591426930746	0.05574591426930746	0.05574591426930746	0.05574591426930746	0.05574591426930746	0.05574591426930746	0.05574591426930746	0.05574591426930746	0.05574591426930746	0.05574591426930746	0.05574591426930746	0.05574591426930746	0.05574591426930746	0.05574591426930746	0.05574591426930746	0.05574591426930746
0.055093497437890944	0.06214938861595626	0.06280262684271375	0.06391385687499276	0.05678077052917809	0.06288646875037542	0.06618803829481697	0.05823675167510723	0.053253355372946135	0.051467492335900235	0.060338284304714926	0.04648368957379435	0.06060348259156018	0.06170520041826622	0.07426901074898462	0.0555398417641048	0.061675099669262205	0.06303105809442784	0.05916927102900457	0.052127709016463346	0.06667060066615918	0.06690978622279597	0.06679019344447758	0.06679019344447758	0.06679019344447758	0.06679019344447758	0.06679019344447758	0.06679019344447758	0.06679019344447758	0.06679019344447758	0.06679019344447758	0.06679019344447758	0.06679019344447758	0.06679019344447758	0.06679019344447758	0.06679019344447758	0.06679019344447758	0.06679019344447758	0.06679019344447758	0.06679019344447758	0.06679019344447758	0.06679019344447758	0.06679019344447758	0.06679019344447758	0.06679019344447758	0.06679019344447758	0.06679019344447758	0.06679019344447758	0.06679019344447758	0.06679019344447758
0.10286505688567894	0.10612004557143472	0.10016039807478203	0.08966756414292817	0.08357057436689519	0.09125501273525936	0.08001520138747516	0.099937886483409	0.09193132261130346	0.10649993668015947	0.07156748240758826	0.06231300782450078	0.08344854705897392	0.0925989594428724	0.0909188151982144	0.07783807229933148	0.111271286676164	0.10022919931223638	0.09327928832974063	0.12609999350854936	0.109689640919145	0.109689640919145	0.109689640919145	0.109689640919145	0.109689640919145	0.109689640919145	0.109689640919145	0.109689640919145	0.109689640919145	0.109689640919145	0.109689640919145	0.109689640919145	0.109689640919145	0.109689640919145	0.109689640919145	0.109689640919145	0.109689640919145	0.109689640919145	0.109689640919145	0.109689640919145	0.109689640919145	0.109689640919145	0.109689640919145	0.109689640919145	0.109689640919145	0.109689640919145	0.109689640919145	0.109689640919145	0.109689640919145	0.109689640919145
0.12822290313782259	0.10764808707771972	0.093750474869781	0.10088546687220494	0.1060094934496701	0.10028326791593423	0.09128513901611311	0.08616908567102995	0.09005672323511256	0.09210674635972559	0.08548822260927483	0.07703324820546538	0.0969839575149364	0.0982772511073844	0.08206705935230679	0.0835783129158497	0.10366874400495377	0.08069650880240038	0.10553326714584857	0.09583353604475321	0.1015761370848846	0.11386678208534982	0.10676168246197616	0.110314232273663	0.110314232273663	0.110314232273663	0.110314232273663	0.110314232273663	0.110314232273663	0.110314232273663	0.110314232273663	0.110314232273663	0.110314232273663	0.110314232273663	0.110314232273663	0.110314232273663	0.110314232273663	0.110314232273663	0.110314232273663	0.110314232273663	0.110314232273663	0.110314232273663	0.110314232273663	0.110314232273663	0.110314232273663	0.110314232273663	0.110314232273663	0.110314232273663	0.110314232273663	0.110314232273663
0.08165862049928828	0.08844936641312531	0.0828651897440241	0.08978293626081413	0.0771453821356218	0.08096625366561092	0.07218233858504443	0.06742998066552512	0.08699548077286012	0.08880266132426866	0.06706333968126632	0.07190064238680727	0.07085774939721375	0.06041124362732508	0.06937837796604708	0.0715871948828924	0.0734480038433322	0.0673292391372906	0.07667486553895238	0.0687319867331501	0.0773058830215614	0.07632910067848671	0.07681749185002405	0.07681749185002405	0.07681749185002405	0.07681749185002405	0.07681749185002405	0.07681749185002405	0.07681749185002405	0.07681749185002405	0.07681749185002405	0.07681749185002405	0.07681749185002405	0.07681749185002405	0.07681749185002405	0.07681749185002405	0.07681749185002405	0.07681749185002405	0.07681749185002405	0.07681749185002405	0.07681749185002405	0.07681749185002405	0.07681749185002405	0.07681749185002405	0.07681749185002405	0.07681749185002405	0.07681749185002405	0.07681749185002405	0.07681749185002405	0.07681749185002405
0.0739193356970571	0.08781684655147215	0.08884723039714139	0.09153758419886	0.08205202688188874	0.10140151047707335	0.08719758145527053	0.09518281052705778	0.08768135929364251	0.09245074713250744	0.09233587516354624	0.08571258238812282	0.098461967109533	0.08997406709935943	0.10606090884286859	0.0755456926514902	0.08647902807460468	0.10394016950670176	0.09832437075117093	0.08276741914709268	0.11422426246854292	0.0692601044313489	0.0899368906781055	0.08434909485822262	0.08659614125807155	0.0727779793904435	0.09119792187002407	0.08773471465951611	0.09958244598100605	0.08960545546001451	0.16635233406577365	0.1279788947628941	0.1279788947628941	0.1279788947628941	0.1279788947628941	0.1279788947628941	0.1279788947628941	0.1279788947628941	0.1279788947628941	0.1279788947628941	0.1279788947628941	0.1279788947628941	0.1279788947628941	0.1279788947628941	0.1279788947628941	0.1279788947628941	0.1279788947628941	0.1279788947628941	0.1279788947628941	0.1279788947628941
0.07764318191202968	0.09165207325710455	0.05415651169666474	0.05848365048022842	0.0776257589694861	0.07956051023468477	0.07481822917056223	0.07103208639585736	0.05778866207899533	0.05904178341293913	0.08334045774596258	0.059119183285808924	0.07619477667114001	0.07963915415241989	0.056939240655877514	0.05641236118054857	0.07420320979187599	0.07405201756828514	0.05574318938382066	0.08079130041210476	0.07424097727258416	0.05723721315845307	0.0717792858624988	0.06654189608607343	0.05647973173247504	0.07964915384909217	0.08368820970487899	0.06890988832658754	0.06088525300291943	0.07166155123055176	0.06608828618707491	0.06887491870881333	0.06887491870881333	0.06887491870881333	0.06887491870881333	0.06887491870881333	0.06887491870881333	0.06887491870881333	0.06887491870881333	0.06887491870881333	0.06887491870881333	0.06887491870881333	0.06887491870881333	0.06887491870881333	0.06887491870881333	0.06887491870881333	0.06887491870881333	0.06887491870881333	0.06887491870881333	0.06887491870881333
0.0969985588848479	0.11952292911226738	0.09300785216260955	0.1028151409125125	0.0839345162706452	0.08555244423450022	0.10705945227035268	0.08054944504063993	0.08819477330357442	0.07916656290545696	0.08027575661749975	0.11796464491043418	0.09281197201773281	0.10653615388917159	0.09506880988607441	0.07897590896860153	0.085293434437171	0.11516395758729997	0.1270542348195138	0.09772024855757	0.1017563697220526	0.09973830913981131	0.09973830913981131	0.09973830913981131	0.09973830913981131	0.09973830913981131	0.09973830913981131	0.09973830913981131	0.09973830913981131	0.09973830913981131	0.09973830913981131	0.09973830913981131	0.09973830913981131	0.09973830913981131	0.09973830913981131	0.09973830913981131	0.09973830913981131	0.09973830913981131	0.09973830913981131	0.09973830913981131	0.09973830913981131	0.09973830913981131	0.09973830913981131	0.09973830913981131	0.09973830913981131	0.09973830913981131	0.09973830913981131	0.09973830913981131	0.09973830913981131	0.09973830913981131
0.3723468374897001	0.46426891164389794	0.32213234635872656	0.422315380783884	0.45573502980261504	0.0	0.2168476932680421	0.31796493755037	0.27184333907851616	0.48599014152695774	0.6787563500129052	0.2688023785049968	0.2168476932680421	0.47990876005824695	0.3899661257738858	0.010624372327871433	0.49863927852122264	0.3627277820035838	0.4385404848381523	0.11180096664189004	0.5289309414617575	0.3203659540518237	0.3203659540518237	0.3203659540518237	0.3203659540518237	0.3203659540518237	0.3203659540518237	0.3203659540518237	0.3203659540518237	0.3203659540518237	0.3203659540518237	0.3203659540518237	0.3203659540518237	0.3203659540518237	0.3203659540518237	0.3203659540518237	0.3203659540518237	0.3203659540518237	0.3203659540518237	0.3203659540518237	0.3203659540518237	0.3203659540518237	0.3203659540518237	0.3203659540518237	0.3203659540518237	0.3203659540518237	0.3203659540518237	0.3203659540518237	0.3203659540518237	0.3203659540518237
0.0702077307561793	0.080773648921012	0.07075964556097673	0.07463612138335025	0.08060826877213292	0.0961192356407067	0.06494750456396395	0.0832894058455248	0.06926526446019764	0.0687272250683554	0.08222170797269628	0.06824959964628373	0.08521693338228994	0.0825275527372808	0.06272397758704946	0.08695137982402486	0.07052770621017095	0.09017620326152392	0.0593438013070266	0.09111158328238493	0.0880721426504557	0.06166316099618368	0.058665266467071105	0.0738898243737308	0.05804972942747883	0.06304270636683221	0.06996843402141989	0.09248720861860134	0.08511326652320035	0.08880023757090086	0.08880023757090086	0.08880023757090086	0.08880023757090086	0.08880023757090086	0.08880023757090086	0.08880023757090086	0.08880023757090086	0.08880023757090086	0.08880023757090086	0.08880023757090086	0.08880023757090086	0.08880023757090086	0.08880023757090086	0.08880023757090086	0.08880023757090086	0.08880023757090086	0.08880023757090086	0.08880023757090086	0.08880023757090086	0.08880023757090086
0.08128824078242278	0.06442095188849989	0.07285495796769147	0.07098495372988381	0.07713322509842645	0.08495495361424925	0.0843097816518295	0.06774931121916848	0.08473438747572645	0.08620591817359467	0.08735435628118386	0.06988844229562996	0.07723856351656168	0.07638178175395482	0.07649312187561753	0.07413890606903906	0.07516911868625153	0.08858979717098665	0.0990335059834028	0.08351890430913107	0.07466239819752327	0.10418720581274936	0.08464750004504018	0.08079132279209648	0.08572725560936051	0.07385742270443073	0.07256063297420323	0.08921371624668895	0.07932738433321107	0.08417492723213299	0.08746405362516481	0.07835561942768679	0.0939957238525083	0.09198675044071006	0.09349664195180227	0.09274169619625616	0.09274169619625616	0.09274169619625616	0.09274169619625616	0.09274169619625616	0.09274169619625616	0.09274169619625616	0.09274169619625616	0.09274169619625616	0.09274169619625616	0.09274169619625616	0.09274169619625616	0.09274169619625616	0.09274169619625616	0.09274169619625616
0.051317858165898844	0.0579130907521575	0.04271944339842123	0.0516426025862265	0.05970528146631397	0.054744507694684225	0.05174094007172066	0.04698287087530727	0.06250289682289585	0.04926940543717468	0.06478069081597093	0.04375123813836422	0.05696284314394999	0.04833312371134919	0.053836981081671106	0.06210872798076189	0.05113904879108523	0.05816829688819987	0.06636237133345053	0.06122904780697732	0.08089750774715333	0.06265651359526246	0.05931574355927231	0.06720102658804987	0.06211167450943085	0.05698740478677536	0.06708068214899583	0.06864899437651646	0.06740741791705997	0.06385447919043444	0.06078952707838757	0.05350249326185419	0.05702597164979568	0.04420473643450974	0.05230495334998592	0.052927678240373144	0.056947974795673525	0.0546889836965268	0.07228008563854095	0.06667249927620372	0.06947629245737234	0.06947629245737234	0.06947629245737234	0.06947629245737234	0.06947629245737234	0.06947629245737234	0.06947629245737234	0.06947629245737234	0.06947629245737234	0.06947629245737234
0.07841506355153668	0.06856847000179699	0.07268555527374068	0.07371627493548737	0.06515389986048263	0.05856322672280972	0.06925519447150175	0.07948503531797096	0.05463867164338288	0.06985382509111018	0.08081415806270993	0.05574062580461922	0.053002537854259825	0.06378096191694488	0.06720959067133407	0.06833243256808999	0.07190313127833743	0.06651717485563367	0.05949571466425527	0.08029990877792427	0.07772861028501508	0.06433611711359641	0.07462154180002553	0.07686417615146648	0.07074100855662352	0.073802592354045	0.073802592354045	0.073802592354045	0.073802592354045	0.073802592354045	0.073802592354045	0.073802592354045	0.073802592354045	0.073802592354045	0.073802592354045	0.073802592354045	0.073802592354045	0.073802592354045	0.073802592354045	0.073802592354045	0.073802592354045	0.073802592354045	0.073802592354045	0.073802592354045	0.073802592354045	0.073802592354045	0.073802592354045	0.073802592354045	0.073802592354045	0.073802592354045
0.09665014605808671	0.0602667865451058	0.05867736256214279	0.05172372873044406	0.06503353157749595	0.057770786864965194	0.05482514991793975	0.06556074703542576	0.06536475414402458	0.07302350986931529	0.06092318920447781	0.05401520614984584	0.05694823803748608	0.05695277908768461	0.04871478185231176	0.05502697875358284	0.06916298612423213	0.05506678972904174	0.06425629989644137	0.05671221665146769	0.049296693478828195	0.05979081215122517	0.07685542089471883	0.06230915101952952	0.05949677523159681	0.07855746549718459	0.05629275939569952	0.0524671191992276	0.056487618371497066	0.052132731646387154	0.05237433919216482	0.05225353541927599	0.05225353541927599	0.05225353541927599	0.05225353541927599	0.05225353541927599	0.05225353541927599	0.05225353541927599	0.05225353541927599	0.05225353541927599	0.05225353541927599	0.05225353541927599	0.05225353541927599	0.05225353541927599	0.05225353541927599	0.05225353541927599	0.05225353541927599	0.05225353541927599	0.05225353541927599	0.05225353541927599
0.4181837507332977	0.1498731708973521	0.1793590049805309	0.2209062538264023	0.0058970272417654245	0.1614889942832007	0.23687017991898765	0.14456520498412356	0.1809357586206613	0.1453781946413205	0.10765545489021944	0.23199054375606934	0.21227004331635568	0.2878639954118918	0.17542735851603394	0.18187680740756385	0.20135276852166006	0.18779619087692595	0.20676096703360486	0.15014338776317057	0.1649634108626882	0.0670152420347039	0.2169487056972728	0.2874634031427182	0.10765545489021944	0.2710495299852007	0.18935249243771007	0.18935249243771007	0.18935249243771007	0.18935249243771007	0.18935249243771007	0.18935249243771007	0.18935249243771007	0.18935249243771007	0.18935249243771007	0.18935249243771007	0.18935249243771007	0.18935249243771007	0.18935249243771007	0.18935249243771007	0.18935249243771007	0.18935249243771007	0.18935249243771007	0.18935249243771007	0.18935249243771007	0.18935249243771007	0.18935249243771007	0.18935249243771007	0.18935249243771007	0.18935249243771007
0.06039984345089389	0.05214131167932237	0.05725520029706855	0.05482191729973375	0.06247396054657535	0.055445048832971126	0.050474653296058346	0.0617171802022841	0.05285118557183575	0.0648913117147219	0.061620551088655995	0.05621412816967041	0.05608837096488527	0.0591915430372411	0.055649543323031986	0.06733193442385431	0.06044687136190737	0.05220926269733868	0.05919678313680228	0.05925668040741083	0.055767238439330194	0.05584342898098212	0.05377050610368325	0.054806967542332684	0.054806967542332684	0.054806967542332684	0.054806967542332684	0.054806967542332684	0.054806967542332684	0.054806967542332684	0.054806967542332684	0.054806967542332684	0.054806967542332684	0.054806967542332684	0.054806967542332684	0.054806967542332684	0.054806967542332684	0.054806967542332684	0.054806967542332684	0.054806967542332684	0.054806967542332684	0.054806967542332684	0.054806967542332684	0.054806967542332684	0.054806967542332684	0.054806967542332684	0.054806967542332684	0.054806967542332684	0.054806967542332684	0.054806967542332684
0.0748207583989135	0.11266822555487138	0.09622396967344644	0.0898769402459204	0.09423621117892647	0.0852835550584565	0.10608982137146622	0.09313837541589491	0.09162714200644624	0.10821235419767802	0.07764306609891564	0.09814196270085553	0.10109483030540745	0.10329255333876798	0.10945449217554294	0.08468063975413706	0.09159062968320561	0.1059174588907918	0.10577204295084529	0.09123308549216852	0.09364372753941136	0.10209489596935041	0.09696078026411703	0.08381640033374475	0.09840883597507442	0.07745898561699723	0.10576478844272084	0.10869502149209849	0.10244742337003332	0.08317822331175005	0.1295631059269304	0.10637066461934022	0.10637066461934022	0.10637066461934022	0.10637066461934022	0.10637066461934022	0.10637066461934022	0.10637066461934022	0.10637066461934022	0.10637066461934022	0.10637066461934022	0.10637066461934022	0.10637066461934022	0.10637066461934022	0.10637066461934022	0.10637066461934022	0.10637066461934022	0.10637066461934022	0.10637066461934022	0.10637066461934022
0.21316496419647216	0.1257315538384448	0.19937942596966363	0.1533570232067358	0.2052266624232562	0.23616827343790553	0.19418266714107654	0.1945913993530247	0.2420482763829721	0.29820945180668706	0.1356374745911922	0.20728456562943412	0.30356993999122023	0.23143534959971251	0.2488134902558632	0.24513463456470141	0.27271352045421415	0.23537696750174356	0.24223938505792095	0.29891163434054613	0.20760493814822836	0.26882910917938546	0.2159285938610244	0.25556077235071334	0.40949076596327666	0.21313852843768868	0.2875966932787183	0.23992603761097583	0.2739592754469064	0.224314334117662	0.32487071016203106	0.2963399111650986	0.25960380544861644	0.24605105057910312	0.26039021902995674	0.288180446453839	0.31458401676096526	0.20710228189727134	0.26084314932911834	0.26084314932911834	0.26084314932911834	0.26084314932911834	0.26084314932911834	0.26084314932911834	0.26084314932911834	0.26084314932911834	0.26084314932911834	0.26084314932911834	0.26084314932911834	0.26084314932911834
0.17665761392342516	0.18587390496585762	0.2143380588938968	0.2618899750948315	0.2289887473080529	0.18317610310126262	0.18745608366704536	0.2442442676874375	0.20618190527108635	0.2394643664785637	0.1933414199076726	0.2657709641749383	0.20604920065648274	0.17056529073118837	0.21027452940443558	0.2671196498159208	0.21290955450377755	0.2955596231712321	0.23289633652060962	0.2613174168369976	0.2827491664537539	0.2590698747805636	0.3011007750973018	0.22149733926910023	0.30022960242184066	0.2551400241610155	0.21497857745858223	0.22785128825145698	0.3070353230236995	0.2512003720097617	0.28656146403004423	0.2418186406697054	0.2845372153571878	0.24266397886398758	0.2757296469527831	0.24724879424483925	0.30166087887982057	0.2524726627969559	0.2706765868179426	0.2289990720508016	0.22812642820602272	0.24376462277812372	0.2882814484540964	0.2833462222437004	0.2858138353488984	0.2858138353488984	0.2858138353488984	0.2858138353488984	0.2858138353488984	0.2858138353488984
0.07402989330654863	0.05831695679903136	0.0854571158294952	0.06745139682041158	0.06946121805338999	0.06790605164466933	0.06724091600662539	0.07482856561498147	0.08577147396069845	0.07563691549347869	0.09904083526433498	0.07240215215613001	0.08203140184440556	0.08017912931856602	0.08109053348562917	0.09617488951922645	0.09377408603017501	0.08755719937219908	0.08617735697456116	0.09559919267396448	0.07996175379107484	0.07775971027546222	0.07991957072319887	0.08767273490016818	0.08860511855015686	0.09777066600011904	0.10100139006022842	0.11171842115854094	0.09086219044769635	0.08394108786871769	0.114346534229414	0.09108443505973589	0.11326864150076296	0.12385358999274348	0.07972841497371394	0.10375829857742179	0.11032892060626995	0.0952130338281859	0.10039128506110843	0.09859026881786678	0.12596169280984743	0.09297851015892904	0.13074418117601844	0.09107576537768622	0.10123037276029288	0.09615306906898954	0.09615306906898954	0.09615306906898954	0.09615306906898954	0.09615306906898954
0.1514370517748438	0.11492390301640318	0.0855145781412162	0.13669110353619918	0.09959714430729717	0.11820843384461836	0.09936125296967864	0.1312378650052627	0.11416111990094986	0.11632286618583443	0.11377936264649086	0.10675490313633178	0.09584816310239049	0.09412478146946751	0.14394419197657712	0.09415014571780791	0.11954827321468221	0.09545128755132844	0.10630864466440958	0.13963179794292052	0.12693321544708172	0.11926193216117317	0.10560398730394237	0.10328338751642024	0.13921582672003416	0.1214948114929107	0.13092539330410422	0.09812679417096326	0.12926930728879285	0.10947344669758748	0.14903365144839062	0.11163352254898096	0.11648773389919183	0.1033411474788594	0.14327870774725504	0.12344195896708884	0.12860885926780055	0.11997444236430442	0.22996474087951482	0.17496959162190964	0.17496959162190964	0.17496959162190964	0.17496959162190964	0.17496959162190964	0.17496959162190964	0.17496959162190964	0.17496959162190964	0.17496959162190964	0.17496959162190964	0.17496959162190964
0.2981811981820635	0.19182913841065993	0.18455309468931513	0.26130646580965183	0.1936887074007542	0.16645005326415732	0.21432724624901153	0.27265749827817054	0.2636730953584048	0.26816529681828766	0.26816529681828766	0.26816529681828766	0.26816529681828766	0.26816529681828766	0.26816529681828766	0.26816529681828766	0.26816529681828766	0.26816529681828766	0.26816529681828766	0.26816529681828766	0.26816529681828766	0.26816529681828766	0.26816529681828766	0.26816529681828766	0.26816529681828766	0.26816529681828766	0.26816529681828766	0.26816529681828766	0.26816529681828766	0.26816529681828766	0.26816529681828766	0.26816529681828766	0.26816529681828766	0.26816529681828766	0.26816529681828766	0.26816529681828766	0.26816529681828766	0.26816529681828766	0.26816529681828766	0.26816529681828766	0.26816529681828766	0.26816529681828766	0.26816529681828766	0.26816529681828766	0.26816529681828766	0.26816529681828766	0.26816529681828766	0.26816529681828766	0.26816529681828766	0.26816529681828766
0.0	0.09639719317151277	0.05717847221962891	0.15041719998003544	0.07938607571738651	0.07832172915121914	0.08200949104112823	0.057318694057149906	0.10426667530136492	0.08563479662170174	0.10561936507081177	0.07659492224438137	0.1589143873986787	0.11460879122563068	0.18355515092818434	0.12911851864755564	0.14448416063923897	0.10205642155522396	0.16809276591538766	0.11203584115908354	0.14006430353723562	0.14006430353723562	0.14006430353723562	0.14006430353723562	0.14006430353723562	0.14006430353723562	0.14006430353723562	0.14006430353723562	0.14006430353723562	0.14006430353723562	0.14006430353723562	0.14006430353723562	0.14006430353723562	0.14006430353723562	0.14006430353723562	0.14006430353723562	0.14006430353723562	0.14006430353723562	0.14006430353723562	0.14006430353723562	0.14006430353723562	0.14006430353723562	0.14006430353723562	0.14006430353723562	0.14006430353723562	0.14006430353723562	0.14006430353723562	0.14006430353723562	0.14006430353723562	0.14006430353723562
0.17504768395815243	0.2040314277885249	0.2455246746044819	0.1932408155616526	0.1934453669379455	0.21763756892549188	0.14348437459377905	0.18121545102680853	0.18394521036233055	0.18918520326144345	0.13371099078888765	0.20310817665257166	0.2536637906100363	0.25682448961347604	0.267203873011266	0.2741052380906179	0.21961313703210122	0.2057889115146538	0.3205542062780631	0.26373097778543525	0.25599682332611384	0.25134117428187236	0.17853327929898427	0.1956364804338374	0.3134000259172896	0.28346779858392956	0.23974875938568282	0.2533481360126533	0.22308465609483752	0.30326955555658014	0.2531067240697753	0.20921588421556875	0.23116130414267202	0.23116130414267202	0.23116130414267202	0.23116130414267202	0.23116130414267202	0.23116130414267202	0.23116130414267202	0.23116130414267202	0.23116130414267202	0.23116130414267202	0.23116130414267202	0.23116130414267202	0.23116130414267202	0.23116130414267202	0.23116130414267202	0.23116130414267202	0.23116130414267202	0.23116130414267202
0.0921855623860393	0.06893053614076411	0.07380594411532385	0.08256489201845738	0.09490669809831773	0.09694808124326293	0.09937757975527034	0.08271057373140131	0.08644615921018156	0.08834819143266931	0.09295399842126252	0.07924911782943106	0.07079932649457588	0.07382138024254659	0.08079086231346486	0.07283844705876187	0.07147860249913765	0.05447790528428752	0.09050476018713023	0.06422260447813953	0.07301395340058255	0.0764270742931196	0.06942345662525548	0.07292526545918754	0.07292526545918754	0.07292526545918754	0.07292526545918754	0.07292526545918754	0.07292526545918754	0.07292526545918754	0.07292526545918754	0.07292526545918754	0.07292526545918754	0.07292526545918754	0.07292526545918754	0.07292526545918754	0.07292526545918754	0.07292526545918754	0.07292526545918754	0.07292526545918754	0.07292526545918754	0.07292526545918754	0.07292526545918754	0.07292526545918754	0.07292526545918754	0.07292526545918754	0.07292526545918754	0.07292526545918754	0.07292526545918754	0.07292526545918754
0.1684894352573419	0.14035852178621377	0.16059088653104153	0.13313128256500564	0.15749457177825965	0.1329561411153326	0.10992371871967041	0.1321224883958178	0.12460510612978516	0.1235513122504897	0.13020128134726888	0.1268762967988793	0.1268762967988793	0.1268762967988793	0.1268762967988793	0.1268762967988793	0.1268762967988793	0.1268762967988793	0.1268762967988793	0.1268762967988793	0.1268762967988793	0.1268762967988793	0.1268762967988793	0.1268762967988793	0.1268762967988793	0.1268762967988793	0.1268762967988793	0.1268762967988793	0.1268762967988793	0.1268762967988793	0.1268762967988793	0.1268762967988793	0.1268762967988793	0.1268762967988793	0.1268762967988793	0.1268762967988793	0.1268762967988793	0.1268762967988793	0.1268762967988793	0.1268762967988793	0.1268762967988793	0.1268762967988793	0.1268762967988793	0.1268762967988793	0.1268762967988793	0.1268762967988793	0.1268762967988793	0.1268762967988793	0.1268762967988793	0.1268762967988793
0.10354079859242753	0.07721320364944124	0.092261252894179	0.07391751745914628	0.08982814450430177	0.08609709450668715	0.07722327883175939	0.10013162367821829	0.09191724653084238	0.09042031922008752	0.09746099609810832	0.08942118600738624	0.07501462602135017	0.08768983695594944	0.10198554529787221	0.0944919591019447	0.09455343684900683	0.10218825244040551	0.08425108729064908	0.10264727566917657	0.07795156070777724	0.0739432770771814	0.08046760941157481	0.05723080674187256	0.08500936482496643	0.08847678343436713	0.07239553936855195	0.08951883796585962	0.08095718866720579	0.08095718866720579	0.08095718866720579	0.08095718866720579	0.08095718866720579	0.08095718866720579	0.08095718866720579	0.08095718866720579	0.08095718866720579	0.08095718866720579	0.08095718866720579	0.08095718866720579	0.08095718866720579	0.08095718866720579	0.08095718866720579	0.08095718866720579	0.08095718866720579	0.08095718866720579	0.08095718866720579	0.08095718866720579	0.08095718866720579	0.08095718866720579
0.1499624872401819	0.09284454507355601	0.18663007822269173	0.1342646644066421	0.15743095763022916	0.1785304702736363	0.1398493364943317	0.20181620664433392	0.19603613791034002	0.1822116346952803	0.16376845790939823	0.205527595180206	0.19624318660936904	0.187794482954851	0.15845955041274531	0.17254046313162524	0.19726476991768582	0.17441930604889858	0.1420045537654322	0.17862700694898942	0.18206695797299732	0.16736676555045837	0.14844977328175082	0.15971067284383286	0.16736247897868692	0.20019806136764834	0.18279756786042617	0.16299683931435702	0.20120854447761105	0.175643590600914	0.16683157353725747	0.1552583229455469	0.1610449482414022	0.1610449482414022	0.1610449482414022	0.1610449482414022	0.1610449482414022	0.1610449482414022	0.1610449482414022	0.1610449482414022	0.1610449482414022	0.1610449482414022	0.1610449482414022	0.1610449482414022	0.1610449482414022	0.1610449482414022	0.1610449482414022	0.1610449482414022	0.1610449482414022	0.1610449482414022
0.10987982794752921	0.059557348901180716	0.0849504683956695	0.11765980348781022	0.12947513835766214	0.10960783071229677	0.11121941765227009	0.12754353277687247	0.09832491585167757	0.10740038654072422	0.0652986844669622	0.08720419959602597	0.09645068903175555	0.0868700439797528	0.08601690852092393	0.1101237976690487	0.10638312296955935	0.08773072598599328	0.07788702059090509	0.10433088481826369	0.09734768693558749	0.15133902583720377	0.09599412926322684	0.12305870743247284	0.10823367417740322	0.11088028261999225	0.11732112308576771	0.12845411987072963	0.12246738820824261	0.15731251746731556	0.09606601103370271	0.12714864638972692	0.13464337223139985	0.1621227210106101	0.14629635785536166	0.13756350903716677	0.14192993344626423	0.14192993344626423	0.14192993344626423	0.14192993344626423	0.14192993344626423	0.14192993344626423	0.14192993344626423	0.14192993344626423	0.14192993344626423	0.14192993344626423	0.14192993344626423	0.14192993344626423	0.14192993344626423	0.14192993344626423
0.08144126227021516	0.07257397061656545	0.08547772663865301	0.09601667829250828	0.09407640651780308	0.09021875997715212	0.07473290872559869	0.08547396860951018	0.08877819192133582	0.07229419573091563	0.07443593857142086	0.07385040660122659	0.06835691885530301	0.08344059500034559	0.07662221838379418	0.06962829953100089	0.06903664713296813	0.10290859475789195	0.07101126069951556	0.07040175681110238	0.06528376839138078	0.06411611697293766	0.07574741609193644	0.06490066873164232	0.07162629008480208	0.07038012204938857	0.0752123165569036	0.05018835740261881	0.0712568094452697	0.050561180054821235	0.06873951162756523	0.05965034584119323	0.05965034584119323	0.05965034584119323	0.05965034584119323	0.05965034584119323	0.05965034584119323	0.05965034584119323	0.05965034584119323	0.05965034584119323	0.05965034584119323	0.05965034584119323	0.05965034584119323	0.05965034584119323	0.05965034584119323	0.05965034584119323	0.05965034584119323	0.05965034584119323	0.05965034584119323	0.05965034584119323
0.10370201807556807	0.13149112149505976	0.13072682046405593	0.11045751206620417	0.12873860646567584	0.11679115395763373	0.14358337516115285	0.1109578694925454	0.0918087029190007	0.10362063769271918	0.09085032827174751	0.09763018845277774	0.10660979668951584	0.1149621333628489	0.09173680048630829	0.11101885073748335	0.10515052516491516	0.1077245314213216	0.10458245093647979	0.10884344592329293	0.10311966948220698	0.13625355401382314	0.09089470313626678	0.13388787192224183	0.10651482761546945	0.11176224116454447	0.09031188692304354	0.12142987077561024	0.1481711512914936	0.13343705730232103	0.11880886222211469	0.1291124907198928	0.11267949635027132	0.1157526343094135	0.09841659471548116	0.10264384752836629	0.10864036119887861	0.10564210436362245	0.10564210436362245	0.10564210436362245	0.10564210436362245	0.10564210436362245	0.10564210436362245	0.10564210436362245	0.10564210436362245	0.10564210436362245	0.10564210436362245	0.10564210436362245	0.10564210436362245	0.10564210436362245
0.07288259335975379	0.02886484955059423	0.04076148608673346	0.05653935563613608	0.040557919181115995	0.02842646372312465	0.0003166053549874333	6.305546501449632e-05	0.22365776360173814	0.21064905491455863	0.14318003246432603	0.15930724464447138	0.15300721699537753	0.16615640174953855	0.16440956363241632	0.14574236504061955	0.16659482132496856	0.1637405517407219	0.14089787529261855	0.1363200335216497	0.1495027368353826	0.17400829941946563	0.1463081876426046	0.19469002574803504	0.1659555700384343	0.1554275694913448	0.1613473364535761	0.1332297604168968	0.1569331426060076	0.1814060326820977	0.18523853047514321	0.23672706194137272	0.21098279620825797	0.21098279620825797	0.21098279620825797	0.21098279620825797	0.21098279620825797	0.21098279620825797	0.21098279620825797	0.21098279620825797	0.21098279620825797	0.21098279620825797	0.21098279620825797	0.21098279620825797	0.21098279620825797	0.21098279620825797	0.21098279620825797	0.21098279620825797	0.21098279620825797	0.21098279620825797
0.005236346614646483	0.09858688501458171	0.11213725387416106	0.07001790744367123	0.1177109107436816	0.11857145315544855	0.02458608196248653	0.12703535937615393	0.10525071895595414	0.14094721566613833	0.10896104728309847	0.13948689284923782	0.09280902719017593	0.05823498188514579	0.0752192242626023	0.07530269264615035	0.08818440673106027	0.11510393828494626	0.10374172583599187	0.05212554907883051	0.09393203265337681	0.1046155803740386	0.08909835963286687	0.07707529248990451	0.07374089678775454	0.08860789528414069	0.09015971558136396	0.10991663980458607	0.07322747711099029	0.11085932770637773	0.07928986964768718	0.09507459867703245	0.09507459867703245	0.09507459867703245	0.09507459867703245	0.09507459867703245	0.09507459867703245	0.09507459867703245	0.09507459867703245	0.09507459867703245	0.09507459867703245	0.09507459867703245	0.09507459867703245	0.09507459867703245	0.09507459867703245	0.09507459867703245	0.09507459867703245	0.09507459867703245	0.09507459867703245	0.09507459867703245
0.0317463842310962	0.08821881443948856	0.06154942811401511	0.06643687919327063	0.052023753300916645	0.05800735492585439	0.10724217805745873	0.07571334381571192	0.07320896989289254	0.1411693720967436	0.08332934086809889	0.1159081255367079	0.08492801165427848	0.09675908408161103	0.07899554186725083	0.09799170556982074	0.08003447148895049	0.07536067370360741	0.08347257749065205	0.07447994151259962	0.08694630536526364	0.07892671196197364	0.08055333543162194	0.0650747047034795	0.09722390473830973	0.09437155610822234	0.10979796001083124	0.08221246993267664	0.12692028056384044	0.0988408298045507	0.10655931278261607	0.11477852503015919	0.13826591922447767	0.10970965221017201	0.11915429432243937	0.10797927998673743	0.15250106285684098	0.17064393617017873	0.12921760102956112	0.09691829396515199	0.11306794749735655	0.11306794749735655	0.11306794749735655	0.11306794749735655	0.11306794749735655	0.11306794749735655	0.11306794749735655	0.11306794749735655	0.11306794749735655	0.11306794749735655
0.07384313094435474	0.06463270912763695	0.0592542787386852	0.0861743556806914	0.08220408224559787	0.07210692439053243	0.08485608275655361	0.06020277194710763	0.06636763457656666	0.0674468994490409	0.09684947801143638	0.07376888430520924	0.05507206702484005	0.0815383423546286	0.06458546681194953	0.07466274072178096	0.06318093771723246	0.06717775463023436	0.07963468941694937	0.056226219709503186	0.07130747728133689	0.058819643799735755	0.0666345976453489	0.07467889942259635	0.06422209553901559	0.05942818830474669	0.06544869442118689	0.09086060153685824	0.053650059035786554	0.06772936862149664	0.06859293223469778	0.06890348903514898	0.08342652080836194	0.07946103556981238	0.04820627420872808	0.06383365488927023	0.06383365488927023	0.06383365488927023	0.06383365488927023	0.06383365488927023	0.06383365488927023	0.06383365488927023	0.06383365488927023	0.06383365488927023	0.06383365488927023	0.06383365488927023	0.06383365488927023	0.06383365488927023	0.06383365488927023	0.06383365488927023
0.13683642780520158	0.08455473969731044	0.1115613402997569	0.11764708111674979	0.09574779586197127	0.13502858997196612	0.10385260718691164	0.11403315004865766	0.11311875333777169	0.114805425754061	0.12548076202095917	0.13119948741800663	0.12822141874150705	0.13787662424071873	0.10614581272272003	0.1157616408472243	0.13697286671734052	0.1078332761450951	0.10823829587347465	0.10076569968119575	0.08601491074877082	0.10876247595476046	0.07041034182554921	0.0893579892365528	0.08172852076375371	0.1355672715262839	0.09051484189225693	0.10275993248900461	0.12655928877849423	0.07495004412641751	0.10075466645245587	0.10075466645245587	0.10075466645245587	0.10075466645245587	0.10075466645245587	0.10075466645245587	0.10075466645245587	0.10075466645245587	0.10075466645245587	0.10075466645245587	0.10075466645245587	0.10075466645245587	0.10075466645245587	0.10075466645245587	0.10075466645245587	0.10075466645245587	0.10075466645245587	0.10075466645245587	0.10075466645245587	0.10075466645245587
0.1951829455552807	0.20193427884583512	0.42305865798255105	0.22077448663814955	0.2099799880078946	0.17823324264526677	0.27507109977826144	0.2532533010696257	0.2290239903477199	0.25996799060625053	0.16655363117702712	0.24874435482778187	0.17849696239176574	0.3390649043106604	0.08161544140793063	0.20965200781507612	0.2816505303315218	0.14584076197459866	0.00032433013093078337	0.3501370608059789	0.17276434398803223	0.1888538209923926	0.2921923458131063	0.27082447554118	0.20425447322849907	0.16893287517846833	0.24910638746583602	0.2590854220686176	0.15476655039675902	0.2558241175049415	0.16890285399111918	0.20490165603107155	0.200916927126332	0.30861809053289513	0.2765944089314768	0.2926062497321859	0.2926062497321859	0.2926062497321859	0.2926062497321859	0.2926062497321859	0.2926062497321859	0.2926062497321859	0.2926062497321859	0.2926062497321859	0.2926062497321859	0.2926062497321859	0.2926062497321859	0.2926062497321859	0.2926062497321859	0.2926062497321859
0.07010998445357366	0.09761928971410644	0.09143498048695138	0.0901624819263017	0.0800205288299172	0.07273419951044695	0.0673798571796782	0.060193554996030164	0.0649917322966015	0.07001848555829691	0.0820605378058035	0.0797181081346387	0.08743149240751745	0.08807514413778098	0.07326817718077984	0.06276784729161052	0.06305226960868798	0.07569912986003738	0.07645166216690877	0.07766124974672256	0.0734523275729373	0.09932195698191688	0.07555762518055593	0.0729439103482082	0.06423815848553918	0.08783757025111157	0.10800468461493905	0.07960012046004815	0.07594445520510366	0.0691438722949259	0.057716433781776176	0.08676716115082211	0.08207633806385395	0.06692380474337899	0.09025882891403024	0.07859131682870463	0.07859131682870463	0.07859131682870463	0.07859131682870463	0.07859131682870463	0.07859131682870463	0.07859131682870463	0.07859131682870463	0.07859131682870463	0.07859131682870463	0.07859131682870463	0.07859131682870463	0.07859131682870463	0.07859131682870463	0.07859131682870463
0.08015066145385111	0.07398673951343619	0.06410626221258456	0.08191820674888808	0.07896313731746707	0.07031713927462892	0.06532714835099851	0.0586096526458578	0.06971464970706659	0.09391803886202703	0.09835030013162564	0.09578586213799183	0.09119348940489372	0.10210135121622435	0.07830838664170173	0.10048338892742321	0.08839250742966495	0.08049932174204608	0.09787058242344457	0.0821610183723175	0.07913158440487397	0.06844041675357135	0.07495948073108037	0.09657378694781278	0.07921996587178455	0.08571021586635982	0.09064991727172521	0.12059010768394564	0.08897581890055964	0.07104114159226613	0.09514157650157112	0.08309135904691863	0.08309135904691863	0.08309135904691863	0.08309135904691863	0.08309135904691863	0.08309135904691863	0.08309135904691863	0.08309135904691863	0.08309135904691863	0.08309135904691863	0.08309135904691863	0.08309135904691863	0.08309135904691863	0.08309135904691863	0.08309135904691863	0.08309135904691863	0.08309135904691863	0.08309135904691863	0.08309135904691863
0.0740215578619933	0.06930509408199616	0.06027857749581091	0.059173621399648366	0.05296332378475745	0.06762772717400989	0.056423895779023854	0.06357179908070468	0.06737318728385887	0.10018723627831026	0.06728827162600765	0.053067529251489304	0.07369379959001536	0.07670345940511028	0.06362465196050768	0.07073550703979586	0.06777835831151423	0.07493993512707779	0.06681403836121108	0.07938637058972768	0.0780567699810873	0.07346140068217925	0.0691140673246823	0.08683279336132842	0.058932490554355184	0.07358496993066192	0.07089866027966693	0.07077341257995945	0.07197800724227667	0.05818722023298628	0.07495290406401381	0.055198638737706626	0.06507577140086021	0.06507577140086021	0.06507577140086021	0.06507577140086021	0.06507577140086021	0.06507577140086021	0.06507577140086021	0.06507577140086021	0.06507577140086021	0.06507577140086021	0.06507577140086021	0.06507577140086021	0.06507577140086021	0.06507577140086021	0.06507577140086021	0.06507577140086021	0.06507577140086021	0.06507577140086021
0.05729491806508084	0.043742834749102115	0.05436482988202822	0.04310344011482827	0.06093162067829753	0.06592876421888766	0.06219057214116741	0.055472221475984976	0.07625400952071425	0.06592960042029705	0.07461220207577571	0.06782370839801488	0.08175740751353773	0.06772311788648787	0.0690179214609006	0.07322140922759023	0.04510694924643703	0.06672696507553194	0.07455121194308534	0.08300523713647244	0.06428488872017672	0.07921952346255905	0.06481377583392955	0.077402138234124	0.06478165633697888	0.07159922681496517	0.0796568990072629	0.07562806291111404	0.07562806291111404	0.07562806291111404	0.07562806291111404	0.07562806291111404	0.07562806291111404	0.07562806291111404	0.07562806291111404	0.07562806291111404	0.07562806291111404	0.07562806291111404	0.07562806291111404	0.07562806291111404	0.07562806291111404	0.07562806291111404	0.07562806291111404	0.07562806291111404	0.07562806291111404	0.07562806291111404	0.07562806291111404	0.07562806291111404	0.07562806291111404	0.07562806291111404
0.06383028311599658	0.05506620801475739	0.05740877558778127	0.05465024823878745	0.04586289086132876	0.04627323992035503	0.05450479708833073	0.04820770333095754	0.07025863403725902	0.06635471734111123	0.05084747950662076	0.05498458962822526	0.047524655022373984	0.04942636934380395	0.07185946711771216	0.055386201135094286	0.06546659944060498	0.050413406257177905	0.0573236288635825	0.06528933704575884	0.06114869051039451	0.05666732172827539	0.06653898778523491	0.052606742143076646	0.0641339056731322	0.06642228900210777	0.06401468196355292	0.05632126008960829	0.06825767415934758	0.06499489051560826	0.05615616571010253	0.06821828607158839	0.06444791399633767	0.0677029905227823	0.057751212392483986	0.06659546970051597	0.0661450101017293	0.05120898979857504	0.0688504555721193	0.053756277852347524	0.06067133132740211	0.05657577954824565	0.06470230330823211	0.04765027043255276	0.05476390996726554	0.06421607621655445	0.06069073180132052	0.062453404008937494	0.062453404008937494	0.062453404008937494
0.3533704172828948	0.0	0.19530401391545496	0.19507955463481025	0.24055073703125107	0.26591113517012177	0.22413045673301982	0.14098137413913492	0.18509276886713466	0.24031850408602776	0.20502812374615156	0.2425758501554873	0.19902530037240404	0.1521218434555983	0.17174001544190498	0.14251639934060129	0.16432389691353477	0.3030761051709201	0.25736422273016973	0.34344062343726983	0.20376768511417304	0.43530776647030356	0.294628122937142	0.3002645884046819	0.17364813960604164	0.24042510023974237	0.28943250242616997	0.0	0.32519493552185147	0.2933953232553767	0.24382503834927108	0.2175024028473802	0.245246431150772	0.2313744169990761	0.2313744169990761	0.2313744169990761	0.2313744169990761	0.2313744169990761	0.2313744169990761	0.2313744169990761	0.2313744169990761	0.2313744169990761	0.2313744169990761	0.2313744169990761	0.2313744169990761	0.2313744169990761	0.2313744169990761	0.2313744169990761	0.2313744169990761	0.2313744169990761
0.5644140872632469	0.009956490940595884	0.0	0.0	0.0	0.15709153371189075	0.2519565675865615	0.26191305852715735	0.0	0.02692642047610024	0.4658986687983131	0.20320444041224256	0.1048077016455427	0.26191305852715735	0.2032578758742783	0.39077230274930547	0.0	0.2589764608637256	0.6363898203948974	0.5082941149664084	0.292780229823022	0.3635235731918057	0.2518979899476515	0.5410303207508942	0.05865518265287908	0.26191305852715735	0.0	0.4553311441720484	0.32492395496754417	0.39035287099687843	0.4100020579588687	0.29699255903251476	0.3534973084956917	0.3534973084956917	0.3534973084956917	0.3534973084956917	0.3534973084956917	0.3534973084956917	0.3534973084956917	0.3534973084956917	0.3534973084956917	0.3534973084956917	0.3534973084956917	0.3534973084956917	0.3534973084956917	0.3534973084956917	0.3534973084956917	0.3534973084956917	0.3534973084956917	0.3534973084956917
0.05140517605524033	0.0451023638997275	0.06198071795932249	0.04302523014480271	0.05392838565744707	0.04233732164032935	0.045791108121283265	0.04903474918158497	0.055388146849835014	0.05420719615949962	0.05780746751307236	0.04832604944807603	0.04739571375718092	0.04466076132786982	0.057248774801709854	0.0471221323772693	0.04846283377234782	0.05391828061463875	0.04636103554502838	0.0547182069731705	0.04500354708323732	0.0498608770282039	0.0498608770282039	0.0498608770282039	0.0498608770282039	0.0498608770282039	0.0498608770282039	0.0498608770282039	0.0498608770282039	0.0498608770282039	0.0498608770282039	0.0498608770282039	0.0498608770282039	0.0498608770282039	0.0498608770282039	0.0498608770282039	0.0498608770282039	0.0498608770282039	0.0498608770282039	0.0498608770282039	0.0498608770282039	0.0498608770282039	0.0498608770282039	0.0498608770282039	0.0498608770282039	0.0498608770282039	0.0498608770282039	0.0498608770282039	0.0498608770282039	0.0498608770282039
0.06015403467767447	0.04604926505542379	0.04461046850742119	0.036758498888350546	0.05484398361705681	0.05413796050729602	0.039804566350651625	0.049629414430016984	0.049669252687830026	0.03982965125273609	0.06255058017786863	0.040322468800256604	0.03715327800970303	0.041991967658816166	0.04670172694995302	0.053226453177401906	0.04201983219028758	0.05089576587880257	0.04870506769264224	0.05567198357474158	0.05060530476760716	0.057406907416629384	0.054006106092118276	0.054006106092118276	0.054006106092118276	0.054006106092118276	0.054006106092118276	0.054006106092118276	0.054006106092118276	0.054006106092118276	0.054006106092118276	0.054006106092118276	0.054006106092118276	0.054006106092118276	0.054006106092118276	0.054006106092118276	0.054006106092118276	0.054006106092118276	0.054006106092118276	0.054006106092118276	0.054006106092118276	0.054006106092118276	0.054006106092118276	0.054006106092118276	0.054006106092118276	0.054006106092118276	0.054006106092118276	0.054006106092118276	0.054006106092118276	0.054006106092118276
0.05980815926710121	0.05999876116907305	0.05390837014168231	0.04310909111293063	0.05466495461520943	0.06223419335614175	0.051897024246768834	0.04622928950365822	0.048643463028954066	0.047114467156611974	0.052076335959004245	0.04606198935452297	0.05442452135677793	0.051767881365789546	0.05775429459758672	0.04744847423434419	0.0645611752394872	0.06408331400342604	0.049833308586644275	0.06517684865941606	0.04802835900874981	0.0523194916020872	0.05017392530541851	0.05017392530541851	0.05017392530541851	0.05017392530541851	0.05017392530541851	0.05017392530541851	0.05017392530541851	0.05017392530541851	0.05017392530541851	0.05017392530541851	0.05017392530541851	0.05017392530541851	0.05017392530541851	0.05017392530541851	0.05017392530541851	0.05017392530541851	0.05017392530541851	0.05017392530541851	0.05017392530541851	0.05017392530541851	0.05017392530541851	0.05017392530541851	0.05017392530541851	0.05017392530541851	0.05017392530541851	0.05017392530541851	0.05017392530541851	0.05017392530541851
0.062270412548114544	0.053427909730495916	0.048132435756856336	0.05663671050420413	0.060790413915785206	0.04949617400404594	0.04255100755839675	0.04048185387116858	0.05023988723384724	0.05152847754196454	0.057240034767595115	0.047370917165349746	0.05255863539166751	0.05985395162895743	0.04611389966860004	0.05242160518346155	0.052109870827050896	0.05195094540997869	0.056539065448531295	0.054245005429254985	0.054245005429254985	0.054245005429254985	0.054245005429254985	0.054245005429254985	0.054245005429254985	0.054245005429254985	0.054245005429254985	0.054245005429254985	0.054245005429254985	0.054245005429254985	0.054245005429254985	0.054245005429254985	0.054245005429254985	0.054245005429254985	0.054245005429254985	0.054245005429254985	0.054245005429254985	0.054245005429254985	0.054245005429254985	0.054245005429254985	0.054245005429254985	0.054245005429254985	0.054245005429254985	0.054245005429254985	0.054245005429254985	0.054245005429254985	0.054245005429254985	0.054245005429254985	0.054245005429254985	0.054245005429254985
[truncated: 6 more columns]
