# Supplementary material for: Neuronal tuning aligns dynamically with object and texture manifolds across the visual hierarchy
Source: Nat Neurosci. 2026 Mar 10;29(4):864–75. doi: 10.1038/s41593-026-02207-1 (PMC13061647; doi:10.1038/s41593-026-02207-1)
Supplement: Supplementary file 10 — Attribution data for time windows 5, 10, 20, 25 and 50 ms, for panel b. Time window specific evolution trajectory of time windows 10, 20, 25 and 50 ms, for panel c. [file 41593_2026_2207_MOESM10_ESM.zip › ExtendedFig4_Source_data/FigureExtended4C_src_normresp_wdw_120-140_DeePSim_mean.csv]

0	1	2	3	4	5	6	7	8	9	10	11	12	13	14	15	16	17	18	19	20	21	22	23	24	25	26	27	28	29	30	31	32	33	34	35	36	37	38	39	40	41	42	43	44	45	46	47	48	49
0.5282872511322515	0.6526741284884218	0.5882153938647341	0.6987937964782207	0.7611680388205583	0.7668001701915382	0.7418150939052066	0.796594520808293	0.7560267946509313	0.7544455414348398	0.7921218109520696	0.7685422894914739	0.7125673427961765	0.7950196472057064	0.9397992189216305	0.9517283062699723	0.9089502612171618	0.8493853864887282	0.9459585901859827	0.8835138340197274	0.9055015181540149	1.0146572291060911	0.9282012847942509	0.9258216361673497	0.9306175319404617	0.9561519828956643	0.9289137139034259	0.9729420030704145	1.01123871413471	1.0278226593849473	0.9944626291499604	0.9024555569366886	1.0645144079838995	1.028817090721444	0.9657704413512858	0.9642561194982188	0.9929111227680993	1.015253642865847	1.0634483903465173	1.1072422784162215	0.9562244146294611	1.0703064522924193	0.973551119648066	1.0053367105022242	0.9463976607511434	0.8887878155437514	1.0291887274103706	0.958988271477061	0.958988271477061	0.958988271477061
0.7810710055727521	0.7692819003175806	0.9085205286158037	0.867926537630764	0.8920993186303546	0.697033913980608	0.8900205669015916	0.9051913875735622	0.8387741729416335	0.9107611059271228	0.7687471741935473	0.8619898064356211	0.7796174161845627	0.9900910810922496	1.0292049781721344	0.8654991798167717	0.8633420687618409	0.7132175639473196	0.8658723939659068	0.8379148961164413	0.8893755450333178	0.6626532441469163	0.8270476831400754	0.8015644897686715	0.8086470490356735	0.8375587203433315	0.8829439883114057	0.9814381217776077	0.9125354281858394	0.8333344952040828	0.8830788437861531	0.8919464093100348	0.9827073804149655	1.0482254406048226	0.9500201227387505	0.9991227816717865	0.9991227816717865	0.9991227816717865	0.9991227816717865	0.9991227816717865	0.9991227816717865	0.9991227816717865	0.9991227816717865	0.9991227816717865	0.9991227816717865	0.9991227816717865	0.9991227816717865	0.9991227816717865	0.9991227816717865	0.9991227816717865
0.3983172255887111	0.4154054358643058	0.49673397114776496	0.5122307493621512	0.40964168555010844	0.3123623664556811	0.4671298561136093	0.5126804292313629	0.5264133064536839	0.6514550117095782	0.7240460348822881	0.7496454145098214	0.615685062656207	0.6523706916628494	0.768446228872033	0.8968640690939916	0.9953996127632933	0.8730792804943963	1.0173830688270422	1.041317164313567	1.0415560189919533	0.9714255963990513	0.930079421841425	1.0043693981572273	1.1548265539429523	1.1085656168962474	0.8262815845070143	1.103323822074783	1.1463190958048148	1.2353757061253472	1.1366529355410657	0.8957094969184625	1.25850130565971	1.0771054012890864	1.0771054012890864	1.0771054012890864	1.0771054012890864	1.0771054012890864	1.0771054012890864	1.0771054012890864	1.0771054012890864	1.0771054012890864	1.0771054012890864	1.0771054012890864	1.0771054012890864	1.0771054012890864	1.0771054012890864	1.0771054012890864	1.0771054012890864	1.0771054012890864
0.6381901482461471	0.5728123355430756	0.6321020301906892	0.6470004532825913	0.6391850452047861	0.7462703645034373	0.6763787654237994	0.7474459963005871	0.697242453855707	0.6618982502796041	0.5863590289823469	0.6186159927185685	0.7408385149505579	0.7901719552855151	0.7302097600641712	0.6841696394338316	0.7647795884574491	0.6242852888262873	0.7766925095592411	0.5922212026477514	0.6726565960571033	0.8372624548373603	0.8005439061184191	0.8039332547692293	0.7155721664074604	0.7169036274377415	0.8381791114756683	0.8002110510472282	0.833852669471905	0.8959554992285609	0.7168190138652668	0.7688153024496871	0.7062647465503774	0.7684130958398866	0.7697639127189386	0.8116812625184194	0.8255442428266737	0.6700091480949609	0.7477766954608173	0.7477766954608173	0.7477766954608173	0.7477766954608173	0.7477766954608173	0.7477766954608173	0.7477766954608173	0.7477766954608173	0.7477766954608173	0.7477766954608173	0.7477766954608173	0.7477766954608173
0.529715353947568	0.5718015621953869	0.6469143407177117	0.7218646994118917	0.5762532195386447	0.731015805222648	0.6739278580239988	0.6317420086230926	0.6538057208339864	0.7010187330988913	0.710125831713692	0.7936460715700457	0.7436444048461821	0.8345291196362431	0.7289837501627908	0.9045573046987061	0.9121313856332184	0.9325002036191757	0.9691324088749225	1.0687209483068878	1.1877545477089777	1.2904648867370034	1.342140597356908	1.247116131888596	1.10231514502286	1.1602100237003812	1.1537660828178202	1.054995319848869	0.9002746832093991	1.3869599550892924	1.1436173191493457	1.1436173191493457	1.1436173191493457	1.1436173191493457	1.1436173191493457	1.1436173191493457	1.1436173191493457	1.1436173191493457	1.1436173191493457	1.1436173191493457	1.1436173191493457	1.1436173191493457	1.1436173191493457	1.1436173191493457	1.1436173191493457	1.1436173191493457	1.1436173191493457	1.1436173191493457	1.1436173191493457	1.1436173191493457
0.764110113508122	0.9382381171403497	0.9877821720907074	1.0026755262501352	0.9921413988534008	0.9410716166944433	0.645618763838165	1.0294450351101068	0.9335058061746786	0.8524942998809139	0.8534128196668602	0.8473433771855086	0.8613583274304696	1.0696560045912857	0.8741976995380185	0.822428373320411	0.8002393062967361	0.907550906191054	0.9881553515414937	0.8037797285462304	1.0408587896068349	0.9198759248423786	0.9796513444779202	0.6842676256286717	0.9499697041675321	0.7393098494450568	0.8618026667295899	1.1428420862996542	0.933646605355577	0.8112752042109078	1.0766076541952205	0.7819695195583998	1.0175451016500587	0.8314270802410471	0.8686735580175566	0.8909518441070055	0.9698866533666057	0.9301580017364125	0.9583262279505029	0.7410279169636268	0.8496770724570649	0.8496770724570649	0.8496770724570649	0.8496770724570649	0.8496770724570649	0.8496770724570649	0.8496770724570649	0.8496770724570649	0.8496770724570649	0.8496770724570649
0.8795349768071304	0.6956517877997633	1.0144021720610938	0.8975343947197131	1.109360284808168	1.032017774675525	0.999631688732879	0.9980191693325755	1.0904979170883746	0.9325206124000679	0.9432798616005479	0.9592633069906977	1.035037047762553	1.0667060506449282	0.8195712411954194	1.0654836464840145	0.8493346662591373	0.8662883915303254	1.0430263719527113	0.9258903447617512	0.8174540579995606	0.7674383246485638	1.1321775946237216	0.8981058555387769	0.7192992129810969	0.9553893148094661	0.8373442638952815	0.8373442638952815	0.8373442638952815	0.8373442638952815	0.8373442638952815	0.8373442638952815	0.8373442638952815	0.8373442638952815	0.8373442638952815	0.8373442638952815	0.8373442638952815	0.8373442638952815	0.8373442638952815	0.8373442638952815	0.8373442638952815	0.8373442638952815	0.8373442638952815	0.8373442638952815	0.8373442638952815	0.8373442638952815	0.8373442638952815	0.8373442638952815	0.8373442638952815	0.8373442638952815
0.7449625634968898	0.7238649853009252	0.7350603132377217	0.6928436086080056	0.6833436310142322	0.7610555826124308	0.6494740998360832	0.7396540099947183	0.7821735326135886	0.7733782728384619	0.7481677226300332	0.7751751449048571	0.7968956716037568	0.7230269468966155	0.7550003796753569	0.7566452089499942	0.7679907925120648	0.7716960335035381	0.8038394357856347	0.8168800954965801	0.9859701850931251	0.8910128349514208	0.9270671225364921	0.9262563421804653	0.8611871218604091	0.8056627209285419	0.8655806537141506	0.8356216873213462	0.8356216873213462	0.8356216873213462	0.8356216873213462	0.8356216873213462	0.8356216873213462	0.8356216873213462	0.8356216873213462	0.8356216873213462	0.8356216873213462	0.8356216873213462	0.8356216873213462	0.8356216873213462	0.8356216873213462	0.8356216873213462	0.8356216873213462	0.8356216873213462	0.8356216873213462	0.8356216873213462	0.8356216873213462	0.8356216873213462	0.8356216873213462	0.8356216873213462
0.455150635571981	0.6270913826881193	0.6588611782668428	0.6634045748132332	0.777616459157931	0.8474669249904615	0.8205449068375976	0.8932317157244921	0.8023266663378652	0.7503417903992066	0.8394218444779262	0.8877441634994109	0.8700651825569162	0.8973541340756277	0.9250686595596388	0.9253828814080065	0.9626767358198167	1.0082341606593632	1.1048769980631716	1.0486562300588065	1.0608280000483645	1.0175687812129584	0.9970967374370298	1.0307315858983628	1.0571803960806168	0.9887578939662904	0.8929020327057563	1.1461787760332935	1.0941077268176616	1.1094250612177008	1.212003937193445	1.1587400076353978	1.177127469781249	1.1238319499269143	1.1504797098540815	1.1504797098540815	1.1504797098540815	1.1504797098540815	1.1504797098540815	1.1504797098540815	1.1504797098540815	1.1504797098540815	1.1504797098540815	1.1504797098540815	1.1504797098540815	1.1504797098540815	1.1504797098540815	1.1504797098540815	1.1504797098540815	1.1504797098540815
0.7610823532976161	0.7259793639588386	0.8819683046450865	0.797153220179018	0.9719559536671553	1.0802060883904083	1.0640528673073024	1.1129483956678325	1.2098383088034144	1.2950960747619837	1.2397439022972572	1.2490862549492885	1.0278645780133058	1.0955524550395686	0.9458377788646806	1.112237794791844	1.119241008569078	1.1137277095593807	0.95007408372875	1.133225040595813	1.1622899704183862	1.100775555972719	1.2004683308596573	1.1499424756405048	1.0837395006076058	1.1013148447504622	1.2944082104819024	1.1180859366302704	1.037377575504506	0.9414417572758381	0.9805017729428237	1.0692138612535134	1.076061389128211	1.0726376251908623	1.0726376251908623	1.0726376251908623	1.0726376251908623	1.0726376251908623	1.0726376251908623	1.0726376251908623	1.0726376251908623	1.0726376251908623	1.0726376251908623	1.0726376251908623	1.0726376251908623	1.0726376251908623	1.0726376251908623	1.0726376251908623	1.0726376251908623	1.0726376251908623
0.5742171029075835	0.5055809925887083	0.46985655382129105	0.6665111481001867	0.6408640513069643	0.6156478631858249	0.6399765088657378	0.5550256975411492	0.6279906309946927	0.6325764880469008	0.5631641376021391	0.5567670139509739	0.5998500183655443	0.7181528612672554	0.698726072320059	0.6695575198283008	0.6868462147799531	0.6370349659716427	0.7896817219973911	0.6373555636655365	0.818133476401151	0.7204231803653229	0.7363793636973555	0.7479867191336673	0.750912819219717	0.7881036171745401	0.7757228262719347	0.8913035845561516	0.8099467042519845	0.744198105719023	0.8017923281583426	0.7729952169386828	0.7729952169386828	0.7729952169386828	0.7729952169386828	0.7729952169386828	0.7729952169386828	0.7729952169386828	0.7729952169386828	0.7729952169386828	0.7729952169386828	0.7729952169386828	0.7729952169386828	0.7729952169386828	0.7729952169386828	0.7729952169386828	0.7729952169386828	0.7729952169386828	0.7729952169386828	0.7729952169386828
0.42504883375076075	0.39301012598593754	0.436290054422135	0.3755695381978809	0.42673903004288355	0.46063072899213275	0.39630316854108033	0.5068291597147715	0.533341596834623	0.483040117820052	0.5191920620270366	0.5958129487193631	0.5886723098638108	0.6590754641600834	0.58421692114602	0.6482988795290365	0.6631249272489474	0.7197890548239625	0.7008430667880272	0.741964929931379	0.7425718468452032	0.8239453586816566	0.7859133796172371	0.7994138185677523	0.9013247641381508	0.7788690410077723	0.8786987701183856	0.9440859229544497	0.9439568526826461	1.0055091043704008	0.993945655769669	0.9997273800700348	0.9997273800700348	0.9997273800700348	0.9997273800700348	0.9997273800700348	0.9997273800700348	0.9997273800700348	0.9997273800700348	0.9997273800700348	0.9997273800700348	0.9997273800700348	0.9997273800700348	0.9997273800700348	0.9997273800700348	0.9997273800700348	0.9997273800700348	0.9997273800700348	0.9997273800700348	0.9997273800700348
0.9052531773864235	0.839639372720182	0.8210137156854298	0.8483987962140479	0.7978090014486975	0.8627890924770651	1.0221247558342939	0.7931988656050469	0.8676715270667168	0.8985432440253944	1.0804036187928763	1.1492466028929058	1.1710481337708762	1.0025496496569997	1.1565149909097283	0.9863856046625304	1.0999287795896946	1.0481519334443226	0.9120670376921047	1.0952370416230346	1.1116892899327155	1.0205182115546885	1.0496797737018373	1.1622355409497929	1.0619336923161309	1.0590199240028837	0.9966261309296278	0.9499207744558034	0.9197174408996336	0.8953195654136794	0.970217077727911	0.9327683215707951	0.9327683215707951	0.9327683215707951	0.9327683215707951	0.9327683215707951	0.9327683215707951	0.9327683215707951	0.9327683215707951	0.9327683215707951	0.9327683215707951	0.9327683215707951	0.9327683215707951	0.9327683215707951	0.9327683215707951	0.9327683215707951	0.9327683215707951	0.9327683215707951	0.9327683215707951	0.9327683215707951
0.7323128270544286	0.6930712784670047	0.6504953559295785	0.6167759699208336	0.6396502608537491	0.7500988786342381	0.7535391226978775	0.7152334494025961	0.6343134586898106	0.7542755817238934	0.8368962001406869	0.8169854769836921	0.824058229850661	0.7927764001657382	0.8218347417421389	0.8740515699302428	0.9581654720992278	0.7405816988007504	0.9036007757494648	0.6926596590948707	0.7914348334912158	0.8694090721135771	0.8653818776620524	0.8954448515648257	0.9040904647051835	0.7950449773426944	0.9999197309731148	0.8410487503059068	0.6877078945594683	0.9714245427728135	0.9492675061950837	0.8841501256725177	0.9167088159338007	0.9167088159338007	0.9167088159338007	0.9167088159338007	0.9167088159338007	0.9167088159338007	0.9167088159338007	0.9167088159338007	0.9167088159338007	0.9167088159338007	0.9167088159338007	0.9167088159338007	0.9167088159338007	0.9167088159338007	0.9167088159338007	0.9167088159338007	0.9167088159338007	0.9167088159338007
0.47929466287399225	0.49810489466151253	0.49716808013004377	0.5932871998087469	0.665039423196509	0.5769014283061984	0.6228206530115011	0.7048727149981997	0.6804762735519017	0.7808136174128987	0.8449567295976455	0.8605982338406241	0.8803097227464217	0.8997189401623178	0.8988814492539772	0.94316957105147	0.954114541670129	0.8061018704968728	0.8631553219937111	0.787931035539267	1.0118988145455405	1.0295524623581052	1.0120442294301784	0.8167557517407471	0.9352959348241104	0.8960025774790177	0.7758504841489061	0.9165055746431081	0.988961432424737	1.0126625088796184	1.0008119706521776	1.0008119706521776	1.0008119706521776	1.0008119706521776	1.0008119706521776	1.0008119706521776	1.0008119706521776	1.0008119706521776	1.0008119706521776	1.0008119706521776	1.0008119706521776	1.0008119706521776	1.0008119706521776	1.0008119706521776	1.0008119706521776	1.0008119706521776	1.0008119706521776	1.0008119706521776	1.0008119706521776	1.0008119706521776
0.5791930726722018	0.48531620183391655	0.5381188543254216	0.555329773867736	0.561434182406035	0.5642451225796079	0.5081917958132165	0.5431667785914325	0.5764853351952474	0.5446266756224076	0.4312496722301671	0.5200903665397029	0.4733072580105738	0.4711146307461322	0.44292734745647133	0.4783692786714356	0.6038509056933284	0.43601522410604987	0.48088968407200217	0.5721064915020564	0.4369282608349302	0.541708360844179	0.5260171117411976	0.5338627362926882	0.5338627362926882	0.5338627362926882	0.5338627362926882	0.5338627362926882	0.5338627362926882	0.5338627362926882	0.5338627362926882	0.5338627362926882	0.5338627362926882	0.5338627362926882	0.5338627362926882	0.5338627362926882	0.5338627362926882	0.5338627362926882	0.5338627362926882	0.5338627362926882	0.5338627362926882	0.5338627362926882	0.5338627362926882	0.5338627362926882	0.5338627362926882	0.5338627362926882	0.5338627362926882	0.5338627362926882	0.5338627362926882	0.5338627362926882
0.7634731882477577	0.5236453110486338	0.5436502438534032	0.5124704541975873	0.5886647310967281	0.5215509497489187	0.5437069078473182	0.5859415477026372	0.4656810720173482	0.5562404777108028	0.544523260510515	0.5199178346746324	0.49599321298831334	0.6335409340752473	0.6468079210274884	0.6185212564154929	0.672777342927773	0.6693066364954119	0.6679798012214696	0.6100812247570597	0.7471804922306615	0.8517680157625558	0.8562800130990832	0.8540240144308195	0.8540240144308195	0.8540240144308195	0.8540240144308195	0.8540240144308195	0.8540240144308195	0.8540240144308195	0.8540240144308195	0.8540240144308195	0.8540240144308195	0.8540240144308195	0.8540240144308195	0.8540240144308195	0.8540240144308195	0.8540240144308195	0.8540240144308195	0.8540240144308195	0.8540240144308195	0.8540240144308195	0.8540240144308195	0.8540240144308195	0.8540240144308195	0.8540240144308195	0.8540240144308195	0.8540240144308195	0.8540240144308195	0.8540240144308195
0.7169361469631125	0.6914151594036972	1.016675950800219	0.9176942141002893	0.7293391516343197	0.6588692237421425	0.654434943731268	0.6965810312907146	0.7766243121093689	0.9482618544698918	0.8942472164200646	0.7127731444896522	0.7087630317933012	0.9198544266290739	0.8656264845174917	0.9494602832785926	0.7921998905326694	1.0644335952315171	0.9469964734804233	1.11195159708254	0.7656988007506003	1.2040763667142647	1.0274990602628844	1.0614727581053043	1.2326570510295518	1.20923503262224	1.2392253987131174	1.2720116315810779	0.9572511877562734	0.929101187884235	0.9431761878202541	0.9431761878202541	0.9431761878202541	0.9431761878202541	0.9431761878202541	0.9431761878202541	0.9431761878202541	0.9431761878202541	0.9431761878202541	0.9431761878202541	0.9431761878202541	0.9431761878202541	0.9431761878202541	0.9431761878202541	0.9431761878202541	0.9431761878202541	0.9431761878202541	0.9431761878202541	0.9431761878202541	0.9431761878202541
0.39848552889330774	0.5210746720961733	0.6684324909938327	0.6790489041759273	0.800724742563855	0.6555887523753068	0.5749417903994496	0.5808770400387633	0.638781433955366	0.6943109198161076	0.692458086175491	0.5325600923651377	0.6385605971491928	0.6485443823603666	0.7407543336921083	0.7361002022884556	0.8186762810881407	0.6281696939876923	0.7669263713649845	0.9190859385731812	0.9397250758344979	0.8622149047361178	0.8129532781439264	0.9049160391391038	0.8316113234232495	0.8975147742361987	0.8415473083221882	0.8436171256939019	0.8941239374216312	0.7041179784168089	0.799629952591726	0.7432402929477533	0.7714351227697396	0.7714351227697396	0.7714351227697396	0.7714351227697396	0.7714351227697396	0.7714351227697396	0.7714351227697396	0.7714351227697396	0.7714351227697396	0.7714351227697396	0.7714351227697396	0.7714351227697396	0.7714351227697396	0.7714351227697396	0.7714351227697396	0.7714351227697396	0.7714351227697396	0.7714351227697396
0.7494090393055935	0.8138651272746048	0.761689174112086	0.7803073158089817	0.8385319349078751	0.9221191971417211	0.8137562767848945	0.7986770351167096	0.6756954709840434	0.6592193886014021	0.6979594627634443	0.6818207851280385	0.7570982895590551	0.7986373210862069	0.9225298765377062	0.8101630348375587	0.8397077487013497	0.8624578288158433	0.8889665772542922	0.9886412076526181	0.9759771624850785	1.0327526430429188	0.9648200131697868	0.8592429712171898	0.7919382131191564	0.8992064809664793	0.9689256134720424	1.0170683691505145	0.9197135436146083	1.0266489238688157	0.866934603002234	1.0069882096288536	1.041646671086199	0.905240023500655	0.9550122729113738	0.9301261482060145	0.9301261482060145	0.9301261482060145	0.9301261482060145	0.9301261482060145	0.9301261482060145	0.9301261482060145	0.9301261482060145	0.9301261482060145	0.9301261482060145	0.9301261482060145	0.9301261482060145	0.9301261482060145	0.9301261482060145	0.9301261482060145
0.5049948380258006	0.5401155738691901	0.6231295661236467	0.5993502290969054	0.6708565082732086	0.7617973426035107	0.6916752345554801	0.809319556191622	0.7679295825826549	0.6768131960126593	0.854698260386059	0.9571777272300773	0.8084523289218968	0.9478584641581794	0.9970661232371867	1.0890784011863814	1.049099495278666	1.0247981093434682	1.0654203165350966	1.0678142587794037	1.178618496151143	1.2018637702261679	1.170491157207261	1.2134953956674899	1.214879243596819	1.3283594327677544	1.2438733656504073	1.2673021410055545	1.255587753327981	1.255587753327981	1.255587753327981	1.255587753327981	1.255587753327981	1.255587753327981	1.255587753327981	1.255587753327981	1.255587753327981	1.255587753327981	1.255587753327981	1.255587753327981	1.255587753327981	1.255587753327981	1.255587753327981	1.255587753327981	1.255587753327981	1.255587753327981	1.255587753327981	1.255587753327981	1.255587753327981	1.255587753327981
0.42461049697136705	0.4150760940577984	0.5461248777157685	0.6098130749097954	0.6361883107404721	0.532643995134959	0.7358247032037957	0.558690738592492	0.5084075121275758	0.5626236445808747	0.5766702832115563	0.6124323794697224	0.4926659692082786	0.6118967167722683	0.651134664243885	0.5590183475594533	0.7005664282129784	0.7686287797783301	0.6809811126403258	0.6376696779292204	0.6511226047412402	0.6343167094493708	0.6712007882551675	0.7735841678732973	0.7528526063615031	0.6879964261573187	0.7471866749843257	0.8780101210643879	0.8058366498606591	0.8419233854625235	0.8419233854625235	0.8419233854625235	0.8419233854625235	0.8419233854625235	0.8419233854625235	0.8419233854625235	0.8419233854625235	0.8419233854625235	0.8419233854625235	0.8419233854625235	0.8419233854625235	0.8419233854625235	0.8419233854625235	0.8419233854625235	0.8419233854625235	0.8419233854625235	0.8419233854625235	0.8419233854625235	0.8419233854625235	0.8419233854625235
0.6661997499971635	0.7170033424776644	0.7597143041641095	0.7951271233124311	0.8317413157391833	0.8195467524184332	0.9602098850165031	0.965838471840117	0.9472250427353726	0.9319936032268227	0.9542487482784366	0.8768616802001098	0.9293347301859802	0.9841573366420867	0.9195415632136058	0.8749101058464233	1.0053426674764772	0.9828047463458967	0.9476105149960757	0.8299051327098123	0.9285173452611534	0.7781923516064868	0.8959376257379992	0.9708335547080774	0.866037837631794	0.8567928229194585	0.8614153302756262	0.8614153302756262	0.8614153302756262	0.8614153302756262	0.8614153302756262	0.8614153302756262	0.8614153302756262	0.8614153302756262	0.8614153302756262	0.8614153302756262	0.8614153302756262	0.8614153302756262	0.8614153302756262	0.8614153302756262	0.8614153302756262	0.8614153302756262	0.8614153302756262	0.8614153302756262	0.8614153302756262	0.8614153302756262	0.8614153302756262	0.8614153302756262	0.8614153302756262	0.8614153302756262
0.5431418605190104	0.6064116942062392	0.7397605969861415	0.8076432643944615	0.8397080569126034	0.8911502467402079	0.8358482285899044	0.8415006989074307	0.9769954522608627	0.9530839265835652	0.8914361545197039	0.8999964872825306	0.8881198227307049	0.9376017399431844	0.962581763094279	0.9404793733076263	0.9700864948638378	0.9296823582524482	0.8792283015843598	0.8114527211902929	0.8562688916942244	0.9274015499135857	0.891835220803905	0.891835220803905	0.891835220803905	0.891835220803905	0.891835220803905	0.891835220803905	0.891835220803905	0.891835220803905	0.891835220803905	0.891835220803905	0.891835220803905	0.891835220803905	0.891835220803905	0.891835220803905	0.891835220803905	0.891835220803905	0.891835220803905	0.891835220803905	0.891835220803905	0.891835220803905	0.891835220803905	0.891835220803905	0.891835220803905	0.891835220803905	0.891835220803905	0.891835220803905	0.891835220803905	0.891835220803905
0.5387518316226052	0.38898353425085946	0.39920955351285253	0.48651126105513043	0.5023599835551592	0.5295611521949402	0.4988616409997332	0.5162532170997529	0.5695941400697544	0.554832048388518	0.6860119533766882	0.6730572542220292	0.7151246771167514	0.7182212298474527	0.6884233949850342	0.7827115952429627	0.8076020121969768	0.7856729143060872	0.8379934419863327	0.9294308266510516	0.878474596148267	0.9697308352913779	0.8995093576605362	0.9467548083233172	1.0337081660536134	1.0284728023534917	0.9695997079923943	0.9990362551729429	0.9990362551729429	0.9990362551729429	0.9990362551729429	0.9990362551729429	0.9990362551729429	0.9990362551729429	0.9990362551729429	0.9990362551729429	0.9990362551729429	0.9990362551729429	0.9990362551729429	0.9990362551729429	0.9990362551729429	0.9990362551729429	0.9990362551729429	0.9990362551729429	0.9990362551729429	0.9990362551729429	0.9990362551729429	0.9990362551729429	0.9990362551729429	0.9990362551729429
1.0263441510331153	0.9437481235319937	0.7828557825117143	0.8740194654941755	0.8181230852575065	0.9309254730602372	0.9251540223628133	0.8698847094571904	0.8864948999895843	1.0458821321615042	0.8297736766864793	0.9325055721241067	0.9616703759475648	0.9930444562786338	0.9705210773860085	0.9286380653326467	1.0790784804778402	0.8581444854357175	1.0269746805192899	1.0612503793919907	1.0744091923328265	1.1355157867002854	1.0065310410186323	1.323571283807354	1.1393353756257025	1.3108328105848117	0.9514111697081798	0.960200876731083	0.9692014310573402	0.9647011538942116	0.9647011538942116	0.9647011538942116	0.9647011538942116	0.9647011538942116	0.9647011538942116	0.9647011538942116	0.9647011538942116	0.9647011538942116	0.9647011538942116	0.9647011538942116	0.9647011538942116	0.9647011538942116	0.9647011538942116	0.9647011538942116	0.9647011538942116	0.9647011538942116	0.9647011538942116	0.9647011538942116	0.9647011538942116	0.9647011538942116
0.8723411754363718	0.8074325380904607	0.924512731997529	0.8270351917467843	0.8388546830773389	0.8090258782069467	0.8407081365740188	0.8417823635110288	0.8084633266477157	0.8798881330187026	0.9347626372673584	0.804048507039325	0.8435374020635832	0.8332966173082818	0.8114333666188417	0.9242732709944466	0.8593615704948696	0.9162948127439272	0.7380794957422923	0.8111848610401104	0.944844321159944	0.9052117748871431	0.8314529146672452	0.9422374323343174	1.012845469661964	0.9131529869515589	0.9528775585207129	0.8367549903901481	1.0167571634781998	0.9589766100638532	0.9001260852598865	1.0653674265796391	0.8504012651961748	1.017800844596874	0.97393770405347	0.8504564556109845	0.8993728519845963	1.0511833718386387	0.9752781119116175	0.9752781119116175	0.9752781119116175	0.9752781119116175	0.9752781119116175	0.9752781119116175	0.9752781119116175	0.9752781119116175	0.9752781119116175	0.9752781119116175	0.9752781119116175	0.9752781119116175
0.1542946348144984	0.1508495887175586	0.09086485048658337	0.06379439791149474	0.13744442056436665	0.08208466140936707	0.1313917715385248	0.1040464170934644	0.10516129926578273	0.1187311627611426	0.13540458673644587	0.1885410042824413	0.3331730170220127	0.34529625280403115	0.27053420755143903	0.26055646476941136	0.32053819529764954	0.3662261879790425	0.4426690061235465	0.4430264739342176	0.46678538521538304	0.6222472385792638	0.5929075390004415	0.4873350439981904	0.5960279434784551	0.5454619862252379	0.6591273753480924	0.8852399318644787	0.6720020118272958	0.6438716243680109	0.6293426601966238	0.41721274053463864	0.4638590927312594	0.6633326946326017	0.49339661225928216	0.5841896918638848	0.4384707123527768	0.7511491011159793	0.4939720494661974	0.8436267341580038	0.6296466214561016	1.024194511132719	0.8269205662944102	0.8269205662944102	0.8269205662944102	0.8269205662944102	0.8269205662944102	0.8269205662944102	0.8269205662944102	0.8269205662944102
0.5848206156777305	0.7366377390422141	0.8585865604638154	0.8854641517271942	0.8499580026539214	0.8665192695782409	0.8802697722736832	0.8914099082639618	0.9671897762996412	1.0000747905454057	1.0380691582622337	1.0494785071148987	1.0831831459986019	1.1200980887476077	1.0849821755748508	1.1450621115529234	1.0590650664993766	1.1653365056553087	1.085733359096671	1.1846023784944866	1.1509777017307372	1.1482939971560675	1.111135408493054	1.1967337265290015	1.1420921097275367	1.1003796494853468	1.1269205665062485	1.1280749983783553	1.127497782442302	1.127497782442302	1.127497782442302	1.127497782442302	1.127497782442302	1.127497782442302	1.127497782442302	1.127497782442302	1.127497782442302	1.127497782442302	1.127497782442302	1.127497782442302	1.127497782442302	1.127497782442302	1.127497782442302	1.127497782442302	1.127497782442302	1.127497782442302	1.127497782442302	1.127497782442302	1.127497782442302	1.127497782442302
0.757821714420636	0.8679914905101322	0.8963490867760503	0.745080661945485	0.7694343262704934	0.8729131115392332	0.808194478767213	0.8746535896465085	0.7889674264562875	0.7736928074707824	0.7641881291586717	0.8339595874245528	0.8891758850879743	0.7850487037145696	0.8343016559193037	0.8447561702816291	0.8707133101557779	0.872117135571488	0.8967274565159404	0.7347044646329851	0.8469187613749353	1.044902755489954	0.9039352419391237	0.836016569865434	0.9008637429148737	0.8684401563901539	0.8684401563901539	0.8684401563901539	0.8684401563901539	0.8684401563901539	0.8684401563901539	0.8684401563901539	0.8684401563901539	0.8684401563901539	0.8684401563901539	0.8684401563901539	0.8684401563901539	0.8684401563901539	0.8684401563901539	0.8684401563901539	0.8684401563901539	0.8684401563901539	0.8684401563901539	0.8684401563901539	0.8684401563901539	0.8684401563901539	0.8684401563901539	0.8684401563901539	0.8684401563901539	0.8684401563901539
0.7090363122372465	0.8761733871939783	0.8621477505753805	0.9918195471331065	0.8957620443198674	0.933591445298445	0.9434756105091138	0.938427397557723	1.0134821458899674	0.9984811483061955	1.1006934127697647	1.0386880541198802	1.0003170618523076	1.0026717070710562	0.9644722609100821	1.039737216417059	1.0258457536151535	0.9981829694506876	0.9539184142876603	0.9928710834026138	0.9979426922816483	0.995406887842131	0.995406887842131	0.995406887842131	0.995406887842131	0.995406887842131	0.995406887842131	0.995406887842131	0.995406887842131	0.995406887842131	0.995406887842131	0.995406887842131	0.995406887842131	0.995406887842131	0.995406887842131	0.995406887842131	0.995406887842131	0.995406887842131	0.995406887842131	0.995406887842131	0.995406887842131	0.995406887842131	0.995406887842131	0.995406887842131	0.995406887842131	0.995406887842131	0.995406887842131	0.995406887842131	0.995406887842131	0.995406887842131
0.5116223225318568	0.7026593653377653	0.6898887167316833	0.6640004958299954	0.7481445405423606	0.721458832729369	0.8792666409615957	0.8197534227059841	0.9826952778010216	0.9907148754310904	1.0356706525847752	0.8999108237961702	1.0459179661097047	1.0967385260017288	0.9494596570894315	0.9579448865227147	0.9821609436594663	0.9961390117057223	1.1524834145200606	1.0570338308758536	1.1103812753483615	1.0067551985900889	1.1515013830772745	1.0791282908336817	1.0791282908336817	1.0791282908336817	1.0791282908336817	1.0791282908336817	1.0791282908336817	1.0791282908336817	1.0791282908336817	1.0791282908336817	1.0791282908336817	1.0791282908336817	1.0791282908336817	1.0791282908336817	1.0791282908336817	1.0791282908336817	1.0791282908336817	1.0791282908336817	1.0791282908336817	1.0791282908336817	1.0791282908336817	1.0791282908336817	1.0791282908336817	1.0791282908336817	1.0791282908336817	1.0791282908336817	1.0791282908336817	1.0791282908336817
0.5676390948116593	0.5106075228271132	0.5634212708043309	0.6065105658644042	0.7259510057461579	0.610983564907299	0.628644192949745	0.6204217054781569	0.656381131399902	0.7676498328402867	0.7548351549784991	0.8176014836958791	0.7295928684233017	0.907836636229114	0.965675205980739	0.9984390063000946	0.3925641191997214	0.48603145104889994	0.5261486224131684	0.4190544054848557	0.39243809289324594	0.40574624918905083	0.40574624918905083	0.40574624918905083	0.40574624918905083	0.40574624918905083	0.40574624918905083	0.40574624918905083	0.40574624918905083	0.40574624918905083	0.40574624918905083	0.40574624918905083	0.40574624918905083	0.40574624918905083	0.40574624918905083	0.40574624918905083	0.40574624918905083	0.40574624918905083	0.40574624918905083	0.40574624918905083	0.40574624918905083	0.40574624918905083	0.40574624918905083	0.40574624918905083	0.40574624918905083	0.40574624918905083	0.40574624918905083	0.40574624918905083	0.40574624918905083	0.40574624918905083
0.8772586799845276	0.9367967258401904	0.8798741780251647	0.8991375745824104	1.0448337209183998	0.965003424369325	0.8819933906250766	1.0149130278389566	0.9002690611221836	0.9550119877422094	0.8841749287434498	0.9832875586982552	1.0387787017566485	0.9102633318424477	1.1020505577759776	1.0964561274725224	1.008862464188964	1.1312666183457925	1.105133306532946	1.023331381827475	1.178894156820663	1.0385359188089183	1.0640173696563886	1.1238642688835356	1.0635101238558229	1.0936871963696793	1.0936871963696793	1.0936871963696793	1.0936871963696793	1.0936871963696793	1.0936871963696793	1.0936871963696793	1.0936871963696793	1.0936871963696793	1.0936871963696793	1.0936871963696793	1.0936871963696793	1.0936871963696793	1.0936871963696793	1.0936871963696793	1.0936871963696793	1.0936871963696793	1.0936871963696793	1.0936871963696793	1.0936871963696793	1.0936871963696793	1.0936871963696793	1.0936871963696793	1.0936871963696793	1.0936871963696793
0.7420134948154274	0.8987324410171434	0.7823914821169671	0.6847599568919746	0.8424908510569911	0.8621901617761378	0.9048473891381515	0.8890332732595996	0.847870299987976	0.8772041516448663	0.8448369930735408	0.9530921210757086	0.9214621514156754	0.7558416133818792	0.8341842236725268	0.8878792891310637	0.9239163097462105	0.8509668512360947	0.8435722215329803	0.8783915542184922	0.8609818878757363	0.8609818878757363	0.8609818878757363	0.8609818878757363	0.8609818878757363	0.8609818878757363	0.8609818878757363	0.8609818878757363	0.8609818878757363	0.8609818878757363	0.8609818878757363	0.8609818878757363	0.8609818878757363	0.8609818878757363	0.8609818878757363	0.8609818878757363	0.8609818878757363	0.8609818878757363	0.8609818878757363	0.8609818878757363	0.8609818878757363	0.8609818878757363	0.8609818878757363	0.8609818878757363	0.8609818878757363	0.8609818878757363	0.8609818878757363	0.8609818878757363	0.8609818878757363	0.8609818878757363
0.5083052399457942	0.5851722786775962	0.5643252241725008	0.7069455859841117	0.6093436108183105	0.7822785247092917	0.5895610429811354	0.6534989092041881	0.5493885019910802	0.6990737202893041	0.5952679028750579	0.6645467438343619	0.68781996685755	0.7838508231108002	1.0247535604789904	0.9177342234916622	0.7530482073036726	0.7604867849190979	0.7361867510251273	0.7558989410982943	0.653959532437284	0.7257563930937567	0.6898579627655204	0.6898579627655204	0.6898579627655204	0.6898579627655204	0.6898579627655204	0.6898579627655204	0.6898579627655204	0.6898579627655204	0.6898579627655204	0.6898579627655204	0.6898579627655204	0.6898579627655204	0.6898579627655204	0.6898579627655204	0.6898579627655204	0.6898579627655204	0.6898579627655204	0.6898579627655204	0.6898579627655204	0.6898579627655204	0.6898579627655204	0.6898579627655204	0.6898579627655204	0.6898579627655204	0.6898579627655204	0.6898579627655204	0.6898579627655204	0.6898579627655204
0.7138241227480978	0.8421160892004553	0.8211350844089398	0.8310375945548474	0.9152133298152132	0.8945194420577172	0.8008273174341037	0.9023437546943509	0.8238772326056442	0.8674661684104689	0.9275692773639528	0.8340528175248725	0.8876944251724403	0.9081798903973418	0.8866990265584112	0.922281403378382	0.8206322112457323	0.9016879501881314	1.0237068453541285	1.0242775586926807	1.0239922020234047	1.0239922020234047	1.0239922020234047	1.0239922020234047	1.0239922020234047	1.0239922020234047	1.0239922020234047	1.0239922020234047	1.0239922020234047	1.0239922020234047	1.0239922020234047	1.0239922020234047	1.0239922020234047	1.0239922020234047	1.0239922020234047	1.0239922020234047	1.0239922020234047	1.0239922020234047	1.0239922020234047	1.0239922020234047	1.0239922020234047	1.0239922020234047	1.0239922020234047	1.0239922020234047	1.0239922020234047	1.0239922020234047	1.0239922020234047	1.0239922020234047	1.0239922020234047	1.0239922020234047
0.7315459815918022	0.5441591788824585	0.6342674929756933	0.6658029735421069	0.6953129132668855	0.5159438170001981	0.8151962295740461	0.6777481950941048	0.8942277964635443	0.6887630872493746	0.7814920452944657	0.8727595695908488	0.9000827286720747	0.859164907806405	0.8165201471851696	0.7617936229184739	0.9120255629675328	0.8622988448004071	0.8700487462773644	0.9966568871115449	0.987337534709538	0.83406251377038	0.7846976560471826	0.9707178169051415	1.0884439565285216	1.2479522702450048	1.1024694311607708	1.217352180282168	0.962271500906832	0.9358558072309112	0.8475511894833573	0.9164473597461318	0.9949255904785338	1.116931859992994	1.1137768089932774	1.1153543344931358	1.1153543344931358	1.1153543344931358	1.1153543344931358	1.1153543344931358	1.1153543344931358	1.1153543344931358	1.1153543344931358	1.1153543344931358	1.1153543344931358	1.1153543344931358	1.1153543344931358	1.1153543344931358	1.1153543344931358	1.1153543344931358
0.582818452207371	0.8464099469621902	0.8532918832405305	0.8607111185680577	0.8136647552140727	0.8174012159190617	0.9371863555100292	0.9805221728568617	0.9114229938145629	0.9724938441381926	1.0451103156737465	1.0187887804750002	0.9073953074841719	0.9161263914052163	1.0175571365008318	1.0362843932324337	1.0269207648666328	1.0269207648666328	1.0269207648666328	1.0269207648666328	1.0269207648666328	1.0269207648666328	1.0269207648666328	1.0269207648666328	1.0269207648666328	1.0269207648666328	1.0269207648666328	1.0269207648666328	1.0269207648666328	1.0269207648666328	1.0269207648666328	1.0269207648666328	1.0269207648666328	1.0269207648666328	1.0269207648666328	1.0269207648666328	1.0269207648666328	1.0269207648666328	1.0269207648666328	1.0269207648666328	1.0269207648666328	1.0269207648666328	1.0269207648666328	1.0269207648666328	1.0269207648666328	1.0269207648666328	1.0269207648666328	1.0269207648666328	1.0269207648666328	1.0269207648666328
0.5760484306219783	0.6920326801260145	0.8173946653880563	0.803403986024717	0.8494956261615227	0.8414589226966948	0.8716385748719077	0.8514238484627777	0.9367913198011063	0.8962248092724948	0.9171986805566347	0.9286629900701583	1.0113925178577199	0.8458963508926602	0.9576731139104683	0.9253593634189944	0.9279200168145293	0.9453104635941908	0.9987210217577394	0.9623062240970542	0.9112988187604846	0.9476645042617086	0.975030119636756	1.0073559803045407	0.9911930499706485	0.9911930499706485	0.9911930499706485	0.9911930499706485	0.9911930499706485	0.9911930499706485	0.9911930499706485	0.9911930499706485	0.9911930499706485	0.9911930499706485	0.9911930499706485	0.9911930499706485	0.9911930499706485	0.9911930499706485	0.9911930499706485	0.9911930499706485	0.9911930499706485	0.9911930499706485	0.9911930499706485	0.9911930499706485	0.9911930499706485	0.9911930499706485	0.9911930499706485	0.9911930499706485	0.9911930499706485	0.9911930499706485
0.7875853771116557	0.9188941690079523	0.7799125461885954	0.8307551268264979	0.9440203221792363	0.8451062454016528	0.8627147799673585	0.9890211294981235	0.7499421569450716	0.7662112540802208	0.7738428489834726	0.8019283922358568	0.8307217054050171	0.8762649605016862	0.7915804743933349	0.743036744224763	1.015750879222852	0.8842393816476095	0.9499951304352308	0.9499951304352308	0.9499951304352308	0.9499951304352308	0.9499951304352308	0.9499951304352308	0.9499951304352308	0.9499951304352308	0.9499951304352308	0.9499951304352308	0.9499951304352308	0.9499951304352308	0.9499951304352308	0.9499951304352308	0.9499951304352308	0.9499951304352308	0.9499951304352308	0.9499951304352308	0.9499951304352308	0.9499951304352308	0.9499951304352308	0.9499951304352308	0.9499951304352308	0.9499951304352308	0.9499951304352308	0.9499951304352308	0.9499951304352308	0.9499951304352308	0.9499951304352308	0.9499951304352308	0.9499951304352308	0.9499951304352308
0.5462304224220188	0.6172948967491183	0.8248370558349252	0.8910791879220487	0.802636097183533	0.8972848101907429	0.8271491376945808	0.8808390071459916	0.8150476462607826	0.9578743340948239	0.8832534943430792	0.7902850083924478	0.8900094386244567	0.8828881251882155	0.862556644793353	0.9288924721474088	0.9587480907098291	1.061120327155636	0.9702797890920707	0.9442163692450691	0.8900439401817203	0.9171301547133947	0.9171301547133947	0.9171301547133947	0.9171301547133947	0.9171301547133947	0.9171301547133947	0.9171301547133947	0.9171301547133947	0.9171301547133947	0.9171301547133947	0.9171301547133947	0.9171301547133947	0.9171301547133947	0.9171301547133947	0.9171301547133947	0.9171301547133947	0.9171301547133947	0.9171301547133947	0.9171301547133947	0.9171301547133947	0.9171301547133947	0.9171301547133947	0.9171301547133947	0.9171301547133947	0.9171301547133947	0.9171301547133947	0.9171301547133947	0.9171301547133947	0.9171301547133947
0.6539155541082583	0.8295213683632485	0.8263897670405997	0.8837654211075212	1.0009853047894768	0.8639095777396896	0.9868138482658326	1.012140549643668	1.0293345549298873	0.9590269754172343	0.9941807651735608	0.9941807651735608	0.9941807651735608	0.9941807651735608	0.9941807651735608	0.9941807651735608	0.9941807651735608	0.9941807651735608	0.9941807651735608	0.9941807651735608	0.9941807651735608	0.9941807651735608	0.9941807651735608	0.9941807651735608	0.9941807651735608	0.9941807651735608	0.9941807651735608	0.9941807651735608	0.9941807651735608	0.9941807651735608	0.9941807651735608	0.9941807651735608	0.9941807651735608	0.9941807651735608	0.9941807651735608	0.9941807651735608	0.9941807651735608	0.9941807651735608	0.9941807651735608	0.9941807651735608	0.9941807651735608	0.9941807651735608	0.9941807651735608	0.9941807651735608	0.9941807651735608	0.9941807651735608	0.9941807651735608	0.9941807651735608	0.9941807651735608	0.9941807651735608
0.6470652544300016	0.6794016578990886	0.6041533572574594	0.7936319588649967	0.7664604844739259	0.7652367874964915	0.7244526926559142	0.8906714314446577	0.8133226419733673	0.8776781008603426	0.8971105129000541	0.6862131280943591	0.8882954755903673	0.8662161905702723	0.9000878034128892	0.8115862615084181	0.9483494294433075	0.928567035358104	0.9384582324007058	0.9384582324007058	0.9384582324007058	0.9384582324007058	0.9384582324007058	0.9384582324007058	0.9384582324007058	0.9384582324007058	0.9384582324007058	0.9384582324007058	0.9384582324007058	0.9384582324007058	0.9384582324007058	0.9384582324007058	0.9384582324007058	0.9384582324007058	0.9384582324007058	0.9384582324007058	0.9384582324007058	0.9384582324007058	0.9384582324007058	0.9384582324007058	0.9384582324007058	0.9384582324007058	0.9384582324007058	0.9384582324007058	0.9384582324007058	0.9384582324007058	0.9384582324007058	0.9384582324007058	0.9384582324007058	0.9384582324007058
0.38570758890882073	0.7077406401279499	0.42674172496104845	0.765841933524965	0.8256763939704911	0.6883262932418154	0.6954443205570536	0.644936470515373	0.8083856129707097	0.8518372604401834	0.8696416429334186	1.0043315290576693	0.9749577604714421	0.8124049253086156	0.7259490056619201	0.7565906310448074	0.5635189761432025	0.47898295236714494	0.6952305325535939	0.6637470987441056	0.64520864862698	0.7414932749876967	0.5670587907654572	0.6822286732387105	0.8835292447053128	0.5617559736534324	0.8033932547181775	0.8255772873330364	1.0701512453010547	0.8937725704333568	0.8901162404710254	0.8919444054521912	0.8919444054521912	0.8919444054521912	0.8919444054521912	0.8919444054521912	0.8919444054521912	0.8919444054521912	0.8919444054521912	0.8919444054521912	0.8919444054521912	0.8919444054521912	0.8919444054521912	0.8919444054521912	0.8919444054521912	0.8919444054521912	0.8919444054521912	0.8919444054521912	0.8919444054521912	0.8919444054521912
0.5179209345375593	0.7569099866492903	0.8620150584600905	0.7217722742542475	0.7432668240824085	0.8470045454950523	0.6938417845874089	0.8936758620199232	0.8866736208521585	1.0929677287098247	1.1182144409462087	1.1156497428489398	1.18393904358226	1.1635401606180809	0.9852807983860412	1.0515889156469727	1.1572505727985034	1.270672461998756	1.1961822647489846	1.2854775911558771	1.0746498062916439	1.0936134652033755	1.2827154639995302	1.0782912607025577	1.180503362351044	1.180503362351044	1.180503362351044	1.180503362351044	1.180503362351044	1.180503362351044	1.180503362351044	1.180503362351044	1.180503362351044	1.180503362351044	1.180503362351044	1.180503362351044	1.180503362351044	1.180503362351044	1.180503362351044	1.180503362351044	1.180503362351044	1.180503362351044	1.180503362351044	1.180503362351044	1.180503362351044	1.180503362351044	1.180503362351044	1.180503362351044	1.180503362351044	1.180503362351044
0.7676647411623027	0.838488538507854	0.9543124031486898	0.9261924202078726	0.8742873174607663	0.9302037296958146	0.9245909025574787	0.9539723328943135	0.9247699213860636	0.8702679677377289	0.7878620510283684	0.8290650093830486	0.8290650093830486	0.8290650093830486	0.8290650093830486	0.8290650093830486	0.8290650093830486	0.8290650093830486	0.8290650093830486	0.8290650093830486	0.8290650093830486	0.8290650093830486	0.8290650093830486	0.8290650093830486	0.8290650093830486	0.8290650093830486	0.8290650093830486	0.8290650093830486	0.8290650093830486	0.8290650093830486	0.8290650093830486	0.8290650093830486	0.8290650093830486	0.8290650093830486	0.8290650093830486	0.8290650093830486	0.8290650093830486	0.8290650093830486	0.8290650093830486	0.8290650093830486	0.8290650093830486	0.8290650093830486	0.8290650093830486	0.8290650093830486	0.8290650093830486	0.8290650093830486	0.8290650093830486	0.8290650093830486	0.8290650093830486	0.8290650093830486
0.7701310432003892	0.6128846589278756	0.6662424176615874	0.6732929621370265	0.7547131589998409	0.9353972870929478	0.8562007444671689	0.9384368008742212	0.7756435755127477	0.8553046757852849	0.9923508694117057	1.0259698145848757	1.1011402574970108	1.0880624219988013	1.0349031005027227	1.0032084547849838	1.010601132929372	0.7814191778584233	0.8960101553938977	0.8960101553938977	0.8960101553938977	0.8960101553938977	0.8960101553938977	0.8960101553938977	0.8960101553938977	0.8960101553938977	0.8960101553938977	0.8960101553938977	0.8960101553938977	0.8960101553938977	0.8960101553938977	0.8960101553938977	0.8960101553938977	0.8960101553938977	0.8960101553938977	0.8960101553938977	0.8960101553938977	0.8960101553938977	0.8960101553938977	0.8960101553938977	0.8960101553938977	0.8960101553938977	0.8960101553938977	0.8960101553938977	0.8960101553938977	0.8960101553938977	0.8960101553938977	0.8960101553938977	0.8960101553938977	0.8960101553938977
0.4025012158602188	0.5294880650227233	0.5983109135619333	0.5882523786736331	0.691315394580671	0.750281115904022	0.7583883549431357	0.6678626256856345	0.7867511128320552	0.8850363368900224	0.9633923803371108	0.9902114652248951	1.015318833140687	1.0001211685589964	0.939877658003642	0.9699994132813191	0.9699994132813191	0.9699994132813191	0.9699994132813191	0.9699994132813191	0.9699994132813191	0.9699994132813191	0.9699994132813191	0.9699994132813191	0.9699994132813191	0.9699994132813191	0.9699994132813191	0.9699994132813191	0.9699994132813191	0.9699994132813191	0.9699994132813191	0.9699994132813191	0.9699994132813191	0.9699994132813191	0.9699994132813191	0.9699994132813191	0.9699994132813191	0.9699994132813191	0.9699994132813191	0.9699994132813191	0.9699994132813191	0.9699994132813191	0.9699994132813191	0.9699994132813191	0.9699994132813191	0.9699994132813191	0.9699994132813191	0.9699994132813191	0.9699994132813191	0.9699994132813191
0.5558835025631716	0.5984173915686132	0.5728140842693433	0.6165716746783384	0.5620581803728316	0.6765355808535342	0.5780571696467925	0.8917776227593941	0.6413129834341686	0.8121583807304122	1.026233615159092	0.883305649877537	0.7383367792765254	0.7863336974492173	1.0027573610098564	1.0039217642348508	1.083557827262859	1.0848348548368003	1.1424840350951457	1.000809185376962	0.9810080480146086	1.2525450726697325	1.1657171727346565	1.0815200659854776	0.9110834823979149	1.1692300179247115	1.2694296221291808	1.083037887458529	1.1762337547938548	1.1762337547938548	1.1762337547938548	1.1762337547938548	1.1762337547938548	1.1762337547938548	1.1762337547938548	1.1762337547938548	1.1762337547938548	1.1762337547938548	1.1762337547938548	1.1762337547938548	1.1762337547938548	1.1762337547938548	1.1762337547938548	1.1762337547938548	1.1762337547938548	1.1762337547938548	1.1762337547938548	1.1762337547938548	1.1762337547938548	1.1762337547938548
0.40932834896080067	0.5842444001054088	0.740922410731409	0.7071132172992166	0.6625226551196789	0.8099350400576547	0.6542740090107125	0.8129901242049874	0.862840478374892	0.7630992262463722	0.8580767767483986	0.7980010493525489	0.8673723492264739	0.7775318690306369	1.0637534705580625	0.7571460903798134	0.9129712397939733	0.8364752503315571	0.9891674672705457	0.9198575466429225	0.8225195816434995	0.9302786577189305	0.8987129098041569	0.9144957837615437	0.9144957837615437	0.9144957837615437	0.9144957837615437	0.9144957837615437	0.9144957837615437	0.9144957837615437	0.9144957837615437	0.9144957837615437	0.9144957837615437	0.9144957837615437	0.9144957837615437	0.9144957837615437	0.9144957837615437	0.9144957837615437	0.9144957837615437	0.9144957837615437	0.9144957837615437	0.9144957837615437	0.9144957837615437	0.9144957837615437	0.9144957837615437	0.9144957837615437	0.9144957837615437	0.9144957837615437	0.9144957837615437	0.9144957837615437
0.4450480423790174	0.7405628270889496	0.8304061324810428	0.9237869719803898	0.8911969325288761	0.8356447629695855	0.7889694066379574	0.913319607711115	0.8553153202890845	0.8557035677078079	0.8703343921300516	0.9217673188064359	0.8727303831517621	0.8595460369286639	1.078221449909207	0.9147212879609073	0.9366570284980004	0.9603404265712088	0.8831648910114229	0.8599614571611276	0.9121293138333195	0.8860453854972236	0.8860453854972236	0.8860453854972236	0.8860453854972236	0.8860453854972236	0.8860453854972236	0.8860453854972236	0.8860453854972236	0.8860453854972236	0.8860453854972236	0.8860453854972236	0.8860453854972236	0.8860453854972236	0.8860453854972236	0.8860453854972236	0.8860453854972236	0.8860453854972236	0.8860453854972236	0.8860453854972236	0.8860453854972236	0.8860453854972236	0.8860453854972236	0.8860453854972236	0.8860453854972236	0.8860453854972236	0.8860453854972236	0.8860453854972236	0.8860453854972236	0.8860453854972236
0.4441076991919572	0.6215745691778309	0.6697627592166732	0.7497535330605078	0.6831940559494005	0.670338444582751	0.8924633077834491	0.7543605939287442	0.9169656081185811	0.7441011905184224	0.665846439041755	0.768755928141222	0.7393920707195788	0.6643063898117079	0.693504868476341	0.8880174209222242	0.8241073882050454	0.7613978393779073	0.7927526137914762	0.7927526137914762	0.7927526137914762	0.7927526137914762	0.7927526137914762	0.7927526137914762	0.7927526137914762	0.7927526137914762	0.7927526137914762	0.7927526137914762	0.7927526137914762	0.7927526137914762	0.7927526137914762	0.7927526137914762	0.7927526137914762	0.7927526137914762	0.7927526137914762	0.7927526137914762	0.7927526137914762	0.7927526137914762	0.7927526137914762	0.7927526137914762	0.7927526137914762	0.7927526137914762	0.7927526137914762	0.7927526137914762	0.7927526137914762	0.7927526137914762	0.7927526137914762	0.7927526137914762	0.7927526137914762	0.7927526137914762
0.6864573757749652	0.6465561186878406	0.7123537255164194	0.8034584995904589	0.7702793348588538	0.8651485322998411	0.8512542192114716	0.7334056915332033	0.8138718215586461	0.8833584155719025	0.8734200111137504	0.76572579179907	0.846812017416582	0.9012929389189086	0.9626848760185681	0.9009947994507144	0.9396506244440828	0.8641941821490242	0.9684884511466437	0.9121867168434236	0.9403375839950338	0.9403375839950338	0.9403375839950338	0.9403375839950338	0.9403375839950338	0.9403375839950338	0.9403375839950338	0.9403375839950338	0.9403375839950338	0.9403375839950338	0.9403375839950338	0.9403375839950338	0.9403375839950338	0.9403375839950338	0.9403375839950338	0.9403375839950338	0.9403375839950338	0.9403375839950338	0.9403375839950338	0.9403375839950338	0.9403375839950338	0.9403375839950338	0.9403375839950338	0.9403375839950338	0.9403375839950338	0.9403375839950338	0.9403375839950338	0.9403375839950338	0.9403375839950338	0.9403375839950338
0.04591668404519422	0.26066080063899333	0.3021930360399503	0.5418156980698507	0.3094200422830485	0.28082051707791567	0.5428519919600948	0.3780277783735375	0.6543275420395402	0.9206154822182802	0.8817348576921078	0.5642069689695304	0.7386719721861744	0.4049124214828185	0.6761602506074308	0.7962857871797896	0.6459342713796309	0.6546432402140481	1.0281033308649572	0.6030658250158246	1.275612323735803	1.148328389060662	0.9667713090562718	0.8261410844864205	0.7165293203367363	1.0067531400464664	1.2808851385525903	1.1471963031495551	1.0588878921957443	0.6176628612253788	0.9879963080382256	0.9026488753612297	0.7900649492001547	0.9445641498992692	0.7287574426805004	0.9450533810545406	0.8890110689420658	1.0443808131187826	0.9355445020865987	1.3195753187425772	1.1160522547751528	1.217813786758865	1.217813786758865	1.217813786758865	1.217813786758865	1.217813786758865	1.217813786758865	1.217813786758865	1.217813786758865	1.217813786758865
0.1900487724681569	0.11262393539066462	0.2914202110995175	0.2794253345517495	0.18809322225539912	0.3360624650149812	0.19787140237863687	0.289933231798029	0.3359106477206412	0.4032509965376414	0.2406024403982273	0.18895611189509884	0.22678970203512375	0.4240642441482559	0.5370965839599021	0.7018293681047455	0.668030866326621	0.6146948757021962	0.9785271234135832	0.86163339853038	0.8798882381839704	1.0012711608143419	0.48479029485723163	0.5576661348453047	0.5683056682253264	0.6272878780025508	0.9202533075336796	0.5492649138807948	0.47176672750264886	0.5768729027264574	0.5618170562080053	0.6364843729709869	0.45570213888066985	0.584559721714226	0.6253167549316718	0.7632072524937054	0.6105871941606015	0.484096790387306	0.6159230954100423	0.5459977908442963	0.69668643844697	0.8243067919032815	0.6214089542062653	0.4445293856683061	0.4396311557451609	0.5784395348011755	0.5090353452731682	0.5090353452731682	0.5090353452731682	0.5090353452731682
0.7043942590845143	0.8057163648054234	0.7105348314329676	0.9204020336419952	0.8603570291358204	0.9174415545405668	0.855266387462797	0.8407916898640854	0.9358667629888027	0.98864263651903	0.9773274401311728	0.8704284279206209	0.98635053007727	0.9551540928581366	1.0524561287382452	1.1948414259220803	1.171044224665167	1.1682961662456868	1.1860832166432491	1.0838492020792183	1.2185049354517232	1.2469714075374292	1.1236011621929511	1.2087236606107508	1.2729079168285649	1.2990119692645015	1.231344080476949	1.40819131892079	1.506632495211354	1.4857412250670416	1.3020644273915603	1.2708737611622802	1.230496322474652	1.382526558389605	1.266460796608594	1.263900792802739	1.2966252914496117	1.2703605216621423	1.394553355733653	1.298634752438947	1.4144185028278424	1.3565266276333947	1.3565266276333947	1.3565266276333947	1.3565266276333947	1.3565266276333947	1.3565266276333947	1.3565266276333947	1.3565266276333947	1.3565266276333947
0.494012336682165	0.8645085392261199	0.6827124911406076	0.5556734229571011	0.5649670429738758	0.7091042908412767	0.47052175880420444	0.7109993817134639	0.6019775441123085	0.6224963644664782	0.5769739999380603	0.6539711528392961	0.7235829942077154	0.6613208356576779	0.6315496530446855	0.7578780077132228	0.7156425840700421	0.7979965698869925	0.8292382962580267	0.7362783357841038	0.78936721430252	0.7667347482070477	0.7092635581912037	0.7615232745642297	0.8046392125014236	0.9482811344257782	0.8815362224292574	1.162997036972766	0.9976728106065742	0.9852678437880115	1.1096730078389132	1.196705504900857	0.9742411526710902	1.3363120077078252	1.122145342874706	1.240079568509273	1.1498267745659159	0.9756712610730071	1.1201259968434762	1.2237316362410537	1.4122064912153818	1.2875186301480817	1.2614326389360055	1.175336541333782	1.1319826548105005	1.193146065044417	1.1625643599274587	1.1625643599274587	1.1625643599274587	1.1625643599274587
0.7204380154711626	0.5810874069685257	0.4952482513814011	0.5899960069365261	0.6762899440398719	0.6184303641129226	0.8424867476146468	0.6546229399075193	0.4940591696988764	0.5501439669328324	0.5818943317383863	0.5571309451928268	0.8040026980376126	0.6754384729647146	0.7616386481158218	0.5210631251415887	0.7497965277326265	0.8242604796707756	0.7490071338757565	0.7287289475392936	0.7285637207338501	0.8889980638619561	0.8195582901197329	0.7367325149437481	0.8288725436993404	0.8903475920933427	0.8893352410723171	0.7858067237585092	1.0214986597646016	1.0477047228676448	0.8853792639964879	0.8621933710620582	0.7866119241849517	0.8864868946330534	0.8960871972621224	0.5813721061015641	0.7978590656159423	0.8758850537129195	0.9239823881793386	0.8668118650007048	0.9480350047946957	1.0196880748013797	0.9379076328224445	0.9787978538119121	0.9787978538119121	0.9787978538119121	0.9787978538119121	0.9787978538119121	0.9787978538119121	0.9787978538119121
0.9690000363132839	0.8016589528414018	0.6826913017883505	0.9205834335605286	0.8408603894819033	0.8398800382369174	1.2279714859810689	0.9862960730108706	0.9984173015856411	0.9998549964122058	0.7766397412306091	0.8822213169495394	0.8294305290900743	0.8294305290900743	0.8294305290900743	0.8294305290900743	0.8294305290900743	0.8294305290900743	0.8294305290900743	0.8294305290900743	0.8294305290900743	0.8294305290900743	0.8294305290900743	0.8294305290900743	0.8294305290900743	0.8294305290900743	0.8294305290900743	0.8294305290900743	0.8294305290900743	0.8294305290900743	0.8294305290900743	0.8294305290900743	0.8294305290900743	0.8294305290900743	0.8294305290900743	0.8294305290900743	0.8294305290900743	0.8294305290900743	0.8294305290900743	0.8294305290900743	0.8294305290900743	0.8294305290900743	0.8294305290900743	0.8294305290900743	0.8294305290900743	0.8294305290900743	0.8294305290900743	0.8294305290900743	0.8294305290900743	0.8294305290900743
0.7435427008449221	0.8765252034200521	0.7919279410326658	1.0393587037245409	1.0347820278995905	0.8357254541231056	0.9125241290726683	1.0948442982242608	0.6926586799702458	0.9905469121735586	0.8847095341663088	0.8021187321986786	0.9803875728440707	0.9077566746275446	0.7348831491930127	0.9415174119066154	0.8987403485827388	0.7451278623517539	0.6292374758978491	0.8878405437618977	0.7190527453373935	0.7977663572539148	1.0868058025931473	0.6772718502655197	0.842944663777398	0.9186973087424745	0.712292991620104	0.6370826223540248	0.9127917788431322	0.9134943205274941	0.8230289334547936	0.8011541976855736	0.8616636915138847	0.8451511534336913	0.7057597641952083	0.6763352259062337	0.521213330529515	0.7002384601831507	0.9126339277297645	0.9637338902591587	0.8793824637627744	0.9215581770109665	0.9215581770109665	0.9215581770109665	0.9215581770109665	0.9215581770109665	0.9215581770109665	0.9215581770109665	0.9215581770109665	0.9215581770109665
0.9308720130436476	0.9207973292828507	1.1285048466907284	1.0706867554733615	1.132559223979431	1.235551315919038	1.0697901553631628	1.0573871326820259	1.077094727670873	1.0288860471146792	1.0495563524470455	1.128277066705299	1.1297903333841357	1.2316631551949109	1.1295837046624944	1.0096322971441831	1.1570708722257332	1.1978539205066656	1.1228327638727382	1.1374247703796647	1.1706170862258125	1.1393079259360714	1.237027106522519	1.1498976028486623	1.1190799758208103	1.0538393840451126	1.3392754599801766	1.0756659004750462	1.2087154240874172	1.2570951032356545	1.2464589942511537	1.2203982892834773	1.1742681881276873	1.2444023378682854	1.2702888897689042	1.1383282211296721	1.1644183178841494	1.2694656857823767	1.192013022556169	1.1882756183114356	1.088068232663986	1.1484388779967096	1.1557074604688795	1.1750030161870006	1.117363861299946	1.1461834387434733	1.1461834387434733	1.1461834387434733	1.1461834387434733	1.1461834387434733
0.4003251314390744	0.7622793957877779	0.4001154677854216	0.4553788639004565	0.7010335341207645	0.8199427737705762	0.600791866461648	0.45293466165874646	0.23756688563307599	0.5006298821103012	0.6453350676899695	0.17734538849447004	0.9087786832658625	1.0001433637846715	1.118755521198521	0.2609443302568222	0.7369102906475702	0.5276850714725427	0.3700136823112893	0.4613613294524351	0.5286314024084868	0.2924396785667827	0.4749209640008132	0.43750701021819993	0.5368892640391606	0.24425717046797077	0.44190277337467393	0.5297451658314598	0.04406342750176845	0.21471853001064717	0.8934365723064489	0.7966301624597384	0.7571357175823453	0.48499141756156017	1.0280606066829856	0.7412963320802002	0.6852687044225025	0.4545595409698467	1.0960308111182129	0.1932656772984524	0.983345174818676	0.9273175529144612	0.7182033507703363	0.8805944760798723	0.9554991197632592	0.9180467979215656	0.9180467979215656	0.9180467979215656	0.9180467979215656	0.9180467979215656
1.0169782705596289	0.8868183103801501	0.7788828900781097	0.6967322777910931	0.9126712668051257	1.0523648176918121	1.1030012013308133	1.0371338244693225	1.1708010537358449	1.0311697499181576	1.098641332233248	0.9281304613359864	1.1743918464712546	1.1858637177565845	0.9105212055618506	1.2035858741061667	1.2409500073046404	0.9108077871148181	0.8397544677841515	1.267420705274812	1.071748593159465	1.1493305013403057	1.4198189191483481	1.3080026215268168	1.445721968884656	1.4163040578540973	0.9335309618933751	1.0189128073636124	0.7980184282517979	1.1764482211644423	0.8785873305687532	1.086941572202794	1.2039520197782074	1.230913282429021	0.9565694602702908	1.2343454982191289	1.4453976176170114	0.9860169211732225	1.0098862153958394	1.208773679453254	0.8042063400075881	0.8755147323515565	0.9027860822425227	0.8891504072970396	0.8891504072970396	0.8891504072970396	0.8891504072970396	0.8891504072970396	0.8891504072970396	0.8891504072970396
0.6992030913602314	0.6308935732896924	0.5802348451946269	0.5863311153195909	0.6254577160415408	0.5822415815870738	0.6439249345590705	0.8160262686531773	0.7014581046868376	0.761746369784472	0.7314347930659117	0.7303478562381139	0.7706977947032256	0.9000389688434577	0.8460787464190102	0.9166204603472142	0.849638250442329	0.8029825578353676	0.8501389823948592	0.7818013570225173	0.8442111432313926	0.8764788242021578	0.9155376470713368	0.9348199553005809	0.929377474391663	0.7272965897284825	0.8875533586249986	0.9668129574080633	0.8154230428880941	0.9085544074800559	0.6601320262869579	0.7205013032914328	0.7733300368767934	0.910164332394986	0.9404071313161393	0.8797865137617729	0.8912164440069523	0.9398916411312191	0.884001195007033	0.9063837421505327	0.895192468578783	0.895192468578783	0.895192468578783	0.895192468578783	0.895192468578783	0.895192468578783	0.895192468578783	0.895192468578783	0.895192468578783	0.895192468578783
0.8401121958722076	1.1294352068856162	1.0100227301146445	1.2109490880939093	0.9671807157297263	1.3369950002900406	1.3514825932769194	1.208155293073502	1.3635115949246541	1.437407393805653	1.4805704686065893	1.3234188592034595	1.3005256856719343	1.4839504370695171	1.6038621628882341	1.6652857024025833	1.4035057709189773	1.8030520102941903	1.7480220780018214	1.3799821724697048	1.519427486879581	1.4170218560780532	1.3319800949844904	1.5134118822990539	1.4914128491871383	1.3330633954814428	1.4649708798347278	1.4474786232372208	1.3389495091507528	1.6352234006583366	1.335815910495698	1.40249797822723	1.359870883966018	1.3533811390327886	1.1224958128386924	1.1755477864832178	1.3889499685054645	1.1420481843210712	1.3636384007408864	1.369875360540702	1.3857681953204666	1.3778217779305844	1.3778217779305844	1.3778217779305844	1.3778217779305844	1.3778217779305844	1.3778217779305844	1.3778217779305844	1.3778217779305844	1.3778217779305844
0.3112829291649705	0.46949530357750874	0.40882823493092063	0.47878018259236294	0.586829495117597	0.6495273766688346	0.6492781668185669	0.7091767142121219	0.6047421537363302	0.7380785033783831	0.8718128317771161	0.8894826058427954	0.8824476511661411	1.086298653280025	1.0957403538190216	1.0441614239178654	1.10065670737991	0.989816456255736	1.0548297689548574	1.0301769236412328	0.9947248593394526	1.02436729416537	1.0245564125215356	1.0225954190749544	1.0243577804786903	1.1550203845024736	1.1351003782108127	1.2062295346062342	1.3129961885214128	1.1606682491316085	1.0205002366638163	1.172556201120651	1.2124102084788224	1.0535195788340286	1.1707010128052793	1.2097416465200013	1.2409546091154313	1.2319651568906846	1.188610821687348	1.1229646754006524	1.2773507598677944	1.3881143096616178	1.1399201132757204	1.1645754694240282	1.2055974978378716	1.347622180991964	1.0104816115649469	1.1463351312358439	1.1297733158973666	1.303465583914956
0.35345280237043364	0.2601404926762091	0.4910389008003725	0.509001917052292	0.8451952087843532	0.6626933158583367	0.3620774981876334	0.2005861233819464	0.3864242044077906	0.6511236537675509	0.5613174073650029	0.4921561309729173	0.6133170537351937	0.7659137859671494	0.4438962339916153	0.5632411690348635	0.5300253756977896	0.6083936566758137	0.7129242285340659	0.6277981521511192	0.4819887305232321	0.5408003770556423	0.2570693444291566	0.39660231298934545	0.4998367621375489	0.4238154323844436	0.8778807119355603	0.40544284454546786	0.5418448965857586	0.9255790149916323	0.9244659343191886	0.5729239532019427	0.9500955929317982	1.1748843156660742	1.0366390006955581	0.6813996739446281	0.7048375218170423	0.310903387083485	0.7192837674048806	0.5330965239448421	0.6155437187139113	0.846622706038983	0.759171269697306	0.6379762593222389	0.23898511397322691	1.1903043018952297	0.5699231532270002	0.31698527735409354	0.4802986534316538	0.7920156589064202
0.7370970872625361	0.8018297806947513	0.6617550149870683	0.7724145658130399	0.8601679540386513	0.547603470960626	0.7697292529472467	0.8474562660855465	0.8547231953796582	0.7236065599854424	0.7799625206278186	0.7924540310461571	1.0658372940950407	0.7811983917089927	0.7715891354324385	0.7557205162803973	0.8349065486499363	0.9277778873325832	0.9957952865369873	0.944916218435034	0.8920550677010245	0.7468097583078361	0.867883651025058	0.9596352689075934	0.7967252646407316	1.2195300106444285	1.0979835347269369	1.131196305482032	0.8765036190136797	0.6700747025834182	0.848021154130457	0.7502277672110655	0.9889296319045471	1.0741471620159158	0.7715553696734855	1.075896307130408	0.712307578472851	0.8778452535780469	0.7439555021565083	0.8612758212939416	0.7193360982773401	0.8443388283106623	0.6828414550848672	0.7308066731888991	0.7914700359728698	0.9205449325736487	0.9878022967543354	1.029718020306024	0.771659057665825	0.9017301315193088
0.7528499762581131	0.8755225878882761	0.9089884435011638	0.9901945926590253	1.0627122308332255	0.8520914602030262	1.1634175026833835	1.0241256732964898	0.9976030515554258	0.9240057644473422	0.7833557566247754	1.026080413754075	0.8927604069294062	0.9586437782094144	0.984367579332554	0.966936134560052	1.0345826833260627	1.0382553977376794	1.0877197747591367	1.0524730379029952	1.0873830879437565	0.9145928658738158	1.053396153993078	1.0102713423736969	0.9154801767374655	0.9442025622026663	1.0188543551125873	0.9305602568676412	1.0167091571454303	1.2532282762657434	1.092071428375418	1.001205265834568	1.0814805867107653	1.0371534925336185	0.9979772822026921	0.9987022780146676	1.0137917893968924	1.0245231422363474	1.0998858151449606	1.1664007714149442	0.9696716988281039	1.2048810841553452	1.1849692272798755	1.1052239293882922	1.0713172470163352	1.1713144346792796	1.3000151740667785	1.107898931017921	1.0647649695523183	1.2428911206824647
0.5891729790011425	0.5689284638177621	0.7164192956956364	1.0720081508002341	0.9476709087697757	0.9994059945735608	0.9189920402495001	1.101777102238248	1.1819382185069156	1.108815929130167	0.9698328490479258	1.1620312292593127	1.174005554309509	1.0551940239292912	1.090040188751972	1.124570439178066	1.190270134161316	1.1561120170871608	1.199813721523498	1.0747855663718386	1.0614664399876914	1.127403241095597	1.145851955578967	1.5086169506277278	1.2367820489392256	1.08967813940339	1.3456854387702262	1.2142261012589044	1.415493379865071	1.2730038430809307	1.0304431249293284	1.209201527314695	1.196336830625631	1.3745314282343564	1.3953368779022641	1.3983522590533946	1.4109747537137687	1.2325454691310387	1.1535671817566535	1.4457762050907548	0.9348915485256415	1.3863157828392396	1.5309985856679942	1.4346645848788842	1.4959368269695499	1.3737347431419908	1.480646209535397	1.3890413124458567	1.4319631871333698	1.3426390606257053
0.7308556696908804	0.7480673577638559	0.82542124825883	0.879348429114078	0.8164263158070655	0.7544557049932795	0.8479237077189514	0.926911516663022	0.9586259847056486	0.8646339166782888	0.8597532663669987	0.8579830993169544	1.1528700626826973	0.8997924647924158	0.9032362889853157	0.937198980293305	0.8869929115504013	0.9899038439615866	0.8962757381064307	1.0115298165507622	0.8720278971074332	0.8705416659084305	0.8178462425641138	0.7790706636813748	0.984529737053256	1.037057517174955	0.9617223652593965	0.994062278931937	0.8215457043469765	0.870288885904838	0.978678351528345	0.7643107649925533	0.8817868989744366	0.9268599908512674	0.8577498718198759	1.095928294024124	0.7491578749359681	0.9885462946928233	1.0567498776153477	0.8420681824077932	1.015652846185478	1.0220005394760026	1.133261305959162	1.0776309227175822	1.0776309227175822	1.0776309227175822	1.0776309227175822	1.0776309227175822	1.0776309227175822	1.0776309227175822
0.9665248091824896	0.8014176795247	0.7767858054340544	0.7322054079630141	0.6497490745293746	0.7685886522651031	0.6388321243647654	0.6121333573465068	0.6267189620501021	0.8484098504787925	0.49573464534563827	0.6720722479122153	0.6720722479122153	0.6720722479122153	0.6720722479122153	0.6720722479122153	0.6720722479122153	0.6720722479122153	0.6720722479122153	0.6720722479122153	0.6720722479122153	0.6720722479122153	0.6720722479122153	0.6720722479122153	0.6720722479122153	0.6720722479122153	0.6720722479122153	0.6720722479122153	0.6720722479122153	0.6720722479122153	0.6720722479122153	0.6720722479122153	0.6720722479122153	0.6720722479122153	0.6720722479122153	0.6720722479122153	0.6720722479122153	0.6720722479122153	0.6720722479122153	0.6720722479122153	0.6720722479122153	0.6720722479122153	0.6720722479122153	0.6720722479122153	0.6720722479122153	0.6720722479122153	0.6720722479122153	0.6720722479122153	0.6720722479122153	0.6720722479122153
0.9588147443116161	0.8553638925467142	0.9580677391539844	0.9265969663564008	0.8827871948899296	0.9502876743105907	0.91653743460026	0.91653743460026	0.91653743460026	0.91653743460026	0.91653743460026	0.91653743460026	0.91653743460026	0.91653743460026	0.91653743460026	0.91653743460026	0.91653743460026	0.91653743460026	0.91653743460026	0.91653743460026	0.91653743460026	0.91653743460026	0.91653743460026	0.91653743460026	0.91653743460026	0.91653743460026	0.91653743460026	0.91653743460026	0.91653743460026	0.91653743460026	0.91653743460026	0.91653743460026	0.91653743460026	0.91653743460026	0.91653743460026	0.91653743460026	0.91653743460026	0.91653743460026	0.91653743460026	0.91653743460026	0.91653743460026	0.91653743460026	0.91653743460026	0.91653743460026	0.91653743460026	0.91653743460026	0.91653743460026	0.91653743460026	0.91653743460026	0.91653743460026
0.4360358543293752	0.2921317368955407	0.4757842266145587	0.18921922894233603	0.201953724682358	0.38027816215373444	0.5756301106736792	0.30172885392180865	0.2399706207325592	0.1812431238000068	0.3408152868275219	0.4076245984990049	0.48806524633768517	0.35553386988982744	0.11521523986969047	0.9484232149098156	0.5076790084207823	0.5731939350554707	0.6960208462997568	0.6252758422582493	0.6876971651378649	0.40923831637198554	0.5002930139282832	0.7960537134165033	0.9015728815707899	1.0303883675015157	0.5828865525509704	0.5533613490341379	0.9454296958084094	0.411933163179132	0.7531439745251012	0.8292799794617528	0.581049932786648	0.7661747126618969	0.6804654696835983	0.2762554172227928	0.47836044345319556	0.47836044345319556	0.47836044345319556	0.47836044345319556	0.47836044345319556	0.47836044345319556	0.47836044345319556	0.47836044345319556	0.47836044345319556	0.47836044345319556	0.47836044345319556	0.47836044345319556	0.47836044345319556	0.47836044345319556
0.6781309445000119	0.7135899213861304	0.638835161583361	0.7549282282285131	0.6010949903975035	0.6993237565181051	0.6384849944139986	0.6135496561563459	0.6186979371388682	0.6033135038663449	0.7253652895434807	0.6410009121715587	0.7267874205590211	0.6466048297645636	0.530485599316461	0.6686298017658786	0.6126203441084315	0.6408627086154749	0.5444507709419002	0.6374540318999188	0.6954308840910389	0.5504876616440572	0.5691583640347394	0.6639649077495606	0.573888200723805	0.5255515450212426	0.4919535299766875	0.508752537498965	0.508752537498965	0.508752537498965	0.508752537498965	0.508752537498965	0.508752537498965	0.508752537498965	0.508752537498965	0.508752537498965	0.508752537498965	0.508752537498965	0.508752537498965	0.508752537498965	0.508752537498965	0.508752537498965	0.508752537498965	0.508752537498965	0.508752537498965	0.508752537498965	0.508752537498965	0.508752537498965	0.508752537498965	0.508752537498965
0.7525020032448887	0.7618750381410992	0.6656268908625862	0.648186382051016	0.5505778621160309	0.6211875176124233	0.6943850050599037	0.6120914051488366	0.47486345117488704	0.5624695715392706	0.6285547546028804	0.7813095392508648	0.6577895187009002	0.4590297812543675	0.4881890366184951	0.44893191091635926	0.4595339303053451	0.3952650032191471	0.5771860038686824	0.5322547332940072	0.5547203685813448	0.5547203685813448	0.5547203685813448	0.5547203685813448	0.5547203685813448	0.5547203685813448	0.5547203685813448	0.5547203685813448	0.5547203685813448	0.5547203685813448	0.5547203685813448	0.5547203685813448	0.5547203685813448	0.5547203685813448	0.5547203685813448	0.5547203685813448	0.5547203685813448	0.5547203685813448	0.5547203685813448	0.5547203685813448	0.5547203685813448	0.5547203685813448	0.5547203685813448	0.5547203685813448	0.5547203685813448	0.5547203685813448	0.5547203685813448	0.5547203685813448	0.5547203685813448	0.5547203685813448
0.858869057873079	0.6065588510655603	0.6465783675427639	0.6172102861850769	0.6343203303367064	0.6814553517718804	0.6892380000175563	0.6023013194438562	0.6886382521506114	0.6316986400920537	0.6400998809345382	0.4829003721262902	0.5323085986577143	0.5542200991682259	0.5219964115353845	0.5366803247388303	0.5057878711352116	0.5101438223767564	0.5687670773477753	0.5824120758142451	0.5335750148466014	0.5842543185392196	0.6484222295460342	0.5863845005887667	0.5927948168952715	0.5932365487279189	0.5491845592698928	0.6846803007026708	0.5382911787470475	0.6070022457467018	0.5682161990297867	0.6299024909980815	0.5853875088824646	0.533799750936669	0.5423492781101319	0.561282204740787	0.6172757234930792	0.5892789641169331	0.5892789641169331	0.5892789641169331	0.5892789641169331	0.5892789641169331	0.5892789641169331	0.5892789641169331	0.5892789641169331	0.5892789641169331	0.5892789641169331	0.5892789641169331	0.5892789641169331	0.5892789641169331
0.834720338281657	0.7012616785006361	0.6181332995628511	0.5496304794125753	0.3331752279342638	0.6179744910230874	0.5434461426681706	0.528136724703954	0.5076825485562968	0.4879390996723513	0.5378831405152722	0.48541662148178905	0.4777843654648012	0.654801294216437	0.6585943664936269	0.5280069113839713	0.7069070604170012	0.5389572825818222	0.5596412429873673	0.492078299869555	0.39525938146298867	0.6198299755651427	0.6033705997141204	0.5412243892705296	0.5324315352798917	0.5812591104926934	0.6935382963622103	0.596157141088188	0.5110051742134445	0.41615709604619305	0.5340027023646622	0.5770166967463098	0.5555096995554861	0.5555096995554861	0.5555096995554861	0.5555096995554861	0.5555096995554861	0.5555096995554861	0.5555096995554861	0.5555096995554861	0.5555096995554861	0.5555096995554861	0.5555096995554861	0.5555096995554861	0.5555096995554861	0.5555096995554861	0.5555096995554861	0.5555096995554861	0.5555096995554861	0.5555096995554861
0.8925130815184497	0.5692033618077331	0.46616070838032836	0.3871065801781376	0.6496146047438417	0.8309159106561339	0.8159085360858381	0.9259472623784399	0.8135136118287458	0.9074669376708807	0.7359388381556369	0.8335235137260076	0.796286670654784	1.4536537933743967	0.9194190720847708	0.972240359301441	1.401018148740777	1.0230574406182364	1.35211621604548	1.589178484211977	1.0802853746274124	1.3277649517797425	1.310805049301764	0.9500482600233165	0.8170334217596003	1.3021850746529269	1.0951218744409104	1.1005530790126261	1.4905165188082274	1.3773609257271928	1.125692140419957	1.2571462445258468	1.062417878978164	1.26145035886426	1.161934118921212	1.161934118921212	1.161934118921212	1.161934118921212	1.161934118921212	1.161934118921212	1.161934118921212	1.161934118921212	1.161934118921212	1.161934118921212	1.161934118921212	1.161934118921212	1.161934118921212	1.161934118921212	1.161934118921212	1.161934118921212
0.5905773983039505	0.4597433824446525	0.48537346849041035	0.49831168533674036	0.48169965854228786	0.47346179378423037	0.4290805527946345	0.49752185370325713	0.47343193843345266	0.4317758684984453	0.39688609667302144	0.4125753312219227	0.4344241475776253	0.39309707553030676	0.4973134307676601	0.48592212471749047	0.32962164985335735	0.5323120244335958	0.5801289310713094	0.3851887763367983	0.3893055724233293	0.6281841243610592	0.5087448483921942	0.5087448483921942	0.5087448483921942	0.5087448483921942	0.5087448483921942	0.5087448483921942	0.5087448483921942	0.5087448483921942	0.5087448483921942	0.5087448483921942	0.5087448483921942	0.5087448483921942	0.5087448483921942	0.5087448483921942	0.5087448483921942	0.5087448483921942	0.5087448483921942	0.5087448483921942	0.5087448483921942	0.5087448483921942	0.5087448483921942	0.5087448483921942	0.5087448483921942	0.5087448483921942	0.5087448483921942	0.5087448483921942	0.5087448483921942	0.5087448483921942
0.6092880268642318	0.42290331884510574	0.2650212380930943	0.35667243525211884	0.2929572214416622	0.42866856707353695	0.7118459527604847	0.3731364685021585	0.5400706465609663	0.5697694933893704	0.4746698457509449	0.47236110010689014	0.7830157865052442	0.8311367900964758	0.6798888038492531	0.8378960671565224	0.9116957852938994	0.8224835380327647	1.0221959534823828	0.8220727767129834	1.1374375576282727	1.1166184624562445	1.007143492330584	1.0449722119211975	1.148361686749917	1.3476598902648795	1.2284401175377835	1.184336072583628	1.1955105776145525	1.363476107989324	1.6772073077620184	1.5598600541843595	1.5146897250459248	1.6634864682803192	1.567830378949226	1.187891063227002	1.548869135275088	1.8983938477570361	1.697034256488449	1.3731037267672728	1.4600385855637128	1.416571156165493	1.416571156165493	1.416571156165493	1.416571156165493	1.416571156165493	1.416571156165493	1.416571156165493	1.416571156165493	1.416571156165493
0.6094567528113407	0.522597090904213	0.40255053608526964	0.5360008080551951	0.6451290578845108	0.606910309664504	0.5868084861770695	0.815407315974821	0.6879068551664953	0.7485096645915891	0.6919218490192898	0.7597009438465319	0.6344319081770097	0.7647218841412954	0.7774986039179821	0.8254917942153553	0.8447955657402614	0.7731526859073912	0.8160933933776676	0.8780417253305659	1.0134311997571062	0.7846747282632716	1.0149817443580762	0.9883027853149168	1.0600371192742526	1.0241699522945846	1.0241699522945846	1.0241699522945846	1.0241699522945846	1.0241699522945846	1.0241699522945846	1.0241699522945846	1.0241699522945846	1.0241699522945846	1.0241699522945846	1.0241699522945846	1.0241699522945846	1.0241699522945846	1.0241699522945846	1.0241699522945846	1.0241699522945846	1.0241699522945846	1.0241699522945846	1.0241699522945846	1.0241699522945846	1.0241699522945846	1.0241699522945846	1.0241699522945846	1.0241699522945846	1.0241699522945846
0.5465222584662952	0.5527391254398696	0.6260568740568043	0.6389014350732263	0.7282231332717458	0.8701915762428908	0.7994960493236858	0.6264251820125588	0.7500479361935499	0.944880299032123	0.7946290401904621	0.7700773832641118	0.8568679863382533	1.0902549139143165	1.0733989930344419	0.9956519858287387	1.0184265272664623	1.3598143328790717	1.12596963224544	1.0113974292054864	0.7827178678195713	1.1669988077223363	1.0738534745133	1.1200660657144381	1.1832242224821525	1.0859795450650354	1.1228413751737951	1.1947516696751384	1.606852426603722	1.4236675014653304	1.5152599640345263	1.5152599640345263	1.5152599640345263	1.5152599640345263	1.5152599640345263	1.5152599640345263	1.5152599640345263	1.5152599640345263	1.5152599640345263	1.5152599640345263	1.5152599640345263	1.5152599640345263	1.5152599640345263	1.5152599640345263	1.5152599640345263	1.5152599640345263	1.5152599640345263	1.5152599640345263	1.5152599640345263	1.5152599640345263
0.5204781766766594	0.38989708208487944	0.4753536424677355	0.5719185122214021	0.609884484936274	0.4876446041093049	0.5947051088989379	0.6137966286017184	0.6806712614220102	0.5862011019272835	0.6069833917299541	0.5302194749796197	0.5138789597971367	0.6718515119714992	0.5771468879877074	0.5078214054873469	0.7050083461403788	0.5324300054200443	0.6187191757802115	0.6187191757802115	0.6187191757802115	0.6187191757802115	0.6187191757802115	0.6187191757802115	0.6187191757802115	0.6187191757802115	0.6187191757802115	0.6187191757802115	0.6187191757802115	0.6187191757802115	0.6187191757802115	0.6187191757802115	0.6187191757802115	0.6187191757802115	0.6187191757802115	0.6187191757802115	0.6187191757802115	0.6187191757802115	0.6187191757802115	0.6187191757802115	0.6187191757802115	0.6187191757802115	0.6187191757802115	0.6187191757802115	0.6187191757802115	0.6187191757802115	0.6187191757802115	0.6187191757802115	0.6187191757802115	0.6187191757802115
0.4141890571936489	0.5865292986596421	0.4879550109814906	0.7110378169982852	0.6144248330971023	0.5666474623057377	0.4901709663862346	0.6336708720090295	0.7938545238499	0.6281590478428423	0.6531603728150015	0.6325637254351192	0.7076176974574492	0.6177045234674151	0.5413528845094279	0.5237509241663877	0.5254162515787448	0.653959785510918	0.6870900720193245	0.5677174064683451	0.5148970406257948	0.4539048055600147	0.7934331128871677	0.5288225565926487	0.6688905973559582	0.5699277248441655	0.5786143538643553	0.686439451401095	0.6678814090475608	0.6771604302243279	0.6771604302243279	0.6771604302243279	0.6771604302243279	0.6771604302243279	0.6771604302243279	0.6771604302243279	0.6771604302243279	0.6771604302243279	0.6771604302243279	0.6771604302243279	0.6771604302243279	0.6771604302243279	0.6771604302243279	0.6771604302243279	0.6771604302243279	0.6771604302243279	0.6771604302243279	0.6771604302243279	0.6771604302243279	0.6771604302243279
0.7619546494796722	0.5093517148516715	0.508573134569151	0.6060142372028084	0.6419380256800127	0.5258921659173267	0.5962716877866892	0.7414334306505946	0.6449038524849461	0.8024557192986902	0.6962404663097342	0.7357758567234565	0.7826015128488163	0.6696575143894423	0.6782120216931131	0.8527520436900101	0.7880228028455883	0.6985572591076715	0.4987838213828054	0.6339333172190142	0.7382015471532082	0.682948935861446	0.7105752415073272	0.7105752415073272	0.7105752415073272	0.7105752415073272	0.7105752415073272	0.7105752415073272	0.7105752415073272	0.7105752415073272	0.7105752415073272	0.7105752415073272	0.7105752415073272	0.7105752415073272	0.7105752415073272	0.7105752415073272	0.7105752415073272	0.7105752415073272	0.7105752415073272	0.7105752415073272	0.7105752415073272	0.7105752415073272	0.7105752415073272	0.7105752415073272	0.7105752415073272	0.7105752415073272	0.7105752415073272	0.7105752415073272	0.7105752415073272	0.7105752415073272
0.7835987474677832	0.7651105431945908	0.6767866564514875	0.6757239259480459	0.5884182956989248	0.8631708855516783	0.6662476365857033	0.6425324825301799	0.7070868894036894	0.5004634283935746	0.6063186778271924	0.5795306986001528	0.718814024668738	0.5221487267676798	0.5932256151515615	0.6004802264218857	0.6091650971042847	0.5216435883781312	0.6078441194244113	0.6527058516466927	0.37295776027602906	0.42355693493590135	0.3907016333647673	0.5023423604958209	0.5789531811456572	0.5028000908708952	0.5408766360082761	0.5408766360082761	0.5408766360082761	0.5408766360082761	0.5408766360082761	0.5408766360082761	0.5408766360082761	0.5408766360082761	0.5408766360082761	0.5408766360082761	0.5408766360082761	0.5408766360082761	0.5408766360082761	0.5408766360082761	0.5408766360082761	0.5408766360082761	0.5408766360082761	0.5408766360082761	0.5408766360082761	0.5408766360082761	0.5408766360082761	0.5408766360082761	0.5408766360082761	0.5408766360082761
0.7555488683441179	0.47258622485145646	0.5331855267905539	0.5816774790228393	0.6939540728425483	0.6772576536742838	0.6857916075468442	0.7319790320148845	0.8571770646048925	0.7201150278869937	0.45850019786341745	0.6650751080509147	0.6832372320374601	0.777196039554235	0.8014586838605069	0.879732673032283	0.8356725195981367	0.8821488687993572	0.7986605377506747	0.8647569348951102	0.8391456630647316	0.6345698424322139	0.7020747981460189	0.5348144269697016	0.6184446125578602	0.6184446125578602	0.6184446125578602	0.6184446125578602	0.6184446125578602	0.6184446125578602	0.6184446125578602	0.6184446125578602	0.6184446125578602	0.6184446125578602	0.6184446125578602	0.6184446125578602	0.6184446125578602	0.6184446125578602	0.6184446125578602	0.6184446125578602	0.6184446125578602	0.6184446125578602	0.6184446125578602	0.6184446125578602	0.6184446125578602	0.6184446125578602	0.6184446125578602	0.6184446125578602	0.6184446125578602	0.6184446125578602
0.7087596927324132	0.5908230169429591	0.5762608065694471	0.5695400822134608	0.6781923304483257	0.5725720292016271	0.6304282329721049	0.5398135032953625	0.6494927385886907	0.5540128820879284	0.5519506865002523	0.5856393347214528	0.6836920284323055	0.5622859915869521	0.6276410552778904	0.8315907504716993	0.674908567634716	0.5958903972352866	0.6394623047831053	0.69798419451926	0.5917643196304997	0.6696416346005034	0.5679144639076616	0.6016203799601821	0.584767421933922	0.584767421933922	0.584767421933922	0.584767421933922	0.584767421933922	0.584767421933922	0.584767421933922	0.584767421933922	0.584767421933922	0.584767421933922	0.584767421933922	0.584767421933922	0.584767421933922	0.584767421933922	0.584767421933922	0.584767421933922	0.584767421933922	0.584767421933922	0.584767421933922	0.584767421933922	0.584767421933922	0.584767421933922	0.584767421933922	0.584767421933922	0.584767421933922	0.584767421933922
0.20376543247684017	0.3021730344683062	0.2898800264051908	0.2159511250055498	0.2631101639409759	0.20108296321319685	0.32854593691589157	0.260859789822223	0.2800576812967695	0.35370606366638097	0.2529510644104059	0.25014758535546694	0.26229685057537105	0.21430400932855523	0.2286543964817535	0.18419136612894588	0.17479868455560896	0.28141692895952797	0.1707530115092297	0.22033252097014755	0.24307271123242238	0.2591435892174291	0.2361462027853119	0.24764489600137046	0.24764489600137046	0.24764489600137046	0.24764489600137046	0.24764489600137046	0.24764489600137046	0.24764489600137046	0.24764489600137046	0.24764489600137046	0.24764489600137046	0.24764489600137046	0.24764489600137046	0.24764489600137046	0.24764489600137046	0.24764489600137046	0.24764489600137046	0.24764489600137046	0.24764489600137046	0.24764489600137046	0.24764489600137046	0.24764489600137046	0.24764489600137046	0.24764489600137046	0.24764489600137046	0.24764489600137046	0.24764489600137046	0.24764489600137046
0.8595861634092267	0.7568736785329206	0.6305908367417451	0.773120804620387	0.7197313283710486	0.7055779978441014	0.8555478881845603	0.7315470337299322	0.6986366450065421	0.633716930753867	0.7394171049766786	0.7765253253936659	0.6336775705596152	0.7487120069999447	0.7236727967422223	0.8372605107892637	0.7309518962289988	0.7380069631444636	0.6875401974948708	0.787111905690919	0.6323375394322361	0.7295690107084019	0.730826506353924	0.6265067274046353	0.6786666168792796	0.6786666168792796	0.6786666168792796	0.6786666168792796	0.6786666168792796	0.6786666168792796	0.6786666168792796	0.6786666168792796	0.6786666168792796	0.6786666168792796	0.6786666168792796	0.6786666168792796	0.6786666168792796	0.6786666168792796	0.6786666168792796	0.6786666168792796	0.6786666168792796	0.6786666168792796	0.6786666168792796	0.6786666168792796	0.6786666168792796	0.6786666168792796	0.6786666168792796	0.6786666168792796	0.6786666168792796	0.6786666168792796
0.5090813079820239	0.5739268554625555	0.5774873390843215	0.6172173992009589	0.5483708016649198	0.7859268574412952	0.6297273906148533	0.7273371541645679	0.7759893306810453	0.7418043944736562	0.7118910717760626	0.7458206945425813	0.823661462286384	0.7857467036801538	0.7927619890624876	0.7751140549249563	0.8883679269995388	0.8511453304374188	0.8904381494682775	0.8338166457613517	0.984992595789462	0.8554411399759271	0.750347614943968	0.8341726502034551	0.9544370759411105	0.7855270470035368	0.9889968434970291	0.8847616558334818	0.8806709409939065	0.8167425789098183	0.8487067599518624	0.8487067599518624	0.8487067599518624	0.8487067599518624	0.8487067599518624	0.8487067599518624	0.8487067599518624	0.8487067599518624	0.8487067599518624	0.8487067599518624	0.8487067599518624	0.8487067599518624	0.8487067599518624	0.8487067599518624	0.8487067599518624	0.8487067599518624	0.8487067599518624	0.8487067599518624	0.8487067599518624	0.8487067599518624
0.6921978485883824	0.7347194610622811	0.7907034395407931	0.8116532065744597	0.6754703642643878	0.8658314141507126	0.8488749523600375	0.8070202166056167	0.7704074258579315	0.8427494191309904	0.7758995099015458	0.8210593433698954	0.7943058780989499	0.8413609386461818	0.8728300660946238	0.7455761457523195	0.9127165933147924	0.8202665894633646	0.9119020509826715	0.9268450946517968	0.8349409716256059	0.9138244663460674	0.9352233532917663	0.980328928174794	0.8662366592622136	0.9470520037438234	0.967907973031876	0.9264143434221616	0.9647422802885998	0.9546655960192375	0.8823854244547117	0.9185255102369746	0.9185255102369746	0.9185255102369746	0.9185255102369746	0.9185255102369746	0.9185255102369746	0.9185255102369746	0.9185255102369746	0.9185255102369746	0.9185255102369746	0.9185255102369746	0.9185255102369746	0.9185255102369746	0.9185255102369746	0.9185255102369746	0.9185255102369746	0.9185255102369746	0.9185255102369746	0.9185255102369746
0.4344586078409738	0.32475298946232883	0.33149460468057834	0.334718609644162	0.391602679580349	0.5230111883352215	0.5904631363014297	0.5147818042740052	0.4903828396281918	0.6029385283314697	0.5878374532396654	0.5594105511249124	0.7277615165458124	0.5857878321777725	0.5741109981451361	0.859295443565461	0.6314814554032516	0.8192817619997936	0.7785714787438304	0.703423726867328	0.9454030908095837	0.744724904394469	0.7783286340576835	0.8393845276745597	0.9270967355506822	0.859400956411344	0.9701334511320554	1.113728797561827	1.0358679788973353	0.8907634913614858	0.9633157351294106	0.9633157351294106	0.9633157351294106	0.9633157351294106	0.9633157351294106	0.9633157351294106	0.9633157351294106	0.9633157351294106	0.9633157351294106	0.9633157351294106	0.9633157351294106	0.9633157351294106	0.9633157351294106	0.9633157351294106	0.9633157351294106	0.9633157351294106	0.9633157351294106	0.9633157351294106	0.9633157351294106	0.9633157351294106
0.6677888866726279	0.6624007033936157	0.6241285841143761	0.5950604697176082	0.7104899373283773	0.8825466361508137	0.8404442206659889	0.7174460899744233	0.8062317112715729	0.8242087474341647	1.0131468253205869	0.9666198643134685	0.895752032462638	0.849256065813454	0.9516993502365957	1.1460593992537778	1.1205207441515785	1.0056061331383666	1.2145804096086719	1.0675253541914211	1.1410528819000463	1.1410528819000463	1.1410528819000463	1.1410528819000463	1.1410528819000463	1.1410528819000463	1.1410528819000463	1.1410528819000463	1.1410528819000463	1.1410528819000463	1.1410528819000463	1.1410528819000463	1.1410528819000463	1.1410528819000463	1.1410528819000463	1.1410528819000463	1.1410528819000463	1.1410528819000463	1.1410528819000463	1.1410528819000463	1.1410528819000463	1.1410528819000463	1.1410528819000463	1.1410528819000463	1.1410528819000463	1.1410528819000463	1.1410528819000463	1.1410528819000463	1.1410528819000463	1.1410528819000463
0.7599294763092936	0.9737170244728329	0.8287382979081959	0.9470743508461514	1.0574517774703596	1.1443826829149584	1.015995049418275	1.105711790461022	1.1532019589954363	1.1089942221161282	1.166842195805983	1.143579685641339	1.0171871947625624	1.119412282057129	0.9556508986506521	1.1474502250687806	0.9491728568640662	1.2636765821664937	1.1020515116556495	1.2122041476579584	1.0895599564326042	1.1730555464638568	1.2342173818233377	1.112439931097754	1.1278676030177324	1.054542989034754	1.133983095191554	1.0942630421131538	1.0942630421131538	1.0942630421131538	1.0942630421131538	1.0942630421131538	1.0942630421131538	1.0942630421131538	1.0942630421131538	1.0942630421131538	1.0942630421131538	1.0942630421131538	1.0942630421131538	1.0942630421131538	1.0942630421131538	1.0942630421131538	1.0942630421131538	1.0942630421131538	1.0942630421131538	1.0942630421131538	1.0942630421131538	1.0942630421131538	1.0942630421131538	1.0942630421131538
0.48942375612058825	0.5008153069888538	0.556364633146788	0.6004304382450798	0.5491926472326429	0.6945785447870476	0.7091491810685938	0.6335659898004413	0.6988710662088955	0.7959179682456103	0.843233704383746	0.7707626058746657	0.8377314342930136	0.8667835612566878	0.7035144359064132	0.8163778495702678	0.9586145329146282	0.9808301485008617	1.0122598155955664	0.9069103347976581	1.0327170919587774	0.9063143652523755	0.888039973946709	0.8763578726579921	0.9029784082782263	0.881957256484186	0.9703987284380803	0.9755584102426204	1.0235935724589604	0.9889644825802956	0.8356447046950903	0.9326875513090443	0.8841661280020674	0.8841661280020674	0.8841661280020674	0.8841661280020674	0.8841661280020674	0.8841661280020674	0.8841661280020674	0.8841661280020674	0.8841661280020674	0.8841661280020674	0.8841661280020674	0.8841661280020674	0.8841661280020674	0.8841661280020674	0.8841661280020674	0.8841661280020674	0.8841661280020674	0.8841661280020674
0.8101089011354963	1.0843115085451251	1.4024417391550525	1.1121632891348774	1.2026924985175853	1.155078773277512	1.553327842624414	1.6567714614055442	1.1660056599739863	1.4171715525304738	1.1260802111441115	1.9002977726102648	1.6049427704684718	1.8793940931980218	1.8472535426844576	1.8633238179412397	1.8633238179412397	1.8633238179412397	1.8633238179412397	1.8633238179412397	1.8633238179412397	1.8633238179412397	1.8633238179412397	1.8633238179412397	1.8633238179412397	1.8633238179412397	1.8633238179412397	1.8633238179412397	1.8633238179412397	1.8633238179412397	1.8633238179412397	1.8633238179412397	1.8633238179412397	1.8633238179412397	1.8633238179412397	1.8633238179412397	1.8633238179412397	1.8633238179412397	1.8633238179412397	1.8633238179412397	1.8633238179412397	1.8633238179412397	1.8633238179412397	1.8633238179412397	1.8633238179412397	1.8633238179412397	1.8633238179412397	1.8633238179412397	1.8633238179412397	1.8633238179412397
0.640067073437359	0.647793347275661	0.6982519541826959	0.7848287122766124	0.90468503260331	0.7598885345476152	0.8734137656988168	0.8708983824120893	0.9289493599685228	0.8237105700720078	0.9188331428637796	0.7817426184715889	0.9613047315338011	0.9259992557583236	0.8642117196970595	0.8254261864006964	0.8718077081899014	0.9118585413599273	0.7224927492876332	0.9860755423176641	0.9205454978542824	0.9787580315774702	0.9155427611797275	0.9582400576503366	0.936891409415032	0.936891409415032	0.936891409415032	0.936891409415032	0.936891409415032	0.936891409415032	0.936891409415032	0.936891409415032	0.936891409415032	0.936891409415032	0.936891409415032	0.936891409415032	0.936891409415032	0.936891409415032	0.936891409415032	0.936891409415032	0.936891409415032	0.936891409415032	0.936891409415032	0.936891409415032	0.936891409415032	0.936891409415032	0.936891409415032	0.936891409415032	0.936891409415032	0.936891409415032
0.5682909263498517	0.7335484720258831	0.7821722163705042	0.8501957369982851	0.8826580167117923	1.025455436632693	1.3954473098390872	1.1587882080754905	0.8075345798777844	1.0755092311787466	0.971242469257937	0.976712779250838	1.1374413590807457	1.0407243283634078	1.1930045998647414	1.489404025453085	1.3536715934773005	1.320594796137638	1.372696867624897	1.3590606037476165	1.4022953899654647	1.1043990487896038	1.0943621446620433	1.1881543208042769	1.14125823273316	1.14125823273316	1.14125823273316	1.14125823273316	1.14125823273316	1.14125823273316	1.14125823273316	1.14125823273316	1.14125823273316	1.14125823273316	1.14125823273316	1.14125823273316	1.14125823273316	1.14125823273316	1.14125823273316	1.14125823273316	1.14125823273316	1.14125823273316	1.14125823273316	1.14125823273316	1.14125823273316	1.14125823273316	1.14125823273316	1.14125823273316	1.14125823273316	1.14125823273316
0.7050182819060621	0.6182570693792581	0.6003167160374343	0.6144036410039198	0.49553947738830867	0.6856158127690757	0.6545968926471072	0.881708552835447	0.6102683535783436	0.7634081633522939	0.6317883601443929	0.6509012989210454	0.7317822889974991	0.6766069036783511	0.8520283966321263	0.8305100820004406	0.7891713625544322	0.8078793842701949	0.7915671011421581	0.6691305056272485	0.7810224405845153	0.7981033209217921	0.7754469811463358	0.8961044542059096	0.9529044986777983	0.6706210340859572	0.7777837548987518	0.9551635954615604	0.7061215839124729	0.8318631279416978	0.7689923559270854	0.7689923559270854	0.7689923559270854	0.7689923559270854	0.7689923559270854	0.7689923559270854	0.7689923559270854	0.7689923559270854	0.7689923559270854	0.7689923559270854	0.7689923559270854	0.7689923559270854	0.7689923559270854	0.7689923559270854	0.7689923559270854	0.7689923559270854	0.7689923559270854	0.7689923559270854	0.7689923559270854	0.7689923559270854
0.6608464958279698	0.5381491576741457	0.5059919044238176	0.4929804721887908	0.6646773875104817	0.7198253066714361	0.7863876921069397	0.7378285090858009	0.7208804016373357	0.6877179050417281	0.6857197726408847	0.8261122894560121	0.8143430926136199	0.8202276910348161	0.8202276910348161	0.8202276910348161	0.8202276910348161	0.8202276910348161	0.8202276910348161	0.8202276910348161	0.8202276910348161	0.8202276910348161	0.8202276910348161	0.8202276910348161	0.8202276910348161	0.8202276910348161	0.8202276910348161	0.8202276910348161	0.8202276910348161	0.8202276910348161	0.8202276910348161	0.8202276910348161	0.8202276910348161	0.8202276910348161	0.8202276910348161	0.8202276910348161	0.8202276910348161	0.8202276910348161	0.8202276910348161	0.8202276910348161	0.8202276910348161	0.8202276910348161	0.8202276910348161	0.8202276910348161	0.8202276910348161	0.8202276910348161	0.8202276910348161	0.8202276910348161	0.8202276910348161	0.8202276910348161
0.6155809078044288	0.6126766440091111	0.6108631559754241	0.6251353949897936	0.5041535182834926	0.5897084162437796	0.5964744330589041	0.8141962703890402	0.7055284014075509	0.498138947287143	0.5547877970295875	0.7064853581651347	0.6179747050727681	0.578052187549168	0.5263055349280695	0.6409773804908128	0.4640421300453893	0.6275226117114915	0.6461186478790277	0.46687133498809597	0.5329451469684982	0.5480670998837259	0.67131660666326	0.4376888805966056	0.5370957250962466	0.4873923028464261	0.4873923028464261	0.4873923028464261	0.4873923028464261	0.4873923028464261	0.4873923028464261	0.4873923028464261	0.4873923028464261	0.4873923028464261	0.4873923028464261	0.4873923028464261	0.4873923028464261	0.4873923028464261	0.4873923028464261	0.4873923028464261	0.4873923028464261	0.4873923028464261	0.4873923028464261	0.4873923028464261	0.4873923028464261	0.4873923028464261	0.4873923028464261	0.4873923028464261	0.4873923028464261	0.4873923028464261
0.5336478018692724	0.5484667727563648	0.5909818702068438	0.6133612051482992	0.614584802803839	0.6007855321637442	0.6799078929162181	0.7553857277225895	0.6959645106840587	0.7406483677594479	0.7090307850319989	0.862407492835385	0.6896839884720776	0.6829109266577125	0.7331917649295254	0.8382924683355014	0.8249752439964386	0.8567250121000708	0.7439054850196145	0.6202208297658075	0.8234606882408575	0.8831861608685925	0.6976992133381611	0.7242368080940257	0.7606103302273808	0.6807426720110552	0.720676501119218	0.720676501119218	0.720676501119218	0.720676501119218	0.720676501119218	0.720676501119218	0.720676501119218	0.720676501119218	0.720676501119218	0.720676501119218	0.720676501119218	0.720676501119218	0.720676501119218	0.720676501119218	0.720676501119218	0.720676501119218	0.720676501119218	0.720676501119218	0.720676501119218	0.720676501119218	0.720676501119218	0.720676501119218	0.720676501119218	0.720676501119218
0.8095487327898232	0.6066973942219588	0.6803820544055286	0.7857991553281365	0.9786653787556254	1.2124093482378109	0.9168604650147375	1.0898451222392986	1.0700933142559326	1.100843846149169	0.8825506672116387	1.2198916771922677	1.0721485950359526	1.1021981619230667	0.9302112751435034	1.313039219752242	1.1237232461653042	1.6769678904501877	1.3166878485237015	1.6703599615840474	1.6255885334168234	1.4895364970343141	1.705352525836202	1.6258839931785727	1.5419111638645417	1.2617828069010464	1.4018469853827942	1.4018469853827942	1.4018469853827942	1.4018469853827942	1.4018469853827942	1.4018469853827942	1.4018469853827942	1.4018469853827942	1.4018469853827942	1.4018469853827942	1.4018469853827942	1.4018469853827942	1.4018469853827942	1.4018469853827942	1.4018469853827942	1.4018469853827942	1.4018469853827942	1.4018469853827942	1.4018469853827942	1.4018469853827942	1.4018469853827942	1.4018469853827942	1.4018469853827942	1.4018469853827942
0.478010952035652	0.5475928679859988	0.683444825678508	0.7512448373622398	0.7680431588113925	0.7803472349288613	0.8896878696158114	0.8998100526070653	0.8299067041015556	0.941673407184321	0.9265764518563403	0.9622831128015126	0.8430433871389518	0.9436806304370143	0.9336606615915899	0.9271102938772683	0.9692347478825996	1.0301328352415888	1.0103134610789293	1.0052322614106453	1.147815435171893	1.0443962138690366	0.9390256455175172	1.1294434020193256	1.0061672055615984	1.0368136577804137	1.021490431671006	1.021490431671006	1.021490431671006	1.021490431671006	1.021490431671006	1.021490431671006	1.021490431671006	1.021490431671006	1.021490431671006	1.021490431671006	1.021490431671006	1.021490431671006	1.021490431671006	1.021490431671006	1.021490431671006	1.021490431671006	1.021490431671006	1.021490431671006	1.021490431671006	1.021490431671006	1.021490431671006	1.021490431671006	1.021490431671006	1.021490431671006
0.4179865173671713	0.46929500029202736	0.5243990597672993	0.5228895885229996	0.6224415028667202	0.7520766208121127	0.6521549302331688	0.6927585911115056	0.7483285356596382	0.7592451716370427	0.7474020472568654	0.8442596415042912	0.6969943841316005	0.852222850509972	0.7562643114079672	0.7421194172796798	0.8024729061927609	0.8471405844001823	0.804569172575317	0.6912475869474385	0.7427279003533552	0.9315206308301337	0.7959046545784276	0.8091467693011886	0.7619136920237937	0.7855302306624911	0.7855302306624911	0.7855302306624911	0.7855302306624911	0.7855302306624911	0.7855302306624911	0.7855302306624911	0.7855302306624911	0.7855302306624911	0.7855302306624911	0.7855302306624911	0.7855302306624911	0.7855302306624911	0.7855302306624911	0.7855302306624911	0.7855302306624911	0.7855302306624911	0.7855302306624911	0.7855302306624911	0.7855302306624911	0.7855302306624911	0.7855302306624911	0.7855302306624911	0.7855302306624911	0.7855302306624911
0.978055528799713	0.8837144943966473	0.9079937723484467	1.0555676283404136	0.7828924893634743	1.0231665971867205	0.9538185418252192	0.9305499752564202	0.8315114310682845	0.8297454641728518	0.7558862064777833	0.8777858133385539	0.8469218245178634	0.8817711010717568	1.0178276567346438	0.8886751976617887	0.8610160471480295	0.8104677905479403	0.8222848803926754	0.8402736331068243	0.8055749899438783	0.8382936112675947	0.8311585249354113	0.7747800951899487	1.0462804640817605	0.9105302796358545	0.9105302796358545	0.9105302796358545	0.9105302796358545	0.9105302796358545	0.9105302796358545	0.9105302796358545	0.9105302796358545	0.9105302796358545	0.9105302796358545	0.9105302796358545	0.9105302796358545	0.9105302796358545	0.9105302796358545	0.9105302796358545	0.9105302796358545	0.9105302796358545	0.9105302796358545	0.9105302796358545	0.9105302796358545	0.9105302796358545	0.9105302796358545	0.9105302796358545	0.9105302796358545	0.9105302796358545
0.5279146729502254	0.658667938326228	0.7168272519455552	0.6980363351132668	0.6620794137309399	0.8100428314388273	0.8411200783041591	0.837818847109843	0.817803290734796	0.8197110308124508	0.7793876006477826	0.8184231296742043	0.823688802926862	0.7282183893168113	0.8379355763932943	0.9033281335214615	1.0052242372696294	0.8330291901574708	0.8301203512827462	0.8386915309658689	0.8306997376576887	0.7542615575892093	0.9092019029159955	0.8027703396506931	0.8637485067961845	0.8332594232234389	0.8332594232234389	0.8332594232234389	0.8332594232234389	0.8332594232234389	0.8332594232234389	0.8332594232234389	0.8332594232234389	0.8332594232234389	0.8332594232234389	0.8332594232234389	0.8332594232234389	0.8332594232234389	0.8332594232234389	0.8332594232234389	0.8332594232234389	0.8332594232234389	0.8332594232234389	0.8332594232234389	0.8332594232234389	0.8332594232234389	0.8332594232234389	0.8332594232234389	0.8332594232234389	0.8332594232234389
0.8443874346881493	0.7893336612239686	0.8378522853397461	0.8729349844073507	0.854650598389539	0.8036429555751385	0.7910408618917377	0.8567940820882219	0.9598663012108305	0.7211309648875158	0.6195531708035606	0.8152055937485606	0.680612431723793	0.865967058834527	0.8266330302468292	0.7634735101021273	0.826898806713282	0.6136234838239445	0.7207428575393301	0.6163513589119749	0.6685471082256526	0.6685471082256526	0.6685471082256526	0.6685471082256526	0.6685471082256526	0.6685471082256526	0.6685471082256526	0.6685471082256526	0.6685471082256526	0.6685471082256526	0.6685471082256526	0.6685471082256526	0.6685471082256526	0.6685471082256526	0.6685471082256526	0.6685471082256526	0.6685471082256526	0.6685471082256526	0.6685471082256526	0.6685471082256526	0.6685471082256526	0.6685471082256526	0.6685471082256526	0.6685471082256526	0.6685471082256526	0.6685471082256526	0.6685471082256526	0.6685471082256526	0.6685471082256526	0.6685471082256526
0.5918680213467762	0.762823419371795	0.7471493051159014	0.8447453243663	0.666048926166125	0.7939990767965255	0.9087862154465038	0.7356458196025911	0.8299678933637419	0.8969989599198905	0.7971566154654315	0.864521767754752	0.886374079791548	0.9094402049338126	0.8784375254320114	0.8659757705362013	0.9441302648036303	0.9459312757207375	0.9863903523856556	0.8267205648954313	0.9065554586405434	0.9065554586405434	0.9065554586405434	0.9065554586405434	0.9065554586405434	0.9065554586405434	0.9065554586405434	0.9065554586405434	0.9065554586405434	0.9065554586405434	0.9065554586405434	0.9065554586405434	0.9065554586405434	0.9065554586405434	0.9065554586405434	0.9065554586405434	0.9065554586405434	0.9065554586405434	0.9065554586405434	0.9065554586405434	0.9065554586405434	0.9065554586405434	0.9065554586405434	0.9065554586405434	0.9065554586405434	0.9065554586405434	0.9065554586405434	0.9065554586405434	0.9065554586405434	0.9065554586405434
0.6428523341513085	0.5343932371310218	0.40567882869459077	0.5640477313820995	0.2700920328672373	0.6957863007383616	0.7976959590361957	0.7807698115080518	0.5843859741289754	0.7890337456459394	0.5582559710775721	1.0991633393585312	1.0025139752508787	0.7617155719720078	0.8450610700493588	0.8249626177632359	0.9587863215192803	0.7500892601414035	0.6662466612034719	0.7587840593842615	1.1014545775258102	0.9351311502316698	0.9639075265951232	0.8579798621599383	0.9634268414201389	1.2059002425794338	0.9852882779778226	1.0955942602786282	1.0955942602786282	1.0955942602786282	1.0955942602786282	1.0955942602786282	1.0955942602786282	1.0955942602786282	1.0955942602786282	1.0955942602786282	1.0955942602786282	1.0955942602786282	1.0955942602786282	1.0955942602786282	1.0955942602786282	1.0955942602786282	1.0955942602786282	1.0955942602786282	1.0955942602786282	1.0955942602786282	1.0955942602786282	1.0955942602786282	1.0955942602786282	1.0955942602786282
0.6091657738381308	0.6894783315253402	0.6407424484916162	0.5729271466248245	0.38861333933013753	0.5009507120699759	0.5248417970625454	0.6157916841141394	0.5363223315307564	0.4659476818752247	0.5831822203891247	0.4736405920336691	0.4640693309234795	0.5723414859075114	0.7216545802767135	0.5885475483068422	0.3819668628199195	0.6036937088282989	0.45964008672035483	0.6824246028644669	0.6343695268433709	0.811607277570035	0.5786266263755323	0.5958801337857151	0.5872533800806238	0.5872533800806238	0.5872533800806238	0.5872533800806238	0.5872533800806238	0.5872533800806238	0.5872533800806238	0.5872533800806238	0.5872533800806238	0.5872533800806238	0.5872533800806238	0.5872533800806238	0.5872533800806238	0.5872533800806238	0.5872533800806238	0.5872533800806238	0.5872533800806238	0.5872533800806238	0.5872533800806238	0.5872533800806238	0.5872533800806238	0.5872533800806238	0.5872533800806238	0.5872533800806238	0.5872533800806238	0.5872533800806238
0.7943621498806408	0.6416056418828463	0.8232072405873039	0.7171697456378594	0.7491419491550023	0.8158010793572213	0.8169786208398271	0.6815565534906085	0.8883148304519001	0.6480950922560167	0.5955645767152232	0.744642913453333	0.7697635526938158	0.8326715172264132	0.81204042010694	0.9594842455625999	0.9252067770151644	0.6292567971234969	0.975079632159289	0.6868189623339916	0.7645631829668567	0.7719757354783091	0.8049841364554721	0.8421429415874466	0.7013837791550296	0.9569408149043216	0.8291622970296755	0.8291622970296755	0.8291622970296755	0.8291622970296755	0.8291622970296755	0.8291622970296755	0.8291622970296755	0.8291622970296755	0.8291622970296755	0.8291622970296755	0.8291622970296755	0.8291622970296755	0.8291622970296755	0.8291622970296755	0.8291622970296755	0.8291622970296755	0.8291622970296755	0.8291622970296755	0.8291622970296755	0.8291622970296755	0.8291622970296755	0.8291622970296755	0.8291622970296755	0.8291622970296755
0.7675480250190483	0.3471041853521913	0.3749318975697105	0.5090761878190534	0.3397164516256174	0.55355945830494	0.337268318103996	0.5175074090711078	0.2967855723658006	0.2770937889382412	0.3798173929923903	0.5397638448605334	0.46819772281912064	0.30294381627330297	0.3539094855683883	0.4054028252983728	0.4338650063650301	0.48573556778624233	0.35745303021031327	0.37656498536433075	0.4578200673562036	0.49269638096841867	0.2616765037039264	0.37718644233617254	0.37718644233617254	0.37718644233617254	0.37718644233617254	0.37718644233617254	0.37718644233617254	0.37718644233617254	0.37718644233617254	0.37718644233617254	0.37718644233617254	0.37718644233617254	0.37718644233617254	0.37718644233617254	0.37718644233617254	0.37718644233617254	0.37718644233617254	0.37718644233617254	0.37718644233617254	0.37718644233617254	0.37718644233617254	0.37718644233617254	0.37718644233617254	0.37718644233617254	0.37718644233617254	0.37718644233617254	0.37718644233617254	0.37718644233617254
0.66863995829018	0.6265134100526483	0.6021293353951674	0.7512421740668326	0.6625590341117082	0.5977097700684821	0.48335132704457373	0.6397424036599897	0.5973318335671653	0.7113937603323807	0.560870626639022	0.722482011360122	0.6338149768730779	0.5845550509116643	0.6187404761386802	0.5263478022995788	0.5600219657313926	0.5298039561420907	0.6794444379608344	0.5729541341169738	0.5355169238860606	0.5542355290015172	0.5542355290015172	0.5542355290015172	0.5542355290015172	0.5542355290015172	0.5542355290015172	0.5542355290015172	0.5542355290015172	0.5542355290015172	0.5542355290015172	0.5542355290015172	0.5542355290015172	0.5542355290015172	0.5542355290015172	0.5542355290015172	0.5542355290015172	0.5542355290015172	0.5542355290015172	0.5542355290015172	0.5542355290015172	0.5542355290015172	0.5542355290015172	0.5542355290015172	0.5542355290015172	0.5542355290015172	0.5542355290015172	0.5542355290015172	0.5542355290015172	0.5542355290015172
0.4219427776759616	0.5098652163093216	0.5357915809905252	0.5795335331987578	0.5191064786939922	0.5256060761148452	0.4628892504742135	0.5683918002338993	0.4120065655626357	0.4913146327271743	0.46705169116383566	0.5957484284292421	0.6504021850963276	0.5579511553093948	0.4881122215566302	0.5349064025359991	0.5235306179198873	0.5157779196067565	0.45808250597435546	0.44704359023097673	0.5833890773520277	0.5415198059424928	0.6186998139537393	0.6777648730231038	0.5188314987431417	0.6675139963767343	0.6079347867878193	0.6460424870486471	0.6843658409698005	0.7703126350341452	0.6588869787173988	0.6384829330674953	0.5923903023224447	0.6154366176949699	0.6154366176949699	0.6154366176949699	0.6154366176949699	0.6154366176949699	0.6154366176949699	0.6154366176949699	0.6154366176949699	0.6154366176949699	0.6154366176949699	0.6154366176949699	0.6154366176949699	0.6154366176949699	0.6154366176949699	0.6154366176949699	0.6154366176949699	0.6154366176949699
0.684189928061955	0.624359750824275	0.6545816539932338	0.639342213191734	0.7806670396496951	0.7205803897529042	0.6706893598710679	0.685076062899181	0.7482873319829736	0.7343690109132632	0.7975416280110144	0.7908731533208028	0.8196120375355053	0.801778003322959	0.7817008364481836	0.7980152988149988	0.6888627918512269	0.6482991383304634	0.7783007399188575	0.832893678982062	0.8952962382528565	0.6994159763591618	0.7203231441587568	0.9143693011973298	0.7489487679030655	0.859365576264944	0.7399974886507931	0.8409329464414965	0.7370608246479555	0.6774616445824052	0.7538971261402473	0.6792260968424025	0.7678829650244151	0.7235545309334089	0.7235545309334089	0.7235545309334089	0.7235545309334089	0.7235545309334089	0.7235545309334089	0.7235545309334089	0.7235545309334089	0.7235545309334089	0.7235545309334089	0.7235545309334089	0.7235545309334089	0.7235545309334089	0.7235545309334089	0.7235545309334089	0.7235545309334089	0.7235545309334089
0.9727016365271531	0.9362085851646065	0.8561321686489055	0.8685722611535025	0.9692283290391231	0.9722670643903263	0.8079089146177428	0.8662428221834277	1.001473129421345	0.9629906726919444	0.9031874490352643	0.7944759935191706	0.8950920591259118	0.8700907197625133	0.868923398253364	0.9362205950287692	0.8663318155799032	0.8322649883746066	0.8312818980029449	0.8014109092500394	0.7067753534705686	0.7540931313603041	0.7540931313603041	0.7540931313603041	0.7540931313603041	0.7540931313603041	0.7540931313603041	0.7540931313603041	0.7540931313603041	0.7540931313603041	0.7540931313603041	0.7540931313603041	0.7540931313603041	0.7540931313603041	0.7540931313603041	0.7540931313603041	0.7540931313603041	0.7540931313603041	0.7540931313603041	0.7540931313603041	0.7540931313603041	0.7540931313603041	0.7540931313603041	0.7540931313603041	0.7540931313603041	0.7540931313603041	0.7540931313603041	0.7540931313603041	0.7540931313603041	0.7540931313603041
0.5095525482825973	0.4299627035065284	0.4868009342810119	0.5519843805756726	0.3963562662017264	0.5672850609772911	0.4441425083114487	0.48032498781843963	0.5023685340128613	0.5396467100551177	0.5659406172900437	0.445363552174635	0.5001883617340418	0.4343192876446786	0.5385306656370689	0.4861780739371021	0.4884892309439582	0.4236701405809995	0.5573176302847015	0.48098677490619907	0.43876128689927896	0.7164785865507023	0.5103178330766582	0.4585910709219596	0.4844544519993089	0.4844544519993089	0.4844544519993089	0.4844544519993089	0.4844544519993089	0.4844544519993089	0.4844544519993089	0.4844544519993089	0.4844544519993089	0.4844544519993089	0.4844544519993089	0.4844544519993089	0.4844544519993089	0.4844544519993089	0.4844544519993089	0.4844544519993089	0.4844544519993089	0.4844544519993089	0.4844544519993089	0.4844544519993089	0.4844544519993089	0.4844544519993089	0.4844544519993089	0.4844544519993089	0.4844544519993089	0.4844544519993089
0.717216016319055	0.85475969994336	0.7814515333789186	0.7914168651758087	0.9426386519270866	0.6549039981216971	0.827575597310637	0.8326863948996764	0.7560318090380392	0.7467531112674461	0.6555103955607384	0.7750742375913239	0.7045446919841115	0.8000077663928221	0.6689344388983611	0.7591730216446184	0.8014239805423236	0.6108854612250604	0.7766357160453841	0.8393644348815739	0.6310848809176762	0.6595152584615223	0.679960618404821	0.6705982461207259	0.6377903203680748	0.7213198340297213	0.6795550771988981	0.6795550771988981	0.6795550771988981	0.6795550771988981	0.6795550771988981	0.6795550771988981	0.6795550771988981	0.6795550771988981	0.6795550771988981	0.6795550771988981	0.6795550771988981	0.6795550771988981	0.6795550771988981	0.6795550771988981	0.6795550771988981	0.6795550771988981	0.6795550771988981	0.6795550771988981	0.6795550771988981	0.6795550771988981	0.6795550771988981	0.6795550771988981	0.6795550771988981	0.6795550771988981
0.5162491658856242	0.6673469992852795	0.743873913417878	0.520988183122566	0.6988531230821009	0.8079680012404326	0.7955836066269273	0.8748577376073373	0.8846373187881761	0.861875213007631	0.7586428612602043	0.8668195466712242	0.8308198216866236	0.8424067423430027	0.901232747324873	0.6595520696384554	0.8100125680229417	0.7403646168236157	0.7901086126246325	0.8695131249697898	0.8298108687972112	0.8298108687972112	0.8298108687972112	0.8298108687972112	0.8298108687972112	0.8298108687972112	0.8298108687972112	0.8298108687972112	0.8298108687972112	0.8298108687972112	0.8298108687972112	0.8298108687972112	0.8298108687972112	0.8298108687972112	0.8298108687972112	0.8298108687972112	0.8298108687972112	0.8298108687972112	0.8298108687972112	0.8298108687972112	0.8298108687972112	0.8298108687972112	0.8298108687972112	0.8298108687972112	0.8298108687972112	0.8298108687972112	0.8298108687972112	0.8298108687972112	0.8298108687972112	0.8298108687972112
0.5575231080383282	0.6832434556047319	0.6694889430601145	0.744858227248977	0.8140384273798987	0.7654049801255757	0.7426075429033471	0.8573844755271973	0.712835526699678	0.6789239811875869	0.6593310746277101	0.8118385235294762	0.7612003782514085	0.7312299540285823	0.8462253258620712	0.8560204731838172	0.8636250143302581	0.8643067057989657	0.9141495962207212	0.9033591682172143	0.8920023587497594	0.8433165629060002	0.8676594608278798	0.8676594608278798	0.8676594608278798	0.8676594608278798	0.8676594608278798	0.8676594608278798	0.8676594608278798	0.8676594608278798	0.8676594608278798	0.8676594608278798	0.8676594608278798	0.8676594608278798	0.8676594608278798	0.8676594608278798	0.8676594608278798	0.8676594608278798	0.8676594608278798	0.8676594608278798	0.8676594608278798	0.8676594608278798	0.8676594608278798	0.8676594608278798	0.8676594608278798	0.8676594608278798	0.8676594608278798	0.8676594608278798	0.8676594608278798	0.8676594608278798
0.8964097793437972	0.8551398536409003	0.8942899919618194	0.7170660049170493	0.8545409819941844	0.9083499144340712	0.9354569255713338	0.9063962715656821	0.8044526223084747	0.8493486734381683	0.8948781835585321	0.7544107902672589	0.8743108616992317	0.8067242638082104	0.8360740943389011	0.8220897434117487	0.856783419683912	0.7245094266524356	0.818812884655661	1.0941149963337744	0.9564639404947178	0.9564639404947178	0.9564639404947178	0.9564639404947178	0.9564639404947178	0.9564639404947178	0.9564639404947178	0.9564639404947178	0.9564639404947178	0.9564639404947178	0.9564639404947178	0.9564639404947178	0.9564639404947178	0.9564639404947178	0.9564639404947178	0.9564639404947178	0.9564639404947178	0.9564639404947178	0.9564639404947178	0.9564639404947178	0.9564639404947178	0.9564639404947178	0.9564639404947178	0.9564639404947178	0.9564639404947178	0.9564639404947178	0.9564639404947178	0.9564639404947178	0.9564639404947178	0.9564639404947178
0.7917110787602042	0.7436450828524678	0.8052381356770201	0.8255502839730146	0.6517289524849068	0.7655272654959365	0.8144507950374564	0.7517072862543994	0.8069900881763414	0.8029498698181737	0.6726855235721164	0.7809972144785031	0.7995214782439153	0.7086739493987145	0.7156675775570165	0.6608942799334406	0.6773365252447607	0.7055004545540611	0.6740794945992932	0.9382018095394293	0.6516974413324786	0.6709736906505197	0.7547645123191753	0.7128691014848475	0.7128691014848475	0.7128691014848475	0.7128691014848475	0.7128691014848475	0.7128691014848475	0.7128691014848475	0.7128691014848475	0.7128691014848475	0.7128691014848475	0.7128691014848475	0.7128691014848475	0.7128691014848475	0.7128691014848475	0.7128691014848475	0.7128691014848475	0.7128691014848475	0.7128691014848475	0.7128691014848475	0.7128691014848475	0.7128691014848475	0.7128691014848475	0.7128691014848475	0.7128691014848475	0.7128691014848475	0.7128691014848475	0.7128691014848475
0.6114943965092614	0.739992171775958	0.6935643341928738	0.65437500768047	0.5940625389375209	0.7461721009517397	0.6632498161465443	0.5559407721307015	0.8343498525286245	0.5843657746590027	0.7546172298758732	0.6430249520144716	0.6958884811695997	0.6291779960077569	0.587365713320504	0.6732734232158907	0.5646059869652391	0.7872675675109221	0.7301423943197549	0.5570538769548754	0.7242364462228387	0.6566723886751592	0.690454417448999	0.690454417448999	0.690454417448999	0.690454417448999	0.690454417448999	0.690454417448999	0.690454417448999	0.690454417448999	0.690454417448999	0.690454417448999	0.690454417448999	0.690454417448999	0.690454417448999	0.690454417448999	0.690454417448999	0.690454417448999	0.690454417448999	0.690454417448999	0.690454417448999	0.690454417448999	0.690454417448999	0.690454417448999	0.690454417448999	0.690454417448999	0.690454417448999	0.690454417448999	0.690454417448999	0.690454417448999
0.7113638185189941	0.719890441646724	0.6463383298368752	0.7263768405678931	0.6882660651078829	0.5931593716657826	0.6463437860478862	0.6949027269860977	0.7660476863957446	0.7358210597991338	0.8719512674366925	0.713623350591236	0.6693520072688155	0.686648451856662	0.7290707253118027	0.6126660035192775	0.7221904050798923	0.8575792535072226	0.8933079048637296	0.5975398592196434	0.8070412923476205	0.8254244508805098	0.7827142513547665	0.7347131501383787	0.9417794708457017	0.8156476123147585	0.8285882790081739	0.6384952998985279	0.6628232709617491	0.6604958755841224	0.8261836596438972	0.7433397676140098	0.7433397676140098	0.7433397676140098	0.7433397676140098	0.7433397676140098	0.7433397676140098	0.7433397676140098	0.7433397676140098	0.7433397676140098	0.7433397676140098	0.7433397676140098	0.7433397676140098	0.7433397676140098	0.7433397676140098	0.7433397676140098	0.7433397676140098	0.7433397676140098	0.7433397676140098	0.7433397676140098
0.7278794208602384	0.8600334102569481	0.7909650958386895	0.8443869676477864	0.8772545016773319	0.8263158896233942	0.907860755882055	0.7419515716899338	0.8371703938002233	1.0070456882053596	0.8535804026590318	0.8547824218267726	0.8940721285189509	0.8219436960661756	1.042473964581412	1.0051547153932874	0.9545288892871124	0.905165042774058	0.8429955444868474	0.8521019106870638	0.8577212818464267	0.6984739160362246	0.8622101942380566	1.015773662284312	0.8284171638198584	0.9616744822224584	0.9059994290463906	0.8900031087778234	0.884052355426397	0.8669619511546957	0.759317932618491	0.8131399418865933	0.8131399418865933	0.8131399418865933	0.8131399418865933	0.8131399418865933	0.8131399418865933	0.8131399418865933	0.8131399418865933	0.8131399418865933	0.8131399418865933	0.8131399418865933	0.8131399418865933	0.8131399418865933	0.8131399418865933	0.8131399418865933	0.8131399418865933	0.8131399418865933	0.8131399418865933	0.8131399418865933
0.9646263308320434	0.9890964429136001	1.1906382945169642	1.0736895426518753	0.8711453008266442	0.8353841306323417	0.9246326624201647	0.9216613682310053	0.9244601495251704	0.7680255414189501	0.8300394056374217	0.8669772208980498	0.9766687288857598	0.9866483108502797	0.9277934113015291	0.804022426867535	0.8510550782806454	0.8444671277347598	1.026513658974005	0.8552141330451433	1.0345085340848552	0.9448613335649991	0.9448613335649991	0.9448613335649991	0.9448613335649991	0.9448613335649991	0.9448613335649991	0.9448613335649991	0.9448613335649991	0.9448613335649991	0.9448613335649991	0.9448613335649991	0.9448613335649991	0.9448613335649991	0.9448613335649991	0.9448613335649991	0.9448613335649991	0.9448613335649991	0.9448613335649991	0.9448613335649991	0.9448613335649991	0.9448613335649991	0.9448613335649991	0.9448613335649991	0.9448613335649991	0.9448613335649991	0.9448613335649991	0.9448613335649991	0.9448613335649991	0.9448613335649991
1.0200995093304162	0.4257632903182078	0.6946250360827858	1.0020435083297596	0.8533161812082296	0.8488958623940965	1.1176982408990936	0.7756968137175889	0.7364609015643928	0.3358386540237964	0.8476562255716585	0.5982072322460407	0.3420014271815046	1.0219002554735672	0.8201599323173793	0.5488467571409893	0.8388934990855391	1.060283710811012	0.5476071203185512	1.053881737119924	0.737080719975612	0.895481228547768	0.895481228547768	0.895481228547768	0.895481228547768	0.895481228547768	0.895481228547768	0.895481228547768	0.895481228547768	0.895481228547768	0.895481228547768	0.895481228547768	0.895481228547768	0.895481228547768	0.895481228547768	0.895481228547768	0.895481228547768	0.895481228547768	0.895481228547768	0.895481228547768	0.895481228547768	0.895481228547768	0.895481228547768	0.895481228547768	0.895481228547768	0.895481228547768	0.895481228547768	0.895481228547768	0.895481228547768	0.895481228547768
0.6041523364011985	0.7169320401268209	0.5895261474943521	0.7644705132978789	0.49288552790375895	0.47262657568577704	0.60622250672843	0.565370665642328	0.7150153563817342	0.7118095370702014	0.7769613455977764	0.8283017968116224	0.7155292387812348	0.7748683233141764	0.6040566842694374	0.8438426260130028	0.7186064822378058	0.7800850862878491	0.6171213631469934	0.8015734850264158	0.6852178354898637	0.8842064899790877	0.8341988160995596	0.70970254008133	0.6575087559062177	0.7550182212094957	0.7289169241632997	0.6652272167546016	0.7533506313306187	0.7092889240426102	0.7092889240426102	0.7092889240426102	0.7092889240426102	0.7092889240426102	0.7092889240426102	0.7092889240426102	0.7092889240426102	0.7092889240426102	0.7092889240426102	0.7092889240426102	0.7092889240426102	0.7092889240426102	0.7092889240426102	0.7092889240426102	0.7092889240426102	0.7092889240426102	0.7092889240426102	0.7092889240426102	0.7092889240426102	0.7092889240426102
0.7005585273819142	0.7675280720489509	0.8148447089023065	0.619599640573365	0.7371971277838979	0.7695787407386147	0.6849832860673477	0.7779777482408361	0.7495858580490286	0.8156298467434185	1.0260056706840095	1.0430050127053339	0.9998120102461219	1.1419782430829268	1.1465742531126737	1.1344374957671346	1.2553228619933574	1.2501948197253456	1.1888855579688666	1.1434562023750288	1.1105186721358193	1.0906372514313647	1.2381190868178096	1.2788709327657228	1.0464456021467825	0.9945358887149092	1.1349743326829047	1.267008556773581	1.2220668570609414	1.3325909618596925	1.2259475671398063	1.3197742636711172	1.1029489199987157	1.2009387051756952	1.1873571530411036	1.1941479291083992	1.1941479291083992	1.1941479291083992	1.1941479291083992	1.1941479291083992	1.1941479291083992	1.1941479291083992	1.1941479291083992	1.1941479291083992	1.1941479291083992	1.1941479291083992	1.1941479291083992	1.1941479291083992	1.1941479291083992	1.1941479291083992
0.7386612615072768	0.5694228136523518	0.4581757625846334	0.5522022026027263	0.41821367229225676	0.5284106365214237	0.6037886820816439	0.6035258440991123	0.6994874122733261	0.7212627549311419	0.6581908149689915	0.7069346934857241	0.7177290724033567	0.5299930469947846	0.5624616844080274	0.5699324242899384	0.5888387107474403	0.7023610187371653	0.6363453103798449	0.6540465398073164	0.6671172082963602	0.7365433108917443	0.6531635936978909	0.7871388270724329	0.7755404274414627	0.7294176028157033	0.7894582003162587	0.7824513538531414	0.7918793933572909	0.7672350720871078	0.6187719180164077	0.7224160821560377	0.7006973772100856	0.7088972567040497	0.8197183754636381	0.7744716233700503	0.6495789464148883	0.7928242857786543	0.7817030786826115	0.8458954575453225	0.8137992681139671	0.8137992681139671	0.8137992681139671	0.8137992681139671	0.8137992681139671	0.8137992681139671	0.8137992681139671	0.8137992681139671	0.8137992681139671	0.8137992681139671
0.9564904492176627	0.763205960334865	0.7923512210628504	0.7958265003056114	0.7387541344067344	0.6560042561069512	0.7676477114118753	0.7118336553161511	0.5900182445917004	0.8376317243583836	0.6183183085378257	0.8228526168725513	0.7903064222230747	0.7351411901001097	0.7976996996071533	0.7427538288094618	0.8007800207620677	0.7583473581779953	0.7372119179777364	0.808243856426907	0.805877262237611	0.7668795422338759	0.696648222481654	0.6390107953053838	0.7801079474340072	0.7095593713696956	0.7095593713696956	0.7095593713696956	0.7095593713696956	0.7095593713696956	0.7095593713696956	0.7095593713696956	0.7095593713696956	0.7095593713696956	0.7095593713696956	0.7095593713696956	0.7095593713696956	0.7095593713696956	0.7095593713696956	0.7095593713696956	0.7095593713696956	0.7095593713696956	0.7095593713696956	0.7095593713696956	0.7095593713696956	0.7095593713696956	0.7095593713696956	0.7095593713696956	0.7095593713696956	0.7095593713696956
0.68441719406709	0.7050648855287217	0.6150437180882966	0.6472659764871264	0.7372595980486721	0.5636117718867761	0.5850668204633359	0.5604304535794734	0.6604460273500821	0.6654608808968037	0.6241789095032287	0.7666516337973325	0.6703054347949762	0.677860508979442	0.5620806070126629	0.586461850941725	0.5806248145286934	0.7230018167546809	0.6380277971471843	0.7365799693810072	0.597311252950916	0.6279473988726247	0.6842753888131452	0.6833031648969385	0.6035921687992464	0.6593491123578016	0.7248389979650237	0.5977913033499718	0.5874653535413199	0.6480946907937888	0.6271184145273304	0.6376065526605597	0.6376065526605597	0.6376065526605597	0.6376065526605597	0.6376065526605597	0.6376065526605597	0.6376065526605597	0.6376065526605597	0.6376065526605597	0.6376065526605597	0.6376065526605597	0.6376065526605597	0.6376065526605597	0.6376065526605597	0.6376065526605597	0.6376065526605597	0.6376065526605597	0.6376065526605597	0.6376065526605597
0.7445350573179106	0.4592342826276898	0.3267107920610294	0.3534014245263289	0.58658069604575	0.36264928638626004	0.3640972855049743	0.6864081977649861	0.3487051319253927	0.32885267558783066	0.15619346472068987	0.21947827027641936	0.8568120412902361	0.571431698718786	0.21923511705855378	0.03582178268522368	0.7509211289081005	0.32885267558783066	0.6656091680877418	0.30430392664933237	0.27195747048064517	0.5682016839658949	0.11106555461323922	0.22453863641289212	0.41929338345830164	0.4465379020984684	0.432915642778385	0.432915642778385	0.432915642778385	0.432915642778385	0.432915642778385	0.432915642778385	0.432915642778385	0.432915642778385	0.432915642778385	0.432915642778385	0.432915642778385	0.432915642778385	0.432915642778385	0.432915642778385	0.432915642778385	0.432915642778385	0.432915642778385	0.432915642778385	0.432915642778385	0.432915642778385	0.432915642778385	0.432915642778385	0.432915642778385	0.432915642778385
0.5869783679256477	0.6189806422572489	0.6522699192483135	0.7312865282818611	0.7376514600553961	0.8850153496033282	0.9307826800491135	1.096043042359476	0.9989718351706756	1.0611560989933582	1.126576069203543	1.1811162686070011	1.134554994397561	1.0226966623895697	1.110741444423156	1.0670423005511747	1.1461053404580264	1.1261780763427205	1.0346897659560383	1.0928655711931035	1.061149455700129	1.0760801790997394	1.0598782241602906	1.0679792016300151	1.0679792016300151	1.0679792016300151	1.0679792016300151	1.0679792016300151	1.0679792016300151	1.0679792016300151	1.0679792016300151	1.0679792016300151	1.0679792016300151	1.0679792016300151	1.0679792016300151	1.0679792016300151	1.0679792016300151	1.0679792016300151	1.0679792016300151	1.0679792016300151	1.0679792016300151	1.0679792016300151	1.0679792016300151	1.0679792016300151	1.0679792016300151	1.0679792016300151	1.0679792016300151	1.0679792016300151	1.0679792016300151	1.0679792016300151
0.6896107044847878	0.7161073900727568	0.7005993885633632	0.8751574096767931	0.803037822835747	0.8607201481629603	0.6637883336344672	0.670707914486535	0.9228790748231668	0.5716621582016067	0.6633093463908383	0.8209498040797926	0.693446770317911	0.7477649562105249	0.8290645242721453	0.7856785766146985	0.8019653471030176	0.8344159302363295	0.7863076479375948	0.767697725269571	0.7571979245866011	0.6609320483217676	0.6990763924604085	0.847445592639345	0.6829366061368779	0.7092378971607481	0.7747912587684149	0.7570502503715124	0.6327130262952879	0.7771772297308007	0.5832249538019095	0.6802010917663552	0.6802010917663552	0.6802010917663552	0.6802010917663552	0.6802010917663552	0.6802010917663552	0.6802010917663552	0.6802010917663552	0.6802010917663552	0.6802010917663552	0.6802010917663552	0.6802010917663552	0.6802010917663552	0.6802010917663552	0.6802010917663552	0.6802010917663552	0.6802010917663552	0.6802010917663552	0.6802010917663552
0.1967393371723983	0.6227824200804093	0.8306092344685344	0.8502677303366671	0.3481738921047673	0.9191350152032666	0.5805229180133364	0.3465831984198284	0.8897514695094833	0.8276535185267396	1.2335064522785049	1.1043973565822518	0.8842917161837704	0.7771815180401902	0.47185952325342423	1.2891295604002957	0.8691225228208376	1.1616419922158638	0.9607644251918519	1.0119966671951623	1.0545356961007724	0.6586908215540854	1.2543780241688414	1.6647516336204655	1.0327747822224673	1.0896687651711985	1.1512788109596654	1.5013848165519108	1.1745608464055415	1.2457616229466015	1.235707845609049	1.510906578309089	1.6203957194595378	0.9342954697787261	1.6948825923495436	1.8522565740559591	1.3592091607662702	0.9604538897606058	1.1598315252634381	1.1598315252634381	1.1598315252634381	1.1598315252634381	1.1598315252634381	1.1598315252634381	1.1598315252634381	1.1598315252634381	1.1598315252634381	1.1598315252634381	1.1598315252634381	1.1598315252634381
0.23831864541269698	0.30032282911321134	0.6111629300226336	1.0257768850715676	0.6075072735600577	0.9358020527401063	0.8642798741399014	0.7993689007940791	0.7927144427966121	1.0982025718079098	0.7798302614429349	1.3115363390450725	0.7067295034060131	0.9123119498153456	1.21264834859504	0.9800351764996147	1.6752275047373262	1.6381583118858756	0.6783027931691664	1.6226008710492064	1.5950836260656576	1.2473883046739105	1.552244035476062	1.2358405425782002	1.1593694171533957	1.2157333340228735	1.312601875254953	1.1626808475854815	1.4286959396521262	1.0279696263565474	1.7692235496626418	1.475667366071878	1.7829441601616165	1.9184376651667159	2.011245347609052	1.9429746762804225	1.6134769459554472	2.086220544711191	1.7072902143610353	1.6810362855524523	1.7715426534398102	1.9499660131768937	2.0530111709875825	1.9436095353765186	1.9983103531820503	1.9983103531820503	1.9983103531820503	1.9983103531820503	1.9983103531820503	1.9983103531820503
0.5287238179850309	0.3451995909351116	0.25397075137190395	0.5391868758354467	0.5693247472838624	0.5898154621726943	0.49900239222569054	0.6748755945564104	0.7456155746770561	0.5467309499811019	0.7008485181531167	0.5571532251789721	0.6814673031847837	0.7086972708740992	0.5137250953429194	0.7456617629056064	0.6329446223832138	0.5573252102480625	0.7263642567158831	0.618716739426487	0.7402198628493588	0.8136873814770524	0.9929087524621826	1.1033327283547647	0.8913642241014224	0.8442968439423063	1.0271518022853219	0.9277002392278233	1.2112091578715602	0.858732700009333	0.9204164625070261	1.171527230802303	0.7329142679315437	1.041084306120303	0.7460032967208688	0.9330699832602538	1.0279418581315034	1.0679595117530263	1.003504114819783	0.8386540338514946	1.191592321853989	0.8175190003205217	0.9527962806334292	1.1293735357147252	0.7858581392592872	0.9576158374870062	0.9576158374870062	0.9576158374870062	0.9576158374870062	0.9576158374870062
0.7388645245219189	0.661895833473869	0.8781734238685897	0.9047859897104339	0.8163853526966596	0.8812122203488095	0.8108324294051563	0.7549929387026966	0.8680636578566405	0.6568448188739335	1.0994526542243284	0.8665395379267271	0.8524101113715371	0.9375852833501506	0.811839844562327	0.7440507921298588	1.0125281027514732	0.8239160734888135	0.7575877771844479	0.9063501390712674	0.9265966005426293	0.9199761486993866	1.0943880684423573	0.9568240363839453	1.01610539204389	1.2217268727431836	1.1783874534897318	0.9977469271106918	1.0169728500672346	1.0071636499079981	1.0813120550668018	1.0379644814090316	1.1468215917924898	1.124232544298672	1.2547703152210254	1.2706897138079685	1.004401891298132	1.2137822034671228	1.2242459272762543	1.2190140653716885	1.2190140653716885	1.2190140653716885	1.2190140653716885	1.2190140653716885	1.2190140653716885	1.2190140653716885	1.2190140653716885	1.2190140653716885	1.2190140653716885	1.2190140653716885
0.2925173446586294	0.6934006056266061	0.5684752826925292	0.6307935989776097	0.6194685143985119	0.8372181834220074	0.8564349044023959	0.611083724426108	0.7279130949442291	0.6694984096851686	0.6694984096851686	0.6694984096851686	0.6694984096851686	0.6694984096851686	0.6694984096851686	0.6694984096851686	0.6694984096851686	0.6694984096851686	0.6694984096851686	0.6694984096851686	0.6694984096851686	0.6694984096851686	0.6694984096851686	0.6694984096851686	0.6694984096851686	0.6694984096851686	0.6694984096851686	0.6694984096851686	0.6694984096851686	0.6694984096851686	0.6694984096851686	0.6694984096851686	0.6694984096851686	0.6694984096851686	0.6694984096851686	0.6694984096851686	0.6694984096851686	0.6694984096851686	0.6694984096851686	0.6694984096851686	0.6694984096851686	0.6694984096851686	0.6694984096851686	0.6694984096851686	0.6694984096851686	0.6694984096851686	0.6694984096851686	0.6694984096851686	0.6694984096851686	0.6694984096851686
0.04573290185860631	0.012932601793274306	0.057054743978391255	0.11999002328356134	0.11486482962576772	0.1265404267891185	0.15825018625081502	0.1078541308245097	0.09516982192757027	0.36955137680888955	0.34191797245761335	0.5330551405988632	0.6255571545573791	0.3669021204179043	0.4694488668993361	0.591925913120836	0.5930310712904855	0.49354699331648727	0.6642852602340732	0.5009963890322016	0.5826408246331374	0.5826408246331374	0.5826408246331374	0.5826408246331374	0.5826408246331374	0.5826408246331374	0.5826408246331374	0.5826408246331374	0.5826408246331374	0.5826408246331374	0.5826408246331374	0.5826408246331374	0.5826408246331374	0.5826408246331374	0.5826408246331374	0.5826408246331374	0.5826408246331374	0.5826408246331374	0.5826408246331374	0.5826408246331374	0.5826408246331374	0.5826408246331374	0.5826408246331374	0.5826408246331374	0.5826408246331374	0.5826408246331374	0.5826408246331374	0.5826408246331374	0.5826408246331374	0.5826408246331374
0.3082886512225028	0.6590269740517666	0.8119832979321189	0.49418113846136374	0.6167021468101467	0.827743665508372	0.6839661006465756	0.4706991442787784	0.4689264808638314	0.8621833360103204	0.934930391495506	0.8949710521143264	0.9653919100436571	0.8006298573438102	1.0213862451376854	1.391293004742552	1.4416370736151651	1.0195654539373444	0.9023251689901444	1.237844237580958	0.9642426201778744	0.9666041169199928	0.6219304893253546	1.0928028019249523	1.0090491871079188	0.7891287951010908	1.0716655942220705	1.3993027393674204	1.311480066830787	0.9268470333458315	1.24388215376653	0.6645588252513388	0.9542204895089343	0.9542204895089343	0.9542204895089343	0.9542204895089343	0.9542204895089343	0.9542204895089343	0.9542204895089343	0.9542204895089343	0.9542204895089343	0.9542204895089343	0.9542204895089343	0.9542204895089343	0.9542204895089343	0.9542204895089343	0.9542204895089343	0.9542204895089343	0.9542204895089343	0.9542204895089343
0.6077713034700423	0.7117957884883014	0.607790867899729	0.5082344629363839	0.7455587906558825	0.605494454813155	0.6951320051666463	0.6487809066655282	0.6288796387256858	0.6587954176076162	0.7903695144115114	0.7573214986870754	0.6591429490522149	0.5990722587221268	0.6262368183491437	0.5251210141367664	0.5161031918206567	0.5476546127197859	0.752761368261132	0.4654120769569998	0.5987766731078062	0.672487197562272	0.7795494037107744	0.7260183006365232	0.7260183006365232	0.7260183006365232	0.7260183006365232	0.7260183006365232	0.7260183006365232	0.7260183006365232	0.7260183006365232	0.7260183006365232	0.7260183006365232	0.7260183006365232	0.7260183006365232	0.7260183006365232	0.7260183006365232	0.7260183006365232	0.7260183006365232	0.7260183006365232	0.7260183006365232	0.7260183006365232	0.7260183006365232	0.7260183006365232	0.7260183006365232	0.7260183006365232	0.7260183006365232	0.7260183006365232	0.7260183006365232	0.7260183006365232
0.5420243240648359	0.8658475902684655	1.0181747855485312	0.6170353422413999	0.6236893118763973	0.8724468242886951	0.9084046261004155	0.802751838358083	0.8752174171129077	0.9823216137360415	0.7898841227284906	0.8861028682322661	0.8861028682322661	0.8861028682322661	0.8861028682322661	0.8861028682322661	0.8861028682322661	0.8861028682322661	0.8861028682322661	0.8861028682322661	0.8861028682322661	0.8861028682322661	0.8861028682322661	0.8861028682322661	0.8861028682322661	0.8861028682322661	0.8861028682322661	0.8861028682322661	0.8861028682322661	0.8861028682322661	0.8861028682322661	0.8861028682322661	0.8861028682322661	0.8861028682322661	0.8861028682322661	0.8861028682322661	0.8861028682322661	0.8861028682322661	0.8861028682322661	0.8861028682322661	0.8861028682322661	0.8861028682322661	0.8861028682322661	0.8861028682322661	0.8861028682322661	0.8861028682322661	0.8861028682322661	0.8861028682322661	0.8861028682322661	0.8861028682322661
0.8732400138068401	0.7336535368695598	0.827853390971096	0.8840068446046473	0.7139057189894635	0.7638066873045557	0.7306218869231371	0.8201131855467187	0.7529324823687814	0.591171628651263	0.8075919914801087	0.6811192179845648	0.7645120827065888	0.8237478899930761	0.626491411495862	0.7339087615566681	0.7082510079263622	0.841583944157075	0.9497507484570994	0.8313560433150678	0.7771003766882425	0.8023248513356495	0.8639260456994854	0.8855795671120865	0.892609766943443	0.5942301401321622	0.7554330584785538	0.5599430489418091	0.6576880537101815	0.6576880537101815	0.6576880537101815	0.6576880537101815	0.6576880537101815	0.6576880537101815	0.6576880537101815	0.6576880537101815	0.6576880537101815	0.6576880537101815	0.6576880537101815	0.6576880537101815	0.6576880537101815	0.6576880537101815	0.6576880537101815	0.6576880537101815	0.6576880537101815	0.6576880537101815	0.6576880537101815	0.6576880537101815	0.6576880537101815	0.6576880537101815
0.1141461017233052	0.060784748501020724	0.2598459883106214	0.30428228021617487	0.5365818622236622	0.5413370393215212	0.8257255277100396	0.9943325512464157	0.7658549569725763	0.9194494874556649	0.7829632373758918	1.1789624201110593	1.0306659262759887	1.1747530215051694	0.8662881509693088	1.473745281234261	1.2151946573575911	1.1354945833049237	1.3850314193025828	1.378275391087503	1.5755178057841077	1.6534979557392873	1.003805779013898	1.366452698784232	1.1243716371888142	1.295254016538026	1.2696025199552623	1.4315420787013886	1.5426935360141483	1.4154826640014568	1.040318035368845	1.1720495317772364	1.1061837835730406	1.1061837835730406	1.1061837835730406	1.1061837835730406	1.1061837835730406	1.1061837835730406	1.1061837835730406	1.1061837835730406	1.1061837835730406	1.1061837835730406	1.1061837835730406	1.1061837835730406	1.1061837835730406	1.1061837835730406	1.1061837835730406	1.1061837835730406	1.1061837835730406	1.1061837835730406
0.5008079305837712	0.2877970065096278	0.4396140612725799	0.2552298112260314	0.18385768947488795	0.463263246821563	0.3982993328562237	0.41937886700229166	0.47593529130197193	0.5398594055725766	0.38174341791130323	0.14218684743612653	0.2683656175740871	0.5147399494453265	0.31547848258108285	0.5461189239072066	0.2059484312374634	0.47832180413840036	0.4782026638444039	0.3851272274016489	0.5828502966027094	0.6995465046608818	0.6016703756789953	0.5337060929670342	0.762736700773312	0.580517925617122	0.7930036361874832	0.6898315558095885	0.8114084356223654	0.8881824039226417	1.3694410967811315	1.240790125333568	1.1724548369556016	1.242218229790705	1.2605162895206654	1.3652287703720025	1.312872529946334	1.312872529946334	1.312872529946334	1.312872529946334	1.312872529946334	1.312872529946334	1.312872529946334	1.312872529946334	1.312872529946334	1.312872529946334	1.312872529946334	1.312872529946334	1.312872529946334	1.312872529946334
0.5597692096579681	0.5227999600723721	0.5583203901435875	0.6271011601973202	0.6430809240952039	0.6453474908868203	0.5428667248196738	0.7342894095295399	0.5399610413495092	0.5667800885877241	0.5202898943482537	0.6300884987020733	0.6084523890041669	0.5824217110894874	0.6690135140129714	0.6290289760182245	0.6132016509345716	0.7538189526991338	0.5366122745940579	0.8068836973627987	0.626938281766004	0.5940214848980591	0.5334280107517863	0.6456218567215576	0.6499957804527722	0.6369623671252773	0.6261493920817124	0.5612575015789861	0.6947576540673737	0.535058020881763	0.6795016570767214	0.6072798389792422	0.6072798389792422	0.6072798389792422	0.6072798389792422	0.6072798389792422	0.6072798389792422	0.6072798389792422	0.6072798389792422	0.6072798389792422	0.6072798389792422	0.6072798389792422	0.6072798389792422	0.6072798389792422	0.6072798389792422	0.6072798389792422	0.6072798389792422	0.6072798389792422	0.6072798389792422	0.6072798389792422
0.6926370211255871	0.6899952972022991	0.8062031654029197	0.8214331401694421	0.7735048000653939	0.8764674112589123	0.48050256183838547	0.694093410038696	0.6865160906863385	0.8556195672795903	1.08817838144617	0.6092014087887032	0.8131183113670472	0.7918926344761309	0.8308105481891586	0.6763004529919043	0.5131618584946724	0.6552419487707416	0.6632578142448748	0.7631765773302671	0.7144975305707407	0.5497118159969498	0.8900072482585434	0.70841577594738	0.5988346082385391	0.8026618341990048	0.6381443509301595	0.6266827007939582	0.837076781571918	0.6016351282160542	0.8076543112437313	0.5942497145527534	0.5270274403841901	0.641534116819459	0.6670662781654539	0.5989840705719499	0.7899878531099624	0.6944859618409562	0.6944859618409562	0.6944859618409562	0.6944859618409562	0.6944859618409562	0.6944859618409562	0.6944859618409562	0.6944859618409562	0.6944859618409562	0.6944859618409562	0.6944859618409562	0.6944859618409562	0.6944859618409562
0.10778619045209391	0.07783269392810006	0.14028956789197825	0.1300271113046329	0.13044467812384214	0.045477731625601925	0.05678987198123481	0.028363408258110154	0.5026481331808138	1.1359599811297287	1.1837468706339738	0.9799703378721233	0.9782716072292321	1.3269803681763648	1.1237047458206921	1.3982175928400855	1.5028449190789923	1.8921760214954155	1.2317072282105643	1.234871853766026	1.3203733151044803	1.3466302479764605	1.4335400161303025	1.318099002109487	1.4278835613072702	1.5435557870219354	1.345161072887427	1.3128406989660681	1.349305763950872	1.480842159119949	1.564172468148838	1.9257694228299462	1.7449709454893922	1.7449709454893922	1.7449709454893922	1.7449709454893922	1.7449709454893922	1.7449709454893922	1.7449709454893922	1.7449709454893922	1.7449709454893922	1.7449709454893922	1.7449709454893922	1.7449709454893922	1.7449709454893922	1.7449709454893922	1.7449709454893922	1.7449709454893922	1.7449709454893922	1.7449709454893922
0.25114367188842246	0.31606269632927997	0.3083449401639278	0.23361456645090445	0.12063498689135192	0.15660138237162968	0.2321501938868065	0.15201750846591547	0.1606288453011719	0.08848132627475438	0.2137196735913153	0.1531007211060698	0.1551485236261153	0.20558263297381973	0.10909490492789958	0.20059501273053615	0.2546869389024228	0.20873093852011337	0.27746429585675375	0.11031887144725562	0.3951171685571098	0.28045150944136427	0.18690883906855915	0.24752846200252027	0.11043907446962657	0.15043293287944656	0.033546093981776486	0.12099019605276765	0.3129727592928795	0.35365393746358076	0.609925451486883	0.4817896944752319	0.4817896944752319	0.4817896944752319	0.4817896944752319	0.4817896944752319	0.4817896944752319	0.4817896944752319	0.4817896944752319	0.4817896944752319	0.4817896944752319	0.4817896944752319	0.4817896944752319	0.4817896944752319	0.4817896944752319	0.4817896944752319	0.4817896944752319	0.4817896944752319	0.4817896944752319	0.4817896944752319
0.2530534567283148	0.12497594004337458	0.12140402666927298	0.10434751788960951	0.14299911270043186	0.09944304713218174	0.096355586470162	0.11676589515528368	0.13235160556795267	0.1397716067739813	0.3051718126676751	0.3508074916697727	0.32550961742686413	0.3864727853629108	0.2372158017412174	0.2916405450022938	0.24607240647151457	0.29552670655350866	0.2386044078040607	0.061946567799902666	0.3586838791993282	0.25065077157406074	0.29545743652970774	0.12002856848549984	0.13138201644789405	0.34851283592238036	0.4636991038089984	0.2909542560321932	0.5580767885946878	0.3141179566382251	0.3169400910548189	0.4095679998568632	0.5991962823425774	0.46921341682664847	0.7827337210196665	0.37447470863584653	0.6719931305584961	0.5979923996108372	0.561287673341746	0.5890207196636469	0.5751541965026964	0.5751541965026964	0.5751541965026964	0.5751541965026964	0.5751541965026964	0.5751541965026964	0.5751541965026964	0.5751541965026964	0.5751541965026964	0.5751541965026964
0.5906398170284383	0.7166869391257998	0.6167218309677965	0.6938017223495291	0.6661666318866708	0.5521384777628046	0.6569052537808281	0.7774586756905484	0.8322768330632925	0.5529654056429096	0.6464977814192576	0.6687156221432123	0.6064720924969748	0.6202710020955929	0.630338591736155	0.5291266671717565	0.6645847894008509	0.610373522546925	0.5954995511285249	0.6958630374753964	0.5671223340108491	0.6499459996531313	0.5440827033392004	0.524378241639773	0.6806478241553758	0.5530949853156406	0.5443374478032065	0.5359362854685592	0.6520890035875262	0.639494774995767	0.5319928718567971	0.6311078784896199	0.5841829317239511	0.5625328870099395	0.664912963230782	0.6137229251203609	0.6137229251203609	0.6137229251203609	0.6137229251203609	0.6137229251203609	0.6137229251203609	0.6137229251203609	0.6137229251203609	0.6137229251203609	0.6137229251203609	0.6137229251203609	0.6137229251203609	0.6137229251203609	0.6137229251203609	0.6137229251203609
0.5043685967356378	0.5751445147430316	0.47108514504664173	0.6252070821187211	0.6219664122735667	0.4722062099704342	0.5867675473205598	0.3893336745548244	0.4406916410479021	0.48976755735967464	0.4590394784384583	0.5040228201164286	0.6607429701744667	0.45138505982378985	0.38527668005644056	0.6697211696852895	0.4949497644738549	0.5319330976617752	0.4715587296610088	0.4084500972450955	0.45447966217585384	0.4643969621329687	0.6085236785264894	0.4959439744801574	0.5716268614338997	0.4058888672828551	0.37449029501232317	0.6683523590398657	0.4992269489039339	0.3174287046312654	0.40832782676759966	0.40832782676759966	0.40832782676759966	0.40832782676759966	0.40832782676759966	0.40832782676759966	0.40832782676759966	0.40832782676759966	0.40832782676759966	0.40832782676759966	0.40832782676759966	0.40832782676759966	0.40832782676759966	0.40832782676759966	0.40832782676759966	0.40832782676759966	0.40832782676759966	0.40832782676759966	0.40832782676759966	0.40832782676759966
0.796805312530835	0.7274975274743571	1.2731640537270554	1.0481858476779895	1.3884915949226548	0.6706284861939164	0.9144269919927401	0.8341695414889148	0.7798008761391451	0.8653220554734276	0.5301924490856225	0.9356014857849969	1.1354715645622717	0.9289006432410283	0.820371949029006	0.4149422160056796	0.3870028350927659	0.33521947270280683	0.8836196337734834	0.6717849809097114	0.641641599800591	0.35799359108069545	0.3225663836828511	0.715145747648796	0.5883615072309389	0.5664228846310133	0.7400169957184516	0.6028149679064869	0.4496041054024906	0.8682667394181177	0.1527127774162337	0.4375947027741597	0.5913842118631021	0.5002984875988437	0.4751892940809533	0.48774389083989844	0.48774389083989844	0.48774389083989844	0.48774389083989844	0.48774389083989844	0.48774389083989844	0.48774389083989844	0.48774389083989844	0.48774389083989844	0.48774389083989844	0.48774389083989844	0.48774389083989844	0.48774389083989844	0.48774389083989844	0.48774389083989844
0.47808242920454336	0.41517130381352535	0.6054435468258514	0.3419286823006036	0.6737758863752765	0.5300970569347025	0.5913595108322051	0.5331232449470205	0.5491913640988509	0.4991594269922764	0.5136016371897121	0.47265592371449056	0.5333389735756736	0.5993730205650961	0.47422708438999794	0.48125163650764274	0.5519673854517069	0.6695704699687838	0.6740984067469338	0.47377876013493186	0.5469002831191657	0.6123714753973667	0.5893399917961794	0.601747571681228	0.4845599841201784	0.6015104513244836	0.6534452886554267	0.5710366247769907	0.6559156082308076	0.6033080984573764	0.41093870512227226	0.4733855840640635	0.43368550629634234	0.4137719754151349	0.6265935932739866	0.5201827843445607	0.5201827843445607	0.5201827843445607	0.5201827843445607	0.5201827843445607	0.5201827843445607	0.5201827843445607	0.5201827843445607	0.5201827843445607	0.5201827843445607	0.5201827843445607	0.5201827843445607	0.5201827843445607	0.5201827843445607	0.5201827843445607
0.7487970967420597	0.657878294645601	0.5681193645597383	0.668038060676094	0.5910775098777962	0.7763876110399374	0.8499116464097259	0.763214168021267	0.6817821315944483	0.7114884891565738	0.8281822469711901	0.8111911463678839	0.979768018886638	1.0089015410641529	0.9285285486234066	0.9408981653875182	0.8953091694268309	1.0996426992513209	0.7891820771893139	1.0357247497706634	1.2859688989296518	0.859803761309636	0.8849893744094353	1.0238015530123132	0.9631435462628138	0.9869722573763593	1.0203833509909221	0.9143207038125885	0.85788218874969	0.973341886710108	0.8011998232984441	0.887270855004276	0.887270855004276	0.887270855004276	0.887270855004276	0.887270855004276	0.887270855004276	0.887270855004276	0.887270855004276	0.887270855004276	0.887270855004276	0.887270855004276	0.887270855004276	0.887270855004276	0.887270855004276	0.887270855004276	0.887270855004276	0.887270855004276	0.887270855004276	0.887270855004276
0.6230890530430232	0.6072002627089015	0.5176404434211317	0.5141810865942262	0.5717526252302731	0.7386109440279348	0.5821730258254436	0.6386792187142754	0.6564130854200039	0.6581393511929283	0.6431753868337513	0.7209341977886541	0.8337060108797922	0.6560581105177056	0.6120716940317386	0.6320899069548439	0.6872637846253448	0.7598964240148507	0.6994396984494524	0.7032618501518968	0.6339799346941293	0.7286594728098712	0.5844593994378409	0.7119322240590988	0.6495095173191516	0.6421115167140192	0.6929515865358679	0.7255297003971419	0.6133386367837563	0.6014938379818777	0.6816233691387041	0.7326922792643445	0.7071578242015243	0.7071578242015243	0.7071578242015243	0.7071578242015243	0.7071578242015243	0.7071578242015243	0.7071578242015243	0.7071578242015243	0.7071578242015243	0.7071578242015243	0.7071578242015243	0.7071578242015243	0.7071578242015243	0.7071578242015243	0.7071578242015243	0.7071578242015243	0.7071578242015243	0.7071578242015243
0.2324135908245778	0.2910239022789615	0.25256408437973826	0.3572254441964636	0.44166237709088246	0.4856213995569424	0.5445300361182664	0.6392081709860902	0.5938053186863063	0.69885309602739	0.7557510805103278	0.7216863253713022	0.8797759868090901	0.7212529805726338	0.8030874773174171	0.7794313231283813	0.7232687087621618	0.8692110015516737	0.9172792188442223	0.7955209202136435	0.8857550914852053	0.8682240098286352	0.826734188282865	1.000095899610617	0.9689255662973413	1.0809283686906115	1.043025044442501	1.0619767065665562	1.0619767065665562	1.0619767065665562	1.0619767065665562	1.0619767065665562	1.0619767065665562	1.0619767065665562	1.0619767065665562	1.0619767065665562	1.0619767065665562	1.0619767065665562	1.0619767065665562	1.0619767065665562	1.0619767065665562	1.0619767065665562	1.0619767065665562	1.0619767065665562	1.0619767065665562	1.0619767065665562	1.0619767065665562	1.0619767065665562	1.0619767065665562	1.0619767065665562
0.7068467218843677	0.666124537258126	0.7578344777403851	0.6856745272666689	0.656228386751948	0.6673371611491005	0.6994334023551196	0.8681200517064432	0.9031951529086463	0.9011777256068797	0.9796283536114736	0.9627095516915836	0.9699936089208336	0.9128231693485833	0.9295432090136294	0.9874050760500444	1.2230029849067887	1.1051925753632987	1.0650511449624551	1.056314179659156	1.1554466675511925	1.1544024025741035	1.1057927467417803	1.144204993834652	1.1172965097735643	1.0825374407525044	1.0697964474970527	1.007658943688694	0.9838422455315967	0.9749886951968801	0.9445455348336859	0.8871380963520732	1.0594702604398338	1.2903126816705526	1.0991165395029003	1.0426916092941636	1.1093025342255045	1.0340842254897744	1.1662067672703105	1.1467265367867978	1.1706807871701774	1.0816154634976938	1.1175058649028757	1.104901386769555	1.1468538509489838	1.0619939760107904	1.0946412425418475	1.078317609276319	1.078317609276319	1.078317609276319
0.0	0.0	0.0	0.0	0.2851599930973828	0.0015671439319998078	0.2797398874641234	0.2797398874641234	0.159847772365089	0.3240913308356176	0.22810487021450337	0.1125327549711277	0.1425799965486914	0.36526476112993544	0.1425799965486914	0.2832765788029591	0.5126323225870384	0.057055122882879436	0.43698276406840464	1.0599026633599025	0.4847951125289536	0.42263615437523877	0.4095404182516488	0.4277399866515602	0.5935610389112339	0.4813342074398988	0.172943508488679	0.0	0.2854762634598067	0.3483756096247544	0.5364301297785736	0.639614835872988	0.6073544773375884	0.6234846566052882	0.6234846566052882	0.6234846566052882	0.6234846566052882	0.6234846566052882	0.6234846566052882	0.6234846566052882	0.6234846566052882	0.6234846566052882	0.6234846566052882	0.6234846566052882	0.6234846566052882	0.6234846566052882	0.6234846566052882	0.6234846566052882	0.6234846566052882	0.6234846566052882
0.34921741136954315	0.0	0.0	0.0	0.0	0.26133208405704195	0.009956490940595884	0.0	0.0	0.49631008959543826	0.1048077016455427	0.05865518265287909	0.0	0.0	0.25195656758656154	0.0	0.0	0.31768946806797393	0.2676706047512825	0.779981629357347	0.15998412999367725	0.8870871296448369	0.5138696261137189	0.32056824118003646	0.2619130585271574	0.026935052988761168	0.1048077016455427	0.15768633135173016	0.5138696261137189	0.39208336242001096	0.06153395576494165	0.190397937287183	0.12596594652606233	0.12596594652606233	0.12596594652606233	0.12596594652606233	0.12596594652606233	0.12596594652606233	0.12596594652606233	0.12596594652606233	0.12596594652606233	0.12596594652606233	0.12596594652606233	0.12596594652606233	0.12596594652606233	0.12596594652606233	0.12596594652606233	0.12596594652606233	0.12596594652606233	0.12596594652606233
0.4815825925856804	0.5632675768181146	0.6750621109506709	0.6828235056147866	0.6602541781232013	0.8192925506377248	0.7938206555323983	0.8562038918243414	0.7938969697204907	0.8710785493694099	0.7418704159151338	0.9034861065293428	0.86642681591535	0.8943791155810772	0.8478508025984537	0.8616107368086174	0.8495463382833042	0.9941457778765209	0.7622019951582115	0.8312177451986914	0.844959674444676	0.8380887098216838	0.8380887098216838	0.8380887098216838	0.8380887098216838	0.8380887098216838	0.8380887098216838	0.8380887098216838	0.8380887098216838	0.8380887098216838	0.8380887098216838	0.8380887098216838	0.8380887098216838	0.8380887098216838	0.8380887098216838	0.8380887098216838	0.8380887098216838	0.8380887098216838	0.8380887098216838	0.8380887098216838	0.8380887098216838	0.8380887098216838	0.8380887098216838	0.8380887098216838	0.8380887098216838	0.8380887098216838	0.8380887098216838	0.8380887098216838	0.8380887098216838	0.8380887098216838
0.6529241322641535	0.738842046456768	0.7694612837226248	0.723606239661381	0.7282083206116012	0.7040552241312795	0.736145491115414	0.9072457012495246	0.861317094102311	0.852071339455042	0.9348037362900886	0.7913404878489393	0.8965387249879586	0.8227451440037888	0.9332225207185578	0.9048219067856945	0.9298378961489959	0.8792663803464166	0.9917445801982884	0.9679242750916015	0.9097728997095406	0.7577634613171361	0.8337681805133385	0.8337681805133385	0.8337681805133385	0.8337681805133385	0.8337681805133385	0.8337681805133385	0.8337681805133385	0.8337681805133385	0.8337681805133385	0.8337681805133385	0.8337681805133385	0.8337681805133385	0.8337681805133385	0.8337681805133385	0.8337681805133385	0.8337681805133385	0.8337681805133385	0.8337681805133385	0.8337681805133385	0.8337681805133385	0.8337681805133385	0.8337681805133385	0.8337681805133385	0.8337681805133385	0.8337681805133385	0.8337681805133385	0.8337681805133385	0.8337681805133385
0.6232446384227832	0.7308926419427725	0.726503474224875	0.7842677639397582	0.8062658107833862	0.8484726759996762	0.8410454732098803	0.8991340711136152	0.9054248413336147	0.7520919561279669	0.762369816513432	0.9349224315572688	0.9308655860181588	0.9544687634231526	0.8648836332485197	0.774146951790409	0.95391347898918	0.8509418835034801	0.8752956307580287	0.7858586573744885	0.784777689023969	0.8436854130230783	0.8142315510235237	0.8142315510235237	0.8142315510235237	0.8142315510235237	0.8142315510235237	0.8142315510235237	0.8142315510235237	0.8142315510235237	0.8142315510235237	0.8142315510235237	0.8142315510235237	0.8142315510235237	0.8142315510235237	0.8142315510235237	0.8142315510235237	0.8142315510235237	0.8142315510235237	0.8142315510235237	0.8142315510235237	0.8142315510235237	0.8142315510235237	0.8142315510235237	0.8142315510235237	0.8142315510235237	0.8142315510235237	0.8142315510235237	0.8142315510235237	0.8142315510235237
0.7287336846333786	0.8504886257979969	0.9573449844549096	0.9664039159495436	0.9624544650397542	0.8310232466977093	1.0177050270768777	0.8845814508201658	0.921881216963369	0.897952914158067	0.8799234164441785	0.9636913757313331	0.9476111812922628	1.0152721306914005	1.0172644639331176	0.8347487013948192	0.9217014129002989	0.9511215315521241	0.9403762374402129	0.9457488844961686	0.9457488844961686	0.9457488844961686	0.9457488844961686	0.9457488844961686	0.9457488844961686	0.9457488844961686	0.9457488844961686	0.9457488844961686	0.9457488844961686	0.9457488844961686	0.9457488844961686	0.9457488844961686	0.9457488844961686	0.9457488844961686	0.9457488844961686	0.9457488844961686	0.9457488844961686	0.9457488844961686	0.9457488844961686	0.9457488844961686	0.9457488844961686	0.9457488844961686	0.9457488844961686	0.9457488844961686	0.9457488844961686	0.9457488844961686	0.9457488844961686	0.9457488844961686	0.9457488844961686	0.9457488844961686
[truncated: 6 more columns]
