# Supplementary material for: Neuronal tuning aligns dynamically with object and texture manifolds across the visual hierarchy
Source: Nat Neurosci. 2026 Mar 10;29(4):864–75. doi: 10.1038/s41593-026-02207-1 (PMC13061647; doi:10.1038/s41593-026-02207-1)
Supplement: Supplementary file 10 — Attribution data for time windows 5, 10, 20, 25 and 50 ms, for panel b. Time window specific evolution trajectory of time windows 10, 20, 25 and 50 ms, for panel c. [file 41593_2026_2207_MOESM10_ESM.zip › ExtendedFig4_Source_data/FigureExt4B_DeePSim_diff_attrib_norm_bin_tsr_5ms.csv]

	0	1	2	3	4	5	6	7	8	9	10	11	12	13	14	15	16	17	18	19	20	21	22	23	24	25	26	27	28	29	30	31	32	33	34	35	36	37	38	39
0	0.007350992393206178	0.0004852887879214013	0.005806957536196438	0.0017834800523463873	-0.00690111925736845	-0.0012850146835484966	0.0007419818767771444	-0.004879845272600532	-0.009982478087654512	-0.004804358181827096	0.0011834829313329528	0.002561144116099662	0.020921408858669055	0.029946930320933943	0.03790324505365378	0.0454442181101491	0.0805338086162393	0.08256042862396488	0.06539767364148226	0.0509183598006586	0.041487945154543106	0.04621345879650386	0.0634535516216687	0.08131637267406659	0.05208538153832663	0.04542782133809259	0.043446036328306896	0.025077499462299088	0.008836786237621188	0.020784822650048537	0.02223342854650387	0.01546924733193375	0.01701828138897177	0.018941664726770002	0.010056843334418426	0.009485458561992836	0.015032710110838534	0.02310564312431003	0.022378366549030533	0.012462095287120943
1	-0.01707239592302642	-0.0022304914259160527	-0.00689800784950879	-0.013499397117153568	-0.0029866009717774435	-0.0025095944316277127	0.0023687398091115025	-0.007850584096499828	-0.008709588800974088	-0.004659332940241833	-0.013451394587135674	-0.0010457764854324783	0.011667197914659824	0.04669037046950544	0.0888830251271276	0.08294635128461933	0.10980333643753237	0.10328322968735841	0.07566178792409804	0.05123951349902521	0.047536376272772816	0.0467852201205823	0.03699421667208874	0.03854249445326622	0.025751517548358083	0.02621835035468911	0.026972423514125432	0.035593388739461204	0.019403680116229338	0.04425240764430347	0.02739099596988619	0.03592278991895559	0.01966368732461499	0.0015234529489612904	-0.015043064950709636	0.010375577500439073	0.02084775751384885	0.016692124813422263	0.025867653479483107	0.017078562521477613
2	-0.007510033276571471	0.0002188018780958623	-0.008798790890861639	-0.007666888795753519	-0.00417796606080444	-0.0002716387698963113	-0.002535139592598469	-0.0017498007496139075	0.0013989670929709915	-0.0002372103271104619	0.001253937480294671	-0.0043030787717311504	0.016218754450600614	0.031177854485630017	0.05948770469050342	0.07653562819362747	0.04688982093482644	0.047129474581853924	0.04166333977651985	0.048403052164156087	0.03726165695322695	0.02607785647015089	0.03443360656746095	0.036975145456327047	0.03538107676354075	0.04658913270460408	0.042268599495105925	0.04000863502704524	0.04132788670384332	0.029452388204223388	0.036496017900618016	0.011544444168809358	0.018179477200244307	0.0360624576394705	0.03869207637509271	0.040074076005039455	0.03900550528193044	0.032022412119796215	0.024270852335682113	0.02074990813365033
3	-0.14144845972663736	-0.08928786412212157	-0.08785642490395823	-0.10931808642183959	-0.14157964140593157	-0.07076898951708657	-0.031845849597743996	-0.035010771877393355	-0.0040448413754579325	-0.06480002458258366	-0.11395313766772834	-0.05013266401755808	-0.038304836622699616	0.05960154226260495	0.12520839440997544	0.022688271751148292	0.008437692807564215	0.0887339236854514	0.055256848667283996	0.0721940082836568	0.0964957884107645	0.01807623763853218	0.026036370223378954	0.07375961998475668	0.09753125552502447	0.11186376487572323	0.21507712233103746	0.10139797476323775	0.10885395715503281	0.06364282708452626	0.04839708690137613	0.06740917833510857	0.045698686083981394	0.0036384640130268544	0.0160638943494911	0.03280659349896444	-0.0030036518631399623	0.1010801862803005	0.1851599520552618	0.1362456023246696
4	-0.010858026183438453	-0.0035595734199688756	-0.003162937425652608	0.006403826500004282	0.005718206729718988	0.003704371105033102	-0.000831984726551957	-0.00373759687184958	0.0028859657270729686	-0.009144019571549627	0.005228343466594851	-0.0023498871566403033	-0.00266269694882492	0.012820655462015757	0.02952173011180925	0.0378899316370043	0.039994225253901526	0.056147577958542264	0.057460068483897765	0.04255981239444749	0.0276596874690648	0.04059869021521713	0.05134454024428182	0.046057052792933414	0.05527517587892272	0.03776866367456149	0.04211083415316706	0.0463671300615564	0.03862882182633014	0.03187527486672202	0.025550517710298388	0.03162085419592923	0.033098692042673385	0.04139021145657426	0.041114555965414856	0.032514557590873655	0.03319424518314769	0.010770144147974005	0.03725025038975165	0.03178210760903976
5	-0.025430293876090998	-0.04934588703973608	-0.015035161897669402	-0.007968233035590949	0.0689107738620144	0.007356250808384361	-0.059201462336857184	-0.018160056380346346	-0.03459460619383277	-0.02777327087349132	0.018834995870645087	9.501325078438597e-05	0.02868567358314997	0.02535749754039787	0.047717162330431905	-0.029209331395661876	-0.05310494714743076	-0.04197807043825299	-0.04173060433477369	0.026568832164608574	0.10381266719083408	0.07192473582239782	0.08042439481762376	0.08995492867961838	0.06986512153384028	0.08130842350666076	0.07645312587531823	0.027568166286386205	0.08003637412641516	0.02658335009896985	0.089724719069172	0.021794170461173115	0.03564859873595741	0.03381761672399875	-0.018339066135642602	0.057428575737393774	0.014903158881605268	0.08071079973251129	0.1115892907160648	0.04479657367901942
6	0.14378772965464331	-0.0321873476654983	0.7961408256035851	1.1054742967608477	1.0076850016119454	0.282134730810494	0.11266873121845575	0.2331929486476295	0.23494191810252701	0.18931512890509064	0.6758759659798068	0.22393040867364988	-0.34659750852272947	0.4693177006132164	-0.2644593872630053	-1.5958840376618357	-1.3692050425631799	-1.1808267759711308	-1.320440120657446	-0.02794603556272978	-0.6597574056750006	-0.4327719025393555	1.122724231519075	-0.9880794684839405	-0.5046162680146806	-1.2625434527066168	0.2822227302338281	0.7213143176049065	-0.12952482784820743	-0.46554036389543757	0.5639252909132993	0.23862984576666282	0.5963743026357459	0.18769912827152951	-0.2799436978676242	0.4362361317607629	0.5239118934122754	0.8554520170719779	0.09009433531804174	0.7672740318084212
7	0.018933492807156786	0.03350308619505123	0.024972998029822557	0.01869170762381604	0.030341920605133625	0.028525004818505905	0.0295639467235321	0.025192113461526475	0.04189419046932956	0.0385628601644835	0.029110616381865306	0.01564423405778761	0.007649182422994615	0.008884140609740132	0.027061184045037358	0.017176631652314568	0.014722085905230576	0.036752888243178246	0.040907275152714404	0.033464489894775205	0.029432364211404136	0.03097335936016526	0.04132645886851536	0.02432621648993947	0.024388600660382516	0.021075975723046675	0.030850792674878634	0.0346781579647208	0.03561044567811442	0.037407787637604516	0.012875931012279199	0.008399820650758286	0.0241781813906243	0.0009172421823587926	0.010739569264212368	0.014945492684973161	0.03199579930782201	0.0245292169344332	0.015840881434457343	0.023953656605313765
8	-0.005796936113512431	-0.00046529229409433647	-0.002166960565409422	-0.0025112366007345077	-0.00394103685758775	-0.0034924150165883926	0.0029144361532928344	0.0027093388908951154	0.004012915942833904	0.0010742268198533332	0.0007821004574027759	0.001647599478320095	0.002183258351354214	0.006650253992046717	0.024497033414717012	0.038705572045785425	0.044431384796557144	0.044862523944170965	0.038470024423302905	0.05253188738464863	0.045064313217573225	0.05350842174197971	0.05584517259419661	0.06466928203135834	0.05928237975642413	0.05945419259631423	0.0467046971751145	0.033764587209906154	0.04004712598582631	0.03767033509571536	0.0321201634912996	0.0317375383884333	0.027753737642551648	0.025121469207519752	0.01990950366347811	0.016747722136361554	0.033043863440072006	0.02630937159494973	0.02690735169785018	0.01724009268582128
9	0.024785125858185694	0.015247994032934723	-0.0009884193355255214	0.001895462068613873	0.002906562586850368	0.006457207958049332	0.010060251573682838	-0.003469344254096828	-0.0075803361290838756	-0.00027931643118547225	0.0038364739215891604	-8.297126674222193e-05	8.82813957076974e-05	0.003422797153939387	0.005969705669634502	0.0348687084995499	0.043825175364020495	0.02265679361836483	0.023703806020292376	0.021400004651178108	0.04134109996562866	0.06196190313030344	0.05727617094824013	0.050823171637135484	0.0462032883054749	0.05440344784357198	0.038973749094629855	0.04339902501449514	0.03266366823349488	0.04351137148708946	0.038435143497980356	0.03698851153764102	0.04348046920358984	0.06313833705040485	0.03835016823935156	0.02346823307445025	0.02232791242607441	0.011017785202427669	0.020415802150129937	0.023096779001926818
10	-0.02194096721869189	0.010534801695809809	0.04918444451946722	0.0014151731408691935	-0.00046680172241300694	0.012479980689066006	-0.010034010563202234	-0.026461421055365288	0.02792043070861999	0.05624101017815778	0.03803123304615712	0.012538911513419565	0.04415694090832305	0.09893526420739249	0.049383365344126136	0.10110946312244473	0.043933649007072126	0.01414804614150041	-0.010054204478489561	0.005097429425995658	0.011929974767648103	0.05182525695826075	-0.024276427159679193	0.011524735790569505	0.07582736083751594	0.04916117536372912	0.03575480058826947	0.025672236761771054	0.0732689981068537	0.08898781184116258	0.03746184280329628	-0.04793486723474335	0.004541851170072289	0.01898523448847946	-0.023835469601748628	0.0023340937956708666	-0.0006196951795566707	0.003629237061265715	0.053769527521755525	0.055839582709148135
11	0.023807983089286715	0.026661082623346242	0.023118183140364776	0.020010379040538286	0.022630224173871196	0.02515106594023374	0.024817895069532196	0.0260405955218229	0.023639907323940085	0.018918138504583373	0.015793430514380598	0.025694627127660588	0.029073737350325063	0.035555691553319745	0.03665718290103222	0.02634379596253733	0.0300070457906269	0.03010362084158379	0.025458458069193547	0.02618904959900158	0.022693955019540222	0.022688756378380054	0.02617191422472069	0.023599778537630272	0.026982901487901195	0.021262004432955405	0.018724360802256947	0.033831752871136524	0.027678766233796944	0.025457847912128927	0.026001331149777793	0.02322827154481459	0.022114005938935873	0.020741262787639374	0.0224619701164932	0.030774755399283142	0.02875130393726231	0.02287359305278148	0.020593523309345035	0.017695850726039297
12	-0.002627737125612382	-0.015702479082111365	0.0062061922087616175	0.021937772211845296	0.012719946378006863	-0.0001381121860171227	0.017389357736026467	-0.001443720926206188	-0.008557695318724702	-0.004147706978198388	-0.0008356714981437552	0.010597432101103877	0.025602960510989023	0.03617246329133816	0.034186022514921935	0.06152986620263426	0.07879182523428298	0.06793811574389375	0.07474151629469902	0.06035507846103728	0.06425462016031168	0.06636536210950902	0.05823357309223853	0.05503631137509002	0.058580586591862965	0.030399388420644026	-0.0039961610935488725	-0.002200242761240998	0.026027685174618807	0.04286887324719661	0.050066090323324396	-0.012688620371490123	0.02188394028300367	0.03807610132814901	0.0015787614105718599	0.026737441807177218	0.01820758953008634	0.01583019269420593	-0.0015400300283890695	-0.028436889067847602
13	-0.010883935060840037	-0.02428252835183433	-0.017686109952527763	0.03476317598602406	-0.0027277081961595306	-0.017418524464543044	-0.01700805168658671	0.01815828394372303	0.036131714464446435	0.02633306352827374	0.05019446326367563	-0.015674864934925228	-0.052193744866348715	-0.002295893859059769	0.03930821128643671	0.0070283099922609366	0.06545795280003211	0.07074940222675578	0.04632212966387002	0.07762906203742968	0.0772756535283439	0.07208495672097359	0.05483338343737706	0.0647185066099799	0.09018494761394669	0.04335031696437136	0.00119543537379995	0.04505557199810143	0.02524644362020931	0.05227779664013456	0.05869482174310249	0.044564728591229376	0.015447023780395528	0.04142296138507089	0.001395205499099622	-0.004358132260809967	-0.016919847219318065	-0.0445436006521282	0.03369850785024317	0.03247091095577434
14	-0.007079894902453435	-0.005580504070945631	-0.0017210842653881196	-0.012290625789276217	-0.017481518032664695	-0.007371779728992196	-0.017063658964785504	-0.015505561083618688	-0.010779080872964393	-0.0018664712871607635	0.002119609615335239	-0.024779648259687582	0.006160971030745297	0.08515613160279319	0.10161998204968696	0.05946129909169592	0.1199825275765432	0.06875186158731403	0.021240442300727476	0.01761056063909048	0.02462430512262072	0.018822638392994234	0.05237937923137386	0.06784312043320416	0.05698157551832341	0.07198560232119418	0.06662654686193664	0.03171225637344145	0.032240320055553995	0.02226625080783596	0.012500436567300575	-0.00010112142990904576	0.04142493771613257	0.03316489120182089	0.012999908269571639	0.007804475678997732	0.03303863223020204	0.021840132024756	0.004036440355228985	0.02722571403142538
15
16	0.008765621062686807	0.013778978012174578	-0.006252137222043714	-0.029527728408107846	-0.013314958777817692	-0.0073449618687890066	-0.01687516805653615	0.010682211610857632	0.018194866031293288	0.010095317348673657	-0.012225098270295491	-0.008607180550660537	0.04343973346922976	0.09825875507846672	0.040536639224514226	0.07213707913030742	-0.009409534411000257	0.09249524125342934	0.07761256859525245	0.07563658168287003	0.015847945629445307	0.012957367970679921	0.039062988284094005	0.019594405696393508	0.025969847585617895	0.023714516821654916	0.038155108157449685	0.012530157374581598	0.044299269089729545	0.02260534277137696	0.04579792549420246	0.058413881308957076	-0.002524212941483738	0.024009946074781935	0.04208934884681716	0.027845188604578474	0.022163272609228703	0.01878430533830372	0.026553043824050774	0.02405352652503485
17	-0.004455045105233535	0.012324846779956728	-0.02613959498397105	-0.004274111038867241	-0.006593610421838061	0.030543916619513577	0.021012588054142346	-0.01449021152797886	-0.013598810923013372	0.02275445459795626	0.016609100651675767	0.0031929003053562752	0.006677065419723013	0.025472834355657427	0.05705490432858604	0.07894433541544178	0.03931995485957185	0.0836502776496249	0.04284370340676117	-0.0074225154499386655	0.02287458911303837	0.04879273094115807	0.049686132155333816	0.08324005497503946	0.0741256082757571	0.04829223641525281	0.033360875569207984	0.07664977486390952	-0.00010042680543174492	0.0482939909083756	0.018661200891694894	0.03606527336663116	-0.014825092343651813	0.02890317580535594	-0.007303787120796604	0.012168592967924378	0.012932537354745928	0.01741260345151382	0.036796605279546896	0.010546340942268077
18	0.009773317576150102	0.0048412815303696165	0.0004031447901993398	0.0035244015480972884	-0.00255641669782907	-0.00999436537362704	-0.0040137161279191974	0.0029044630952751115	0.013977367189564138	0.0038531606568922203	0.005858481000542637	0.006465656005636627	0.015324620700118146	0.04562020089023051	0.031158605117898523	0.031959444910702996	0.025865985518660334	0.010067392525072511	0.01586483360583094	0.023822007947983375	0.02174531738765997	0.04658640395447496	0.06240376884976997	0.07898420798170475	0.04389840333148433	0.02710902244388898	0.031624005670696696	0.06125247895839041	0.045278635954096605	0.025442820282388864	0.020813584477908723	0.035471126745857465	0.02262604026155352	0.026195326270999124	0.038873214674461455	0.022485135808184727	0.037708209492423136	0.03715847388990794	0.03720287244370339	0.042421084710596
19	0.013424062190153489	0.03795337296049416	0.03364351286847912	0.014852644639434705	0.0006799840950328021	0.010194046138219216	0.02797127152366944	0.03247318321926933	0.020228365454851998	0.008573098402773085	0.006416617354931879	-0.0017077183913861576	0.00040285344205848704	0.028893826497442893	0.06555746954821139	0.03198563832042789	0.019768996734030514	0.038503456815402064	0.03709975072571136	0.04826804956236805	0.048423505515396925	0.028835860143875472	0.025343536788681363	0.055429277043615346	0.02820186572487195	0.026934764605462094	0.017700356718697716	0.035333219229243464	0.0368493524619461	0.04124554694854162	0.014775038161541664	-0.005883003199392453	0.018156294423595475	0.020773731730797527	0.006963873486658667	0.03734634406370096	0.031913599491660234	0.007187779647914697	0.03218733701317117	0.017099237898444256
20	-0.0018212890055334537	-0.009548417689526226	-0.010423846253939092	0.0022587301426947367	-0.004537140092902679	-0.009006101866807779	0.0003355140318735119	0.0026676692789002507	0.0023977689671112147	-0.0014428454649709375	-0.005197924004585924	-0.008606679803806768	-0.005701966486431708	0.004625490345619071	0.023061229835087012	0.045477127909530304	0.0648539281463513	0.0811338678581491	0.06975405701179643	0.06772649606341612	0.054981992472046354	0.052405310963999883	0.056309555822160615	0.04849191935356491	0.051575107774525376	0.04542335345019651	0.039805892234630755	0.03879463908809886	0.0418000550511119	0.044294425879758036	0.03765102170965823	0.02866073906262478	0.021334879225550402	0.030155271300186918	0.015020273483330557	0.02217602320212873	0.021143692219891257	0.01523790197307791	0.014234543156589253	0.012497733654844278
21	0.00016043389126287776	0.004035193974476057	0.003636831229151167	0.0035613634692107793	0.0061989883259978215	0.0037411687677654038	0.0003729498137790978	-0.0005046527507479061	0.005447790870698727	0.011485230949527095	0.015944678199203356	0.02992730626219933	0.061272558829666174	0.07351506868847	0.08531300184254727	0.06856747636981948	0.05378566529432599	0.05000289209518374	0.08181310713311608	0.044491275058842705	0.043493314647010825	0.043375041902828294	0.041385360129913305	0.02955877456999318	0.017363030231977605	0.007735583643678096	0.01717164479515607	0.02371256317635417	0.02982976401902701	0.013221632165606496	0.005392118965384652	0.01568963897519708	0.033020010300563785	0.028664074793923165	0.021745400744111406	0.003607943349043844	-0.0013132850207170632	0.008964727904020467	0.00994956745526049	0.004664764937171717
22	-0.0005898063382177413	-0.006124855979431902	-0.003864524796645923	0.0009085583222660585	-0.004096408199852714	-0.01257639704921433	-0.004606454068217708	-0.010936141877247034	-0.00036422644574171014	-0.00044815724179928613	0.010058461563285633	0.050669923487710454	0.07521947117783107	0.08402971426770191	0.07645444609070218	0.07273037469140393	0.08251364304072724	0.0605151503025166	0.04359801157145444	0.03482337072970912	0.040946189484944065	0.04646356204623798	0.048884305278121154	0.03324008530566047	0.026229865865709436	0.029793661098211358	0.013381264804369103	0.017413529728624144	0.022965572956888263	0.04357380576907539	0.021684589313070827	0.008898887840998813	0.019144563922034685	0.017475880334075423	0.021720116972591238	0.02838606369638713	0.01384999415491163	0.0061688414229576355	0.00015279148474797404	-0.00828772472855702
23	-0.006491495962157378	0.0002482934881684194	-0.002906144504176395	-0.009032054950008297	0.0004948826308830637	0.002068461870859321	-0.0019076911726360374	0.0065185248088240645	0.0035610611542971574	-0.005379350120548528	0.0021200260854951467	0.02910172227471751	0.04733454802091343	0.06578773593983651	0.05856713347413721	0.0669354057075941	0.0730281918704822	0.06057209413822276	0.06054559699311279	0.05374420995301984	0.053801688764549827	0.06827778145852355	0.04086643923464566	0.03337686592328522	0.028040066539739394	0.03298522153339472	0.032627996804127035	0.03845956799380229	0.029177549943999563	0.021050728191770545	0.024299080160931276	0.022904272551351183	0.01996460826264149	0.02597039395197279	0.00947943622134653	0.0062410585166281715	0.0023995166136842466	0.005801072525579693	0.006010934805452358	-0.00664543169846233
24	0.004852795421835152	0.012976173310266197	0.010762059014988896	0.005707448648525241	0.006518768063935109	-0.006268408068894281	-0.004655585920611703	0.006858018094330887	-0.011165712257873972	0.00766406626822634	0.01775448471265271	0.04508929365952814	0.02959507475223178	0.028999366238183	0.029540107294763362	0.027217606025263155	0.027813374134959958	0.049528797430835755	0.0377446734488509	0.0230961184181467	0.01624346689094884	0.021577100390928215	0.027476505490987756	0.05169699190521468	0.03715966673282631	0.04651099814536662	0.030095884819879817	0.03900742724751895	0.03970689599512599	0.028099481306430665	0.047234486540686266	0.042536179385090224	0.03843714074053792	0.04267966861817215	0.03424408926304899	0.028541706085271925	0.024815922524360007	0.018657307040194117	0.013637261056944463	0.022013301130322873
25	-0.07729115424474037	-0.022257300966659874	0.03828617742119991	-0.03787799215066069	0.04019855841463417	-0.05840322709623867	-0.040692631950084386	-0.016284575352961402	0.0007746045034277027	0.07127230756477317	0.03845154297631132	-0.009627494029089523	-0.11668845482729089	-0.06187141932203804	0.021631888909678793	0.011026312474074254	-0.0808201561142689	0.05770317284753852	0.13461050497266944	0.06457969068881377	-0.039821608730592234	-0.017474722636249423	0.0021182661065821387	-0.057660708951911624	-0.0684760708988106	0.18004575346948234	0.2221454094193813	0.0827170752293917	0.1501844732271717	0.11750250458039616	0.14411067965119229	-0.05331010006912191	0.029543300166926842	0.16363300067218953	-0.011010401459957254	0.0469401132433375	-0.039561091248044127	0.007485647351634118	0.10353200316933397	0.08063612298857933
26	-0.013534556811298618	0.04747038636150001	0.049965859744261217	-0.019633542902775233	0.01253909941477214	0.006371452337106	-0.032346127929276644	0.009518005548332624	0.017084203707292085	0.015909256084252657	-0.013198837223645975	-0.048989985567957445	-0.0032181740564672543	-0.011749525489306746	0.02384721011000182	0.017191585833970274	0.06580300794388294	0.0058785120704331	0.0071256019398404195	0.04286739921426694	0.026553870396123662	0.04486076335456221	0.035392035058637285	0.11467403404454901	0.07533384015995806	-0.007083841216108632	-0.01588811115195028	0.03051709540311058	0.06719243843735224	0.04775516094483124	0.09462924842121627	0.06585806936883516	0.12139447477224316	0.007684159839593401	0.02135283644966661	-0.02482270534511152	-0.0036800362284475125	0.014554781910809786	0.027320638589725568	0.07750041646121947
27	-0.0015759952369775474	-2.941731964788108e-05	0.0	0.0	0.0	0.0	0.0	0.0	0.0	0.0	0.0	-5.936803988835382e-06	-0.000544557078152159	0.01253830550593571	0.02392652820221998	0.02285422295683958	0.024138729962878726	0.0483726021904117	0.0759798283115265	0.07867839225761596	0.0954616537256962	0.08279467895219299	0.06385569317186714	0.043532184053612664	0.03914483959382776	0.03233661299037752	0.032026287580906455	0.046815603100872925	0.037120608618471294	0.04883939554686653	0.04498318894904075	0.025335787175016892	0.0338467644604834	0.01760733455163446	0.007575413059561328	0.00028403254222807357	0.0053971455880739705	0.023208864317876245	0.017572817257921296	0.017928391814810266
28	-0.010220722231457905	-0.012807692190678293	-0.0019207540434390388	0.00219038302983751	-0.0048551411807657985	-0.005181974110018817	-0.006051548707660526	-0.005369372118637295	-0.004280388298688159	-0.009198941511546531	-0.00759838689233452	0.004066634726560077	0.01806736784257053	0.04054130486153969	0.056697318127000254	0.06493260684293933	0.061080227030731564	0.0542116304746276	0.049040865072639654	0.04821833805241998	0.04415071186813851	0.033467256703558663	0.04212950354789338	0.04435719446100389	0.042025866285854405	0.042553947681124846	0.04027035474440225	0.03128538042961768	0.030626900294983796	0.032686659694406664	0.032392687493263496	0.03512062204848773	0.03313842973645447	0.034224742166129786	0.02841894569373061	0.025917435869251413	0.027486046741211745	0.027524175088787847	0.024248339117193863	0.016413045558865583
29	0.022955542907455596	0.037758011354433275	0.053493754926506334	0.028587847338765675	0.014871099634390405	0.013874452088821135	0.02591225864672813	0.05809488200490042	-0.023355304351876764	0.008881218245180351	-0.007206766901363888	0.0155054806457231	0.041351516794697	0.015212478222260298	0.013565759952067314	0.027603099371014538	0.05280042962947027	0.02702773696981563	0.02403929761653282	0.021627697831410216	0.028575984892045856	0.03354984616862185	0.09025341436832328	0.07971240982173661	0.08830620282714324	0.0628491720352057	0.08649439356951627	0.020021505757007067	0.018868889066946812	-0.013136558756756681	-0.027444985550448428	0.007284743884484564	-0.03706501203830313	-0.029771259654416574	0.0554372224151497	0.024625195195189582	0.01242658198299962	0.04153560922548193	-0.012460718727970941	-0.0026631294088882078
30	-0.01489905060551398	0.005109255972495104	0.010001191652193615	-0.0050427035095311	-0.01233845042509416	-0.003731627080705241	-0.027399969888441608	-0.007226264280515095	-0.019479138519008947	-0.009748819286991325	0.012742547589603513	0.014511436355544853	0.03364335312959829	0.07129789388051408	0.06147688531183794	0.04436720765763246	0.04854533891308563	0.06334270952159647	0.051997170197863846	0.054853400813995624	0.06520662194085637	0.032202426900045815	0.05163330031917832	0.03869488470156559	0.05479989932424844	0.05872638873059167	0.056658684445233067	0.03677009314829079	0.030525341992145134	0.03990132495834104	0.038703274021567854	0.011641845815005767	-0.002765149434353831	0.020119552998741522	0.02742745612911266	0.029074457960360452	-0.002659220211410067	0.00877194416139799	0.025939503182586213	0.006605001516335048
31	0.0004532722882615088	0.00270714235349685	-0.003524457807960666	-0.004079279131392168	1.7370915971040398e-05	0.0032931742821200732	-0.0009207194470001823	0.0009813734570645449	0.004510576421834579	0.002257612756136191	-0.0018263301422991017	0.001532692417819508	0.01718395191518725	0.03437926015395122	0.0625267470075147	0.07130578659856555	0.0679742412763458	0.06491140206176475	0.0628783938012191	0.06639257512165345	0.05980147915147482	0.04602587753580017	0.04815632207660113	0.05361292404452649	0.0461423891042714	0.03342457508612977	0.03304927653208436	0.04127785968664444	0.024825924259700125	0.023729414382319094	0.031770148347937364	0.018248321488822432	0.012012013722059402	0.007681040601137099	0.007814870425849458	0.011966745736754793	0.020104836465886032	0.015199873319686735	0.005602504535610384	0.006598817196450464
32	0.010692266232069729	0.02176101497460969	0.025909396769434483	0.022803737457968678	0.024616382757245505	0.02193229708989802	0.018149510954874146	0.010017222805564193	0.019098729517153277	0.011839841127767951	0.015065158090798031	0.023679116750345338	0.025499968664871885	0.039038344251160595	0.046735003709867766	0.032971516022329714	0.027128656861066455	0.0366878770192562	0.03679541740564136	0.026165285066985303	0.03801243132576395	0.021993277083925213	0.02053591610530755	0.014120888699275842	0.019013889388694565	0.022607837190945182	0.022558491846262678	0.035396198978229466	0.029545420539764715	0.022968653858350535	0.03681038340392923	0.035166304029594184	0.02583912334364653	0.029358008025249523	0.027856464904722336	0.028597161747264004	0.018836631086754797	0.016677011815605644	0.016446678947284965	0.021072484150520817
33	0.013985772137523398	0.003994179209841612	-0.004161384220743227	0.020347133193838404	0.008046591486029021	-0.016138848610814938	0.007633866023731488	0.0036964869749192006	0.00032367405785066667	0.0009685022749542904	0.007974486569107087	0.008669949725552467	0.03791427896666509	0.07607014420460691	0.056661389079783527	0.046982897511191266	0.01747366945989207	0.03046757049559629	0.03444770377619521	0.0363539882733831	0.029253156412739862	0.043891673579567976	0.05261370920565764	0.010761050687613991	0.03244479920156566	0.02959154460126811	0.023686897704275026	0.01766229277642781	0.007369257931739464	0.02256047711781239	0.05412694499272585	0.051841142016807645	0.027422079979449395	0.013679269256133421	0.009935531525496533	0.02348425223889634	0.04793573475908353	0.04052098418892445	0.035160361089232	0.034346790145480005
34	0.00011222403273874215	0.011834668726032296	0.016284470214590556	-0.0028202247844690675	0.04870684956850186	-0.018191215229387766	0.02979591792489468	0.05492963344114426	0.06066106927722883	0.022043093675097734	0.07695483004806992	0.025924087932873645	0.08069257736947419	0.024782029454580183	-0.005836177639380449	0.019473131651082908	-0.020136359558182167	0.06198241834252553	0.02461445432533385	0.09774484723151347	0.05088088624788742	-0.002166716976248803	0.03744287180547801	0.04046438230994978	0.020937535733590647	0.05791410701645646	0.05234764517488683	0.06092181242747725	0.017272676220073484	-0.07027110173679547	-0.009852645791546488	0.007058160145723	0.013930142275371562	0.07834557099793771	0.028383163578139865	-0.02428169940957434	0.007457965188108906	0.04539751004236452	-0.019378211111883006	-0.0023563801416604433
35	0.014229004409855108	0.02086609509831025	0.017130600669293186	0.009635324010102864	0.014932838620652155	0.01331462076411797	0.010754579197785191	0.019319252695180526	0.015381076460670759	0.020842018926152225	0.023362029683281094	0.027665962277160408	0.03919190430715984	0.032977640463232386	0.025217532998643027	0.03125446470786276	0.03162913930765296	0.029836450460084422	0.030696511741804423	0.03630548522579959	0.03548296971786714	0.016239049064775996	0.01889750974169709	0.0316137200823199	0.024489714526136942	0.019186897995320182	0.03563200345063285	0.0336034873605393	0.027625935771805048	0.03225496533911235	0.03298404649983609	0.03428312656684987	0.031019745921758837	0.03048967867123809	0.0271666707159864	0.03156939197878081	0.03022397734142473	0.02215007531927849	0.012065579595652983	0.008478922314185912
36	-0.006898105132968518	-0.00021777149024087338	0.009577982199863715	-0.004440357793048135	0.003166338331393233	-0.008581419676725736	-0.025673381605820604	-0.002346254468866486	0.01710745262769596	-0.0030727710656241686	-0.004444157036411969	0.020653309391979353	0.03818124055756839	0.08022663820142131	0.08603686922997653	0.07914079757003165	0.07191456417311091	0.0816555871273334	0.07056372998540039	0.04203410269888158	0.024397622385878802	0.032418502697322174	0.034167206415605	0.027916169537643185	0.019323648936956917	0.022724025190654997	0.018636762055367007	0.015895995392128676	0.018869203692424997	0.029269749663115418	0.013216994408511989	0.015315794688686568	0.012195011025121506	0.018217465843860026	0.0371728998360668	0.04553319241795892	0.047160781955204394	0.014113147773785752	0.007383108607072641	0.0014883236516842623
37	0.008018183642807932	0.00954207613980915	0.0051695705131008796	-0.0077198248667617025	0.0005501711961858068	0.0018789901821262465	-5.9974357125687874e-05	0.004208228846156001	0.006511781637833383	-0.0038320969774171968	-0.01187612792580945	-0.00024507842381649424	0.022762221742790897	0.038939160423796616	0.053522433503455716	0.07431766787215721	0.07042227362064715	0.08864234631490908	0.09641209534105176	0.06376172870200952	0.06292914333503165	0.018169695297764306	0.015453736169241013	0.020471396069930994	0.029231013723256098	0.04248768616878768	0.03926597158712823	0.03203245781046718	0.02078544717151323	0.0280175253886253	0.0410233510006032	0.027667259397842193	0.005134892782583963	0.024565362155983983	0.0233357744588262	0.029224748156027498	0.023791080649230863	0.004882634115150259	0.004840438459351866	-0.014235441025252475
38	-0.0043529053459805764	-0.0038805229215932175	-0.0013155555026792623	0.002495387328172052	0.004481326721791943	0.011144678316861908	0.014752270571446452	0.009225246161028027	0.013678120329426878	0.01186691765782133	0.004133064565918924	0.013941424117075944	0.03751156940573037	0.055252229486876046	0.0650110627155949	0.05519048318578941	0.04056329845225759	0.03427166069183202	0.044352472400287835	0.04036780360167398	0.021711296850133177	0.043848074116410236	0.04350413721321556	0.03797001963543879	0.037257462345301175	0.016445990799076885	0.030507184156235413	0.037479154321733675	0.02799420851841276	0.027445799095029092	0.02029481706891318	0.026539604388742876	0.0337998473467994	0.023599361684574358	0.015616749688371605	0.03654339011298744	0.015123595618585013	0.025809672948771928	0.011770016371010146	0.01804958578092467
39	-0.013177596187825063	-0.021354326088797324	-0.017700247576861283	-0.019121195100278172	-0.021082361931015755	-0.01287766280773607	-0.01049757866592975	-0.018278518478722167	-0.00801126592409302	-0.022983909287693866	0.005367821237183732	0.0323726161360684	0.07448229939358363	0.08529266825114275	0.07022277752142862	0.0738264886669337	0.07846606263318298	0.08359611666427078	0.09190041173039773	0.0721534639129579	0.05853143238029339	0.04848036500045239	0.047581830079338805	0.03238567461702811	0.04127018666488576	0.04064750747546538	0.036064561769870725	0.036639061022185476	0.02994096085442685	0.01408646317132114	0.026089206195817952	0.03985001909656936	0.02786853291067564	0.038462665753878945	0.02334671499052613	0.014285491224358142	-0.004196604353033651	-0.014962903844700736	-0.008212919921318515	-0.0307543091862391
40	-0.03593098986800747	-0.0250516905368747	0.08480422261089327	0.04845666561977616	0.009631997448068976	0.027358756311686983	0.029976520362990908	0.03441767895203404	0.12626254582497126	0.04854910554484059	0.04768911039070791	0.01808233028316631	0.06645722107258725	0.10551097012026567	0.07801563710663624	0.021567928577315036	0.029657281617740748	0.023253991059988724	0.1451611286985498	0.04913663589374427	0.01444328214831493	0.05002023333481593	-0.08092586804373052	-0.08820090806613679	0.06150461431396682	0.18756293264836338	0.04762101233156942	0.019601118616941804	-0.1061027230596382	-0.05516580342079901	0.037141264199947975	0.02709606467929224	0.01358632171632701	0.041891300001157386	0.02560998353058565	0.010621705090515306	0.01832862803016175	-0.057962950201864975	-0.10049144189107898	0.0008141869502068731
41	-0.0009563686214728428	-0.00562307587454465	-0.0037135569594467033	-0.009001581667988055	-0.006115400679270074	-0.005557196943939174	0.000317976819727981	-0.005496447270726278	0.0023262769052337052	0.004651778718698361	0.02303534441506817	0.03776186755725808	0.05602391452958511	0.07122801034606534	0.07199590799061914	0.06138976245824084	0.052137375398806377	0.050130091849740044	0.044396713694370545	0.046823649275302595	0.04633129164064	0.04290826884759787	0.04221185918715347	0.054710062261814664	0.04617260194437761	0.039484731995592326	0.03267075130915632	0.031425414028962984	0.02932160826059728	0.0243417171714433	0.027685671432592387	0.02448622349326677	0.017771091944373988	0.01820296774125127	0.01734165613345034	0.02180346856696978	0.010906339094770573	0.0032654860669745775	-0.002760347800625105	-0.014035905261688915
42	-0.0004708077275097034	0.003748781881885402	-0.005042145979325171	0.010049418958847596	-0.005871651409656565	-0.004898109200037131	-0.0030455363009765962	-0.023119168308656315	-0.007341767829642919	-0.021141573317911912	-0.010191667356648131	0.001027957062005482	0.052333729752990166	0.05932689539880538	0.09695501990124847	0.08751079720018205	0.05512507101336731	0.07824689909575833	0.0532869926925715	0.022423490529583565	0.029496796385898718	0.027232693150422788	0.052727645924196084	0.03757654201722419	0.05798233021043227	0.03895086266432891	0.03174035012943411	0.04381312293103138	0.03273457306100674	0.03556408402957002	0.04404905551311898	0.03859623062198878	-0.011268336803320234	0.022904768823925573	0.01803292863326715	0.022822752546692016	0.02811253228020626	0.02066538417876678	0.009981435308362124	-0.020628377663433388
43	0.0042437085411839515	-0.009410111612594722	-0.0013637934561966667	-0.009273407879224196	-0.023072209504151068	-0.01621923071133544	-0.003799347865912736	-0.00807870530735999	0.003205026038689515	-0.0030300353948812283	0.0027733417656781918	0.020878980682293068	0.05000655049165408	0.06424121397470983	0.0796127881442507	0.10771595157137764	0.07882965032825173	0.06469891777452103	0.05013710112746257	0.040907159389300694	0.04305524585187349	0.025996317747407655	0.010365006842712224	0.04048731017136188	0.012597554317129247	0.020987027448200107	0.03383914509378577	0.03337033499854105	0.021124012483995404	0.03014732795729009	0.037667465182603006	0.04337793699941416	0.027746862465449662	0.010389884970111288	0.009440598811641724	0.027043676088643248	0.026121893943268068	0.026435261938581565	0.01443037706176962	0.012373211528503736
44	-0.009052956974661451	-0.003929419436155281	-0.007332791494785404	-0.018215760400439804	-0.030100506192825168	-0.038991913728997143	-0.03483040993983741	-0.01727016355694121	-0.02215767061105671	-0.008475571663613202	0.008305614697750444	0.0072684471669777736	0.022876027420861512	0.024365736728962965	0.017123081414495336	0.02471998673530729	0.0455793038077745	0.041725353609073215	0.09371479305315897	0.09022345720160589	0.11896126908025421	0.13511651411533485	0.07533432017281073	0.07205073913837846	0.07249760756237367	0.09107647717638925	0.0448803654990296	0.029685738466878667	0.03983164278869436	0.02573338060450167	0.021604506529298413	0.01745533356233635	0.005654711901764232	0.03034263572501325	-0.0036475643711454467	-0.011819814324713325	0.01493309328605325	-0.00018361109848111408	0.017756552941995307	0.017191463406578403
45	0.002380627053750414	-0.0023561406621478266	-0.0030378652608543857	-0.002023593512498116	-0.007037692107515702	-0.006851237626454157	-0.004074951675422738	-0.007505371394822174	-0.0025321108141552746	-0.0018637881756528103	0.004371889567260566	0.00642797618930373	0.0008184536682821895	0.012574893089175622	0.040358599938770195	0.056917641452066486	0.07652007732622418	0.09321136934269673	0.08983962825086782	0.07424467942759073	0.06304075931424415	0.04667259632353506	0.05541489404753925	0.061112585937622664	0.055796677263346556	0.047307645327097574	0.053253219985711114	0.043217607087365155	0.016694641805811386	-0.000456754714751953	0.022590831942016904	0.02223181835305838	0.018313452402156805	0.018617753157736516	0.028700153449497546	0.01806806542247875	0.006649451899739964	-0.006353399486262181	-0.005484311995746516	0.014229228401337472
46	-0.07540669591514237	-0.030652940871754117	-0.04816966948520058	0.006812221699994699	-0.005854148597220971	0.008519046780631687	-0.03761332878392887	-0.005197272839714595	0.004711538797198477	-0.06334094449433333	-0.009830076798400858	0.010601682609712108	0.06065264056747892	0.09494748402391535	0.09715638553035902	0.00860655796355364	0.11234190437475834	0.03683229659856071	0.03651436605861056	0.12937954612844513	0.01905463755591405	0.059856615373861215	0.11270350058468938	0.12192432494139888	0.13210751912477686	0.07931777814554615	0.048338907937356144	0.04652810672666355	0.043056069337448696	0.019948601979198597	0.020851515742100604	0.07200067837447385	-0.0049358440998385185	0.002670562283786467	0.03419083923220735	-0.05291262721105732	-0.018918619095770094	-0.03532762182315195	0.03738561520611653	-0.0688511536632433
47	0.04589116765729084	0.0037600041854287973	-0.01792351766090937	0.002494713281914497	-0.005385832038184014	-0.019895756501988004	-0.006814020284630935	-0.003307086701952948	0.0854031689082335	0.05844548678209607	0.0306106876330623	0.04905460334421612	0.02968556099618845	0.032298151628807434	0.0040504964052028355	0.03296526112391083	0.05115017664489432	0.040062423081397354	0.08019160874668398	0.07272141073253562	0.07487007640662807	0.11980903694840303	0.09172815798203075	0.028270202981493735	0.07765134498023456	0.0432568023395159	-0.01570973496407343	0.031105555964191595	0.018307130403316815	-0.01404366516884663	-0.019988568533270763	0.04447603641817536	0.050650962445559784	-0.00814496202007968	-0.009310108484734902	-0.03632998915163662	0.0005660522962106141	-0.05022743088646226	0.0014220745318175325	0.006182317547328915
48	0.0018028680563199606	0.005224077987261269	0.006697764420421779	-0.0003124424155048125	-0.007327482880089646	-0.00012158507755298649	0.002737195199824589	-0.000208596369931502	-0.010091462786437957	-0.019456135210178655	-0.0053293010040709405	0.004426321021375806	0.022768791058496347	0.05583346836002208	0.06926818082667804	0.08467686679334345	0.07341897415862915	0.06532399401397801	0.04297522592983934	0.0415059785526618	0.04814445088656031	0.05637300456271503	0.06434591594418658	0.04922517905981834	0.03740067642147791	0.040245777184530866	0.029165250413406358	0.03493148623804553	0.030744266506678605	-0.009876359401128916	0.012617162052376568	0.03274629546602983	0.029878731383275573	0.026084356768039395	0.015501139473557867	0.00740972327575563	0.027413648179273553	0.020090639102108	0.005543008619678394	0.008202947228529444
49	-0.0014950851920543999	0.00269269952415587	-0.0006980922625554365	-0.006368052243270009	-0.004184044273283694	0.0035366621274998795	0.009601672294387327	0.005078388715753715	-0.0010221839905579263	-0.002174232613643443	0.002485149834985145	0.008648601547001868	0.02329905941850327	0.028653121245971212	0.045308935438201435	0.06550245546322771	0.10433189341266462	0.08497116275718786	0.07105534899628928	0.06262804770678082	0.0334609714711853	0.041785398429651475	0.022181502835254868	0.021731285504000195	0.02847442971559931	0.04071314868218135	0.016591170207882526	0.03680710581093881	0.021433216703332942	0.026418438432445217	0.01825544604973641	0.026902969200466333	0.02353639084887584	0.023433797694337646	0.03084777324288925	0.016987916927559403	0.023573280229907897	0.022320256701529036	0.017121362859297745	0.005572630545683312
50	-0.012075349628370584	-0.009398600689652984	-0.00476466499417608	-0.003944411038528168	-0.007811641137085718	-0.0006545598047976183	-0.008952160391431017	-0.010816033319398172	-0.01299777700790232	-0.004303045148132705	0.02022084670465078	0.021794348948023772	0.05323119893752853	0.059452654857387856	0.06651721659463453	0.083709143414765	0.061271107232628755	0.062273864224030404	0.0555234704558514	0.05315673219188564	0.03972257035433215	0.03519829475698515	0.04875060683365692	0.04209911500553904	0.03842083923228994	0.041192649236076066	0.037841512406124295	0.038561873369417285	0.03038860472963019	0.034317472326816506	0.03663527645624297	0.03733840717706869	0.008263588343737456	0.027130921331734476	0.017655769980862435	0.010358997367709483	0.007687204088095797	0.00455835556908244	0.006990105832000474	-0.0045445047993129825
51	-0.0013553372250898088	-0.0030318249683343674	0.003601935258920035	0.0032264302902748196	-0.009921384487752658	-0.013142374815341546	-0.007341812101117131	-0.014972159349956592	-0.005407845078549521	0.0020693481641830755	0.005437296814779574	0.004340583400872849	0.02318026255847183	0.04606089437437421	0.06945029144302878	0.08409123699959595	0.07709633376311967	0.09815124597007384	0.08126172042917847	0.06745487071652369	0.06750946575344648	0.05588639864936527	0.061796940445277726	0.04115235100713668	0.04875352212480143	0.051615261428389896	0.030432480287477148	0.03930810786994318	0.042769150807452805	0.030538144582032453	0.014033353196942608	0.03257775615757231	0.018332175940858144	0.007154774939283817	-0.0012726595430295755	0.002986785480310843	0.005476182292171155	-0.022020103354233062	-0.024786406143438723	-0.01249339407901579
52	0.001554019069021573	0.005911773845341784	0.001985651437213878	-0.005179100592294825	0.0010998905277971505	0.0027287393114211107	-0.0007129644665886794	0.0060111977985263165	0.010553848777113546	0.014756974236463665	-0.004267353939825273	0.03617693682508614	0.0900755789345662	0.08205787803216062	0.10044201380835216	0.0723887686402355	0.08237059279143852	0.0672849703133115	0.02780201150672278	0.024042348160632013	0.032198867671505906	0.006509360432316448	0.012077320760189783	0.038303536362572096	0.042850601677100905	0.05716007589786059	0.02847313092217254	0.039503694045388504	0.03938695385465516	0.009480739035480816	0.04186627598385006	0.04747581214918963	0.010800200659829647	-0.007300194736269169	0.006991429719113177	0.007736109581204301	-0.017739187241663863	-0.024269932389484487	0.011836493287592271	-0.0004250626893000389
53	0.005401486314425897	0.005626470381828227	0.009909761554595166	0.01097634036910319	0.013404546391315546	0.011391772097108567	0.004118611880828536	0.016139256312636782	0.00208878424482913	0.0018995768803133993	0.0015138062614678373	0.008917083830397299	0.0304836071706663	0.044720964313274804	0.05392925066018592	0.05976352202941327	0.050456228539073965	0.0655779382967619	0.055684976692550625	0.0454916570145715	0.0435840692452428	0.041919004457381906	0.02751248383953935	0.018431840511096215	0.026805105104160988	0.020214450631771835	0.026279997043054913	0.01965075068842225	0.029412428427623052	0.033346306538592274	0.03346901279874164	0.03716185588948056	0.024420014533233992	0.023905519914585147	0.025995815914639432	0.02556580404134562	0.02669134856968486	0.006800068702181963	0.004416348637922046	0.006922133275951413
54	0.0	0.0	0.0	0.0	0.0	0.0	0.0	0.0	0.0	0.0	0.0	0.0	0.0	0.0	0.0002868486816639723	0.01653930152367477	0.06054203012162491	0.04991329354286337	0.025195078994409148	0.03499258980686203	0.06068169146334544	0.05279813808855698	0.019000036330137592	0.016779362062502228	0.037483364580002364	0.0402052789817697	0.048975630099482505	0.04794956777015549	0.038854034617006025	0.03171336572410305	0.050230283944086795	0.03687492443753084	0.05120343462767428	0.0557400128747105	0.03769057142564944	0.04467546780142334	0.039927430881378206	0.03527201506466276	0.029275353418811597	0.03720089313591265
55	-0.00015586571163550504	-0.0062964629340178276	0.0	0.0062964629340178276	0.0019105925370819486	0.0019105925370819486	0.0063902340583259516	0.005347983640469995	0.0033950078765302948	0.0008962876652211939	0.006776644357006638	0.003069101310040087	0.04269779943758088	0.11671393341281902	0.07305372361255505	0.03828524766613811	0.007405516220150294	0.011256896592852365	0.05337435563726243	0.020430117321699668	0.027293244534875985	0.06259725248717639	0.041054550428369974	0.05959256821472668	0.02800811628591723	0.01287603521508399	0.019511030524285638	0.019195957033872207	0.01777602250337292	0.009822286717120416	0.02857103476740689	0.03386264460823808	0.021585775840703886	0.03338836301326712	0.03990066353960833	0.05553069593474663	0.05770893530866117	0.03242152664952262	0.009188093056721258	-0.002642964834857756
56	-0.008663015451887647	-0.012658450915301803	-0.001476233818964913	0.001834889802207001	0.0008158502356187014	-0.008068891478898622	-0.008669182876667883	-0.01243584721326992	-0.010013770640157897	-0.021533586712143043	-0.011174355543064894	-0.00181020909666699	-0.00860088915087642	-0.013595877795075153	-0.018454971816065365	-0.011579723696536252	-0.013018730384346403	0.007834837542981607	0.036965573745846435	0.0601995880635173	0.08088074978972155	0.08175027890877694	0.0829366653638921	0.07253736130332741	0.06514588302805505	0.06482709172437336	0.08059869061235092	0.065038298332543	0.03058131959537462	0.06269768020037414	0.05020743985447764	0.044399729619760825	0.05979947347803766	0.0413014235920852	0.04582706987145549	0.026747123535988866	0.036859119081352205	0.02004341427256558	0.02460858462453013	0.01731560041070943
57	-0.002535333360296993	-0.003657721000096639	-0.006736129328962639	-0.008976010200374963	-0.0038604317328135495	-0.01550508892267954	-0.011600145259566355	-0.0029488545393655725	-0.01120930818913826	-0.00781240107616267	-0.007678690032255037	-0.010786920231191988	-0.01080772566413619	-0.014580313564488698	-0.0026099046464356105	0.014330643042164751	0.03175254129437339	0.029667550516015453	0.04163094955657613	0.06464594512295278	0.07191925796462514	0.06418300036328455	0.05925838955487788	0.05145745919217869	0.051459383242024724	0.046586342645471755	0.04333357161923178	0.05324316489159954	0.04439244619906071	0.03939969378912054	0.054829554019635615	0.05789582321175096	0.03059414142546037	0.031780514941822095	0.05410247761995558	0.045288506087969894	0.049307552603444486	0.039547021692670214	0.019662312851364442	0.03103673430033325
58	0.046395490377889904	0.04219021100768471	0.006047528541829653	-0.024024304797814627	0.027646689212506965	0.012771961561850013	-0.01800535941582321	-0.021449908285718758	-0.03378716699537592	-0.04522008799747145	-0.010553007713123607	0.01027559101939805	-0.023267893182454907	-0.022495578458816244	-0.010515587139582526	-0.004909149447030581	0.029970720857301018	0.013853948503243462	0.010923507742593638	0.012921762945242592	-0.029130030837398808	-0.010238194875313997	0.011160579305711517	-0.01684143860505235	-0.0044061058688565045	0.018153772390736032	0.022286455949233275	0.05838736436459243	0.0627997199675065	0.060548527942646146	0.039226878198254864	0.02735202867102201	0.09367148331202549	0.09646402798564786	0.10186560180598571	0.10041890265054275	0.08472031692414404	0.1453926272806379	0.07254229505960637	0.06685582004200052
59	-0.014583134527447673	-0.01332361839502592	0.026512218014436505	0.012703859058791575	-0.021255345732404732	-0.06714471860210922	-0.043136955330800066	-0.01504010912440451	0.0009190375322057342	-0.03937078896026928	-0.0008694529689641026	0.03670331580417697	0.06491042841227816	0.08446220447425519	0.04164586465786506	-0.0540725098953435	-0.012733660729568356	0.0065292103588312925	0.07396437115054062	0.02425610540325381	0.10065628978230787	0.1629547262009208	0.2001149649043361	0.12630783184153246	0.10580379623289761	0.059348923687404055	0.015701315028526806	0.05734728745051887	-0.034831556293546555	0.024778486970221163	-0.00999623099132879	-0.028439063319045357	0.031502110218834554	0.05626162661878238	0.04972820817478573	0.060594294636082395	-0.01583668966542042	-0.038616375791729524	0.008844512689898715	-0.023300778976276453
60	-0.023241497392823992	0.023857382005300683	0.04545296543412096	-0.0428575737051252	-0.025375244119310955	-0.0346669477355112	-0.007429283661987423	0.027475317430422308	0.00763437026194845	-0.024708527989137856	-0.05752142295610787	-0.0019332582226455727	0.037545690692983316	0.10467041410187859	-0.024283898133993308	0.013873781810529503	0.03809584328700966	0.03280016699998186	0.14315184066308945	0.10555720076697048	0.05589776258539383	-0.012441378778231203	-0.13010068105366487	0.03764023949474801	0.13325816935762727	0.1006862252076384	0.03119361769393142	0.029923534378835888	0.0025312666077125334	0.06384807180246278	0.08506044336639706	-0.027982167881477386	-0.055594139788702916	0.05375007546587158	0.05303643452320684	0.039861381026193944	0.0131984247208321	-0.004065939947424306	0.09244954639712856	0.09975179528392852
61	0.017884183661925998	0.020352775679107378	0.0004304940499742523	0.025985781981637122	0.02704589666837532	0.053880861622837	0.047608418370994436	0.0010339498707390487	0.011507102308686913	0.03609175882916684	0.007358808054753209	-0.004667343144107435	-0.022792618753876125	-0.01575015068512897	-8.909149254929725e-05	-0.05344677603870759	-0.0330226100075272	0.04744882880936926	0.06220481679645505	0.033642430895950294	0.0203712627147812	0.012688593883802219	0.02494022949796139	0.04888751664616285	0.09287684971074957	0.0516145941992044	0.05828858311334825	0.06859410204238252	0.04079724643037534	0.05569039991506572	0.038676693789935115	0.05206819822335851	0.04540832710267304	0.038700344854912756	0.058879053939551125	0.04600373943598861	0.004172162043129805	0.010396315810263587	-0.01592864870506995	-0.015833082126651462
62	-0.01544284128680674	-0.001999364762225866	0.0	-0.0002136887393948245	-0.011448100626198193	-0.00773665623318541	-4.312521248004923e-05	0.0	0.0	0.0	0.0	0.0	0.0	0.0	0.0	0.0	0.009029503671951003	0.09954420631112247	0.11927317651495872	0.18536772057785858	0.23645834435986085	0.12869742612840596	0.03504799824988322	0.06245736833366509	0.005368700741818378	0.004515647096033524	0.003029624315591235	-0.0037289581868235923	0.011334788156706337	0.023551705054357764	0.02494137622466584	0.012045657503140295	0.024800736096336908	0.04044917725178212	0.011409003909206543	5.031274789339077e-05	-0.0011371264981288752	0.001297178021922471	0.0030802102780828193	0.0
63	-0.025933887158535722	-0.0009818715174317201	-0.01778265198957001	-0.012942998002968255	-0.005325274837443597	0.0007486179830130629	-0.0016038274433430911	-0.013896979085466258	-0.0012124159723542808	0.0027212251215699844	-0.02596752165414558	-0.02013601456871437	-0.011304659744630838	-0.021595717027394077	-0.017134093345843447	-0.00249682564343251	0.009862109803543724	0.023433900709033683	0.0421201534036652	0.08799467094854664	0.12965049198910678	0.11489621263899315	0.07484394665795677	0.07894398797745061	0.05148957224529648	-0.026767749757494155	0.06279835375737873	0.06116043820748976	-0.03830324766873481	-0.012323375059413349	0.03586611939115873	0.07778140413362698	0.10633511516318035	0.0579629444507148	0.0357298812907897	0.017970665106753044	0.024848533921861014	0.04135843921103733	0.05276198789245696	0.0644303384722926
64	0.0021022907931576413	-0.007703043181740776	-0.055354480859130785	-0.012547758020323804	0.011835528691835785	-0.03589282304177125	0.0025224233463968836	0.03991688346146274	0.022851930781664743	-0.02048703553587836	-0.017302448533304163	-0.03654154638997155	0.053449037338445596	0.03901454700277138	0.009323672845382986	0.0483521826635638	-0.01123499306576499	0.05926652031145056	0.05529933735230058	0.038981492757272786	0.06707421138568298	0.028237187086345965	0.003958584217258275	0.038930052892801825	0.029675328417554433	0.04754606130508867	-0.005566097633593055	0.06843783211407121	0.0414153586046398	0.016468266194049327	0.0346911263441334	0.038350679128492396	0.04583339825783171	0.02944436566969513	0.03817599249986446	0.05818198322616674	0.07677118361667871	0.054442113784309853	0.01980969260203646	0.08227096156907196
65	0.01463823171831148	0.00793880670673031	-0.020980854835370266	-0.013362751269977912	0.00811928417068643	0.005195737138093348	-0.013380701507179774	-0.008550769658481587	-0.0033943452529017716	-0.004763351667555483	-0.006145629936994753	0.0003698471831303187	-0.021399894884607053	-0.01844991491126119	0.003350744858569145	-0.004528127432699659	0.0055000625737801545	0.01882157993418909	0.027605547288446733	0.05693435379406944	0.06194825189062317	0.13374908984769146	0.1101628951105814	0.1129056811896607	0.06025419373698305	0.029784437281798692	0.03562382245281623	0.02085250359756542	-0.02229808259395198	0.028814781745941324	0.05709810056066768	-0.009322517865583586	0.06905426678101093	0.10433855449594623	0.041302338280325035	0.04616234830211558	0.01948086662558178	-0.003467011214583952	0.04311537254312124	0.026922253222712543
66	-0.0030969486200284205	-0.007834804645385336	-0.005677120341128982	0.0010364243113898733	0.0016686421270794484	0.00037700891411024374	-0.006157915986499847	-0.00369280586836567	-0.006171061658543488	-0.0027378174814222693	-0.003888265674494754	-0.0006370870965606438	0.0013632092799760523	-0.0021799024783067506	-0.006102878036759165	-0.006259317247348844	-0.00587005372514206	0.007329829491677701	0.045525831311701556	0.07543219155291357	0.08065497587890486	0.06932915568651538	0.061953720281592045	0.04416719608513426	0.03574166926810999	0.03873692114340647	0.055051177519708554	0.059088648806577326	0.047832042283185994	0.05345164796423904	0.05206348444184518	0.0480472331117995	0.04878267750838155	0.03352961540563953	0.035479139946464636	0.03631283786690244	0.03565126618253395	0.04024923891670749	0.021379554852436974	0.03007063872105252
67	-0.018728678105338927	0.0	0.03373781548991375	0.01690792974129976	-0.04538331697781656	0.006938932677930626	0.02882476616040372	-0.0739724939893458	-0.05584844277236899	-0.12166093278902117	-0.019353026053976877	0.0	0.0	0.025662213108823387	0.05890902356697567	-0.08021517501547279	-0.004356061660326269	0.0	0.02461545430737383	0.13519567114617634	0.11722676489133398	0.11174444315666218	0.05917794654436413	0.06909127690393316	0.1944222849860928	0.08910445231526706	0.04656892204432544	0.014325058723695407	0.029454511783487836	-0.050706330194189644	-0.01277591921118517	0.15657259894722492	0.08881185103682913	0.135121784966517	0.0850989477972344	0.01311574270229606	-0.03635114067201115	0.1049927500096223	-0.020132719701091744	-0.10613690586563783
68	-0.06136500928329012	-0.028143707636065465	0.007816185781199391	0.03678572013578807	0.022840728119039876	-0.014706401176630336	0.018010490649578197	0.04121932834819363	-0.02567888694918636	0.02156301904770045	0.04473379183916512	-0.00993989691121073	0.03753437224994958	0.060360916822771296	0.03305699335716627	-0.00018866286670224483	0.020572387613476115	0.05264203209748337	0.06492013842333727	0.019595482990239815	0.047263150652415466	0.0021882261513009272	-0.00821270275365899	0.012681160320699552	0.028136609362269232	0.07419138738704863	0.034165049029444616	0.042194150988153684	0.03092875958852404	0.08939867114234007	0.08091591736664433	0.05745309586640079	0.031087594929086675	0.052489351382579826	0.0265032615838625	-0.013160828116491217	0.0009982612583439622	0.0029036856900658665	0.04392351425915968	0.02232266125980712
69	-0.0004476737146231558	-0.005945290882983452	0.0025041759824074015	-0.0019986705234327526	-0.0046124328472360145	0.0007936432232492426	0.002578853934476447	-0.0020539224450398033	-0.0004557342483226524	-0.00468044131278512	0.005055303661960331	-0.005103952690052244	-4.845759175269727e-05	0.01647916642463711	0.017604040255679895	0.01939100360807411	0.025505469268737226	0.04092322038865213	0.04440930848315922	0.06542846412580268	0.04475291047366153	0.061243756036056474	0.04394606576688537	0.025623318779482835	0.045730166777103495	0.04190343081529073	0.02956050507823611	0.03562386418082953	0.06563986795086467	0.06184648188179014	0.03954688982259829	0.04341369540521616	0.030325522081056086	0.02616392937394178	0.0391747964022153	0.03369454882502739	0.02239868944584434	0.029355250113171062	0.040345831671772185	0.02438440601834863
70	0.0010244563738718887	0.003934410433228361	-0.012393058430777898	0.001919498279260685	-0.0004869933542734186	0.005706271819553631	0.009018397921618187	-0.003558076147593116	-0.006055237597293036	0.0011316779685827554	-0.011576448335637009	-0.008043524535049276	0.006508455893349926	-0.004429529607475263	-0.002519938661311134	-0.007461621020449267	-0.011232247602324571	-0.010880503267925879	0.020831741945161703	0.04834252417462078	0.054032292594426386	0.05571703371571535	0.062347549995744066	0.04481667244342552	0.055213156840044665	0.06777648982262253	0.05478041120077643	0.05861044564690599	0.08632369786981578	0.07613122218272217	0.03552535079874471	0.03213099021795599	0.046413771866375214	0.02531971405433995	0.01731204215364011	0.04911992503284316	0.043493175867579066	0.038648864007861404	0.04685421158181688	0.029652725857506564
71	0.01361965089596698	0.02410370544402637	0.0011147140522764455	0.015406902408424475	0.003351434324627817	0.001168026048334219	0.0009547572730725168	0.009338480662174891	-0.0012982270414115444	-0.033570819567019246	0.0004409790179489839	0.017739993585287616	0.012237591848867527	0.01721722226660548	0.023877699848810188	0.04030449464943762	0.05730255361109733	0.02127207051877787	0.006847954034120731	0.030884186369086734	0.040315982623672794	0.0563908991486541	0.04378059987613624	0.05715912200265174	0.058485615165086255	0.03867019171312482	0.030459008239577184	0.027378622934457236	0.01581609489513737	0.022134354700705485	0.02402352441965286	0.030206381286573956	0.02185270721410453	0.04494471845243107	0.0673013896694153	0.04815688318909186	0.03969916449649051	0.04258337017063781	0.023055666838337836	0.0052723327135480785
72
73	0.08434381393834173	0.1701406710738592	0.21628068367206718	0.287840082629519	0.8167684223669995	0.14682506820636881	-0.1720467965632889	-0.32589352629250373	0.1303245421613971	0.18008065942639453	0.09446193457227028	0.4047985713113582	0.009359980856961261	-0.3941885523357981	-0.07842188931959758	-0.16061154540708839	-0.22646877901240575	-0.9624909769317108	-0.6201425095903441	0.4981242897163954	0.5976269592417837	-0.0729618508559266	-0.2312261828782964	0.3287007513142994	-0.11033115422607016	-0.1923058394373524	-0.019210730828795517	0.32681449849670635	0.5970136479289713	0.5432333789787654	0.2819151755052298	-0.3628036015105855	-0.6141774457966921	-0.4100481264705101	0.4845585524922913	-0.30640087481248285	-0.15896419895131683	-0.054274952598678504	-0.016425111761343154	0.29018296169080793
74	0.0007176993297806698	0.013933852322098948	0.004228074482194491	0.0	0.0	0.0	0.0	0.0	4.1878709106382806e-05	0.007513033726976901	0.009749722026905563	0.0032834407251975473	0.021870160828505906	-0.001732612991074838	0.006848677903034292	0.04524404366482579	0.006486074654810837	-0.020660221302870062	0.021278043050970665	0.007420305431891895	0.02978503308224376	0.022153412225935813	0.041652967941164847	0.07473256698913	0.08556146789062831	0.03538024612611861	0.009297957647153682	0.03595781132567048	0.021881751176744693	0.032064065114884195	0.03151170139149365	0.034556180091801364	0.07484087586097259	0.07762359835928129	0.03544113669057464	0.05148843067113698	0.07990149320695317	0.05881531231219207	0.011325017351442078	0.029806801982123012
75	1.8640273176250408	0.27025860569061777	0.47477900952094665	-0.8525428964180877	-2.4830595646649662	-3.5177334210955618	-2.394906387266933	1.18882667239687	0.18662051632371168	-0.47648999679654624	0.7304741473728135	0.27882967040811274	2.889503422178591	1.5620860508833299	1.5797430263178867	3.1282044564718525	0.971238141863022	1.2546818671731754	0.19939826568756613	-0.15098782847490858	0.4096825659432004	-0.5914451646742719	2.294040229044215	2.269990087607035	2.9072765331675097	-3.4697591341539513	-0.3588628162685886	0.3999282032403123	2.9658256143474544	-3.9616016657988276	-0.7240475559064877	1.140482951000312	0.5135503470512054	-0.8618610936776984	-2.366267455433316	-0.959458050170909	-0.5477512210587808	-0.40391229535118706	-1.0151981488003088	-3.343563005303449
76	0.09229878881776823	-0.08866226496693784	-0.022474964414373865	-0.005487593023002304	0.13601953653218551	0.06540183788848203	0.024378271871764886	0.04581278561062792	0.021625598240136466	0.083953485164857	0.06020562285067257	0.06483760285398389	0.180466869651211	0.03594840219804328	0.2049722782298637	0.09440902045862651	-0.11192630230069237	0.01727036205709577	0.006085537422394731	-0.06693148949828509	-0.10784397767354297	-0.12366501590295875	-0.0011310167251806335	-0.2510874976730568	-0.29178681453491273	0.1189399597401368	0.01685274602196579	0.2544082777671326	0.286082222504793	0.17582708274581482	-0.04433455969412055	0.15879920579205167	-0.18667667928301585	-0.004969468037938907	0.22468651150160635	-0.18302415245781797	-0.016688305739621465	0.028993747113911825	-0.021705172924824895	0.1301195218151569
77
78
79	-0.06582465967996846	-0.09172196787917451	-0.04572970533604494	-0.014658105359179394	-0.08380389889960152	-0.094447767263899	-0.037872663694691	-0.02482560107082988	-0.02934402492279977	-0.029131655069727286	-0.03176357658640324	0.0060187984477679535	0.048677567226629935	-0.013833917955148035	-0.041839394923858284	-0.0632887185156537	-0.06458753392292596	-0.017553977680211025	0.043960429477374975	0.042685882669684524	0.11140470155965855	0.09651595579785906	0.021444152925327708	0.06928715677160875	0.11168694123608852	0.18096905221657428	0.06347009361120141	-0.005734809370977305	0.1696152248856151	0.23036775647151966	0.04720221172448281	-0.0748501201114366	0.08544350845568369	0.1349248715792298	0.09998067109693705	0.037373677101070875	-0.09209175829766335	0.07829203093696878	0.2247825433441537	0.01880062900475623
80	0.03592733680146825	0.04506520194713863	0.028576968310169103	0.05734293435288033	0.04295025770296728	-0.007181467473498097	-0.050822343548879156	-0.0073259455401109815	0.02248090152071877	0.025179074721483462	0.03526319753924634	0.018627974228398153	0.0027545928720957543	0.036911987363095075	-0.05606186671517632	0.04727280409184843	0.08928745812182956	0.13094868014628624	0.13341766458922688	0.04648038636150994	-0.023296517266667826	-0.02286604120185859	-0.09192580648341085	-0.08084745874070338	-0.06147448637558422	-0.034131540435943006	0.06766223902069751	0.06720823651515766	0.08023497300158274	0.08495628563906293	0.1013199890896951	0.047849498787431416	-0.020157931914187605	-0.011164494866014342	-0.033033545679883605	0.038106535715274094	0.075912742511023	0.006342986811810457	0.02847614142390965	0.10373239705591122
81	0.0135854132758682	-0.0023441165890865047	-0.00027368935559160594	0.003262881285123217	0.01236293614172321	0.008087605783885113	0.0023199047100982235	-0.00221824816650898	0.010188527678683142	0.015280993353078602	0.005484118968450994	0.01396950898118429	0.006659720232831985	0.0004327087779786779	0.00611488339472401	0.009491513520769896	0.00987891818196251	0.020854541903116204	0.01563402958593121	0.0029292488301763545	-0.0011367321953982934	-0.0016739710037543512	0.026519305597818024	0.051922940739442404	0.03945569023794625	0.0603685464757285	0.09041134074673493	0.04843983558984508	0.049834363419771203	0.05827066803574387	0.0706066834626669	0.059038834801160345	0.048913601947126545	0.02859732088905499	0.028282216052957346	0.018810461342864078	0.015844343168269853	0.02281238286336951	0.03481093689981667	0.09816983043443746
82	-0.00307163877637928	-0.0009166642341851424	-0.013443709886601214	-0.021443538004007355	-0.00340246424382422	0.00865458147792178	0.002648228323360724	0.0035551156791155535	-0.0016000695043313744	0.0025628507871503733	0.010611852012978063	0.016340914623463897	0.055715711862710404	0.035565161382231064	0.0008683776049109304	0.022408920346401937	0.05402208337655726	0.06220138792668447	0.03761826328722793	0.0675823044168583	0.056330832712120395	0.03021627689219741	0.04685716672228127	0.0615580248445848	0.049751989391217784	0.04332409938483149	0.028935000602814714	-0.004142745241987896	0.0032880616052807024	0.0383619458745949	0.04574056056144116	0.04364400141005092	0.03657898111291462	0.04518372605540673	0.014965660624516656	0.013981330366825868	0.041874943581234336	0.03283169973981993	0.020082415732943566	0.014158359568666505
83	-0.00955850105556536	0.018161491937438774	0.030208521994794763	0.007333028935553022	-0.02777492604679927	0.018807254512953217	0.01145854444452541	-0.0013064627018195066	-0.03429650525672743	0.0050872539027767465	0.024843121896077295	0.0028582704086462284	0.022304652216734933	0.00577738219128006	0.0033177519738335965	0.003023523374596657	0.006724500858686724	0.032207471983791994	0.07470451906329859	0.04744445510148226	0.005454574103496997	0.006395013696993238	0.008935063990790726	0.10714859978848759	0.10258720829802527	0.04786855570204849	0.06464208367205841	0.06159367350358411	0.04165818966049811	0.06309918862329399	0.06442295623945629	-7.647380491435599e-05	0.0247954651784851	0.02457618958661386	0.037281531077684185	0.058760701208878045	0.06459509212418321	-0.02880931521170226	-0.0002234527471956494	0.003969805573675937
84	0.10779851818898921	0.045135745936006284	-0.08510286626732097	-0.038220053670848186	0.07178504815185878	0.15456650070719016	0.0007052379826565053	-0.1299700333725988	0.019210333907763038	0.09584942423329429	0.14764436997993619	0.09744281976869522	-0.041427588970027976	0.05799764532471539	-0.08048137766356533	-0.01626995518864132	0.10316058192426186	-0.04398894554176595	-0.28126774018238715	0.03742439404299765	-0.03145838199041951	-0.02398854641447639	-0.004508014492341766	0.003330469717549425	0.053756380187639785	0.19427619374638008	0.24044419369342376	0.07455199265348432	0.11400218806984862	0.07480162025407938	-0.17594336516382322	0.024916698538915524	0.07884301796900023	3.929028418782553e-05	-0.008075415186712114	-0.16673899925383734	0.11451980676475508	0.29864526424944243	0.030154330740433374	-0.11356078365873835
85	0.6137255226663775	0.6350190210615203	0.21173452714417737	0.26874510484695424	0.2081603998592299	0.17483574028644291	0.1942976918368218	0.20957471110738668	0.3234008956947737	0.6431018625315742	0.21190313368033795	-0.5987826350324614	0.2569555074652705	0.2602171679457333	-0.08587444213088635	0.4826062773686747	0.05838012552826059	-0.07848320035526118	0.39557492023723556	0.18524376042733962	0.47834883552080243	-0.47030919667713467	-0.529472302730398	-1.1058924589764585	-1.1997188891982755	-0.6130099223685057	-0.329633636655857	-1.1176488045693702	-0.09446893583880599	-0.3100535775991449	-0.5637883349694469	1.175066482796055	1.0589958654670395	0.0914139298788338	0.3998565007387047	-1.1930521264953406	-0.20823785753331786	0.11301362583176562	0.30229599736932833	0.5459587138400246
86	0.0024160023329551066	-0.008898505614770168	0.0175578110200986	0.03214657282003467	0.04340165168118803	0.022226741994133648	0.016532181077653453	-0.02453413910875297	-0.009038182127672868	-0.016071349152089274	-0.0025615494654499795	0.05941269423821107	0.047000926923127434	0.07186615001906692	0.05064780755874273	0.01809442707878565	0.0020156655845882713	-0.012950697208604733	-0.046879724171344735	-0.053458175987717696	0.04206285800099172	0.032641520015205046	-0.0145764876733398	0.0020635895873600033	-0.07675717836733735	-0.025912745438421026	0.04745401336020374	0.04153686622078075	0.05059692057362727	0.07169887422271673	0.027278551486554233	0.1053267602118567	0.10656359010424739	0.09882501880762375	0.036500591157551776	0.03923963794496156	0.09528653792670971	0.06240629764065412	0.013444261203243829	0.035394213522626554
87
88	-0.0004380940671087924	0.03223370740754172	0.050455098290654234	0.022836387786457683	-0.006980065465264067	-0.021683058262426343	-0.011707570294120053	-0.02515786618537075	-0.03927597789907763	-0.02785024042380085	-0.015930497583662103	-0.018271255305363585	-0.01658825383954121	0.0071419499029014635	0.013370397638033044	0.04476370003179115	0.04144053015015382	0.06557498540616764	0.07954770396164654	-0.012462531597654787	-0.05016981102921988	0.026806965334947586	0.09476881707549462	0.08546409906257232	0.03665025785160126	0.027716727821519307	0.05790488311148599	-0.07988145874740112	-0.019441676955189946	-0.008606485621087278	0.07448825148065187	0.038402771038968296	0.020756975319415838	0.012024782844527463	0.0072723804106365935	0.058204245844088086	0.08567792896052673	0.13415181891673988	0.1724407043062438	0.06434877332152143
89	0.017390777394485676	0.07692136500823585	-0.040343040283372475	-0.0009375147001391739	0.1445160865425736	0.013489796378584133	-0.058900185045104185	-0.08712446652711482	-0.07005896323339128	0.03670585470730422	0.21616094853768109	0.24018967422890974	0.21090649091225944	0.14330568222573997	-0.05477431863511394	-0.031176746229454315	0.07724130468111505	0.023230122323650633	-0.002523054884037336	-0.054205370800528764	-0.06401974964118047	0.01649255724165464	-0.1962264820688699	0.11146940794625318	-0.05620372132374342	-0.14390356918599662	-0.016751001765104443	-0.15908739496593455	0.03781017570142447	0.04660251072790581	0.22072138851166279	0.027811007099804903	0.10448973735942546	-0.09978751787963519	0.06252182497328937	0.09462724282477561	0.06765916263110393	0.042004006472693915	0.021553222223621566	0.08220275051456577
90	-0.044346340125480346	0.034193657249716534	0.02809598756669283	-0.00602324995765883	0.032394805174884904	0.031613571046253	0.027895047410145476	0.0748045262419379	0.023240240522489367	0.016181415304119602	0.018628678239742055	0.00788226496354037	0.030936882969350328	0.026162801016643013	0.05454251307290464	0.012326060550853928	-0.035662760284376635	0.04523756611635762	-0.04201952043737121	0.015751625351224017	0.024878276445576348	0.007498116531146227	0.04318554858107957	0.016373275992972017	0.03720224483039273	0.061614177993582694	0.06460037939495979	0.04901782716949348	-0.008242111880669964	-0.008884418696588495	-0.03308090413466584	0.011576816918107408	0.03737232464093957	0.08597986558291072	0.04141650184696714	0.0577526515838474	0.0008591102832097632	0.044628886849416155	0.07107837103319141	0.04333728704216342
91
92	0.008268763532543699	0.006645629553826219	-0.008239138660668954	-0.0032808316127177486	0.0009888497480487555	-0.004952207675672722	-0.0008055532466423474	0.0005703574834152697	0.01312925592989134	6.705682217672274e-05	-0.013906890632691748	0.0032948124204346457	0.038820597738804974	0.07564742984112924	0.06389092932016319	0.056679513800619113	0.07995718023611185	0.06440730395295508	0.04300224047445153	0.06162800557084471	0.04010120413388151	0.06451364034666275	0.061244216304328025	0.04353400865617311	0.03331830809255324	0.020464917963029173	0.029755279497588636	0.04603486011163419	0.0343464298145579	0.042287523442288116	0.03286071710194997	0.022369169193341525	0.004990476396973865	0.0014331197605975078	-0.0003366834130597878	0.021252200729529405	0.007982974868658113	-0.006485778589791732	0.009558170672265243	0.004961940319816524
93	-0.014891801859090847	-0.00776727145509964	-0.0024147742692237403	0.005627269223720988	-0.0009357588941753913	-0.011689150381606344	-0.006357023509427077	-0.0025397768523038084	-0.01094415807322774	0.0011952089203495022	0.035800663679848466	0.05313507815530621	0.051291614493175514	0.04902698145942596	0.037966314154413906	0.02777460418357911	0.024371499154080448	0.0618321634475394	0.05634000634708684	0.08575246025413877	0.0702919755065601	0.03006609148034722	0.03765810489491837	0.02746220001844205	0.024362608864326955	0.0309480540068195	0.0481811484868548	0.033012278941544404	0.04709262324721229	0.04660135306772348	0.037108345046091534	0.04783662623811838	0.047830212812128105	0.04034297165624195	0.024070745824376037	0.011319661802482417	-0.003404409072561089	-0.01296714250459864	-0.019962959983597553	-0.00042463851194078075
94	0.011583044242824933	-0.00045781332317711083	0.0012839362722000714	0.006170882887446966	0.008408874801508726	0.0038638501573343455	0.00033793958793319534	0.0031536027889096977	0.0054842195882974145	0.004035032919529645	0.0020912708974831916	0.010731327173382968	0.023427699409012064	0.027658233237979724	0.024823753722763662	0.041075465781013946	0.0384263719256477	0.04442019992509208	0.0515517212918285	0.04213975519361673	0.036191499678718146	0.043332800101896815	0.031078088176700155	0.031893835338455384	0.033190648339906426	0.0318571815825318	0.034268133829730464	0.04238820598840035	0.04074461929204825	0.04092138492053157	0.03292854877384816	0.025585889346192398	0.03655268021771449	0.037821687825589395	0.024177746699220976	0.03535129649217054	0.02959212546532918	0.016748194846400992	0.025226792565370484	0.019939272038615608
95	-0.006323664772693279	-0.005224510863707733	-0.0043999734255016415	-0.0017983913345880438	0.006312825445267535	0.00010358202899779402	-0.0008843387890145526	0.00335287759323182	0.00042132208735947763	0.0007429580856307128	-0.0016295998217781351	0.0038868780216395056	0.021101314065258978	0.026139668907971807	0.028528928172012292	0.03588864661306391	0.03478439347128421	0.052030389630839675	0.05708634595268423	0.05178378465326186	0.04825585958458141	0.043402205493227645	0.05261350464412433	0.03831434166085589	0.031320017117523566	0.024602322019306677	0.02369487933381399	0.027102850817981083	0.03943446811996394	0.03326052092609158	0.02828703602134549	0.04085342636946662	0.037936007139105166	0.04530247616067319	0.02935664153542335	0.03658100892924112	0.04474633127370208	0.025269958927217766	0.02216044376278715	0.025602264442347446
96	-0.0033582004493505095	-0.0020473730423374663	-0.01545511568739675	-0.012861065509632324	-0.009108590061416951	-0.012932605153231013	-0.014020771877422596	-0.001385739858557968	-0.003277637295467163	-0.015173665634571667	-0.0025410485379079237	0.014116697087139415	0.016759201518878806	0.05481038158528143	0.09026425383398312	0.09027093012540073	0.05774223864744109	0.06139357633779384	0.055965006649098606	0.05389993440740818	0.030952916640281988	0.003414646762695016	-0.0018023837123115748	0.03884120543191432	0.04751850482114527	0.047637982882805144	0.04703119989796606	0.07025082962224458	0.05443717273676134	0.008943242043378279	0.023135009087340636	0.053307507441793786	0.013556254202480675	-0.00917415943786076	0.027402726636024038	0.031187899498231676	0.0175124390702472	0.04766540161735643	0.022730894703800863	0.02239030296857219
97	0.0013271424135555278	0.0036425449177762063	0.0017408061176453432	0.0018566462044159956	-0.0017515699974438447	-0.0009029247939398903	-0.00020290084880628678	0.0008406157677630873	0.0011419032937107895	-0.0031214956630418425	-0.0013840385940530997	0.015282685358367373	0.0338086648462047	0.06777267014036463	0.05522965955689744	0.06427500619400696	0.06413995044774772	0.03835073002841099	0.027852125015303188	0.026541286148126623	0.03152595395000848	0.04450803600832726	0.040395827531953414	0.029646497724197404	0.03062512676825732	0.037153243810566186	0.03421710089723432	0.03372844534984758	0.028454949803945008	0.024225826992068582	0.031923308611234075	0.030996663724690995	0.026426740303926423	0.028774395807668097	0.02485083539515903	0.028016028756600822	0.02756872392284773	0.030607546687322334	0.024147443821561206	0.015767797579572137
98	0.0	-0.005909133268573737	-0.019473874138842766	-0.003716586321998485	-0.020958992481170172	-0.0027135337494149387	-0.002713533749414939	-0.021962044776669173	-0.022187407611173163	-0.005909133268573737	0.0	0.0044318499514303025	0.014822919042840072	0.012622806863263229	0.01964185860199641	-0.017545839257881266	-0.007920177981010757	0.025377586336480604	0.11586774701479563	0.0958499168664742	0.11036448436473385	0.10269475054588273	-0.0113182619676833	0.0007739654384291665	0.008102901112622667	0.10439412992743531	0.11575655736405102	0.0806836862198903	0.0610663996515633	0.015322866236911557	0.07202254757474631	0.019789614256135984	0.010980365760939578	0.020792073168787097	0.037602513504256	0.017129843113696273	0.01927737131578388	-0.002860283001004605	0.017535289528366436	0.042284757811899165
99	-0.008222642641431833	0.0063701868353831445	0.004745174949297376	-0.00046159607393036643	-0.005943072982852331	-0.015634012005129462	-0.0065212546966089266	-0.003518284024627196	-0.001447402827733202	-0.004129502302298565	0.009377788220387628	0.02863910258292021	0.05112088874619414	0.055601905959028065	0.03635285876342148	0.03252227629103688	0.016649403409366093	0.04157434690900338	0.08814620994450875	0.05957588175147627	0.060070937342020826	0.027346011860327465	0.03249205897056131	0.04606879362839781	0.029996772011872095	0.04555812656982928	0.04125838295560623	0.013958609109695716	0.018385479708927847	0.0637007596773982	0.05146045968208116	0.0521267036792505	0.0311057891957687	0.044949547085661505	0.038512838291912585	-0.0010574140932788024	0.00040566430484841547	0.005783384096202709	0.00604817510738412	0.007030664008120798
100	-3.8772597063943514e-05	0.006515046296984544	0.009936282591111869	0.002577803687622343	0.0022225452971177265	0.001796500558650988	-0.0007306500211638637	-0.0038034658104213544	-0.001661359854384335	-0.0033523241840252437	-0.0003719519291076196	-0.0029047244373422926	0.0005792221260450871	0.00985848074277222	0.022185545199912768	0.01962337757084527	0.0320744515703916	0.055257247175575425	0.053423890960460955	0.03758704347902558	0.043803085245941016	0.055999281344964826	0.06218917303780689	0.054035081428026106	0.05105940945232712	0.06105141395495494	0.04038441773832232	0.047070478118151717	0.05474180885696688	0.029100515020167746	0.019613354397245337	0.024425833683849	0.022023047677281738	0.024004417622501533	0.04248348597951561	0.03104778102083393	0.028070253492018606	0.022978279339128424	0.027589859386007786	0.017554834780980702
101	0.0016291077947891022	-0.008299942118759463	-0.0010098031968157168	-0.00173549369181289	-0.0029317746268405368	-0.0019706953014936115	-0.00469669459428156	-0.006654946111580415	-0.0003579907568407837	0.0007322417815644732	0.007762062324558534	0.028059343504825907	0.07534084015065014	0.04302378700907856	0.03912169090416608	0.027789423635730115	0.029193513163497192	0.042577473402705096	0.04147608023763529	0.019460929030727003	0.051224376754284144	0.07162742672165184	0.08120618759870747	0.07065354900786722	0.030617208397927947	0.017062851518536253	0.019176471530827997	0.006659015089022392	0.012260867918390107	0.06642560272231839	0.024416224075549085	0.01585039075734766	0.018217417095654432	0.021537870949547344	0.008053509928367522	0.04702596241116317	0.02940089718204205	0.045520235410105435	0.020449080688865525	0.014105701700321507
102	0.002525356677073165	-0.0014769986895417774	-0.0017192068662155743	0.001637133158471123	0.0032798879605162165	0.002894916051625137	0.005839339497133051	0.007432709595862864	0.005525123369580768	0.0026243179270045926	0.026735091120340667	0.038476495928375334	0.021453052921665692	0.041145514421680074	0.031237178389099025	0.015515041511428887	0.026737331999968098	0.05841692243892554	0.04903338221833846	0.045419172429357564	0.08049004421923585	0.05918572854235514	0.061203218455956575	0.04348259291116318	0.03360293559353816	0.021626189394686857	-0.010433363864231692	0.010839703626358091	0.017397919841001825	0.026437323416940224	0.0555433201588871	0.010361208537659383	0.017378803159805237	0.03509176045878574	0.03904406135821688	0.04063336591882349	0.009779708693935104	0.02713026092863588	0.02323731760036689	0.015236138987191058
103	0.4121743869464886	-0.12982567983431048	-0.06815483771908235	0.1661926478043152	-0.14099340897337742	0.19998623485250194	0.1328509653111001	-0.2059300169808359	-0.0798071283270077	0.292306394876177	0.5335119729871345	1.0729238868039417	0.2039527293233759	-0.3428011129853413	-0.15368829810252746	-0.13607450579992697	0.36778481395345886	0.06583007163872523	0.16324605280614415	-0.16127940725221543	-0.4695308803532742	-0.23095691822274617	0.1359262517437475	0.17828819487527828	-0.06267776638114	-0.11051127880688387	0.08797652313073274	0.06293746518415529	-0.2117968305684176	0.14373602006671418	0.025163332957336016	0.1305893785622366	0.2335482153479901	-0.3673224109522087	0.014943456752910636	-0.3548943400372997	-0.12440255921796725	-0.15182795024768608	0.01706504005400222	-0.13845870521621798
104	0.009720243965538784	0.003632100278723449	-0.008237143554267003	0.0035921866270417708	0.002134160068984234	-0.003982974221489491	-0.002720300723496348	0.0006639220486181753	0.008455911426795647	0.0063095950770152495	0.004596228256723979	0.03886095295821068	0.0236105861404936	0.047135135692771286	0.09167630705667702	0.04407301409537234	0.05259343934811356	0.04564100432202498	0.07854549766607577	0.09492660134993447	0.069448748322484	0.05546125537692047	0.06511072722866373	0.03735703439752154	0.0028845978485278066	0.024797092889756223	0.025158222878776743	0.031247319180090445	0.004944647521525897	0.026353116003421575	0.02403838712707739	0.020865412822552044	0.012126239959826701	0.00967225623575224	0.0174761210025271	0.019483323140656345	0.008377637497143148	0.004787920290887911	-0.004625725479958311	0.0038091978759847685
105	-9.652927992986128e-05	-0.005171432585269256	-0.003828722652240225	-0.006501146084049044	-0.0019667901308069013	0.0	0.0	-0.0009031699160254185	-0.007879140450122226	-0.007879140450122226	-0.0009031699160254184	0.0	0.0	5.291607518336594e-05	0.00045610378271484223	0.002697658185176695	0.01850246784769116	0.04228299894259705	0.048072565570953296	0.038287163981582474	0.0248256788458619	0.07282782311210007	0.08695887707426145	0.06921786300739678	0.03881103453001655	0.03439300746950698	0.08797830830967375	0.011778357664809043	0.019334216065790624	0.064877108407881	0.032141330773113194	0.04420362078335677	0.059600492635430796	0.05677142320730455	0.05360913355822426	0.02947623717652455	0.004026937769553082	0.01965697275569628	0.03913439961478681	0.03515454431740326
106	0.0014598083437933126	-0.004497369357679576	-0.0052781054213403115	-0.005713954419492671	-0.0073291696552219695	-0.004436173658694942	0.0029772199684147205	0.003998649785512046	-0.002735029082060531	0.003995643962556682	0.008253401258065564	0.018820660774502708	0.017650368106337178	0.023991861453647744	0.026115261787077734	0.0338262470661549	0.03701030890534432	0.031041023630038127	0.04884329757151937	0.05233687109834403	0.06109097776341141	0.060159925624781785	0.050418319617715986	0.04272721578294982	0.05687684255211696	0.052859823006767774	0.04506465420334812	0.04177807582266791	0.030811238927555936	0.01930256699270267	0.01943231385722077	0.028974328987348825	0.03831639922283418	0.03922805622542086	0.03403613569968123	0.022941868122877455	0.019887282594652635	0.020182543633564493	0.018073702903478477	0.017506906342084277
107	-0.002418501457918411	-0.00699243203325174	-0.00982391660494834	-0.002191420033497675	0.00902070565810934	0.0016068109400799286	0.0025394639258872606	-0.003042619254664657	-0.0021703614042434234	-0.0003703223356860186	0.014030453614319982	0.05027239703395295	0.06327854984898132	0.06212865310845806	0.06462865943885951	0.059969677460205796	0.04095493958233062	0.027769379928243368	0.04855480541777509	0.062178145496506874	0.04496625864670086	0.027947808532393228	0.008014146536998229	0.011425952664363975	0.030790555937130683	0.029432938054744884	0.049812514032651196	0.05774229461752034	0.04874101300387657	0.03388293953818182	0.03798365343681275	0.023149021595076896	0.029250305019757932	0.034531290799163915	0.016848703439326738	0.011965920472885578	0.01456351884820609	0.011412667402656772	0.002906913071191976	-0.005291483979140212
108	-0.007337928755718794	-0.04271717258733778	0.02314285187547058	0.10932427130005772	0.02548055170620614	-0.12873815444616288	-0.05490305754774714	-0.08659645542783001	-0.11916917190263204	0.00349175730937438	0.05423435341982707	-0.03469484642520576	0.1866255033146474	0.1761745970222757	-0.02883779475746834	0.08096623220647645	0.0667962251846903	0.12786366622390632	0.014833828706181515	0.01765018645818881	0.06571738292586796	-0.1829543783498423	0.0031485162271753554	0.053376574262029165	0.018728053108863635	0.07241973582287926	0.07871479353175265	-0.020597485339443514	-0.020981754492330754	0.21114890901917185	0.1791206955721549	0.04265262262460772	0.3414816526508108	0.027610225413621233	-0.1170104764211224	0.041780705020321975	-0.10834450805527103	-0.2264745119507424	-0.06224321383755863	0.21911701938985484
109	-0.007346548461859999	-0.0031588177406308457	0.013149710826449994	0.012321771721594562	0.01104925596591004	0.017241099057872734	0.009290865790289777	-0.002949144872913366	-0.003433398214228006	0.006920162018975995	0.028014516554677786	0.03212798723622956	0.04690341802944183	0.04592413428802367	0.02838666232037924	0.03840909163945953	0.053943151208369865	0.04661232492232648	0.037779293507295704	0.025541584940858487	0.06958220239351867	0.07823591559284328	0.03231580868235233	0.02978495327421659	0.04798615947469363	0.04833601684382859	0.04086681140538828	0.04575267368168118	0.02549716327375594	0.019704481917966032	0.01890417260416476	0.01983747332038172	0.018100790278856978	0.02570879030181725	0.02421682635287208	0.006171117057024675	-0.00785407256983142	0.011665203495021427	0.0018614857558154185	0.006598906125109598
110
111	-0.009991785615379072	-0.004112015723452776	0.004257283691041865	-0.0064864985582727035	-0.02221185570592535	-0.001028553116579176	-0.014875065120412857	-0.01491115712136927	-0.002302107730085137	-5.054353352839143e-05	0.011180130024160793	0.03400193419209865	0.04552420064578951	0.030510953937484514	0.025640997763006563	0.04270192411017865	0.03874381809684521	0.024425433063639704	0.055549439079771376	0.06125386500712255	0.04488027206350199	0.027868076483315688	0.03673246787479135	0.035502431305101854	0.044930051787952494	0.03145772896578069	0.03709522720977379	0.05934389446201041	0.042214138790161455	0.02246493874493637	0.024515564965499205	0.05078568387464715	0.04696866146864158	0.039617748143764564	0.0544165921410777	0.05833827461563324	0.010821482027939375	-0.001363420798846138	0.010019395094163119	0.025570393394019467
112	-0.010892131460218252	-0.022410607210731674	-0.023378133029648578	-0.006177192109916825	-0.00833354198018108	-0.007295491553925927	-0.016680470610159242	0.0005223385434889025	0.0011872377827309571	0.014837041170922173	0.00753673118769365	-0.005385681214172843	-0.005329938343099594	0.008789723334293157	0.03173560005526549	0.021431583053364466	0.009537492130667312	-0.008696555213831244	0.03261821252703035	0.06951081916586971	0.024749044099020952	0.01617959097112887	0.030068569481264514	0.041208792887338336	0.05355908596886656	0.019323330575795612	0.05467150800395013	0.04832440639543142	0.0366763496963731	0.04854371892143343	0.04643417598982938	0.044626797011262126	0.06036567576837941	0.08221387591612449	0.08535660114504544	0.02602930800562398	0.009683827428341361	0.06496194510338357	0.04576801553734536	0.07812834486862118
113	-0.045780951283275875	0.03494256501634425	0.030834857582880078	0.07121754792643271	0.02857833242504034	-0.011379969208253517	-0.009444724550061203	0.03136403529233224	0.09054967573092962	0.039195432542196686	-0.04260093979193577	0.020460764544739985	0.029735783699494686	0.06039514938293303	0.0023914397365511976	-0.0226582322617961	-0.04585181096129084	-0.08311662613031917	0.018322931552103468	-0.13951269030227118	-0.18460227825656086	-0.08781622524535487	0.09503195167941321	0.003806472961210223	0.05505982514610274	-0.02673542388878919	-0.08239991873688433	0.046520552283025055	0.12977998065876015	0.19439078496516973	0.19435458876565012	0.06321071124219814	0.03527476505477191	0.05070509532919903	0.015442801411346555	0.08772625649586574	0.13094757993211542	0.09332526352187227	0.05637921887959135	0.07195542685852285
114	-0.019503895164400025	-0.016548456781458686	-0.004671642954692074	-0.023009063157269864	-0.017536312219232443	-0.017474766967766165	0.013386205917067896	0.022583158899908914	-0.03635523761100585	0.012433064252070702	0.012933433267432808	0.06929032207244638	0.028610769832364456	0.044444057385602725	0.05577191337317574	0.12039490478170618	0.05427592049816078	0.021388065293280342	0.07109788976475033	-0.009969584654750351	0.06486112397535922	0.05772069890155653	0.029899721271520692	0.005841898952294393	0.011870573549622282	0.039467821629600636	0.024375007006796724	0.020198209176902272	0.07726841522541887	0.02013301395981107	0.00689542394734548	0.024543116463023852	0.06294659593929273	0.016584976048128135	0.016181312254187976	0.0034595230618416186	0.08975767897806394	0.03574378297907712	0.0030180501551663953	0.007692310697598192
115	-0.03111393037934252	-0.41429570387349884	0.10762849974940683	-0.06251282083062414	-0.32807381302386196	0.03200546600770036	0.06564082703444858	0.24002882362061273	0.13969804949781348	0.08454037479433077	0.1774273728996986	0.037037194247899474	0.563942864642504	0.020116455782154784	-0.08570813990681815	0.019474430691241922	0.5538334655090253	1.1410016504331262	0.8869525733015131	0.15034437693071012	-0.629630904592473	0.12394291141952832	0.22086526890483918	0.6781272513720857	-0.31971134570660226	-0.4575695792590725	-0.6808486444418894	-0.49423023698176805	-0.30184873749534047	-0.3758563205523543	-0.23766211667855883	-0.25219703385322684	0.5654305736796778	0.29440632046909054	-0.1705903011434086	0.025124684871915846	0.0913750825863257	0.3079308358045596	-0.18294548749830344	-0.5020802380330659
116	0.168287567230743	0.09856790724513165	-0.12180355374818119	0.06940805386074625	0.07919572609255189	0.06782041577155427	-0.10579819942295443	-0.003045641192869525	-0.008774213429410956	-0.07211740606581397	-0.04174178766800608	0.07716014459042277	-0.027219900314507817	-0.10334580499216821	-0.16466787015434603	-0.07754105137432883	0.11344044314429112	0.08358933232905569	0.007559541926260863	0.15220964284276695	0.11410878328613441	-0.1941933843311654	0.04335019140479266	-0.03309363734815202	-0.006737971674950755	0.10637447014822653	0.17318233266796143	-0.03686298810848966	-0.10147814558985183	0.14966235289077806	0.08668242787240747	-0.0058570560071324025	-0.04270338247756551	0.23122561806757744	-0.004848486301386605	0.08155230153574987	0.06283879998974973	-0.0511771755087341	0.09347578288769631	0.14331581992541695
117	-0.0019310716072525116	-0.009820151996186022	0.009453523546470614	0.005024560488739012	0.009052442821448035	0.0020707765292643024	0.006607284080612769	0.003180715081946233	-0.01232756661081958	-0.003878665638694622	0.04019954153833054	0.06516392444047026	0.038221257241644505	0.04953223933343226	0.05959670614148347	0.04681044513448924	0.027356918852380573	0.06875477501685284	0.060617881373546005	0.03270359190557234	0.035627405819317545	0.031111224837306228	0.045116328552523524	0.018685652404111328	0.0013514949157357307	-0.0003091255179535162	0.016450930828706325	0.05302226235992166	0.033822448865859646	0.014801697730677969	-0.002324384333537539	0.02664960436359328	0.03157893123270781	0.0008210301150334893	0.01716101274374408	0.023024640054636926	0.04142177634907977	0.02434826645910917	0.04766714113301635	0.043582533412679966
118	0.0161286044615548	-0.017376439328868565	-0.0368983119801462	-0.005635682543743727	0.016125722172587252	-0.0062509549605548895	-0.006523491305393	0.006918283621095829	0.0012418634520162534	-0.0026506607225655113	-0.005860280253236295	0.0055882935099474396	0.007114130747720228	0.03104192303992054	0.054653877402451985	0.03775624319001479	0.07371566207797949	0.07444826801767865	0.0009621872437940521	0.0015805078762422876	0.02381572692361493	0.06372524375790567	0.06642667611647503	0.04892542536451674	0.014207898183076592	0.02532690383153244	0.03143636627830421	0.011481682461837327	0.03712535325081942	0.04798595174341914	0.06254028985234136	0.014713053485866082	0.022646588082632507	0.034607826774042526	0.0606309853201521	0.03163900877873583	0.05512197541661249	0.05529514986115342	0.04176618592028998	0.004501962878176664
119	-0.007587212686206176	-0.024650185928080062	0.06868241415406802	0.033095137073894346	0.018464300835506164	-0.03650680871480464	0.000670270818978765	-0.048864454721943465	-0.0332801636703693	-0.020476387827654294	0.014628970540614182	-0.037690699974338236	0.012580508312866277	0.0008312325105134394	0.053672149579946773	0.03924439039578602	0.06113368661542508	0.054317311524952415	0.048180676422240984	0.06491459476413669	0.11743838531656875	0.15916481417291956	0.18736447692129257	0.2008825387197882	0.024169089649435167	-0.055890952691632384	0.05732961420212027	0.01296116965814185	0.024089283296099218	-0.09371621140747159	-0.021927273092136816	0.10227068360455446	0.09558225075309312	0.03520458311796954	-0.04307492774315615	-0.10967306990060464	-0.010749825954221824	-0.00810336513307548	0.013558682409129292	0.051760324075653875
120	0.021218496859526998	0.017281429731641536	0.03566168172317284	0.029999410169915648	0.043641828792098956	0.04105105503140431	0.03387934474933503	0.022055183977203026	0.011464060459033672	0.019730259722737224	0.030902608786527404	0.032884581627326874	0.032467372191248074	0.030147259670760717	0.02999097264795709	0.04213029246781209	0.04423646748650955	0.04248186412045481	0.02655656831002613	0.026856657180953827	0.00765219104965715	0.014946028650838368	0.02766255733929565	0.01348853442528886	0.02433029244216102	0.01798677516531881	0.011817406479501306	0.015870413172504337	0.01992053746832914	0.01678780608274189	0.024734951129211532	0.02659545076113639	0.00913380986655015	0.008869131496449065	0.011340835990707707	0.02005854625782527	0.03924836617836509	0.02495422999226435	0.03643424311997642	0.013530497226231715
121	0.07903515957395493	0.007935122710657343	-0.05427987624526785	0.02969362949200568	-0.05216728879188069	-0.043931261102322344	-0.009910529922595878	-0.008600699774117966	-0.04444017012202392	-0.056381069031294875	-0.0330344888824202	-0.04850029125742418	0.043835864949312714	0.12112057970588092	0.09398986234381206	0.0835401825996943	0.046744132361680915	0.03591714511892445	0.036713752695771755	0.11189092765558935	-0.06808865037858415	-0.022545354354619945	0.09546529057669619	0.09681852406725298	-0.015992522060296492	0.05459453215103286	0.04558537446576965	0.002961469677541075	0.09122117795494611	0.11855825038832714	0.09733281335621247	0.07325065975043421	0.06839481649124056	0.0368591306138543	-0.05768212173597006	-0.06639982431024857	0.005494084547146015	0.0334916105291045	0.052271566006008074	0.019238488186216488
122	0.008919116211191519	-0.003344190996787416	-0.002724335016890468	-0.0019620924559419785	-0.0054095363048917156	-0.001886679658734608	0.007807969571825108	0.01712343980077544	0.004950004932924081	0.019132885856184657	0.010053783216153842	0.0447314012305834	0.07034772808705422	0.05477033595070371	0.013875417838641194	0.04560135996659734	0.04743654211697755	0.03280982708419941	0.05317242341020654	0.05024033722104291	0.04374819389398816	0.05990492241102159	0.04600045439771148	0.03521934560650525	0.04335702983502521	0.0430113044648002	0.041770837318893715	0.05845024663690556	0.036082742314336155	0.028737114803159842	0.024197861607286028	0.03925976292225561	0.0404872863640923	0.019495427737384705	0.00369124659802782	0.008432386355395567	-0.0021215493336505377	-0.01694839318601501	0.004103978153358224	-0.022525936962296624
123	-0.004874589031507014	-0.0017721613750845088	-0.0013886741788011136	-0.006634119977565035	-0.003107281284200852	-0.0037951383067824336	-0.010161487264466565	0.002725036930182229	-0.0036614882414233814	-0.01590031328522257	-0.010848105103220596	0.035384312564220664	0.0581921208180404	0.05214736030481854	0.044400955571941896	0.057880282697907875	0.052992933143001214	0.06779336077742208	0.054263545086695175	0.041743450173381214	0.033277000628284696	0.030948128266769282	0.03798827445411418	0.021761466169736027	0.017475660451203693	0.02955787008099412	0.02757515063439433	0.022273242895134403	0.03939900045237741	0.04141115194916936	0.02987708456653624	0.043971138846329014	0.04648032824149078	0.03830111637802811	0.030191365306748253	0.03362231306974314	0.027952657810593216	0.02414304246624924	0.008553889835658893	0.00986011747710853
124	0.14127669560469275	0.03616381725307758	0.020487384170068033	0.022202604589458854	-0.05743657018535161	-0.017785190701841466	0.012834103494026148	-0.10355835538723375	0.046035092569113395	-0.037774830051384066	0.0684326029574705	0.027039237083243385	-0.018944610473501426	-0.0115686170458131	0.13766521441317103	0.03755021154554634	0.011423315834639304	0.004940978646048671	0.11298065207408675	0.03178163234163546	0.028226048936777565	-0.056660037167721757	-0.03034727623111986	0.18544558420543245	0.16794494825870823	-0.10102836430273937	-0.06329094902656898	0.012837196834434626	0.06781324741244425	-0.008159125771632435	0.033785658391895006	0.0033283348099322103	0.012183991956750193	-0.01098107563915894	0.033025252900051864	0.06206661271055348	0.007958667670383395	0.03695378883366484	0.08761883947327306	0.06753328701348724
125	3.162112709239061	1.499859479475948	3.0041455085733753	1.2910634405632622	-0.60001035728102	0.9895893199409644	0.776806085991577	1.6009523437881088	0.05432180268562377	-0.9905723214627663	-1.613167981529211	-2.3487053672776974	-1.5240556511787293	-2.4245219733596035	-1.0825937726052917	0.11687108429678252	-0.2665224724365524	2.370895534641618	1.4757209994667992	1.4192418571714933	1.4655587967059784	-1.0014275746498698	0.9992577374694258	0.019619571352046575	1.8905342049154739	0.5874073019273947	0.17368141097500367	1.750357182808549	3.902685492838639	3.1678761661191315	-2.2333519525687247	-0.5737420957995627	2.519720409231626	-1.1977931041928693	-3.025409969193232	-4.104914757732133	-0.9984236307136978	-0.9008635792078835	-2.931840312648847	-5.420361566340189
126	-0.053892500548806746	0.06552501832802662	-0.31961151772668317	-0.45557924206245004	-0.6547852804326248	-0.2249830072221162	0.13808226936012177	-0.007509516542520122	-0.08694626807928815	0.04927582901437628	-0.1647619559935364	0.1491186171258139	0.5906733767199929	-0.3273607246373166	0.24672172232065842	0.030857929656223176	0.1124968945881381	-0.7661069274013157	-0.18019862071594722	-1.3411200255850528	0.02135811618249938	-0.24201011306429573	-0.8341746329217581	0.05725296711555147	0.16575151335825794	0.00889669237316753	0.5576901933139479	0.3643694192624729	0.9636120243365718	0.13649226469423692	-0.1681734848948588	0.3530453512928902	0.6887890285957505	0.3334639971271138	0.648650094997691	0.6168824369205546	0.10316364183874688	0.25505387697727805	-0.1544775525599526	0.32446809488844114
127	-0.01687942232654562	-0.02467018120245492	-0.01390081717495441	0.015402612576829391	0.003949828191598838	-0.002980351821260891	-0.0028685387650651995	-0.00956336419536974	-0.006699287814924515	-0.03085075138993701	0.00826805695065948	0.08537389880432951	0.0682863095101857	0.035666233280021206	0.0032186050685774964	0.1206396171640277	0.0645288119453594	-0.03743689962753893	0.03530209845226152	0.03537949742683637	-0.042036358113358416	0.0417811458067176	0.06737863639744412	0.006859487651851533	0.03862452484674393	0.027236040478809974	-0.017809417934056278	-0.04678101316949914	0.056328946785315796	0.04546618855052572	0.026684740707164752	0.059538246844172964	0.03602570747881456	0.021988419014234175	0.05670445505294782	0.07427095817400228	0.014858764822955603	0.03371555534435061	0.10065056812453821	0.0683484480836889
128	0.017971751522360465	0.007906024895409442	0.008455206145357165	-0.02702810592676813	-0.013134372520131846	-0.010683736127156273	-0.005551883376263929	0.012926616664483834	0.020894397419357884	-0.0017144448293945282	0.014832012625273158	0.06021713349303768	0.04197315512315228	0.01240141229690415	0.03334726507143731	0.04209561983487225	0.005249057561791478	7.298307430553936e-05	-0.017916026985412326	0.0076670928041241634	0.03286819789964873	0.03327000221058424	0.04753047806404017	0.06233597106993645	0.07419403249627933	0.023496766396990956	0.04516037369068441	0.03211875319705016	0.007669032262117833	0.019493985176354176	0.043621579333161756	0.03435843745600034	0.05258029735901759	0.02447575092230626	0.05961052882251699	0.05333133277968059	0.048217392244296366	0.040629586885568766	0.035476373555927726	0.019579969411097457
129	-0.04457504355896005	0.04971647277111333	-0.015540313120476688	-0.05615071330820609	-0.013549160038237095	-0.05920206089335201	-0.03972721060933296	-0.003718898101315886	0.035008686428735676	-0.04187621916393963	-0.02695988813448357	0.019787384917455457	0.06710277835696145	-0.01957135265121966	-0.010844584557429992	0.13864200262503967	0.05478646363493057	0.018206666856364115	0.060636621357589286	0.00893306036773648	-0.013712512291571978	0.023848442313242894	-0.014078675893971812	0.04950039282579269	0.06572789422555406	0.11989684018715872	0.15014341866368508	-0.03865288711027819	0.0831472583382589	0.03540868489375278	-0.018470521034577848	0.0322367285269754	0.04257529304571358	-0.03539412646840667	0.031592896130039724	0.12000193046005425	0.04988490532707983	0.10353675511974844	0.034793347176330695	0.056909242386447116
130	0.0	0.0	0.0	0.0	0.0	0.0	0.0	0.0	0.0	0.0	0.0025614719916355524	0.049729978805399956	0.014890728936206517	-0.03319059421087989	-0.0031731409849410815	0.030082626611495474	0.11637083275654193	0.10279639932807098	0.11174139604817603	0.10224951628572995	0.013710861972802921	-0.046243160748385276	-0.042887079534436	0.08218494573073054	0.02596108281806266	0.029990064415600676	-0.05165653742211407	-0.047991293995939266	0.03700265585675326	0.03374010659376543	0.012850807159378893	0.09919999481022473	0.03374353758448967	0.0028604025771068655	0.07654402845728654	0.05476735583594317	0.0014812240056897878	0.03967733984275578	0.04446553763670953	0.10653891083613867
131	-0.05283566694665193	-0.024235304388968426	-0.007127601157788487	-0.009716428721471802	-0.04442881384331455	-0.0019210768504255747	0.018091977253886744	0.03248163879695137	-0.007068908845654266	-0.0443795024598733	-0.0051003900555595515	0.05603302647222838	0.07520315876305173	0.06130260521146831	0.014404832922851739	0.04728439104358655	0.038403331149063434	0.00515773624258468	0.002324334947257764	-0.0011422237085827094	0.016972983096812437	0.04970850211315888	0.07823777549316976	0.035675697727817715	0.048726933398414704	0.030248122231736466	0.01185170762574617	0.062093470955653415	0.06474074831812036	0.060847407955847	0.005942613377241076	0.03713859880609844	0.06797551520416624	0.034844579754086245	0.03769943493790341	0.06384242400487657	0.04474048653179911	0.043050265471183	0.062978274686093	-0.010046657514564065
132	-0.030387680807948476	-0.007169399408204705	-0.006862376256575755	-0.005617383476590602	-0.008952178756027267	-0.002836479923051345	-0.0007592050759153656	-0.013847668365202683	0.004868454780023544	-0.012886057711930033	-0.003823549713691396	-0.003220568229948917	0.0029205574580600346	0.016500399746392884	0.01674266368902782	0.0182964330852197	0.0137404241649389	0.01977496248211005	0.019905958286313252	0.029726031070174953	0.036526912969712985	0.05854620887833756	0.02495547298284204	0.04336151583326488	0.0780436093055382	0.05644655374749999	0.051896152015540174	0.0497778535882928	0.0847789140220151	0.04852730628860747	0.07084369671408429	0.05477684126959449	0.0471876223272848	0.02157295898174848	0.046356035255424775	0.0306112651928548	0.039288645435686824	0.028663528644894437	0.048533890952149765	0.03319167855745155
133	-0.018127996218700697	0.0019332092206938594	-0.008867450599517606	-0.03469455284495302	-0.020198364447879473	-0.0364648390907677	-0.007996275177132278	-0.017268693371289695	0.004711528424659351	0.020517061326978905	0.0051686417775167	0.016137144870097504	0.05300230836194168	0.01888597191178686	0.11216731466422789	0.1254187150031184	0.12154327369991577	0.07883470349289189	0.038052125243230095	0.029179043232180745	-0.02032739037926103	-0.022948069451117152	0.0011084875483566867	0.049217668274075255	-0.006520165584002858	-0.025011043334782927	0.04907437480397292	0.010598502313799205	0.04864861348264422	0.022169816500881876	0.022815400877555316	-0.002834325464520732	-0.009323001233529318	0.04549200704311373	0.1031000699613607	0.06109440468978725	0.04208310299653197	0.0474048402956502	0.04364590422978829	0.058577932950697256
134
135	0.022771187360013684	0.018456835685532625	0.12819058892190496	-0.030534156359797796	0.04091723356225766	-0.009514789195688177	-0.028961237217147835	-0.03970775236898466	-0.04448578576887515	0.010970565861015025	-0.032115100822171824	0.10194433987289438	0.08332687240200881	0.0145777579973735	0.03426614037220257	0.035178145540787464	0.0715658793034331	-0.03709306175850796	-0.11281337517738221	-0.029122159591033113	-0.03381509622338976	-0.09014151462712348	-0.11189341566929048	0.043958561385202446	0.01739193542848936	0.06727627230972848	0.051450422218840025	-0.012228052090078765	-0.07863807021921698	-0.07772592888246893	0.0424111010081114	0.1234040081116305	0.20603504378001072	0.12092945629505114	0.13140416037687644	0.020894244379035254	-0.007788483103807869	0.07684187233818708	0.20798268468223036	0.10443266988214792
136
137	-0.0009699972438902736	-0.001473641468733017	0.0025472647185974602	-0.004383828422578054	0.008191669183112836	0.0026499186748961054	-0.003611492429326514	-0.0030608992290260123	-0.006530081519286726	0.005633180944132654	0.006869082477439127	0.01639343920553209	0.017995408597722896	0.013089805013026293	0.028363595333670992	0.04752334333004399	0.04307584725360185	0.038422580931208636	0.04380839819281655	0.05527141359428464	0.04654880711823505	0.05094977293267382	0.042072783372617426	0.0430044571229123	0.027465996819728607	0.03044818374025362	0.03348136318812143	0.034326921638902816	0.03823388634208234	0.049175663422993454	0.03608788665369597	0.033527783206691565	0.03924518359342326	0.034806392111936243	0.035483525767549665	0.034653553791295005	0.02183013032268616	0.01483715831578783	0.02294563352405501	0.021069909877112835
138	-0.0871708228173825	-0.0813504833648396	-0.013041465478668884	0.005221603227989148	0.027786951043067172	-0.033495548180246186	-0.06186855918317418	-0.07148680375075252	-0.11068500008569508	-0.12674608229215695	-0.2085936013125326	-0.004753493380972406	0.0029970962195172038	0.16650496909999893	-0.13127003172969282	-0.08115789856340835	-0.23002129680510672	-0.2941873490910371	0.03319978909049257	-0.04794119487417132	0.10290775190454404	0.2879117512491235	-0.03590571769581975	0.20696688710449448	0.031689076622854556	0.01373321511823017	-0.2111992895550784	0.11026209033848587	0.11846903341678325	0.38699481413088804	0.5056278419296334	0.28316486703024873	0.16298437508719898	0.1804104806582579	0.054850433248420705	0.2030706609592735	0.0627899061825352	-0.0489855867309881	-0.1117758521491638	0.04409248337884999
139	0.005678036067702456	0.025405027813945224	0.01008982774044762	0.011329460018542997	-0.008759546400401412	-0.0022374140480886603	-0.012617477477541513	-0.0011353960150229851	0.009671825306901721	0.0029348091849299906	0.0	0.0013476940541777024	0.010409418918971751	0.0011731009979878493	-0.008855426917416705	0.0076622106924096964	0.03127464585853144	0.02686283979753972	-0.009117648299527104	0.010004731725448331	0.014178019390080895	0.022882028310900013	-0.009348210868247574	0.045814790323706306	0.06594323319696209	0.08424959507446136	0.1151903101492361	0.06857642196219016	0.06146468747896263	0.060623600433584876	0.03313798804594528	0.029080325497111797	0.04757853696992362	0.018863149261121783	0.03004688264037012	0.05502150718522431	0.06413396129590139	0.035311781298828046	0.04221959574594863	0.003911077588249985
140	-0.02192320311707079	0.006090938458641693	0.004852516861414807	-0.007807486597685123	-0.01115261882768154	0.011293973394548799	0.001059736951687548	0.0	0.0002860075842609403	0.005838733184980249	0.007237639210848115	0.0016849136101288057	0.0	0.0	0.0	0.0	0.0	0.0	0.0018642181078882638	0.0046933058667609755	-0.0006380176034582546	0.025317318370790508	0.047264028312033274	0.05071583788379921	0.053753795884260124	0.05980509517937825	0.07412523329116898	0.11710255867475848	0.10489466058474636	0.04007963757839172	0.04516768558462413	0.08418308838288609	0.05847006432674947	0.04726631735085889	0.07047569568386158	0.037178874285586375	0.019106021826394856	0.03401216057994156	0.009824069698341535	0.017877199436164098
141	0.004220912119144998	0.003577787951030916	0.0027948334293831146	-0.008403815780072684	-0.011291955830646062	0.003422815884354162	0.0014443179905274854	0.0005091199444437647	0.005925993043684176	0.007773331324193557	0.013651501469750188	0.02413387351049296	0.015004680020793585	0.0027087501564607456	0.020227872541355014	0.04838609103210873	0.08057741831499758	0.06951662806602978	0.014330363195854732	0.020450507679679625	0.03650181142272375	0.0386669698566238	0.04316949067112783	0.05968272602060811	0.038596166245983	-0.000574802823887969	0.02015877372318083	0.04446690586807487	0.051722688187102225	0.020636407278990673	0.014036191621123012	0.0418199326584676	0.07763535402161462	0.04916275388808178	0.025179072647892757	0.024034027651893525	0.024069107228737164	0.022667361451874413	0.03097007816348838	0.018437958152733226
142	-0.001770454167959562	0.03200531956869896	-0.020298506283206542	-0.030130825795650358	-0.08380826223840407	-0.005664368107614581	-0.011023048099546072	-0.05739482834253735	-0.04424656921267193	-0.03187577866319645	-0.04681262260949747	-0.03698668800469124	-0.028000835818617394	-0.00102264200498593	0.04040232363499121	0.12076179138697656	0.11916868943848732	0.07510733926827833	0.13711671480751553	0.13898613205913407	0.0028749134547669704	0.013734987781584254	0.021975922594020782	0.2071428724035799	0.08323465804549308	0.10209395501864173	0.12405463424683033	0.047991281579569216	0.017411539133676122	0.009142399242590686	0.055837994423459804	0.056406526358832	-0.019167080869857314	-0.03983350171014053	-0.011626266508572267	-0.019212698153771884	0.038476387799812294	-0.08436299760230119	0.006845491819942007	0.12246610012634102
143	0.08081177166861672	0.0540144615825991	0.03556565895822213	0.07705477522769977	0.057323262733814474	0.048069002089615696	0.05308471434878091	0.042466070238387346	-0.05258198669564013	-0.024627249128708183	0.009852465548854678	0.07114911223905616	0.19793324054679273	0.028720974988282383	0.0013094023309930072	0.05061162140358584	-0.08712859602924972	-0.0835534035344521	0.00388651200246199	-0.03187551988861109	-0.1675197931465028	0.026417835512845305	-0.22131095706832465	-0.047879562746524953	0.1600309132869095	0.13678845491446429	0.14781474074475875	-0.040545556908585266	-0.23148698537725532	0.05403455390750436	0.19580922005308135	0.08273000344325818	0.06190537180860697	0.1306555457355342	0.021993902080097813	0.011238081594450965	0.09629581916772827	-0.05611916160042017	0.0006248564798379473	0.1064364274874336
144	0.0029955954620838857	0.007281350727734447	0.00104346204336813	0.00539781729784144	0.004590566091017217	0.0073016844080102125	0.0009427070961920264	0.0	0.0	0.00034846987926059615	0.006866161622142146	0.011583740109172251	0.03975846867255085	0.08335991813393677	0.07815176424053692	0.07867313099017559	0.036248941209577806	0.05226949746079088	0.044310404497541485	0.046258810762561615	0.0515963711930778	0.04892330731586254	0.03202820261456011	0.02410883595678431	0.03664861801364846	0.027962139239583222	0.021079349020662063	0.013469862198955624	0.01724853684571224	0.03187790855652437	0.014307310784748518	0.015378601572434309	0.009932427054095288	0.01077438301274374	0.021986320853596	0.03225586241584822	0.018793567229316115	0.02462300427740541	0.023299711542559588	0.016323189597387714
145	0.0	3.3236518875527646e-05	0.005962626179446522	0.008823029283104456	0.00016468950323826175	-0.0007594575805608478	-0.01474457245998453	-0.0039044854202536766	0.011058429344988397	0.003355558954255734	0.00012037414473755821	0.000872861043842428	-0.010275491470367064	-0.011377436969057162	0.025249316730216794	0.026288777719322767	0.030873576323784412	0.039213500593260626	0.025408446446980242	-0.006754458280109752	0.012765705206000717	0.06285647592255718	0.04073892475652947	0.024247038929572567	0.08972008154344203	0.06368564702153526	0.05227242187667241	0.038889432057468205	0.019171011609459294	0.03673339469642712	0.05266358783872465	0.10322772809935142	0.050696983260744684	0.02334966381489368	0.035990523231594976	0.001159285026554558	0.037283583804888894	0.029754834229221334	0.05948199847757975	0.03570315799106118
146	-0.0743676267664827	-0.11854237988091719	-0.10443151576071986	-0.01601086583396172	0.01522332855515119	0.006028307213088591	0.03876609871621739	0.0005808879285638575	0.06043839323711582	-0.0014241009909403215	-0.023783063935150502	0.09714242834243701	0.21905290413210987	0.19863493986078654	-0.029982975643300203	-0.004820760000465647	-0.07101825546366675	-0.1837095954187324	-0.2517548365142897	-0.0755960699688084	0.0346319609549468	0.1514771267096244	0.018933052812711525	-0.013324294561054564	-0.05831502867265338	-0.019867182229735946	0.1318884931444924	0.16529789026862168	0.05458749827877436	0.02811929620741959	0.19716693169441485	0.19194923689600946	0.09110421196702809	-0.00752284809148794	0.14708872375501225	-0.009630388180856939	0.014107218332435027	0.08837858354344184	0.09812295402332386	0.015381321339497751
147	0.1137631293762212	0.06298074076523025	-0.019472507095796406	-0.024312942204700327	-0.02288642817868447	0.15599587384224461	0.10608878540946023	0.0500799112085807	0.002460814845773625	0.1421236173369969	-0.19284606010506294	-0.017045387440288357	0.17112519086954311	-0.035895509057725296	0.10028611116104172	0.18954445159562527	0.12848282606092098	-0.015974110520276166	-0.08931113833235493	-0.15404770407313811	-0.21784785374205715	0.0010616882774782254	-0.011334412883118622	0.19098188067640495	0.3743678776954792	-0.06921563172928306	0.1823222288445983	0.4353621196370483	0.14330152938306273	-0.11295452931711593	-0.12415536062962097	0.20789562914494686	0.1599202739844761	0.03274359101908576	0.1252653004435249	-0.2622200799762404	-0.17087794928070085	-0.35031292756097687	-0.29310033048045353	0.10765729102985071
148
149	-0.0025499963257022717	0.009948251834292805	0.0026507095272699705	0.0019723560858282024	0.0018849227257367773	0.0013856840575920506	0.0012470368001887445	0.00019258751476340747	0.00294977336780063	0.006784506357080356	0.0045676113026570445	0.004372317481705351	0.0008675048429862669	0.0039554275663983614	0.002088462022176219	1.0868050544571729e-05	0.0018520734196754622	0.020419570142876597	0.03685313984128971	0.04171887011935429	0.03773260551817423	0.04694417675356442	0.051181394824489516	0.034579170033087164	0.04425388889756527	0.049227247533703465	0.06678842753751069	0.08925035824254265	0.0644961097672959	0.03837823762935551	0.03307670167902892	0.03554992786858565	0.041592396061457836	0.04402910881637266	0.04996107476881361	0.036993019208045555	0.03595800231402247	0.026799626454243546	0.023857760627413637	0.006179088730212768
150	0.0005955446972526924	0.0076504283785012684	0.0026237889018302578	-0.010425919555522216	-0.002992763716289284	0.0010849653129651599	-0.0003009940699721552	-0.002075664545985426	0.004416341621314245	-0.0015084059803199192	1.0995669021296574e-05	0.003470031601719105	-0.004168250155822353	-0.004247170392900358	0.025130578925696305	0.030504214073768205	0.05603136682888337	0.05611123185783081	0.04035832521761235	0.02876978429704258	0.022866460822340264	0.03990024122579903	0.05159663872491555	0.062132927882319014	0.0465783340350686	0.049253684869175966	0.018368475814926725	0.027045752583045053	0.04795023190528361	0.032358504311422134	0.03062736541537502	0.03294348495313731	0.060455232178276364	0.049198220967773175	0.04089289141025645	0.03429992679025912	0.027662394291086457	0.034399203054401827	0.034039005391901654	0.02639259440661064
151	-0.0009597276852599085	0.021755604388190238	0.020462330963517524	0.025271973606382354	-0.014519215612574089	-0.0005713867257709045	0.019482458178631368	0.04671176017945855	0.048512531944247275	0.053095741843566586	0.06328662372083863	0.08385758781245814	0.0549992569680667	0.061531979165567297	0.06158387152200093	0.026641936226109646	0.0074425073802402725	0.04777526994332548	-0.015049160074085532	-0.024409562130472153	-0.019247318074694944	-0.023799021391973603	0.022069468821852053	0.048557278919890826	0.05555990767960304	0.02257123698052699	0.042856103418676204	0.033935469435038126	0.0035511595651460926	0.006343149645832505	0.015957239340879885	-0.007249998512559006	0.004322888837865326	0.02968027238975652	-0.0032266321017541534	0.038091569875645694	0.05715918234401759	0.033413907964418635	0.009347180148180902	0.04320457309921287
152	0.011116936873150286	-0.05743327955734313	0.025175606548581458	-0.017912337187314106	0.042091757601897865	0.0680248603990552	0.06064950811128986	0.03489351211035375	0.34015020792350414	0.38021738547812883	0.2228531983548299	0.024094280566297258	0.06308212939419822	-0.06823767522167971	-0.004512941319206741	-0.20879891663538605	0.048716755055693506	0.00985234358105104	0.1935791498672121	0.07377901289717866	0.008233290964777283	-0.4672658236675457	-0.3849175124676524	-0.08826376280548212	0.088974550302049	-0.08741170232466637	0.0020712501281147954	0.29916846315977963	0.29366276403367125	0.2757219699915559	0.23227431599473286	0.08679828507361119	0.11511749774975133	0.2975457370209496	0.2850896290029651	-0.0648938897328134	-0.27054023097282953	-0.4028292102996108	-0.26434633891816117	-0.19557077707468856
153	0.0018120249215158226	0.0009857298270848206	0.005515078004479007	0.0031702949444260974	0.0073091593349794174	0.004118029199940927	0.004447592260264481	-6.886587951787205e-05	0.0016229307328667721	0.0024474911283960364	4.5684547243593667e-05	0.0	0.00015800403958552068	0.0030675867491091794	0.0005536686127040922	-0.002913112346354706	-0.00021915286214878912	0.0035508185380382223	0.01215851886489267	0.018331331309647952	0.02823463448121544	0.03411825960995586	0.05669536279017807	0.05044291538800421	0.048230224623992395	0.042841149829027585	0.06265675181505222	0.04703522821990453	0.06300571705844905	0.06376476645567498	0.03670692038795182	0.04443645714301763	0.04296973464913221	0.028129571944857372	0.03357658221376811	0.029142626145366023	0.045055066267081535	0.06536179952251625	0.06176276207163123	0.049740657456070154
154	0.22508846387416354	0.18609569579582622	0.8667448634040206	0.08353562311621797	-0.09014876990289096	-0.7291901141514036	-0.7140173577666528	-0.08052012976816478	-0.5399647287968277	-0.5016067798028941	-0.469516459884655	1.213580201643643	0.20008603482705198	-1.4269338549932549	-0.046842276158388034	-0.36469246355349544	0.6916843775402236	0.6835246716327659	0.8508725134802148	-1.097390650319046	-0.13292699333010022	0.165664923036502	0.22983756532092192	-0.03460092475464868	-0.6425438417885386	0.14600633428896598	-0.21955389909893544	-0.28590250164812736	1.029057687690647	0.379479523314635	0.41870913184337416	0.14234560233274293	0.14321372338932636	-0.02642161095032978	-0.08805284597376536	-0.12429877613970516	0.5650916176596492	0.5761285510676234	-0.2477632762904906	0.06614114981379865
155	-0.005269247238190621	-0.008997927393593527	-0.001574968927252635	-0.0009483824178157541	-0.007965767449434892	-0.002614898888152368	0.004410307362273206	0.007637271885356288	0.004261721820467813	0.001003945070111884	0.0025352004590290917	0.01091704866473449	0.004553282129019295	0.008151811426810145	0.005848712949856821	0.05813189453402913	0.09676449574721428	0.05038107131064438	0.022693843338630563	0.013604928837171997	0.006646824589696183	0.02665439024271779	0.02226639625571472	0.0026912540041777572	0.012833894611059705	0.034361830848449085	0.03959717737901948	0.026805832861438283	0.05211284295193967	0.04315912620793476	0.032978281326120684	0.02746529298845455	0.027669711640721056	0.06332785656125267	0.07589286272522022	0.057891064889298766	0.05342460210370471	0.05596527671326525	0.04453768779322113	0.030193450085683873
156	-0.040298654689621745	-0.05590172402355798	-0.03818227294879703	-0.029203273626070086	0.002018303693042099	-0.007919888888979506	-0.007945287334302378	0.0010395522242900002	-0.02506070619334394	-0.019106384571247154	-6.176706228996922e-05	0.05389313303545027	0.09778712798236693	0.10169060071868574	0.0028951884580487195	0.0015722643181717102	0.039298256689391735	0.059793297326804815	0.15408002161188003	0.13023966430042416	0.16150664393477795	0.11842545984698596	0.06825777521702951	0.01734513762799489	0.018245987958292072	-0.018681207195141814	-0.004328791138892665	-0.02159609520495652	-0.028100490833807005	-0.027844274064396553	0.026268948915557984	0.02590583695984425	0.07378443156490334	0.03033571594345904	0.030117941529650766	0.0076122409247524146	0.02323815026649004	0.009046737877968634	0.03468327154017806	0.03514912730896327
157
158	0.033620298971134874	-0.07033469405802341	0.17133765692277503	0.29781046769529856	0.3467328894263103	-0.058258269491929165	-0.5777580415664328	-0.10253663256877697	0.0	0.0	0.05287492026869826	0.7451708425459184	0.1864219686627249	0.9421129835454253	-1.3231536059303437	-0.5235061641203689	-0.574794389164969	0.4642110781835997	-1.0079089968679977	0.47595672832216046	-0.4496822216233134	0.3501374714902787	0.36723621528801126	-1.5527238099814304	-0.43602523039936364	1.3550000760153804	0.2462059747485645	0.7840920009306857	1.5113867623912383	1.1565484633808847	0.23891146376212485	0.9476272473017562	0.06761984552038228	-0.2807372743749515	-0.6455319393377322	-0.35280945881335574	-1.0697687104356064	-0.4975278271149221	-0.05172523936293513	-0.16623285016089948
159	0.02216034469783223	0.005571784433631663	0.016369630037344485	0.043223489896809075	0.02035406705349125	-0.01877261690241478	-0.018088615023471085	-0.012671403787001718	-0.030542977739138173	0.0046676156402865035	0.07656030668832335	0.05843041921204596	0.06525043046917955	0.08504232418559708	0.03608390735053725	0.04760600782953403	0.10281842959026453	0.16324384414617046	0.031098826028687163	-0.02886465276692032	-0.03794800450303021	0.06561125616058838	-0.024232629971503328	-0.044899416048881056	0.0710717808525872	0.01416073577044821	0.005312728400387982	0.07645116060467842	0.05321691017412099	-6.023796690338855e-05	0.033505815788742906	0.037345282927288836	0.07688231885358338	-0.005907019263853685	-0.0028841956789708023	0.05354119486438222	-0.05416357153242876	0.0019021831983109404	0.02760579919078414	-0.01605325286112086
160	0.01981880545850642	0.02795370800276683	0.0465924756557353	0.019291322221655388	-0.002463328553540327	0.0071211271194023835	0.0035711734854459564	0.007058553653609513	-0.004215358069944543	0.016510619595769088	0.05897904538434701	0.022179620865648748	-0.01806372964654272	-0.030357101667367877	0.005965029581276519	0.02776929489166593	0.03676371163362535	0.06734613907291845	0.08065879819791516	0.05755621974130926	0.0022351794065284284	0.05226295317971218	0.00956806344261759	0.042297226411469664	0.0652748562740454	0.08712390018977077	0.07439132431981467	0.020221870568237665	0.014087479962834454	0.035325980267640736	0.04410990300389257	-0.0094204071378671	-0.01134141125656799	-0.007454721975983301	0.037614338565986595	0.01510453124859962	0.03344662655725421	0.03414588116079256	0.006710242333427991	0.004260056853591437
161	-0.0527988347202078	-0.023113909340074415	-0.022174961375407202	-0.00588445829202207	-0.014236453194851015	-0.02465843726106024	-0.017146542734984897	-0.0018051233849705156	-0.03605565258319015	-0.039843606066344475	-0.000355172450631636	0.07907204348117954	0.14290405222838956	0.1061726046436464	0.14172886990434383	0.06395277261818083	0.046322395667536966	0.04075605164471858	0.03904877715512461	0.04778270956019223	-0.00041585051887078444	0.035050362816758204	0.011818889911531847	0.028110118452733795	-0.0932902302535953	-0.03241273236414706	0.08873791225124408	0.12142712916436542	0.09916122258005752	0.015551385894249694	0.0026339501445385716	0.06074041220672141	-0.024069189301966283	0.020246996983550827	0.0011453367433429743	0.002029353615895624	0.06237010224216818	0.06540018034803055	0.06435849893762328	0.0017390246461991832
162	-0.0037139122634138877	-0.005696745569425869	-0.00783860767423993	-0.0010735645864457626	-0.004774317016693648	-0.002235345529087	-0.0025046234817115687	-0.004900953009827437	-0.002972220666887307	-0.007003690840637508	-0.0075634773049795285	-0.001440621077827005	-0.0010212459208292675	0.012063305563310648	0.03349452608484081	0.0463236529141088	0.047489092012232996	0.048002228613935015	0.041486842396956984	0.03794861895980579	0.04849873155155849	0.055859618481417996	0.04815726491222924	0.045381960212190105	0.036766870127522784	0.03980194021836703	0.03310960612126982	0.039222727938318575	0.03243393309348751	0.03707553051128428	0.04809281126796411	0.03667708882513515	0.04821034058470158	0.04258444186691905	0.0383322802445631	0.03642465482657109	0.029817248044714296	0.023308870404557158	0.03043511489913043	0.03574002426491282
163	-0.0035956041339099605	0.0002649271782803397	-0.0010545150163618236	-0.005280191394731071	-0.0009037552579919232	0.003927023702349324	0.0024706668216016533	-0.0011807503998284233	0.0011643644983331987	0.0024756376434861096	0.0033666808958402188	-0.005041169924965543	-0.00523551644958182	0.01451580057125898	0.028321061414065943	0.03418840335698793	0.05888983765981155	0.05112557525248926	0.054409795214001855	0.05643759784544345	0.04900373287133717	0.026262268868638135	0.02946852989332511	0.04390918940810908	0.04963840088827791	0.03893932854836605	0.03532391241305998	0.05232881047592077	0.04103745315334668	0.028013556839582118	0.0027094658551733144	0.02626758087019032	0.03439366588289402	0.04026304578722913	0.03742197523222756	0.03566089046473681	0.03567807071866797	0.03892510392600658	0.0404336245685534	0.025055523857778775
164	0.029102702642931324	0.0533934560180303	0.03384254661861505	0.09077547295431714	0.07713701864304086	-0.04371142390599797	0.017745401210007204	0.01958071499508523	-0.06564446323094335	0.0024383162402197536	-0.014721444758915585	0.026756595094158227	-0.059448183531051434	-0.003419381717294219	0.0	0.0	0.0	0.0	0.0	0.0	-0.0023125925663376535	-0.017120675345998152	0.03997674968053769	0.09174366652227403	0.0719849609429225	0.056151056323328286	0.022045845921877548	0.0497894709225483	-0.005712229865556711	0.06206284971560366	0.1013539626063614	0.14699096786693996	-0.09364426107063123	0.02841666406553228	0.03427823707528815	0.08727853171444003	0.14956811703595527	0.08288400019658766	-0.03770869562384499	-0.03185395339003049
165	0.03995128122079839	-0.05949153734695024	-0.027576089812162266	0.10066625676964479	0.04150912937186817	0.08514677805472894	0.06244933431212158	-0.025822716444680444	-0.017985763753336242	-0.000383984569576025	0.07127012054316921	0.12292657196243034	0.028648367202950158	0.000739448746973475	0.03296270939124448	0.02227628489662751	0.0001241711523012361	0.0	0.0057568047116504165	0.04446483361154463	0.0057568047116504165	0.012660490720697989	0.06359041648638515	0.03509070126793554	-0.00706046202086165	-0.05352964010374243	0.03678909399601074	0.006372082306322656	0.04542713876833351	0.07314481899475599	0.07001599168226036	-0.013467987755489838	0.05804266815970308	0.028908107354080118	-0.02643714158339336	0.07459022050053436	0.006372082306322656	0.002127991876691062	0.041314131589757636	0.012660490720697989
166	0.003525504956583331	-0.0008035221487232489	-0.0113865015827623	-0.01179441460488929	-0.017004069716689572	-0.007282526248441565	0.009413080384321966	0.005887511028325754	-0.0026965099205813474	-0.0005870862616882942	0.02242711101791483	0.036571780237903535	0.03574427972274371	0.027070549359419206	0.014616454577320486	0.042501739613965445	0.04788783260843558	0.04693248892433783	0.06486105372633333	0.06374897595534755	0.0469283287285827	0.033361603444563445	0.05256306737471722	0.059824142277029285	0.05138684452793023	0.04580250623922016	0.045431225677653446	0.043164155301012024	0.04075139634429035	0.033897964013800165	0.024214242763156497	0.020402276687192036	0.025528013265704603	0.023452323826102038	0.02846395548706153	0.027953626112528288	0.012751326457462896	0.006970438397676093	0.002995560090132895	0.0045232713550071675
167	-0.002704109324687973	-0.015639430394486235	-0.00918221062857706	-0.00856256349094316	-0.015083919062581498	-0.004852071561595131	-0.010770047076366066	-0.0010084937818439568	-0.006727234604286243	-0.005415956310986765	-0.0005583541635458468	0.033882884566698995	0.05885831324873605	0.06369791931997126	0.03674400413879978	0.01187328049856363	0.030765981324658118	0.03825385412911947	0.026803415896613753	0.04583995533744819	0.0765017329867551	0.05832282250297185	0.04163772405832324	0.0366095089647397	0.04067605667139677	0.04306447655954673	0.032732717749088217	0.042285051391591555	0.05586405652203071	0.048150127054940026	0.04046543764494142	0.03568016057972629	0.036381102269933754	0.039651590414424176	0.05948871477286732	0.04314003260514853	0.0188109113832387	0.0017082852102650655	-0.007958883330111749	-0.009426844072526879
168	0.0075452250204283014	-0.013655189964797301	-0.01161236058480299	-0.008092769175481863	-0.012714380262678146	-0.004279210168711099	0.004343803931158001	0.00768674530546725	0.015201922057640453	0.002413138879879181	0.01174089352703139	0.02689846271347497	0.04911245434023053	0.013209023087195147	0.03554639426738102	0.04351355524846896	0.07641908756742596	0.059673812712779745	0.035016893831778396	0.027996916568296497	0.03554217035075917	0.08067272169851925	0.07408830138443191	0.05388004127811401	0.036288473867763425	0.04993830364834988	0.044128394681029914	0.05319748568381814	0.04956202846281515	0.04037193845661577	0.054101306464838836	0.013209013789869451	0.02529530619491188	0.03138397262671564	0.007591200063564635	0.022930844543008505	-0.004497330840622623	0.0005787293956232275	-0.0039021921652780175	-0.030325128487012513
169	0.007394915138917595	0.0012396951032305722	0.004647492932264926	0.01118052263507726	0.003964815613866003	-0.0004956757069889566	0.00821977935049382	0.003624335760486346	-0.009253159169948663	-0.011907264067644929	-0.005550763756092035	-0.0005885352676452157	0.004198920259122076	0.03853123100990331	0.039469816563473765	0.028652237995112226	0.04007888260892841	0.06290758642013518	0.07111600402355334	0.05154572823864477	0.0499973543585571	0.036328383602085436	0.03993446768459144	0.05805613590551367	0.05066570507927702	0.027424613037385925	0.022150844875306663	0.022485817063931456	0.04321797373568899	0.04163637463417216	0.038984226375897615	0.02574667055450533	0.029597142181062824	0.039876741463480185	0.033223847749413275	0.034975511709062594	0.01630309209483416	0.014931284531832208	0.01607829131097279	0.00940895636753938
