# Supplementary material for: Neuronal tuning aligns dynamically with object and texture manifolds across the visual hierarchy
Source: Nat Neurosci. 2026 Mar 10;29(4):864–75. doi: 10.1038/s41593-026-02207-1 (PMC13061647; doi:10.1038/s41593-026-02207-1)
Supplement: Supplementary file 10 — Attribution data for time windows 5, 10, 20, 25 and 50 ms, for panel b. Time window specific evolution trajectory of time windows 10, 20, 25 and 50 ms, for panel c. [file 41593_2026_2207_MOESM10_ESM.zip › ExtendedFig4_Source_data/FigureExtended4C_src_normresp_wdw_150-175_BigGAN_sem.csv]

0	1	2	3	4	5	6	7	8	9	10	11	12	13	14	15	16	17	18	19	20	21	22	23	24	25	26	27	28	29	30	31	32	33	34	35	36	37	38	39	40	41	42	43	44	45	46	47	48	49
0.045948517243286725	0.05570517118025822	0.06641448842051978	0.05239170814075601	0.0755089457858939	0.052639598311944334	0.04215085584062093	0.06824347312819491	0.06054362966266564	0.07066584295277686	0.05662808610195237	0.06142981631381776	0.04718446695768958	0.06691948249421563	0.05738720650467009	0.0622375801192889	0.06649978976186331	0.07380976251628649	0.05380742591822952	0.0683772115391857	0.05675870887867677	0.05826147394901833	0.06325795323386106	0.05841779963944722	0.060560644667188246	0.05996694214882529	0.0590135261105473	0.05611139865427935	0.059137517253317874	0.05946077320827366	0.0554843802117009	0.05614646943300666	0.06790623734561745	0.06147227976561471	0.07377794745287618	0.066421699643708	0.06019027420617593	0.06825193732412177	0.06903228102488491	0.05481621155059749	0.059278610470388085	0.057383110868392956	0.05799711381720639	0.07525448753408832	0.06908259902904026	0.06693287324789568	0.06341217057206507	0.06517252190998037	0.06517252190998037	0.06517252190998037
0.06285708988062429	0.07651104725015387	0.06307932593453486	0.07751000584985714	0.07689755507795844	0.08202100629093868	0.07074314836131727	0.05780813461805258	0.06320273146666405	0.05470891086540639	0.05581172782977909	0.06978678568376864	0.05641257293571432	0.06894511960566377	0.06374993888399072	0.07672231130851977	0.059421468103936455	0.06418608379830344	0.0723425759743406	0.07185888108481141	0.0858121219926939	0.0568112582392603	0.07897915439182081	0.0962069382212166	0.0748818342498498	0.0691782192118682	0.07181191195446936	0.0754981804617831	0.06280681967550632	0.07321830978810305	0.08490178153796998	0.0652810913781445	0.08114061641845816	0.07402235327704007	0.0707890014434912	0.07240567736026564	0.07240567736026564	0.07240567736026564	0.07240567736026564	0.07240567736026564	0.07240567736026564	0.07240567736026564	0.07240567736026564	0.07240567736026564	0.07240567736026564	0.07240567736026564	0.07240567736026564	0.07240567736026564	0.07240567736026564	0.07240567736026564
0.0639671913087647	0.07872774694177742	0.07240485849798252	0.08024777255373121	0.10872350956173116	0.08148555698735022	0.08473999890584805	0.07468374713571622	0.09937789383118227	0.10710189544916197	0.07232252108336809	0.07908592088864924	0.08823856022640013	0.09554829269630573	0.09023081081859195	0.08402675034604438	0.0780203118996495	0.06356823904349798	0.07550519000585831	0.12255430394913767	0.0802913729070719	0.07341054652401417	0.09563720124453187	0.08901485522304589	0.08779332050201867	0.08346279460675056	0.07325258058807381	0.10058227922426417	0.06987758085350948	0.10172756087046896	0.10780841196353756	0.08339803510689107	0.0961617834005871	0.08977990925373909	0.08977990925373909	0.08977990925373909	0.08977990925373909	0.08977990925373909	0.08977990925373909	0.08977990925373909	0.08977990925373909	0.08977990925373909	0.08977990925373909	0.08977990925373909	0.08977990925373909	0.08977990925373909	0.08977990925373909	0.08977990925373909	0.08977990925373909	0.08977990925373909
0.06696228096301296	0.06320141069711176	0.06530459067908831	0.07976404684969807	0.059439188884189705	0.08388707897897196	0.047743443223937615	0.05243418114186279	0.07024301290144139	0.061679949432011306	0.0738289116205616	0.05427763850991102	0.06194848585875204	0.06449219453125907	0.0689886628646821	0.06150956330812965	0.056392447388774455	0.05716935905390066	0.06456402703720951	0.06425996840824477	0.05952233732823892	0.06281554192815261	0.06780021392509814	0.05503469126830948	0.05971646525986153	0.06337780796668624	0.0603548939241385	0.06776299638479041	0.07841490057254227	0.05806365661348327	0.05364945053396648	0.05468432129107183	0.06706865818641525	0.05616867067368834	0.07023478596435014	0.05478235164124805	0.06142675327162089	0.06612476849044943	0.06377576088103516	0.06377576088103516	0.06377576088103516	0.06377576088103516	0.06377576088103516	0.06377576088103516	0.06377576088103516	0.06377576088103516	0.06377576088103516	0.06377576088103516	0.06377576088103516	0.06377576088103516
0.06718781222917473	0.04927283832206865	0.08557652672384906	0.060599049184290495	0.06285982063784142	0.05610491962448913	0.046485057593596765	0.04667036407559054	0.055797931827769716	0.08241716901595969	0.07908002793246288	0.06181393879702258	0.06467939912547158	0.06253391726187482	0.06333522491110184	0.05190340349145732	0.05358459162853233	0.06656603971095748	0.06863989381800142	0.0651523205496535	0.0666338804697828	0.06844638035534696	0.04065973315059893	0.0848249232033973	0.06204084578570273	0.055554384526425714	0.0487321556262138	0.05639563841030409	0.0825824269514585	0.07461348009433415	0.07859795352289632	0.07859795352289632	0.07859795352289632	0.07859795352289632	0.07859795352289632	0.07859795352289632	0.07859795352289632	0.07859795352289632	0.07859795352289632	0.07859795352289632	0.07859795352289632	0.07859795352289632	0.07859795352289632	0.07859795352289632	0.07859795352289632	0.07859795352289632	0.07859795352289632	0.07859795352289632	0.07859795352289632	0.07859795352289632
0.10720584451422989	0.12986219357180354	0.08211002407691759	0.09937460158398648	0.11117445540378838	0.08983066501434321	0.0689934095491987	0.08001857355293317	0.0856193869218026	0.1128368856427456	0.08577734315361518	0.1144754521903504	0.08876986968293785	0.08997765604834865	0.08485513380584016	0.07828040032451442	0.12979234566652362	0.10966971195037095	0.087603897503267	0.10315680126571987	0.10948637594082046	0.08510264854417095	0.10168233803024532	0.08489015948070816	0.10378653760170921	0.10489917545681073	0.0883906322047844	0.10832938839578479	0.09193013534084754	0.09089396187787252	0.10002812958610349	0.08040099312177096	0.1012347397017688	0.0865313261211137	0.0974868777445044	0.11481607278908143	0.07710858673732589	0.11544356638896329	0.09030201553739428	0.10871329176370229	0.09950765365054828	0.09950765365054828	0.09950765365054828	0.09950765365054828	0.09950765365054828	0.09950765365054828	0.09950765365054828	0.09950765365054828	0.09950765365054828	0.09950765365054828
0.1204816657907935	0.1200601436673933	0.1698608378432027	0.13213796625644833	0.11705815908239714	0.11777716489422262	0.16203053724843394	0.15423666476018	0.14740184276083243	0.1273634141966288	0.1403948416855088	0.15613309517867474	0.11058176654046947	0.10732396695234105	0.10826848765802313	0.07820261212665666	0.12058460285000437	0.13530734594289473	0.13359473895770427	0.0989516364309239	0.10807875392370186	0.11077316070008703	0.10928045789816042	0.1361403056175532	0.18289453061797822	0.12389555651569341	0.1533950435668358	0.1533950435668358	0.1533950435668358	0.1533950435668358	0.1533950435668358	0.1533950435668358	0.1533950435668358	0.1533950435668358	0.1533950435668358	0.1533950435668358	0.1533950435668358	0.1533950435668358	0.1533950435668358	0.1533950435668358	0.1533950435668358	0.1533950435668358	0.1533950435668358	0.1533950435668358	0.1533950435668358	0.1533950435668358	0.1533950435668358	0.1533950435668358	0.1533950435668358	0.1533950435668358
0.03577333539947929	0.04819675910687442	0.036087914996961123	0.0381671328393855	0.03963160520423414	0.0445276454975105	0.043355580223450006	0.040696373442571154	0.03603773090624031	0.03943387859272242	0.04041410774636515	0.042547037527228354	0.041786076020819504	0.03815198380083831	0.037075063531257585	0.0471201882730846	0.043348966683070915	0.04616558137575136	0.0302944164417376	0.04915623385474949	0.051464887358009116	0.040064225337446184	0.03901421358701722	0.055427649474455644	0.04594783647382714	0.0372812759236317	0.06403993982393671	0.05066060787378421	0.05066060787378421	0.05066060787378421	0.05066060787378421	0.05066060787378421	0.05066060787378421	0.05066060787378421	0.05066060787378421	0.05066060787378421	0.05066060787378421	0.05066060787378421	0.05066060787378421	0.05066060787378421	0.05066060787378421	0.05066060787378421	0.05066060787378421	0.05066060787378421	0.05066060787378421	0.05066060787378421	0.05066060787378421	0.05066060787378421	0.05066060787378421	0.05066060787378421
0.054065867341174516	0.09423953851754693	0.06379055209638372	0.056057652546674705	0.052173800785991827	0.08805590321513504	0.06517231326246509	0.07301080669556921	0.05307400108844796	0.07828297026600106	0.06378402845328915	0.05795728412085303	0.07302933715923715	0.07298137247143131	0.074417215873758	0.059740283016033284	0.06460887198020396	0.07360274717195182	0.06996160553554251	0.06902268985840919	0.07544169274761142	0.06811469931532463	0.07304596629919814	0.07147455648548039	0.06666150724197069	0.05692826851992885	0.07818722414164242	0.0461263975819546	0.05744203710812109	0.07081737060075871	0.05274387161626399	0.061144454316161986	0.07209865517351173	0.06903463691762472	0.07056664604556823	0.07056664604556823	0.07056664604556823	0.07056664604556823	0.07056664604556823	0.07056664604556823	0.07056664604556823	0.07056664604556823	0.07056664604556823	0.07056664604556823	0.07056664604556823	0.07056664604556823	0.07056664604556823	0.07056664604556823	0.07056664604556823	0.07056664604556823
0.08055195652527657	0.08415780189383279	0.0875957192979767	0.07770099077731361	0.09795769406251417	0.09256149869896897	0.07463521903671608	0.09637106247554811	0.09637329120647978	0.07854751677994065	0.073495329730579	0.0808045357163216	0.08731486442767347	0.08742578429788375	0.09182151998862985	0.08724203501523924	0.07842371296468997	0.08287392349381241	0.08298120382581385	0.09371442324529348	0.10194664313509157	0.07714363318976052	0.10005226215886226	0.08646188641783459	0.07807574793112747	0.08716569949081858	0.06875779502872077	0.07320433057455913	0.06376738858928452	0.08763782731372106	0.06554334324538144	0.08251292368411922	0.07205733626917814	0.07728512997664867	0.07728512997664867	0.07728512997664867	0.07728512997664867	0.07728512997664867	0.07728512997664867	0.07728512997664867	0.07728512997664867	0.07728512997664867	0.07728512997664867	0.07728512997664867	0.07728512997664867	0.07728512997664867	0.07728512997664867	0.07728512997664867	0.07728512997664867	0.07728512997664867
0.06194839004272439	0.07532352685751059	0.06591986280204956	0.06278700165285826	0.0710724822774698	0.07489823798012883	0.06035737655559844	0.07730829924045207	0.08630267204587526	0.06746907898213275	0.08541765428155013	0.08369768335003001	0.10224104790421135	0.09779630952436856	0.07127520711138681	0.06213157082591895	0.10236301163299648	0.08338832130320689	0.11006761789852579	0.11295695045941463	0.10980086197956974	0.08153193852076315	0.10242097041777376	0.07886634343441735	0.09632812830530489	0.09899307694228479	0.10328523009310149	0.10500627528847273	0.08406136924886165	0.07179436076474754	0.09280951163223346	0.08230193619849051	0.08230193619849051	0.08230193619849051	0.08230193619849051	0.08230193619849051	0.08230193619849051	0.08230193619849051	0.08230193619849051	0.08230193619849051	0.08230193619849051	0.08230193619849051	0.08230193619849051	0.08230193619849051	0.08230193619849051	0.08230193619849051	0.08230193619849051	0.08230193619849051	0.08230193619849051	0.08230193619849051
0.03829289721600872	0.04790054498332679	0.049986101751316694	0.056972960663699494	0.04377924847585761	0.03827945104832389	0.03688865340892452	0.04574554156111094	0.04518731047687642	0.040000120235368274	0.04249242241123573	0.04835831670463313	0.05614822227452225	0.046583394364099855	0.04303482748396258	0.05549504637773935	0.05207152511866984	0.056872400688447663	0.04328697118350071	0.045743471560684576	0.05264877292041338	0.055947775397760836	0.05735169521135999	0.050702883099153884	0.050096823908368164	0.04983422227728816	0.05854200275770222	0.06633715663391426	0.07421469384366888	0.06194944863285193	0.046023165500347143	0.053986307066599536	0.053986307066599536	0.053986307066599536	0.053986307066599536	0.053986307066599536	0.053986307066599536	0.053986307066599536	0.053986307066599536	0.053986307066599536	0.053986307066599536	0.053986307066599536	0.053986307066599536	0.053986307066599536	0.053986307066599536	0.053986307066599536	0.053986307066599536	0.053986307066599536	0.053986307066599536	0.053986307066599536
0.07887120871464126	0.07435640673766901	0.09505129286513418	0.0962850314495596	0.05809646620581583	0.06620241160894441	0.06002728356586587	0.08241247443121594	0.08931090054997136	0.08171962715706288	0.07008021547705395	0.07371934544154131	0.06736567805753955	0.08932688153012174	0.07761281144512802	0.07216795314296978	0.07517851840819277	0.08474517342301029	0.0795294522753689	0.08374547996684968	0.07392827940983802	0.08560446311767783	0.06965596265949842	0.09111615101528082	0.07966888385611297	0.0741137101633171	0.07380672825108034	0.08489154035452043	0.0784252760961503	0.07876930808314161	0.0837374233310828	0.08125336570711221	0.08125336570711221	0.08125336570711221	0.08125336570711221	0.08125336570711221	0.08125336570711221	0.08125336570711221	0.08125336570711221	0.08125336570711221	0.08125336570711221	0.08125336570711221	0.08125336570711221	0.08125336570711221	0.08125336570711221	0.08125336570711221	0.08125336570711221	0.08125336570711221	0.08125336570711221	0.08125336570711221
0.08666190100473785	0.08753551346217932	0.09241765969632106	0.08991634831524704	0.06862018907880454	0.07062173067365518	0.07068232305093793	0.07355687535168472	0.06733019805362765	0.0765112520213364	0.05427969871906055	0.08157066519036905	0.08143194132038381	0.061223475681700744	0.09429725705225327	0.06484807678036389	0.09279322203221757	0.06216856963889128	0.05142718770637889	0.07249069473582685	0.07464194151896347	0.07124848169690778	0.07161407664923383	0.0715478171461013	0.08118125878720699	0.059354866437400684	0.061057036040014404	0.07651656036473785	0.05467224115491367	0.07521197065942575	0.09600984753866135	0.07039284693516165	0.0832013472369115	0.0832013472369115	0.0832013472369115	0.0832013472369115	0.0832013472369115	0.0832013472369115	0.0832013472369115	0.0832013472369115	0.0832013472369115	0.0832013472369115	0.0832013472369115	0.0832013472369115	0.0832013472369115	0.0832013472369115	0.0832013472369115	0.0832013472369115	0.0832013472369115	0.0832013472369115
0.05237124516767417	0.03958583697845916	0.05892994561307345	0.07692219969386908	0.09481413649887484	0.06701629724525086	0.06991094367448987	0.07480932474339216	0.0995754637034612	0.0909931481856701	0.09115230688601578	0.08606142344693021	0.0771741716322812	0.09948218865367865	0.10483390364989224	0.10242900557256981	0.05880990013455793	0.0857990822677438	0.06303191849828679	0.09219771040710938	0.09331645479031847	0.0783932983312254	0.08493659258575888	0.0987637928624565	0.09245212572021429	0.09915145804945574	0.08028619160408824	0.06877393075521289	0.0877452906086625	0.09540448684332413	0.09157488872599333	0.09157488872599333	0.09157488872599333	0.09157488872599333	0.09157488872599333	0.09157488872599333	0.09157488872599333	0.09157488872599333	0.09157488872599333	0.09157488872599333	0.09157488872599333	0.09157488872599333	0.09157488872599333	0.09157488872599333	0.09157488872599333	0.09157488872599333	0.09157488872599333	0.09157488872599333	0.09157488872599333	0.09157488872599333
0.056029613350847864	0.053910166944875784	0.050592989008448344	0.06079338663430935	0.0587296934959205	0.07558608970725487	0.052989031077476774	0.08120552611963619	0.08956108866135298	0.06360840638754174	0.07105697166086583	0.07870262895321564	0.07671681354852856	0.06897759662027601	0.05799120326781127	0.0701684208516281	0.06548012889230985	0.06254466083755107	0.06569396238853092	0.0695906690637806	0.06274443770036939	0.08232500230571217	0.052170092816284486	0.06724754756099834	0.06724754756099834	0.06724754756099834	0.06724754756099834	0.06724754756099834	0.06724754756099834	0.06724754756099834	0.06724754756099834	0.06724754756099834	0.06724754756099834	0.06724754756099834	0.06724754756099834	0.06724754756099834	0.06724754756099834	0.06724754756099834	0.06724754756099834	0.06724754756099834	0.06724754756099834	0.06724754756099834	0.06724754756099834	0.06724754756099834	0.06724754756099834	0.06724754756099834	0.06724754756099834	0.06724754756099834	0.06724754756099834	0.06724754756099834
0.06397169786148385	0.07044179476969627	0.06315544512116063	0.05700077515749321	0.07314175946323867	0.0774052424992084	0.06753349051394249	0.06687726840437899	0.07338221671801284	0.06055010464077388	0.06718515531666437	0.06645438717203096	0.06586601056601911	0.06719351411691855	0.05943862014255938	0.064843081559777	0.06590687420391339	0.06103238601049265	0.06314108995880559	0.06842507363678942	0.05705583106947846	0.07008258403450648	0.07211001790997415	0.07109630097224032	0.07109630097224032	0.07109630097224032	0.07109630097224032	0.07109630097224032	0.07109630097224032	0.07109630097224032	0.07109630097224032	0.07109630097224032	0.07109630097224032	0.07109630097224032	0.07109630097224032	0.07109630097224032	0.07109630097224032	0.07109630097224032	0.07109630097224032	0.07109630097224032	0.07109630097224032	0.07109630097224032	0.07109630097224032	0.07109630097224032	0.07109630097224032	0.07109630097224032	0.07109630097224032	0.07109630097224032	0.07109630097224032	0.07109630097224032
0.1312694863350201	0.10561901366159522	0.1054937056059054	0.13932011090093557	0.12010956140242765	0.12567458841474655	0.11397954614804338	0.11745820372061254	0.09858191224567162	0.137736116227635	0.14769338342772131	0.09328007475766971	0.12120479814449964	0.12328328671901176	0.12112493173831226	0.11665397143126954	0.10516469244528008	0.11394555851806211	0.11684627834993543	0.1281284405162805	0.17204006476725792	0.11895380685392168	0.11687809819424957	0.12861453794533648	0.12618017357594685	0.13225106003484663	0.11065302204580442	0.12866996785887416	0.13745297342014354	0.0808215924399822	0.10913728293006286	0.10913728293006286	0.10913728293006286	0.10913728293006286	0.10913728293006286	0.10913728293006286	0.10913728293006286	0.10913728293006286	0.10913728293006286	0.10913728293006286	0.10913728293006286	0.10913728293006286	0.10913728293006286	0.10913728293006286	0.10913728293006286	0.10913728293006286	0.10913728293006286	0.10913728293006286	0.10913728293006286	0.10913728293006286
0.0809154119175801	0.08928784670357452	0.07275805597360785	0.08989522074693915	0.08503725058726198	0.1135103101424098	0.0794157798727976	0.07248597329061955	0.0875184541759775	0.07898852850602614	0.06983339867449985	0.07120728614819934	0.07544571034044206	0.08697225763990399	0.08305154847258302	0.06488446048147324	0.07502568003600885	0.0906193288883321	0.0690679863639881	0.07150283589180387	0.07993314746421326	0.0624858720255077	0.08667412331786442	0.06860284649155156	0.07712442546730648	0.072849772481677	0.07940116808652516	0.07492469664776179	0.07911892161987356	0.06777126582129797	0.08708740624139126	0.07071180300732545	0.07889960462435835	0.07889960462435835	0.07889960462435835	0.07889960462435835	0.07889960462435835	0.07889960462435835	0.07889960462435835	0.07889960462435835	0.07889960462435835	0.07889960462435835	0.07889960462435835	0.07889960462435835	0.07889960462435835	0.07889960462435835	0.07889960462435835	0.07889960462435835	0.07889960462435835	0.07889960462435835
0.06009057306444438	0.06469312178690698	0.09548754968467979	0.09303464528621681	0.09119727689323347	0.0899238036166309	0.08973712356961322	0.07839278215514692	0.0777770036402815	0.10408439986406777	0.09515817765202844	0.07071182732772435	0.0692946375604102	0.07612330386543165	0.06598492491791894	0.09095270689647343	0.0921659322712992	0.06016164636435167	0.08936631877884392	0.08539254119611911	0.09113475808700684	0.07818271747256017	0.06487764482282418	0.0757749767160408	0.06659424242101686	0.09368851662627467	0.07453125413759767	0.07251804901990724	0.06923480869878654	0.05370877648740588	0.08079328851093927	0.07343480593303171	0.0647789788596014	0.09405799713344719	0.07569191357036589	0.08487495535190655	0.08487495535190655	0.08487495535190655	0.08487495535190655	0.08487495535190655	0.08487495535190655	0.08487495535190655	0.08487495535190655	0.08487495535190655	0.08487495535190655	0.08487495535190655	0.08487495535190655	0.08487495535190655	0.08487495535190655	0.08487495535190655
0.06665515378610816	0.07571100664341858	0.06243576125259327	0.06617627874043787	0.06814586438924834	0.06201951290483491	0.04495750241950189	0.0536848786472355	0.0787869635989679	0.06623936221355273	0.04854138812281975	0.059195876609421084	0.0533685491709303	0.06849521702237044	0.06166307354258425	0.07260413003243829	0.04105006344867621	0.06900739349853705	0.05730167051462205	0.060762450198896534	0.052317961023152136	0.05220229188442358	0.06085510146196848	0.05536124988043689	0.062042605105463555	0.052408930124923876	0.07805059379992006	0.06387791662429433	0.0709642552121072	0.0709642552121072	0.0709642552121072	0.0709642552121072	0.0709642552121072	0.0709642552121072	0.0709642552121072	0.0709642552121072	0.0709642552121072	0.0709642552121072	0.0709642552121072	0.0709642552121072	0.0709642552121072	0.0709642552121072	0.0709642552121072	0.0709642552121072	0.0709642552121072	0.0709642552121072	0.0709642552121072	0.0709642552121072	0.0709642552121072	0.0709642552121072
0.0852435395464746	0.08030601826528459	0.09005634917449386	0.09816371074817004	0.07755613115220816	0.07986979583492132	0.10637276660916484	0.11053499512937556	0.07006060200545491	0.09581187451086773	0.10660879232690809	0.07445163659789003	0.08520602393752214	0.11202055445099196	0.09137806877771834	0.10674714879176762	0.09368190421028554	0.08339767541824143	0.07409478561003736	0.10380869679937368	0.09811103723783517	0.08515478684053276	0.10410869723626279	0.0901274203179976	0.08596100362888626	0.07930843754539092	0.1212429403582636	0.08615187714819716	0.1031495442281944	0.09465071068819579	0.09465071068819579	0.09465071068819579	0.09465071068819579	0.09465071068819579	0.09465071068819579	0.09465071068819579	0.09465071068819579	0.09465071068819579	0.09465071068819579	0.09465071068819579	0.09465071068819579	0.09465071068819579	0.09465071068819579	0.09465071068819579	0.09465071068819579	0.09465071068819579	0.09465071068819579	0.09465071068819579	0.09465071068819579	0.09465071068819579
0.04513394824025288	0.06372712587554576	0.052236338011505845	0.06740113897885974	0.0601353326360487	0.056595251134764955	0.06118046083014401	0.05494947180269553	0.0812295802202614	0.057928177505603785	0.06581611037071142	0.062442514033893046	0.04538582830313098	0.04533823628385186	0.06134829024659731	0.06429872810065057	0.05835257895382039	0.06000626943507605	0.08344002790783238	0.055789706560995654	0.06460087377065948	0.0688770992001012	0.05559996753600419	0.05172442949222366	0.07091918808619488	0.06492952040982888	0.06792435424801188	0.06792435424801188	0.06792435424801188	0.06792435424801188	0.06792435424801188	0.06792435424801188	0.06792435424801188	0.06792435424801188	0.06792435424801188	0.06792435424801188	0.06792435424801188	0.06792435424801188	0.06792435424801188	0.06792435424801188	0.06792435424801188	0.06792435424801188	0.06792435424801188	0.06792435424801188	0.06792435424801188	0.06792435424801188	0.06792435424801188	0.06792435424801188	0.06792435424801188	0.06792435424801188
0.04688971840901306	0.05891293351528927	0.054902250935974256	0.062024515568642316	0.05603884188442898	0.0586026662841767	0.05418026816052343	0.06672293300357944	0.05925784734004958	0.05230122945687619	0.05995661385854782	0.06606919211231965	0.09287768197371611	0.05263723977711924	0.05609581715318905	0.062195620560580096	0.05216467918469203	0.04918853981980288	0.04918619180271574	0.04730220053004488	0.052349662672618896	0.06254429783137794	0.05744698025199841	0.05744698025199841	0.05744698025199841	0.05744698025199841	0.05744698025199841	0.05744698025199841	0.05744698025199841	0.05744698025199841	0.05744698025199841	0.05744698025199841	0.05744698025199841	0.05744698025199841	0.05744698025199841	0.05744698025199841	0.05744698025199841	0.05744698025199841	0.05744698025199841	0.05744698025199841	0.05744698025199841	0.05744698025199841	0.05744698025199841	0.05744698025199841	0.05744698025199841	0.05744698025199841	0.05744698025199841	0.05744698025199841	0.05744698025199841	0.05744698025199841
0.048874417648097974	0.059008825636939745	0.05667197539554165	0.05724623562772444	0.05136626299536039	0.06339218616381871	0.0531368691600688	0.0496401891329137	0.05394050959689296	0.048521850549992106	0.06020482726739399	0.05401372714987718	0.04626026252483387	0.0417920945736627	0.0596762441726682	0.066087571592968	0.059887614935790735	0.06379404603882884	0.058967657833887015	0.06302621069989409	0.06465939414001098	0.04342836892013646	0.06157286379531736	0.05232366078987991	0.053353367144197666	0.048390278225310286	0.05677412627948224	0.05258220225239626	0.05258220225239626	0.05258220225239626	0.05258220225239626	0.05258220225239626	0.05258220225239626	0.05258220225239626	0.05258220225239626	0.05258220225239626	0.05258220225239626	0.05258220225239626	0.05258220225239626	0.05258220225239626	0.05258220225239626	0.05258220225239626	0.05258220225239626	0.05258220225239626	0.05258220225239626	0.05258220225239626	0.05258220225239626	0.05258220225239626	0.05258220225239626	0.05258220225239626
0.0855582679131867	0.10785662779625106	0.07841225572690014	0.08854759987708948	0.09457289708305401	0.09719516201050044	0.12042768995347855	0.07774043692388422	0.11906532407910282	0.11412050721049707	0.09756399952495687	0.10122818305350934	0.10381324109130978	0.06751086780867525	0.08781983021455096	0.11925005330572822	0.12186403298717613	0.13290604665428712	0.08707328380110577	0.08068964046565566	0.0964805166319315	0.1111468307602157	0.08850594185047238	0.10627137758411054	0.0907546779356873	0.0981883165962318	0.1094824478071393	0.08596368453718442	0.08842503461594353	0.08719435957656398	0.08719435957656398	0.08719435957656398	0.08719435957656398	0.08719435957656398	0.08719435957656398	0.08719435957656398	0.08719435957656398	0.08719435957656398	0.08719435957656398	0.08719435957656398	0.08719435957656398	0.08719435957656398	0.08719435957656398	0.08719435957656398	0.08719435957656398	0.08719435957656398	0.08719435957656398	0.08719435957656398	0.08719435957656398	0.08719435957656398
0.0688074516478078	0.06341275447615737	0.0577552570145846	0.09135754483570971	0.09017624794901342	0.08665942612703811	0.0923097343061012	0.08435181491447687	0.10207764481060694	0.11694380240823138	0.10654024154948244	0.09438071223470677	0.09633320208044639	0.0914066732623561	0.1121687116926059	0.09908636511762875	0.11473111601006823	0.08683999085385069	0.08884646360371326	0.07221709380886959	0.10337875371976714	0.09132680381934331	0.10360224560088001	0.10707462378643295	0.08705450764362813	0.07034294803638308	0.10489431227231846	0.07181680248699925	0.09579399375117698	0.09584346041702521	0.09395443078310979	0.08173245445428266	0.10231217519832216	0.09216636897608912	0.09016951195559712	0.08004747082881339	0.08351290336521412	0.07241605094090738	0.07796447715306075	0.07796447715306075	0.07796447715306075	0.07796447715306075	0.07796447715306075	0.07796447715306075	0.07796447715306075	0.07796447715306075	0.07796447715306075	0.07796447715306075	0.07796447715306075	0.07796447715306075
0.02437370116545961	0.01153305290110079	0.03904099176227355	0.05258642004560982	0.066241288001508	0.03996707793785589	0.013010541618437706	0.01952203251738694	0.028444551780926877	0.045040477897865486	0.014835509627339321	0.021869626824431127	0.02111588767825412	0.030072178125408036	0.03403936322500271	0.024442527633921726	0.029186838911306714	0.03410741092428473	0.02164705813144702	0.05127874202607123	0.029485233583927944	0.050623401510248855	0.023283664759736897	0.05836176753373725	0.03152554453575535	0.03272731514693999	0.01987816258782279	0.04920231871834164	0.019497916412777976	0.003329784515667035	0.03676413057292281	0.018434894746530435	0.01899387820269991	0.04222283589757807	0.014556667997642554	0.03550342065332941	0.05180869667938306	0.04454915834183212	0.0321105581393343	0.019308479063416147	0.04097375378712814	0.04232460972946698	0.041649181758297564	0.041649181758297564	0.041649181758297564	0.041649181758297564	0.041649181758297564	0.041649181758297564	0.041649181758297564	0.041649181758297564
0.054960990129910764	0.04515766900566092	0.07476720380015969	0.06627205098727874	0.0514627060465657	0.06634323356495876	0.05677419020762103	0.06946952455925877	0.0666102105077728	0.06801669446175128	0.05936967701105717	0.06217475354920955	0.06136162580975501	0.05368802135857644	0.07268516336523732	0.0458867124230631	0.06038007711464972	0.06604003418985939	0.05541655311603197	0.07448493025721109	0.053544450314975296	0.0639015016135059	0.06076384712193712	0.0698668773789853	0.06074461643103655	0.0442309601582145	0.046323542925908144	0.04647920062268788	0.04640137177429801	0.04640137177429801	0.04640137177429801	0.04640137177429801	0.04640137177429801	0.04640137177429801	0.04640137177429801	0.04640137177429801	0.04640137177429801	0.04640137177429801	0.04640137177429801	0.04640137177429801	0.04640137177429801	0.04640137177429801	0.04640137177429801	0.04640137177429801	0.04640137177429801	0.04640137177429801	0.04640137177429801	0.04640137177429801	0.04640137177429801	0.04640137177429801
0.06678564203866777	0.06354739127363641	0.07648138581770174	0.07383531280188203	0.06611054890400411	0.05823105320123213	0.06572336672503702	0.06714985457377547	0.08638169709584101	0.07824166137206891	0.059488761566605555	0.096398751395071	0.06540061419465512	0.06942001896014675	0.07100365813593	0.08794303324079214	0.07884760242372253	0.08209705334920567	0.08934738457305702	0.08397809800886599	0.07230719478396862	0.10618243138614779	0.055540910802622155	0.07965487409903779	0.06937483711982323	0.07451485560943052	0.07451485560943052	0.07451485560943052	0.07451485560943052	0.07451485560943052	0.07451485560943052	0.07451485560943052	0.07451485560943052	0.07451485560943052	0.07451485560943052	0.07451485560943052	0.07451485560943052	0.07451485560943052	0.07451485560943052	0.07451485560943052	0.07451485560943052	0.07451485560943052	0.07451485560943052	0.07451485560943052	0.07451485560943052	0.07451485560943052	0.07451485560943052	0.07451485560943052	0.07451485560943052	0.07451485560943052
0.03140117790993431	0.05059907627829709	0.05258830893016869	0.047459616328504456	0.04660601471981702	0.045190381290196716	0.04464275040218406	0.038805680931317595	0.04588812156226641	0.0446504353515841	0.04043477953834105	0.04138042044763888	0.04072445558355674	0.04981759304687011	0.03591138655267348	0.03499569910571897	0.03623457237898162	0.0458907659395371	0.04689778739892663	0.053696899503343117	0.0519355399119481	0.05281621970764561	0.05281621970764561	0.05281621970764561	0.05281621970764561	0.05281621970764561	0.05281621970764561	0.05281621970764561	0.05281621970764561	0.05281621970764561	0.05281621970764561	0.05281621970764561	0.05281621970764561	0.05281621970764561	0.05281621970764561	0.05281621970764561	0.05281621970764561	0.05281621970764561	0.05281621970764561	0.05281621970764561	0.05281621970764561	0.05281621970764561	0.05281621970764561	0.05281621970764561	0.05281621970764561	0.05281621970764561	0.05281621970764561	0.05281621970764561	0.05281621970764561	0.05281621970764561
0.0664716039425585	0.06966562058156853	0.0626771975817739	0.07957414991459803	0.07567051931089389	0.07042296071068134	0.09660912859203095	0.07456804026618555	0.07156477756371894	0.08617463674112041	0.08084568960881695	0.06210480642734956	0.06833362490214961	0.07923902559096152	0.0711229461522946	0.06074726154284462	0.08134781978395549	0.0779173537882951	0.07867531588626288	0.05301844771104807	0.06397454784599271	0.09064822289514414	0.07044159922105112	0.08054491105809763	0.08054491105809763	0.08054491105809763	0.08054491105809763	0.08054491105809763	0.08054491105809763	0.08054491105809763	0.08054491105809763	0.08054491105809763	0.08054491105809763	0.08054491105809763	0.08054491105809763	0.08054491105809763	0.08054491105809763	0.08054491105809763	0.08054491105809763	0.08054491105809763	0.08054491105809763	0.08054491105809763	0.08054491105809763	0.08054491105809763	0.08054491105809763	0.08054491105809763	0.08054491105809763	0.08054491105809763	0.08054491105809763	0.08054491105809763
0.05162504235509279	0.061096119377540475	0.03629045415123871	0.04988349308293247	0.04561511608043159	0.06058721681920388	0.04956122564357844	0.0391693871500769	0.05132998773268755	0.045870519335469984	0.04899524537391162	0.04660735818616918	0.0674402838042083	0.04135428607683627	0.05921125851415533	0.0686469439555922	0.03663438426216831	0.03477025596690864	0.05519067763977951	0.03711293537534723	0.05659879667256109	0.04685586602395416	0.04685586602395416	0.04685586602395416	0.04685586602395416	0.04685586602395416	0.04685586602395416	0.04685586602395416	0.04685586602395416	0.04685586602395416	0.04685586602395416	0.04685586602395416	0.04685586602395416	0.04685586602395416	0.04685586602395416	0.04685586602395416	0.04685586602395416	0.04685586602395416	0.04685586602395416	0.04685586602395416	0.04685586602395416	0.04685586602395416	0.04685586602395416	0.04685586602395416	0.04685586602395416	0.04685586602395416	0.04685586602395416	0.04685586602395416	0.04685586602395416	0.04685586602395416
0.07590183757097373	0.07201778872422267	0.08307523730375613	0.08071972520271355	0.07245154670569703	0.1083538635501468	0.075098654135335	0.07566104402594193	0.08310236163304818	0.07747699966930797	0.07147631308380409	0.06392188541037458	0.0806709548750811	0.08326573017689291	0.07253927634892332	0.07440021565551454	0.07661436425443723	0.09097652873475653	0.0740802214586445	0.07883638609602352	0.08337466853031811	0.08624298896199308	0.07863657004380714	0.07922989863636654	0.077481855428411	0.07835587703238876	0.07835587703238876	0.07835587703238876	0.07835587703238876	0.07835587703238876	0.07835587703238876	0.07835587703238876	0.07835587703238876	0.07835587703238876	0.07835587703238876	0.07835587703238876	0.07835587703238876	0.07835587703238876	0.07835587703238876	0.07835587703238876	0.07835587703238876	0.07835587703238876	0.07835587703238876	0.07835587703238876	0.07835587703238876	0.07835587703238876	0.07835587703238876	0.07835587703238876	0.07835587703238876	0.07835587703238876
0.06827727223265558	0.09003000263539326	0.07503696285655133	0.09888128066615984	0.07976538695344329	0.07860163783625056	0.0772490773068702	0.07844564081162242	0.0881099013631483	0.07885353923380631	0.07717964922431	0.09175838845343899	0.052996584627531484	0.07567886490611869	0.06752923253219707	0.08381741683446041	0.07300630779007924	0.08611619741951221	0.06425421538295303	0.09254822811818109	0.07840122175056706	0.07840122175056706	0.07840122175056706	0.07840122175056706	0.07840122175056706	0.07840122175056706	0.07840122175056706	0.07840122175056706	0.07840122175056706	0.07840122175056706	0.07840122175056706	0.07840122175056706	0.07840122175056706	0.07840122175056706	0.07840122175056706	0.07840122175056706	0.07840122175056706	0.07840122175056706	0.07840122175056706	0.07840122175056706	0.07840122175056706	0.07840122175056706	0.07840122175056706	0.07840122175056706	0.07840122175056706	0.07840122175056706	0.07840122175056706	0.07840122175056706	0.07840122175056706	0.07840122175056706
0.04538918163725445	0.02943349442325285	0.04003800498378176	0.04455436158466301	0.04911767384922443	0.052355389007435464	0.031130890143941953	0.04974244371447391	0.04871384717573214	0.043727509061027243	0.04681324563045806	0.04977368593408845	0.040472766464934286	0.04619006899793308	0.03936785993490833	0.04193702060581072	0.03879341688938183	0.05190756123846957	0.05368125287044975	0.04737635521275991	0.04667619752726773	0.05840857509915914	0.05254238631321344	0.05254238631321344	0.05254238631321344	0.05254238631321344	0.05254238631321344	0.05254238631321344	0.05254238631321344	0.05254238631321344	0.05254238631321344	0.05254238631321344	0.05254238631321344	0.05254238631321344	0.05254238631321344	0.05254238631321344	0.05254238631321344	0.05254238631321344	0.05254238631321344	0.05254238631321344	0.05254238631321344	0.05254238631321344	0.05254238631321344	0.05254238631321344	0.05254238631321344	0.05254238631321344	0.05254238631321344	0.05254238631321344	0.05254238631321344	0.05254238631321344
0.05322203332245314	0.051178680151356314	0.06754854967143721	0.05361048472134028	0.06153586485556984	0.052686098197215765	0.05829620788058337	0.05742079537505279	0.06662688816753509	0.03288122811767332	0.05948777825854881	0.06188063872265712	0.05580871069149288	0.05698754404430926	0.06726427553290433	0.06079258625641665	0.04885855763117408	0.04624271021485148	0.06558407021605887	0.04094160642153198	0.053262838318795434	0.053262838318795434	0.053262838318795434	0.053262838318795434	0.053262838318795434	0.053262838318795434	0.053262838318795434	0.053262838318795434	0.053262838318795434	0.053262838318795434	0.053262838318795434	0.053262838318795434	0.053262838318795434	0.053262838318795434	0.053262838318795434	0.053262838318795434	0.053262838318795434	0.053262838318795434	0.053262838318795434	0.053262838318795434	0.053262838318795434	0.053262838318795434	0.053262838318795434	0.053262838318795434	0.053262838318795434	0.053262838318795434	0.053262838318795434	0.053262838318795434	0.053262838318795434	0.053262838318795434
0.07296213042290926	0.10074863701367451	0.07458272400213817	0.09438329621695106	0.12341921782026273	0.10590471931746938	0.09110511255655282	0.11545306964830515	0.13464470374967064	0.09934182150993419	0.1375450643848947	0.13135657348910945	0.1271315413639368	0.10666355969690672	0.09551035181416871	0.10326783325795973	0.09296738335035835	0.08658126130039649	0.09446977398343791	0.0835847140783189	0.08658785210317207	0.09974484129651652	0.0969661237869299	0.11383123660185424	0.08743100478436622	0.096627585661329	0.09081507384070014	0.12074211355412731	0.11090281238599221	0.10657656252477413	0.12331447201390767	0.10243339626279253	0.12371263708546983	0.09813969920074185	0.09983320273707712	0.09898645096890948	0.09898645096890948	0.09898645096890948	0.09898645096890948	0.09898645096890948	0.09898645096890948	0.09898645096890948	0.09898645096890948	0.09898645096890948	0.09898645096890948	0.09898645096890948	0.09898645096890948	0.09898645096890948	0.09898645096890948	0.09898645096890948
0.05385506595694079	0.06804429286686459	0.05707477930597508	0.07500077776092866	0.0663410903210928	0.07777639169659535	0.05582219084084129	0.05040687940249017	0.07001841993556714	0.05153490686711407	0.051263489166313916	0.048187823791692806	0.05260075489696926	0.06654822152116285	0.053632240020124615	0.05553257083453186	0.05458240542732823	0.05458240542732823	0.05458240542732823	0.05458240542732823	0.05458240542732823	0.05458240542732823	0.05458240542732823	0.05458240542732823	0.05458240542732823	0.05458240542732823	0.05458240542732823	0.05458240542732823	0.05458240542732823	0.05458240542732823	0.05458240542732823	0.05458240542732823	0.05458240542732823	0.05458240542732823	0.05458240542732823	0.05458240542732823	0.05458240542732823	0.05458240542732823	0.05458240542732823	0.05458240542732823	0.05458240542732823	0.05458240542732823	0.05458240542732823	0.05458240542732823	0.05458240542732823	0.05458240542732823	0.05458240542732823	0.05458240542732823	0.05458240542732823	0.05458240542732823
0.05950301076667914	0.06591120406488915	0.04021425778831111	0.06187256778539191	0.06654240353934375	0.06255952831693669	0.05915798171299254	0.06168610493081302	0.047677614266192436	0.05570506166083112	0.0646718605253393	0.041717190424460183	0.05700606939396878	0.052372660688678914	0.05220058983351995	0.05805916562664715	0.05275430403541561	0.0625692506394801	0.05369895749276072	0.05246657380839388	0.06568251811180899	0.04772556994144673	0.04774778731792678	0.060395591267065556	0.054071689292496165	0.054071689292496165	0.054071689292496165	0.054071689292496165	0.054071689292496165	0.054071689292496165	0.054071689292496165	0.054071689292496165	0.054071689292496165	0.054071689292496165	0.054071689292496165	0.054071689292496165	0.054071689292496165	0.054071689292496165	0.054071689292496165	0.054071689292496165	0.054071689292496165	0.054071689292496165	0.054071689292496165	0.054071689292496165	0.054071689292496165	0.054071689292496165	0.054071689292496165	0.054071689292496165	0.054071689292496165	0.054071689292496165
0.10050641070651507	0.10976315657453226	0.09499490699850499	0.11149463168162514	0.10684928536124655	0.13421598999856155	0.09976655508692693	0.09281211927744974	0.09242498948371536	0.11706999939764941	0.09554016836067745	0.10241042367761305	0.08969623500778978	0.12138389918407552	0.11564570458385333	0.09394175336276388	0.11623537064771716	0.10910859279895704	0.1126719817233371	0.1126719817233371	0.1126719817233371	0.1126719817233371	0.1126719817233371	0.1126719817233371	0.1126719817233371	0.1126719817233371	0.1126719817233371	0.1126719817233371	0.1126719817233371	0.1126719817233371	0.1126719817233371	0.1126719817233371	0.1126719817233371	0.1126719817233371	0.1126719817233371	0.1126719817233371	0.1126719817233371	0.1126719817233371	0.1126719817233371	0.1126719817233371	0.1126719817233371	0.1126719817233371	0.1126719817233371	0.1126719817233371	0.1126719817233371	0.1126719817233371	0.1126719817233371	0.1126719817233371	0.1126719817233371	0.1126719817233371
0.05759442062109754	0.08451838004058848	0.05535193244846141	0.05160591555351371	0.05098029327793438	0.05306909165302233	0.07384722436517754	0.03987798256960938	0.06121960014656747	0.05610426354366265	0.05777956285080102	0.049250295854967874	0.05689235661228589	0.06683152979996224	0.06421072371172368	0.05239568466100757	0.06617416362827033	0.05344306144306378	0.05556608089409928	0.05251795387168971	0.05319733799728542	0.05285764593448756	0.05285764593448756	0.05285764593448756	0.05285764593448756	0.05285764593448756	0.05285764593448756	0.05285764593448756	0.05285764593448756	0.05285764593448756	0.05285764593448756	0.05285764593448756	0.05285764593448756	0.05285764593448756	0.05285764593448756	0.05285764593448756	0.05285764593448756	0.05285764593448756	0.05285764593448756	0.05285764593448756	0.05285764593448756	0.05285764593448756	0.05285764593448756	0.05285764593448756	0.05285764593448756	0.05285764593448756	0.05285764593448756	0.05285764593448756	0.05285764593448756	0.05285764593448756
0.0630733449592247	0.06658427849810088	0.0936439900966875	0.07101231403782021	0.06941322282752316	0.07111960706904923	0.06702432227694556	0.07993375783528162	0.06150854717414485	0.07897842876504614	0.0702434879695955	0.0702434879695955	0.0702434879695955	0.0702434879695955	0.0702434879695955	0.0702434879695955	0.0702434879695955	0.0702434879695955	0.0702434879695955	0.0702434879695955	0.0702434879695955	0.0702434879695955	0.0702434879695955	0.0702434879695955	0.0702434879695955	0.0702434879695955	0.0702434879695955	0.0702434879695955	0.0702434879695955	0.0702434879695955	0.0702434879695955	0.0702434879695955	0.0702434879695955	0.0702434879695955	0.0702434879695955	0.0702434879695955	0.0702434879695955	0.0702434879695955	0.0702434879695955	0.0702434879695955	0.0702434879695955	0.0702434879695955	0.0702434879695955	0.0702434879695955	0.0702434879695955	0.0702434879695955	0.0702434879695955	0.0702434879695955	0.0702434879695955	0.0702434879695955
0.06149968697402031	0.06032301775511874	0.056583732548512414	0.07554617375778232	0.049668185769028116	0.07750916386291296	0.06694366640922021	0.06303273898988186	0.07409258799295504	0.057254040221758395	0.06895039538028236	0.049537759537704056	0.049173913247635904	0.07136709373868316	0.0579526173999687	0.07558419239145077	0.05231463840882466	0.093749542809465	0.07303209060914484	0.07303209060914484	0.07303209060914484	0.07303209060914484	0.07303209060914484	0.07303209060914484	0.07303209060914484	0.07303209060914484	0.07303209060914484	0.07303209060914484	0.07303209060914484	0.07303209060914484	0.07303209060914484	0.07303209060914484	0.07303209060914484	0.07303209060914484	0.07303209060914484	0.07303209060914484	0.07303209060914484	0.07303209060914484	0.07303209060914484	0.07303209060914484	0.07303209060914484	0.07303209060914484	0.07303209060914484	0.07303209060914484	0.07303209060914484	0.07303209060914484	0.07303209060914484	0.07303209060914484	0.07303209060914484	0.07303209060914484
0.11382871576424822	0.09452100079349611	0.11515048681032737	0.14802740886656038	0.10311755888134008	0.10077593204998682	0.10927860624073692	0.1312948922299065	0.11885051295418943	0.12646392170138437	0.127297758265712	0.11872497801621691	0.1178258819951722	0.14011821875582667	0.11817010226341565	0.11974104417389168	0.13506330913047956	0.10628645676284998	0.09450051193960558	0.11540575895077941	0.146981105621354	0.1399524787628861	0.09645442137994836	0.13957795847312726	0.14369788012461082	0.11757879945877713	0.11582775773818708	0.11869395378362951	0.11839032625215903	0.11163636456857942	0.136443370224936	0.12403986739675772	0.12403986739675772	0.12403986739675772	0.12403986739675772	0.12403986739675772	0.12403986739675772	0.12403986739675772	0.12403986739675772	0.12403986739675772	0.12403986739675772	0.12403986739675772	0.12403986739675772	0.12403986739675772	0.12403986739675772	0.12403986739675772	0.12403986739675772	0.12403986739675772	0.12403986739675772	0.12403986739675772
0.08629248820222984	0.08255429022052235	0.08018027334096475	0.07373686767163534	0.06929873336841502	0.05892880213215003	0.07717977045307493	0.07122701511898606	0.09085260619283775	0.07113600827195377	0.08207324662367231	0.08040514685692574	0.07200879603988343	0.047578466974007576	0.05571167134949176	0.0989202822718381	0.07136239514899126	0.10484093814676954	0.09440302811099383	0.08624664608575189	0.09064122533724232	0.07495442585310295	0.07472019085554527	0.060946981527040964	0.06783358619129312	0.06783358619129312	0.06783358619129312	0.06783358619129312	0.06783358619129312	0.06783358619129312	0.06783358619129312	0.06783358619129312	0.06783358619129312	0.06783358619129312	0.06783358619129312	0.06783358619129312	0.06783358619129312	0.06783358619129312	0.06783358619129312	0.06783358619129312	0.06783358619129312	0.06783358619129312	0.06783358619129312	0.06783358619129312	0.06783358619129312	0.06783358619129312	0.06783358619129312	0.06783358619129312	0.06783358619129312	0.06783358619129312
0.053526814747978456	0.04557776868647438	0.060361429340594804	0.04927284614246187	0.057117224054260216	0.07154056340694447	0.056111097045923604	0.0630961384184473	0.0595202381705095	0.08329976845629852	0.06830933888229712	0.07580455366929782	0.07580455366929782	0.07580455366929782	0.07580455366929782	0.07580455366929782	0.07580455366929782	0.07580455366929782	0.07580455366929782	0.07580455366929782	0.07580455366929782	0.07580455366929782	0.07580455366929782	0.07580455366929782	0.07580455366929782	0.07580455366929782	0.07580455366929782	0.07580455366929782	0.07580455366929782	0.07580455366929782	0.07580455366929782	0.07580455366929782	0.07580455366929782	0.07580455366929782	0.07580455366929782	0.07580455366929782	0.07580455366929782	0.07580455366929782	0.07580455366929782	0.07580455366929782	0.07580455366929782	0.07580455366929782	0.07580455366929782	0.07580455366929782	0.07580455366929782	0.07580455366929782	0.07580455366929782	0.07580455366929782	0.07580455366929782	0.07580455366929782
0.08435828770164742	0.08154738753991925	0.11320011396060227	0.08196515980542773	0.11830814803378835	0.10066195697999157	0.1187630005459681	0.09742017960622337	0.08913277180725576	0.0973334019706359	0.0936923107510219	0.10427227480645247	0.1310535317853219	0.08932844999323086	0.13466880040838672	0.12987064763386183	0.13393255568281795	0.1295834393465535	0.13175799751468573	0.13175799751468573	0.13175799751468573	0.13175799751468573	0.13175799751468573	0.13175799751468573	0.13175799751468573	0.13175799751468573	0.13175799751468573	0.13175799751468573	0.13175799751468573	0.13175799751468573	0.13175799751468573	0.13175799751468573	0.13175799751468573	0.13175799751468573	0.13175799751468573	0.13175799751468573	0.13175799751468573	0.13175799751468573	0.13175799751468573	0.13175799751468573	0.13175799751468573	0.13175799751468573	0.13175799751468573	0.13175799751468573	0.13175799751468573	0.13175799751468573	0.13175799751468573	0.13175799751468573	0.13175799751468573	0.13175799751468573
0.08010628489517606	0.10354534129744175	0.10772678920071903	0.09330892000224521	0.09765276970529886	0.08274174776699326	0.11817525244255214	0.08004840174596244	0.08253241174349593	0.10276983751526202	0.07548128983596605	0.09475862217662188	0.08647833013294169	0.09827747193738887	0.0730663497192293	0.08567191082830908	0.08567191082830908	0.08567191082830908	0.08567191082830908	0.08567191082830908	0.08567191082830908	0.08567191082830908	0.08567191082830908	0.08567191082830908	0.08567191082830908	0.08567191082830908	0.08567191082830908	0.08567191082830908	0.08567191082830908	0.08567191082830908	0.08567191082830908	0.08567191082830908	0.08567191082830908	0.08567191082830908	0.08567191082830908	0.08567191082830908	0.08567191082830908	0.08567191082830908	0.08567191082830908	0.08567191082830908	0.08567191082830908	0.08567191082830908	0.08567191082830908	0.08567191082830908	0.08567191082830908	0.08567191082830908	0.08567191082830908	0.08567191082830908	0.08567191082830908	0.08567191082830908
0.07769800265750669	0.08418917850393445	0.06411936783522217	0.060507607343754884	0.0916803975079233	0.09069631717629978	0.10564136403728393	0.08551956053568445	0.10994837743630063	0.0588574253790649	0.06821102201898241	0.07407967032619456	0.07985615974469909	0.08082462926184689	0.0751216257502329	0.07570989692367672	0.09336509638565098	0.1318347240454846	0.08248637246150803	0.07265767552297339	0.07149526237303834	0.09235229305329853	0.07924893125831997	0.09552751198690744	0.09094123254528255	0.11759632269352245	0.09677622626915412	0.0883247341476049	0.09255048020837951	0.09255048020837951	0.09255048020837951	0.09255048020837951	0.09255048020837951	0.09255048020837951	0.09255048020837951	0.09255048020837951	0.09255048020837951	0.09255048020837951	0.09255048020837951	0.09255048020837951	0.09255048020837951	0.09255048020837951	0.09255048020837951	0.09255048020837951	0.09255048020837951	0.09255048020837951	0.09255048020837951	0.09255048020837951	0.09255048020837951	0.09255048020837951
0.08146660808577835	0.08812497442821968	0.06313200587246048	0.08343038399322329	0.10110214265770857	0.07912618136189725	0.08414494904381276	0.08719160662582293	0.07450823491817368	0.07812133019833153	0.07586445980989287	0.05333041203707914	0.08741447711595438	0.09350937237753215	0.10222880981829122	0.06979715672619843	0.0785066251049698	0.08528790075564537	0.07808479760253939	0.05867238216205448	0.08158794493841784	0.07594567431763787	0.07970178307550842	0.07782372869657314	0.07782372869657314	0.07782372869657314	0.07782372869657314	0.07782372869657314	0.07782372869657314	0.07782372869657314	0.07782372869657314	0.07782372869657314	0.07782372869657314	0.07782372869657314	0.07782372869657314	0.07782372869657314	0.07782372869657314	0.07782372869657314	0.07782372869657314	0.07782372869657314	0.07782372869657314	0.07782372869657314	0.07782372869657314	0.07782372869657314	0.07782372869657314	0.07782372869657314	0.07782372869657314	0.07782372869657314	0.07782372869657314	0.07782372869657314
0.054782137096276835	0.07457199497318934	0.08072684076962192	0.10207627372365917	0.07019077434261901	0.07558579318520008	0.07742042022670007	0.08021586786943964	0.053120647889795314	0.08591767753275101	0.09269731385981725	0.07171516941690195	0.09632207950037557	0.05749035342041231	0.054302867380383354	0.10444347866718355	0.06329881171240044	0.08480467460697175	0.08903532575561651	0.07912824356692202	0.05862151084604103	0.06887487720648153	0.06887487720648153	0.06887487720648153	0.06887487720648153	0.06887487720648153	0.06887487720648153	0.06887487720648153	0.06887487720648153	0.06887487720648153	0.06887487720648153	0.06887487720648153	0.06887487720648153	0.06887487720648153	0.06887487720648153	0.06887487720648153	0.06887487720648153	0.06887487720648153	0.06887487720648153	0.06887487720648153	0.06887487720648153	0.06887487720648153	0.06887487720648153	0.06887487720648153	0.06887487720648153	0.06887487720648153	0.06887487720648153	0.06887487720648153	0.06887487720648153	0.06887487720648153
0.07513002308886091	0.1367177876385373	0.10847577828113511	0.12682387791878175	0.10309400729691351	0.07384384964024548	0.10395513754790653	0.0763291786205901	0.07353755689690691	0.07008432386908771	0.07314369641546192	0.08209409182594739	0.08924795939933604	0.10539677711209705	0.09701595435592374	0.10230199758725318	0.07288339961580134	0.09716449389406456	0.08502394675493297	0.08502394675493297	0.08502394675493297	0.08502394675493297	0.08502394675493297	0.08502394675493297	0.08502394675493297	0.08502394675493297	0.08502394675493297	0.08502394675493297	0.08502394675493297	0.08502394675493297	0.08502394675493297	0.08502394675493297	0.08502394675493297	0.08502394675493297	0.08502394675493297	0.08502394675493297	0.08502394675493297	0.08502394675493297	0.08502394675493297	0.08502394675493297	0.08502394675493297	0.08502394675493297	0.08502394675493297	0.08502394675493297	0.08502394675493297	0.08502394675493297	0.08502394675493297	0.08502394675493297	0.08502394675493297	0.08502394675493297
0.0557259362276057	0.06300408364148329	0.07278991247486317	0.04670184635075314	0.0534069291591756	0.056930096499654616	0.07078649230525969	0.07312242614298549	0.06270676143601438	0.04458897174313652	0.05585128638034084	0.05887357313427169	0.06330012394692297	0.062243341321353333	0.05832441993850972	0.051503722949237	0.05763282900842115	0.05506007864075014	0.05914424744782429	0.0733435436554805	0.06624389555165239	0.06624389555165239	0.06624389555165239	0.06624389555165239	0.06624389555165239	0.06624389555165239	0.06624389555165239	0.06624389555165239	0.06624389555165239	0.06624389555165239	0.06624389555165239	0.06624389555165239	0.06624389555165239	0.06624389555165239	0.06624389555165239	0.06624389555165239	0.06624389555165239	0.06624389555165239	0.06624389555165239	0.06624389555165239	0.06624389555165239	0.06624389555165239	0.06624389555165239	0.06624389555165239	0.06624389555165239	0.06624389555165239	0.06624389555165239	0.06624389555165239	0.06624389555165239	0.06624389555165239
0.08207903855994646	0.07204060603721343	0.07939736888321962	0.08448710731482072	0.09100345357233397	0.09349543906474395	0.11099390537101717	0.1255739231277797	0.1013689860073724	0.08962214048017386	0.10986031366883477	0.09892654231868515	0.1221764422983804	0.1162754676313621	0.11108790600590902	0.11246631387613892	0.1241957503701915	0.12255067368649135	0.1268295305080586	0.10152925498691316	0.1119885817513146	0.11860307326741093	0.11795097164299068	0.1739265652464128	0.19865025906631387	0.11913535127246531	0.10961873632494558	0.14590477367193536	0.12926895850910808	0.11747596590991782	0.13849064261715568	0.14871994033371325	0.15953347815271685	0.12792620874015534	0.1307222640562114	0.1126210779077308	0.13027417243735054	0.1119652529425449	0.1310735976713256	0.0870988475120406	0.11484059010072048	0.10096971880638053	0.10096971880638053	0.10096971880638053	0.10096971880638053	0.10096971880638053	0.10096971880638053	0.10096971880638053	0.10096971880638053	0.10096971880638053
0.09416636012500644	0.07540806291212233	0.05549883158607252	0.08519458512467641	0.08755293219194926	0.07918096241623476	0.07419587940256149	0.07154659971171276	0.080898867168403	0.07182332335938656	0.07723820047400005	0.11018181442041183	0.08771843325625356	0.134615284473072	0.19174757153149236	0.2024475796337112	0.13919151922913287	0.19700511874566348	0.17353692932225961	0.18636366814244773	0.16107947872285389	0.24816724418610078	0.23298929290782702	0.20878425319770363	0.22854898832030357	0.16419381369948233	0.1671353969344414	0.16482270851139347	0.15908759210305046	0.2231811890062207	0.17475021072920546	0.17426613519050613	0.1987390856540567	0.21263589959010165	0.21662885478556126	0.1939400521353048	0.26271867219463246	0.22752603233492896	0.2034056493227958	0.22142411427517808	0.16123181709497697	0.14658669184204035	0.15162982083972823	0.2192467390192753	0.18395113186387224	0.14911776466859694	0.1665344482662346	0.1665344482662346	0.1665344482662346	0.1665344482662346
0.058337985512292696	0.05872474808570099	0.057517495025381705	0.058109764782864545	0.06227671495574138	0.062214165452164114	0.06196572245720845	0.055925659249445536	0.053754231208751606	0.07326985779300828	0.049004184733263255	0.0657624505156566	0.060709213620483406	0.05965810518987829	0.05240187929789518	0.06993758342541531	0.06826180744219983	0.061533621005694226	0.06822172514092599	0.06287824842294251	0.054652079661115696	0.04806209588823339	0.07263659522243575	0.047998119361908544	0.07632392686808617	0.06952876717646618	0.06958172632770353	0.05579393428263488	0.04119416989973398	0.05572563701571878	0.05328071922879157	0.05667771822858304	0.07254973768468335	0.05671943668866209	0.052580784969546754	0.06616357528087377	0.060289963761684114	0.05641280153841987	0.0505027475425872	0.06846467670288603	0.06059674731744442	0.06453071201016522	0.06453071201016522	0.06453071201016522	0.06453071201016522	0.06453071201016522	0.06453071201016522	0.06453071201016522	0.06453071201016522	0.06453071201016522
0.06907361297402599	0.05256416558137308	0.05218949190925913	0.05969776278080827	0.07038393097739445	0.06841377451996793	0.0712397682335107	0.06034567355219261	0.05471687995540683	0.05058581320836013	0.06634050706639037	0.08238591896692546	0.05949859958162645	0.08377615103077526	0.0769093327140486	0.05335174579849051	0.08857430073559933	0.10092143771815472	0.06985859152473088	0.07402920910690221	0.08579869619500027	0.0832307812467583	0.043595711131158656	0.08520491951997756	0.07030173170602384	0.06460888525269567	0.08417128145210176	0.08588467732566948	0.09167309329076753	0.10251753895353512	0.05296342992958713	0.06188151458766293	0.06482552580679307	0.06277930274561563	0.07268667742416313	0.10091469641768906	0.07484364160509338	0.07704718675180165	0.07309597173656211	0.08097128186279814	0.061986027315077775	0.07480421364382447	0.042094604412914315	0.05946107560106287	0.08360077928128197	0.05715692216642037	0.07037885072385117	0.07037885072385117	0.07037885072385117	0.07037885072385117
0.13717768868998775	0.09347704507418897	0.10613145645644814	0.11972748957903998	0.08409904767460803	0.10452418157754216	0.11750262061219406	0.12683235146437166	0.08356231951489336	0.10155686789155906	0.11965063285472592	0.09299799430989768	0.11500251575001129	0.09389854390112586	0.12137989954113079	0.11467470171769929	0.15253644624069457	0.13460825069775825	0.14230513496289612	0.12883976144932904	0.1173688729786534	0.12641890760402275	0.08730016406116249	0.14286378136594569	0.09818830532620157	0.11758381712507399	0.09726322867447527	0.12237745490563844	0.0985407122207785	0.127909076744326	0.1353775577347289	0.1254249486333408	0.13817009377050232	0.12231303661860021	0.11102791779861747	0.10823203011922737	0.13723418230465814	0.12197495391122255	0.11541611530117961	0.10789490323247104	0.13041071231386978	0.12852367519887	0.12244042426985001	0.12548204973436	0.12548204973436	0.12548204973436	0.12548204973436	0.12548204973436	0.12548204973436	0.12548204973436
0.0840147144083034	0.09343372909951962	0.1086510826665682	0.08610714860400774	0.08184507680421643	0.10052509302263055	0.10875244968314539	0.12347037105030324	0.10166761462927644	0.09020667523808543	0.09976652435512197	0.08580683479146343	0.09278667957329269	0.09278667957329269	0.09278667957329269	0.09278667957329269	0.09278667957329269	0.09278667957329269	0.09278667957329269	0.09278667957329269	0.09278667957329269	0.09278667957329269	0.09278667957329269	0.09278667957329269	0.09278667957329269	0.09278667957329269	0.09278667957329269	0.09278667957329269	0.09278667957329269	0.09278667957329269	0.09278667957329269	0.09278667957329269	0.09278667957329269	0.09278667957329269	0.09278667957329269	0.09278667957329269	0.09278667957329269	0.09278667957329269	0.09278667957329269	0.09278667957329269	0.09278667957329269	0.09278667957329269	0.09278667957329269	0.09278667957329269	0.09278667957329269	0.09278667957329269	0.09278667957329269	0.09278667957329269	0.09278667957329269	0.09278667957329269
0.1134387798303525	0.09532952415838086	0.10690660296117845	0.11754862240856417	0.08909462715018251	0.09675877624224478	0.07478308020120215	0.096070216283227	0.1301758647384956	0.089243197085053	0.11012188529356257	0.1029950343349883	0.09000957954307061	0.07233436330464506	0.08439157940872785	0.08908013977875374	0.08161273991986619	0.08327200131890898	0.0834268542040241	0.08050411750154571	0.062038908827753196	0.1014433267470472	0.08695788230159329	0.11926721201364385	0.08275374834046786	0.09890508703964515	0.10600221753923797	0.0994535340924863	0.08681225324352608	0.11095166201186733	0.11810473534950286	0.08243500488693516	0.11645848128729684	0.09243689312505052	0.0892901928158208	0.10117376841409072	0.07631832522670387	0.1118240727849094	0.10489573222651949	0.06933560587987614	0.1100924707545137	0.08971403831719492	0.08971403831719492	0.08971403831719492	0.08971403831719492	0.08971403831719492	0.08971403831719492	0.08971403831719492	0.08971403831719492	0.08971403831719492
0.048231518456349	0.038412341019400775	0.06267628893670821	0.05098531910995822	0.06461375789542852	0.06320311071113069	0.05618484493344757	0.05697292339370542	0.05402645003099863	0.054139542710221804	0.06082993183491866	0.05284000191047554	0.04349776640616827	0.05468480902936301	0.06230032593872824	0.06124183808737413	0.056821321890598686	0.051027000177721264	0.05352711407999389	0.05673259357973769	0.048320613969918956	0.07389322111083364	0.04902750949532462	0.044597510220970304	0.053438045738870704	0.04789594473496769	0.06808263324092362	0.049257494645880515	0.047970092358944255	0.072084821243117	0.062483259641501115	0.05276281811113897	0.05279462186844783	0.06503927573932772	0.058675735764348515	0.07380586232623963	0.0664464479999227	0.06362758894720179	0.051320180711338245	0.06096577503089921	0.06364477385965368	0.04910607355061659	0.06847621964055596	0.05831025609658078	0.06912572377330228	0.06371798993494154	0.06371798993494154	0.06371798993494154	0.06371798993494154	0.06371798993494154
0.1433303235571947	0.15929778467012728	0.1135341584111543	0.025692664389775872	0.15913791986341455	0.11495548607185037	0.11479591834386335	0.11043201023086044	0.11471721100276044	0.21431738679488765	0.11479591834386335	0.10299034377315192	0.0002546398343262794	0.0012617599327090316	0.15931117339594056	0.11479591834386335	0.34917934303039205	0.0012617599327090316	0.00436390811300288	0.1756609881090314	0.11479591834386335	0.04593698545451555	0.0	0.16355688559995313	0.21395963286598102	0.0012617599327090316	0.0	0.19164204051199543	0.045982617187846166	0.11475611380406904	0.11043201023086044	0.22833007872764036	0.0	0.11479591834386335	0.15103946336735322	0.19341428807568226	0.131659106648851	0.0	0.11670654426810352	0.19118518123734465	0.19014217355985932	0.12170594184067027	0.025692664389775872	0.15913791986341455	0.2381272266314696	0.19863257324744205	0.19863257324744205	0.19863257324744205	0.19863257324744205	0.19863257324744205
0.09375351050772257	0.10045557234933115	0.10584704896048469	0.1046374082583256	0.10685687396093434	0.1250290932385005	0.1294168298526758	0.10817598849012937	0.10220385507300302	0.09783695041864467	0.121149571135413	0.09758944201002474	0.10596364742598409	0.09724522032888909	0.09637913087808296	0.08909797362126912	0.10932594099492618	0.10900874064517588	0.10624932158399603	0.08461047224753489	0.1108833553517825	0.11716365905452414	0.13359633493368428	0.12383526643093756	0.11030847823497066	0.14680698822913218	0.11561780826829693	0.12065407816346137	0.12564746938680654	0.08882603352099452	0.09936419145896437	0.1275484741704134	0.10414521887068758	0.13077073041455575	0.08982181304641917	0.12879834107497307	0.11186105754307528	0.11520009896247738	0.15426980000255922	0.11286910422808316	0.1113617549172924	0.14015580572970993	0.11745047566979923	0.1288031406997546	0.1288031406997546	0.1288031406997546	0.1288031406997546	0.1288031406997546	0.1288031406997546	0.1288031406997546
0.07176320828676158	0.09401466760049858	0.08159440365571216	0.09281253151270334	0.1179242932808354	0.0958636920668062	0.09912423482189157	0.09852933105062792	0.09706880918795545	0.0938592289647938	0.10794143223203317	0.08973800474994377	0.09479632091525243	0.06931679104242618	0.07549289790205495	0.09938135719545524	0.10626181952840195	0.0990930390096835	0.0804206536106678	0.10497886741610309	0.0982744652444716	0.09313114124857337	0.08736797955951534	0.08346293918391198	0.09164437328710939	0.12206188146656183	0.09056290957909642	0.08299408074588814	0.08839827122925906	0.09659228977367297	0.08006716098236608	0.10717362329808064	0.1135295612367809	0.08520323058941984	0.10302854098383774	0.08644313869415035	0.11536021454224231	0.09148074794561309	0.09935365419131358	0.07106744106840743	0.08521054762986051	0.08521054762986051	0.08521054762986051	0.08521054762986051	0.08521054762986051	0.08521054762986051	0.08521054762986051	0.08521054762986051	0.08521054762986051	0.08521054762986051
0.0894962953821816	0.10930162725977739	0.09436338849960799	0.17015267696963648	0.11029218068137465	0.10815241048606851	0.05771849023455841	0.1155482407020368	0.09626298796518216	0.10343282308496288	0.08773854748987028	0.08852604664738867	0.13732777269418311	0.11347514297655566	0.10256557700925209	0.06212783771554575	0.11422706128090665	0.1285677525664389	0.12314315297461305	0.16470577128622926	0.12808879959498434	0.1061709302003193	0.12811165026641444	0.11264057749035168	0.11729105334666659	0.1221240085272175	0.11951871372659983	0.10252075741583545	0.11756862919353413	0.15316991671574562	0.1120651680386081	0.11355688907922724	0.11005012425101118	0.12445507920927328	0.12528941883807376	0.11892329320138524	0.14276108703280307	0.11534061919152683	0.11285023634545478	0.13732706818394708	0.1111769386498876	0.12425200341691735	0.12425200341691735	0.12425200341691735	0.12425200341691735	0.12425200341691735	0.12425200341691735	0.12425200341691735	0.12425200341691735	0.12425200341691735
0.06138197190453426	0.05366842338472655	0.051088614707497475	0.04735573371190628	0.04555226357609522	0.05886595002785072	0.06355179013493081	0.06662345707446991	0.046990022921181235	0.05589053404583463	0.0499839196729797	0.05810858489934667	0.05413206556932795	0.06538898314080849	0.0625233309198383	0.06952777805130093	0.0680760747875506	0.0662313837702673	0.07677723195247928	0.07444081056761825	0.062035865202912065	0.06444534261025928	0.08201806426110429	0.06996772179769586	0.06374303212693269	0.05836189744176943	0.07010981429766264	0.07567485738417207	0.07341859899116542	0.07739573111189675	0.058727545004248344	0.06331711587113606	0.06641784427056784	0.05777651865453362	0.06423547044963676	0.06910208619563774	0.08253741310329062	0.06923315999424338	0.0865142318884071	0.06604162593683391	0.06644818356468826	0.060732826841680534	0.06930173562049198	0.07100972806603273	0.07744069630345624	0.07599185639208	0.07914293971080147	0.08655142471641883	0.08281375889691676	0.09077144228261033
0.126971186675931	0.1283752466300533	0.18210573687797543	0.13519080946122858	0.274489344957668	0.2672442068137313	0.15286450788076955	0.15101607575222478	0.16155836881981264	0.19924305820970628	0.21234822187325547	0.2300753288929406	0.19999065347358916	0.3485541016311071	0.18471089368647586	0.25696993020953673	0.2728700015918478	0.3029196647850816	0.2207002816486214	0.29540348034877895	0.2671162422184004	0.3138736993504195	0.32860252606418644	0.3673821272477001	0.23187083008348183	0.2974161162231998	0.2763782027595675	0.2307875262737661	0.1746676892322979	0.31495230913095196	0.2957324583930476	0.21314850014880563	0.19702829662861562	0.28388897065854485	0.42085358272636725	0.24910683414538026	0.2593360139130189	0.23081551254878993	0.3108951230676048	0.23987038253549506	0.24666937402429642	0.2949752825107267	0.404992438155453	0.20337663852946078	0.2775866021717806	0.3388827086523115	0.08731267395544469	0.3257112768930359	0.25343152168936045	0.38589967952693743
0.13214270553703913	0.11129751416067736	0.11115161177992508	0.13400894763593332	0.13237854686145248	0.11637391343265349	0.11872677700496154	0.10569997229445552	0.1086558581198036	0.11272796713429983	0.09362524434046783	0.10350670727475422	0.1377268361292673	0.1153418181648324	0.11779817665470899	0.14475112102275778	0.12026676758604657	0.11192739324751937	0.11909043308157145	0.09242682631836842	0.14350703996514763	0.11417654329311183	0.10758735466488369	0.1108174482175193	0.14622974591168814	0.12441737339188798	0.137379270609842	0.11034989684007095	0.11873820362253082	0.10957870664465631	0.09515994170974633	0.1192245335573367	0.09960120996117258	0.11022919446896297	0.14065439867564838	0.1210333945213576	0.11398826474116844	0.14304938118638316	0.10047029912913222	0.10714657328512497	0.13233895674815943	0.11957731900868182	0.1204078802102271	0.13389521595754325	0.11978339451502555	0.12271399106491748	0.1317507461651979	0.11299367370768111	0.09880632621393087	0.10707302330440455
0.051802314068183225	0.04859059203461041	0.06533981775462464	0.05451330519244585	0.06247233446853133	0.05339798774602422	0.04863946941441623	0.07233353024949597	0.05117320982249934	0.050918492008230024	0.05571046948374327	0.05402384970435648	0.04507395995626326	0.06575317015462206	0.06443325235878988	0.05644483600216371	0.06551886438344923	0.05729229242474514	0.06136354290077727	0.0646425116519052	0.06478789385311039	0.05264343962365021	0.053903127695798976	0.05466987024464505	0.07674661482424874	0.06360041569910228	0.06022926967622375	0.05973419329812469	0.06913928782295814	0.07583825108478477	0.06267768022382886	0.05291127194568061	0.05445327003799127	0.05359928850716199	0.0639306625895851	0.05022201092449128	0.04944694239137531	0.06336360297774543	0.05293981250796253	0.06970920256278836	0.07056495256468068	0.060767442436297135	0.06490742082957804	0.0571919921508083	0.06128622475308236	0.06716800335323848	0.06768589332068148	0.06864274491820056	0.0591374154727055	0.07347667354724824
0.08853410090133366	0.09351370840090945	0.09938501223255997	0.08746999089571375	0.08268142747159374	0.06757108322569057	0.08215174385556774	0.0731773980314747	0.11356494074335748	0.09570447597458158	0.08582371863181931	0.08340395429858753	0.10013166298401122	0.08428036487195402	0.09204807236692088	0.0820202814814843	0.10936240560269089	0.09600439364770773	0.11658587568123398	0.08317080989681627	0.09314297945128713	0.10169078823055018	0.0931006712508241	0.07054134009288361	0.10260165063471545	0.08881355327571101	0.09487918161696812	0.10175799441662609	0.10296574139622772	0.06838351484705443	0.09593059339201161	0.09582544345726192	0.07214586031976045	0.0867327249682619	0.07120643147557248	0.10252709448200369	0.08225197000753774	0.09257948093192953	0.0839644464765871	0.08616133187449335	0.0809334837583406	0.10227274241657172	0.10782306112310963	0.1335573255058796	0.09894644627706174	0.09389019148609724	0.09575981674247565	0.10083306854106348	0.09994998427064623	0.09329764657327261
0.07345219547598539	0.051921783583183674	0.05602681065822466	0.053841166208377506	0.05819391257764851	0.0659162835893172	0.07321273271335482	0.06075683369090979	0.06648041021303128	0.061770591357595675	0.06621139207096641	0.05138435150593728	0.05851880602712003	0.05985292184658744	0.06404722441855447	0.049261473102963096	0.06046493536091906	0.05361313560309554	0.0588263868490135	0.05924956880140342	0.05956858280768867	0.07436117830331448	0.07389807305213543	0.051526445599960446	0.052558253528722836	0.06428575257929763	0.04613270857251192	0.06850200876577466	0.060848496665773306	0.06073982163070604	0.06486798977496747	0.05346404913105403	0.04650609105834784	0.05857570795333351	0.04739087011395728	0.05215067041871919	0.05175767068692312	0.06485747464232422	0.045729964059438	0.0450235186369924	0.061102717401537936	0.058810552821629405	0.08211412526544143	0.07046233904353542	0.07046233904353542	0.07046233904353542	0.07046233904353542	0.07046233904353542	0.07046233904353542	0.07046233904353542
0.09123387832299733	0.10034166267424234	0.1183893276486882	0.10665765100335384	0.12488772077280016	0.0934368661410566	0.0877577873028643	0.0953343565035362	0.10419223633965576	0.13681734236121446	0.09868884351192732	0.11775309293657088	0.11775309293657088	0.11775309293657088	0.11775309293657088	0.11775309293657088	0.11775309293657088	0.11775309293657088	0.11775309293657088	0.11775309293657088	0.11775309293657088	0.11775309293657088	0.11775309293657088	0.11775309293657088	0.11775309293657088	0.11775309293657088	0.11775309293657088	0.11775309293657088	0.11775309293657088	0.11775309293657088	0.11775309293657088	0.11775309293657088	0.11775309293657088	0.11775309293657088	0.11775309293657088	0.11775309293657088	0.11775309293657088	0.11775309293657088	0.11775309293657088	0.11775309293657088	0.11775309293657088	0.11775309293657088	0.11775309293657088	0.11775309293657088	0.11775309293657088	0.11775309293657088	0.11775309293657088	0.11775309293657088	0.11775309293657088	0.11775309293657088
0.10698518521097823	0.11539330193891638	0.09976333358228497	0.10157790297521414	0.09384029508346874	0.08732736840419611	0.09058383174383243	0.09058383174383243	0.09058383174383243	0.09058383174383243	0.09058383174383243	0.09058383174383243	0.09058383174383243	0.09058383174383243	0.09058383174383243	0.09058383174383243	0.09058383174383243	0.09058383174383243	0.09058383174383243	0.09058383174383243	0.09058383174383243	0.09058383174383243	0.09058383174383243	0.09058383174383243	0.09058383174383243	0.09058383174383243	0.09058383174383243	0.09058383174383243	0.09058383174383243	0.09058383174383243	0.09058383174383243	0.09058383174383243	0.09058383174383243	0.09058383174383243	0.09058383174383243	0.09058383174383243	0.09058383174383243	0.09058383174383243	0.09058383174383243	0.09058383174383243	0.09058383174383243	0.09058383174383243	0.09058383174383243	0.09058383174383243	0.09058383174383243	0.09058383174383243	0.09058383174383243	0.09058383174383243	0.09058383174383243	0.09058383174383243
0.1968283888966918	0.23715673132757412	0.25857767953338345	0.4332345674533535	0.336086485480411	0.2865815456244724	0.18638445111251836	0.31618533080426137	0.2037520272559349	0.24274631216314438	0.3092185822369186	0.17616641445982145	0.20350136684083456	0.22390533130534224	0.22628288469831065	0.27302349655852637	0.23249288292052764	0.2334759061276824	0.1825701847047318	0.2036606599465831	0.2614706548741619	0.21922858824020297	0.19082006451127928	0.20447390574894658	0.27652228530212103	0.1897939786559906	0.18012948849281935	0.21348613400351366	0.2412316802697854	0.17386075717439117	0.22205044918978134	0.1710553533198508	0.1872421691722262	0.20815303935160523	0.1593032080706425	0.20183078537009552	0.18056699672036902	0.18056699672036902	0.18056699672036902	0.18056699672036902	0.18056699672036902	0.18056699672036902	0.18056699672036902	0.18056699672036902	0.18056699672036902	0.18056699672036902	0.18056699672036902	0.18056699672036902	0.18056699672036902	0.18056699672036902
0.07450264736249813	0.08966090480934524	0.07870169756160121	0.054911255272740586	0.07685220008605918	0.07318478250389746	0.07490510030496078	0.08279057838379814	0.06175660711887138	0.06615289087660206	0.07913248269613186	0.07422026474559572	0.060188332666803526	0.06961294395003101	0.09864338533417534	0.08497880258576845	0.09419392423175449	0.06147634497930588	0.05243300738428858	0.06133711537876312	0.08664135730109863	0.08412268501057023	0.059497273810746265	0.08477759185519618	0.07238307793141481	0.055909610792503915	0.05918613552413385	0.05754787315831888	0.05754787315831888	0.05754787315831888	0.05754787315831888	0.05754787315831888	0.05754787315831888	0.05754787315831888	0.05754787315831888	0.05754787315831888	0.05754787315831888	0.05754787315831888	0.05754787315831888	0.05754787315831888	0.05754787315831888	0.05754787315831888	0.05754787315831888	0.05754787315831888	0.05754787315831888	0.05754787315831888	0.05754787315831888	0.05754787315831888	0.05754787315831888	0.05754787315831888
0.08026278020791698	0.09059759057498229	0.10816690136133955	0.09479433383420394	0.08992102279433714	0.08086125091622594	0.07781035615694462	0.12192657455163552	0.0940421152877073	0.0899143566959347	0.11488879567682755	0.09941232770286618	0.10500266438081006	0.10391554500977102	0.1123940585003298	0.08776868272899697	0.13093167814507034	0.10468702075333683	0.06829185594132865	0.09512952945345979	0.08171069269739421	0.08171069269739421	0.08171069269739421	0.08171069269739421	0.08171069269739421	0.08171069269739421	0.08171069269739421	0.08171069269739421	0.08171069269739421	0.08171069269739421	0.08171069269739421	0.08171069269739421	0.08171069269739421	0.08171069269739421	0.08171069269739421	0.08171069269739421	0.08171069269739421	0.08171069269739421	0.08171069269739421	0.08171069269739421	0.08171069269739421	0.08171069269739421	0.08171069269739421	0.08171069269739421	0.08171069269739421	0.08171069269739421	0.08171069269739421	0.08171069269739421	0.08171069269739421	0.08171069269739421
0.04788110926367572	0.06516748051918814	0.07109445838010511	0.08670352571752446	0.0825226589119853	0.08413988939134341	0.07434403528453327	0.07785963882891368	0.059327550706393874	0.06820611464838493	0.09169451325061347	0.059291545542080354	0.09089185300526452	0.0785748652871811	0.09799903421732552	0.08221780880568025	0.06853071031419751	0.09355685561740627	0.08733041353583136	0.09210483638204968	0.07025853412567862	0.06320267470882747	0.10119803092584313	0.09264741060698027	0.06762210965328694	0.10429792030433746	0.0879558759316063	0.07095385337507511	0.08852053206652043	0.08060327724600146	0.09064588009257785	0.09988716028891473	0.09862747491958847	0.08566195386836872	0.08337666652768716	0.08238755168331388	0.0865507911901433	0.0844691714367286	0.0844691714367286	0.0844691714367286	0.0844691714367286	0.0844691714367286	0.0844691714367286	0.0844691714367286	0.0844691714367286	0.0844691714367286	0.0844691714367286	0.0844691714367286	0.0844691714367286	0.0844691714367286
0.11162892159633095	0.0964826844297314	0.09390355247259914	0.1071036976187699	0.0993498880409784	0.09225858222742062	0.09988350512899874	0.09629358181130007	0.10827965144019655	0.11014418371703544	0.0901821005923637	0.12272463488626957	0.09147219612271593	0.1016517605333766	0.12708126727186156	0.09244255021662864	0.11754471032542266	0.09787957389836428	0.11887077663005884	0.10969575543106119	0.11983179908114482	0.11728606129528726	0.12166916443686962	0.11163128057611561	0.11956885784342144	0.09317632248710749	0.12205180898953667	0.12318010696294591	0.11721235962207653	0.092288398337554	0.10258262716128944	0.08599106910622929	0.09428684813375937	0.09428684813375937	0.09428684813375937	0.09428684813375937	0.09428684813375937	0.09428684813375937	0.09428684813375937	0.09428684813375937	0.09428684813375937	0.09428684813375937	0.09428684813375937	0.09428684813375937	0.09428684813375937	0.09428684813375937	0.09428684813375937	0.09428684813375937	0.09428684813375937	0.09428684813375937
0.14613738009595198	0.1610546487647264	0.22165793528536828	0.14459789476398893	0.2514494897114329	0.1956519944287788	0.20064188172939923	0.2037540923676456	0.17606969007526635	0.16193387257103922	0.20093426908314255	0.20028250972213554	0.1664019857135634	0.2029541807903085	0.21557048929175446	0.20196895037847015	0.20395755221008266	0.2535472548343325	0.290503558556629	0.18443998868633385	0.12645450756328147	0.18097366473547638	0.1674707311260885	0.2442402591115559	0.17773658558688335	0.20996398418907494	0.1641856771129976	0.27388567023054117	0.1771786362296437	0.19058820542394947	0.18771403986440707	0.20977531425647133	0.21027318575620135	0.1960558078505904	0.20316449680339588	0.20316449680339588	0.20316449680339588	0.20316449680339588	0.20316449680339588	0.20316449680339588	0.20316449680339588	0.20316449680339588	0.20316449680339588	0.20316449680339588	0.20316449680339588	0.20316449680339588	0.20316449680339588	0.20316449680339588	0.20316449680339588	0.20316449680339588
0.09070810683438846	0.08247750113130314	0.08766861955160811	0.09364865514492557	0.09705262397930489	0.10453055159752048	0.09594466801812333	0.1123100750553815	0.11853876135066477	0.09296307334236871	0.08420565145435974	0.09236216133582117	0.10241016827907505	0.06900476511672317	0.09184808858089084	0.08773833860752142	0.0633708095900972	0.10535868978982756	0.09007012961012877	0.08925902119229485	0.07770061815497639	0.10413694061103475	0.09091877938300556	0.09091877938300556	0.09091877938300556	0.09091877938300556	0.09091877938300556	0.09091877938300556	0.09091877938300556	0.09091877938300556	0.09091877938300556	0.09091877938300556	0.09091877938300556	0.09091877938300556	0.09091877938300556	0.09091877938300556	0.09091877938300556	0.09091877938300556	0.09091877938300556	0.09091877938300556	0.09091877938300556	0.09091877938300556	0.09091877938300556	0.09091877938300556	0.09091877938300556	0.09091877938300556	0.09091877938300556	0.09091877938300556	0.09091877938300556	0.09091877938300556
0.09535571427853491	0.09033187322046307	0.0683840144940638	0.13136323860531532	0.1159887136854128	0.18391324987453128	0.19341453060904423	0.2136614727212573	0.21844568335692977	0.21026751677076058	0.19425677899872137	0.1968587664298317	0.29320209458331803	0.16500078789035624	0.302505078559734	0.22434790144714598	0.2106689348092184	0.21838767588944533	0.23505582677182246	0.27336134429788933	0.1394746074359123	0.2756165373955354	0.20732420173078905	0.23054098983548177	0.18838308878712112	0.19641122565786623	0.11525329790316513	0.20789480427457938	0.18803809210000838	0.20047549933015915	0.26063730369457855	0.2600275418794806	0.34322066546823077	0.2550684246698047	0.275531199014177	0.25845351196362415	0.3361551807150363	0.2631573830107596	0.253589958998624	0.22655197173858097	0.16981053686697378	0.19818125430277742	0.19818125430277742	0.19818125430277742	0.19818125430277742	0.19818125430277742	0.19818125430277742	0.19818125430277742	0.19818125430277742	0.19818125430277742
0.08775501204887841	0.07478208724196818	0.0764005389750447	0.06432879940772579	0.1172579099394971	0.07359196537589727	0.079757082105678	0.10078502080761682	0.09225570179548326	0.10404040281363061	0.08188775977473148	0.08486910832608877	0.06677288330712222	0.08742099013595252	0.1202994812124439	0.08553837960504122	0.08106266849455292	0.07240833395193179	0.0976764709308871	0.07688684708123641	0.09234421190331678	0.08577552984493454	0.09653346634124663	0.08533374204047357	0.10858904490699613	0.09696139347373486	0.09696139347373486	0.09696139347373486	0.09696139347373486	0.09696139347373486	0.09696139347373486	0.09696139347373486	0.09696139347373486	0.09696139347373486	0.09696139347373486	0.09696139347373486	0.09696139347373486	0.09696139347373486	0.09696139347373486	0.09696139347373486	0.09696139347373486	0.09696139347373486	0.09696139347373486	0.09696139347373486	0.09696139347373486	0.09696139347373486	0.09696139347373486	0.09696139347373486	0.09696139347373486	0.09696139347373486
0.160921608135864	0.14826536377009464	0.15177905794492758	0.1658266525980088	0.167589645702984	0.16222217132546768	0.14556304912479037	0.15059282958473896	0.1582875058883594	0.1282551683105922	0.17309539041242758	0.18261106609286074	0.20643892042444362	0.15763897334015065	0.22209845322309174	0.1356262812644001	0.2012380305765981	0.18756667963070608	0.15869417410054815	0.19882764772700134	0.2037745648611489	0.16420801297610685	0.14274946765958657	0.11724215438972276	0.1722096367766679	0.16409500676019778	0.17039512929718387	0.14495022456758877	0.16957532868112424	0.16607241956311267	0.16782387412211844	0.16782387412211844	0.16782387412211844	0.16782387412211844	0.16782387412211844	0.16782387412211844	0.16782387412211844	0.16782387412211844	0.16782387412211844	0.16782387412211844	0.16782387412211844	0.16782387412211844	0.16782387412211844	0.16782387412211844	0.16782387412211844	0.16782387412211844	0.16782387412211844	0.16782387412211844	0.16782387412211844	0.16782387412211844
0.05259467879682921	0.07202590969810337	0.0968255927247705	0.08198475876592252	0.10112658545430375	0.0814562157043464	0.0956980363136441	0.08099535374611053	0.0904001246944075	0.08114265269333994	0.08584344280435129	0.0882900396235695	0.10154241356969065	0.07968470863083446	0.08467587088431766	0.09529953364681715	0.07512745389784545	0.09655670180537385	0.08584207785160965	0.08584207785160965	0.08584207785160965	0.08584207785160965	0.08584207785160965	0.08584207785160965	0.08584207785160965	0.08584207785160965	0.08584207785160965	0.08584207785160965	0.08584207785160965	0.08584207785160965	0.08584207785160965	0.08584207785160965	0.08584207785160965	0.08584207785160965	0.08584207785160965	0.08584207785160965	0.08584207785160965	0.08584207785160965	0.08584207785160965	0.08584207785160965	0.08584207785160965	0.08584207785160965	0.08584207785160965	0.08584207785160965	0.08584207785160965	0.08584207785160965	0.08584207785160965	0.08584207785160965	0.08584207785160965	0.08584207785160965
0.10937720696052519	0.09447375426975047	0.11396791853658059	0.1000912356350361	0.09832067264247328	0.1075761965382418	0.09908203346643328	0.11200420023903283	0.09233815552899453	0.07504868520239344	0.09256585929332811	0.07431065966201657	0.10509506610952307	0.10902728199375956	0.13472801931918407	0.1272501381921274	0.10524773640049925	0.08412201303865757	0.1158508870257936	0.09322888546463319	0.06741967847188511	0.09242225241294762	0.10282965507964567	0.11391211076004279	0.08648780251994748	0.08840553826112399	0.10346559895271083	0.09115876797659445	0.08447532500671641	0.08781704649165543	0.08781704649165543	0.08781704649165543	0.08781704649165543	0.08781704649165543	0.08781704649165543	0.08781704649165543	0.08781704649165543	0.08781704649165543	0.08781704649165543	0.08781704649165543	0.08781704649165543	0.08781704649165543	0.08781704649165543	0.08781704649165543	0.08781704649165543	0.08781704649165543	0.08781704649165543	0.08781704649165543	0.08781704649165543	0.08781704649165543
0.0960803491311097	0.13522758187268194	0.0960484568180585	0.15814337251880292	0.13946721571308465	0.13544156411625932	0.12735460409745886	0.15326878988632836	0.06820541258399525	0.14465431838180626	0.14747186286533828	0.09039723024909893	0.13057975411226347	0.14674712980383947	0.1269211109547495	0.1441634267027088	0.10159789338458823	0.0931806873459003	0.11919211224091997	0.09652194948400325	0.08987412379802355	0.14408873251700968	0.11698142815751661	0.11698142815751661	0.11698142815751661	0.11698142815751661	0.11698142815751661	0.11698142815751661	0.11698142815751661	0.11698142815751661	0.11698142815751661	0.11698142815751661	0.11698142815751661	0.11698142815751661	0.11698142815751661	0.11698142815751661	0.11698142815751661	0.11698142815751661	0.11698142815751661	0.11698142815751661	0.11698142815751661	0.11698142815751661	0.11698142815751661	0.11698142815751661	0.11698142815751661	0.11698142815751661	0.11698142815751661	0.11698142815751661	0.11698142815751661	0.11698142815751661
0.07652319109256732	0.10863252005778322	0.07020982543346671	0.10339731824860465	0.10680789793321874	0.09064559573535581	0.09590705929037409	0.10402382466439755	0.08013600740717138	0.09343640099602274	0.09033713470118274	0.11850593697834917	0.07653828255885405	0.0730895445872453	0.07802093781942362	0.09892093445238942	0.08776543361018314	0.09772442260849977	0.09447401874562986	0.09205942024395387	0.08677768096553072	0.08741019747780447	0.0836783922229968	0.08884877423734029	0.07300545456218722	0.0931611675754731	0.08308331106883017	0.08308331106883017	0.08308331106883017	0.08308331106883017	0.08308331106883017	0.08308331106883017	0.08308331106883017	0.08308331106883017	0.08308331106883017	0.08308331106883017	0.08308331106883017	0.08308331106883017	0.08308331106883017	0.08308331106883017	0.08308331106883017	0.08308331106883017	0.08308331106883017	0.08308331106883017	0.08308331106883017	0.08308331106883017	0.08308331106883017	0.08308331106883017	0.08308331106883017	0.08308331106883017
0.07695432048082064	0.09893660510154326	0.075729345040686	0.10272867782988471	0.1257596364264934	0.10448116426295576	0.11472509008989762	0.10088559644747004	0.10464678223457256	0.11636912610992847	0.1298801329390588	0.09875354276004207	0.09190741973981749	0.09562214764203109	0.10436879583681224	0.11170384578952515	0.08853033321590467	0.118858758165112	0.09607482027261927	0.13131458105229107	0.12330171914059683	0.09092078830226784	0.1161397819418663	0.10421752520521096	0.11017865357353863	0.11017865357353863	0.11017865357353863	0.11017865357353863	0.11017865357353863	0.11017865357353863	0.11017865357353863	0.11017865357353863	0.11017865357353863	0.11017865357353863	0.11017865357353863	0.11017865357353863	0.11017865357353863	0.11017865357353863	0.11017865357353863	0.11017865357353863	0.11017865357353863	0.11017865357353863	0.11017865357353863	0.11017865357353863	0.11017865357353863	0.11017865357353863	0.11017865357353863	0.11017865357353863	0.11017865357353863	0.11017865357353863
0.08651539860877831	0.09076918298808198	0.09905479456323966	0.10475043912309942	0.09000487808808628	0.09795610323858767	0.09475059971636803	0.10786562784867837	0.10830969104432384	0.10246000393894565	0.09270730868664577	0.08789304187772617	0.0892363844183045	0.09686062638408877	0.10009090276801169	0.08537754828847412	0.12213330252420136	0.09980133336949346	0.08090175863502146	0.08914353836215747	0.07635571795842792	0.08805736535073397	0.10168475069758709	0.09369268935278668	0.09768872002518689	0.09768872002518689	0.09768872002518689	0.09768872002518689	0.09768872002518689	0.09768872002518689	0.09768872002518689	0.09768872002518689	0.09768872002518689	0.09768872002518689	0.09768872002518689	0.09768872002518689	0.09768872002518689	0.09768872002518689	0.09768872002518689	0.09768872002518689	0.09768872002518689	0.09768872002518689	0.09768872002518689	0.09768872002518689	0.09768872002518689	0.09768872002518689	0.09768872002518689	0.09768872002518689	0.09768872002518689	0.09768872002518689
0.049451052950695164	0.06117629476763483	0.08705760084928675	0.08534437689996663	0.09459868467612886	0.09902989391453225	0.09322435660558938	0.09209943739722196	0.06288329210372894	0.08841029273883293	0.08078036525707931	0.08037939323160688	0.09299942295800442	0.06609565780843243	0.08400719519945046	0.1074862929844852	0.07142853333471051	0.07477424245162476	0.0952990707228801	0.09449169289414269	0.08643404824114558	0.07417185437626275	0.07325468723218895	0.07371327080422585	0.07371327080422585	0.07371327080422585	0.07371327080422585	0.07371327080422585	0.07371327080422585	0.07371327080422585	0.07371327080422585	0.07371327080422585	0.07371327080422585	0.07371327080422585	0.07371327080422585	0.07371327080422585	0.07371327080422585	0.07371327080422585	0.07371327080422585	0.07371327080422585	0.07371327080422585	0.07371327080422585	0.07371327080422585	0.07371327080422585	0.07371327080422585	0.07371327080422585	0.07371327080422585	0.07371327080422585	0.07371327080422585	0.07371327080422585
0.07321520839216268	0.07619758351415204	0.07084321837259448	0.09595675025024125	0.09737761054238968	0.0755003745743954	0.0625578146143695	0.11066180059094058	0.08028177612950205	0.07362616869813247	0.08094766798977045	0.09007220407500081	0.08134586337680484	0.08950749336579426	0.08061221778136056	0.08212139189354735	0.09734236880866591	0.11449269783878216	0.09574418675034348	0.07267345583797374	0.08567834804289642	0.06015079635790227	0.051951401716446556	0.06978163145764754	0.060866516587047045	0.060866516587047045	0.060866516587047045	0.060866516587047045	0.060866516587047045	0.060866516587047045	0.060866516587047045	0.060866516587047045	0.060866516587047045	0.060866516587047045	0.060866516587047045	0.060866516587047045	0.060866516587047045	0.060866516587047045	0.060866516587047045	0.060866516587047045	0.060866516587047045	0.060866516587047045	0.060866516587047045	0.060866516587047045	0.060866516587047045	0.060866516587047045	0.060866516587047045	0.060866516587047045	0.060866516587047045	0.060866516587047045
0.07285576717677457	0.06055033971198638	0.06283064561291762	0.06236923776097759	0.08855167276836276	0.08030666043325095	0.09198226943984043	0.08459042973480639	0.05232078043168914	0.06766515855420303	0.0738115914892661	0.06990881257673334	0.08096766596204542	0.0527092457364857	0.06676754281809835	0.07102551117408819	0.0763337278798086	0.08495531624499238	0.06026980522888963	0.08108536672752568	0.07827540773052082	0.0742004050064881	0.07327873220474147	0.0615308871881512	0.06932322104634174	0.06344272373997613	0.0756829864483255	0.06533615874785531	0.08468093505228917	0.0587896544517607	0.07173529475202495	0.07173529475202495	0.07173529475202495	0.07173529475202495	0.07173529475202495	0.07173529475202495	0.07173529475202495	0.07173529475202495	0.07173529475202495	0.07173529475202495	0.07173529475202495	0.07173529475202495	0.07173529475202495	0.07173529475202495	0.07173529475202495	0.07173529475202495	0.07173529475202495	0.07173529475202495	0.07173529475202495	0.07173529475202495
0.06229245643920066	0.08304797020063262	0.054353869230914544	0.07540584323910596	0.06002546457760372	0.07063239961670119	0.0720844094116008	0.061657003400504735	0.07699510004496066	0.06942197223060952	0.06569077044169232	0.07435944163379171	0.06516769624022795	0.0639073430260888	0.0411276203593505	0.0565482164667267	0.05906167339769863	0.05434959345222505	0.05198572537346421	0.057379066250293355	0.06866845373745309	0.08053268174748134	0.04471862048025434	0.06647340373760434	0.06481509117713566	0.05293932052890466	0.0624230770087014	0.06636934014062278	0.05811475380190356	0.05718374588133052	0.05578986439375537	0.05648680513754294	0.05648680513754294	0.05648680513754294	0.05648680513754294	0.05648680513754294	0.05648680513754294	0.05648680513754294	0.05648680513754294	0.05648680513754294	0.05648680513754294	0.05648680513754294	0.05648680513754294	0.05648680513754294	0.05648680513754294	0.05648680513754294	0.05648680513754294	0.05648680513754294	0.05648680513754294	0.05648680513754294
0.09504113359491875	0.07928415149978757	0.0783802820188003	0.08044669338223408	0.08113077913445128	0.12152616659784109	0.11658858449175862	0.09972179598929747	0.10114370526306547	0.08686613753988444	0.07913109615233806	0.10031607896366465	0.09401669105533715	0.09923591915130978	0.08050120310478169	0.08795859077749144	0.07434529478975826	0.09435827775911367	0.07722631220294318	0.07748681420395777	0.10771771199608322	0.06779593966743697	0.09842933658647887	0.0811114879024551	0.08489366234669139	0.09117574245974205	0.11932547991194746	0.07564805135064374	0.10055812871318406	0.07650158430831107	0.08852985651074757	0.08852985651074757	0.08852985651074757	0.08852985651074757	0.08852985651074757	0.08852985651074757	0.08852985651074757	0.08852985651074757	0.08852985651074757	0.08852985651074757	0.08852985651074757	0.08852985651074757	0.08852985651074757	0.08852985651074757	0.08852985651074757	0.08852985651074757	0.08852985651074757	0.08852985651074757	0.08852985651074757	0.08852985651074757
0.06630528631632619	0.09310080297655988	0.08756625710066526	0.07565213739994091	0.0778398092309681	0.07528584238869393	0.044965727598507844	0.05919677552833643	0.07008180513537375	0.07608383359037703	0.07565786883011957	0.07690180777284403	0.06749298738842027	0.06593038551791439	0.0801471236299999	0.07409807875853754	0.0726539001865552	0.08048899847285416	0.06907550085464205	0.06622218823464965	0.06764884454464586	0.06764884454464586	0.06764884454464586	0.06764884454464586	0.06764884454464586	0.06764884454464586	0.06764884454464586	0.06764884454464586	0.06764884454464586	0.06764884454464586	0.06764884454464586	0.06764884454464586	0.06764884454464586	0.06764884454464586	0.06764884454464586	0.06764884454464586	0.06764884454464586	0.06764884454464586	0.06764884454464586	0.06764884454464586	0.06764884454464586	0.06764884454464586	0.06764884454464586	0.06764884454464586	0.06764884454464586	0.06764884454464586	0.06764884454464586	0.06764884454464586	0.06764884454464586	0.06764884454464586
0.07086802003875974	0.09112331536992092	0.10564598373314772	0.07951921965005931	0.07328358968604427	0.06593743241117615	0.12221853693930497	0.08447014703170347	0.0925195321000711	0.11371130603248512	0.08364307714270883	0.09690881154340532	0.07874892635803744	0.09976840782577184	0.08656542928619398	0.09176446264503442	0.10905613590948783	0.08311334499411349	0.10137770524884634	0.10830331521387505	0.09382032278795568	0.09179201212340798	0.07731685594683092	0.09049976538016771	0.07324677524754256	0.09539202321937161	0.11263346558015117	0.1040127443997614	0.1040127443997614	0.1040127443997614	0.1040127443997614	0.1040127443997614	0.1040127443997614	0.1040127443997614	0.1040127443997614	0.1040127443997614	0.1040127443997614	0.1040127443997614	0.1040127443997614	0.1040127443997614	0.1040127443997614	0.1040127443997614	0.1040127443997614	0.1040127443997614	0.1040127443997614	0.1040127443997614	0.1040127443997614	0.1040127443997614	0.1040127443997614	0.1040127443997614
0.05727868759685061	0.06037735733151228	0.0723462045424489	0.05957640661424497	0.06808971565284763	0.06760069038970525	0.06106194638493993	0.061246954315932176	0.06537704630593227	0.05892948656012109	0.06203213636597274	0.06630576039815742	0.06270079594039563	0.05958209608848567	0.06321143380551243	0.06764614016332725	0.05347948484039386	0.05552967896024111	0.06699358250353393	0.05596853659835313	0.07187512229031928	0.07687683964834052	0.07256950379328263	0.08140892938868109	0.08183270535207485	0.05628455447911592	0.06099111049380235	0.0583980152043784	0.07797234817354537	0.05996413505036816	0.05435239090587428	0.05237350026189598	0.05336294558388513	0.05336294558388513	0.05336294558388513	0.05336294558388513	0.05336294558388513	0.05336294558388513	0.05336294558388513	0.05336294558388513	0.05336294558388513	0.05336294558388513	0.05336294558388513	0.05336294558388513	0.05336294558388513	0.05336294558388513	0.05336294558388513	0.05336294558388513	0.05336294558388513	0.05336294558388513
0.18861738224782898	0.20709278046259574	0.17438362434597293	0.1730267888004348	0.10730806465236546	0.15609253055014718	0.2004141008579806	0.1874602689423292	0.1953307509150453	0.11071162310738711	0.09292031276640254	0.3147447137579208	0.19888657207005847	0.20619009105883765	0.36353781023562093	0.2848639506472293	0.2848639506472293	0.2848639506472293	0.2848639506472293	0.2848639506472293	0.2848639506472293	0.2848639506472293	0.2848639506472293	0.2848639506472293	0.2848639506472293	0.2848639506472293	0.2848639506472293	0.2848639506472293	0.2848639506472293	0.2848639506472293	0.2848639506472293	0.2848639506472293	0.2848639506472293	0.2848639506472293	0.2848639506472293	0.2848639506472293	0.2848639506472293	0.2848639506472293	0.2848639506472293	0.2848639506472293	0.2848639506472293	0.2848639506472293	0.2848639506472293	0.2848639506472293	0.2848639506472293	0.2848639506472293	0.2848639506472293	0.2848639506472293	0.2848639506472293	0.2848639506472293
0.05111254682212803	0.06391739745365786	0.0802446610085664	0.0541842733239866	0.07290178576688945	0.07689142998902833	0.07196452574357935	0.07325785551980106	0.06115535513171058	0.0776222547022896	0.04413398497431408	0.05319897845355406	0.054903260086448184	0.056470279310274575	0.05492429061316236	0.07281539369460935	0.06038309540198323	0.06666967921347602	0.06453567960174189	0.07419256476618265	0.057844406567750875	0.0714278428306455	0.08553423428358496	0.06433867877769364	0.07493645653063931	0.07493645653063931	0.07493645653063931	0.07493645653063931	0.07493645653063931	0.07493645653063931	0.07493645653063931	0.07493645653063931	0.07493645653063931	0.07493645653063931	0.07493645653063931	0.07493645653063931	0.07493645653063931	0.07493645653063931	0.07493645653063931	0.07493645653063931	0.07493645653063931	0.07493645653063931	0.07493645653063931	0.07493645653063931	0.07493645653063931	0.07493645653063931	0.07493645653063931	0.07493645653063931	0.07493645653063931	0.07493645653063931
0.08344223722573313	0.08945274289277451	0.0717130788831141	0.13000876578301643	0.1416314777741612	0.1260531406034667	0.10889201193984738	0.1263263125862672	0.12802494728377076	0.11467963525820384	0.11045937885226256	0.11360381758897971	0.16408282517643683	0.12546010380152658	0.09016281207101166	0.08425815096949692	0.13333346180414438	0.15628787480090187	0.12258363409199967	0.12840530742804565	0.09644623463114593	0.11197074114128862	0.11504654618296704	0.1174026863792218	0.11622461628109441	0.11622461628109441	0.11622461628109441	0.11622461628109441	0.11622461628109441	0.11622461628109441	0.11622461628109441	0.11622461628109441	0.11622461628109441	0.11622461628109441	0.11622461628109441	0.11622461628109441	0.11622461628109441	0.11622461628109441	0.11622461628109441	0.11622461628109441	0.11622461628109441	0.11622461628109441	0.11622461628109441	0.11622461628109441	0.11622461628109441	0.11622461628109441	0.11622461628109441	0.11622461628109441	0.11622461628109441	0.11622461628109441
0.10276760154866534	0.11399904755593752	0.10086987736356995	0.14043964991676378	0.12885514224908357	0.1174468955683094	0.1204257591557224	0.11335223297479959	0.09428476570345089	0.10584130463294038	0.0940007617649479	0.10989754549125139	0.1210592240464984	0.09865078815889147	0.11701509879949537	0.09284382036689322	0.10872621686567621	0.1105983559523973	0.12654526861126505	0.12108537587772908	0.12120629534009547	0.10226646603600124	0.12732955266903748	0.10273687182452272	0.08778705153914497	0.12959066882115344	0.10569360674594573	0.10670940569635154	0.11861280748621146	0.11456578967166083	0.11658929857893614	0.11658929857893614	0.11658929857893614	0.11658929857893614	0.11658929857893614	0.11658929857893614	0.11658929857893614	0.11658929857893614	0.11658929857893614	0.11658929857893614	0.11658929857893614	0.11658929857893614	0.11658929857893614	0.11658929857893614	0.11658929857893614	0.11658929857893614	0.11658929857893614	0.11658929857893614	0.11658929857893614	0.11658929857893614
0.05024636212964327	0.04623552699447639	0.06133858928149372	0.05521308398298212	0.04923503082593655	0.06068469286041445	0.06608790393745002	0.06668484154761666	0.057495814678118616	0.061610620415472	0.051152674148632095	0.07612374226557732	0.05372174433240061	0.06492274329898896	0.06492274329898896	0.06492274329898896	0.06492274329898896	0.06492274329898896	0.06492274329898896	0.06492274329898896	0.06492274329898896	0.06492274329898896	0.06492274329898896	0.06492274329898896	0.06492274329898896	0.06492274329898896	0.06492274329898896	0.06492274329898896	0.06492274329898896	0.06492274329898896	0.06492274329898896	0.06492274329898896	0.06492274329898896	0.06492274329898896	0.06492274329898896	0.06492274329898896	0.06492274329898896	0.06492274329898896	0.06492274329898896	0.06492274329898896	0.06492274329898896	0.06492274329898896	0.06492274329898896	0.06492274329898896	0.06492274329898896	0.06492274329898896	0.06492274329898896	0.06492274329898896	0.06492274329898896	0.06492274329898896
0.1318997815303617	0.11393641310871286	0.09339504917614887	0.12474487216894103	0.09080960790954541	0.10524861642190893	0.11666825641928054	0.10841640013352913	0.11597899520579713	0.12054166132021146	0.0949116731544254	0.1310331767039455	0.07960564750539306	0.12062752587009179	0.10301061358829888	0.1260399424065589	0.11042693507663422	0.11750983251042656	0.1172222703320816	0.10709198120656475	0.11324760314363053	0.11981308126978193	0.09772070812949497	0.0763151524737708	0.11905426345790723	0.09768470796583902	0.09768470796583902	0.09768470796583902	0.09768470796583902	0.09768470796583902	0.09768470796583902	0.09768470796583902	0.09768470796583902	0.09768470796583902	0.09768470796583902	0.09768470796583902	0.09768470796583902	0.09768470796583902	0.09768470796583902	0.09768470796583902	0.09768470796583902	0.09768470796583902	0.09768470796583902	0.09768470796583902	0.09768470796583902	0.09768470796583902	0.09768470796583902	0.09768470796583902	0.09768470796583902	0.09768470796583902
0.053254396937207	0.09348619406698028	0.04973894489379389	0.05080322750206093	0.060923461087527386	0.06743847566171043	0.07830377453058095	0.06482310785068311	0.0640991237167928	0.07857643958693489	0.08509879174053463	0.06555909982031306	0.0906674132993247	0.08362570696945809	0.08669506345692615	0.08128588281613408	0.0781543764059969	0.06910474083954764	0.05925513680413805	0.08886264915941819	0.0539056908958665	0.07800015557122639	0.07059512928287763	0.08354788637016994	0.08202147205176058	0.12231862520239907	0.10217004862707983	0.10217004862707983	0.10217004862707983	0.10217004862707983	0.10217004862707983	0.10217004862707983	0.10217004862707983	0.10217004862707983	0.10217004862707983	0.10217004862707983	0.10217004862707983	0.10217004862707983	0.10217004862707983	0.10217004862707983	0.10217004862707983	0.10217004862707983	0.10217004862707983	0.10217004862707983	0.10217004862707983	0.10217004862707983	0.10217004862707983	0.10217004862707983	0.10217004862707983	0.10217004862707983
0.10665033978179123	0.06584580816334931	0.07322803670731667	0.08923963519969667	0.15170190356520727	0.11065221958344972	0.13506903469330764	0.0951905832130496	0.053739846153747176	0.06755844956525892	0.0992352451973593	0.10780295653163795	0.08526782403928852	0.09368231725103932	0.09169439245661022	0.11547448752552242	0.06992463369366654	0.05779774481733372	0.07014293071042983	0.10727495797628768	0.04991496855987308	0.07212335624624144	0.08398298315802437	0.08979613231462256	0.08778384678062055	0.10564667675239127	0.09671526176650591	0.09671526176650591	0.09671526176650591	0.09671526176650591	0.09671526176650591	0.09671526176650591	0.09671526176650591	0.09671526176650591	0.09671526176650591	0.09671526176650591	0.09671526176650591	0.09671526176650591	0.09671526176650591	0.09671526176650591	0.09671526176650591	0.09671526176650591	0.09671526176650591	0.09671526176650591	0.09671526176650591	0.09671526176650591	0.09671526176650591	0.09671526176650591	0.09671526176650591	0.09671526176650591
0.05346548435556369	0.06133547172226408	0.05872621068123243	0.057984946096881464	0.06299219320992291	0.05104227927075891	0.05080628293772418	0.04363811422482526	0.05155660907699805	0.044132519155361975	0.054279159277060986	0.044193095496636525	0.053831974171629035	0.05639253729116815	0.05446170503193009	0.04999451359906027	0.06086532203205167	0.05635251296423825	0.05719755237971	0.05416382928951548	0.03684706676263324	0.06200492623684221	0.06366835137627674	0.04815033957127951	0.04933726050003481	0.05013576434286713	0.049736512421450975	0.049736512421450975	0.049736512421450975	0.049736512421450975	0.049736512421450975	0.049736512421450975	0.049736512421450975	0.049736512421450975	0.049736512421450975	0.049736512421450975	0.049736512421450975	0.049736512421450975	0.049736512421450975	0.049736512421450975	0.049736512421450975	0.049736512421450975	0.049736512421450975	0.049736512421450975	0.049736512421450975	0.049736512421450975	0.049736512421450975	0.049736512421450975	0.049736512421450975	0.049736512421450975
0.07291577719533572	0.07607612712638055	0.08758794610670735	0.07031468948967384	0.0742591930644832	0.07583616452226173	0.07663162533642547	0.09601310901953079	0.07595525904404858	0.0828402932654818	0.07244749775329595	0.07035139419433174	0.07321262599996743	0.08386471302391414	0.09617556694232118	0.08440874887357508	0.08000072687114594	0.08075872261550683	0.10217871322896312	0.06317768496302098	0.09596999799306771	0.08981693294783319	0.07900702880012513	0.08290922276772682	0.1022202666102825	0.09256474468900465	0.09256474468900465	0.09256474468900465	0.09256474468900465	0.09256474468900465	0.09256474468900465	0.09256474468900465	0.09256474468900465	0.09256474468900465	0.09256474468900465	0.09256474468900465	0.09256474468900465	0.09256474468900465	0.09256474468900465	0.09256474468900465	0.09256474468900465	0.09256474468900465	0.09256474468900465	0.09256474468900465	0.09256474468900465	0.09256474468900465	0.09256474468900465	0.09256474468900465	0.09256474468900465	0.09256474468900465
0.0780121824311421	0.08724611185313703	0.09193396000978328	0.1044407274816769	0.10248255611885523	0.10037304438335422	0.11998790963448386	0.09992539603542466	0.10659060213616002	0.07553338870016799	0.0837645735236207	0.12097514764052603	0.11417317041887386	0.07250433122574247	0.09460842383651945	0.07497755394912439	0.08059790980353267	0.08789848666041059	0.08343799106852637	0.0790805288411887	0.10070822138908984	0.08423216527845953	0.0921155794014003	0.1050456667416882	0.07314132688772809	0.08909349681470816	0.08909349681470816	0.08909349681470816	0.08909349681470816	0.08909349681470816	0.08909349681470816	0.08909349681470816	0.08909349681470816	0.08909349681470816	0.08909349681470816	0.08909349681470816	0.08909349681470816	0.08909349681470816	0.08909349681470816	0.08909349681470816	0.08909349681470816	0.08909349681470816	0.08909349681470816	0.08909349681470816	0.08909349681470816	0.08909349681470816	0.08909349681470816	0.08909349681470816	0.08909349681470816	0.08909349681470816
0.05960899321984903	0.059998157937925976	0.07048043487482944	0.06375598306286989	0.05908999923793581	0.067807054683818	0.059536131614675025	0.046692020503958674	0.058237521508342396	0.06831420010734365	0.04995314029441275	0.05527885127036817	0.048583827645865635	0.06835830089521443	0.04170942436697227	0.05700006283993279	0.060078696859582795	0.06529313139862211	0.06562491346092868	0.06263127497687557	0.07141521714107876	0.05739633553613101	0.07788209259407167	0.0568961662556619	0.05145340660446284	0.05417478643006236	0.05417478643006236	0.05417478643006236	0.05417478643006236	0.05417478643006236	0.05417478643006236	0.05417478643006236	0.05417478643006236	0.05417478643006236	0.05417478643006236	0.05417478643006236	0.05417478643006236	0.05417478643006236	0.05417478643006236	0.05417478643006236	0.05417478643006236	0.05417478643006236	0.05417478643006236	0.05417478643006236	0.05417478643006236	0.05417478643006236	0.05417478643006236	0.05417478643006236	0.05417478643006236	0.05417478643006236
0.08534215015810916	0.10630404406608096	0.09749494443246816	0.10178718496198491	0.12162807428613051	0.09588778567957168	0.10011002026106162	0.09035410877724431	0.0939225784410532	0.09950568625543332	0.09471094803290675	0.11042325286122098	0.09758522356281742	0.11487422175620166	0.09551486145379329	0.09704131558440372	0.11756757011285225	0.09172401998336117	0.09989361721052842	0.17335518699241997	0.1366244021014742	0.1366244021014742	0.1366244021014742	0.1366244021014742	0.1366244021014742	0.1366244021014742	0.1366244021014742	0.1366244021014742	0.1366244021014742	0.1366244021014742	0.1366244021014742	0.1366244021014742	0.1366244021014742	0.1366244021014742	0.1366244021014742	0.1366244021014742	0.1366244021014742	0.1366244021014742	0.1366244021014742	0.1366244021014742	0.1366244021014742	0.1366244021014742	0.1366244021014742	0.1366244021014742	0.1366244021014742	0.1366244021014742	0.1366244021014742	0.1366244021014742	0.1366244021014742	0.1366244021014742
0.03950550065195273	0.058567697151306004	0.04118756628312285	0.052797119782667996	0.047885375869201614	0.051371173337874054	0.06477896155528524	0.05216759629861466	0.06558788347351308	0.047319830021057135	0.057468378528662684	0.05307927645915758	0.05457505584291897	0.05198287423417415	0.06318199823630542	0.05346150216416407	0.06659922312993606	0.0546078606135039	0.044867740447008204	0.047700283615451596	0.0462840120312299	0.0462840120312299	0.0462840120312299	0.0462840120312299	0.0462840120312299	0.0462840120312299	0.0462840120312299	0.0462840120312299	0.0462840120312299	0.0462840120312299	0.0462840120312299	0.0462840120312299	0.0462840120312299	0.0462840120312299	0.0462840120312299	0.0462840120312299	0.0462840120312299	0.0462840120312299	0.0462840120312299	0.0462840120312299	0.0462840120312299	0.0462840120312299	0.0462840120312299	0.0462840120312299	0.0462840120312299	0.0462840120312299	0.0462840120312299	0.0462840120312299	0.0462840120312299	0.0462840120312299
0.13482850238276806	0.10225391077583268	0.12209952965309634	0.1006426909796499	0.15754221322439052	0.1694899430844975	0.15190507744261764	0.2171211742176536	0.19248525659069052	0.17114977899825345	0.19009328183181426	0.1708432734828099	0.17553745413587435	0.1531013266933297	0.14314093407655112	0.2132747688838209	0.12640430162203342	0.14150953839605762	0.13727010670686599	0.19193078096952942	0.1267547458182674	0.15792240455237994	0.09781755224129114	0.11543185490466852	0.13065283107777184	0.21899377861725364	0.1662628158635224	0.19262829724038805	0.19262829724038805	0.19262829724038805	0.19262829724038805	0.19262829724038805	0.19262829724038805	0.19262829724038805	0.19262829724038805	0.19262829724038805	0.19262829724038805	0.19262829724038805	0.19262829724038805	0.19262829724038805	0.19262829724038805	0.19262829724038805	0.19262829724038805	0.19262829724038805	0.19262829724038805	0.19262829724038805	0.19262829724038805	0.19262829724038805	0.19262829724038805	0.19262829724038805
0.10185415689080618	0.12054514354492774	0.13740935451255923	0.1389367619292173	0.09427655428223417	0.13535883458608208	0.13675748148000866	0.1184248087941227	0.12976811050851897	0.10479540886761146	0.11089601498799706	0.12988024859002284	0.11383517272362383	0.12267018963707971	0.08992102174659086	0.1450683478986148	0.10144730272479163	0.09892247969070694	0.12219768021855729	0.13866063011969143	0.1529822608615699	0.15311074484123302	0.11897673581163859	0.16400767554285214	0.14149220567724538	0.14149220567724538	0.14149220567724538	0.14149220567724538	0.14149220567724538	0.14149220567724538	0.14149220567724538	0.14149220567724538	0.14149220567724538	0.14149220567724538	0.14149220567724538	0.14149220567724538	0.14149220567724538	0.14149220567724538	0.14149220567724538	0.14149220567724538	0.14149220567724538	0.14149220567724538	0.14149220567724538	0.14149220567724538	0.14149220567724538	0.14149220567724538	0.14149220567724538	0.14149220567724538	0.14149220567724538	0.14149220567724538
0.09107488687306675	0.11601872985798524	0.12880804676639376	0.07677845952557767	0.09379062314541085	0.08486431066579132	0.10856676031821055	0.09360376574691182	0.08327529791910894	0.11239518666811309	0.08460897111209455	0.11432576317633805	0.08280928245595949	0.09281850909046496	0.11472106650685548	0.08650444473282401	0.10330917661774539	0.10592442721146021	0.09172709253033688	0.0805921629673824	0.08805452255987364	0.10037578803099008	0.10051741770489886	0.0829832613454835	0.10103778695815864	0.1801741892360337	0.14060598809709618	0.14060598809709618	0.14060598809709618	0.14060598809709618	0.14060598809709618	0.14060598809709618	0.14060598809709618	0.14060598809709618	0.14060598809709618	0.14060598809709618	0.14060598809709618	0.14060598809709618	0.14060598809709618	0.14060598809709618	0.14060598809709618	0.14060598809709618	0.14060598809709618	0.14060598809709618	0.14060598809709618	0.14060598809709618	0.14060598809709618	0.14060598809709618	0.14060598809709618	0.14060598809709618
0.14828887495541052	0.10719201957004057	0.12446121309262465	0.16304313113249685	0.12483100609485752	0.16781784321228033	0.15921393520985191	0.19542165089672334	0.14268024704344634	0.13420444991803973	0.17378537807963146	0.20329111826058044	0.19069489289523217	0.1243122481006671	0.1662915988234784	0.16813104277437335	0.1647074999957512	0.13393278749764675	0.1304815554671993	0.09885045037951169	0.13859132218286632	0.16204993365643885	0.15284017122717944	0.15744505244180915	0.15744505244180915	0.15744505244180915	0.15744505244180915	0.15744505244180915	0.15744505244180915	0.15744505244180915	0.15744505244180915	0.15744505244180915	0.15744505244180915	0.15744505244180915	0.15744505244180915	0.15744505244180915	0.15744505244180915	0.15744505244180915	0.15744505244180915	0.15744505244180915	0.15744505244180915	0.15744505244180915	0.15744505244180915	0.15744505244180915	0.15744505244180915	0.15744505244180915	0.15744505244180915	0.15744505244180915	0.15744505244180915	0.15744505244180915
0.06881432052669344	0.06555202600008112	0.0887632400330057	0.09722164525939118	0.094801445341474	0.07953199768140817	0.08675834723112072	0.05709884289970356	0.0768688263244949	0.06734710592264642	0.0601478564160513	0.07857774690409972	0.08086902584634746	0.071317957514768	0.07074366420624983	0.05719381040603074	0.0779130293433597	0.097197819922413	0.06004122243326221	0.05810725807206066	0.06495622038202903	0.06153173922704484	0.06153173922704484	0.06153173922704484	0.06153173922704484	0.06153173922704484	0.06153173922704484	0.06153173922704484	0.06153173922704484	0.06153173922704484	0.06153173922704484	0.06153173922704484	0.06153173922704484	0.06153173922704484	0.06153173922704484	0.06153173922704484	0.06153173922704484	0.06153173922704484	0.06153173922704484	0.06153173922704484	0.06153173922704484	0.06153173922704484	0.06153173922704484	0.06153173922704484	0.06153173922704484	0.06153173922704484	0.06153173922704484	0.06153173922704484	0.06153173922704484	0.06153173922704484
0.05892958723579611	0.06764150103219779	0.06059905012451438	0.07859794788372916	0.071132262376124	0.08302207099569171	0.08520087033435714	0.09239423537187615	0.07283654258667371	0.07198145501502859	0.08577814592840484	0.08468708904153412	0.05680423434061552	0.08405539400202419	0.0645706585301246	0.07851672870075237	0.0793703764701735	0.09816098379709011	0.08144051059291373	0.07377987231459647	0.07441672232721636	0.07570730814738441	0.08018309701416121	0.08554899871269167	0.08363098487621508	0.07857449747857961	0.07042812554845636	0.09005712574483082	0.07190334878564753	0.05387859555875216	0.06719175449463767	0.08014423778213917	0.1329201978174149	0.10653221779977703	0.10653221779977703	0.10653221779977703	0.10653221779977703	0.10653221779977703	0.10653221779977703	0.10653221779977703	0.10653221779977703	0.10653221779977703	0.10653221779977703	0.10653221779977703	0.10653221779977703	0.10653221779977703	0.10653221779977703	0.10653221779977703	0.10653221779977703	0.10653221779977703
0.07804181679122117	0.07530428163397021	0.06339701688037636	0.061434829181777104	0.08012423572753592	0.08630759324516186	0.06857866477205106	0.0500205420279344	0.06929292263062548	0.07212239879247098	0.07358485532688055	0.051400798854730825	0.07829178300508874	0.06684488763794338	0.06242086710420574	0.06301160982869815	0.08521112813838551	0.043509495978741194	0.0623293293356849	0.07439021524192002	0.07987519123442605	0.08362254370030664	0.07958488786834986	0.06641753779816903	0.06451105004408346	0.045485732696817986	0.06062307676996236	0.06450507597986091	0.08582238214918347	0.07868141134344316	0.07745598838759504	0.06721651559619472	0.04949046184901207	0.05835348872260339	0.05835348872260339	0.05835348872260339	0.05835348872260339	0.05835348872260339	0.05835348872260339	0.05835348872260339	0.05835348872260339	0.05835348872260339	0.05835348872260339	0.05835348872260339	0.05835348872260339	0.05835348872260339	0.05835348872260339	0.05835348872260339	0.05835348872260339	0.05835348872260339
0.0937677943858682	0.08657742632240778	0.08381789258894652	0.09583607100199057	0.07116571340055546	0.07036920022649233	0.0849815916482635	0.082142081033759	0.10745539497074434	0.07425363898655651	0.08560768065926812	0.06871997869265967	0.10903243636080116	0.0818664620430219	0.08727998699421936	0.08129816700363306	0.0840674881426744	0.10738327898251163	0.09772941243710717	0.09236907461095974	0.09434957878777125	0.0933593266993655	0.0933593266993655	0.0933593266993655	0.0933593266993655	0.0933593266993655	0.0933593266993655	0.0933593266993655	0.0933593266993655	0.0933593266993655	0.0933593266993655	0.0933593266993655	0.0933593266993655	0.0933593266993655	0.0933593266993655	0.0933593266993655	0.0933593266993655	0.0933593266993655	0.0933593266993655	0.0933593266993655	0.0933593266993655	0.0933593266993655	0.0933593266993655	0.0933593266993655	0.0933593266993655	0.0933593266993655	0.0933593266993655	0.0933593266993655	0.0933593266993655	0.0933593266993655
0.05244179535534725	0.06965208464351424	0.08410561287553701	0.07532298739651852	0.062144748776631675	0.05967704940361241	0.06316995683082177	0.060735767567518105	0.07958357626774054	0.05390295602714402	0.054793288238960965	0.06533033530984438	0.03542292523958688	0.07192567882775742	0.06521468102409872	0.071364717772255	0.06116546191567718	0.060488154982625456	0.06358699113107219	0.06244799729619115	0.0659058682826589	0.10723503540411324	0.05714381003944907	0.043409229119856195	0.05027651957965264	0.05027651957965264	0.05027651957965264	0.05027651957965264	0.05027651957965264	0.05027651957965264	0.05027651957965264	0.05027651957965264	0.05027651957965264	0.05027651957965264	0.05027651957965264	0.05027651957965264	0.05027651957965264	0.05027651957965264	0.05027651957965264	0.05027651957965264	0.05027651957965264	0.05027651957965264	0.05027651957965264	0.05027651957965264	0.05027651957965264	0.05027651957965264	0.05027651957965264	0.05027651957965264	0.05027651957965264	0.05027651957965264
0.0853516751429486	0.1113165614700235	0.10097519616011687	0.07730022235626681	0.10551640271048934	0.08589266437721874	0.08221599639646426	0.09789504599449526	0.09008210402770025	0.08536616805039954	0.11313178198454871	0.09794288404006814	0.11220832912492919	0.13360953610798793	0.09614297261047436	0.12725390339893294	0.11613899830400878	0.11124216742749278	0.10244963690442345	0.10165808942606601	0.09982632896665483	0.11698078976927691	0.14108640009828285	0.08797309973261909	0.09002043376774879	0.12926548607604252	0.10964295992189566	0.10964295992189566	0.10964295992189566	0.10964295992189566	0.10964295992189566	0.10964295992189566	0.10964295992189566	0.10964295992189566	0.10964295992189566	0.10964295992189566	0.10964295992189566	0.10964295992189566	0.10964295992189566	0.10964295992189566	0.10964295992189566	0.10964295992189566	0.10964295992189566	0.10964295992189566	0.10964295992189566	0.10964295992189566	0.10964295992189566	0.10964295992189566	0.10964295992189566	0.10964295992189566
0.0649675978872851	0.07028763979437457	0.08729041477339065	0.06332614528154559	0.054710735752899656	0.062302206939366396	0.06286180732851654	0.05747041267787537	0.05720295750245813	0.07440465452869077	0.08035270989779061	0.058048657296678845	0.06160062025656216	0.0786853746432093	0.0688706763436482	0.0666281073751682	0.0730142062849262	0.07415975532024918	0.06727091181689412	0.057615062262619594	0.062442987039756856	0.062442987039756856	0.062442987039756856	0.062442987039756856	0.062442987039756856	0.062442987039756856	0.062442987039756856	0.062442987039756856	0.062442987039756856	0.062442987039756856	0.062442987039756856	0.062442987039756856	0.062442987039756856	0.062442987039756856	0.062442987039756856	0.062442987039756856	0.062442987039756856	0.062442987039756856	0.062442987039756856	0.062442987039756856	0.062442987039756856	0.062442987039756856	0.062442987039756856	0.062442987039756856	0.062442987039756856	0.062442987039756856	0.062442987039756856	0.062442987039756856	0.062442987039756856	0.062442987039756856
0.06904904415867748	0.06510575007553854	0.08117804146810186	0.07607718260553971	0.0823019648468356	0.06864229533833889	0.08314644982743627	0.07983251820525539	0.07650269796662988	0.07125608602804379	0.06360166259229745	0.10222157300982145	0.05861482411780759	0.07819810496431365	0.08273332329396739	0.062164202156265454	0.06064207050483004	0.06964697072427667	0.06229490249289488	0.06553627466567746	0.06517965304574903	0.0627898271834124	0.06398474011458072	0.06398474011458072	0.06398474011458072	0.06398474011458072	0.06398474011458072	0.06398474011458072	0.06398474011458072	0.06398474011458072	0.06398474011458072	0.06398474011458072	0.06398474011458072	0.06398474011458072	0.06398474011458072	0.06398474011458072	0.06398474011458072	0.06398474011458072	0.06398474011458072	0.06398474011458072	0.06398474011458072	0.06398474011458072	0.06398474011458072	0.06398474011458072	0.06398474011458072	0.06398474011458072	0.06398474011458072	0.06398474011458072	0.06398474011458072	0.06398474011458072
0.09297482317536605	0.12350382289798599	0.1004408302320581	0.13990415235125844	0.14657680496323036	0.11770170427850463	0.13222436319444275	0.14321657167159715	0.09914083119911124	0.1358768582243863	0.09215847813168021	0.1215884154470894	0.09194841207499345	0.11494353600517224	0.09573222770264325	0.07646593254767163	0.12169678368475431	0.09650162069838158	0.11218255458097919	0.13118009140165898	0.12168132299131909	0.12168132299131909	0.12168132299131909	0.12168132299131909	0.12168132299131909	0.12168132299131909	0.12168132299131909	0.12168132299131909	0.12168132299131909	0.12168132299131909	0.12168132299131909	0.12168132299131909	0.12168132299131909	0.12168132299131909	0.12168132299131909	0.12168132299131909	0.12168132299131909	0.12168132299131909	0.12168132299131909	0.12168132299131909	0.12168132299131909	0.12168132299131909	0.12168132299131909	0.12168132299131909	0.12168132299131909	0.12168132299131909	0.12168132299131909	0.12168132299131909	0.12168132299131909	0.12168132299131909
0.10610867861141557	0.12324428222737238	0.13042447307100852	0.08339308353776129	0.11456202020732639	0.12621739830106155	0.10805201856392423	0.12807274006695885	0.13051000623898082	0.11084413317082145	0.11524765718603042	0.11964236034109288	0.1168457493539484	0.12221624791928155	0.11568587379018244	0.12342320110896417	0.09998009578907112	0.09917928171690099	0.11562410921196456	0.13794128569147912	0.0904975764136841	0.14272964106185357	0.11343597596839544	0.12808280851512452	0.12808280851512452	0.12808280851512452	0.12808280851512452	0.12808280851512452	0.12808280851512452	0.12808280851512452	0.12808280851512452	0.12808280851512452	0.12808280851512452	0.12808280851512452	0.12808280851512452	0.12808280851512452	0.12808280851512452	0.12808280851512452	0.12808280851512452	0.12808280851512452	0.12808280851512452	0.12808280851512452	0.12808280851512452	0.12808280851512452	0.12808280851512452	0.12808280851512452	0.12808280851512452	0.12808280851512452	0.12808280851512452	0.12808280851512452
0.10043671803836592	0.10875356258392581	0.11292501974347098	0.07576127439783047	0.12078486239411959	0.10524597474945263	0.11126462124352104	0.0960203516210935	0.09300109845316552	0.13881938950080372	0.10020147001412115	0.10929491711231516	0.0880781040174206	0.09886949532552897	0.09088057953349298	0.11599817516376992	0.09512217936216942	0.13389297295775995	0.10438769521315498	0.1029408390698328	0.08474149163429076	0.1188066895324787	0.10177409058338473	0.10177409058338473	0.10177409058338473	0.10177409058338473	0.10177409058338473	0.10177409058338473	0.10177409058338473	0.10177409058338473	0.10177409058338473	0.10177409058338473	0.10177409058338473	0.10177409058338473	0.10177409058338473	0.10177409058338473	0.10177409058338473	0.10177409058338473	0.10177409058338473	0.10177409058338473	0.10177409058338473	0.10177409058338473	0.10177409058338473	0.10177409058338473	0.10177409058338473	0.10177409058338473	0.10177409058338473	0.10177409058338473	0.10177409058338473	0.10177409058338473
0.09487827817595261	0.10617563161003946	0.11519370421490017	0.11867589045007775	0.10761401091446975	0.11713234308037454	0.08663959876292379	0.10294161901164067	0.09999976417396457	0.08802905006782022	0.11081092943046413	0.09857995768289678	0.08289548657928748	0.1066383623239036	0.10580750807272127	0.06711868969373803	0.09882300310982262	0.08709921323669369	0.11281590264427101	0.10735418965675349	0.10365323885873799	0.10281485003348717	0.0982161020919774	0.10893914227208167	0.10573702881293343	0.0979502483961547	0.1000268791365385	0.08213441680113999	0.09339935044962179	0.08997658274875724	0.11042119904011206	0.10019889089443465	0.10019889089443465	0.10019889089443465	0.10019889089443465	0.10019889089443465	0.10019889089443465	0.10019889089443465	0.10019889089443465	0.10019889089443465	0.10019889089443465	0.10019889089443465	0.10019889089443465	0.10019889089443465	0.10019889089443465	0.10019889089443465	0.10019889089443465	0.10019889089443465	0.10019889089443465	0.10019889089443465
0.07242641199415165	0.06594580234974605	0.07696533349349781	0.08781565117730225	0.07543289600600736	0.06617473100186877	0.0650310470728339	0.06833019445754492	0.08559731663614001	0.0700001749707202	0.07608567561903581	0.07527304790210965	0.06420034609743186	0.06761086343946277	0.06348629176368677	0.07908547482003438	0.08174524804644301	0.08417940571872731	0.05591860237077261	0.06655220610407842	0.08551372906031088	0.06648798796956244	0.07826432910656658	0.07442684697047776	0.10412732785759207	0.06858692892257814	0.10074995362393123	0.057926073661809456	0.07884119672258705	0.07172119140039168	0.08988387187845584	0.08080253163942376	0.08080253163942376	0.08080253163942376	0.08080253163942376	0.08080253163942376	0.08080253163942376	0.08080253163942376	0.08080253163942376	0.08080253163942376	0.08080253163942376	0.08080253163942376	0.08080253163942376	0.08080253163942376	0.08080253163942376	0.08080253163942376	0.08080253163942376	0.08080253163942376	0.08080253163942376	0.08080253163942376
0.10607566918926775	0.06995376794796186	0.119019671431031	0.1110128585001843	0.13008285365009037	0.08889039574931491	0.12363941025216592	0.10915532781455659	0.10515692811468978	0.0972550944446587	0.08877039668793828	0.11940318509650842	0.099534439793878	0.10844892848784848	0.11027939455351138	0.11646727138972986	0.1106455401121992	0.1159265731048628	0.10648052601555223	0.09055302962144048	0.10209699536256889	0.09632501249200469	0.09632501249200469	0.09632501249200469	0.09632501249200469	0.09632501249200469	0.09632501249200469	0.09632501249200469	0.09632501249200469	0.09632501249200469	0.09632501249200469	0.09632501249200469	0.09632501249200469	0.09632501249200469	0.09632501249200469	0.09632501249200469	0.09632501249200469	0.09632501249200469	0.09632501249200469	0.09632501249200469	0.09632501249200469	0.09632501249200469	0.09632501249200469	0.09632501249200469	0.09632501249200469	0.09632501249200469	0.09632501249200469	0.09632501249200469	0.09632501249200469	0.09632501249200469
0.28742508134229083	0.46983102931295007	0.27742905326450784	0.6438680287286477	0.37892502969684827	0.0	0.013976145459213453	0.4566921133412417	0.6691270206790934	0.593117711024409	0.49609542172431936	0.5226900927080308	0.358021998335802	0.5276018755290318	0.6901929803173072	0.3440670444863958	0.7439526614295844	0.4943139959316645	0.5910460877620243	0.4704509257840097	0.4973858286802967	0.4839183772321532	0.4839183772321532	0.4839183772321532	0.4839183772321532	0.4839183772321532	0.4839183772321532	0.4839183772321532	0.4839183772321532	0.4839183772321532	0.4839183772321532	0.4839183772321532	0.4839183772321532	0.4839183772321532	0.4839183772321532	0.4839183772321532	0.4839183772321532	0.4839183772321532	0.4839183772321532	0.4839183772321532	0.4839183772321532	0.4839183772321532	0.4839183772321532	0.4839183772321532	0.4839183772321532	0.4839183772321532	0.4839183772321532	0.4839183772321532	0.4839183772321532	0.4839183772321532
0.13308686704449074	0.12469576265430975	0.08146485490820163	0.10028980489470812	0.11188729871789181	0.11613493641356047	0.11206472086792747	0.11515093414041774	0.13033133131880387	0.1086885391254507	0.12973826870288394	0.11043813412206671	0.09466072194603087	0.07392263050381474	0.09927085053374624	0.09130374794577087	0.11868992751032094	0.11197312389657933	0.12398434583443275	0.11730978905621946	0.10860704031069689	0.12379523971536535	0.07660183238516213	0.14071723902005215	0.09787118853360237	0.13226517519713854	0.09923778154399938	0.10118939277704476	0.12000049797677997	0.11059494537691238	0.11059494537691238	0.11059494537691238	0.11059494537691238	0.11059494537691238	0.11059494537691238	0.11059494537691238	0.11059494537691238	0.11059494537691238	0.11059494537691238	0.11059494537691238	0.11059494537691238	0.11059494537691238	0.11059494537691238	0.11059494537691238	0.11059494537691238	0.11059494537691238	0.11059494537691238	0.11059494537691238	0.11059494537691238	0.11059494537691238
0.08088736762223032	0.07347656089752488	0.06356188075850402	0.08629104722095583	0.08907839456733115	0.07945818875185666	0.0661778093741797	0.07491554651586545	0.0636852070545835	0.10740241773900004	0.09133793379621033	0.0834162033186131	0.09437392368102705	0.06336851835253658	0.07926738482079104	0.08028888777901325	0.06998811677080727	0.07287010176879272	0.08989494730775976	0.09994897165074905	0.07347180052055342	0.09426545222925992	0.09030062922204748	0.1056825480381707	0.09174467826066668	0.06899777543365788	0.07714255965109111	0.09400634519925241	0.07245211020797569	0.10225355607137393	0.07463605458446121	0.08424038877861705	0.06542402435352575	0.08296902907314738	0.08770193914280953	0.08533548410797845	0.08533548410797845	0.08533548410797845	0.08533548410797845	0.08533548410797845	0.08533548410797845	0.08533548410797845	0.08533548410797845	0.08533548410797845	0.08533548410797845	0.08533548410797845	0.08533548410797845	0.08533548410797845	0.08533548410797845	0.08533548410797845
0.052827889778710564	0.06173026758532597	0.06466813560945167	0.05866231417163287	0.05455353836638111	0.08852016739262258	0.054296292065846144	0.07659248443924757	0.05297307535816751	0.07025081257807379	0.06655125910861165	0.06734520104863269	0.04810121680481557	0.054356520263372135	0.044673664465064225	0.0676786951048413	0.07749247748002443	0.06411204284442451	0.07361486800514634	0.08381102647996984	0.04860269778141331	0.08639104345131479	0.08009553960653154	0.061853303313652144	0.08298831440317021	0.07524572455776748	0.08013764901935266	0.07437069212735145	0.08612960455424912	0.07244882810220442	0.0904880455480388	0.062444820158802344	0.06999367010965603	0.08551409614566569	0.07172708742152731	0.057077319891411286	0.07212582025483731	0.05171442743595255	0.0888381260729248	0.07652212842920707	0.08268012725106592	0.08268012725106592	0.08268012725106592	0.08268012725106592	0.08268012725106592	0.08268012725106592	0.08268012725106592	0.08268012725106592	0.08268012725106592	0.08268012725106592
0.08197381051970619	0.07692380823586188	0.09685757842339629	0.09712895818095355	0.09234522767501704	0.09091692651021244	0.0747245819135672	0.09120032630376682	0.09245982272247104	0.11222511035953009	0.11024014819414485	0.10934248566227167	0.09626355977261246	0.09190697651329004	0.10564728857366786	0.08934308890220816	0.07512460277724028	0.09253359977652673	0.07789689439874599	0.08883057396040725	0.0835261446075451	0.05508716608563928	0.09421740333481474	0.08620534606748544	0.08443635365381492	0.08532084986065018	0.08532084986065018	0.08532084986065018	0.08532084986065018	0.08532084986065018	0.08532084986065018	0.08532084986065018	0.08532084986065018	0.08532084986065018	0.08532084986065018	0.08532084986065018	0.08532084986065018	0.08532084986065018	0.08532084986065018	0.08532084986065018	0.08532084986065018	0.08532084986065018	0.08532084986065018	0.08532084986065018	0.08532084986065018	0.08532084986065018	0.08532084986065018	0.08532084986065018	0.08532084986065018	0.08532084986065018
0.0821801321743149	0.10044782843610853	0.07413241870415381	0.0620471002530288	0.06479579635569947	0.0868128102515136	0.09183205823787415	0.09272093535745973	0.07655738553979412	0.08794399729022809	0.07660813917446918	0.10382334764165946	0.06693611883678274	0.08142289076109367	0.06473992469969907	0.08489246507967194	0.10384121301512382	0.10717902760377612	0.09845854802479996	0.07945931210947792	0.077871623290096	0.08148412846059852	0.09016009996593836	0.07983180319038025	0.07765318988140091	0.0764919843534861	0.07646621601889705	0.07942414452282964	0.06364014630691762	0.07056487896061611	0.09201089023035193	0.08128788459548403	0.08128788459548403	0.08128788459548403	0.08128788459548403	0.08128788459548403	0.08128788459548403	0.08128788459548403	0.08128788459548403	0.08128788459548403	0.08128788459548403	0.08128788459548403	0.08128788459548403	0.08128788459548403	0.08128788459548403	0.08128788459548403	0.08128788459548403	0.08128788459548403	0.08128788459548403	0.08128788459548403
0.29183979018358414	0.47011658203159645	0.29860200007410415	0.3252590550301803	0.36073500799417924	0.29478516687841805	0.49069369347098546	0.3015358073337486	0.23545613801039794	0.303788906261536	0.30272142343660413	0.2945709877586145	0.20175200944762273	0.4616471817438579	0.2624518842607297	0.2865134705347457	0.4288834091260677	0.3983005876355654	0.331786148223723	0.5131291436442338	0.2951057829737619	0.2598978693898316	0.413386918968453	0.3084312126913621	0.2024937536980108	0.30371127386441316	0.25310251378121196	0.25310251378121196	0.25310251378121196	0.25310251378121196	0.25310251378121196	0.25310251378121196	0.25310251378121196	0.25310251378121196	0.25310251378121196	0.25310251378121196	0.25310251378121196	0.25310251378121196	0.25310251378121196	0.25310251378121196	0.25310251378121196	0.25310251378121196	0.25310251378121196	0.25310251378121196	0.25310251378121196	0.25310251378121196	0.25310251378121196	0.25310251378121196	0.25310251378121196	0.25310251378121196
0.06748807326171997	0.06456309758159112	0.05929765059108005	0.07169142022193958	0.06806289878972191	0.05018057937562356	0.04556839272236613	0.06078188873386354	0.06371664961787028	0.07212200570455841	0.06563228843025663	0.06769940432700146	0.06639718978104951	0.06544678375422396	0.06501878952300831	0.06611445641018776	0.06830756190853933	0.06526433530347638	0.06431567864241229	0.06154634266478398	0.08221280871029948	0.06485911711787931	0.07519016990114435	0.07002464350951183	0.07002464350951183	0.07002464350951183	0.07002464350951183	0.07002464350951183	0.07002464350951183	0.07002464350951183	0.07002464350951183	0.07002464350951183	0.07002464350951183	0.07002464350951183	0.07002464350951183	0.07002464350951183	0.07002464350951183	0.07002464350951183	0.07002464350951183	0.07002464350951183	0.07002464350951183	0.07002464350951183	0.07002464350951183	0.07002464350951183	0.07002464350951183	0.07002464350951183	0.07002464350951183	0.07002464350951183	0.07002464350951183	0.07002464350951183
0.09854519005642673	0.10979448383885058	0.09871333338597527	0.10861578019478242	0.07475727733375999	0.10146545711904703	0.10939496562967146	0.12810658933965507	0.10824807576837513	0.08764900456869804	0.07807451878349551	0.08347608267059685	0.10417703508407894	0.08588891428900186	0.09861989424317608	0.10703919972614855	0.08409882683125593	0.08368981875075351	0.06763178815044205	0.09902525431627388	0.09552930020829105	0.08358132630010225	0.10570542663789415	0.09969885046776773	0.08766433575678098	0.10310798370408888	0.09601557370634654	0.08572709437181314	0.1085417672914661	0.10081129575995311	0.14101349846606487	0.12091239711300898	0.12091239711300898	0.12091239711300898	0.12091239711300898	0.12091239711300898	0.12091239711300898	0.12091239711300898	0.12091239711300898	0.12091239711300898	0.12091239711300898	0.12091239711300898	0.12091239711300898	0.12091239711300898	0.12091239711300898	0.12091239711300898	0.12091239711300898	0.12091239711300898	0.12091239711300898	0.12091239711300898
0.19940944497195218	0.2524897298150311	0.24939680344502083	0.2322292529268338	0.13280707737496564	0.19541285121328514	0.23891035768024313	0.12822656754593784	0.17056406307238933	0.12233154435942085	0.21570410899643125	0.24900649986248177	0.21735892217761843	0.23153932984645992	0.3314200569951964	0.3338890160931653	0.18860120990419993	0.2512230314949514	0.10515582571610972	0.2323629234889713	0.19109402988481758	0.1769225783348105	0.2018730048554508	0.2036596083229968	0.16970392956923472	0.12300857781464265	0.23746885043732419	0.21386862450026448	0.15605880084018775	0.2111679683911223	0.14068318454647918	0.2566905729621302	0.14184270245959163	0.12738714505801177	0.24167936601952764	0.27128763075837314	0.2013363410156796	0.2939827946092704	0.24765956781247503	0.24765956781247503	0.24765956781247503	0.24765956781247503	0.24765956781247503	0.24765956781247503	0.24765956781247503	0.24765956781247503	0.24765956781247503	0.24765956781247503	0.24765956781247503	0.24765956781247503
0.12464035124580577	0.11919707821369828	0.11017408833162456	0.12039112083497304	0.15193449872029854	0.16412008161652322	0.13365468981290796	0.28757297113039304	0.14545710272695692	0.2063639832616345	0.20772457486517837	0.19175613427479302	0.3002200555185885	0.14362005657336105	0.21283618098736287	0.2133126407855204	0.24890711072337915	0.19218937883152246	0.17999196520069974	0.26820948000630723	0.2844110024453236	0.3229829779579424	0.2207943019381856	0.24108740063904344	0.22981663243552564	0.2023093131951014	0.21658060105985835	0.19209078197077134	0.39240184214713597	0.28262548303372553	0.19119083953097016	0.1877318063686783	0.18352378042097936	0.25825205545033236	0.20459760644825065	0.25706727094714393	0.2288292593338651	0.3385752596830903	0.22595593008370538	0.27926088445413716	0.2853166847492943	0.19161024256210793	0.14969273159231036	0.26227040053149325	0.20598156606190185	0.20598156606190185	0.20598156606190185	0.20598156606190185	0.20598156606190185	0.20598156606190185
0.08209960542659685	0.05814568588367709	0.04547714436695924	0.033600422403890794	0.04846052646765059	0.05268690279946077	0.04162212751958915	0.06938497961593941	0.06828974947965279	0.06039334130160787	0.049678138441564754	0.06289056241505077	0.060002902607080466	0.053083119402928806	0.04696850368208428	0.03658220403081895	0.054057071320534195	0.05051170985854207	0.08309054820346311	0.047475122200454085	0.06627169137506918	0.05556558279922027	0.06511613899583357	0.060368123408793425	0.06851962889270442	0.05908858611270139	0.06839413213134833	0.04705730870744098	0.060328449797193935	0.04296042502759733	0.07121643202939282	0.03251893917479771	0.044484190670751794	0.05098914647736725	0.04607117956541775	0.0953719876197009	0.05143258767302764	0.08423522710336193	0.09151754688929628	0.07346873556693485	0.10562073134461701	0.12391309240723229	0.14001980435227807	0.12339930411713672	0.13087588905612652	0.12713759658663162	0.12713759658663162	0.12713759658663162	0.12713759658663162	0.12713759658663162
0.13195676487810556	0.12621689933165817	0.14061966367415074	0.17478152100844957	0.14400074244171365	0.12335181037918626	0.1629224769077396	0.13425869085611147	0.10874294344261357	0.13437008713675483	0.1526536518105837	0.14043281037395308	0.10044108837444386	0.13951859090300714	0.12979277535624098	0.12909136915267003	0.1448159794325276	0.11576435092195077	0.12945595349990158	0.12355713269276741	0.10579839175182502	0.10588414868580048	0.15066776186117037	0.09078516594545107	0.12861954418380964	0.13781647171571298	0.12396437665887187	0.11227701589429884	0.11613511342638383	0.10991077951022461	0.13430012625161614	0.11238276157745444	0.11586410294355483	0.1278042708307632	0.129207866953768	0.11206190955551414	0.17289112412017396	0.12468182343720118	0.16398543955085837	0.14433363149402978	0.14433363149402978	0.14433363149402978	0.14433363149402978	0.14433363149402978	0.14433363149402978	0.14433363149402978	0.14433363149402978	0.14433363149402978	0.14433363149402978	0.14433363149402978
0.2839088302852973	0.26243627613159115	0.22092921676730887	0.13712379192821228	0.17699538916283694	0.2022617424461826	0.2841683581124327	0.2909018446244508	0.21418097042014747	0.25254140752229914	0.25254140752229914	0.25254140752229914	0.25254140752229914	0.25254140752229914	0.25254140752229914	0.25254140752229914	0.25254140752229914	0.25254140752229914	0.25254140752229914	0.25254140752229914	0.25254140752229914	0.25254140752229914	0.25254140752229914	0.25254140752229914	0.25254140752229914	0.25254140752229914	0.25254140752229914	0.25254140752229914	0.25254140752229914	0.25254140752229914	0.25254140752229914	0.25254140752229914	0.25254140752229914	0.25254140752229914	0.25254140752229914	0.25254140752229914	0.25254140752229914	0.25254140752229914	0.25254140752229914	0.25254140752229914	0.25254140752229914	0.25254140752229914	0.25254140752229914	0.25254140752229914	0.25254140752229914	0.25254140752229914	0.25254140752229914	0.25254140752229914	0.25254140752229914	0.25254140752229914
0.05381796134860077	0.0	0.0	0.0	0.0	0.0	0.0	0.026758362758715324	0.050715225250412665	0.00014495994799665078	0.006716805190711973	0.0	0.01587667177342332	0.0	0.06286612030904487	0.06530557556039368	0.006720611802032951	0.08898596010554995	0.0	0.09097759377652972	0.04548879688826486	0.04548879688826486	0.04548879688826486	0.04548879688826486	0.04548879688826486	0.04548879688826486	0.04548879688826486	0.04548879688826486	0.04548879688826486	0.04548879688826486	0.04548879688826486	0.04548879688826486	0.04548879688826486	0.04548879688826486	0.04548879688826486	0.04548879688826486	0.04548879688826486	0.04548879688826486	0.04548879688826486	0.04548879688826486	0.04548879688826486	0.04548879688826486	0.04548879688826486	0.04548879688826486	0.04548879688826486	0.04548879688826486	0.04548879688826486	0.04548879688826486	0.04548879688826486	0.04548879688826486
0.1932216137096215	0.23204357365846273	0.21128392095470705	0.12899583430969805	0.19934257010018125	0.18922527616608686	0.21160655385595395	0.17098570322631176	0.21040133573863104	0.23308818982815668	0.14439836963823807	0.23618091838204705	0.12769971297152816	0.1555993261936392	0.12480426345183696	0.17159957974328463	0.18731184019076927	0.2852486586713533	0.18237954003087015	0.23621242416486465	0.24369821384594978	0.18643173830785637	0.26384221059278673	0.306224654375865	0.2022485599241794	0.14262177151397146	0.18719007901873463	0.20542333741414448	0.17902000985481842	0.19240199575293201	0.19412742008133274	0.17383035496600135	0.18397888752366703	0.18397888752366703	0.18397888752366703	0.18397888752366703	0.18397888752366703	0.18397888752366703	0.18397888752366703	0.18397888752366703	0.18397888752366703	0.18397888752366703	0.18397888752366703	0.18397888752366703	0.18397888752366703	0.18397888752366703	0.18397888752366703	0.18397888752366703	0.18397888752366703	0.18397888752366703
0.11648876108153622	0.1450043981925375	0.10914640777086816	0.10825496645193822	0.1051504569202441	0.10054264744890407	0.10030459297742171	0.12001215306866522	0.11557833767330662	0.10912134521827124	0.11407133015392265	0.09327082549210129	0.10584324187382613	0.08013652411014745	0.12155068344295093	0.1388899449820931	0.0896498171060445	0.1227091328049465	0.12327075957789113	0.0994450413401142	0.10580888655605326	0.10417405598430493	0.10788395313124904	0.10602900455777699	0.10602900455777699	0.10602900455777699	0.10602900455777699	0.10602900455777699	0.10602900455777699	0.10602900455777699	0.10602900455777699	0.10602900455777699	0.10602900455777699	0.10602900455777699	0.10602900455777699	0.10602900455777699	0.10602900455777699	0.10602900455777699	0.10602900455777699	0.10602900455777699	0.10602900455777699	0.10602900455777699	0.10602900455777699	0.10602900455777699	0.10602900455777699	0.10602900455777699	0.10602900455777699	0.10602900455777699	0.10602900455777699	0.10602900455777699
0.21218318988859122	0.16900183022562484	0.18796423444986404	0.1461043924618159	0.1736859244940449	0.16593253058916385	0.1432403400404488	0.14675297655228406	0.1639784923583682	0.14271978831923782	0.19999622459740946	0.17135800645832364	0.17135800645832364	0.17135800645832364	0.17135800645832364	0.17135800645832364	0.17135800645832364	0.17135800645832364	0.17135800645832364	0.17135800645832364	0.17135800645832364	0.17135800645832364	0.17135800645832364	0.17135800645832364	0.17135800645832364	0.17135800645832364	0.17135800645832364	0.17135800645832364	0.17135800645832364	0.17135800645832364	0.17135800645832364	0.17135800645832364	0.17135800645832364	0.17135800645832364	0.17135800645832364	0.17135800645832364	0.17135800645832364	0.17135800645832364	0.17135800645832364	0.17135800645832364	0.17135800645832364	0.17135800645832364	0.17135800645832364	0.17135800645832364	0.17135800645832364	0.17135800645832364	0.17135800645832364	0.17135800645832364	0.17135800645832364	0.17135800645832364
0.11495849379784398	0.08750248114756184	0.10771882708256901	0.11393601339836765	0.08565539011442318	0.10406503916667259	0.08787278524373024	0.09776915007101286	0.08109724406036856	0.09420020410903093	0.10185861888486343	0.09698358552549659	0.073178150447444	0.10754515879023722	0.08441491362559629	0.11574359532778612	0.1016623224696717	0.08970506245711907	0.08381912408340324	0.07620698288065246	0.09836363272346993	0.09123282229241189	0.11471127882621796	0.0756577392104772	0.10236629658550013	0.09666893739560672	0.06872154244903576	0.0890171840902825	0.07886936326965913	0.07886936326965913	0.07886936326965913	0.07886936326965913	0.07886936326965913	0.07886936326965913	0.07886936326965913	0.07886936326965913	0.07886936326965913	0.07886936326965913	0.07886936326965913	0.07886936326965913	0.07886936326965913	0.07886936326965913	0.07886936326965913	0.07886936326965913	0.07886936326965913	0.07886936326965913	0.07886936326965913	0.07886936326965913	0.07886936326965913	0.07886936326965913
0.09188679757064698	0.11273688016091403	0.07572265532751461	0.07179636077688675	0.14983004636109232	0.09312523542589134	0.10973298490772618	0.07363473639505097	0.06780783823948262	0.17051509019601865	0.07703615590784027	0.10515785498303924	0.073145562280692	0.09861546153488601	0.09120676271813571	0.06610053583787424	0.09242459823429132	0.058207626159622126	0.0900664761937861	0.07896034525382606	0.09735624467187631	0.10347569023665705	0.07419781438779034	0.07347367062946905	0.09905089244829396	0.07266511702313194	0.10738806661630339	0.1054567994637809	0.09142903780083786	0.08784359739183935	0.12041147702379319	0.1252097357384652	0.12281060638112919	0.12281060638112919	0.12281060638112919	0.12281060638112919	0.12281060638112919	0.12281060638112919	0.12281060638112919	0.12281060638112919	0.12281060638112919	0.12281060638112919	0.12281060638112919	0.12281060638112919	0.12281060638112919	0.12281060638112919	0.12281060638112919	0.12281060638112919	0.12281060638112919	0.12281060638112919
0.09149310734810716	0.09111175781202577	0.09358867328421575	0.1110245897597483	0.13190321410980405	0.11996788114376168	0.12195318681505539	0.15991005494330238	0.16236101753720925	0.13395627428617035	0.12223472721160271	0.09715881518801478	0.13689182098041863	0.13369451828566975	0.1286020430557501	0.11238331975431654	0.11907672072824979	0.10095059475701841	0.12621651462524086	0.15268126728159728	0.1275365446339826	0.15113283262363733	0.19955177249775158	0.15396959692987347	0.14094864592125392	0.15407960730423448	0.12342127807745683	0.1814848766124474	0.13841148508633944	0.1447955193407913	0.1431894595189109	0.13662812593883306	0.14846742627716292	0.12717739446225032	0.13747188821315054	0.11805703075138205	0.12776445948226628	0.12776445948226628	0.12776445948226628	0.12776445948226628	0.12776445948226628	0.12776445948226628	0.12776445948226628	0.12776445948226628	0.12776445948226628	0.12776445948226628	0.12776445948226628	0.12776445948226628	0.12776445948226628	0.12776445948226628
0.07258722185225368	0.10778859619362181	0.0972370800707846	0.07034080368624433	0.07850737156390836	0.08243794675834228	0.0899008387822472	0.06686050240394849	0.07140089899094339	0.0819682292679317	0.09095775485064604	0.1063459467375281	0.08209717212740962	0.08180307213392014	0.07224937780157399	0.08481021068237841	0.07393038192970414	0.09110067882410054	0.09321879495173135	0.09595402632030683	0.07690147645580042	0.07069833629985156	0.09918629821163552	0.08428319533957399	0.07745314061679054	0.10520112699018261	0.062151160269397404	0.08304275646871895	0.09347867323800739	0.07136941206764165	0.07852156085856499	0.07494548646310331	0.07494548646310331	0.07494548646310331	0.07494548646310331	0.07494548646310331	0.07494548646310331	0.07494548646310331	0.07494548646310331	0.07494548646310331	0.07494548646310331	0.07494548646310331	0.07494548646310331	0.07494548646310331	0.07494548646310331	0.07494548646310331	0.07494548646310331	0.07494548646310331	0.07494548646310331	0.07494548646310331
0.13990065730051252	0.11808189716888179	0.12894139577325112	0.14601193150470893	0.11853974694769236	0.10460270715648087	0.11048054632950834	0.11684272004238604	0.13439394603041968	0.1110711032365175	0.11715251020375211	0.11521550037160357	0.1407655629566503	0.10369069528858803	0.10413829313887996	0.12559946182329992	0.1135498634018009	0.11158276667813201	0.14844589957820173	0.11303150230409716	0.0816387755614344	0.14071276382242812	0.10397760770694701	0.13112110757990403	0.10930295756204884	0.106093143962195	0.16551450117676836	0.12449271247569836	0.11995268351155743	0.10377978521480427	0.11015108906570924	0.08200574992908775	0.11674271850848171	0.08036529462754488	0.1514195084757164	0.11744180313634699	0.115539348609534	0.1164905758729405	0.1164905758729405	0.1164905758729405	0.1164905758729405	0.1164905758729405	0.1164905758729405	0.1164905758729405	0.1164905758729405	0.1164905758729405	0.1164905758729405	0.1164905758729405	0.1164905758729405	0.1164905758729405
0.0	0.02435709178355008	0.03317793937524539	0.000267809718114645	0.009750167846269177	0.030283630142698147	0.0	0.0	0.17740432992130195	0.17314099425145768	0.024365540334106844	0.06836356973543524	0.04607095558780205	0.04719961272254853	0.12493144729990574	0.0841767407187701	0.052922999482565736	0.09107100616908775	0.13859496900089138	0.08916023830959013	0.15841276075185515	0.09532854527909512	0.09258326220923091	0.1046584586852396	0.08530101241839076	0.05610451097352393	0.1303875030093771	0.12530012001809357	0.09001104819476799	0.08661083430066986	0.14374742578908015	0.2465614321646487	0.19515442897686444	0.19515442897686444	0.19515442897686444	0.19515442897686444	0.19515442897686444	0.19515442897686444	0.19515442897686444	0.19515442897686444	0.19515442897686444	0.19515442897686444	0.19515442897686444	0.19515442897686444	0.19515442897686444	0.19515442897686444	0.19515442897686444	0.19515442897686444	0.19515442897686444	0.19515442897686444
0.07726866022479244	0.14422808662457867	0.17271238664349206	0.17789294114461868	0.1774698668067396	0.16339395685232652	0.21391939077370326	0.13791756510791453	0.17053007065863038	0.13647585054939976	0.19947170490712687	0.15996663293623845	0.16628539646275795	0.1413779711906403	0.21197359159268045	0.14819690304912644	0.15922611503719988	0.15889808390839472	0.158868245414093	0.15216563082746493	0.15198212367776462	0.19250458294592399	0.14153466879682852	0.16315235573439102	0.166304975334599	0.1394707405120175	0.1558765129676785	0.14198374239353923	0.12908323786825263	0.15736880495550057	0.1808888232956336	0.16912881412556707	0.16912881412556707	0.16912881412556707	0.16912881412556707	0.16912881412556707	0.16912881412556707	0.16912881412556707	0.16912881412556707	0.16912881412556707	0.16912881412556707	0.16912881412556707	0.16912881412556707	0.16912881412556707	0.16912881412556707	0.16912881412556707	0.16912881412556707	0.16912881412556707	0.16912881412556707	0.16912881412556707
0.08612959052274696	0.07144753619177775	0.08156783347082457	0.05439974893904143	0.06474469444379041	0.10301027840800396	0.11743579257189932	0.09436902974110074	0.12793094376005462	0.11411272836328785	0.1456821377169658	0.13746850610691275	0.13148629923072144	0.13166112775282476	0.11312833283339102	0.11813894449938141	0.11658399404366522	0.12891727408672907	0.11050297485833688	0.1413650324266701	0.11983542420728889	0.12052144880147674	0.13610003540363033	0.09833440081826124	0.1258251253178773	0.11109879915413855	0.1121884122335355	0.1297952222706751	0.09983264590919358	0.13476058101853847	0.12148228030441816	0.08818113585222254	0.10635362586236827	0.12453483084232456	0.13607963455837357	0.13060731568253076	0.11908732170926938	0.1041186100256497	0.12167811534742914	0.11157719405082689	0.11662765469912803	0.11662765469912803	0.11662765469912803	0.11662765469912803	0.11662765469912803	0.11662765469912803	0.11662765469912803	0.11662765469912803	0.11662765469912803	0.11662765469912803
0.09334116202469996	0.07187649638328755	0.07899355502065894	0.10723416745435028	0.08678208761148601	0.10933730590037805	0.0821473528499207	0.07304538138274694	0.08811206612847246	0.07610348703490145	0.07517295152410192	0.11494995079084576	0.07541943615247786	0.11087401659379645	0.07859333532634022	0.10531672740618218	0.07007319641880339	0.09819228134865086	0.08310609042580616	0.09377689281478015	0.07369578266373022	0.09130846881991528	0.10157421059171275	0.10180379954269439	0.09616070429293988	0.07376762895557203	0.07145993291943592	0.06479816437824679	0.08403043055355797	0.0808419655342982	0.08069285083613123	0.09114030214168196	0.08741365337826157	0.1082745871807777	0.11079333028092771	0.1095339587308527	0.1095339587308527	0.1095339587308527	0.1095339587308527	0.1095339587308527	0.1095339587308527	0.1095339587308527	0.1095339587308527	0.1095339587308527	0.1095339587308527	0.1095339587308527	0.1095339587308527	0.1095339587308527	0.1095339587308527	0.1095339587308527
0.1496843187834008	0.12788212660870185	0.17964331291277688	0.18281222701946337	0.15101546837528618	0.1315558423412155	0.12810664217862597	0.15131704913317057	0.15129364447366203	0.10381370371937897	0.14330811559519332	0.13451976069059632	0.13959303788731847	0.13977182050831616	0.13219299261238504	0.14717346890182803	0.1177978964977128	0.15731696433410391	0.12773117183868068	0.15965485269178079	0.1372311575756224	0.14160928828632932	0.12374551181038965	0.10544301811069652	0.17712063918724014	0.09403899024049882	0.14912730354941922	0.13775522706381388	0.11417232066440262	0.17951335264294307	0.14684283665367287	0.14684283665367287	0.14684283665367287	0.14684283665367287	0.14684283665367287	0.14684283665367287	0.14684283665367287	0.14684283665367287	0.14684283665367287	0.14684283665367287	0.14684283665367287	0.14684283665367287	0.14684283665367287	0.14684283665367287	0.14684283665367287	0.14684283665367287	0.14684283665367287	0.14684283665367287	0.14684283665367287	0.14684283665367287
0.2891078285645974	0.19207523160893109	0.2094754521966567	0.36479463822302244	0.2562564345642159	0.16700318183151996	0.15739714652173376	0.2774325385967531	0.4330662204388861	0.35680924698609257	0.29086102534708197	0.1712072381766894	0.33542193440938767	0.23854820451175265	0.23041108796855841	0.20547681975148893	0.2849987757576357	0.37062167079992314	0.22112958382682638	0.27991910630612454	0.26613603053147716	0.13961094819025616	0.298482228039454	0.20372541212119583	0.16450638557257957	0.21835730556881539	0.3715763075570373	0.24090546986118455	0.3130662871427746	0.23837709229222512	0.23461273100818625	0.3575167009568509	0.2509578775047719	0.22486334419345427	0.15007453074851224	0.18746893747098325	0.18746893747098325	0.18746893747098325	0.18746893747098325	0.18746893747098325	0.18746893747098325	0.18746893747098325	0.18746893747098325	0.18746893747098325	0.18746893747098325	0.18746893747098325	0.18746893747098325	0.18746893747098325	0.18746893747098325	0.18746893747098325
0.0746646923225626	0.10793427002874546	0.1020045603506143	0.09386103275307506	0.08957485114657886	0.07910486438967766	0.08594293255207022	0.07696483211484408	0.09515997910818907	0.08319263333435313	0.097665621864893	0.10956314925037723	0.11673668469116281	0.11613418115583962	0.1149265126573463	0.1180707876952445	0.13794849551016647	0.11299996257386254	0.09106074898773021	0.11303924031401895	0.11695078190309513	0.0866619212890787	0.10666728236093202	0.09132315835759784	0.09805005512046722	0.1095653277360875	0.10253430287638998	0.10875272638022862	0.14380699723267185	0.09713511360700773	0.12092674849403891	0.10034897516349026	0.09295258299564388	0.10409350349137343	0.09889246466401722	0.10149298407769532	0.10149298407769532	0.10149298407769532	0.10149298407769532	0.10149298407769532	0.10149298407769532	0.10149298407769532	0.10149298407769532	0.10149298407769532	0.10149298407769532	0.10149298407769532	0.10149298407769532	0.10149298407769532	0.10149298407769532	0.10149298407769532
0.10218894233300196	0.11563496189059705	0.11350773333549628	0.09158379810205439	0.09071295727050449	0.1271429600554566	0.12114014866746872	0.11892700474500366	0.0976616772134919	0.0822474643924726	0.10908909009212171	0.12767840191149182	0.10733803300029703	0.08032325015691606	0.10379887685300693	0.08908135220466425	0.10614560378040759	0.11548968595430717	0.06511164827068805	0.08968108187504845	0.0977888605549781	0.1000641617162298	0.09371261499344656	0.11328202209366008	0.0860897324738255	0.07883811196868107	0.08413327439246543	0.11691527151312615	0.09383043997594792	0.07518511684307999	0.11867829207018206	0.09693170445663103	0.09693170445663103	0.09693170445663103	0.09693170445663103	0.09693170445663103	0.09693170445663103	0.09693170445663103	0.09693170445663103	0.09693170445663103	0.09693170445663103	0.09693170445663103	0.09693170445663103	0.09693170445663103	0.09693170445663103	0.09693170445663103	0.09693170445663103	0.09693170445663103	0.09693170445663103	0.09693170445663103
0.0918180565683187	0.07840048253691331	0.07976938930276876	0.07662561976402217	0.06291639033369466	0.07092846834044599	0.08133902984432838	0.06084565908321491	0.08270335024610295	0.06906082948473968	0.07765188319295586	0.06472109860396047	0.05883771734000584	0.07620846419098538	0.07880921713789632	0.07593880493065619	0.09641210107137825	0.07210933542009809	0.08959097007002671	0.0825574379412019	0.07864383430572432	0.09689142714372073	0.09121764864128172	0.0748157028158313	0.08222220572364002	0.0715553093174107	0.0708659200696628	0.0525512199660804	0.08217341827244558	0.09414421731019745	0.0888966589719	0.07993155738390764	0.08441410817790382	0.08441410817790382	0.08441410817790382	0.08441410817790382	0.08441410817790382	0.08441410817790382	0.08441410817790382	0.08441410817790382	0.08441410817790382	0.08441410817790382	0.08441410817790382	0.08441410817790382	0.08441410817790382	0.08441410817790382	0.08441410817790382	0.08441410817790382	0.08441410817790382	0.08441410817790382
0.04659575018450782	0.04699108774877654	0.07038794949463761	0.05686160415263176	0.05840142408148988	0.052907664939745414	0.05874741719999294	0.07573748634381314	0.05236330893890335	0.06688577560818805	0.06288361000711908	0.05980006151989847	0.07387597619544145	0.06618848882893637	0.07099625954450577	0.046871410446443655	0.05758320562271351	0.06812206272646415	0.07436880617421265	0.07078943107102263	0.060967874140725166	0.08573962173521732	0.051799225677162546	0.06876986682513349	0.08120658479037843	0.058073782308895504	0.06767803088995086	0.06287590659942317	0.06287590659942317	0.06287590659942317	0.06287590659942317	0.06287590659942317	0.06287590659942317	0.06287590659942317	0.06287590659942317	0.06287590659942317	0.06287590659942317	0.06287590659942317	0.06287590659942317	0.06287590659942317	0.06287590659942317	0.06287590659942317	0.06287590659942317	0.06287590659942317	0.06287590659942317	0.06287590659942317	0.06287590659942317	0.06287590659942317	0.06287590659942317	0.06287590659942317
0.05648661768359285	0.0789786013553673	0.06562824393885892	0.07262617888055067	0.05362028761446232	0.06371119776261265	0.0644171030460958	0.05764236463578742	0.08135145222657966	0.07551419048084175	0.08192198728957015	0.05176157017671043	0.05868247072182303	0.054268290942701004	0.05817269726898444	0.05929699317760103	0.060527140103671585	0.062389294345452276	0.059811203775703405	0.05765185929581907	0.07195646214214634	0.05013225630975612	0.06551058869518149	0.044101495822522985	0.0703862391160552	0.06267708366317397	0.06460852658502461	0.044591517610164375	0.05298077366125967	0.04901336328694548	0.04233270060819069	0.05768992937478801	0.0504907523434742	0.06847048720511323	0.06896427848204632	0.05433117528195357	0.06298509921821425	0.05900996293873465	0.062020415104929	0.07300417169666956	0.064628997573346	0.07810381104236395	0.06586436109046574	0.06521636974591374	0.07797136454235232	0.05841490838176871	0.08557857085459925	0.07199673961818398	0.07199673961818398	0.07199673961818398
0.11802596338848427	0.10947183829223935	0.18250239558232503	0.0	0.0	0.14209195467495933	0.0	0.07303055729008566	0.0	0.14161486593633196	0.1804964513493653	0.0	0.18250239558232503	0.3371054370067398	0.18268535609758657	0.25909318727411446	0.3104741403292063	0.17578570991347267	0.2926290869826156	0.25186302357868534	0.10947183829223937	0.24005367073193248	0.11524620364712805	0.22598602851912836	0.006937735210572	0.19250067001664625	0.20925621459735075	0.2587201744153727	0.3534699393798298	0.33082869570840645	0.4519340091772528	0.25167673548574443	0.3273461157754588	0.2895114256306016	0.2895114256306016	0.2895114256306016	0.2895114256306016	0.2895114256306016	0.2895114256306016	0.2895114256306016	0.2895114256306016	0.2895114256306016	0.2895114256306016	0.2895114256306016	0.2895114256306016	0.2895114256306016	0.2895114256306016	0.2895114256306016	0.2895114256306016	0.2895114256306016
0.0	0.0	0.0	0.33524871491476155	0.0	0.3345050675930136	0.33511540443432425	0.33524871491476155	0.5767043306892082	0.4628911844581514	0.20096763651239538	0.20109485680846687	0.4641308292205961	0.33524871491476155	0.33558480517497896	0.3352487149147615	0.5255110097745248	0.4528054782169545	0.35568312917676914	0.5774868558597758	0.46353830319317635	0.684261240220536	0.3983663517522319	0.5006221491949076	0.46413082922059606	0.832432800672781	0.4924480596222691	0.46070635574683705	0.487583862055104	0.4142800639612522	0.3407362483524161	0.7255812793902757	0.533158763871346	0.533158763871346	0.533158763871346	0.533158763871346	0.533158763871346	0.533158763871346	0.533158763871346	0.533158763871346	0.533158763871346	0.533158763871346	0.533158763871346	0.533158763871346	0.533158763871346	0.533158763871346	0.533158763871346	0.533158763871346	0.533158763871346	0.533158763871346
0.05773297010349336	0.06069662434043316	0.05886217564427233	0.04951381338681128	0.056831719600280356	0.05215893905785035	0.04606143572267243	0.04735176642706569	0.053906778729933005	0.04799567077629559	0.049914226872434166	0.04165057799129819	0.06746041125809416	0.08432671013530574	0.058369390928094574	0.049353972856704155	0.045284018357345975	0.04519506655674015	0.06657229837745354	0.045077198051579837	0.051649817439739704	0.04836350774565977	0.04836350774565977	0.04836350774565977	0.04836350774565977	0.04836350774565977	0.04836350774565977	0.04836350774565977	0.04836350774565977	0.04836350774565977	0.04836350774565977	0.04836350774565977	0.04836350774565977	0.04836350774565977	0.04836350774565977	0.04836350774565977	0.04836350774565977	0.04836350774565977	0.04836350774565977	0.04836350774565977	0.04836350774565977	0.04836350774565977	0.04836350774565977	0.04836350774565977	0.04836350774565977	0.04836350774565977	0.04836350774565977	0.04836350774565977	0.04836350774565977	0.04836350774565977
0.04607664976850839	0.04407921878623514	0.05461767321861826	0.054442879719801156	0.04313120610449042	0.07131933386331256	0.04272673226930458	0.05375630537077466	0.04828899623296557	0.059503440806295674	0.0524056817077549	0.05932644172352445	0.04660211584054134	0.06617189074876481	0.0673657195351964	0.04391252135952521	0.06472788446809936	0.05421016833674227	0.07347291786405623	0.05591940364441272	0.04870892483822631	0.07297388260522819	0.06084140372172724	0.06084140372172724	0.06084140372172724	0.06084140372172724	0.06084140372172724	0.06084140372172724	0.06084140372172724	0.06084140372172724	0.06084140372172724	0.06084140372172724	0.06084140372172724	0.06084140372172724	0.06084140372172724	0.06084140372172724	0.06084140372172724	0.06084140372172724	0.06084140372172724	0.06084140372172724	0.06084140372172724	0.06084140372172724	0.06084140372172724	0.06084140372172724	0.06084140372172724	0.06084140372172724	0.06084140372172724	0.06084140372172724	0.06084140372172724	0.06084140372172724
0.05146041178144637	0.06720941480461533	0.059608237930493205	0.072907839297813	0.05732257404368773	0.055019107749089004	0.038325690038527614	0.07255263572246645	0.06802329257621377	0.076205850375302	0.06121402227477511	0.05922360944504071	0.05831183456493023	0.05709092754911749	0.06864826586622656	0.06919995977382726	0.06151914987690791	0.0698983586192788	0.06789869534553157	0.05536176350854028	0.060864638286699614	0.07282434538494174	0.06684449183582067	0.06684449183582067	0.06684449183582067	0.06684449183582067	0.06684449183582067	0.06684449183582067	0.06684449183582067	0.06684449183582067	0.06684449183582067	0.06684449183582067	0.06684449183582067	0.06684449183582067	0.06684449183582067	0.06684449183582067	0.06684449183582067	0.06684449183582067	0.06684449183582067	0.06684449183582067	0.06684449183582067	0.06684449183582067	0.06684449183582067	0.06684449183582067	0.06684449183582067	0.06684449183582067	0.06684449183582067	0.06684449183582067	0.06684449183582067	0.06684449183582067
0.05827591479428067	0.05567607168046713	0.05883324574419297	0.05967844060983868	0.049945260045660314	0.04097120422346013	0.05311307422308582	0.0668434221038239	0.05782664764720461	0.07331133720568363	0.05756547818168469	0.04721428386424738	0.047983149862587636	0.05949080732783591	0.06713817874825213	0.051509852866807905	0.06354807343901199	0.05084322187412851	0.037339013942225774	0.04409111790817714	0.04409111790817714	0.04409111790817714	0.04409111790817714	0.04409111790817714	0.04409111790817714	0.04409111790817714	0.04409111790817714	0.04409111790817714	0.04409111790817714	0.04409111790817714	0.04409111790817714	0.04409111790817714	0.04409111790817714	0.04409111790817714	0.04409111790817714	0.04409111790817714	0.04409111790817714	0.04409111790817714	0.04409111790817714	0.04409111790817714	0.04409111790817714	0.04409111790817714	0.04409111790817714	0.04409111790817714	0.04409111790817714	0.04409111790817714	0.04409111790817714	0.04409111790817714	0.04409111790817714	0.04409111790817714
[truncated: 6 more columns]
