# Supplementary material for: Neuronal tuning aligns dynamically with object and texture manifolds across the visual hierarchy
Source: Nat Neurosci. 2026 Mar 10;29(4):864–75. doi: 10.1038/s41593-026-02207-1 (PMC13061647; doi:10.1038/s41593-026-02207-1)
Supplement: Supplementary file 10 — Attribution data for time windows 5, 10, 20, 25 and 50 ms, for panel b. Time window specific evolution trajectory of time windows 10, 20, 25 and 50 ms, for panel c. [file 41593_2026_2207_MOESM10_ESM.zip › ExtendedFig4_Source_data/FigureExt4B_BigGAN_diff_attrib_norm_bin_tsr_20ms.csv]

	0	1	2	3	4	5	6	7	8	9
0	-0.03812151380043059	-0.013652958944646024	-0.02215321939700715	0.1879707358424746	0.3457047410148537	0.25402537012601084	0.05234076935337313	0.06420450865550294	0.10238693695806948	0.06729463019179904
1	0.014283426327444018	0.01085152546133992	-0.021017057911296176	0.13592354215095703	0.36674260586252205	0.2295867408452685	0.01791487381360832	0.06369249814157585	0.1531308572133436	0.0288909880952368
2	-0.011003210554712326	-0.020005399646561114	-0.01328981203699923	0.04822113031170718	0.10665135158329801	0.21266757603716724	0.05827792897822147	0.2431429182250198	0.2715087970234547	0.10382872007940426
3	0.0037269853175730325	-0.00330943278974689	-0.03444723138874297	0.0850015160825554	0.15622260760260415	0.2620326443702724	0.17890066549402134	0.09069788407178687	0.09040289261670556	0.17077146862297093
4	0.09501853783911164	0.0026728294229985696	0.04515639782057259	0.15194565397348553	0.1982079833101504	0.16366297156544776	0.07375177102433782	0.13901613639408697	-0.030124287127199483	0.1606920057770082
5	-0.16083444590227117	0.04200578757322079	-0.04780928968180489	0.20058651094665653	0.16331709109055517	0.020245245831771168	0.33684405836950104	0.1880686648211594	-0.0010407757990287167	0.2586171527502406
6	-0.41681151042830494	-0.5466076053038451	-0.06387936296443686	-0.26538451145214303	0.771264321447578	0.19202678719845068	0.8222624104824681	0.5533292247643321	-0.09255932159422114	0.046359567850122456
7	0.12179824803247531	0.13485464867480046	0.11104290602761634	0.12612686545690496	0.08489224532475884	0.08538778281238221	0.08500733107375916	0.07046835811885599	0.0927375716171248	0.0876840428613219
8	-0.016723718134963976	-0.0034359850174479727	-0.01815537045832441	0.08032926028065607	0.14156540943784804	0.23586635782947427	0.1686427255271366	0.16790671211518224	0.098695858964764	0.14530874945567507
9	-0.04288332139718751	-0.01311582829592462	-0.03507216946454375	0.06980341976581032	0.18353690247551788	0.19196256405215062	0.17256592463429682	0.15786292713122524	0.13443541060051242	0.1809041704981426
10	0.0025117296147064232	0.04432870874198075	-0.017776873383732114	0.13078828815806448	0.13085221864297608	0.2310898333979454	0.12567698525595095	0.09281125871838569	0.09198043886494257	0.16773741198877964
11	0.11718102425207003	0.07185654535448624	0.09389771205818523	0.10528370228777852	0.12077576355252685	0.08503179688797897	0.1120245201007458	0.09724281538351176	0.09431733042636538	0.10238878969635126
12	0.010072931539616707	0.02291913011981705	0.07233083244710108	0.08371533878443402	0.18842017723160182	0.196596009683369	0.02873981519271936	0.2351026109494976	0.09280299639434669	0.0693001576574967
13	0.031432346085311126	-0.08105121532137029	-0.02689397561654193	0.19193900345135037	0.2418429389523193	0.4421080901442055	0.1364768463891088	0.05564841679143403	-0.008384759377148993	0.01688230850133225
14	0.00036830258807212803	-0.006323619104187943	-0.017222472673590894	0.10415475963164907	0.1005291445341668	0.1771596367711033	0.1660842776847114	0.1490864777272611	0.19806265925193295	0.12810083358888197
15	-0.01685989081174153	0.012270503459916265	-0.07487605630704058	0.07907744447284008	0.17934566790670498	0.10104510886747994	0.22567252701673549	0.16486302219054605	0.15373342783588048	0.17572824536867876
16	-0.05045253931739114	0.028399613610822966	0.008446137602299486	0.23670113014424382	0.2775776360851419	0.16473137054867953	0.12656852701241494	0.0241457266737458	0.09081775287356582	0.09306464476647681
17	0.17521372043559916	0.06672179221615958	-0.04272358477601061	0.04347902193451306	0.3000371360450696	0.15745224203244026	0.15688104414429138	0.11353439513139202	0.12241965497667504	-0.0930154221401294
18	-0.08575936418494781	0.014447221209416886	-0.007358088456764423	0.32313354462635635	0.33063024133044877	0.5045562931159684	-0.09883184068329397	-0.16182761805829882	-0.008243807485162645	0.18925341858627714
19	0.02525588252003498	0.10976887347937177	0.13619886271161727	0.13766657978998725	0.18495310345069618	0.11909422906020153	0.110182023231122	0.06105966072572766	0.08753372248407024	0.028287062547171105
20	-0.3300876258918192	-0.15876287213915438	0.014592493480790999	-0.20435386028647437	0.239441412499095	0.3765513435475415	0.030645082003408316	0.3076658557553088	0.36558188717032963	0.3587262838609737
21	-0.050587880899652875	-0.046926205907223566	0.014511353050464457	0.3149609141427023	0.3457719016899109	0.0923693748082144	0.019659142011254398	0.14681328819083073	0.12331125991718464	0.040116852996314595
22	-0.0052811140109137004	-0.026516560155446234	0.03171656256023931	0.23494406458442435	0.16180121919311297	0.14345366287362515	0.15589001554207532	0.1741822313350515	0.11194164504602007	0.017868273031811367
23	0.013630475410767435	-0.002620516911214324	0.02898232768423537	0.17365823402550026	0.17010455583519982	0.0869201062503206	0.12555248800883417	0.2017060058852868	0.03554482085989195	0.16652150295117796
24	0.029274986220958376	-0.02605446694027895	0.04520134073288772	0.1807515728005793	0.09895798612312612	0.19723700482927845	0.16409678809904074	0.11660686642838286	0.13044537018643781	0.06348255151958766
25	0.02576509299151081	0.062446283360023176	0.2422740339070894	0.18353008797349132	-0.11270312594970502	-0.1957542082338323	0.21348145947702069	0.5159040769892365	0.23519563850930508	-0.17013933902413947
26	0.004100996971697516	-0.05967024958641092	-0.20517366506546814	0.13568505386643331	0.12896313171400067	0.3566779633733796	0.06490579207247787	0.05825512279896246	0.3043479892323355	0.21190786462259226
27	0.08089378408665107	0.010174604625914577	-0.028532153571370716	0.14802057301129032	0.350599016309399	-0.07702390026075741	0.221378450672728	0.08581459015618995	0.12979122921154526	0.07888380575840996
28	-0.007254705036859918	-0.022564609782366123	-0.020218440327055085	0.04261555026545962	0.19333309963272974	0.2556136048510714	0.17190032636055744	0.13381712279479205	0.10320987859556953	0.14954817264610126
29	-0.09966384107288105	-0.06246661503445363	0.10940163032964251	0.24085114545111344	0.26359864100166697	0.27080071583825915	-0.003650840289210042	-0.05659849013432481	0.2375834002521728	0.10014425365801474
30	0.09367436630597255	-0.34275408452044437	0.04011152097756225	0.17602331902840146	0.24062300593069427	0.056213965103260946	0.06885228067562908	0.22947031772521523	0.30040646716142955	0.13737884161227903
31	0.019635689987589775	-0.028686610007854028	-0.042031920741365206	0.034732658828710176	0.20310274516524562	0.2551375974728431	0.0791479097400826	0.1580635611431198	0.15970809664691618	0.1611902717647121
32	0.06607970248925157	0.10415362133952848	0.12764631455446335	0.1532310195474457	0.0824267522362198	0.06051717741636561	0.08285120948630267	0.10271334679279635	0.11727592339260726	0.10310493274501917
33	-0.28130165301148813	-0.19250411169122308	0.09718265241840171	0.3899302926477532	0.38875980464570453	0.2037774393546624	0.32899186500438765	-0.21984867696944663	0.10346021324317753	0.1815521743580708
34	0.09644283630336352	0.01589842797555592	0.13550971768911144	0.03687070428697981	0.22906058922159486	0.330939509051623	0.058205508792618245	0.031020192736991845	-0.04875644888110352	0.11480896282326482
35	0.09669510671601544	0.09085219349642037	0.1291401845094086	0.1019069165395419	0.13004254998136383	0.09023906119836761	0.08881533109303362	0.08923835785671876	0.08674915045861034	0.09632114815051965
36	0.06988389026016273	-0.02265918194655243	0.21884937227907664	0.21379085102636236	-0.01892426627920228	0.11654566963860327	0.12942050617277018	0.13292027261552383	0.11384091008050454	0.04633197615275125
37	-0.05905403456661471	-0.12774757232287304	-0.12174194037421512	0.2616369155913977	0.1339576498193689	0.10290182721037622	0.211874273688185	0.2096856311187419	0.26113374406296086	0.12735350577267232
38	-0.023946943851102354	0.04912072166555472	0.19931155200669343	0.2864689492260867	0.15385414227137403	0.2027708423767179	0.06366132557629528	-0.022728456607077265	0.07282720196916903	0.01866066536628852
39	-34.48827446047367	-9.338143434593206	-12.395192420342777	12.222170983801963	18.005279899122883	10.083420577114666	23.008745435390235	15.008192116983453	-5.987515583988128	-15.11868311301543
40	-0.3356518782015107	0.17862310308987747	-0.026088465631462218	0.1043703569171206	-0.0373509858016124	-0.0324297956755007	0.2995262284977084	0.6660821079766688	-0.145917263365195	0.3288365921939058
41	-0.44358785106885074	-0.9520683507936061	-0.3793907913199763	1.1823119707023826	0.29783034008732456	-0.684558362439089	-0.12805218171061752	0.6031549355140053	0.3859735640343632	1.1183867269940637
42	2.55168418566837	-5.3441098925865	-3.0705845797191986	1.3138769591304655	-2.084144736424966	6.502241920768858	1.0477642117423553	-0.3519971650140284	-2.4709441484004864	2.9062132448351305
43	-0.14771802946288248	-0.016351332756905694	0.020487852518881675	0.24065686256726695	0.40054227857545616	-0.09417621330674006	0.2587725047553122	0.5935252180823966	-0.06962613749386616	-0.18611300347891918
44	-0.08555614320912654	-0.025121004061940812	0.009281608578462885	0.02791559493396126	0.4449064404560815	0.12392156973818769	0.033677632071838194	0.17260733485655558	0.24438458172873273	0.053982384907247584
45	-0.22516759855052326	-0.16993902905396766	0.03262956452527653	-0.04205301660232051	0.6338437283718411	0.013909578955419753	0.19115602650040953	0.5856066581257727	0.10181856472815157	-0.12180447700005968
46	0.08376185033201348	0.0301387746677983	0.125457124883575	0.23604602234648708	0.1305063919152203	0.049731465946810355	0.15714990335704562	0.02224853093286763	0.2500083778392465	-0.08504844222106421
47	0.017856840129614363	0.4975363844600162	0.22828647596393073	-0.020729820590963656	0.17844996287434392	-0.2115980357552353	0.204015890392383	0.3407224529892643	-0.33109786046096895	0.0965577099976155
48	-6.560793215724589	-3.230119875953326	-5.762175679252177	9.462989489212303	-0.6866562400663084	-4.982995677797563	1.2929427242083529	-5.16337182295992	7.380572830724209	9.24960746760902
49	0.05467584705559631	0.0612913678200777	-0.023306205636481243	0.21331360068489752	0.1141368228658048	0.03627372884644597	0.1859385671667187	0.1494173014402701	0.1472746458607086	0.060984323895961555
50	0.07748602297080286	-0.08220954454934513	0.01175276499435542	0.39979248037959236	0.23391250706307282	-0.22663294789076086	0.2986647319249297	0.04045041477866265	0.16522172474927152	0.08156184557941877
51	0.1454532671356495	-0.042516801184943394	-0.33461375365837476	0.13375185223873065	0.2213247473741161	0.28902155009534797	0.0269199155597653	0.19986791149434285	0.2712591864347366	0.08953212451062917
52	0.008686794234029965	-0.16555493063537632	-0.27743590889265207	0.6053171877159166	0.026024886520126553	0.0887986722958917	0.33418929565133854	-0.06214956582441927	0.2709838392067777	0.17113972972836666
53	0.07925088345403397	0.060238338199791894	-0.11270668265327377	0.2646541367370123	0.007182889121504071	0.07561353905882101	0.049686776479604754	0.3005159936104686	0.22194464007916148	0.053619485912875686
54	0.0	0.0	0.0	0.02435346891221492	0.149665699629943	0.16633227712353402	0.25562896982025696	0.18322879788511662	0.08054292326039236	0.14024786336854211
55	0.021878930856097545	0.006722434587671996	-0.006579652219326386	0.04216974517710486	0.1250653735328404	0.22124642283737297	0.17981591740451866	0.13316371341699101	0.1483869772469079	0.12813013715982097
56	-0.03404169562383481	-0.019498909023818362	0.011581761134583578	-0.03057974830268325	0.06264628668173776	0.24510312606127166	0.2836214676821265	0.19483437276115537	0.1278568658685542	0.15847647276090732
57	-0.03541705366114959	-0.07604498362452902	-0.0065827001215886735	-0.001058768337672299	0.13821319032009616	0.23317498846689186	0.1540235088727511	0.28972438404735357	0.1668976232384693	0.13706981079937755
58	0.045261602658497505	-0.04071573956985764	0.1324912326934443	-0.09398161539968894	-0.058265247348174336	0.1702604876826353	0.23237773852500415	0.14589021376430536	0.14836796255123091	0.31831336444260333
59	2.2013935542321006	1.1814575674527545	-0.04340870102332515	1.9281532489119335	-0.21474133619907598	1.188428983610698	0.7161500670268225	-2.0396265472580724	-2.4603255244031548	-1.4574813123506807
60	-0.049248353760645056	-0.05223685195571234	0.18177856691757924	0.4008849566854169	0.1544123566147812	0.40456642190146275	0.25127290261693985	0.032016088409917924	-0.1520314204407335	-0.17141466698900693
61	0.0831770769926393	0.045764891744800404	0.028787296978850258	-0.1355802002700084	-0.031431958836899226	0.23609853289637484	0.2563465418827418	0.21201184839712922	0.21559038983358345	0.08923558038078838
62	0.0	-0.2399351197562225	-0.16006486949166893	0.48790924991517737	0.7247772779779486	0.4673580878964054	-0.3533488819882967	-0.3409490886094581	0.18440728493284278	0.22984605912327208
63	-0.035654334213952886	-0.1292126286933482	-0.019914023470025508	0.17899052358507006	0.026213845283667277	0.3528990044755305	0.00802716308069648	0.2042685543077211	0.24957426061524013	0.1648076350294011
64	0.06158816042004158	-0.00864162192795749	-0.05705006989688584	0.03509229916163827	0.054195390326529674	0.11084837699280874	0.2284324200219442	0.2628484963199368	0.20304918495311475	0.10963736362882934
65	0.041750871003934736	0.003584602694321718	-0.009691780352175277	0.06020514777077877	0.02291048410886206	0.43259669605851453	0.19030207193186713	0.09042515215521181	0.10577294566846523	0.06214380896021929
66	-0.013847521830402294	-0.006091775289048991	-0.06196636471034095	-0.017288001364668373	0.025688147671904783	0.22365535422236682	0.2947305726222388	0.21189389178667795	0.15672832858889701	0.1864973683023751
67	0.0013267334468939171	-0.007781636187283486	-0.0096822387048695	-0.08387397595470693	-0.008956910954828647	0.1843240843426843	0.2359015041479474	0.3055962249429804	0.26554441741044776	0.11760179751073484
68	0.026001373656080864	-0.017430797908317475	0.04184033021534958	0.08284639425666862	0.08991733501292155	0.05200535754649419	0.19127784468041786	0.2544760548569242	0.08689131886057494	0.19217478882288566
69	-0.032620659303318346	-0.013940531405755088	0.012963590912465867	-0.012312151644077736	0.2497501141428876	0.20940352172941498	0.13281255943455494	0.10391420458058863	0.2069646262216642	0.14306472533157497
70	-0.0335922013836516	-0.018584144332004282	-0.00819860620516942	-0.003637081693930075	0.017580862404484754	0.19160382360684255	0.3366266725181807	0.22025942956679412	0.1864074632358067	0.11153378228264646
71	0.055457910260686576	0.10773677095822232	-0.2202120391285271	0.49673483325390083	0.4167036851735256	-0.07946289084664696	0.5617373417285056	0.2991285917153218	-0.5160485255393402	-0.1217756775756484
72	1.4264477940569504	-0.4642403196585541	-2.6156826522365857	1.420405064863513	-0.43622559941558986	-0.7080964544852552	-6.379265796210583	2.3321386270291744	2.2832513374905736	4.141267998566357
73	0.08166309136410323	-0.37737395125376455	-0.13441080417258408	-0.2820394753625584	0.918605900161561	0.0896842295779717	0.19146214098654524	0.26931125109481263	0.42716493923110344	-0.18406732162719014
74	0.0	0.0	-0.028379214768497533	0.044228303163439245	0.044943375594625	0.14161776160007117	0.3037383537764775	0.30559988072231403	0.1754756658793034	0.012775874032267279
75	0.02225041326254172	0.003133206428896402	-0.032961282369987355	0.1939754164960569	0.025348791837774082	0.17349995737154875	0.32305097478733036	0.16185425561214883	0.060620289413915306	0.06922797715977505
76	0.07355503432218316	0.05116818739655479	0.1685702902748624	0.14555858947440856	0.2768213030037142	0.42423886033448405	0.040364637902991836	0.17703578803396525	-0.1669911670723009	-0.1903215236708634
77	-0.009383832016718986	0.020480452973112163	0.019156887701712665	0.04841854737542962	0.15247560936025173	0.13138570239351366	0.1355823096452527	0.2182813241921572	0.12774987768302606	0.15585312069226331
78	0.048059461714356426	0.1923566263860032	-0.16419730534268906	0.4964838660036976	0.1250857062752354	0.2344607274765758	0.20077699953063818	-0.049853267303004205	-0.5528031819624042	0.46963036722159085
79	0.013628717693801275	-0.0077711544512171155	0.09158066874695367	-0.01972282154883677	-0.05304348227531566	0.02500699300792314	0.20378345291490743	0.23552019631096074	0.18930221498598138	0.32171521461484187
80	0.016802962909041215	0.034342945879566183	0.07380860293430999	-0.008533645423400942	0.12574744148690634	0.1777930621681039	0.18144170288337333	0.22574025002706574	0.06317486089640087	0.10968181623863334
81	0.035141263385635384	0.0265282295395435	-0.011361327258252228	0.003468976938086444	0.057820188596423676	0.01361736887934842	0.15324493429209077	0.2442944299088511	0.3085268339006655	0.16871910181760752
82	0.07222088475141893	0.06337388266268734	0.047227665249392925	0.0722216100115627	0.12972539846691747	0.2900481818119023	0.09584872362804277	0.08109728889944878	0.06889466741231426	0.07934169710631238
83	-0.17772800784866835	0.11968565424324157	0.033309411360301085	0.003102105391026952	-0.08269139034046415	0.17111669224495124	0.29161055668528535	0.21707332061972218	0.18830332745075498	0.23621833019384914
84	-0.09239943382770513	-0.04517723599349849	0.05103987920084015	-0.032603724118990124	0.014461387201892393	0.25583077000119064	0.29423116661319443	0.20076729331155369	0.19346970351888176	0.1603801940926407
85	0.0658926882009023	-0.001740901682820443	0.03374601843073231	0.17813297034440084	0.1414885142299298	0.20316192294010335	0.29451254389961307	0.157719358062487	0.02716530179445393	-0.10007841621980214
86	-0.030735427031037498	0.009947524607078595	-0.03652506671453447	0.016776065886661928	-0.010931038342128635	-0.014843801660129647	0.49510579793539256	0.388606638903623	0.018678683359758058	0.16392062305531604
87	-0.06587819995643253	0.04390513082051678	0.0659556515493347	-0.054913910961372596	0.050767433855765154	0.10739740700307371	0.18129412275426712	0.23267092997581254	0.20204787210005318	0.23675356285898191
88	-0.014021113759032956	-0.02862113751069784	-0.012303570566493576	0.011325070450749358	0.17385823486441657	0.12575388937463028	0.40083771382088124	0.12236075633261287	0.19261601103828466	0.028194145954649405
89	-0.4025231254724967	-0.35604685119948415	-0.10325264412685765	0.35167351669381497	-0.25032922093156684	0.3887424826949764	0.7962700318463174	0.15370038942227193	0.3988235916781832	0.022941829394841354
90	-0.004914718172844654	0.001017107515535501	-0.008777117432718841	0.029140694174789646	0.16536425138610084	0.2285785299059639	0.19600777862411098	0.16530792595615929	0.13817780420663472	0.09009774383626867
91	0.0028643257214876123	-0.007072960443001353	-0.01233846954335696	-0.018164661509948322	0.038590177734830894	0.232288718813565	0.17502695734224377	0.18312296974286663	0.16182988237550472	0.2438530597658079
92	-0.14087287924273087	-0.49885258913153335	0.013908578879736701	1.028016772253365	0.5296057670120561	0.5734113993826837	0.7048875658699741	-0.7490902223644685	-0.668278335470641	0.20726394281155805
93	0.022791937103194264	0.03423169654510677	0.10300057695515623	0.1344028619380736	0.12737870984558847	0.20752631068402905	0.13062746094425745	0.12212031824863823	0.035427482629779135	0.08249264510617689
94	0.00883148483354754	-0.006299477064045131	-0.043962468388346436	0.387603884136153	0.10630426631748918	0.08256060552341543	0.23339234630971484	0.02485907843785958	0.1935471459161805	0.013163133978031444
95	0.038233761420539004	-0.025175195176936407	-0.011091676383071236	0.03509029745635434	0.12264897542478236	0.1842045192599788	0.16880412900323272	0.17163254880172385	0.13510714333589413	0.18054549685750257
96	0.0031711853227958044	-0.023215516569590734	0.012034668276125716	0.05998442037999312	0.00021947151358912433	0.1505071244818808	0.12492607649263407	0.10749052417516443	0.3195812710365168	0.2453007748908909
97	-0.019058231452406517	-0.011908407373206992	-0.018958116438581113	0.0542316986164464	0.07502344261181912	0.2201989666018189	0.1496242394318509	0.17199083800185377	0.2128474520262068	0.16600811797419857
98	0.0071101276178207684	0.030808698811556307	0.036026935188615675	0.0327160235295228	0.2737426504739793	0.29258122898424704	0.11917001859202171	0.15017939184877901	-0.016009482358665634	0.07367440731212316
99	-0.052086019355762125	-0.1843821832066849	-0.16976025134420905	0.14144899565373886	0.13584408208702248	0.32112680991387327	0.5378002975166227	0.13236593154495302	0.15688011118266415	-0.019237773992218477
100	0.010815931448984243	-0.004280420803262907	0.012605917100528616	0.016701172138722815	0.11323179757663297	0.1507818764386336	0.2753560146223177	0.11005225827688138	0.1731004988739737	0.1416349543265878
101	-0.03326351285751293	0.04729949929783913	0.09903860837320655	-0.016217731541264713	0.3841858870357557	0.20265998130427212	-0.019031048350544096	0.054942682223014	0.23517282981018753	0.045212804705046676
102	0.032156645162123944	-0.009615702890907156	0.025971225304685205	0.11522515148566609	-0.017630310392106677	0.31609651558159696	0.31386969261811615	-0.13792856332126638	0.3947459354249503	-0.03289058897285845
103	-1.4064452101677496	0.3828252098396477	0.8290684382969137	-0.9962517184076155	0.3141206925922338	2.367779910745122	2.1330734925640917	0.29953784931063937	-2.417196969833359	-0.5065116949399231
104	0.0017747640220646009	-0.026495037327834564	0.03187065157462275	0.16559546908431205	0.20938404755229034	0.20155743776442225	0.15312483171387606	0.16748724954163227	0.08387988095700043	0.01182070511761375
105	0.18383152708924128	0.5108792949261624	-0.45481038146453273	0.5668178639989706	3.074770357068758	-2.090733823113894	-0.8161549383133572	-2.571179374885864	-0.5260680136490781	3.122647488343594
106	-0.04339020564955391	-0.05670464319396356	-0.014348299585182703	0.07968211505031982	0.2569832807952673	0.22945618990229574	0.2824229084738702	0.14446127122421693	0.013512688803862779	0.10792469417886742
107	0.061267907636388265	0.058276280492854216	0.026153386361552906	0.26595351862378785	0.04195455826200542	0.2957383191740011	0.08570079491962582	0.09922367664736102	0.01809137328356592	0.047640184598857375
108	-0.13771981381466158	-0.12240839752400337	0.8380335054938621	-0.9048491995212424	0.2985311722261569	-0.6485157012427594	0.13542021575081956	0.4357654682269615	0.5386137634093369	0.5671289869955298
109	-0.020849358993490667	0.01494550260038452	0.018500094651172923	0.2386505559436384	0.04494967455225792	0.25539479277170507	0.13229759460269622	0.2888175204663583	0.029706282930111867	-0.0024126595248344543
110
111	0.07307357982801943	-0.053193035566158314	0.05329861451347457	0.11558918662825676	0.17931176854137895	0.22256308038686864	0.12341817750222216	0.19987201027407053	0.06074607919811228	0.025320538693754873
112	0.052073454317259724	0.026316490263820342	0.024462930450582912	0.045029669553533526	0.05764039223248758	0.06067511088992535	0.10259105865675815	0.3794618633214227	0.22906075471659576	0.02268827559761395
113	-0.07505213253240503	0.12749015575547515	-0.15619684318969743	0.10988785040413886	0.39165254062282484	0.4806533124313884	0.3773342654620695	-0.0644744243544201	-0.05089617869339234	-0.140398545905982
114	-0.1301857957466656	0.02309809581829737	0.11199481138230191	0.2770687707812237	0.15209221635927095	0.5067546153513988	0.018408591285335202	-0.21189866515723008	0.12620769156636444	0.12645966835970338
115	-0.03478249126376159	0.06527426544931082	0.06820832848925827	0.20909909197034224	-0.08317642227522598	0.04018793917833206	0.2449845701976714	0.1760865653838372	0.23342633174696456	0.08069182112327095
116
117	-0.029121288843167985	0.01021695604713636	0.06736007773480786	0.10190646020060885	0.1713381426091474	0.2161342245702122	0.1093616932660287	0.16266129761705803	0.10546987780124194	0.08467255899692655
118	0.02112812302381153	0.0004640148188790334	0.058339589873887585	0.06795954336784121	0.26308992736589787	0.34289474422274135	0.26126010217212003	-0.06895214630738028	-0.03723787018984005	0.09105397165204164
119
120	0.09540447527102398	0.06982260310888189	0.11042600455291225	0.0942322159114649	0.15930106698377344	0.11806408754510755	0.10050633571758695	0.11943299254824005	0.06753055621862591	0.06527966214238302
121	0.040571392315458275	-0.10124167524220032	0.006216478135341036	0.2534046725837483	-0.11929475634020506	0.15675966859513213	0.2828102140730488	0.24295085227931465	0.19769247799649906	0.04013067560386315
122
123	-0.05006094421469528	-0.06283799810737235	0.1580383611607969	-0.008116363303060233	0.3396244573406378	0.2617197609703402	0.23577864446291422	0.0952269315096507	0.14147413960736976	-0.11084698942658186
124	-0.8662440365407292	0.7392081321714441	4.589744761509916	-4.150386528810283	2.417979220246414	-2.598050498631036	-7.0325816375135926	4.619801046769208	-0.7617273708724789	4.042256911671137
125	-0.1221110839440446	0.018820472509574863	-0.019997601026323072	0.0989935283618642	0.2263484628041445	0.13822540891184196	0.4640467081782983	-0.10721612979022795	0.10424583085508538	0.19864440313978646
126	0.08797424529836191	-0.04707649804137093	-0.030385506167327634	0.15079225440480432	0.1365587445481681	0.19544554264833197	-0.03040364915545291	0.15730777884568867	0.348815100576439	0.03097198704235749
127	-0.024172218656005072	-0.05469424017885609	-0.08703756024871145	0.025837311350848307	0.20830602550086988	0.4220593716419983	0.1391461476021806	0.0970775247664869	0.1793763931612504	0.09410124505993811
128	-0.08904896350084895	-0.00774158170749761	-0.040294502987928	-0.017988994196310976	0.11503689990671871	0.3176401679526924	0.22712115264887636	0.1922846996841993	0.11489624912380712	0.18809487307629164
129	2.0124332120325215	1.8607664599725067	2.8393989769135985	0.8003705925887377	-0.8558206931923175	-3.336573967682135	-3.9422187083081237	-1.024307872092459	1.3053067825397318	1.3406452172279386
130	-0.11967949459688308	0.0	0.0	0.0	-0.166055320492015	0.5727464879186867	-0.23115138294412796	0.04436181106114248	0.7344719919476992	0.16530590710549764
131	-1.6131645182051582	-2.3386093156240526	-0.4083408657627901	-1.698171202382892	-0.595747181533832	4.742446335801204	3.8316946611695286	2.9749422368784892	-1.9438612163796745	-1.951188933960823
132	0.013430466166068066	-0.14094798665161618	0.12621875728402207	0.05851688094994908	-0.07894610670181716	0.6013315220637256	0.274096665088599	0.18854206363785905	0.143889096838443	-0.18613135867523262
133	0.03424638933978015	-0.09855791730274906	0.012576131140266272	0.07703781361503864	0.2068886874021463	0.14771506418315208	0.07917224971363511	0.20941303078304188	0.13750228567110181	0.19400626545458688
134	-0.47462564869036755	0.13942690757800189	-0.4596147659834052	-0.1804188969996069	0.7320087332718387	0.742065203517931	-0.29643964468988093	0.1502041366561162	-0.06394637388227772	0.7113403492216506
135	-0.1253826085795757	0.027890933764481138	-0.0367572620101547	-0.0663563020018354	0.10161073192675801	0.33358264645498414	0.4017923650436756	0.15521365273146476	0.1262231350169786	0.08218270765322365
136	-0.1400908388777769	0.24701212304197723	0.39436638358415765	-0.08400531897872314	0.5659338966626551	-0.7987658869818386	-0.3487913624323593	0.6314173410067072	0.6653232361644521	-0.13239957318925127
137	-0.06837860122301838	-0.02405891233409136	0.007821999303972038	-0.006434784349468417	0.23773931677748017	0.32071116756153967	0.2790262567163116	0.14291718266912032	0.060034936972214285	0.05062143790594011
138	-0.05159905835522763	0.0012251854404951783	0.03934396075819942	0.12329280892824984	-0.3697944973548918	0.2005539115497974	0.3877093464032665	0.22487399323196888	0.13915239888912057	0.30524195050902164
139	-0.10196850748580348	0.0	-0.05229646251344412	0.21589215457923763	0.0696960493257409	0.1405243209696879	0.329910229475013	0.37960188092298136	-0.038777076937890786	0.057417411664477586
140	-0.017006235693609376	-0.06316458942658706	0.03078539181335105	-0.01970444137478898	-0.007387917047319038	0.16281363709638563	0.3582483291136181	0.26161457826716966	0.19791982683864026	0.09588142041313975
141	0.029985744785313222	-0.0025303077867709378	0.024826069104738262	0.05159579584415749	0.07361677808265651	0.17906692570990335	0.19536637509383234	0.10387613808112539	0.12745894877654	0.21673753230850434
142	-0.05715254088433358	-0.005800269612673463	-0.18920348398202835	-0.00456822619464453	0.23420646646415502	0.12543163447657868	0.05764856411005974	0.28057725346510476	0.3266926185406551	0.23216798361712668
143
144	0.06067249385733248	0.0	0.0	-0.2220612538165566	0.4477953877754917	0.16254666371346313	0.2846364772828091	0.18201748157199743	0.013013344498213349	0.07137940511724936
145	0.12466548798179292	0.0	-0.11047197945333027	-0.059317268769252786	0.41426159289612485	-0.20185780272917034	0.12173442194394042	-0.2729187466898585	0.7197318348441508	0.2641724599756029
146	-0.6054485214576975	-0.2756723192587405	-1.666418611160015	-0.8179353792780462	2.8957676542341635	1.3975563033317184	0.09126728883789774	-0.989916183163442	1.1324954621836547	-0.1616956942694935
147
148	0.7531395971636977	0.193851767175385	-0.23930960503340273	1.312295486955838	0.32318421370688993	0.560020457863557	0.05156862773989721	-0.7081375558614637	-0.6141491346229973	-0.6324638550874013
149	-0.022619984618581956	-0.05210301235628406	0.0024788385576180252	0.06392864374485224	-0.0411980106917426	0.20831710165602185	0.14695923120614712	0.4412373580860781	0.2566614961253861	-0.003661661709494749
150	-0.015387589804678593	-0.008948707140497393	0.03035003254833437	-0.01242199531057976	0.08434116435494819	0.34041026315575046	0.19352290608225317	0.09618032167012934	0.07903118004312953	0.21292242440121076
151	-0.0520630068216596	0.04277474720196556	0.05716507424150936	-0.014934187249671353	0.22521218873935916	0.37970300839454246	0.17173848353436105	0.11596631037775716	0.0350172718549407	0.03942010972689541
152	-0.12452337876868963	-0.07252854314922767	0.012941840682377843	-0.26235404291097875	0.15248956985726136	0.5436354538534343	0.4810566107149026	0.14274094451056055	0.15276473156426656	-0.026223186353907166
153	0.03964721249536771	0.024277021894354423	0.0	0.0	0.0009208359740440232	0.12420003060651282	0.08712324734103746	0.2660499591171355	0.14447539694194192	0.31330629562960616
154	0.015543156100321727	-0.01703806719032064	-0.016788231693274126	-0.02792730952746063	0.03908927651718887	0.21579674357493084	0.3313890248115667	0.22555007669615199	0.1454178486890609	0.08896748202183442
155	-0.00879083769536311	-0.008926061264594954	-0.006225717613806832	0.06028309931837331	0.32602640781847253	0.1959218480343885	0.15621421443002403	0.04036052864040882	0.1672542611672817	0.07788225716481613
156	-0.012744588090541747	-0.053592424434408106	-0.06519718862459395	0.007948200176469774	0.21752511050888168	0.21707092494774485	0.3403680382704786	0.23682667059182178	0.10798332640839944	0.0038119302457476495
157
158	-0.34431193384616154	0.6103208731806077	0.16852518815492004	0.670626640737298	0.9923601548880665	0.41990809362520704	1.2994317607157246	-0.1528206860306466	-2.0204999813289097	-0.6435401100961063
159	-0.02679010836974378	-0.024380454892497405	0.004277886867008862	0.023758870496490326	0.11129792645413168	0.29498402787420674	0.2783240918566603	0.20246911658894762	0.13776877236572327	-0.0017101292409275335
160	0.11472755035491443	-0.10217748944280049	-0.024303584568428196	-0.2788368370683592	-0.002012404505770777	0.18127907774168364	0.29602854772171666	0.32385073306080703	0.2858199354127394	0.20562447129349753
161	-0.06771063883686705	-0.08387039204762763	-0.033206181609750696	0.016088187589296823	0.2407013281041734	0.7400493048591429	0.3162532959823609	0.15451498921612833	-0.09917313464282218	-0.18364675861403496
162	-0.46149048357717964	-0.0834195578395347	-0.0675092365639114	0.2742855008983205	-0.312782950881005	1.2235786554633898	0.6059584628989165	0.07873677063301987	0.33675226691326876	-0.5941094279452848
163	-0.04656405618550784	-0.027211256638441688	0.030218040462361744	0.1354551488422326	0.17752353567665358	0.2373395639721913	0.15974757589129743	0.07819394387626094	0.11522956097307661	0.1400679431298755
164	0.004592693073010074	-0.0514556909426877	-0.01215104330105275	-0.006857847709153004	0.10506953073983431	0.09840011770414614	0.30922709580885616	0.2795389544093115	0.1469991984357839	0.12663699178195129
165	0.14078735501239464	0.14241391354640565	-0.04292068814786462	0.022682460992626677	0.2349559155891075	0.015096097861170908	0.002284251205938489	0.16277229336103727	0.07211510937208929	0.24981329120709425
166	0.04983456068056178	-0.09176566633091493	0.00035817492380746055	0.5917380941881527	0.35898090480374484	0.15527093010808507	0.2015443176498627	-0.2107866782043773	-0.12823326650043249	0.0730586286815102
167	-0.06065793175913853	-0.0628802725854666	0.030284308944871084	0.28548339985000115	0.2722061300880644	0.034686073230536026	0.14292704302769166	0.25128515814051666	0.25367754574341933	-0.14701145468049528
168
169	-0.06399293328170344	0.03946468079502831	0.07356631923892258	0.20063355633349692	0.008995805392538862	0.24548375988610918	0.23778843050906653	0.19946276913105163	0.05596236021530128	0.002635251780188088
