# Supplementary material for: Neuronal tuning aligns dynamically with object and texture manifolds across the visual hierarchy
Source: Nat Neurosci. 2026 Mar 10;29(4):864–75. doi: 10.1038/s41593-026-02207-1 (PMC13061647; doi:10.1038/s41593-026-02207-1)
Supplement: Supplementary file 10 — Attribution data for time windows 5, 10, 20, 25 and 50 ms, for panel b. Time window specific evolution trajectory of time windows 10, 20, 25 and 50 ms, for panel c. [file 41593_2026_2207_MOESM10_ESM.zip › ExtendedFig4_Source_data/FigureExtended4C_src_normresp_wdw_0-50_DeePSim_mean.csv]

0	1	2	3	4	5	6	7	8	9	10	11	12	13	14	15	16	17	18	19	20	21	22	23	24	25	26	27	28	29	30	31	32	33	34	35	36	37	38	39	40	41	42	43	44	45	46	47	48	49
0.14034247023598087	0.14785445125319097	0.17813489544278993	0.12247324682443173	0.14245922173541478	0.1218723051956224	0.15399167810089762	0.16413420478426946	0.13201626157285795	0.12873771852278504	0.13152326851046145	0.14631472773394738	0.12210911625588222	0.1386360362461975	0.127418658553408	0.09029135985728932	0.11656729241422495	0.12067622307999687	0.10773599437123328	0.12641717500275593	0.0942771564183945	0.11137312964495967	0.15408165191110437	0.08554380742068664	0.10613772808498492	0.10356857639972568	0.13788828093275324	0.09554111116649505	0.1230857864979747	0.10646465143038922	0.11804691632792842	0.1265462163312724	0.1112368651127034	0.13603491789667704	0.08324766802720135	0.1142665123755032	0.11951962589093083	0.10371713551205075	0.09876630987916114	0.11326122465232913	0.06637166198152031	0.09914095952863416	0.10831470249876808	0.08744818635317254	0.1401719612269753	0.06933995609417741	0.12624296330126883	0.09779145969772311	0.09779145969772311	0.09779145969772311
0.19718768355712782	0.20083937377992284	0.14589651079063815	0.18406981486895194	0.11983448430360022	0.16316075814594067	0.17405225957318343	0.15388661825815117	0.11722359845884373	0.20071479749624682	0.0948739965439776	0.1866438945077482	0.20641306530072254	0.11538146976490209	0.13656935698082512	0.15943676427057518	0.15109672359110357	0.13665914550760608	0.16230050746029806	0.16433128942494094	0.11040331988947844	0.15088755136358484	0.08805950209613674	0.12747070750736145	0.1604130165537765	0.17058694438364427	0.11933188613470087	0.12404606426883343	0.10632785076756669	0.13976298966892875	0.14410211820204338	0.2030390436722285	0.19650095860365102	0.13743160451904998	0.11139496431362628	0.12441328441633814	0.12441328441633814	0.12441328441633814	0.12441328441633814	0.12441328441633814	0.12441328441633814	0.12441328441633814	0.12441328441633814	0.12441328441633814	0.12441328441633814	0.12441328441633814	0.12441328441633814	0.12441328441633814	0.12441328441633814	0.12441328441633814
0.1136066616481902	0.04443268438745012	0.05324819549388385	0.0834091733635236	0.09000226431591946	0.04834407687598451	0.07276763880696437	0.04385159231554831	0.054628466677071524	0.09807513542829377	0.060422589553099204	0.10512297461740906	0.04507412278182292	0.046844939570328016	0.04623756877502125	0.15329135136666078	0.1246901729959127	0.1221452323556709	0.11503143496659678	0.06354368374351249	0.02198321633764135	0.08092831709079767	0.060551941881802185	0.05481218809548705	0.06963621245471338	0.06572349233981042	0.04596707587721157	0.12010238256205814	0.08499927588598559	0.04974011976370928	0.08758377109386431	0.06751327384187833	0.12835713044555672	0.09793520214371754	0.09793520214371754	0.09793520214371754	0.09793520214371754	0.09793520214371754	0.09793520214371754	0.09793520214371754	0.09793520214371754	0.09793520214371754	0.09793520214371754	0.09793520214371754	0.09793520214371754	0.09793520214371754	0.09793520214371754	0.09793520214371754	0.09793520214371754	0.09793520214371754
0.2967229029434503	0.21062322550438017	0.1754388961663767	0.22159331996462542	0.21426872209973577	0.17063770323493552	0.20330319893424298	0.18163383262693034	0.18074629816913784	0.16456911492673176	0.150018253222999	0.16007193833110073	0.17822330132551012	0.21455279319497342	0.14073745250721353	0.12874212134880578	0.16735488807623536	0.1317950519596765	0.13621163311678391	0.12499397248898819	0.1461426771437559	0.12926082272143868	0.13972074952463442	0.19240621245540326	0.13153608279391032	0.12384388125274827	0.10672769832099964	0.16773049533833861	0.12442077760510227	0.14458202946063922	0.11189524717947617	0.15613681238146007	0.1221066421054641	0.14436131610010064	0.1828322900603184	0.1469449397183602	0.15866683525332897	0.13601521225157087	0.14734102375244995	0.14734102375244995	0.14734102375244995	0.14734102375244995	0.14734102375244995	0.14734102375244995	0.14734102375244995	0.14734102375244995	0.14734102375244995	0.14734102375244995	0.14734102375244995	0.14734102375244995
0.3227917047427225	0.2998338951558913	0.28103249537431535	0.25758274692778155	0.2959061037404622	0.275102471647862	0.2689040112645341	0.30910661143992735	0.316210516990856	0.29477720930151036	0.31209221924774894	0.34486126048300747	0.2883312939465567	0.3041156781957608	0.32701557039953344	0.2768840864737515	0.3712281368126736	0.31649584117380614	0.33410692646835866	0.4128826948624418	0.3436261950184367	0.30046493556963694	0.330377348095471	0.3029017079222552	0.3075838029094465	0.33062735447749364	0.3731156476091836	0.30421312726871325	0.36878430376581744	0.310020302056146	0.33940230291098167	0.33940230291098167	0.33940230291098167	0.33940230291098167	0.33940230291098167	0.33940230291098167	0.33940230291098167	0.33940230291098167	0.33940230291098167	0.33940230291098167	0.33940230291098167	0.33940230291098167	0.33940230291098167	0.33940230291098167	0.33940230291098167	0.33940230291098167	0.33940230291098167	0.33940230291098167	0.33940230291098167	0.33940230291098167
0.5530055650160605	0.5676834539229667	0.5846602937992229	0.4167124193582411	0.6200936384900726	0.6694363829071585	0.5649890454798834	0.6198767011494966	0.5451867991329437	0.5219948783846118	0.5878277545107022	0.44665362899362204	0.6026346922401409	0.5452053531372913	0.5085659534948751	0.5459368244913266	0.49316865060410264	0.4639932237877045	0.4841630750846211	0.4476702153618733	0.4830613673310718	0.5654062455681113	0.5233465477917658	0.5601845303742208	0.5762468129644908	0.546408896574812	0.47691862522106676	0.47631939649785093	0.43725786773094444	0.5525777035858365	0.5169113670890747	0.5801951384382055	0.6496208874541671	0.639458358809691	0.535754504292907	0.6527916915951658	0.48922164227663173	0.5787002249812033	0.5228801291845887	0.4623772566939345	0.4926286929392616	0.4926286929392616	0.4926286929392616	0.4926286929392616	0.4926286929392616	0.4926286929392616	0.4926286929392616	0.4926286929392616	0.4926286929392616	0.4926286929392616
0.39048471189778466	0.4322390403669239	0.3944170050949239	0.3956680325201168	0.3592840039587382	0.29255420444356883	0.3719419694839775	0.2840052576797601	0.38589546308199796	0.3314247542289248	0.35388885853481455	0.3264374422620313	0.3811265786424331	0.3278668511680658	0.21425748051451232	0.24129325616297595	0.32613128785154927	0.2913879585146214	0.3019914774740374	0.41546289724928	0.23490993426960027	0.25756660422810196	0.33141832401240756	0.36462159969493313	0.3027188130837843	0.2286422687822938	0.26568054093303906	0.26568054093303906	0.26568054093303906	0.26568054093303906	0.26568054093303906	0.26568054093303906	0.26568054093303906	0.26568054093303906	0.26568054093303906	0.26568054093303906	0.26568054093303906	0.26568054093303906	0.26568054093303906	0.26568054093303906	0.26568054093303906	0.26568054093303906	0.26568054093303906	0.26568054093303906	0.26568054093303906	0.26568054093303906	0.26568054093303906	0.26568054093303906	0.26568054093303906	0.26568054093303906
0.4750294871136151	0.4568936931751025	0.4630667013501416	0.44020313666041977	0.47658687997942606	0.4527497441289427	0.4228176632745867	0.4969891933345663	0.5220151005103725	0.47904969772976425	0.46213006293406506	0.4535933569024427	0.46436443695194185	0.47098656271447104	0.4324943714744572	0.5125445091741768	0.4965535498241154	0.48471812573786904	0.5013978616317281	0.5624240109768663	0.727065481849982	0.7012059706878226	0.6810207721779131	0.6011264170949121	0.5510452482479844	0.5018911576644317	0.5513955489351644	0.5266433532997981	0.5266433532997981	0.5266433532997981	0.5266433532997981	0.5266433532997981	0.5266433532997981	0.5266433532997981	0.5266433532997981	0.5266433532997981	0.5266433532997981	0.5266433532997981	0.5266433532997981	0.5266433532997981	0.5266433532997981	0.5266433532997981	0.5266433532997981	0.5266433532997981	0.5266433532997981	0.5266433532997981	0.5266433532997981	0.5266433532997981	0.5266433532997981	0.5266433532997981
0.0790837301084184	0.09607617470169799	0.16103869417651967	0.12546935322653727	0.08991035689933856	0.1301925440865426	0.07519843206812096	0.09109401189551165	0.06458399324085703	0.1304280002245029	0.11683949624572751	0.10274837958894802	0.13076830749993726	0.11960458839218002	0.11872216391726134	0.07780566473929469	0.08693514769059679	0.09762278663291966	0.13005318942656124	0.09978687918584604	0.06214105303745845	0.09624964679549951	0.0646103304564637	0.10619484580401531	0.13390932253216037	0.09632460362972661	0.11731058356095822	0.06073310408744444	0.11229157551014203	0.08032801624449619	0.0674380156711026	0.09571615823973045	0.11559337500806334	0.1406810397586437	0.12813720738335352	0.12813720738335352	0.12813720738335352	0.12813720738335352	0.12813720738335352	0.12813720738335352	0.12813720738335352	0.12813720738335352	0.12813720738335352	0.12813720738335352	0.12813720738335352	0.12813720738335352	0.12813720738335352	0.12813720738335352	0.12813720738335352	0.12813720738335352
0.15405088373380027	0.1319083199802702	0.17599719854719123	0.11055564894807345	0.12098391657412094	0.08749278590001797	0.10165977432104058	0.13726639818197142	0.19989011680638083	0.15538947243374043	0.10781624427918853	0.23882332862378458	0.16029498177386528	0.1936610275514849	0.193497005207312	0.1758638680895339	0.14456535003375476	0.13470921547962422	0.15209046669335544	0.18619917925915053	0.294947203275584	0.17917811091868202	0.24939162912558163	0.16085294246367174	0.22468884274944986	0.16905890537914434	0.21121954397826484	0.24154798965450955	0.23240612375677763	0.23069751517480708	0.11527521566931492	0.1956932344635824	0.23311051878109953	0.21440187662234098	0.21440187662234098	0.21440187662234098	0.21440187662234098	0.21440187662234098	0.21440187662234098	0.21440187662234098	0.21440187662234098	0.21440187662234098	0.21440187662234098	0.21440187662234098	0.21440187662234098	0.21440187662234098	0.21440187662234098	0.21440187662234098	0.21440187662234098	0.21440187662234098
0.35581557496723465	0.2676263475924349	0.3406934817215051	0.2855686398678338	0.3326120270358585	0.27215891213396604	0.2109650626627096	0.287354175869138	0.23505422646495677	0.24759355116161796	0.309487047753364	0.24395374945205126	0.3124532220514809	0.3427856351104458	0.30683820789136385	0.30351477041268815	0.3075509370153251	0.35451454955781087	0.26553849709415395	0.33412012748697134	0.32764184983605865	0.3170247004797931	0.3166518350287935	0.4192733969728645	0.3821907943160286	0.3393353631386635	0.35393124363392464	0.3796621870731449	0.40582686459250317	0.3975893943206732	0.40750450838103147	0.40254695135085233	0.40254695135085233	0.40254695135085233	0.40254695135085233	0.40254695135085233	0.40254695135085233	0.40254695135085233	0.40254695135085233	0.40254695135085233	0.40254695135085233	0.40254695135085233	0.40254695135085233	0.40254695135085233	0.40254695135085233	0.40254695135085233	0.40254695135085233	0.40254695135085233	0.40254695135085233	0.40254695135085233
0.24889445149580475	0.24720110491641492	0.3063786165493184	0.3158893109120221	0.27998732265653165	0.29877199193227477	0.26684005796118976	0.3451092436644332	0.32755234935317556	0.40302980072421113	0.36969486612365393	0.35156829809066015	0.45244808201363707	0.5007969256897535	0.465302454563681	0.49272629168397003	0.5246698333683666	0.5307261872009285	0.5025301707996465	0.5943768202370713	0.545056944349692	0.5278885115787776	0.508812767067138	0.6587900474558549	0.5845882458053233	0.6404712382680394	0.6973784404979106	0.7439997294902037	0.7692111472069701	0.7680183647225444	0.7789461846468083	0.7734822746846763	0.7734822746846763	0.7734822746846763	0.7734822746846763	0.7734822746846763	0.7734822746846763	0.7734822746846763	0.7734822746846763	0.7734822746846763	0.7734822746846763	0.7734822746846763	0.7734822746846763	0.7734822746846763	0.7734822746846763	0.7734822746846763	0.7734822746846763	0.7734822746846763	0.7734822746846763	0.7734822746846763
0.3844589394758538	0.4546064731261124	0.4067651957890256	0.4035972118138749	0.38282548175545955	0.3829170270769786	0.3287627949319572	0.38568821391989977	0.36152231020767084	0.3461699465364474	0.36695730455070935	0.3815062900712048	0.45869752222892607	0.41313434463188314	0.35752854561081565	0.3555064394345706	0.3326320731144383	0.37252437954250334	0.30753835466127233	0.4079920704717192	0.38519061099362906	0.34579189807591465	0.3211015982614323	0.3809931540166311	0.44662068874795974	0.4357976667738677	0.38834765764395307	0.26616097243467013	0.3872446870752051	0.2889200776703998	0.2861577203076206	0.2875388989890102	0.2875388989890102	0.2875388989890102	0.2875388989890102	0.2875388989890102	0.2875388989890102	0.2875388989890102	0.2875388989890102	0.2875388989890102	0.2875388989890102	0.2875388989890102	0.2875388989890102	0.2875388989890102	0.2875388989890102	0.2875388989890102	0.2875388989890102	0.2875388989890102	0.2875388989890102	0.2875388989890102
0.34393403457656624	0.28772337476066884	0.3035339515298451	0.31895239425342775	0.2598948704981284	0.24490174078683077	0.2656735805843356	0.34583580037054384	0.2614626949650839	0.2490118580455834	0.28165078050485165	0.3272301968342275	0.23580169714078889	0.2959345006294472	0.2897589485154291	0.3494901589566746	0.3167165488931726	0.4058816856287678	0.35770168099127775	0.28936730048532794	0.3429552168352187	0.3370773381833051	0.48901470677854125	0.4562769656565068	0.5640126808982432	0.4365378080276673	0.3590446373777575	0.40244452921568874	0.44370683787587095	0.4317360835350519	0.42226550750906705	0.44995994015279017	0.43611272383092864	0.43611272383092864	0.43611272383092864	0.43611272383092864	0.43611272383092864	0.43611272383092864	0.43611272383092864	0.43611272383092864	0.43611272383092864	0.43611272383092864	0.43611272383092864	0.43611272383092864	0.43611272383092864	0.43611272383092864	0.43611272383092864	0.43611272383092864	0.43611272383092864	0.43611272383092864
0.20441138935509295	0.2058148262207326	0.21439432964297653	0.2267010126244093	0.14004774207473186	0.19635414608631765	0.15017755240151076	0.18347154260913967	0.1504890332701655	0.1284412051166996	0.1362329492345916	0.10012112354324855	0.2104301044401379	0.1327861361613334	0.13549784997960318	0.19684528573409993	0.20884221486655538	0.15374485486556155	0.16959677533108597	0.13126821739694594	0.11374202689614454	0.19728474240941526	0.08645041264724636	0.1378698463702562	0.1491273154865618	0.1497952359386911	0.10883564723753276	0.121918808550822	0.13525916689454737	0.1537031267632392	0.14448114682889326	0.14448114682889326	0.14448114682889326	0.14448114682889326	0.14448114682889326	0.14448114682889326	0.14448114682889326	0.14448114682889326	0.14448114682889326	0.14448114682889326	0.14448114682889326	0.14448114682889326	0.14448114682889326	0.14448114682889326	0.14448114682889326	0.14448114682889326	0.14448114682889326	0.14448114682889326	0.14448114682889326	0.14448114682889326
0.25322336876146667	0.28159834321144994	0.19823496187249165	0.23748182470659782	0.19606467041089926	0.21297172466518782	0.20436764181264355	0.18383409089449132	0.197660966703417	0.20049549562547572	0.20875444338041996	0.11321890575886547	0.17929329264038907	0.19198558581260666	0.1545874767579421	0.22055009817751023	0.2207039979272172	0.1790228326147205	0.20266925605486516	0.25257093828019367	0.19523956359380026	0.2323177371009399	0.20687358483022725	0.21959566096558358	0.21959566096558358	0.21959566096558358	0.21959566096558358	0.21959566096558358	0.21959566096558358	0.21959566096558358	0.21959566096558358	0.21959566096558358	0.21959566096558358	0.21959566096558358	0.21959566096558358	0.21959566096558358	0.21959566096558358	0.21959566096558358	0.21959566096558358	0.21959566096558358	0.21959566096558358	0.21959566096558358	0.21959566096558358	0.21959566096558358	0.21959566096558358	0.21959566096558358	0.21959566096558358	0.21959566096558358	0.21959566096558358	0.21959566096558358
0.2349238389570929	0.2511781404929401	0.20257087226966064	0.21982573668406516	0.21140928120276348	0.17065921545770146	0.17507372241199531	0.26057860060354093	0.18188520177549858	0.17607655269982186	0.24067998926392684	0.16433095275923876	0.175028492262382	0.25284809332602076	0.2722697399480064	0.24683647403484954	0.19991304084143294	0.17796903915072262	0.19937496056614154	0.19171716058863703	0.2382519483157326	0.230772388493502	0.19588327752330778	0.2133278330084049	0.2133278330084049	0.2133278330084049	0.2133278330084049	0.2133278330084049	0.2133278330084049	0.2133278330084049	0.2133278330084049	0.2133278330084049	0.2133278330084049	0.2133278330084049	0.2133278330084049	0.2133278330084049	0.2133278330084049	0.2133278330084049	0.2133278330084049	0.2133278330084049	0.2133278330084049	0.2133278330084049	0.2133278330084049	0.2133278330084049	0.2133278330084049	0.2133278330084049	0.2133278330084049	0.2133278330084049	0.2133278330084049	0.2133278330084049
0.5799281974823526	0.5102423277821162	0.4043653779206328	0.43557800340947517	0.43508649894564083	0.40388192418498736	0.4124162768251456	0.378353070733255	0.426889559292103	0.4275155454895469	0.43259493045868985	0.2759443755352251	0.40800449637104885	0.48323811675986217	0.5317570768933716	0.43022183979037326	0.49793044409016096	0.39664810971770026	0.35749718161852534	0.4104261981837568	0.47223382264909214	0.38621665523852117	0.47859350623019936	0.35992447019596957	0.5121708030200286	0.4316459072849553	0.5952843352995486	0.47228659122306105	0.4163902623913703	0.4640817737583351	0.4402360180748527	0.4402360180748527	0.4402360180748527	0.4402360180748527	0.4402360180748527	0.4402360180748527	0.4402360180748527	0.4402360180748527	0.4402360180748527	0.4402360180748527	0.4402360180748527	0.4402360180748527	0.4402360180748527	0.4402360180748527	0.4402360180748527	0.4402360180748527	0.4402360180748527	0.4402360180748527	0.4402360180748527	0.4402360180748527
0.20159821389123042	0.29944527123533143	0.2756476561493597	0.2330899179463054	0.20505046759215098	0.14845945266494373	0.16623151784875312	0.1979108784306774	0.1742588229477729	0.14283317708061352	0.1531711267035186	0.10316327183329356	0.14229877816900094	0.1328433174419812	0.14442336162865538	0.0977781569870183	0.12935535010639973	0.10314892215431341	0.14946327182476324	0.23045817632676413	0.13925814516232118	0.09116273129051172	0.08477136035570322	0.1339099905855072	0.14514328419798278	0.1628890682262145	0.13279205725657073	0.22514025413378785	0.16341922640479356	0.15811334060388502	0.14204350617188205	0.1015166196178966	0.12178006289488932	0.12178006289488932	0.12178006289488932	0.12178006289488932	0.12178006289488932	0.12178006289488932	0.12178006289488932	0.12178006289488932	0.12178006289488932	0.12178006289488932	0.12178006289488932	0.12178006289488932	0.12178006289488932	0.12178006289488932	0.12178006289488932	0.12178006289488932	0.12178006289488932	0.12178006289488932
0.5008843015874844	0.42057136587589333	0.3886839953914865	0.43026252129216397	0.36725890773375663	0.46809289844078855	0.4272805584174803	0.3808127111921555	0.35948729519711714	0.48237286168290255	0.3367577082341045	0.48083527717303853	0.4329307470697887	0.40815844413946634	0.5025351567162394	0.3932355740354625	0.46202008960879126	0.39741337398873794	0.4979236885745804	0.5487444204652417	0.5431567425371117	0.4604228458474271	0.5784945329110032	0.5105583247164449	0.5225647777332637	0.4086184782581345	0.4698174573426952	0.5776734584939612	0.4874776635516847	0.5842969204377393	0.5111704694509951	0.4932341413503212	0.7170090218706028	0.5874378503205434	0.650149701343461	0.6187937758320022	0.6187937758320022	0.6187937758320022	0.6187937758320022	0.6187937758320022	0.6187937758320022	0.6187937758320022	0.6187937758320022	0.6187937758320022	0.6187937758320022	0.6187937758320022	0.6187937758320022	0.6187937758320022	0.6187937758320022	0.6187937758320022
0.302263497540822	0.2423867029982769	0.2364199327967313	0.2783541308540824	0.2370614421214626	0.21471396696112371	0.17536508238131565	0.21329333333005837	0.20119764311908012	0.18170272003421523	0.16637633658408135	0.2366553337187724	0.22106490011831062	0.19551451021991686	0.20788799292742483	0.23497762077907436	0.3156659295426125	0.296991291271007	0.2605852160826723	0.23112130938873654	0.30001556296661197	0.23206298273992035	0.2590653749612896	0.21110033457496505	0.21720640925530418	0.194110709252384	0.2331370500909686	0.25169747483630506	0.24241726246363682	0.24241726246363682	0.24241726246363682	0.24241726246363682	0.24241726246363682	0.24241726246363682	0.24241726246363682	0.24241726246363682	0.24241726246363682	0.24241726246363682	0.24241726246363682	0.24241726246363682	0.24241726246363682	0.24241726246363682	0.24241726246363682	0.24241726246363682	0.24241726246363682	0.24241726246363682	0.24241726246363682	0.24241726246363682	0.24241726246363682	0.24241726246363682
0.07307757826623477	0.13278090401725762	0.14109163927777363	0.09385610095419983	0.10911589771042553	0.09801670023852097	0.06979462595814256	0.11182321664369889	0.14175532842988373	0.12114360999488101	0.10926691235262363	0.09727815254503847	0.056376313474610744	0.08700820970687885	0.1156570735367941	0.13922469418466027	0.08582281311858674	0.05591516820588968	0.13600496114426258	0.10701988977646025	0.06354116240027427	0.07368441669815702	0.11420449249680495	0.1098419463961896	0.14896163708599455	0.0733834840476438	0.10559380982062103	0.10710844893515384	0.0892856612815118	0.09819705510833282	0.09819705510833282	0.09819705510833282	0.09819705510833282	0.09819705510833282	0.09819705510833282	0.09819705510833282	0.09819705510833282	0.09819705510833282	0.09819705510833282	0.09819705510833282	0.09819705510833282	0.09819705510833282	0.09819705510833282	0.09819705510833282	0.09819705510833282	0.09819705510833282	0.09819705510833282	0.09819705510833282	0.09819705510833282	0.09819705510833282
0.34809189240551347	0.4288936961560033	0.3442146377863527	0.3759818825717627	0.31211635924151115	0.34416811078833526	0.3109408980904008	0.3305103620982199	0.3523825984291334	0.3451201933819616	0.3394692455528322	0.32242606598427165	0.28383695762030625	0.28244037967993724	0.2982531332350897	0.3174943485431108	0.26284787548780747	0.2892730013777354	0.32162458332519717	0.3181093734216363	0.27843635818036877	0.24919054344038008	0.25521925270367046	0.26182056240597584	0.23282146047431898	0.3087654358517312	0.27079344816302514	0.27079344816302514	0.27079344816302514	0.27079344816302514	0.27079344816302514	0.27079344816302514	0.27079344816302514	0.27079344816302514	0.27079344816302514	0.27079344816302514	0.27079344816302514	0.27079344816302514	0.27079344816302514	0.27079344816302514	0.27079344816302514	0.27079344816302514	0.27079344816302514	0.27079344816302514	0.27079344816302514	0.27079344816302514	0.27079344816302514	0.27079344816302514	0.27079344816302514	0.27079344816302514
0.3274100873747848	0.269344665310685	0.29896347002138185	0.3718690705750018	0.2981483339256706	0.2892680829783682	0.3343766828853668	0.3258866279548478	0.3278731212674771	0.3049702015884243	0.2828996584179985	0.3524467196983491	0.34259977519627677	0.30211466634037837	0.2967575204506993	0.24708910385510044	0.3108309772122008	0.29491479196200143	0.30172452045375875	0.24908205209536227	0.2703263388329083	0.3542880624012312	0.3123072006170697	0.3123072006170697	0.3123072006170697	0.3123072006170697	0.3123072006170697	0.3123072006170697	0.3123072006170697	0.3123072006170697	0.3123072006170697	0.3123072006170697	0.3123072006170697	0.3123072006170697	0.3123072006170697	0.3123072006170697	0.3123072006170697	0.3123072006170697	0.3123072006170697	0.3123072006170697	0.3123072006170697	0.3123072006170697	0.3123072006170697	0.3123072006170697	0.3123072006170697	0.3123072006170697	0.3123072006170697	0.3123072006170697	0.3123072006170697	0.3123072006170697
0.26250150126017824	0.23956613243138622	0.23242938760361517	0.2057967119995052	0.2182953118258372	0.2734045232811569	0.24274000434721674	0.3103218285079817	0.2428603641671359	0.2572716619843162	0.27860613333127654	0.2817636168928588	0.30871828812544916	0.2677340642546489	0.24094280696263473	0.309031394967464	0.27266936405019954	0.28033284574989986	0.2523271883809513	0.2985797470559535	0.2810585517835433	0.3169469592542754	0.25167882943897235	0.3333416673054895	0.2920871528959743	0.2575054340574878	0.30000927467245336	0.27875735436497057	0.27875735436497057	0.27875735436497057	0.27875735436497057	0.27875735436497057	0.27875735436497057	0.27875735436497057	0.27875735436497057	0.27875735436497057	0.27875735436497057	0.27875735436497057	0.27875735436497057	0.27875735436497057	0.27875735436497057	0.27875735436497057	0.27875735436497057	0.27875735436497057	0.27875735436497057	0.27875735436497057	0.27875735436497057	0.27875735436497057	0.27875735436497057	0.27875735436497057
0.5693361692741741	0.6692143232429896	0.7125298957351908	0.6978452022134333	0.6056930664571939	0.6251173783026079	0.5290061345985342	0.5736684153141516	0.5388258846706014	0.6468117543272986	0.5604990253517745	0.5606827977772718	0.46731389949767416	0.5868286787187171	0.5755817662516449	0.5445454111533765	0.5958892794164257	0.4766254250601362	0.6741924109845543	0.5877134056270391	0.52846001766381	0.5698051045694242	0.5705163868553025	0.5401367203303523	0.5483184025702164	0.45392707947056543	0.5222347219437126	0.47041995273580506	0.4696224260293991	0.470021189382602	0.470021189382602	0.470021189382602	0.470021189382602	0.470021189382602	0.470021189382602	0.470021189382602	0.470021189382602	0.470021189382602	0.470021189382602	0.470021189382602	0.470021189382602	0.470021189382602	0.470021189382602	0.470021189382602	0.470021189382602	0.470021189382602	0.470021189382602	0.470021189382602	0.470021189382602	0.470021189382602
0.5663626504352173	0.5909839889970656	0.632898872082762	0.6208426653921191	0.540333849485332	0.52673309412513	0.5156766878676088	0.4967197470406541	0.6134052887703623	0.5323739920852959	0.5112456569527596	0.4671305487048621	0.5082861549610795	0.5719729218977299	0.536381422516018	0.5513342996712195	0.5788221601481323	0.5070965271466377	0.5870282902873517	0.5201715354070459	0.5632297964012192	0.4525632799912059	0.5091130839914835	0.5356257507572791	0.6144935950623801	0.5473683119733177	0.5024611507966656	0.5644008870100778	0.5372791958990336	0.5521072385047125	0.49657318548390667	0.5027826283331783	0.5023803261200367	0.5443097480300664	0.6121326616676201	0.594871338834605	0.5435687690925578	0.631174798578785	0.5873717838356713	0.5873717838356713	0.5873717838356713	0.5873717838356713	0.5873717838356713	0.5873717838356713	0.5873717838356713	0.5873717838356713	0.5873717838356713	0.5873717838356713	0.5873717838356713	0.5873717838356713
0.003716117947103139	0.018534543408306698	0.0046464033914524585	0.015798525185325048	0.0	0.0	0.0046464033914524585	0.0	0.00017663064809940958	0.035488542844158276	0.0010405576611459484	0.004636096758543539	0.0046464033914524585	0.004595333233949324	0.0046464033914524585	0.018585613752109157	0.01859592038501807	0.03486197331121295	0.004605639866858244	0.0046464033914524585	0.01805670871072199	0.013585948878158557	0.009469437431004327	0.009292806782904917	0.018762244067531204	0.00977064138290427	0.02261822361884871	0.002797395093236274	0.0249147012092381	0.008866042384765679	0.0	0.009292806782904917	0.008814972182905563	0.008814972182905563	0.0046464033914524585	0.013410305416854885	0.002081115322291897	0.0046464033914524585	0.01207989524323227	0.00017663064809940958	0.029748041895005985	0.0	0.014874020947502993	0.014874020947502993	0.014874020947502993	0.014874020947502993	0.014874020947502993	0.014874020947502993	0.014874020947502993	0.014874020947502993
0.17987109628316203	0.18025936259052003	0.1376269172978782	0.18788681109959768	0.13273857869428884	0.20393106633609265	0.1710971371164556	0.1432041900087874	0.17792872803684184	0.133170255583787	0.11076286324183444	0.19104828842942762	0.11503231344084207	0.17067264848480368	0.18950682761833035	0.11107693070025199	0.16021242919065404	0.10163913368746462	0.17763823616461155	0.09121710412657745	0.1684217861593727	0.16192764883066563	0.09864332106652507	0.11833150412338916	0.10514667803985152	0.11155458399045473	0.11576924685794089	0.1320799991715575	0.12392462301474919	0.12392462301474919	0.12392462301474919	0.12392462301474919	0.12392462301474919	0.12392462301474919	0.12392462301474919	0.12392462301474919	0.12392462301474919	0.12392462301474919	0.12392462301474919	0.12392462301474919	0.12392462301474919	0.12392462301474919	0.12392462301474919	0.12392462301474919	0.12392462301474919	0.12392462301474919	0.12392462301474919	0.12392462301474919	0.12392462301474919	0.12392462301474919
0.4798380955814802	0.6083319309133552	0.5209798177239661	0.5328182548451906	0.5194293402736477	0.5244971451946162	0.5149329293402766	0.5507959324434144	0.48777273022249845	0.500322073403944	0.5951667750710813	0.5472510793975529	0.5326554608354478	0.5640066725128012	0.4955218256751422	0.503402652576874	0.5816368531247937	0.5703833138009544	0.6005357847604198	0.49481334844564895	0.49354707310012214	0.5872737529175708	0.5816100495444699	0.5213398764815128	0.4671523496720382	0.4942461130767755	0.4942461130767755	0.4942461130767755	0.4942461130767755	0.4942461130767755	0.4942461130767755	0.4942461130767755	0.4942461130767755	0.4942461130767755	0.4942461130767755	0.4942461130767755	0.4942461130767755	0.4942461130767755	0.4942461130767755	0.4942461130767755	0.4942461130767755	0.4942461130767755	0.4942461130767755	0.4942461130767755	0.4942461130767755	0.4942461130767755	0.4942461130767755	0.4942461130767755	0.4942461130767755	0.4942461130767755
0.6097863933437504	0.6157601996117031	0.6053978016828724	0.6127508273531956	0.5575829913191998	0.5966050938016497	0.5757125768347184	0.5812012382067456	0.5951534294478951	0.5583598464400328	0.5903581056002472	0.6624436877156548	0.5930318268704112	0.6123520368090093	0.5571524675214896	0.5556128063960384	0.6397301764831049	0.643585850969151	0.5496293889308647	0.5546222482326415	0.5897089152377036	0.5721655817351725	0.5721655817351725	0.5721655817351725	0.5721655817351725	0.5721655817351725	0.5721655817351725	0.5721655817351725	0.5721655817351725	0.5721655817351725	0.5721655817351725	0.5721655817351725	0.5721655817351725	0.5721655817351725	0.5721655817351725	0.5721655817351725	0.5721655817351725	0.5721655817351725	0.5721655817351725	0.5721655817351725	0.5721655817351725	0.5721655817351725	0.5721655817351725	0.5721655817351725	0.5721655817351725	0.5721655817351725	0.5721655817351725	0.5721655817351725	0.5721655817351725	0.5721655817351725
0.09351136992529069	0.14847941005675444	0.10663218060549351	0.11191612910370828	0.08887472559525861	0.10884242568564882	0.1337862689337972	0.11456221464454212	0.09791051131998756	0.10799030469480912	0.09648233523389821	0.09929071086677262	0.13746572364541387	0.11925122606004283	0.10423534667082242	0.11563133519169265	0.09091216232594318	0.13682765682036888	0.1312280064672558	0.0785176229058015	0.10237609068398343	0.08344650896878382	0.07485052889015698	0.07914851892947039	0.07914851892947039	0.07914851892947039	0.07914851892947039	0.07914851892947039	0.07914851892947039	0.07914851892947039	0.07914851892947039	0.07914851892947039	0.07914851892947039	0.07914851892947039	0.07914851892947039	0.07914851892947039	0.07914851892947039	0.07914851892947039	0.07914851892947039	0.07914851892947039	0.07914851892947039	0.07914851892947039	0.07914851892947039	0.07914851892947039	0.07914851892947039	0.07914851892947039	0.07914851892947039	0.07914851892947039	0.07914851892947039	0.07914851892947039
0.37842834754281646	0.31609462239846164	0.3168987647402527	0.3314522073240212	0.33656724937929794	0.3322707023629254	0.2959080717195908	0.28373611618746053	0.37951179508470306	0.42296840791910334	0.4220563890780815	0.39975281343674923	0.43156577370204036	0.5842147670471569	0.6771386940960804	0.6560820553678557	0.12765571794645833	0.13527538760772304	0.15724505399708905	0.12473900345558084	0.13858460827283833	0.13166180586420956	0.13166180586420956	0.13166180586420956	0.13166180586420956	0.13166180586420956	0.13166180586420956	0.13166180586420956	0.13166180586420956	0.13166180586420956	0.13166180586420956	0.13166180586420956	0.13166180586420956	0.13166180586420956	0.13166180586420956	0.13166180586420956	0.13166180586420956	0.13166180586420956	0.13166180586420956	0.13166180586420956	0.13166180586420956	0.13166180586420956	0.13166180586420956	0.13166180586420956	0.13166180586420956	0.13166180586420956	0.13166180586420956	0.13166180586420956	0.13166180586420956	0.13166180586420956
0.29886987370568385	0.2934520763401559	0.34348602331961	0.2958939324384311	0.2619347982317698	0.3196243202940735	0.30745872181616163	0.24982676625971847	0.2555415872342275	0.34828827258025363	0.2907656537734418	0.2838694461590055	0.3143824091045752	0.32218045266921	0.29012439893751246	0.2906876704684934	0.3214699844211801	0.2923171808181314	0.3366137083949939	0.301016955950398	0.31831692701629755	0.3271900354240406	0.33913470989761935	0.33579048608807704	0.3498980579776354	0.3428442720328562	0.3428442720328562	0.3428442720328562	0.3428442720328562	0.3428442720328562	0.3428442720328562	0.3428442720328562	0.3428442720328562	0.3428442720328562	0.3428442720328562	0.3428442720328562	0.3428442720328562	0.3428442720328562	0.3428442720328562	0.3428442720328562	0.3428442720328562	0.3428442720328562	0.3428442720328562	0.3428442720328562	0.3428442720328562	0.3428442720328562	0.3428442720328562	0.3428442720328562	0.3428442720328562	0.3428442720328562
0.6252152568458338	0.7514170398470399	0.7920020065530003	0.764512190933616	0.6920876500280494	0.7031547445935538	0.6387336559244091	0.8573229925053162	0.7554463687455089	0.7385131009776976	0.7473325560088262	0.7233737211131619	0.747473022857058	0.7853787099852553	0.7321185022145161	0.7127763598101987	0.7653959880121799	0.7288356978726922	0.673774094270967	0.7793587351731895	0.7265664147220784	0.7265664147220784	0.7265664147220784	0.7265664147220784	0.7265664147220784	0.7265664147220784	0.7265664147220784	0.7265664147220784	0.7265664147220784	0.7265664147220784	0.7265664147220784	0.7265664147220784	0.7265664147220784	0.7265664147220784	0.7265664147220784	0.7265664147220784	0.7265664147220784	0.7265664147220784	0.7265664147220784	0.7265664147220784	0.7265664147220784	0.7265664147220784	0.7265664147220784	0.7265664147220784	0.7265664147220784	0.7265664147220784	0.7265664147220784	0.7265664147220784	0.7265664147220784	0.7265664147220784
0.32283507476848333	0.4007520465075599	0.3797927957905135	0.44181439637881126	0.35007708026780593	0.4374247307786571	0.344822159053547	0.4419105374213551	0.3669308382928584	0.40339784207972756	0.30867794038276214	0.26307059651054565	0.29644778858923987	0.5068654966894497	0.6089879649291597	0.6274145136126452	0.4143822781794911	0.45157789997909975	0.48725889255026716	0.3563520684751846	0.34429472703953756	0.37447020770942147	0.35938246737447954	0.35938246737447954	0.35938246737447954	0.35938246737447954	0.35938246737447954	0.35938246737447954	0.35938246737447954	0.35938246737447954	0.35938246737447954	0.35938246737447954	0.35938246737447954	0.35938246737447954	0.35938246737447954	0.35938246737447954	0.35938246737447954	0.35938246737447954	0.35938246737447954	0.35938246737447954	0.35938246737447954	0.35938246737447954	0.35938246737447954	0.35938246737447954	0.35938246737447954	0.35938246737447954	0.35938246737447954	0.35938246737447954	0.35938246737447954	0.35938246737447954
0.4039320704340837	0.40981088527715265	0.4221732317489222	0.399897942083551	0.4303198725042714	0.33813825310349954	0.4082041959647534	0.39127867456637705	0.46897890371612566	0.40668074686254513	0.47336064109272297	0.4257519870464246	0.34193557071442127	0.4244452648170698	0.36178197307843535	0.43075768120460295	0.3513743060142605	0.382954350987191	0.40020557589084416	0.38510567540501356	0.3926556256479289	0.3926556256479289	0.3926556256479289	0.3926556256479289	0.3926556256479289	0.3926556256479289	0.3926556256479289	0.3926556256479289	0.3926556256479289	0.3926556256479289	0.3926556256479289	0.3926556256479289	0.3926556256479289	0.3926556256479289	0.3926556256479289	0.3926556256479289	0.3926556256479289	0.3926556256479289	0.3926556256479289	0.3926556256479289	0.3926556256479289	0.3926556256479289	0.3926556256479289	0.3926556256479289	0.3926556256479289	0.3926556256479289	0.3926556256479289	0.3926556256479289	0.3926556256479289	0.3926556256479289
0.09923235086209235	0.16627375779670717	0.1429837538253616	0.09445870088568012	0.14804585120941416	0.09273724359710911	0.0594141246868422	0.14926226226540115	0.09266007951182448	0.12165145768187638	0.10871949959527795	0.11181703852218476	0.08832530571489351	0.08586483629340604	0.18425046559076433	0.12799034748477356	0.1512289312910122	0.15322394557844135	0.11777907480578113	0.13513490666523492	0.0805614978442562	0.0864797803379023	0.19211271596637694	0.163019357612761	0.09240114912264154	0.13428181993116275	0.11038435433272656	0.1426274525369694	0.10171253263243235	0.0972058629692485	0.11470202530669492	0.16207200652699852	0.14025886208925245	0.10069788690662922	0.07971604770104358	0.0902069673038364	0.0902069673038364	0.0902069673038364	0.0902069673038364	0.0902069673038364	0.0902069673038364	0.0902069673038364	0.0902069673038364	0.0902069673038364	0.0902069673038364	0.0902069673038364	0.0902069673038364	0.0902069673038364	0.0902069673038364	0.0902069673038364
0.3345538635078987	0.4312313221855948	0.363773962394995	0.3610633049794988	0.3444116687805886	0.40919210909534315	0.31711472209148645	0.3895005701812625	0.3973044641481981	0.329862448825952	0.3328360780874576	0.35935381570246827	0.36141286890568725	0.29131115966754917	0.34367311368873904	0.3841908611014053	0.36393198739507215	0.36393198739507215	0.36393198739507215	0.36393198739507215	0.36393198739507215	0.36393198739507215	0.36393198739507215	0.36393198739507215	0.36393198739507215	0.36393198739507215	0.36393198739507215	0.36393198739507215	0.36393198739507215	0.36393198739507215	0.36393198739507215	0.36393198739507215	0.36393198739507215	0.36393198739507215	0.36393198739507215	0.36393198739507215	0.36393198739507215	0.36393198739507215	0.36393198739507215	0.36393198739507215	0.36393198739507215	0.36393198739507215	0.36393198739507215	0.36393198739507215	0.36393198739507215	0.36393198739507215	0.36393198739507215	0.36393198739507215	0.36393198739507215	0.36393198739507215
0.45569186204819956	0.4321949146329004	0.42978570235156854	0.33622766246460034	0.41012972340140014	0.355126754642458	0.3419012065610496	0.2795962829631405	0.3556822519979054	0.37444446235398593	0.38434383399397337	0.36759637028518966	0.4099495765231973	0.3576396048435583	0.3124109402487007	0.3385305216874609	0.30303827389419163	0.3743563337957011	0.31946484405016173	0.339177103846615	0.3089938841415185	0.2969864127715211	0.27875191205186084	0.27152025636548766	0.2751360842086743	0.2751360842086743	0.2751360842086743	0.2751360842086743	0.2751360842086743	0.2751360842086743	0.2751360842086743	0.2751360842086743	0.2751360842086743	0.2751360842086743	0.2751360842086743	0.2751360842086743	0.2751360842086743	0.2751360842086743	0.2751360842086743	0.2751360842086743	0.2751360842086743	0.2751360842086743	0.2751360842086743	0.2751360842086743	0.2751360842086743	0.2751360842086743	0.2751360842086743	0.2751360842086743	0.2751360842086743	0.2751360842086743
0.3928950434222498	0.5228040273160187	0.465037915745647	0.5106867472158813	0.5361456662803779	0.5189667727615666	0.4370974229693522	0.4925031800401139	0.40899013237687765	0.48320289679328793	0.48490379486236035	0.45179525660727965	0.485262570054054	0.5382509867101363	0.47304984930767724	0.4716032946206978	0.49344834764634665	0.369430281614078	0.4314393146302123	0.4314393146302123	0.4314393146302123	0.4314393146302123	0.4314393146302123	0.4314393146302123	0.4314393146302123	0.4314393146302123	0.4314393146302123	0.4314393146302123	0.4314393146302123	0.4314393146302123	0.4314393146302123	0.4314393146302123	0.4314393146302123	0.4314393146302123	0.4314393146302123	0.4314393146302123	0.4314393146302123	0.4314393146302123	0.4314393146302123	0.4314393146302123	0.4314393146302123	0.4314393146302123	0.4314393146302123	0.4314393146302123	0.4314393146302123	0.4314393146302123	0.4314393146302123	0.4314393146302123	0.4314393146302123	0.4314393146302123
0.29550499210969156	0.32401147947898623	0.25397104961236294	0.23857576518261742	0.30372127498247276	0.32614184104252275	0.2593282765037745	0.34905485149509724	0.25359644165171846	0.2677184977939903	0.22557904445606403	0.30662176693037047	0.26161425665110494	0.3319600895281514	0.30870654475848125	0.3031819361792824	0.26066959446543675	0.2553908029156828	0.31290519020977164	0.3181427527418273	0.2775414996712329	0.2978421262065301	0.2978421262065301	0.2978421262065301	0.2978421262065301	0.2978421262065301	0.2978421262065301	0.2978421262065301	0.2978421262065301	0.2978421262065301	0.2978421262065301	0.2978421262065301	0.2978421262065301	0.2978421262065301	0.2978421262065301	0.2978421262065301	0.2978421262065301	0.2978421262065301	0.2978421262065301	0.2978421262065301	0.2978421262065301	0.2978421262065301	0.2978421262065301	0.2978421262065301	0.2978421262065301	0.2978421262065301	0.2978421262065301	0.2978421262065301	0.2978421262065301	0.2978421262065301
0.3174678498401234	0.3909129339109299	0.35515795056537913	0.2908884207313867	0.3398774392552715	0.35932834465085256	0.3223564041081934	0.2935249980047109	0.26772800894208276	0.30648707099471334	0.28710753996839805	0.28710753996839805	0.28710753996839805	0.28710753996839805	0.28710753996839805	0.28710753996839805	0.28710753996839805	0.28710753996839805	0.28710753996839805	0.28710753996839805	0.28710753996839805	0.28710753996839805	0.28710753996839805	0.28710753996839805	0.28710753996839805	0.28710753996839805	0.28710753996839805	0.28710753996839805	0.28710753996839805	0.28710753996839805	0.28710753996839805	0.28710753996839805	0.28710753996839805	0.28710753996839805	0.28710753996839805	0.28710753996839805	0.28710753996839805	0.28710753996839805	0.28710753996839805	0.28710753996839805	0.28710753996839805	0.28710753996839805	0.28710753996839805	0.28710753996839805	0.28710753996839805	0.28710753996839805	0.28710753996839805	0.28710753996839805	0.28710753996839805	0.28710753996839805
0.3520961981393784	0.29203057470733756	0.24434029213242087	0.30973022651349935	0.20789963116477628	0.22906062653913398	0.305736849304792	0.2848878474057836	0.3226357724509083	0.4128824127778193	0.2559391679712468	0.136906919187621	0.22104942154079293	0.29943620274963273	0.2855596689000856	0.327530534657918	0.2722295383986625	0.35338706899511524	0.31280830369688883	0.31280830369688883	0.31280830369688883	0.31280830369688883	0.31280830369688883	0.31280830369688883	0.31280830369688883	0.31280830369688883	0.31280830369688883	0.31280830369688883	0.31280830369688883	0.31280830369688883	0.31280830369688883	0.31280830369688883	0.31280830369688883	0.31280830369688883	0.31280830369688883	0.31280830369688883	0.31280830369688883	0.31280830369688883	0.31280830369688883	0.31280830369688883	0.31280830369688883	0.31280830369688883	0.31280830369688883	0.31280830369688883	0.31280830369688883	0.31280830369688883	0.31280830369688883	0.31280830369688883	0.31280830369688883	0.31280830369688883
0.2898767402724941	0.11165831089595658	0.09659051116940702	0.12828488967190485	0.09670554045820696	0.10329696777764973	0.09714863474720037	0.15940996273293725	0.15099942326709231	0.12261832663063083	0.0709058747423085	0.0918577991976488	0.14022460865885075	0.11305232515691004	0.12703793562863736	0.14157272733105727	0.1671517641180967	0.054676803076867404	0.07817997984046535	0.18436205605131833	0.10447882457348115	0.20544528916708157	0.1637283256889499	0.12865161349717158	0.11218041460972891	0.10009590611085602	0.11665729656361777	0.07227456397121926	0.07103295072679416	0.09363876992309832	0.11287285997542394	0.10325581494926113	0.10325581494926113	0.10325581494926113	0.10325581494926113	0.10325581494926113	0.10325581494926113	0.10325581494926113	0.10325581494926113	0.10325581494926113	0.10325581494926113	0.10325581494926113	0.10325581494926113	0.10325581494926113	0.10325581494926113	0.10325581494926113	0.10325581494926113	0.10325581494926113	0.10325581494926113	0.10325581494926113
0.1638218453154504	0.18420083712935037	0.18267304733016576	0.13223040079713866	0.16315357307743864	0.1681089574287533	0.15551282381037712	0.14782036311869104	0.1351612434857866	0.09880672930114395	0.10422531442138137	0.10539279771103165	0.15587038554241833	0.14003365495683617	0.17699284377179245	0.16599123140349675	0.13311594750602868	0.13381636835652938	0.11601073770876576	0.15555904033455503	0.14772251952301838	0.09876635231480342	0.11032229152583839	0.14376592109197076	0.12704410630890456	0.12704410630890456	0.12704410630890456	0.12704410630890456	0.12704410630890456	0.12704410630890456	0.12704410630890456	0.12704410630890456	0.12704410630890456	0.12704410630890456	0.12704410630890456	0.12704410630890456	0.12704410630890456	0.12704410630890456	0.12704410630890456	0.12704410630890456	0.12704410630890456	0.12704410630890456	0.12704410630890456	0.12704410630890456	0.12704410630890456	0.12704410630890456	0.12704410630890456	0.12704410630890456	0.12704410630890456	0.12704410630890456
0.8870286943536067	0.8494636497210212	0.8815387214451281	0.81804201029002	0.8267554907778948	0.8412872726814976	0.850868048742677	0.827128431857871	0.8821984825685186	0.7662989682369584	0.7838174191796543	0.7750581937083064	0.7750581937083064	0.7750581937083064	0.7750581937083064	0.7750581937083064	0.7750581937083064	0.7750581937083064	0.7750581937083064	0.7750581937083064	0.7750581937083064	0.7750581937083064	0.7750581937083064	0.7750581937083064	0.7750581937083064	0.7750581937083064	0.7750581937083064	0.7750581937083064	0.7750581937083064	0.7750581937083064	0.7750581937083064	0.7750581937083064	0.7750581937083064	0.7750581937083064	0.7750581937083064	0.7750581937083064	0.7750581937083064	0.7750581937083064	0.7750581937083064	0.7750581937083064	0.7750581937083064	0.7750581937083064	0.7750581937083064	0.7750581937083064	0.7750581937083064	0.7750581937083064	0.7750581937083064	0.7750581937083064	0.7750581937083064	0.7750581937083064
0.6440016803082474	0.7117326039205829	0.8136665974870163	0.7532246733997195	0.6831710665347515	0.8067649201664334	0.7787055988095186	0.6750680275584251	0.654851974497279	0.7757043734544218	0.7370400015309938	0.6827465829589822	0.6733199643352857	0.6613571700501253	0.6536891981160505	0.621465118709597	0.7271538263493722	0.7910121168854486	0.7590829716174105	0.7590829716174105	0.7590829716174105	0.7590829716174105	0.7590829716174105	0.7590829716174105	0.7590829716174105	0.7590829716174105	0.7590829716174105	0.7590829716174105	0.7590829716174105	0.7590829716174105	0.7590829716174105	0.7590829716174105	0.7590829716174105	0.7590829716174105	0.7590829716174105	0.7590829716174105	0.7590829716174105	0.7590829716174105	0.7590829716174105	0.7590829716174105	0.7590829716174105	0.7590829716174105	0.7590829716174105	0.7590829716174105	0.7590829716174105	0.7590829716174105	0.7590829716174105	0.7590829716174105	0.7590829716174105	0.7590829716174105
0.32163876278949943	0.26190635173776283	0.3909926702359416	0.33054545532514407	0.3315489361272035	0.3320728575549053	0.22627581687861512	0.3420474395333792	0.3319166777751662	0.24865075684969384	0.25026670478712415	0.23581354110638766	0.26259678195804964	0.2861284412709872	0.3111135295251069	0.2986209853980471	0.2986209853980471	0.2986209853980471	0.2986209853980471	0.2986209853980471	0.2986209853980471	0.2986209853980471	0.2986209853980471	0.2986209853980471	0.2986209853980471	0.2986209853980471	0.2986209853980471	0.2986209853980471	0.2986209853980471	0.2986209853980471	0.2986209853980471	0.2986209853980471	0.2986209853980471	0.2986209853980471	0.2986209853980471	0.2986209853980471	0.2986209853980471	0.2986209853980471	0.2986209853980471	0.2986209853980471	0.2986209853980471	0.2986209853980471	0.2986209853980471	0.2986209853980471	0.2986209853980471	0.2986209853980471	0.2986209853980471	0.2986209853980471	0.2986209853980471	0.2986209853980471
0.09061536185984609	0.16588456400844062	0.14584607491465199	0.08454400915942442	0.09771758650350826	0.07644070334997687	0.09574631041814934	0.08477848616768549	0.06607454961253124	0.06395449293384825	0.07496253735335098	0.0708751340940113	0.05980882351687021	0.1585008442232459	0.13801804821394967	0.04235579595236945	0.07471845210713951	0.11377158460702157	0.08296309801776841	0.0794068472750337	0.11771446609590872	0.14747272949280082	0.06100277249301005	0.14212793482754366	0.11397000419256494	0.14203579085457665	0.036170169521129586	0.09916043181040726	0.06766530066576842	0.06766530066576842	0.06766530066576842	0.06766530066576842	0.06766530066576842	0.06766530066576842	0.06766530066576842	0.06766530066576842	0.06766530066576842	0.06766530066576842	0.06766530066576842	0.06766530066576842	0.06766530066576842	0.06766530066576842	0.06766530066576842	0.06766530066576842	0.06766530066576842	0.06766530066576842	0.06766530066576842	0.06766530066576842	0.06766530066576842	0.06766530066576842
0.3696958079115341	0.3916186749538191	0.28485633999993365	0.24043995864373477	0.25789549667205425	0.2117944392982327	0.27303925499833953	0.233972421832042	0.2821812195395726	0.23490546390276185	0.22996927032672543	0.29918888323685844	0.25699599950797863	0.2430355017419171	0.2831970541141931	0.21885259676505703	0.32047494083359274	0.20497653697648716	0.2571326007166111	0.23510537854458158	0.3017111525101763	0.21717475925405158	0.24267699675141394	0.22992587800273276	0.22992587800273276	0.22992587800273276	0.22992587800273276	0.22992587800273276	0.22992587800273276	0.22992587800273276	0.22992587800273276	0.22992587800273276	0.22992587800273276	0.22992587800273276	0.22992587800273276	0.22992587800273276	0.22992587800273276	0.22992587800273276	0.22992587800273276	0.22992587800273276	0.22992587800273276	0.22992587800273276	0.22992587800273276	0.22992587800273276	0.22992587800273276	0.22992587800273276	0.22992587800273276	0.22992587800273276	0.22992587800273276	0.22992587800273276
0.32388618269282976	0.31552514371755197	0.2961815051182317	0.3411207408614497	0.3157488833559733	0.3218187307474041	0.3906422888234443	0.36113846240576924	0.3395862501246723	0.37158717717570494	0.38197745843000536	0.27201321206174556	0.3097327897686674	0.26548483363021297	0.2861750262565914	0.3097321910947726	0.2451130537968036	0.3206000901338843	0.2499195318251098	0.2740537785392821	0.2490202795683001	0.2615370290537911	0.2615370290537911	0.2615370290537911	0.2615370290537911	0.2615370290537911	0.2615370290537911	0.2615370290537911	0.2615370290537911	0.2615370290537911	0.2615370290537911	0.2615370290537911	0.2615370290537911	0.2615370290537911	0.2615370290537911	0.2615370290537911	0.2615370290537911	0.2615370290537911	0.2615370290537911	0.2615370290537911	0.2615370290537911	0.2615370290537911	0.2615370290537911	0.2615370290537911	0.2615370290537911	0.2615370290537911	0.2615370290537911	0.2615370290537911	0.2615370290537911	0.2615370290537911
0.2073800267784709	0.21271126583745856	0.21962058641772322	0.25631086077833726	0.1970923865537477	0.24583215503994243	0.19589358998298445	0.1814015107710175	0.25096504003665854	0.1864628208817021	0.2471501753608716	0.20466943418002828	0.15987289454817613	0.18039213182410524	0.26118282156055034	0.23787961524270368	0.20737334583967132	0.2884771907680169	0.24792526830384412	0.24792526830384412	0.24792526830384412	0.24792526830384412	0.24792526830384412	0.24792526830384412	0.24792526830384412	0.24792526830384412	0.24792526830384412	0.24792526830384412	0.24792526830384412	0.24792526830384412	0.24792526830384412	0.24792526830384412	0.24792526830384412	0.24792526830384412	0.24792526830384412	0.24792526830384412	0.24792526830384412	0.24792526830384412	0.24792526830384412	0.24792526830384412	0.24792526830384412	0.24792526830384412	0.24792526830384412	0.24792526830384412	0.24792526830384412	0.24792526830384412	0.24792526830384412	0.24792526830384412	0.24792526830384412	0.24792526830384412
0.3240554779685986	0.3124297195709763	0.2569084961201689	0.3099078736269439	0.24982500034355604	0.26278340637777403	0.2735184458784123	0.2815599900624125	0.25079958628965143	0.3059982000454768	0.31264635920551487	0.3402128300608203	0.2617351975594541	0.29993494339850657	0.31133018851850297	0.2875621968493999	0.41226461948974347	0.3832493102219573	0.32993729719696974	0.2952344400938114	0.31258586864539056	0.31258586864539056	0.31258586864539056	0.31258586864539056	0.31258586864539056	0.31258586864539056	0.31258586864539056	0.31258586864539056	0.31258586864539056	0.31258586864539056	0.31258586864539056	0.31258586864539056	0.31258586864539056	0.31258586864539056	0.31258586864539056	0.31258586864539056	0.31258586864539056	0.31258586864539056	0.31258586864539056	0.31258586864539056	0.31258586864539056	0.31258586864539056	0.31258586864539056	0.31258586864539056	0.31258586864539056	0.31258586864539056	0.31258586864539056	0.31258586864539056	0.31258586864539056	0.31258586864539056
0.0	0.0	0.0	0.0	0.0	0.0	0.0	0.0	0.0	0.0	0.018166994172369593	0.0	0.010897250098816277	0.0	0.0	0.0	0.0	0.0	0.0	0.0	0.0	0.0040684812258936645	0.001868287718951411	0.018166994172369593	0.001868287718951411	0.0	0.0	0.0	0.0	0.0	0.0	0.0	0.0	0.0	0.0	0.018166994172369593	0.0	0.036333988344739186	0.0	0.0	4.029795181743038e-05	2.014897590871519e-05	2.014897590871519e-05	2.014897590871519e-05	2.014897590871519e-05	2.014897590871519e-05	2.014897590871519e-05	2.014897590871519e-05	2.014897590871519e-05	2.014897590871519e-05
0.018662543424456227	0.014483084410520635	0.052056048946938986	0.018662543424456227	0.06851006766534225	0.018662543424456227	0.023551449480013104	0.06597232675324259	0.014483084410520635	0.057906880114783746	0.11782744599777303	0.10806002247909983	0.12437956134343	0.019371990466077516	0.09331271673032399	0.12316975982640505	0.07273092385640983	0.10420802174342858	0.06647268251141508	0.07198007963765654	0.1179102403876695	0.22374539497318913	0.0019192498414150772	0.037325086848912455	0.13022755158809254	0.08019896800119833	0.1408276268564128	0.05598763027336867	0.037283689671780466	0.03716135783449392	0.09749217613621672	0.14859090010460124	0.13508884077100605	0.1604948468534798	0.0617453797976139	0.048767463477577606	0.13856741763044358	0.056697077279357494	0.09310759167901242	0.11944330469152589	0.20649000199024592	0.06416512106782135	0.12482836998048079	0.07970456674903136	0.07727887132914307	0.04166827487726657	0.05947357310320483	0.05947357310320483	0.05947357310320483	0.05947357310320483
0.44456763485823103	0.38903594443921313	0.414775697441878	0.4556463002190361	0.4237788392770635	0.4458897579997438	0.37611691603566627	0.44131055436503747	0.41917500806271435	0.40771369576763006	0.42913759903208093	0.3785312344731737	0.4021266669823565	0.30660111261762985	0.3506803650252426	0.3377154974838714	0.37479317637830745	0.3084679578074481	0.38938350391032156	0.3707750765029645	0.40903331748044	0.4083174258914842	0.33014491010258373	0.38429897213392866	0.36131649052233267	0.38941502741974665	0.4099026664587429	0.32527199115733363	0.42470211545433406	0.3528639063084626	0.38236084401348186	0.3454260185981878	0.36766430270210704	0.4956508289679646	0.4010576726575262	0.344704883584954	0.32090590132303404	0.36508800866193436	0.40440315749465616	0.3320553223278644	0.3829228638942795	0.3574890931110719	0.3574890931110719	0.3574890931110719	0.3574890931110719	0.3574890931110719	0.3574890931110719	0.3574890931110719	0.3574890931110719	0.3574890931110719
0.24014536008312964	0.14440458393206468	0.14001500533431616	0.16763551995776255	0.15119937686040474	0.1471437824484321	0.1887784903920845	0.13284690690294773	0.10389054730301729	0.11220683802519439	0.14767289526420518	0.14939870626230928	0.13471118188665596	0.11903505179466088	0.15086467280215593	0.14677438470150778	0.13223242253769504	0.10509825222058014	0.12438536285996699	0.09367725673042922	0.08735818397256592	0.11992940660829193	0.1644530912021839	0.08188840959600913	0.11230185912463542	0.13049115839200537	0.06521740049697837	0.10073526568947623	0.07742126622633817	0.07169912976181488	0.07635942663578155	0.1477056416035913	0.09821255361356009	0.07615711510566484	0.1171664968098111	0.07880987914555643	0.08655038653450413	0.08905709943047237	0.12183316079973511	0.06982949790342076	0.0709363652303069	0.11808927279654072	0.09714600983565633	0.0756528663986728	0.10243539466098198	0.11621741760278358	0.10932640613188277	0.10932640613188277	0.10932640613188277	0.10932640613188277
0.3796612792051317	0.5107080932322637	0.5330006488877534	0.40096201441792295	0.39285678121443635	0.39143319340860094	0.5426050935533471	0.43262508962099466	0.27153125904745457	0.4463566154377076	0.31417915677160874	0.3863727656500203	0.37042999702438967	0.3567854468518612	0.3682703149466571	0.40448000699080505	0.28751855368096874	0.4607436242288021	0.5625500947985649	0.28895261041508047	0.32890969737827774	0.335940096255728	0.38667464552087916	0.27628751419903647	0.4331262098091428	0.4332020072477587	0.3750286415185981	0.38479338912397015	0.3748825747541716	0.39013842015266736	0.3835158289538405	0.30711303060299705	0.39535339570367556	0.37212775118203056	0.23091107838639552	0.29765636238419557	0.45599527692322245	0.41105064013577464	0.31739590205732915	0.431891904965318	0.37249269263868706	0.40581754364585654	0.40477670764933177	0.4052971256475942	0.4052971256475942	0.4052971256475942	0.4052971256475942	0.4052971256475942	0.4052971256475942	0.4052971256475942
0.27653799195715145	0.21631675679593024	0.24764060702817564	0.2514604874509269	0.17839505157857727	0.21175893255643585	0.20099113131479351	0.17388003418970563	0.3086503815610309	0.1536261106911907	0.21505445025975845	0.28451472128120825	0.24978458577048332	0.24978458577048332	0.24978458577048332	0.24978458577048332	0.24978458577048332	0.24978458577048332	0.24978458577048332	0.24978458577048332	0.24978458577048332	0.24978458577048332	0.24978458577048332	0.24978458577048332	0.24978458577048332	0.24978458577048332	0.24978458577048332	0.24978458577048332	0.24978458577048332	0.24978458577048332	0.24978458577048332	0.24978458577048332	0.24978458577048332	0.24978458577048332	0.24978458577048332	0.24978458577048332	0.24978458577048332	0.24978458577048332	0.24978458577048332	0.24978458577048332	0.24978458577048332	0.24978458577048332	0.24978458577048332	0.24978458577048332	0.24978458577048332	0.24978458577048332	0.24978458577048332	0.24978458577048332	0.24978458577048332	0.24978458577048332
0.22453343471141177	0.2084341493689936	0.2463217432036876	0.255643041524009	0.20326889435989093	0.1986086172497723	0.13754189059698527	0.16384331185452217	0.19525910215832284	0.19271327476555958	0.1845997568643107	0.2176007159718457	0.19602214951682534	0.30075837703940933	0.19664621967399976	0.2361959967297312	0.1120978717818422	0.17290585700670552	0.17565300625950467	0.14018458440602527	0.18262296571802009	0.18805660124109475	0.24824774520843332	0.19404390503318888	0.23986264038215255	0.20805488688091564	0.3047035137809223	0.21088534329967992	0.25374733745251404	0.20131292876197385	0.1719918282166265	0.25241275519927353	0.1899238455773181	0.173197184488131	0.1637109113385982	0.2836707385836236	0.1786737641663884	0.23817645841729584	0.1944382862890751	0.21141967171575038	0.24462584773845572	0.22802275972710306	0.22802275972710306	0.22802275972710306	0.22802275972710306	0.22802275972710306	0.22802275972710306	0.22802275972710306	0.22802275972710306	0.22802275972710306
0.2405404417831347	0.2916357405491351	0.24125385307074743	0.2887135691610469	0.25713413808350916	0.23249375762890465	0.2866278605724984	0.22803105429388254	0.271832250457625	0.24013175818945476	0.2542785443535915	0.3335909557013482	0.27885033192823305	0.2703660696631677	0.3166822170591611	0.29438635230785465	0.29504627601363115	0.29463676335809935	0.3451538599842516	0.26894375512446567	0.27909991164370496	0.28306296986564766	0.3383026354737551	0.272605717182228	0.30590423558018	0.23823506141420236	0.29190189236145075	0.2586590617699744	0.30457495632655873	0.3176486204306571	0.33998843191853084	0.3271239498118937	0.26080938806338116	0.3522950690518983	0.32721920330402354	0.25386137310176593	0.30205571714076707	0.2855670933149686	0.26430253710448603	0.3252607612187874	0.26549704712222155	0.2837045557682518	0.27167952954952784	0.2607231594911356	0.3048881015160556	0.28280563050359564	0.28280563050359564	0.28280563050359564	0.28280563050359564	0.28280563050359564
0.08711450484680612	0.0	0.0	0.16071428568140866	0.0	0.032134168681695635	0.0	0.0005888213019308815	0.0	0.0	0.053571428560469564	0.005509268132998659	0.0	0.00011883192268559708	0.053571428560469564	0.0	0.053571428560469564	0.0	0.053571428560469564	0.0	0.0	0.053571428560469564	0.0	0.053571428560469564	0.0	0.0	0.0	0.053571428560469564	0.04157415761544644	0.0	0.0	0.032134168681695635	0.0	0.0	0.0	0.10773167842287	0.053571428560469564	0.0	0.0	0.0	0.0	0.0	0.0	0.0	0.0	0.0	0.0	0.0	0.0	0.0
0.27396349044403917	0.16378332451218605	0.2076480458177554	0.2401298837941511	0.14374623283960522	0.13999253168400513	0.23642613134918938	0.19111012661687138	0.22298568630155108	0.12489914505243808	0.1393770078645481	0.08860443329706147	0.17344242298408152	0.24464465987994938	0.1476589822424998	0.1653682622484645	0.18038107323276958	0.21067681278165973	0.1485327003501744	0.16133547162765519	0.16311367314633346	0.1377600270541017	0.15496633584049135	0.12738873639383944	0.18605805814892348	0.219795609088419	0.14526012936020838	0.11976435683877801	0.11637615085605657	0.12002160470295259	0.07969043412135803	0.2005876769427915	0.09408845123392572	0.10413318148633506	0.10180825556601464	0.18086728610007582	0.11068293794214856	0.08870520877486993	0.11257463831198541	0.15355625213692714	0.183304470312683	0.16702868360094603	0.13750642069332586	0.15226755214713594	0.15226755214713594	0.15226755214713594	0.15226755214713594	0.15226755214713594	0.15226755214713594	0.15226755214713594
0.46891607637061544	0.42874656745543005	0.4522207033348954	0.4168853848581373	0.37938276318402	0.387200719039209	0.454856119770925	0.4460057991608116	0.457659964968465	0.4086943956938495	0.38588376680611497	0.45649468881488026	0.35654401576870015	0.46657709974548645	0.3763130973216025	0.4944983189813098	0.44210577178523325	0.4068794028325867	0.4650534209907417	0.38398926580132375	0.39873452550155425	0.5633275282209259	0.5025632401579154	0.43441426596761845	0.3580645557019976	0.3930402062812689	0.48213471065155594	0.4234866100586627	0.49803804255226597	0.43224387753489274	0.5261806959014261	0.3691517965801117	0.516398764280035	0.4734640875499991	0.4202308895268521	0.5614305877781948	0.43999282254122773	0.3916887571269861	0.49432187094484986	0.4497440058596436	0.47203293840224675	0.47203293840224675	0.47203293840224675	0.47203293840224675	0.47203293840224675	0.47203293840224675	0.47203293840224675	0.47203293840224675	0.47203293840224675	0.47203293840224675
0.24757210400750784	0.20210016925726856	0.19710355499292126	0.20898620227605957	0.15555728995754434	0.25355984454810554	0.2896725854002023	0.2719560289814477	0.20395043645991395	0.223712886965809	0.3085278190190535	0.3105291030723739	0.24680633098831337	0.20648534711942376	0.3796966550340067	0.2696382891668409	0.1722011260954459	0.13562810355209617	0.24190826750926614	0.19591442798549163	0.34361039714396674	0.28204614593704846	0.20276638407767972	0.22444686640811626	0.18715444442011767	0.26505658233385737	0.2402949459211084	0.17384364638155986	0.315728964824966	0.23957149567441213	0.20862138059704574	0.238533679969373	0.26054035150457666	0.3141402742176794	0.26460856967609203	0.25904781410125527	0.15882487420835265	0.1364558771606648	0.20677951266217992	0.20526449695461757	0.18978892522524035	0.19752671108992897	0.19752671108992897	0.19752671108992897	0.19752671108992897	0.19752671108992897	0.19752671108992897	0.19752671108992897	0.19752671108992897	0.19752671108992897
0.13021687989051423	0.13371140923943747	0.16647209865832313	0.08466079522586473	0.11663917362466499	0.18798140620060927	0.13966803520659715	0.12692276098798055	0.07653226222063919	0.1299859852193474	0.14799170981170612	0.07102164385606412	0.09015325214603435	0.0879474740839806	0.11425892653040165	0.11702216545577931	0.15941900532852732	0.113878583997998	0.11469087801585348	0.17324353254119526	0.10594219249043928	0.14981466772640328	0.09384255099862718	0.11621944739175057	0.11295177573617472	0.1128246596002697	0.0683384972916689	0.11842200623557622	0.061630334029827975	0.1028683093278937	0.08976207034346106	0.07452639429587699	0.08187644305303281	0.12986721313844887	0.10071609387699565	0.08740494451537198	0.09258163601932372	0.08390556656233936	0.07208651424943027	0.08705228586200461	0.13053328261607078	0.09370711735522096	0.10684535673226003	0.12162623384558098	0.09631373728752035	0.11285654570161219	0.0957903261182497	0.07616100514485542	0.1282531589294061	0.1016485730526595
0.2893450713066243	0.1796102303369814	0.18010989077617723	0.24538784893829457	0.3182165183998396	0.22394211174862755	0.09609370602848659	0.16241837733790235	0.15073450055519222	0.13637850788564554	0.18233767095338987	0.0891908855190802	0.10109961803364581	0.27275701568449506	0.29992450644045016	0.26207674255554647	0.33467957253929337	0.40547760927560766	0.3651447350160318	0.18183801051419407	0.18478493110837096	0.2096059997044677	0.26625212244854435	0.0018289578199355112	0.24058361309697268	0.1865130508463878	0.21388221767938428	0.22729751314274252	0.33874059322501543	0.2188450201042106	0.28922006908618286	0.23257305199605083	0.3636760214623681	0.272757014816535	0.10750277810385639	0.22536771724088836	0.5451152109212252	0.28984473079106404	0.29829722639007816	0.2454886870202132	0.18010988982142112	0.39031968794439076	0.18193884859611273	0.19201862233598674	0.2000291843916647	0.0004996604391958302	0.12836794678472363	0.1813383500749982	0.18173717243227538	0.15456968176311622
0.6002598145539193	0.4799335808545387	0.4837655349530478	0.6564907377928363	0.5080158527834429	0.5134502792206085	0.6095628645947296	0.6107843831888409	0.5066531643766783	0.5847430789837892	0.538898922088596	0.643900693469282	0.6033329186795712	0.6180164624394755	0.533720924159342	0.6827930105139504	0.611392591436348	0.6686343786088024	0.6261976566938801	0.6141689070532812	0.5551588558053043	0.5922414892559938	0.5637186820362537	0.5989648766559938	0.6834277693861625	0.6546792500050445	0.5218996045553548	0.5664302266514324	0.524178188119171	0.6522786805177091	0.5085394444249755	0.5511236829063854	0.6257705893418256	0.6794629744029324	0.5759323264960448	0.6141703237243011	0.5531988571976328	0.684740843366705	0.5914211989127727	0.5981836004587611	0.6481936960913302	0.6295882476185223	0.5650712948648585	0.5367774526962148	0.5708040637116473	0.4716157375084099	0.48667004441259076	0.5911869463652445	0.6958885328138399	0.601302907290501
0.1731322568824291	0.15591088812835108	0.20113727244999238	0.17690605331233236	0.1920652686006515	0.1755279949711669	0.22268611020035126	0.19847003285198536	0.17988621177385966	0.18109771865728852	0.2131604821977419	0.1875614628792353	0.12768771293967465	0.18358270507623367	0.19590870880549516	0.17286737782788703	0.17163652663581797	0.19483181082600523	0.12888687107712563	0.16544563991632757	0.17336859304880933	0.14625688539680815	0.22915743187608748	0.18093739990589694	0.16377576916364087	0.210966626063117	0.20534354617726777	0.17966993871000153	0.1822427005894461	0.22090024890400947	0.218084432833003	0.1702036952782156	0.16165351751544965	0.15043486616258644	0.17087962438860066	0.17067715685597398	0.17668959856993466	0.19469824153694965	0.18918897126549983	0.191423731906024	0.14931580481229376	0.23136262278042158	0.15693818125760034	0.17039573976716485	0.1838495753877832	0.1642360119688551	0.20287200327525054	0.18009790475462598	0.1867123801737297	0.22185047932806323
0.2575747788753944	0.2937024973251919	0.33082783624947704	0.1772336251758463	0.23624385656547928	0.1919608104975313	0.20298185933621055	0.28652152997149694	0.22973461912665558	0.24880075717828565	0.3249645868300943	0.2595092211454292	0.24242702048608883	0.16918372506798557	0.23108600780933283	0.21521691310119206	0.1973948446198787	0.2947988103001734	0.22340966751031496	0.23852342638583832	0.18974298986289143	0.19315854564708457	0.2639056087490126	0.24834651770743335	0.21637114588180725	0.2772670669962415	0.25167966684843585	0.24192112736795707	0.1825203566757802	0.28228717897175293	0.22258826684875524	0.24677110238749464	0.1772875121681376	0.2739130951536007	0.24448684960879447	0.26581161082709925	0.2692835682380907	0.21152300927207546	0.32400459652196084	0.20946846821647286	0.26762063150120613	0.2601985157846697	0.2593240776177042	0.2218533581370329	0.31846571693682585	0.27579357196963683	0.25793886072455735	0.2276448818782201	0.25684805501439967	0.3195083177042777
0.6634511292092237	0.7049576020697605	0.6921865647486392	0.5770685024084877	0.6691414071082702	0.6195498380107543	0.6133719130787328	0.708965214288172	0.6552269918093473	0.6796633447955363	0.6191341220371056	0.6716228947635435	0.6822809525920157	0.5962451893624297	0.6768532258952549	0.6811482164828643	0.5911381635482209	0.6186951568633139	0.615817784669486	0.6561978069779042	0.6262015764517226	0.5290638181344943	0.6303907522953347	0.5995334981801905	0.7468459415449888	0.6492007143659204	0.6121672127935439	0.6179981073779395	0.6476416055088072	0.6364205042114086	0.6377100360959614	0.6468882977469684	0.6713721294863326	0.7382246069126414	0.6402852689166745	0.6956623789900672	0.6866770380503677	0.713152221340258	0.7573895373975899	0.6927944608811895	0.6771701712290298	0.6550463995959772	0.7095935747295716	0.6823199871627744	0.6823199871627744	0.6823199871627744	0.6823199871627744	0.6823199871627744	0.6823199871627744	0.6823199871627744
0.17455785519938094	0.10370969177347776	0.1606498494944187	0.07263577901897711	0.252853309180417	0.16591069227608643	0.1144456920769495	0.1035066364802022	0.15189436853225358	0.16862125944129583	0.1500805159079868	0.1593508876746413	0.1593508876746413	0.1593508876746413	0.1593508876746413	0.1593508876746413	0.1593508876746413	0.1593508876746413	0.1593508876746413	0.1593508876746413	0.1593508876746413	0.1593508876746413	0.1593508876746413	0.1593508876746413	0.1593508876746413	0.1593508876746413	0.1593508876746413	0.1593508876746413	0.1593508876746413	0.1593508876746413	0.1593508876746413	0.1593508876746413	0.1593508876746413	0.1593508876746413	0.1593508876746413	0.1593508876746413	0.1593508876746413	0.1593508876746413	0.1593508876746413	0.1593508876746413	0.1593508876746413	0.1593508876746413	0.1593508876746413	0.1593508876746413	0.1593508876746413	0.1593508876746413	0.1593508876746413	0.1593508876746413	0.1593508876746413	0.1593508876746413
0.6089583120408918	0.5787788504902378	0.5166326585043297	0.5500306056482265	0.535198926516178	0.47136250967444476	0.5032807180953114	0.5032807180953114	0.5032807180953114	0.5032807180953114	0.5032807180953114	0.5032807180953114	0.5032807180953114	0.5032807180953114	0.5032807180953114	0.5032807180953114	0.5032807180953114	0.5032807180953114	0.5032807180953114	0.5032807180953114	0.5032807180953114	0.5032807180953114	0.5032807180953114	0.5032807180953114	0.5032807180953114	0.5032807180953114	0.5032807180953114	0.5032807180953114	0.5032807180953114	0.5032807180953114	0.5032807180953114	0.5032807180953114	0.5032807180953114	0.5032807180953114	0.5032807180953114	0.5032807180953114	0.5032807180953114	0.5032807180953114	0.5032807180953114	0.5032807180953114	0.5032807180953114	0.5032807180953114	0.5032807180953114	0.5032807180953114	0.5032807180953114	0.5032807180953114	0.5032807180953114	0.5032807180953114	0.5032807180953114	0.5032807180953114
0.0	0.10814699136443769	0.0	0.0	0.08102038398192711	5.990636093410759e-05	0.08090057126005888	0.028033444144579187	0.027006794660642368	0.08102038398192711	0.052986939837347924	0.08102038398192711	0.02706670102157648	0.10072725946082071	0.02972425819997831	0.05413340204315296	0.054013589321284736	0.025980145176705553	0.04423314085786377	0.04380213246244279	0.020958648445265612	0.054013589321284736	0.02833028476317702	0.025980145176705553	0.027006794660642368	0.03781389260800015	0.0010266494839368155	0.05407349568221884	0.08102038398192711	0.048025349466842095	0.0	0.027006794660642368	0.1270042452561241	0.054013589321284736	0.027006794660642368	0.08072354336332928	0.05386516901198582	0.05386516901198582	0.05386516901198582	0.05386516901198582	0.05386516901198582	0.05386516901198582	0.05386516901198582	0.05386516901198582	0.05386516901198582	0.05386516901198582	0.05386516901198582	0.05386516901198582	0.05386516901198582	0.05386516901198582
0.25722519692716567	0.2702076466621219	0.2289538906136549	0.2216850055007425	0.2429562706177707	0.2103941898346187	0.22050465420529825	0.2742696835436821	0.2993615673666179	0.270611169025544	0.3067757265653789	0.25880841121179166	0.2138407531861135	0.211368800511327	0.26674497459304514	0.21538641642349082	0.24234112611988995	0.20310326026603015	0.26487774995220587	0.25718662220421157	0.269020807114657	0.2370494023256779	0.1968368063423013	0.2574128660122146	0.23723807239248632	0.2451391953120723	0.24841814898174036	0.2467786721469063	0.2467786721469063	0.2467786721469063	0.2467786721469063	0.2467786721469063	0.2467786721469063	0.2467786721469063	0.2467786721469063	0.2467786721469063	0.2467786721469063	0.2467786721469063	0.2467786721469063	0.2467786721469063	0.2467786721469063	0.2467786721469063	0.2467786721469063	0.2467786721469063	0.2467786721469063	0.2467786721469063	0.2467786721469063	0.2467786721469063	0.2467786721469063	0.2467786721469063
0.15722576328347712	0.14074271542909889	0.2023436221684438	0.14050358907520613	0.14136674552174058	0.14124557119713066	0.1323496708735084	0.13440165383536515	0.08694117867532253	0.14226193978997195	0.10967096034420076	0.19854170457052858	0.15093338192287006	0.12574481685827935	0.14043286243177697	0.09964593296199505	0.15978871907249267	0.11289723015777718	0.15061930566063803	0.10306545669634812	0.12684238117849309	0.12684238117849309	0.12684238117849309	0.12684238117849309	0.12684238117849309	0.12684238117849309	0.12684238117849309	0.12684238117849309	0.12684238117849309	0.12684238117849309	0.12684238117849309	0.12684238117849309	0.12684238117849309	0.12684238117849309	0.12684238117849309	0.12684238117849309	0.12684238117849309	0.12684238117849309	0.12684238117849309	0.12684238117849309	0.12684238117849309	0.12684238117849309	0.12684238117849309	0.12684238117849309	0.12684238117849309	0.12684238117849309	0.12684238117849309	0.12684238117849309	0.12684238117849309	0.12684238117849309
0.3434682449154861	0.290477978706209	0.30968594214117123	0.30718439664544833	0.2581944332495627	0.2869035034101638	0.3361518531314533	0.3511139809935865	0.2944165807248497	0.29061054045245377	0.24206943424125354	0.3184147459122603	0.28241445287680084	0.29336412206196455	0.31667109989247577	0.2756029206457792	0.2970842707819279	0.27817035904391657	0.3403976801517334	0.327763934020862	0.2538656601363833	0.24705142268374172	0.30203740199189993	0.3523301738718168	0.31396861992661923	0.34247025073395776	0.2428440016467833	0.290116413413889	0.25942495999528775	0.2888502052272128	0.26688775869197223	0.25745720872312594	0.3051662233063012	0.3184692628522653	0.31890133355809236	0.3133060039421154	0.2996963618357611	0.30650118288893824	0.30650118288893824	0.30650118288893824	0.30650118288893824	0.30650118288893824	0.30650118288893824	0.30650118288893824	0.30650118288893824	0.30650118288893824	0.30650118288893824	0.30650118288893824	0.30650118288893824	0.30650118288893824
0.32220008675847567	0.30684110739756015	0.32240589774220585	0.2671097123406782	0.30697354243752467	0.29959273774375617	0.2775691628407648	0.26774750071592	0.2685019615246306	0.2682612983661429	0.31748861986778226	0.2731231808327864	0.2757896689993878	0.31675002065160945	0.3551464994053682	0.3638180557701193	0.28309657580669706	0.3282126725026839	0.31795642264301394	0.27545590335846637	0.32969016188354644	0.2820727485551267	0.29747705203228936	0.2870889564955651	0.2806536752730634	0.24876600155217388	0.24816079664675442	0.2737227786567248	0.2856104740689488	0.253143940814019	0.2666110907262223	0.2717680242911208	0.2691895575086715	0.2691895575086715	0.2691895575086715	0.2691895575086715	0.2691895575086715	0.2691895575086715	0.2691895575086715	0.2691895575086715	0.2691895575086715	0.2691895575086715	0.2691895575086715	0.2691895575086715	0.2691895575086715	0.2691895575086715	0.2691895575086715	0.2691895575086715	0.2691895575086715	0.2691895575086715
0.5209842992235973	0.35353724826702954	0.23430107289383498	0.3367821742571753	0.5667676600706385	0.3048910075341039	0.2587410817569745	0.2844687044660135	0.28961339987907786	0.22358478099116338	0.2027118664962739	0.14322577433645478	0.24875491506882452	0.17731863147466484	0.15946645056863865	0.35913960230114644	0.14727952906342856	0.28891770066331307	0.1982877819452602	0.17228722608465746	0.27412759802423	0.40897772491295453	0.21404268012409722	0.2608987846649938	0.27509354218469717	0.22217247274332613	0.14213457813927105	0.2845986035374225	0.1677984667899763	0.29051853249815357	0.27714455949984895	0.37251651517726886	0.038547109766567056	0.24869537621790244	0.14362124299223475	0.14362124299223475	0.14362124299223475	0.14362124299223475	0.14362124299223475	0.14362124299223475	0.14362124299223475	0.14362124299223475	0.14362124299223475	0.14362124299223475	0.14362124299223475	0.14362124299223475	0.14362124299223475	0.14362124299223475	0.14362124299223475	0.14362124299223475
0.22495149609720694	0.2502715421667812	0.24132095752461832	0.2759436165994099	0.3181460456811125	0.31280705469457215	0.2974725859970237	0.31846689689029706	0.2777255274373987	0.21626024769662633	0.30739133355672393	0.22953482505635278	0.34602696072470396	0.3327826573051974	0.2368482122396193	0.32267375338013865	0.28173906396275433	0.3678466245775878	0.3417697156103813	0.34772787809884365	0.35602701355595623	0.2985829533776605	0.3273049834668084	0.3273049834668084	0.3273049834668084	0.3273049834668084	0.3273049834668084	0.3273049834668084	0.3273049834668084	0.3273049834668084	0.3273049834668084	0.3273049834668084	0.3273049834668084	0.3273049834668084	0.3273049834668084	0.3273049834668084	0.3273049834668084	0.3273049834668084	0.3273049834668084	0.3273049834668084	0.3273049834668084	0.3273049834668084	0.3273049834668084	0.3273049834668084	0.3273049834668084	0.3273049834668084	0.3273049834668084	0.3273049834668084	0.3273049834668084	0.3273049834668084
0.10018741011096884	0.12186385463525516	0.18504867043383227	0.10857916416021107	0.10480197007982642	0.1489202654262327	0.11245487394443077	0.08748937159641026	0.1746119323978168	0.061712183255566495	0.11823509758175067	0.20351110359944438	0.13294387933404203	0.2678791870849813	0.13619931778536895	0.12883004059634817	0.25100988026855453	0.13594130679209196	0.12775936449247446	0.28941162560426725	0.20386492969187414	0.17082628292949248	0.13592257743475694	0.26097031330011344	0.25809011354577116	0.10525255855392807	0.1358236808696682	0.21463787804151221	0.13769302625972865	0.1895557089595353	0.20802339362143354	0.1515262263004625	0.3013417519548577	0.2239226672901694	0.13296695180055618	0.15162300924695396	0.36703732756364005	0.19904462403178533	0.1567500159457511	0.20551254648770154	0.1470597471299993	0.1762861468088504	0.1762861468088504	0.1762861468088504	0.1762861468088504	0.1762861468088504	0.1762861468088504	0.1762861468088504	0.1762861468088504	0.1762861468088504
0.22565664157670948	0.11613081169605569	0.15416165527690776	0.17729024961983564	0.14186889341996112	0.19006611523636252	0.17914504352950636	0.14936663726636007	0.1648366214363159	0.20473766750920444	0.16777245851651107	0.14613576975658926	0.18038167647290038	0.17939216271628136	0.18580425154126992	0.18986737156934494	0.15378208815722838	0.19428577439232025	0.18375581111745426	0.19400016317205113	0.16010576020916722	0.19440015304650154	0.1953128989348369	0.19164158389668845	0.19347508455672283	0.19255833422670565	0.19255833422670565	0.19255833422670565	0.19255833422670565	0.19255833422670565	0.19255833422670565	0.19255833422670565	0.19255833422670565	0.19255833422670565	0.19255833422670565	0.19255833422670565	0.19255833422670565	0.19255833422670565	0.19255833422670565	0.19255833422670565	0.19255833422670565	0.19255833422670565	0.19255833422670565	0.19255833422670565	0.19255833422670565	0.19255833422670565	0.19255833422670565	0.19255833422670565	0.19255833422670565	0.19255833422670565
0.28317836513068123	0.23124155125063275	0.21364119888207442	0.2777062275628919	0.24532095000834028	0.23032179240591927	0.24833697336567026	0.2395614618813134	0.1988470957238293	0.3130949841995853	0.303523553662923	0.3351455991632674	0.2527824689131096	0.224479304968636	0.22038208763526396	0.23285712385699803	0.20070205723864465	0.24864190745082884	0.24540539776729978	0.18825616665083567	0.23240252477479978	0.23696076673243927	0.27073170297741406	0.2865074692725873	0.23315578123457456	0.18372070649436956	0.20621222966724828	0.18033567497109085	0.3631455620616377	0.3061550131713654	0.33465028761650156	0.33465028761650156	0.33465028761650156	0.33465028761650156	0.33465028761650156	0.33465028761650156	0.33465028761650156	0.33465028761650156	0.33465028761650156	0.33465028761650156	0.33465028761650156	0.33465028761650156	0.33465028761650156	0.33465028761650156	0.33465028761650156	0.33465028761650156	0.33465028761650156	0.33465028761650156	0.33465028761650156	0.33465028761650156
0.290265545572668	0.36124457519001557	0.2614378084321037	0.30506706351495166	0.2763129478799197	0.3180319488007553	0.29938475898115535	0.3685040084117525	0.34343406017998523	0.23730735895738442	0.30059177281964006	0.27506315405846493	0.37604596487054026	0.3573694906395615	0.4402497407086405	0.29947187648053425	0.3219595699256298	0.3188578763284816	0.3204087231270557	0.3204087231270557	0.3204087231270557	0.3204087231270557	0.3204087231270557	0.3204087231270557	0.3204087231270557	0.3204087231270557	0.3204087231270557	0.3204087231270557	0.3204087231270557	0.3204087231270557	0.3204087231270557	0.3204087231270557	0.3204087231270557	0.3204087231270557	0.3204087231270557	0.3204087231270557	0.3204087231270557	0.3204087231270557	0.3204087231270557	0.3204087231270557	0.3204087231270557	0.3204087231270557	0.3204087231270557	0.3204087231270557	0.3204087231270557	0.3204087231270557	0.3204087231270557	0.3204087231270557	0.3204087231270557	0.3204087231270557
0.23080686958226268	0.140489631428828	0.16013302603912144	0.17287237354142782	0.12072887228173199	0.14105942588554404	0.06674025531552677	0.11468496898989104	0.14435473217177083	0.06511278363224564	0.11110423761016346	0.13290678429717337	0.18114783221054406	0.13710572097541796	0.10647926405040367	0.12910071307175058	0.13102533730435925	0.14821323307608755	0.1774406794846779	0.09422503184090217	0.11236893652034932	0.10029909664982259	0.06875176846325792	0.10718213626341411	0.1489776297559916	0.173791022578141	0.12030632647333413	0.1700444222812875	0.10699203568483813	0.13851822898306282	0.13851822898306282	0.13851822898306282	0.13851822898306282	0.13851822898306282	0.13851822898306282	0.13851822898306282	0.13851822898306282	0.13851822898306282	0.13851822898306282	0.13851822898306282	0.13851822898306282	0.13851822898306282	0.13851822898306282	0.13851822898306282	0.13851822898306282	0.13851822898306282	0.13851822898306282	0.13851822898306282	0.13851822898306282	0.13851822898306282
0.32861938626120896	0.3103666211348517	0.30446604006488803	0.2463961676329147	0.2764850172969315	0.32946157960351097	0.25331979090256895	0.24577341394033134	0.30000789513662734	0.25929084717447115	0.28919585528767516	0.2969293376030898	0.2880265381958813	0.21917703197169408	0.2270660541447971	0.21857042994809703	0.2999203243204042	0.19474696528824761	0.27921418791901975	0.2673401790497574	0.38122631051091954	0.26237731256812946	0.3218018115395245	0.3218018115395245	0.3218018115395245	0.3218018115395245	0.3218018115395245	0.3218018115395245	0.3218018115395245	0.3218018115395245	0.3218018115395245	0.3218018115395245	0.3218018115395245	0.3218018115395245	0.3218018115395245	0.3218018115395245	0.3218018115395245	0.3218018115395245	0.3218018115395245	0.3218018115395245	0.3218018115395245	0.3218018115395245	0.3218018115395245	0.3218018115395245	0.3218018115395245	0.3218018115395245	0.3218018115395245	0.3218018115395245	0.3218018115395245	0.3218018115395245
0.10105057916283224	0.0903616256321984	0.10103560412780971	0.13364814983433504	0.06741132009015842	0.07525360315570559	0.07454471200418629	0.11417890549551069	0.15051787157727528	0.07524006426415382	0.10645987671293239	0.10977621888408905	0.0756736976948824	0.0765598925636613	0.07923415190133573	0.17152699537482666	0.06747438638021261	0.07218528481337257	0.06411711397810203	0.08240237609573307	0.11461024332496966	0.09796307358833509	0.06980709965174692	0.06659611712798046	0.07077618847882108	0.09715088787460058	0.08396353817671083	0.08396353817671083	0.08396353817671083	0.08396353817671083	0.08396353817671083	0.08396353817671083	0.08396353817671083	0.08396353817671083	0.08396353817671083	0.08396353817671083	0.08396353817671083	0.08396353817671083	0.08396353817671083	0.08396353817671083	0.08396353817671083	0.08396353817671083	0.08396353817671083	0.08396353817671083	0.08396353817671083	0.08396353817671083	0.08396353817671083	0.08396353817671083	0.08396353817671083	0.08396353817671083
0.1676534699144572	0.1847999785668579	0.23116917279121563	0.20290351698792777	0.13459109655655	0.13896745207584169	0.1819859801803026	0.15421717283541075	0.19866282262847607	0.1305936435716716	0.12751374960349893	0.1269346450984703	0.19382349661673776	0.13993207285847004	0.15571089081546047	0.16738223381875988	0.15706889977665664	0.13510412825819415	0.2046372680879916	0.14078351160031538	0.17243981342714104	0.10925917836210845	0.10099612742957187	0.10971998631191734	0.1053580568707446	0.1053580568707446	0.1053580568707446	0.1053580568707446	0.1053580568707446	0.1053580568707446	0.1053580568707446	0.1053580568707446	0.1053580568707446	0.1053580568707446	0.1053580568707446	0.1053580568707446	0.1053580568707446	0.1053580568707446	0.1053580568707446	0.1053580568707446	0.1053580568707446	0.1053580568707446	0.1053580568707446	0.1053580568707446	0.1053580568707446	0.1053580568707446	0.1053580568707446	0.1053580568707446	0.1053580568707446	0.1053580568707446
0.24869664225072338	0.19743114381032964	0.2680862227962922	0.18508622599693852	0.20135633005152767	0.2576206770837218	0.2370382445590605	0.19371937789992413	0.1623182833289811	0.2539093518012387	0.2548789385611184	0.23336080682476093	0.2396376125940534	0.22557532064457672	0.3084637453302013	0.24761036930622457	0.20413533422713442	0.20545683072411153	0.19030763432339515	0.24053691890088855	0.29409876592821454	0.2596561763754755	0.23178313238451992	0.23064255314202364	0.23121284276327178	0.23121284276327178	0.23121284276327178	0.23121284276327178	0.23121284276327178	0.23121284276327178	0.23121284276327178	0.23121284276327178	0.23121284276327178	0.23121284276327178	0.23121284276327178	0.23121284276327178	0.23121284276327178	0.23121284276327178	0.23121284276327178	0.23121284276327178	0.23121284276327178	0.23121284276327178	0.23121284276327178	0.23121284276327178	0.23121284276327178	0.23121284276327178	0.23121284276327178	0.23121284276327178	0.23121284276327178	0.23121284276327178
0.12134439499905789	0.10924742125285926	0.17056144138965323	0.12941008667844894	0.1772708949214811	0.21004649421942037	0.17257586644029208	0.14888473464730215	0.16152374075081727	0.1768332984241444	0.22311090949176662	0.13286894191778761	0.17936043297314122	0.12481143004444038	0.17921878937091287	0.15816197015942257	0.15320041217644118	0.16238265227855248	0.1652901390636445	0.12199201460791777	0.1635711347579951	0.16886806149298045	0.11300597031181844	0.14093701590239943	0.14093701590239943	0.14093701590239943	0.14093701590239943	0.14093701590239943	0.14093701590239943	0.14093701590239943	0.14093701590239943	0.14093701590239943	0.14093701590239943	0.14093701590239943	0.14093701590239943	0.14093701590239943	0.14093701590239943	0.14093701590239943	0.14093701590239943	0.14093701590239943	0.14093701590239943	0.14093701590239943	0.14093701590239943	0.14093701590239943	0.14093701590239943	0.14093701590239943	0.14093701590239943	0.14093701590239943	0.14093701590239943	0.14093701590239943
0.4044752005802101	0.3143686732965957	0.3054384296762795	0.33802401159930817	0.3515031577047166	0.36791780607707925	0.28577514057145675	0.26401860487211914	0.2702577730449487	0.31369900613619295	0.2685398948000056	0.3125294883734579	0.2937319798491787	0.33926506190833455	0.29038468380723476	0.29717611219087864	0.2883512984587674	0.34241768952016316	0.31107983271141426	0.3492096221157979	0.30595940255684057	0.2871381428973084	0.32101352070708544	0.35720750060502604	0.33911051065605574	0.33911051065605574	0.33911051065605574	0.33911051065605574	0.33911051065605574	0.33911051065605574	0.33911051065605574	0.33911051065605574	0.33911051065605574	0.33911051065605574	0.33911051065605574	0.33911051065605574	0.33911051065605574	0.33911051065605574	0.33911051065605574	0.33911051065605574	0.33911051065605574	0.33911051065605574	0.33911051065605574	0.33911051065605574	0.33911051065605574	0.33911051065605574	0.33911051065605574	0.33911051065605574	0.33911051065605574	0.33911051065605574
0.22927219543760943	0.20228613979999233	0.25399389966708646	0.1843228219247786	0.17383403140691495	0.2287579886210831	0.16443883784829627	0.17954433185569954	0.17765187437577848	0.18397755878809538	0.17868579729223233	0.18762053963786332	0.16720165740045342	0.23042793210754228	0.15495899781533912	0.1722982759547352	0.23336180218518823	0.1376677458228387	0.20211269233138812	0.18776470956371036	0.17612176957007117	0.12983482929204257	0.20899391689205415	0.22667248133740797	0.175639293059357	0.17300064361532178	0.21548910080077624	0.2037278812207699	0.24348748201668247	0.20747676158463388	0.2254821218006582	0.2254821218006582	0.2254821218006582	0.2254821218006582	0.2254821218006582	0.2254821218006582	0.2254821218006582	0.2254821218006582	0.2254821218006582	0.2254821218006582	0.2254821218006582	0.2254821218006582	0.2254821218006582	0.2254821218006582	0.2254821218006582	0.2254821218006582	0.2254821218006582	0.2254821218006582	0.2254821218006582	0.2254821218006582
0.23567526951049672	0.222358150704683	0.14741670746089186	0.1397766864445322	0.16611888704495678	0.19757666914011834	0.16998725459605363	0.16348268578791922	0.16881629569824294	0.19569946213507625	0.12601799629831698	0.14812406841080106	0.15681479123412195	0.13646425093801604	0.15236289508660047	0.11587875296056627	0.12882014673209655	0.13768436229511746	0.17513295260593723	0.15561467241217658	0.12980199399689335	0.13696450125102266	0.15423375271610126	0.1871845248484316	0.10902195625358095	0.15551674463420617	0.19469992368636826	0.20133113267610636	0.1329337672335242	0.13643351561542844	0.1326324375167699	0.13453297656609917	0.13453297656609917	0.13453297656609917	0.13453297656609917	0.13453297656609917	0.13453297656609917	0.13453297656609917	0.13453297656609917	0.13453297656609917	0.13453297656609917	0.13453297656609917	0.13453297656609917	0.13453297656609917	0.13453297656609917	0.13453297656609917	0.13453297656609917	0.13453297656609917	0.13453297656609917	0.13453297656609917
0.043518524799423586	0.03901560865162876	0.07465410328847483	0.05620674471037694	0.047832295457284624	0.07076869666170114	0.046053778676774584	0.10177455972292782	0.06228314064886026	0.06945810216710734	0.08760200484527671	0.08833284337505944	0.07760754559235677	0.0705973436771663	0.04680102532551247	0.09013029381740965	0.017354224306999694	0.07600991029064307	0.061724582840161135	0.07459847175046129	0.06821458517201849	0.08035323619127148	0.10136597057345466	0.05061536882159869	0.048444885254197656	0.08286259171949716	0.0665440037914052	0.12762392697029407	0.02737745785044595	0.03680664655988989	0.03209205220516792	0.03209205220516792	0.03209205220516792	0.03209205220516792	0.03209205220516792	0.03209205220516792	0.03209205220516792	0.03209205220516792	0.03209205220516792	0.03209205220516792	0.03209205220516792	0.03209205220516792	0.03209205220516792	0.03209205220516792	0.03209205220516792	0.03209205220516792	0.03209205220516792	0.03209205220516792	0.03209205220516792	0.03209205220516792
0.13955818866478786	0.07599534319436263	0.06659425087288491	0.07043761598800351	0.061913114128067014	0.062284332140923625	0.06069662203559555	0.06596776881033847	0.0626898300775928	0.06981611445290314	0.0710307962226341	0.07398486938152636	0.06359121685036626	0.10308701088780808	0.056632042039539664	0.09238934671223893	0.07419058941385406	0.08859124019140881	0.07795255425552045	0.12802559837966312	0.10298907631759179	0.10298907631759179	0.10298907631759179	0.10298907631759179	0.10298907631759179	0.10298907631759179	0.10298907631759179	0.10298907631759179	0.10298907631759179	0.10298907631759179	0.10298907631759179	0.10298907631759179	0.10298907631759179	0.10298907631759179	0.10298907631759179	0.10298907631759179	0.10298907631759179	0.10298907631759179	0.10298907631759179	0.10298907631759179	0.10298907631759179	0.10298907631759179	0.10298907631759179	0.10298907631759179	0.10298907631759179	0.10298907631759179	0.10298907631759179	0.10298907631759179	0.10298907631759179	0.10298907631759179
0.14977192256950814	0.057879187122674654	0.03308071925260768	0.02286658780780699	0.04318651179788547	0.06079844233759183	0.03499696984930513	0.047257213299817635	0.0389082885061885	0.038251571907873885	0.012580987499741606	0.026420087038383937	0.031120411711953806	0.02601183468274239	0.02408602110713305	0.029036945080750286	0.06569156985572537	0.06476624400153076	0.06334226542406866	0.05221266307329017	0.05033049657789889	0.03650066434584407	0.026555039832548387	0.03532796199597018	0.03905014083756093	0.02811303190152537	0.02820188544061654	0.028157458671070956	0.028157458671070956	0.028157458671070956	0.028157458671070956	0.028157458671070956	0.028157458671070956	0.028157458671070956	0.028157458671070956	0.028157458671070956	0.028157458671070956	0.028157458671070956	0.028157458671070956	0.028157458671070956	0.028157458671070956	0.028157458671070956	0.028157458671070956	0.028157458671070956	0.028157458671070956	0.028157458671070956	0.028157458671070956	0.028157458671070956	0.028157458671070956	0.028157458671070956
0.05940469788158609	0.08886609261489602	0.06713641886798657	0.046910585195419595	0.07414519181154212	0.05454133619545678	0.04640464502832926	0.030258674337386316	0.04487092383758604	0.032812761620107066	0.035632222401631615	0.03913263326893414	0.04992573523028974	0.03188546383337099	0.02932901482636189	0.03253820694179645	0.04242461588852182	0.0959495262837437	0.04522364957486254	0.04056456298077336	0.07385761485514038	0.033602779157537656	0.038382372820060316	0.05151043082185411	0.046695237969914476	0.030422040982360107	0.07975397563513517	0.02173835689286027	0.06660038172537128	0.04013318811025934	0.04167092784433187	0.05418627078276926	0.04792859931355056	0.04792859931355056	0.04792859931355056	0.04792859931355056	0.04792859931355056	0.04792859931355056	0.04792859931355056	0.04792859931355056	0.04792859931355056	0.04792859931355056	0.04792859931355056	0.04792859931355056	0.04792859931355056	0.04792859931355056	0.04792859931355056	0.04792859931355056	0.04792859931355056	0.04792859931355056
0.14612272656155398	0.11578857866563443	0.060266737958358775	0.0	0.12608718213411163	0.05485679690453429	0.07123038713893359	0.10959204549658791	0.1014460003317399	0.09375996444650427	0.0	0.06907782716134823	0.03021561387285099	0.0	0.24353788132249252	0.12176894066124626	0.12176894066124626	0.12176894066124626	0.12176894066124626	0.12176894066124626	0.12176894066124626	0.12176894066124626	0.12176894066124626	0.12176894066124626	0.12176894066124626	0.12176894066124626	0.12176894066124626	0.12176894066124626	0.12176894066124626	0.12176894066124626	0.12176894066124626	0.12176894066124626	0.12176894066124626	0.12176894066124626	0.12176894066124626	0.12176894066124626	0.12176894066124626	0.12176894066124626	0.12176894066124626	0.12176894066124626	0.12176894066124626	0.12176894066124626	0.12176894066124626	0.12176894066124626	0.12176894066124626	0.12176894066124626	0.12176894066124626	0.12176894066124626	0.12176894066124626	0.12176894066124626
0.11385778974191638	0.13306407260317826	0.10637087964909127	0.10155707271825402	0.07198956344075308	0.1174246263235896	0.07374389037504277	0.07644498690737159	0.08003878258285459	0.0828427833360415	0.0742731095175955	0.0670267448891374	0.039723793851504804	0.0673678838822621	0.10556043033471312	0.07025407784969219	0.05719704430908939	0.05591571069961945	0.05775364392941199	0.09289366140452363	0.08123911757871206	0.09310079300216026	0.08456648687958965	0.11921009598256734	0.1018882914310785	0.1018882914310785	0.1018882914310785	0.1018882914310785	0.1018882914310785	0.1018882914310785	0.1018882914310785	0.1018882914310785	0.1018882914310785	0.1018882914310785	0.1018882914310785	0.1018882914310785	0.1018882914310785	0.1018882914310785	0.1018882914310785	0.1018882914310785	0.1018882914310785	0.1018882914310785	0.1018882914310785	0.1018882914310785	0.1018882914310785	0.1018882914310785	0.1018882914310785	0.1018882914310785	0.1018882914310785	0.1018882914310785
0.060134011628626166	0.045396651800848425	0.05462047413615893	0.07531279755523974	0.0768227422290206	0.04202447020030132	0.021848189746236205	0.030337445017422023	0.07987758920754356	0.06472943750127594	0.04186475268704459	0.06280357061184569	0.07596004806115965	0.05952080663621564	0.04262198909918465	0.08498730133097929	0.06599832964585772	0.03985491444063212	0.015162921818506394	0.039878005744627174	0.09328219604515714	0.05509462308581797	0.05482811115882721	0.05324965225755534	0.05403888170819127	0.05403888170819127	0.05403888170819127	0.05403888170819127	0.05403888170819127	0.05403888170819127	0.05403888170819127	0.05403888170819127	0.05403888170819127	0.05403888170819127	0.05403888170819127	0.05403888170819127	0.05403888170819127	0.05403888170819127	0.05403888170819127	0.05403888170819127	0.05403888170819127	0.05403888170819127	0.05403888170819127	0.05403888170819127	0.05403888170819127	0.05403888170819127	0.05403888170819127	0.05403888170819127	0.05403888170819127	0.05403888170819127
0.09456472730041326	0.0687548414038167	0.06217600745574552	0.06923725478197289	0.04871405658773956	0.05598522690295325	0.08082613798423338	0.05936045692775113	0.05507200907563684	0.06391473971370813	0.05503870764981754	0.04516181799842274	0.06180170824487899	0.08213082110267822	0.04179204566684687	0.0384928290707745	0.04742488330914659	0.03955097106392468	0.0608377796832554	0.0876262096463633	0.1006296685943918	0.051252942644370025	0.061732787347660655	0.08049483705362434	0.06044662434226751	0.07912260728411626	0.0720179819646669	0.05719219834199117	0.0460590199705557	0.07718472726573923	0.06162187361814746	0.06162187361814746	0.06162187361814746	0.06162187361814746	0.06162187361814746	0.06162187361814746	0.06162187361814746	0.06162187361814746	0.06162187361814746	0.06162187361814746	0.06162187361814746	0.06162187361814746	0.06162187361814746	0.06162187361814746	0.06162187361814746	0.06162187361814746	0.06162187361814746	0.06162187361814746	0.06162187361814746	0.06162187361814746
0.031916984150200806	0.011916465721018716	0.019712193011097726	0.011548325646419071	0.009471582553617876	0.00849574958333252	0.02286174802111544	0.022689977075658906	0.023472612648546852	0.022193155690535527	0.029029209587406075	0.02526131041637826	0.0634383070524698	0.04434980873442403	0.04434980873442403	0.04434980873442403	0.04434980873442403	0.04434980873442403	0.04434980873442403	0.04434980873442403	0.04434980873442403	0.04434980873442403	0.04434980873442403	0.04434980873442403	0.04434980873442403	0.04434980873442403	0.04434980873442403	0.04434980873442403	0.04434980873442403	0.04434980873442403	0.04434980873442403	0.04434980873442403	0.04434980873442403	0.04434980873442403	0.04434980873442403	0.04434980873442403	0.04434980873442403	0.04434980873442403	0.04434980873442403	0.04434980873442403	0.04434980873442403	0.04434980873442403	0.04434980873442403	0.04434980873442403	0.04434980873442403	0.04434980873442403	0.04434980873442403	0.04434980873442403	0.04434980873442403	0.04434980873442403
0.35226804923837646	0.39981817823960747	0.4013028541993823	0.44608450033972274	0.4101280849726387	0.42841632012612196	0.4012713853828668	0.42699253653410396	0.3562488616281361	0.3842321710077886	0.4564552223076225	0.4136668603149783	0.41365915086278343	0.48687462326090153	0.39123970941997593	0.32069690930300077	0.47145965587386357	0.38570245062202974	0.434856534156688	0.3872637139639723	0.3648257198112456	0.37179585093869316	0.4173331508351952	0.3648636730657139	0.393164258119577	0.3790139655926455	0.3790139655926455	0.3790139655926455	0.3790139655926455	0.3790139655926455	0.3790139655926455	0.3790139655926455	0.3790139655926455	0.3790139655926455	0.3790139655926455	0.3790139655926455	0.3790139655926455	0.3790139655926455	0.3790139655926455	0.3790139655926455	0.3790139655926455	0.3790139655926455	0.3790139655926455	0.3790139655926455	0.3790139655926455	0.3790139655926455	0.3790139655926455	0.3790139655926455	0.3790139655926455	0.3790139655926455
0.03617595759845786	0.033362058652450705	0.03843233366532777	0.014409872816077234	0.027790585458333447	0.022644442549094156	0.008402730320435425	0.021072026062072185	0.013965930357722397	0.026174650216408774	0.028928661373324144	0.029405819051465186	0.02450514851358701	0.015675608888984803	0.027458072818649547	0.011612034625921112	0.02566854733516848	0.02038304120857723	0.010109863268883704	0.02963528451013709	0.011132594027627245	0.029047073026216536	0.024860496683633784	0.05391652801510667	0.027831732115263103	0.0024491422261896986	0.015140437170726401	0.015140437170726401	0.015140437170726401	0.015140437170726401	0.015140437170726401	0.015140437170726401	0.015140437170726401	0.015140437170726401	0.015140437170726401	0.015140437170726401	0.015140437170726401	0.015140437170726401	0.015140437170726401	0.015140437170726401	0.015140437170726401	0.015140437170726401	0.015140437170726401	0.015140437170726401	0.015140437170726401	0.015140437170726401	0.015140437170726401	0.015140437170726401	0.015140437170726401	0.015140437170726401
0.07090591862954021	0.0136456892953189	0.04964100222925119	0.05217820760321441	0.06502252308637037	0.027321647402556874	0.02711112549133792	0.01124113971725771	0.0005187338982295968	0.013675958107237977	0.05266070507392558	0.04148607042675588	0.026772644692408205	3.0268811919074984e-05	0.0136456892953189	0.0272913785906378	0.07626366236071402	0.0136456892953189	3.0268811919074984e-05	0.054582757207329365	0.06767944376644583	0.0272913785906378	0.0	0.01722036245271444	0.019106178132546035	0.054432773441023916	0.03676947578678497	0.03676947578678497	0.03676947578678497	0.03676947578678497	0.03676947578678497	0.03676947578678497	0.03676947578678497	0.03676947578678497	0.03676947578678497	0.03676947578678497	0.03676947578678497	0.03676947578678497	0.03676947578678497	0.03676947578678497	0.03676947578678497	0.03676947578678497	0.03676947578678497	0.03676947578678497	0.03676947578678497	0.03676947578678497	0.03676947578678497	0.03676947578678497	0.03676947578678497	0.03676947578678497
0.1256898083004483	0.05093938270538972	0.07127944484239473	0.08921850787785139	0.09406214441702282	0.057908034006702434	0.07004497843634076	0.07305367562398696	0.0702361612412567	0.04265844236951477	0.0443735312977122	0.06933864514837429	0.044275653209883366	0.08114391410390723	0.07074229116700287	0.06558120280132622	0.09087657529781412	0.055625109343949514	0.04112120934320933	0.08363971305616735	0.10175902293186148	0.06553963318227851	0.04673100378162242	0.07476004202765932	0.05848515230305317	0.0689477626705162	0.06371645748678469	0.06371645748678469	0.06371645748678469	0.06371645748678469	0.06371645748678469	0.06371645748678469	0.06371645748678469	0.06371645748678469	0.06371645748678469	0.06371645748678469	0.06371645748678469	0.06371645748678469	0.06371645748678469	0.06371645748678469	0.06371645748678469	0.06371645748678469	0.06371645748678469	0.06371645748678469	0.06371645748678469	0.06371645748678469	0.06371645748678469	0.06371645748678469	0.06371645748678469	0.06371645748678469
0.14989062770431755	0.18786447919303212	0.15001646931978085	0.18500158973613737	0.1540208342471941	0.18740481472418558	0.1475358420733239	0.1208915300659256	0.1434431495620939	0.11612527507338853	0.18398316127106112	0.10546874619678402	0.1557235325542285	0.1292620403026839	0.16996246279323302	0.10296857276634258	0.1420531550915868	0.15459247050553654	0.1521626855776618	0.13855041114648062	0.12043876995737059	0.1329429213394371	0.15404322237693857	0.18474980421484136	0.13242344408794393	0.15858662415139266	0.15858662415139266	0.15858662415139266	0.15858662415139266	0.15858662415139266	0.15858662415139266	0.15858662415139266	0.15858662415139266	0.15858662415139266	0.15858662415139266	0.15858662415139266	0.15858662415139266	0.15858662415139266	0.15858662415139266	0.15858662415139266	0.15858662415139266	0.15858662415139266	0.15858662415139266	0.15858662415139266	0.15858662415139266	0.15858662415139266	0.15858662415139266	0.15858662415139266	0.15858662415139266	0.15858662415139266
0.48176200718249806	0.3833630684166622	0.3642978393949924	0.4240121144968378	0.48273299007442727	0.4475705696708904	0.38218236538184863	0.37913686827612775	0.3759343138329384	0.401771907286058	0.5120109396387578	0.37985901269921757	0.42102157095093706	0.444944831967209	0.38497973488135073	0.43110483141673334	0.4520413075902107	0.4558384562947615	0.3960972074373237	0.4570878005762665	0.3890607541701905	0.4507223768475783	0.45276445962178696	0.39276520530106374	0.5408522591466282	0.46680873222384595	0.46680873222384595	0.46680873222384595	0.46680873222384595	0.46680873222384595	0.46680873222384595	0.46680873222384595	0.46680873222384595	0.46680873222384595	0.46680873222384595	0.46680873222384595	0.46680873222384595	0.46680873222384595	0.46680873222384595	0.46680873222384595	0.46680873222384595	0.46680873222384595	0.46680873222384595	0.46680873222384595	0.46680873222384595	0.46680873222384595	0.46680873222384595	0.46680873222384595	0.46680873222384595	0.46680873222384595
0.2168868584400379	0.24027255372591474	0.25513268837013175	0.2347197705280268	0.2340135428742021	0.21496630795469393	0.21161715018169353	0.23788574767798887	0.22958668955016187	0.26426222168692926	0.23000449162341072	0.24037163282420856	0.26329307794767154	0.24737915897587381	0.1940779004588511	0.2105204645117763	0.2722880329330459	0.24161772576896284	0.22229946014628568	0.20457988833707913	0.21441402716426827	0.17951687340537592	0.22857300927618565	0.2563078717876276	0.26073684765940414	0.2585223597235159	0.2585223597235159	0.2585223597235159	0.2585223597235159	0.2585223597235159	0.2585223597235159	0.2585223597235159	0.2585223597235159	0.2585223597235159	0.2585223597235159	0.2585223597235159	0.2585223597235159	0.2585223597235159	0.2585223597235159	0.2585223597235159	0.2585223597235159	0.2585223597235159	0.2585223597235159	0.2585223597235159	0.2585223597235159	0.2585223597235159	0.2585223597235159	0.2585223597235159	0.2585223597235159	0.2585223597235159
0.4867994324556647	0.5141217516019444	0.33895234486771825	0.4029589374119176	0.4956534338291482	0.47755477700373755	0.47502668513220236	0.4994410566326577	0.43010699737414554	0.4483288146430493	0.4616409776905427	0.42850389476436745	0.4580872963541466	0.42314587589013436	0.4421083008059101	0.5158127938780973	0.5259881426608187	0.4336755937085175	0.4499131330216716	0.421848804717609	0.4358809688696403	0.4358809688696403	0.4358809688696403	0.4358809688696403	0.4358809688696403	0.4358809688696403	0.4358809688696403	0.4358809688696403	0.4358809688696403	0.4358809688696403	0.4358809688696403	0.4358809688696403	0.4358809688696403	0.4358809688696403	0.4358809688696403	0.4358809688696403	0.4358809688696403	0.4358809688696403	0.4358809688696403	0.4358809688696403	0.4358809688696403	0.4358809688696403	0.4358809688696403	0.4358809688696403	0.4358809688696403	0.4358809688696403	0.4358809688696403	0.4358809688696403	0.4358809688696403	0.4358809688696403
0.2873764921127809	0.26581711766986404	0.28280192356402717	0.2612317918990349	0.24639142917944268	0.23364194015875853	0.2291762958984494	0.25248389480318834	0.23993740073784198	0.25129073150778247	0.23873199333187914	0.266979350343266	0.2686506918991543	0.1890679677883566	0.21121632062439402	0.237039982800482	0.22890981867133958	0.23793105585886068	0.19138012574172789	0.2710451495967509	0.2312126376692394	0.2312126376692394	0.2312126376692394	0.2312126376692394	0.2312126376692394	0.2312126376692394	0.2312126376692394	0.2312126376692394	0.2312126376692394	0.2312126376692394	0.2312126376692394	0.2312126376692394	0.2312126376692394	0.2312126376692394	0.2312126376692394	0.2312126376692394	0.2312126376692394	0.2312126376692394	0.2312126376692394	0.2312126376692394	0.2312126376692394	0.2312126376692394	0.2312126376692394	0.2312126376692394	0.2312126376692394	0.2312126376692394	0.2312126376692394	0.2312126376692394	0.2312126376692394	0.2312126376692394
0.28225159120382787	0.17628759112902537	0.257734860958774	0.2740827507428643	0.21734342541117596	0.1451594913699702	0.165800427787493	0.3110488153711941	0.11902136247911455	0.19179188210207973	0.26562049751734873	0.17306747418851692	0.06826343746763464	0.12102443259365943	0.1574572045776502	0.2483778086832494	0.22850668775977534	0.2354454687016593	0.11107162292083494	0.3579839978585251	0.1985981297105658	0.18426772223485002	0.2770703422976915	0.0801859051303006	0.172624206401706	0.18157435262373461	0.13900669904237123	0.16029052583305292	0.16029052583305292	0.16029052583305292	0.16029052583305292	0.16029052583305292	0.16029052583305292	0.16029052583305292	0.16029052583305292	0.16029052583305292	0.16029052583305292	0.16029052583305292	0.16029052583305292	0.16029052583305292	0.16029052583305292	0.16029052583305292	0.16029052583305292	0.16029052583305292	0.16029052583305292	0.16029052583305292	0.16029052583305292	0.16029052583305292	0.16029052583305292	0.16029052583305292
0.2823836681994034	0.3154453065657094	0.28753587134015834	0.3621480522222533	0.33940769454282127	0.29993526499565204	0.3056229235378013	0.3092865380258929	0.29720287772210435	0.40265966144092813	0.31006690132654235	0.37835276352486824	0.3699824305446381	0.32451940605084006	0.29723151326123254	0.34796890294339367	0.24469134330338252	0.35773317031854796	0.3542314516701482	0.28835039509674054	0.29781005820250844	0.3754134491741521	0.2931614458543206	0.29717320497389793	0.2951673254141093	0.2951673254141093	0.2951673254141093	0.2951673254141093	0.2951673254141093	0.2951673254141093	0.2951673254141093	0.2951673254141093	0.2951673254141093	0.2951673254141093	0.2951673254141093	0.2951673254141093	0.2951673254141093	0.2951673254141093	0.2951673254141093	0.2951673254141093	0.2951673254141093	0.2951673254141093	0.2951673254141093	0.2951673254141093	0.2951673254141093	0.2951673254141093	0.2951673254141093	0.2951673254141093	0.2951673254141093	0.2951673254141093
0.45438944428415595	0.4624087413952251	0.4044361441387188	0.428711662710865	0.4265107918412938	0.4201824606219605	0.4595922316851727	0.345186528620253	0.44727671841423977	0.47286259136077036	0.43375204238473053	0.45412360988367356	0.4590117577840834	0.5208374399008701	0.46379108165434163	0.46747390425943	0.4070799292672566	0.4051292343102111	0.5116245665582695	0.4449155505374125	0.4821053616775125	0.48331413194290385	0.4022373593673105	0.48451817155483057	0.4775424546264752	0.5461821597097086	0.5118623071680919	0.5118623071680919	0.5118623071680919	0.5118623071680919	0.5118623071680919	0.5118623071680919	0.5118623071680919	0.5118623071680919	0.5118623071680919	0.5118623071680919	0.5118623071680919	0.5118623071680919	0.5118623071680919	0.5118623071680919	0.5118623071680919	0.5118623071680919	0.5118623071680919	0.5118623071680919	0.5118623071680919	0.5118623071680919	0.5118623071680919	0.5118623071680919	0.5118623071680919	0.5118623071680919
0.10865321087845994	0.06657165446664053	0.04909933916236713	0.10879559854449196	0.04938903678347073	0.019753612179506542	0.06667720220335457	0.062205670721537834	0.11460506477354203	0.08298527716055244	0.05262356858759254	0.10333833395546023	0.09844441163715627	0.09142649770928377	0.13885619070393132	0.12344520355481528	0.1074240495468824	0.10988293331862785	0.06767556465052837	0.05679538976710959	0.16745134778771928	0.054601368620527994	0.11645951387938548	0.08553044124995673	0.08553044124995673	0.08553044124995673	0.08553044124995673	0.08553044124995673	0.08553044124995673	0.08553044124995673	0.08553044124995673	0.08553044124995673	0.08553044124995673	0.08553044124995673	0.08553044124995673	0.08553044124995673	0.08553044124995673	0.08553044124995673	0.08553044124995673	0.08553044124995673	0.08553044124995673	0.08553044124995673	0.08553044124995673	0.08553044124995673	0.08553044124995673	0.08553044124995673	0.08553044124995673	0.08553044124995673	0.08553044124995673	0.08553044124995673
0.12746494772830244	0.10925375922202545	0.06929120019769784	0.15151378427400378	0.06679894480550899	0.11844978580880886	0.09013332011927158	0.0526937774530568	0.12022137854196888	0.08957733216501156	0.07535104696298947	0.07915620134940889	0.029586105021189302	0.11269608583413414	0.04926182191700283	0.05757918074237086	0.0509780933182433	0.07198849373687696	0.08528245111243253	0.05653367967446144	0.04872012886231041	0.05262690426838592	0.05262690426838592	0.05262690426838592	0.05262690426838592	0.05262690426838592	0.05262690426838592	0.05262690426838592	0.05262690426838592	0.05262690426838592	0.05262690426838592	0.05262690426838592	0.05262690426838592	0.05262690426838592	0.05262690426838592	0.05262690426838592	0.05262690426838592	0.05262690426838592	0.05262690426838592	0.05262690426838592	0.05262690426838592	0.05262690426838592	0.05262690426838592	0.05262690426838592	0.05262690426838592	0.05262690426838592	0.05262690426838592	0.05262690426838592	0.05262690426838592	0.05262690426838592
0.10609752359111109	0.08355653056732881	0.06145579971266271	0.08567884995702836	0.04167004880668095	0.07209915103550132	0.03291637739761716	0.11846785512095218	0.12228053694189815	0.08320609812537241	0.10273870394006854	0.08414455459885206	0.05249928522101683	0.0794452746744511	0.0877276200651835	0.06100124117384608	0.10057271582396664	0.05810746667325612	0.0891188145483023	0.09642763470161052	0.07247709623936423	0.11240188162711466	0.061585805370953484	0.12469338234126943	0.06227171998861447	0.0727890490285194	0.055136079196946346	0.07962465622391973	0.08056015772120273	0.12627745309179966	0.10976174380725433	0.13431419895429425	0.11328311398473609	0.12379865646951517	0.12379865646951517	0.12379865646951517	0.12379865646951517	0.12379865646951517	0.12379865646951517	0.12379865646951517	0.12379865646951517	0.12379865646951517	0.12379865646951517	0.12379865646951517	0.12379865646951517	0.12379865646951517	0.12379865646951517	0.12379865646951517	0.12379865646951517	0.12379865646951517
0.18438024321471497	0.07907771416839433	0.13296191838904234	0.08862992360403535	0.10041899571159665	0.13960713664897667	0.08753827177265591	0.10212575751206243	0.08074781429953211	0.05732667907719623	0.09242956853221809	0.09946324353725713	0.09731631243604828	0.11989251502875771	0.10520842702234585	0.07099846644812365	0.14380249758020505	0.06175394165052883	0.21758440944906163	0.15918817952533618	0.14673621159441824	0.05435608566527298	0.09256895362048108	0.1572114740736297	0.055722260314929446	0.15142313708510852	0.08451654107079107	0.08025549875630213	0.12047489949101757	0.0654481814356573	0.08640640343989349	0.06069513681700284	0.08190241576475903	0.07129877629088094	0.07129877629088094	0.07129877629088094	0.07129877629088094	0.07129877629088094	0.07129877629088094	0.07129877629088094	0.07129877629088094	0.07129877629088094	0.07129877629088094	0.07129877629088094	0.07129877629088094	0.07129877629088094	0.07129877629088094	0.07129877629088094	0.07129877629088094	0.07129877629088094
0.5300892548555884	0.6029331549332584	0.6348960509215522	0.6315503400963989	0.5464271175558871	0.45822087539259493	0.5600900179290124	0.5596197647706245	0.5150345350572114	0.571060059495284	0.5706923874423366	0.5654619262111134	0.5101793452103766	0.5071019564838041	0.5092712958908502	0.5790649613704415	0.4933051032347248	0.5193090145167709	0.5550708646005272	0.4941829544111749	0.5336680973677216	0.5139255258894482	0.5139255258894482	0.5139255258894482	0.5139255258894482	0.5139255258894482	0.5139255258894482	0.5139255258894482	0.5139255258894482	0.5139255258894482	0.5139255258894482	0.5139255258894482	0.5139255258894482	0.5139255258894482	0.5139255258894482	0.5139255258894482	0.5139255258894482	0.5139255258894482	0.5139255258894482	0.5139255258894482	0.5139255258894482	0.5139255258894482	0.5139255258894482	0.5139255258894482	0.5139255258894482	0.5139255258894482	0.5139255258894482	0.5139255258894482	0.5139255258894482	0.5139255258894482
0.24645420990198472	0.18615464965787804	0.2090656303352337	0.23324845889823606	0.18566847169146963	0.21806794765669896	0.24865804898508015	0.17906589799845848	0.22154038036884746	0.19419856986615724	0.22748460851370778	0.15029845553799584	0.1906471980968047	0.21359681266173772	0.2024955971085059	0.19125701647311127	0.1859295430075405	0.1862422862712979	0.19573614556840382	0.2992217621204552	0.2075304278804694	0.5727629553345271	0.17301915400050488	0.1850241524959793	0.1790216532482421	0.1790216532482421	0.1790216532482421	0.1790216532482421	0.1790216532482421	0.1790216532482421	0.1790216532482421	0.1790216532482421	0.1790216532482421	0.1790216532482421	0.1790216532482421	0.1790216532482421	0.1790216532482421	0.1790216532482421	0.1790216532482421	0.1790216532482421	0.1790216532482421	0.1790216532482421	0.1790216532482421	0.1790216532482421	0.1790216532482421	0.1790216532482421	0.1790216532482421	0.1790216532482421	0.1790216532482421	0.1790216532482421
0.4002669854757869	0.4660320327092022	0.31970680582299627	0.37902050516019853	0.28298764691505424	0.3141849301245608	0.2483437374921196	0.4171103494044589	0.3193675459359769	0.27570412915600884	0.35206776779150367	0.35182232380944495	0.2615069739518472	0.34210889403524575	0.32317056857470944	0.3885695657179449	0.3049721382797459	0.35617110493365317	0.28421313556693234	0.3789507618166531	0.3606059563640632	0.3222617251569824	0.34737778265283337	0.32199041146391055	0.30864620930714814	0.2724694832177637	0.29055784626245595	0.29055784626245595	0.29055784626245595	0.29055784626245595	0.29055784626245595	0.29055784626245595	0.29055784626245595	0.29055784626245595	0.29055784626245595	0.29055784626245595	0.29055784626245595	0.29055784626245595	0.29055784626245595	0.29055784626245595	0.29055784626245595	0.29055784626245595	0.29055784626245595	0.29055784626245595	0.29055784626245595	0.29055784626245595	0.29055784626245595	0.29055784626245595	0.29055784626245595	0.29055784626245595
0.1355143878724159	0.19167877025915733	0.15084798738464603	0.13949778830648182	0.15821317793796952	0.1468329723381373	0.15860302790756603	0.1567844210931454	0.14795922509875525	0.17430149900834013	0.1888216685080773	0.16753465095956407	0.1353182162500577	0.12100093943543477	0.12395203245016002	0.12951238726972264	0.18341165448815536	0.1728141019647391	0.14088600242356178	0.16052930912174168	0.15070765577265174	0.15070765577265174	0.15070765577265174	0.15070765577265174	0.15070765577265174	0.15070765577265174	0.15070765577265174	0.15070765577265174	0.15070765577265174	0.15070765577265174	0.15070765577265174	0.15070765577265174	0.15070765577265174	0.15070765577265174	0.15070765577265174	0.15070765577265174	0.15070765577265174	0.15070765577265174	0.15070765577265174	0.15070765577265174	0.15070765577265174	0.15070765577265174	0.15070765577265174	0.15070765577265174	0.15070765577265174	0.15070765577265174	0.15070765577265174	0.15070765577265174	0.15070765577265174	0.15070765577265174
0.22030530508046114	0.17798347318902316	0.17410003267633423	0.12578939975330516	0.16018868062365493	0.15504605147140274	0.15276009309422264	0.11992676190821762	0.15879364665847034	0.12623840257965807	0.10565964226122221	0.1474405977325964	0.16157506135825858	0.17213302954902107	0.1560496453993606	0.14318635306663008	0.1637051514314449	0.152589303791046	0.1516408110306553	0.1299312600393725	0.1494050875216279	0.1629940987930421	0.15619959315733503	0.15619959315733503	0.15619959315733503	0.15619959315733503	0.15619959315733503	0.15619959315733503	0.15619959315733503	0.15619959315733503	0.15619959315733503	0.15619959315733503	0.15619959315733503	0.15619959315733503	0.15619959315733503	0.15619959315733503	0.15619959315733503	0.15619959315733503	0.15619959315733503	0.15619959315733503	0.15619959315733503	0.15619959315733503	0.15619959315733503	0.15619959315733503	0.15619959315733503	0.15619959315733503	0.15619959315733503	0.15619959315733503	0.15619959315733503	0.15619959315733503
0.48768335240391736	0.5597790657210204	0.48562355788659495	0.4983014012762552	0.609406459287742	0.5057992823374471	0.47042931860446235	0.42299849091124814	0.35588745659492105	0.4354484271108808	0.41570708739574236	0.4500463134484074	0.4409001974153326	0.41113822646673015	0.4927585544133396	0.49485160050555627	0.5579073357465761	0.48562851992682116	0.5357030563084346	0.5367008444529675	0.5362019503807011	0.5362019503807011	0.5362019503807011	0.5362019503807011	0.5362019503807011	0.5362019503807011	0.5362019503807011	0.5362019503807011	0.5362019503807011	0.5362019503807011	0.5362019503807011	0.5362019503807011	0.5362019503807011	0.5362019503807011	0.5362019503807011	0.5362019503807011	0.5362019503807011	0.5362019503807011	0.5362019503807011	0.5362019503807011	0.5362019503807011	0.5362019503807011	0.5362019503807011	0.5362019503807011	0.5362019503807011	0.5362019503807011	0.5362019503807011	0.5362019503807011	0.5362019503807011	0.5362019503807011
0.5483776627860982	0.5413888215205117	0.45952336514786946	0.4360179097251244	0.4111517180468553	0.4937324671755779	0.4995836997556214	0.43909094736841114	0.5533105088156862	0.4562431371911792	0.4416683862068956	0.5543358432763787	0.49164542011659934	0.5786593520417856	0.5578580962835197	0.5044093826453774	0.42119000045905947	0.43497972755375486	0.4843649222374582	0.44257292255657443	0.5493292958048486	0.5090715953426107	0.4207148292568504	0.4648932122997305	0.4648932122997305	0.4648932122997305	0.4648932122997305	0.4648932122997305	0.4648932122997305	0.4648932122997305	0.4648932122997305	0.4648932122997305	0.4648932122997305	0.4648932122997305	0.4648932122997305	0.4648932122997305	0.4648932122997305	0.4648932122997305	0.4648932122997305	0.4648932122997305	0.4648932122997305	0.4648932122997305	0.4648932122997305	0.4648932122997305	0.4648932122997305	0.4648932122997305	0.4648932122997305	0.4648932122997305	0.4648932122997305	0.4648932122997305
0.557696652826453	0.48503333844552926	0.5181175094307827	0.5335472626735422	0.45247783800812896	0.4943012545974717	0.4369686209955155	0.329392128496135	0.41879844222885315	0.4368452429128553	0.3903133773225095	0.4217048003293534	0.4391903877603281	0.3948188777489943	0.3866248980919051	0.5607994003392307	0.538452169053194	0.4200871094835207	0.454500325318452	0.42434111281471987	0.5096334003885067	0.4999489511380048	0.5047911757632557	0.5047911757632557	0.5047911757632557	0.5047911757632557	0.5047911757632557	0.5047911757632557	0.5047911757632557	0.5047911757632557	0.5047911757632557	0.5047911757632557	0.5047911757632557	0.5047911757632557	0.5047911757632557	0.5047911757632557	0.5047911757632557	0.5047911757632557	0.5047911757632557	0.5047911757632557	0.5047911757632557	0.5047911757632557	0.5047911757632557	0.5047911757632557	0.5047911757632557	0.5047911757632557	0.5047911757632557	0.5047911757632557	0.5047911757632557	0.5047911757632557
0.1425231879420946	0.19607780731763258	0.14260954956152563	0.12067573895422415	0.11008720530014235	0.07098152501121024	0.0504994522052941	0.09550924496710951	0.1028924336939652	0.04656020758608835	0.0476218634552482	0.07914892660679983	0.16780821390764195	0.04270043305594491	0.07668853567046827	0.07876143142739925	0.06083431291867367	0.048858568928688124	0.03314507244130944	0.08009606549653797	0.06240014160611773	0.04394931143289606	0.033131229038783426	0.10758636157203365	0.07862521496199248	0.06376640104073493	0.04115747837503773	0.08123160141461924	0.0722067810528793	0.05158280754075033	0.08891666425839563	0.07024973589957298	0.07024973589957298	0.07024973589957298	0.07024973589957298	0.07024973589957298	0.07024973589957298	0.07024973589957298	0.07024973589957298	0.07024973589957298	0.07024973589957298	0.07024973589957298	0.07024973589957298	0.07024973589957298	0.07024973589957298	0.07024973589957298	0.07024973589957298	0.07024973589957298	0.07024973589957298	0.07024973589957298
0.36256395088597904	0.29963933915308283	0.29339425965595683	0.3214098380128122	0.3049014320671155	0.2922610811073868	0.34313325346521106	0.31711169950950335	0.29139788766908875	0.3689724469342614	0.3561524413094897	0.2940135528792888	0.3144376480771785	0.30894767710920645	0.2673498037023791	0.3404416234558272	0.28867766660865546	0.2615342782713015	0.30293912001934237	0.32202752261657647	0.286866482040834	0.3104827577492365	0.2935349083272543	0.32632157799369754	0.2990355588954431	0.35998226932236727	0.2578227495652506	0.27472260897980155	0.28399916592510455	0.3380783556175936	0.34800534430622193	0.3430418499619078	0.3430418499619078	0.3430418499619078	0.3430418499619078	0.3430418499619078	0.3430418499619078	0.3430418499619078	0.3430418499619078	0.3430418499619078	0.3430418499619078	0.3430418499619078	0.3430418499619078	0.3430418499619078	0.3430418499619078	0.3430418499619078	0.3430418499619078	0.3430418499619078	0.3430418499619078	0.3430418499619078
0.4987214685430712	0.4760385001366314	0.44102650464878856	0.5072021738698185	0.4784846419139761	0.4076375712543191	0.4482557919570809	0.47884235795374874	0.39532326000579454	0.358311670578897	0.41202719476531313	0.47071795221565244	0.47090463840575364	0.4494821347750459	0.5048330190348829	0.3674338133659267	0.4063031773330432	0.44262020016168996	0.33765236765890405	0.3190104602304878	0.4552686259477353	0.3871395430891116	0.3871395430891116	0.3871395430891116	0.3871395430891116	0.3871395430891116	0.3871395430891116	0.3871395430891116	0.3871395430891116	0.3871395430891116	0.3871395430891116	0.3871395430891116	0.3871395430891116	0.3871395430891116	0.3871395430891116	0.3871395430891116	0.3871395430891116	0.3871395430891116	0.3871395430891116	0.3871395430891116	0.3871395430891116	0.3871395430891116	0.3871395430891116	0.3871395430891116	0.3871395430891116	0.3871395430891116	0.3871395430891116	0.3871395430891116	0.3871395430891116	0.3871395430891116
0.0	0.3398062723221263	0.16756714654622554	0.11176982408990935	0.38003552923712197	0.044726056967393894	0.2235396481798187	0.11176982408990935	0.011494372030686916	0.2235396481798187	0.33506154490524037	0.11176982408990935	0.11176982408990935	0.2235396481798187	0.15649588105730325	0.0	0.0	0.15772438018651574	0.11176982408990935	0.0	0.2235396481798187	0.11176982408990935	0.11176982408990935	0.11176982408990935	0.11176982408990935	0.11176982408990935	0.11176982408990935	0.11176982408990935	0.11176982408990935	0.11176982408990935	0.11176982408990935	0.11176982408990935	0.11176982408990935	0.11176982408990935	0.11176982408990935	0.11176982408990935	0.11176982408990935	0.11176982408990935	0.11176982408990935	0.11176982408990935	0.11176982408990935	0.11176982408990935	0.11176982408990935	0.11176982408990935	0.11176982408990935	0.11176982408990935	0.11176982408990935	0.11176982408990935	0.11176982408990935	0.11176982408990935
0.33523601942754266	0.2764229276765155	0.22952463964632722	0.24252381385156235	0.23026625985562443	0.24838781537087176	0.28644429284024386	0.2829306892993208	0.3191762421142247	0.25872449023010796	0.24430774929587895	0.2796784906558346	0.2542517486030246	0.18119702623099007	0.37156040124880596	0.24674593133339834	0.25025048951625933	0.24779510154731982	0.2028727094528602	0.258499935180151	0.23563122680115806	0.24866588046406307	0.27915761873887146	0.28491675480858264	0.21014164401108365	0.2809207930262041	0.23454731041261528	0.22432581009009694	0.22801247688598597	0.22616914348804149	0.22616914348804149	0.22616914348804149	0.22616914348804149	0.22616914348804149	0.22616914348804149	0.22616914348804149	0.22616914348804149	0.22616914348804149	0.22616914348804149	0.22616914348804149	0.22616914348804149	0.22616914348804149	0.22616914348804149	0.22616914348804149	0.22616914348804149	0.22616914348804149	0.22616914348804149	0.22616914348804149	0.22616914348804149	0.22616914348804149
0.516233394277026	0.420779692410819	0.4969588530450303	0.49936601882700743	0.4904294694766996	0.44949928910209236	0.4560841863263965	0.45552791755850613	0.38408609320376536	0.3782774661211517	0.37386988729122617	0.4090292829151495	0.509885534885004	0.47053367697326876	0.39517517474638547	0.49194803648807783	0.39299779242817384	0.43161556356079583	0.4049356404793377	0.43527907624135675	0.4797173423254312	0.42637336053933017	0.47004757775950984	0.555696475064792	0.5007080638336654	0.49685870812405014	0.49374064702597853	0.4352106191562421	0.5167974910909827	0.4105464904638913	0.4555439614607963	0.49951826368182933	0.4786056194566468	0.4003295479575718	0.5043800811517333	0.45235481455465254	0.45235481455465254	0.45235481455465254	0.45235481455465254	0.45235481455465254	0.45235481455465254	0.45235481455465254	0.45235481455465254	0.45235481455465254	0.45235481455465254	0.45235481455465254	0.45235481455465254	0.45235481455465254	0.45235481455465254	0.45235481455465254
0.3317180854060609	0.3385577025799886	0.29279128052655295	0.284717796845562	0.2776900410890463	0.26291661962459784	0.2782152228811383	0.3026227036576907	0.28904960710551375	0.3099816426680996	0.3137716022046375	0.32563484909160095	0.2927496094456121	0.3085359739770782	0.25602545792416265	0.2802193515416601	0.2477617726619118	0.3038518471625615	0.26569750324178976	0.34294796216513135	0.27065597089959037	0.29959271232481066	0.28165101296167827	0.2733547135485574	0.2710596062629799	0.25896252297211864	0.26840366539288707	0.2498317887613312	0.26283303816421394	0.23672356823387158	0.2385603275974312	0.24160225743561928	0.24508495405661063	0.23916445624575208	0.2507802463384201	0.27244164420982575	0.27087666588180315	0.24528850269233524	0.2635336117433055	0.27980510489684596	0.2716693583200757	0.2716693583200757	0.2716693583200757	0.2716693583200757	0.2716693583200757	0.2716693583200757	0.2716693583200757	0.2716693583200757	0.2716693583200757	0.2716693583200757
0.3668657093572558	0.34782658536666183	0.3391744333183501	0.34145706001480786	0.3451668453376548	0.3498116206355808	0.3166904877764352	0.292481437054893	0.3500124773410211	0.35086427540598114	0.2635470006358248	0.3205310478584557	0.26575648426947246	0.32589801273544833	0.31179748121641365	0.3325275538155624	0.3202351627532759	0.3186949897234838	0.3657650426460593	0.2926152248621149	0.3028822015872732	0.25677739457360454	0.2889578805397959	0.2740504715932773	0.3607023601398265	0.31737641586655185	0.31737641586655185	0.31737641586655185	0.31737641586655185	0.31737641586655185	0.31737641586655185	0.31737641586655185	0.31737641586655185	0.31737641586655185	0.31737641586655185	0.31737641586655185	0.31737641586655185	0.31737641586655185	0.31737641586655185	0.31737641586655185	0.31737641586655185	0.31737641586655185	0.31737641586655185	0.31737641586655185	0.31737641586655185	0.31737641586655185	0.31737641586655185	0.31737641586655185	0.31737641586655185	0.31737641586655185
0.3363614815097382	0.27645131388630406	0.3699207311997878	0.3316691146838236	0.34798047609204735	0.31046639554260086	0.3445747522099322	0.3362972235890985	0.26767696236857197	0.3272346820999907	0.3142215882473252	0.2758703344089388	0.2950041373115329	0.3385703212368311	0.3104518480691815	0.28930412325180843	0.30349071400103556	0.29336491828986877	0.2857872624635356	0.2920012523196646	0.3713372850878782	0.2737728706949376	0.3252785739162822	0.3343502266322447	0.29700940153021144	0.31612163433445767	0.2901869919253452	0.31623453604569735	0.31291789999020103	0.308605321178622	0.30815784404130186	0.30838158260996196	0.30838158260996196	0.30838158260996196	0.30838158260996196	0.30838158260996196	0.30838158260996196	0.30838158260996196	0.30838158260996196	0.30838158260996196	0.30838158260996196	0.30838158260996196	0.30838158260996196	0.30838158260996196	0.30838158260996196	0.30838158260996196	0.30838158260996196	0.30838158260996196	0.30838158260996196	0.30838158260996196
0.28028892008156464	0.13438346156838415	0.17538809364684302	0.5589512388414222	0.5507985592548115	0.22738779446851484	0.3146555849781992	0.26260020374241233	0.2205828037924117	0.21434122770057118	0.29827124310065717	0.6572234140292227	0.17538809364684302	0.24505428265220267	0.3113411160935192	0.42543352736276097	0.47614122186468993	0.2174710320153407	0.30526234171653704	0.5109788108977341	0.30944342360694815	0.3134150191264981	0.41216913137702005	0.5690474301430797	0.5862509074419996	0.11389788827636285	0.3500743978591812	0.3500743978591812	0.3500743978591812	0.3500743978591812	0.3500743978591812	0.3500743978591812	0.3500743978591812	0.3500743978591812	0.3500743978591812	0.3500743978591812	0.3500743978591812	0.3500743978591812	0.3500743978591812	0.3500743978591812	0.3500743978591812	0.3500743978591812	0.3500743978591812	0.3500743978591812	0.3500743978591812	0.3500743978591812	0.3500743978591812	0.3500743978591812	0.3500743978591812	0.3500743978591812
0.2362651909069283	0.22696329115733135	0.25649792946309535	0.29335558592055166	0.1968197548588394	0.2559338511720736	0.23191435786016254	0.27054588120327366	0.2012132448470411	0.23241279497261214	0.2268848377199954	0.20923641158063636	0.2117344022939358	0.274562854064673	0.2741719209600463	0.2702000643383814	0.28209740529756183	0.22575028221499105	0.2552290782014667	0.21100354502374505	0.24425602933655405	0.25300750481344664	0.23474871101412462	0.2438781079137856	0.2438781079137856	0.2438781079137856	0.2438781079137856	0.2438781079137856	0.2438781079137856	0.2438781079137856	0.2438781079137856	0.2438781079137856	0.2438781079137856	0.2438781079137856	0.2438781079137856	0.2438781079137856	0.2438781079137856	0.2438781079137856	0.2438781079137856	0.2438781079137856	0.2438781079137856	0.2438781079137856	0.2438781079137856	0.2438781079137856	0.2438781079137856	0.2438781079137856	0.2438781079137856	0.2438781079137856	0.2438781079137856	0.2438781079137856
0.1276937935592029	0.07949008514482916	0.09202608101786904	0.07259159305321057	0.010879925328421509	0.03269080493258471	0.024834635138192784	0.05965491251129318	0.02194511296552515	0.07717145161513313	0.02478881619265116	0.05828336739110232	0.057880806603757155	0.07742763664045937	0.05557333578323005	0.06483274311207003	0.030614223212106707	0.08468055897562599	0.04918427019153142	0.06419018454099523	0.1813616698029338	0.10668342329711873	0.046689139251531224	0.04627581155968579	0.043496040330660915	0.025623155919298105	0.08054769396260318	0.04212003680768238	0.07587818855181994	0.0788835513256713	0.07844134787203531	0.07866244959885331	0.07866244959885331	0.07866244959885331	0.07866244959885331	0.07866244959885331	0.07866244959885331	0.07866244959885331	0.07866244959885331	0.07866244959885331	0.07866244959885331	0.07866244959885331	0.07866244959885331	0.07866244959885331	0.07866244959885331	0.07866244959885331	0.07866244959885331	0.07866244959885331	0.07866244959885331	0.07866244959885331
0.07559918057233538	0.026271077122208785	0.13021292634443965	0.0	0.005819419796871075	0.023313125889521093	0.0816165473896216	0.07801402776237429	0.04713932887115618	0.02499763824864589	0.05197092461111543	0.07143475787954132	0.14980773921982418	0.023313125889521093	0.12981202983638632	0.05197092461111543	0.0	0.025985462305557715	0.005819419796871075	0.04347916839820773	0.0519132837654143	0.025985462305557715	0.05197092461111543	0.0	0.025985462305557715	0.02865779872159433	0.025985462305557715	0.025985462305557715	0.0519132837654143	0.025985462305557715	0.02592782145985658	0.025985462305557715	0.05197092461111543	0.02016604250868664	0.010456040206762381	0.15562716005859228	0.0519132837654143	0.042406509469905054	0.04715989661765968	0.04715989661765968	0.04715989661765968	0.04715989661765968	0.04715989661765968	0.04715989661765968	0.04715989661765968	0.04715989661765968	0.04715989661765968	0.04715989661765968	0.04715989661765968	0.04715989661765968
0.1452678524132837	0.3490868797049027	0.20307718048694176	0.2237256846847838	0.21821974546347409	0.19592785673080915	0.26295949394544677	0.23639510826769444	0.26313108804378366	0.19038154349827713	0.15074905175696574	0.21165241673416899	0.28749197361245094	0.20928424384006067	0.19511851273753072	0.2915360269809339	0.20116027853076615	0.16033104270298648	0.1321695466595605	0.17825571976790774	0.11293315332986664	0.18502359803971452	0.26549670831070643	0.16421537788625692	0.20483436619138348	0.13541211874311931	0.1491612655133299	0.19163938003819642	0.2401074917636043	0.390229612431116	0.169575042816927	0.17120670420085157	0.19879078205735246	0.16445640110993046	0.15793497237812382	0.21964745459163182	0.07984313621721859	0.11747195724956218	0.16180332903317984	0.07727137069435822	0.3195225268224133	0.1574342995297836	0.18266207972597026	0.10915293361045902	0.14590750666821464	0.14590750666821464	0.14590750666821464	0.14590750666821464	0.14590750666821464	0.14590750666821464
0.13460534007091704	0.1439574591126048	0.12377672075496726	0.07690897839302732	0.08342416245168739	0.10231448240223412	0.1065770889389988	0.08759826048299264	0.04862230330477479	0.10542330740969064	0.06598341644535198	0.12869959098961345	0.10918310575569329	0.08581690284467682	0.11000724852022858	0.09866647876074958	0.0942660079089786	0.09997338115668489	0.06224796385877837	0.09279057644823806	0.07220207251126348	0.05986246715765725	0.07989876533413055	0.10314341776123624	0.1020036688960149	0.09208388052831162	0.07859359105768293	0.08442255148165025	0.10408359080216972	0.07702805870362153	0.12910588114483115	0.10179106427308594	0.07078960544624972	0.12737564751624028	0.12736763826485	0.09275313377866347	0.0996813362679997	0.13391599623453962	0.14300739120164851	0.10927468003426212	0.15772341953078864	0.17834410966296826	0.15108674572164818	0.3150022868818625	0.15821578290631833	0.23660903489409038	0.23660903489409038	0.23660903489409038	0.23660903489409038	0.23660903489409038
0.33496163366453696	0.2604303434926454	0.1804829364285742	0.22204601317977996	0.19263843300104774	0.3390481757063445	0.31808266079015124	0.24692446827016765	0.13944150973207034	0.19720268179045902	0.20963889751662573	0.16906987799091613	0.1793728118132485	0.2718745796835897	0.30394838262807994	0.14099694453091347	0.13696318408482583	0.1653694833860972	0.27421158100218435	0.11566675476697913	0.24989946552565606	0.23729028831236787	0.16974362486648073	0.1684503713993816	0.08648372330051171	0.1637185963576058	0.16137834702062323	0.2619090575295466	0.14710536047354233	0.23201132628967353	0.1047336632603987	0.23704280327399813	0.22635558779265255	0.15194550362665102	0.22129835528254602	0.15105569693755397	0.20042944665247692	0.14729359485251076	0.19685721239366463	0.17207540362308768	0.17207540362308768	0.17207540362308768	0.17207540362308768	0.17207540362308768	0.17207540362308768	0.17207540362308768	0.17207540362308768	0.17207540362308768	0.17207540362308768	0.17207540362308768
0.19904032112122405	0.35085248283248177	0.21488176689188276	0.4472980665092321	0.29627955855226745	0.22521203131584944	0.4062376693537245	0.24067823736075702	0.41100888384962597	0.3258435606051915	0.3258435606051915	0.3258435606051915	0.3258435606051915	0.3258435606051915	0.3258435606051915	0.3258435606051915	0.3258435606051915	0.3258435606051915	0.3258435606051915	0.3258435606051915	0.3258435606051915	0.3258435606051915	0.3258435606051915	0.3258435606051915	0.3258435606051915	0.3258435606051915	0.3258435606051915	0.3258435606051915	0.3258435606051915	0.3258435606051915	0.3258435606051915	0.3258435606051915	0.3258435606051915	0.3258435606051915	0.3258435606051915	0.3258435606051915	0.3258435606051915	0.3258435606051915	0.3258435606051915	0.3258435606051915	0.3258435606051915	0.3258435606051915	0.3258435606051915	0.3258435606051915	0.3258435606051915	0.3258435606051915	0.3258435606051915	0.3258435606051915	0.3258435606051915	0.3258435606051915
0.0	0.0	0.0	0.0	0.0	0.0	0.02287263357315533	0.02287263357315533	0.0023522141307115337	0.054898030161884104	0.09087244390646425	0.02287263357315533	0.0	5.073598179882777e-05	0.024713088466732227	0.0002514006857952504	0.014022007225175971	0.0002514006857952504	0.07460969691996651	0.02287263357315533	0.04874116524656092	0.04874116524656092	0.04874116524656092	0.04874116524656092	0.04874116524656092	0.04874116524656092	0.04874116524656092	0.04874116524656092	0.04874116524656092	0.04874116524656092	0.04874116524656092	0.04874116524656092	0.04874116524656092	0.04874116524656092	0.04874116524656092	0.04874116524656092	0.04874116524656092	0.04874116524656092	0.04874116524656092	0.04874116524656092	0.04874116524656092	0.04874116524656092	0.04874116524656092	0.04874116524656092	0.04874116524656092	0.04874116524656092	0.04874116524656092	0.04874116524656092	0.04874116524656092	0.04874116524656092
0.0353871570677696	0.06370118715788577	0.15353135920921182	0.13270183900413599	0.026540367800827195	0.02926977051589788	0.032484058160468794	0.026540367800827195	0.2085257505154452	0.1267581486444944	0.05308073560165439	0.026540367800827195	0.026540367800827195	0.05278902163504685	0.026832081767434745	0.05308073560165439	0.05366416353486949	0.026540367800827195	0.05902442596129599	0.026540367800827195	0.05308073560165439	0.0	0.005943690359641594	0.07932938943587405	0.05308073560165439	0.0902415552120811	0.02624865383421965	0.10586975723670124	0.01864931895966652	0.05308073560165439	0.10372378245484566	0.09554101964707744	0.09963240105096155	0.09963240105096155	0.09963240105096155	0.09963240105096155	0.09963240105096155	0.09963240105096155	0.09963240105096155	0.09963240105096155	0.09963240105096155	0.09963240105096155	0.09963240105096155	0.09963240105096155	0.09963240105096155	0.09963240105096155	0.09963240105096155	0.09963240105096155	0.09963240105096155	0.09963240105096155
0.22773927209056588	0.1630033922507907	0.17849813557003943	0.09437108224378828	0.17898243804917627	0.1925878333681813	0.11634420786144091	0.1416517353221301	0.14501844486424556	0.0894001864643457	0.1678762647218316	0.14273459289056276	0.11044462228096939	0.1831861106854573	0.18664732171951548	0.19057276990968028	0.13988764830345646	0.1370902678455266	0.20573700498011743	0.22480648762700725	0.23273375097257776	0.14100478360368543	0.23580941162509242	0.18840709761438892	0.18840709761438892	0.18840709761438892	0.18840709761438892	0.18840709761438892	0.18840709761438892	0.18840709761438892	0.18840709761438892	0.18840709761438892	0.18840709761438892	0.18840709761438892	0.18840709761438892	0.18840709761438892	0.18840709761438892	0.18840709761438892	0.18840709761438892	0.18840709761438892	0.18840709761438892	0.18840709761438892	0.18840709761438892	0.18840709761438892	0.18840709761438892	0.18840709761438892	0.18840709761438892	0.18840709761438892	0.18840709761438892	0.18840709761438892
0.3812005032959609	0.33019362657633206	0.49818419471741443	0.345384079114718	0.2750119293645406	0.3428349408688109	0.3863563029603343	0.30140236043560903	0.3060472737562466	0.3047105656415236	0.2246486528535812	0.2646796092475524	0.2646796092475524	0.2646796092475524	0.2646796092475524	0.2646796092475524	0.2646796092475524	0.2646796092475524	0.2646796092475524	0.2646796092475524	0.2646796092475524	0.2646796092475524	0.2646796092475524	0.2646796092475524	0.2646796092475524	0.2646796092475524	0.2646796092475524	0.2646796092475524	0.2646796092475524	0.2646796092475524	0.2646796092475524	0.2646796092475524	0.2646796092475524	0.2646796092475524	0.2646796092475524	0.2646796092475524	0.2646796092475524	0.2646796092475524	0.2646796092475524	0.2646796092475524	0.2646796092475524	0.2646796092475524	0.2646796092475524	0.2646796092475524	0.2646796092475524	0.2646796092475524	0.2646796092475524	0.2646796092475524	0.2646796092475524	0.2646796092475524
0.520859426663288	0.4359220658358936	0.39530460435592724	0.4814999255059168	0.46603021690458696	0.35666990212292304	0.38306158456637746	0.33616441195371416	0.42607437703310513	0.351464389111264	0.3930136955703539	0.40011966921137176	0.32477733115355417	0.38590424787333166	0.27419056529905456	0.3543904175268879	0.2857505671017544	0.3931319458553872	0.44367560233555575	0.35692657730232774	0.4681266498883747	0.4577270057442691	0.42843383478531943	0.4015916717038048	0.4583656024611631	0.3960830971850107	0.39230239356980917	0.3686851137045938	0.3804937536372015	0.3804937536372015	0.3804937536372015	0.3804937536372015	0.3804937536372015	0.3804937536372015	0.3804937536372015	0.3804937536372015	0.3804937536372015	0.3804937536372015	0.3804937536372015	0.3804937536372015	0.3804937536372015	0.3804937536372015	0.3804937536372015	0.3804937536372015	0.3804937536372015	0.3804937536372015	0.3804937536372015	0.3804937536372015	0.3804937536372015	0.3804937536372015
0.043964374331783906	0.06622137825598035	0.06805840588283198	0.1334551622928171	0.031433350388069485	0.07267062911197973	0.12485608412253098	0.055643897058477325	0.07476424909786597	0.0762706958953877	0.14495316075099782	0.08630970854512736	0.026888665730726836	0.047551429086380846	0.05483058946573339	0.14948638021742974	0.048362017354302726	0.02464062301479151	0.18225501364702468	0.14689626044421417	0.12441182280072555	0.10927415338482127	0.048255945530324695	0.06372057687290515	0.1060800626326378	0.026311514251233445	0.07266056328872957	0.05607397337977656	0.035811898793509135	0.10138625655397022	0.07113993243716399	0.10976532207294701	0.0904526272550555	0.0904526272550555	0.0904526272550555	0.0904526272550555	0.0904526272550555	0.0904526272550555	0.0904526272550555	0.0904526272550555	0.0904526272550555	0.0904526272550555	0.0904526272550555	0.0904526272550555	0.0904526272550555	0.0904526272550555	0.0904526272550555	0.0904526272550555	0.0904526272550555	0.0904526272550555
0.18247557754062707	0.11056296627023242	0.1153239172220631	0.08796645020332991	0.08811199078279937	0.0764955061058863	0.14114767564341926	0.191674159889548	0.12893340826087119	0.08560640400801585	0.10645539364629251	0.06863805673793184	0.10717039678148915	0.08342315296314302	0.0895858485159814	0.19845666890306254	0.04361498966023668	0.10653054130059188	0.13582287058491208	0.14539266261989123	0.12981033561352223	0.2301219887265997	0.13737414083016655	0.11141961990006405	0.15126615826621628	0.06808511067400827	0.11126685117284657	0.09209243966115421	0.18225707810126415	0.1604783364406097	0.13945292099344894	0.16433878126134277	0.16177156515882307	0.2026307449374824	0.18046897131134337	0.24925130427252404	0.2148601377919337	0.2148601377919337	0.2148601377919337	0.2148601377919337	0.2148601377919337	0.2148601377919337	0.2148601377919337	0.2148601377919337	0.2148601377919337	0.2148601377919337	0.2148601377919337	0.2148601377919337	0.2148601377919337	0.2148601377919337
0.3122408444162441	0.2692017609199995	0.26053061325161536	0.3221815113942037	0.2983176296332558	0.2632277008582989	0.2721857131077981	0.28522844066791786	0.3346815516306251	0.2923152615125429	0.2823013980927083	0.2766235093162599	0.3482312632701651	0.34072663811213444	0.38722604149594964	0.31877649971376026	0.354428414890778	0.42208623891924363	0.3339640053321425	0.31767504063625557	0.31067827145105253	0.2892362986548272	0.3188697921622094	0.31450618279477865	0.31023152144290106	0.28818878954662813	0.31893895033425435	0.36198906717741514	0.2700095521433393	0.33317561819780844	0.3026425566354181	0.3179090874166133	0.3179090874166133	0.3179090874166133	0.3179090874166133	0.3179090874166133	0.3179090874166133	0.3179090874166133	0.3179090874166133	0.3179090874166133	0.3179090874166133	0.3179090874166133	0.3179090874166133	0.3179090874166133	0.3179090874166133	0.3179090874166133	0.3179090874166133	0.3179090874166133	0.3179090874166133	0.3179090874166133
0.19218951075961832	0.18384207557366436	0.32525342516114075	0.19909726459385305	0.16288358350520038	0.13925988152894714	0.19460658088147395	0.1158830547385699	0.1719624364257051	0.14539750779259808	0.20860060300676528	0.24073211476755788	0.20061311463177103	0.22805134973553354	0.12865786897498416	0.12809806379442104	0.16532848829948815	0.18771294258479113	0.1322167550962532	0.15838400189593707	0.14038134150699524	0.23689036633729316	0.13584397915197016	0.15427806549926404	0.18039930767046003	0.15042796755670632	0.1284075012889343	0.13557127928628196	0.11372896679314903	0.0991417543550659	0.16387184367559288	0.11531969798851609	0.10993316586183162	0.08574974923088866	0.10085547812114515	0.14024877189421953	0.11590400955189288	0.1280763907230562	0.1280763907230562	0.1280763907230562	0.1280763907230562	0.1280763907230562	0.1280763907230562	0.1280763907230562	0.1280763907230562	0.1280763907230562	0.1280763907230562	0.1280763907230562	0.1280763907230562	0.1280763907230562
0.010032869549338113	0.011370585489249862	0.0	0.0	0.010938338498398701	0.0	0.0	0.0	0.16163487258423592	0.16646617297024688	0.08712285564951752	0.023173417969350883	0.06992593382779372	0.06705416541638108	0.06824873469816184	0.022741170978499724	0.05909813407126556	0.05280336183672785	0.03411175646774958	0.07829977327598638	0.056753171318748574	0.028460596467663357	0.10442400837892937	0.08386817320246368	0.1067603698630542	0.10487672843840298	0.0177577744493293	0.09001984595385228	0.09415343310178258	0.09582203158175452	0.13954570998255628	0.0	0.06977285499127814	0.06977285499127814	0.06977285499127814	0.06977285499127814	0.06977285499127814	0.06977285499127814	0.06977285499127814	0.06977285499127814	0.06977285499127814	0.06977285499127814	0.06977285499127814	0.06977285499127814	0.06977285499127814	0.06977285499127814	0.06977285499127814	0.06977285499127814	0.06977285499127814	0.06977285499127814
0.12328886632699039	0.021723898548822583	0.0758483739401705	0.06580336591877646	0.06478920593715957	0.016821538472030217	0.08471238149992817	0.06585144712772484	0.06512361443751936	0.06483728714610794	0.07317514807441704	0.026768342290181234	0.0737012944368584	0.08237513685409417	0.11488827193785696	0.03491603834497566	0.021675817339874205	0.039321350920006645	0.01764553358013244	0.0022291339420316926	0.04799519333724243	0.02085182223177198	0.0698817308874666	0.021675817339874205	0.021675817339874205	0.07957177534067277	0.05794403920974694	0.07312706634814711	0.07393954051932145	0.04335163467974841	0.08675135056844518	0.0650514926240968	0.0650514926240968	0.0650514926240968	0.0650514926240968	0.0650514926240968	0.0650514926240968	0.0650514926240968	0.0650514926240968	0.0650514926240968	0.0650514926240968	0.0650514926240968	0.0650514926240968	0.0650514926240968	0.0650514926240968	0.0650514926240968	0.0650514926240968	0.0650514926240968	0.0650514926240968	0.0650514926240968
0.10822809450286672	0.05730236520888472	0.08247008829080107	0.1313531022138416	0.026560701141251086	0.10775474476748526	0.09875988072963285	0.09480424360283278	0.06193424592847959	0.10857455479336015	0.08975259399373467	0.0776470476769355	0.09515629260150935	0.0907518744804831	0.055379074035183044	0.11007246202024379	0.06451373906798742	0.07700653268522335	0.03210762142156521	0.06312185033734263	0.04454611785518689	0.0915510270911963	0.07347957812161111	0.07794564166689334	0.07305072476169874	0.05994349054627084	0.06651633931238303	0.1456187839747023	0.07888039619172676	0.09448645033421778	0.06840368783485537	0.09173257379928122	0.06651633903337732	0.06697257330257533	0.08946909844176676	0.15022328836221296	0.09207881914033934	0.11155940533408587	0.07604155067673214	0.08648012250033267	0.0812608365885324	0.0812608365885324	0.0812608365885324	0.0812608365885324	0.0812608365885324	0.0812608365885324	0.0812608365885324	0.0812608365885324	0.0812608365885324	0.0812608365885324
0.15874152642204867	0.10288637001676472	0.12093629299207434	0.10075635231112437	0.1270732929062204	0.07455981840731479	0.10366005173645503	0.08122684441320663	0.09719791273111754	0.14029498041226024	0.08036506876546821	0.09236311912019902	0.09801933109821544	0.0759620845966617	0.06033602426294722	0.05755984716152807	0.0788788931783386	0.10039818549950896	0.10333824584561058	0.07549169719773584	0.1200135713609378	0.052972411227362105	0.05297241133410215	0.08677774753430025	0.10089941806395815	0.056877827796570114	0.09651133055325467	0.09523135189291586	0.053114128138999635	0.037017144916149845	0.06959470730358155	0.04577116889707704	0.10921284439868997	0.06467097848878832	0.10442117693410308	0.08454607771144569	0.08454607771144569	0.08454607771144569	0.08454607771144569	0.08454607771144569	0.08454607771144569	0.08454607771144569	0.08454607771144569	0.08454607771144569	0.08454607771144569	0.08454607771144569	0.08454607771144569	0.08454607771144569	0.08454607771144569	0.08454607771144569
0.2109551923856165	0.19446318074427063	0.11448162250122518	0.16851336866316372	0.14468395182418217	0.172895118603848	0.20581076537832838	0.14327541716483522	0.10536583872308344	0.1465944350318567	0.17107208558872564	0.11473672098851903	0.10650592511661579	0.18124861015840033	0.13495833409911634	0.1645922733017726	0.1321771641348041	0.19855323072853542	0.15045304928016656	0.12702154294831824	0.17951495811905854	0.17644940048595822	0.16011795815662325	0.1876646855491626	0.124485035755518	0.0931248088758826	0.2004336723319464	0.1860014970198937	0.12676431113143818	0.13303501720647024	0.12989966416895424	0.12989966416895424	0.12989966416895424	0.12989966416895424	0.12989966416895424	0.12989966416895424	0.12989966416895424	0.12989966416895424	0.12989966416895424	0.12989966416895424	0.12989966416895424	0.12989966416895424	0.12989966416895424	0.12989966416895424	0.12989966416895424	0.12989966416895424	0.12989966416895424	0.12989966416895424	0.12989966416895424	0.12989966416895424
0.11332940860746477	0.08473080932115833	0.11729943867085323	0.09360029397460731	0.04218078531873179	0.04641568435843507	0.084174854321517	0.02533898852670239	0.08596150265152781	0.17107803382664635	0.0420874271607585	0.04847821321416737	0.08896570836086162	0.06779565437115564	0.08850311151919357	0.04218078531873179	0.0420874271607585	9.335815797328655e-05	0.07675849754418752	0.0589292239527879	0.1010166511135464	0.04857157137214066	0.084174854321517	0.021263412147679264	0.046878281200103136	0.1262622814822755	0.0	0.0016932901720375306	0.0	0.002062528855732297	0.08577478633558125	9.335815797328655e-05	0.009425439653090317	0.037759169963081915	0.0	0.018879584981540957	0.018879584981540957	0.018879584981540957	0.018879584981540957	0.018879584981540957	0.018879584981540957	0.018879584981540957	0.018879584981540957	0.018879584981540957	0.018879584981540957	0.018879584981540957	0.018879584981540957	0.018879584981540957	0.018879584981540957	0.018879584981540957
0.11398173626721048	0.12181244827863247	0.09948322364190637	0.0632450293883442	0.1291084950097677	0.05265572174152485	0.049842409424825124	0.054937238347451615	0.11089365787995571	0.08646878253588533	0.08710917995549651	0.06666104045786306	0.04883968139523449	0.0541267658351003	0.04746056002572061	0.06695821784017726	0.04808479768151389	0.07486660933355468	0.0351263581845982	0.07539243624751793	0.07422815995987342	0.06713565909145147	0.04355997433866848	0.04564603017818472	0.0927623081033027	0.06612913866089326	0.06627413064009592	0.05858325589971326	0.05060037268950333	0.0485479916925393	0.03346514250349905	0.05264238955736421	0.04110802671248289	0.04976735698561837	0.05652431479736848	0.05314583589149343	0.05314583589149343	0.05314583589149343	0.05314583589149343	0.05314583589149343	0.05314583589149343	0.05314583589149343	0.05314583589149343	0.05314583589149343	0.05314583589149343	0.05314583589149343	0.05314583589149343	0.05314583589149343	0.05314583589149343	0.05314583589149343
0.2784374960910296	0.4463546030137623	0.3318678969961066	0.41232672265613846	0.31275474047017454	0.3603110716967573	0.4651515260518984	0.382712331835552	0.37535717830130055	0.28283555198979565	0.33587272489276104	0.39686298115176544	0.25198115467648885	0.2699364297523193	0.3984805911083131	0.33942326951045004	0.41689632645889624	0.3893851344587485	0.3533798203430466	0.34456753300777626	0.40129739935101805	0.35777705275936506	0.4355660412689282	0.39221986932889974	0.43933765145747794	0.32456380157170117	0.45257342878037476	0.48399509224811893	0.4369036912910087	0.3580489005559034	0.3251438271360073	0.3415963638459553	0.3415963638459553	0.3415963638459553	0.3415963638459553	0.3415963638459553	0.3415963638459553	0.3415963638459553	0.3415963638459553	0.3415963638459553	0.3415963638459553	0.3415963638459553	0.3415963638459553	0.3415963638459553	0.3415963638459553	0.3415963638459553	0.3415963638459553	0.3415963638459553	0.3415963638459553	0.3415963638459553
0.44855280380381557	0.4040135904784335	0.32695000951213393	0.3230525899885062	0.28700345678264383	0.39396394744021734	0.345390009727438	0.35497218092394045	0.3387992055981798	0.36811521543076947	0.37571039240083126	0.31361065668843235	0.2923257428826933	0.33257875834357115	0.3763631568805454	0.2902765189970141	0.36338231273937516	0.3962865921415309	0.3793400716012326	0.34444780028276045	0.3228206084196455	0.3672780181601189	0.431435839621571	0.4059385416794116	0.3039522661468929	0.3628727207471856	0.3699017428645837	0.3811664342028549	0.347961159211605	0.3513078888250631	0.3679581479593928	0.3339016733813666	0.3509299106703797	0.3509299106703797	0.3509299106703797	0.3509299106703797	0.3509299106703797	0.3509299106703797	0.3509299106703797	0.3509299106703797	0.3509299106703797	0.3509299106703797	0.3509299106703797	0.3509299106703797	0.3509299106703797	0.3509299106703797	0.3509299106703797	0.3509299106703797	0.3509299106703797	0.3509299106703797
0.1839166043840476	0.12840721827955046	0.15696429296912146	0.05321555994549745	0.06994636555298515	0.04722262393182497	0.09698027220461292	0.11235933110317535	0.08622393746221252	0.09308550825453908	0.05681388118671064	0.0891908635299894	0.05915663811690599	0.0575150533169232	0.10008535002068086	0.0739023500986041	0.05929315805374463	0.11154470117315836	0.06478023403449398	0.1111276632143659	0.08236800820586143	0.06727427110448891	0.045703052916317884	0.03967032539778709	0.14770611082258572	0.08655417258313505	0.09056737354309828	0.08856077306311667	0.08856077306311667	0.08856077306311667	0.08856077306311667	0.08856077306311667	0.08856077306311667	0.08856077306311667	0.08856077306311667	0.08856077306311667	0.08856077306311667	0.08856077306311667	0.08856077306311667	0.08856077306311667	0.08856077306311667	0.08856077306311667	0.08856077306311667	0.08856077306311667	0.08856077306311667	0.08856077306311667	0.08856077306311667	0.08856077306311667	0.08856077306311667	0.08856077306311667
0.11366796173559246	0.0973099140959444	0.15475014303702336	0.09177586329760404	0.08909802702808796	0.09715615367754883	0.08076112093265646	0.13196366193222528	0.10721978812257146	0.12121255620290335	0.09161155482729474	0.08810567377155468	0.10209191442727773	0.0791818492556616	0.06254970758585342	0.08426987040118417	0.05133925067082288	0.08291407727270507	0.08042062933479348	0.08618521677303738	0.1019329315463343	0.09801616512430297	0.08807480216998656	0.10863021176169184	0.07982295300685208	0.06823909422806154	0.06956431923959827	0.09707818440380368	0.07013306266353371	0.10287932315588709	0.10463626241164327	0.1171974410500934	0.04142738757946692	0.11140045738857357	0.08863296688158967	0.10481134692055612	0.08804622836398622	0.09845074097531681	0.10988569621818806	0.146317450996478	0.0655077260947126	0.13817482783703391	0.11620473958408738	0.12937698919234214	0.08900634517083972	0.08830463838938676	0.11785458504855997	0.10307961171897337	0.10307961171897337	0.10307961171897337
0.34242026087105865	0.399223990336336	0.501142582799294	0.1807980060110924	0.4482227946802729	0.5057551427275798	0.39797027519073613	0.30659768021491257	0.36501404087001116	0.3296727456580036	0.05778536433724606	0.494018342711063	0.16418888553187067	0.4562559889558125	0.4057159999313718	0.20467908775195454	0.34793063559412574	0.14685927016974365	0.18399476635219422	0.37333168898705194	0.5980379260660545	0.5238922070174318	0.5738905878187283	0.39134224578528287	0.5134144957202587	0.5644427170076544	0.462247649123018	0.40431881348110815	0.6486869332590856	0.373679465638746	0.5427599920200082	0.46262149029698735	0.31795526602817337	0.39028837816258033	0.39028837816258033	0.39028837816258033	0.39028837816258033	0.39028837816258033	0.39028837816258033	0.39028837816258033	0.39028837816258033	0.39028837816258033	0.39028837816258033	0.39028837816258033	0.39028837816258033	0.39028837816258033	0.39028837816258033	0.39028837816258033	0.39028837816258033	0.39028837816258033
0.5572125125315025	0.0011515092448250233	0.5238261170543148	0.7608012333134307	0.7607554167505612	0.7999030966540093	0.7373391614524512	0.7947591212191711	0.6246087440889395	0.2526050367247681	0.46098397430166893	0.6846420583985575	0.19875642562622148	0.6874508868415853	0.20953044682172592	0.6356151550724901	0.6520534135263295	0.5943552462085216	0.9286409892649858	1.348863261967037	0.7457664093907722	0.8948113553306385	1.0525539499416467	0.806972727824191	0.6021651401156356	0.7798062647377167	1.0704853268732013	1.0813923882256828	0.41648445498847025	0.9363279745663893	1.107803932575866	0.7293739674998024	0.918588950037834	0.918588950037834	0.918588950037834	0.918588950037834	0.918588950037834	0.918588950037834	0.918588950037834	0.918588950037834	0.918588950037834	0.918588950037834	0.918588950037834	0.918588950037834	0.918588950037834	0.918588950037834	0.918588950037834	0.918588950037834	0.918588950037834	0.918588950037834
0.21710968832251562	0.23048167734403607	0.2161177101036576	0.16636018891012838	0.18196335125575863	0.16371553217391316	0.1790654395480477	0.20317128704043236	0.21547408309614718	0.16233082662178294	0.1588806766164131	0.19716096321652013	0.21627618886575506	0.21303099949524218	0.17012651804582557	0.17462544504527805	0.19862246360355634	0.1809916682074882	0.2316436564575027	0.1960186864163452	0.22101555829118122	0.2085171223537632	0.2085171223537632	0.2085171223537632	0.2085171223537632	0.2085171223537632	0.2085171223537632	0.2085171223537632	0.2085171223537632	0.2085171223537632	0.2085171223537632	0.2085171223537632	0.2085171223537632	0.2085171223537632	0.2085171223537632	0.2085171223537632	0.2085171223537632	0.2085171223537632	0.2085171223537632	0.2085171223537632	0.2085171223537632	0.2085171223537632	0.2085171223537632	0.2085171223537632	0.2085171223537632	0.2085171223537632	0.2085171223537632	0.2085171223537632	0.2085171223537632	0.2085171223537632
0.18934049221970592	0.14203941084731742	0.1300947532694954	0.10025348195734095	0.1281280965372692	0.1277044273846868	0.1279144605704789	0.13654254631397011	0.09346365175602708	0.10665400243040606	0.127708623852963	0.11868423986294162	0.10251903981742722	0.10913368847377848	0.11328541054238589	0.10094085720792172	0.1538082667007642	0.1525274845179981	0.12399373618235786	0.12589054986899673	0.10018813078524937	0.10223227438008986	0.1012102025826696	0.1012102025826696	0.1012102025826696	0.1012102025826696	0.1012102025826696	0.1012102025826696	0.1012102025826696	0.1012102025826696	0.1012102025826696	0.1012102025826696	0.1012102025826696	0.1012102025826696	0.1012102025826696	0.1012102025826696	0.1012102025826696	0.1012102025826696	0.1012102025826696	0.1012102025826696	0.1012102025826696	0.1012102025826696	0.1012102025826696	0.1012102025826696	0.1012102025826696	0.1012102025826696	0.1012102025826696	0.1012102025826696	0.1012102025826696	0.1012102025826696
0.18095180360107269	0.21612451396017154	0.14370641056857253	0.20418340339211385	0.26192366046283483	0.19674606350624269	0.18393875944009622	0.17331194266390293	0.17285743066949077	0.14335797896100314	0.17451527117625615	0.16889906702580332	0.21885708403995893	0.19142428075264534	0.17742407503591165	0.17960864033077836	0.14160535090075352	0.18630528177054964	0.17552977771139486	0.203851983480078	0.17459914441454824	0.17488105669784082	0.17474010055619454	0.17474010055619454	0.17474010055619454	0.17474010055619454	0.17474010055619454	0.17474010055619454	0.17474010055619454	0.17474010055619454	0.17474010055619454	0.17474010055619454	0.17474010055619454	0.17474010055619454	0.17474010055619454	0.17474010055619454	0.17474010055619454	0.17474010055619454	0.17474010055619454	0.17474010055619454	0.17474010055619454	0.17474010055619454	0.17474010055619454	0.17474010055619454	0.17474010055619454	0.17474010055619454	0.17474010055619454	0.17474010055619454	0.17474010055619454	0.17474010055619454
0.1293985105166817	0.1263551562369805	0.15253697459720617	0.1306285711648858	0.10696421839160189	0.12007449944208438	0.16789081696507566	0.12053912053776579	0.11032845141757097	0.0950139242486034	0.147371656964489	0.141278725431935	0.09848957697568536	0.1467835852182591	0.1439267030176281	0.11634393518905745	0.1555406432032186	0.1637621753209474	0.16712604069997566	0.16544410801046153	0.16544410801046153	0.16544410801046153	0.16544410801046153	0.16544410801046153	0.16544410801046153	0.16544410801046153	0.16544410801046153	0.16544410801046153	0.16544410801046153	0.16544410801046153	0.16544410801046153	0.16544410801046153	0.16544410801046153	0.16544410801046153	0.16544410801046153	0.16544410801046153	0.16544410801046153	0.16544410801046153	0.16544410801046153	0.16544410801046153	0.16544410801046153	0.16544410801046153	0.16544410801046153	0.16544410801046153	0.16544410801046153	0.16544410801046153	0.16544410801046153	0.16544410801046153	0.16544410801046153	0.16544410801046153
[truncated: 6 more columns]
