# Supplementary material for: Neuronal tuning aligns dynamically with object and texture manifolds across the visual hierarchy
Source: Nat Neurosci. 2026 Mar 10;29(4):864–75. doi: 10.1038/s41593-026-02207-1 (PMC13061647; doi:10.1038/s41593-026-02207-1)
Supplement: Supplementary file 10 — Attribution data for time windows 5, 10, 20, 25 and 50 ms, for panel b. Time window specific evolution trajectory of time windows 10, 20, 25 and 50 ms, for panel c. [file 41593_2026_2207_MOESM10_ESM.zip › ExtendedFig4_Source_data/FigureExtended4C_src_normresp_wdw_50-100_DeePSim_sem.csv]

0	1	2	3	4	5	6	7	8	9	10	11	12	13	14	15	16	17	18	19	20	21	22	23	24	25	26	27	28	29	30	31	32	33	34	35	36	37	38	39	40	41	42	43	44	45	46	47	48	49
0.029814514298764336	0.02107388341718752	0.028512180056715256	0.022652903642705807	0.02084763024545183	0.024520744499300032	0.024294643214392033	0.03414365129242078	0.037741255648065075	0.02815453250625179	0.03380476255954366	0.03553003501416689	0.035685074567596176	0.03576196141620341	0.03656850016865463	0.03485129542351676	0.035193981289236696	0.03648551431218959	0.037695202196215374	0.03815531416651175	0.038403602853833756	0.03831073896007451	0.036377428755386645	0.031096631211877074	0.03127635559456059	0.038801171618168	0.037279939238989326	0.04013838407808312	0.03808318966346918	0.03478495910821149	0.033658048997144606	0.03091657505417313	0.04015797620506007	0.03377713122662762	0.03645189237796907	0.04248146345752644	0.037991481168716375	0.03335473003119233	0.03791715073386218	0.04039561385479897	0.04019742626751644	0.0464921813886113	0.03948731384750451	0.039255555489448035	0.04521546350814796	0.036152394105661984	0.04386983375138179	0.040011113928521885	0.040011113928521885	0.040011113928521885
0.03352188123679914	0.032358111852312806	0.037613241209215525	0.04753440866711852	0.06887795788790708	0.06141555885622069	0.06163408376652645	0.052901916329871186	0.058191340447870846	0.05551778653171778	0.058023273184035065	0.05610900666605027	0.05014786687126663	0.05690636367328248	0.06177562786938032	0.060424113732655285	0.05200772020279366	0.04619461316761304	0.06139312445180193	0.05720499002475158	0.05384054312566656	0.06689590540710282	0.05235318608595721	0.0756081393334533	0.05046105306774538	0.07198282599798751	0.056339824386063254	0.08156287601334145	0.06533502801535526	0.06470578573040574	0.06848975871536911	0.0643333785801882	0.08499691299518959	0.06860605994753262	0.054361542632605175	0.0614838012900689	0.0614838012900689	0.0614838012900689	0.0614838012900689	0.0614838012900689	0.0614838012900689	0.0614838012900689	0.0614838012900689	0.0614838012900689	0.0614838012900689	0.0614838012900689	0.0614838012900689	0.0614838012900689	0.0614838012900689	0.0614838012900689
0.039129505551240326	0.038997229174686246	0.036195391157017295	0.04012000282470492	0.05349789752791094	0.04243703109312169	0.043474388835770934	0.04733351208596137	0.04263393250997387	0.05549781049392755	0.06250768525036775	0.04859758025819588	0.04983506475412101	0.04191546940985022	0.05594795227559793	0.06654297762274147	0.054322381744888425	0.048895430307833714	0.05709168452295728	0.05189440092944785	0.0644292903404112	0.051073113907947214	0.06070666270570044	0.04319642095732021	0.04994027583631203	0.04707284621058192	0.0801718555618801	0.058098053765487524	0.05337077117260318	0.06056925689970866	0.06285624687933056	0.07490161389469731	0.07804852039688845	0.07647506714579287	0.07647506714579287	0.07647506714579287	0.07647506714579287	0.07647506714579287	0.07647506714579287	0.07647506714579287	0.07647506714579287	0.07647506714579287	0.07647506714579287	0.07647506714579287	0.07647506714579287	0.07647506714579287	0.07647506714579287	0.07647506714579287	0.07647506714579287	0.07647506714579287
0.036782457696776925	0.029564654044486743	0.03397097459534243	0.03486939295726491	0.029971157175925186	0.037066673052385785	0.03606437414178194	0.03143552923874391	0.030745830447179247	0.031019179695007622	0.03656716864852712	0.040069099119971245	0.026681875012500016	0.03351153209210278	0.025972284133720998	0.037738800651752266	0.03287867172203216	0.032028014458065114	0.03362850768363192	0.030776914289597467	0.032379579881264525	0.032686455251018445	0.037166746920241314	0.03075585296405379	0.034005345931010705	0.033761605053726246	0.030268159895253315	0.029055546632106622	0.03222797649684441	0.034434609312701356	0.031175601592187397	0.035352340631023806	0.03345364824772546	0.0302567385143229	0.036958703540164214	0.027630404756258952	0.03333739488653461	0.04035450460034025	0.036845949743437426	0.036845949743437426	0.036845949743437426	0.036845949743437426	0.036845949743437426	0.036845949743437426	0.036845949743437426	0.036845949743437426	0.036845949743437426	0.036845949743437426	0.036845949743437426	0.036845949743437426
0.03839479035238422	0.03294429236569802	0.032140530660724115	0.02697042812169576	0.030354162497133547	0.029267655191690764	0.02837481007347392	0.033982986874736935	0.03670205609550756	0.02703206989283048	0.032963449507106224	0.03577806282916137	0.030980806841471146	0.03464802488639976	0.039309223803858685	0.042238425311282767	0.03458180627926085	0.03878247623053944	0.03757574548944089	0.04310298108291114	0.04167930254452267	0.04222949946414758	0.037992126218999396	0.048102637770235976	0.04561901356499225	0.03739171607573278	0.03546160961345938	0.0486456339336403	0.040341531395894595	0.04136558289094166	0.04085355714341812	0.04085355714341812	0.04085355714341812	0.04085355714341812	0.04085355714341812	0.04085355714341812	0.04085355714341812	0.04085355714341812	0.04085355714341812	0.04085355714341812	0.04085355714341812	0.04085355714341812	0.04085355714341812	0.04085355714341812	0.04085355714341812	0.04085355714341812	0.04085355714341812	0.04085355714341812	0.04085355714341812	0.04085355714341812
0.05916941063993319	0.06376172914302274	0.047490867925791026	0.0470199775097115	0.05451165831761327	0.057985816275421646	0.04575253750350431	0.0481638214367216	0.059783674731829176	0.0489460168286722	0.05478741371681023	0.05082533365877336	0.05376407726296522	0.0494227074193562	0.04817384745612154	0.06955225282458224	0.04818764279424246	0.046119819738130334	0.058825565532555614	0.059752093704754684	0.0646566889007767	0.04880639335132321	0.04062841826645427	0.056052881901567875	0.05129326707398389	0.05026016529677689	0.05918022722936962	0.06096834423654431	0.060607735321953085	0.05942893204527937	0.056587870849962044	0.0685393319963703	0.0661375942192782	0.05998742885421774	0.06444799945858347	0.06816253761476679	0.056849587470647216	0.043703128410731484	0.05593038399660629	0.06075798739479654	0.05834418569570142	0.05834418569570142	0.05834418569570142	0.05834418569570142	0.05834418569570142	0.05834418569570142	0.05834418569570142	0.05834418569570142	0.05834418569570142	0.05834418569570142
0.09519946581259753	0.05568469296310903	0.06857700708085852	0.06208791474423831	0.07829388155613547	0.06288031688486749	0.0726937774524505	0.07144599667597658	0.0693547608975848	0.0737913447308626	0.06563250081562694	0.05629813010990863	0.06468890287993723	0.07105205891736233	0.05487121138702398	0.062461690947183304	0.08219438137807995	0.07099202171662984	0.058507009043863474	0.07315771671011188	0.07026942903724168	0.06754128021178755	0.07047258996924503	0.06397584759905246	0.05281899430280183	0.07188067352236045	0.06234983391258114	0.06234983391258114	0.06234983391258114	0.06234983391258114	0.06234983391258114	0.06234983391258114	0.06234983391258114	0.06234983391258114	0.06234983391258114	0.06234983391258114	0.06234983391258114	0.06234983391258114	0.06234983391258114	0.06234983391258114	0.06234983391258114	0.06234983391258114	0.06234983391258114	0.06234983391258114	0.06234983391258114	0.06234983391258114	0.06234983391258114	0.06234983391258114	0.06234983391258114	0.06234983391258114
0.025488725957030722	0.023268390029506612	0.024743262024576152	0.02632107165410167	0.027715572821146568	0.026329593734581283	0.022817375505959334	0.024744534253617875	0.029374225411016766	0.026920704132720148	0.02668950009098793	0.023816964516400405	0.02629188819248665	0.02604247296598888	0.02500380636633353	0.02145362329356609	0.02585405221194515	0.027078814765463897	0.03209764207810465	0.023663480995032363	0.02486582157187058	0.025631468675079195	0.021186745153405316	0.028590129000704033	0.025449525486105032	0.022375989818889906	0.03042615343991286	0.026401071629401383	0.026401071629401383	0.026401071629401383	0.026401071629401383	0.026401071629401383	0.026401071629401383	0.026401071629401383	0.026401071629401383	0.026401071629401383	0.026401071629401383	0.026401071629401383	0.026401071629401383	0.026401071629401383	0.026401071629401383	0.026401071629401383	0.026401071629401383	0.026401071629401383	0.026401071629401383	0.026401071629401383	0.026401071629401383	0.026401071629401383	0.026401071629401383	0.026401071629401383
0.036925441614541185	0.029401212033740617	0.03430217573319639	0.036811209766545686	0.035069139568132325	0.03319091086831079	0.030094208757890945	0.041496826839674414	0.0355050894549283	0.04201832742127632	0.0350671342751431	0.03936788196850995	0.03903238559089772	0.03504678174993618	0.040387488203744805	0.04104301323638529	0.032661350297869006	0.03487145360496908	0.04382451834089865	0.036568797031523076	0.0402815378604077	0.03086620289111243	0.030164737702641147	0.03315433930784949	0.03491066280512051	0.03565931951941764	0.036040419838586545	0.035472309100730834	0.03817258495107578	0.03483220109323593	0.035890425368932596	0.03332361415679703	0.03306297516986914	0.02835427318855235	0.030708624179210747	0.030708624179210747	0.030708624179210747	0.030708624179210747	0.030708624179210747	0.030708624179210747	0.030708624179210747	0.030708624179210747	0.030708624179210747	0.030708624179210747	0.030708624179210747	0.030708624179210747	0.030708624179210747	0.030708624179210747	0.030708624179210747	0.030708624179210747
0.05157155059989795	0.05277730296774644	0.04063158463024869	0.04332154631296601	0.05303505496968515	0.062363120683699425	0.052803190022885034	0.04309814756459702	0.043966506154788136	0.0400899300097629	0.05566014983527853	0.056784880336125956	0.04939024521651872	0.052989551756451245	0.04638734814444129	0.0632673063694116	0.05328694672475699	0.057601121442969125	0.05168080095979213	0.04014052737274145	0.047773237091777096	0.07358301197356255	0.05206961024588406	0.04624280388668141	0.0540170245246008	0.059047865325337616	0.048568645251334204	0.05379011897278438	0.054075606669226964	0.07563338137458378	0.05020756863950038	0.06216980386115134	0.07246607073550848	0.0673179372983299	0.0673179372983299	0.0673179372983299	0.0673179372983299	0.0673179372983299	0.0673179372983299	0.0673179372983299	0.0673179372983299	0.0673179372983299	0.0673179372983299	0.0673179372983299	0.0673179372983299	0.0673179372983299	0.0673179372983299	0.0673179372983299	0.0673179372983299	0.0673179372983299
0.05614815713926853	0.04652912895188182	0.059448977503303115	0.042223632664488774	0.04652410724494779	0.041405515471046817	0.048845570530953356	0.04325206765050744	0.046123210164392116	0.03994535983348346	0.04728902277681799	0.039732651667099286	0.05401144404659803	0.04205360185722723	0.05760713913707263	0.040000933362497784	0.05431983905426944	0.04933952068668805	0.04255857444007551	0.044847024869248964	0.04936530332305321	0.03910488171900343	0.04958320128112945	0.05063223385842356	0.05250758244481577	0.05356291863743735	0.04618427574127324	0.0519719869739581	0.05118601271906043	0.04581437215598934	0.03934441390900197	0.04257939303249565	0.04257939303249565	0.04257939303249565	0.04257939303249565	0.04257939303249565	0.04257939303249565	0.04257939303249565	0.04257939303249565	0.04257939303249565	0.04257939303249565	0.04257939303249565	0.04257939303249565	0.04257939303249565	0.04257939303249565	0.04257939303249565	0.04257939303249565	0.04257939303249565	0.04257939303249565	0.04257939303249565
0.03277660315787434	0.031765092343900146	0.027562032957382795	0.027362735599213674	0.02742571379515696	0.028359692221682414	0.026581416816729462	0.029871279307303492	0.02962122816065592	0.029731000801966088	0.0339654942890695	0.03098084587692877	0.028898414659384114	0.028857884773108054	0.025239772410927036	0.02516980301488308	0.026248521421018346	0.029817535882328376	0.03070807318397847	0.031173570502361476	0.03009676929730485	0.03176378079109593	0.031282079278442156	0.025902240384653885	0.03787495052153487	0.028351257807737243	0.0304883633504512	0.038162613777783294	0.03230944503902233	0.03377299503834271	0.03305251585320733	0.033412755445775016	0.033412755445775016	0.033412755445775016	0.033412755445775016	0.033412755445775016	0.033412755445775016	0.033412755445775016	0.033412755445775016	0.033412755445775016	0.033412755445775016	0.033412755445775016	0.033412755445775016	0.033412755445775016	0.033412755445775016	0.033412755445775016	0.033412755445775016	0.033412755445775016	0.033412755445775016	0.033412755445775016
0.039480865842565195	0.03990032751634883	0.031963670450512724	0.029933789642922325	0.03588034895680552	0.032278982053982226	0.04596492387160544	0.040506348403414064	0.04646462276024865	0.04246907702716847	0.04520444058321363	0.042864151926033885	0.040129130385199246	0.044497798128668796	0.04749152992048272	0.05030358778376861	0.05292246048077348	0.04847778359526823	0.05659987617236537	0.045951388866526006	0.06286115537147859	0.03765384395190849	0.04129025056691717	0.03897874444725246	0.04831498679278441	0.04174219159824678	0.043170696591048066	0.04221102618388809	0.04156703455837226	0.04346435557002068	0.04989608478228589	0.04668022017615328	0.04668022017615328	0.04668022017615328	0.04668022017615328	0.04668022017615328	0.04668022017615328	0.04668022017615328	0.04668022017615328	0.04668022017615328	0.04668022017615328	0.04668022017615328	0.04668022017615328	0.04668022017615328	0.04668022017615328	0.04668022017615328	0.04668022017615328	0.04668022017615328	0.04668022017615328	0.04668022017615328
0.04770864082271884	0.054139311981818976	0.05293332602117173	0.04589610907460647	0.03239194267954018	0.046477203109040494	0.04833373978319016	0.04038168451323145	0.04443542473298415	0.04009708921311017	0.04120578121308275	0.0416753931395755	0.040387932658131676	0.05147401484896817	0.03515019886102878	0.034968219083743764	0.03827927075137267	0.04291359039754808	0.037351684334513226	0.04269413422245135	0.04843817054755511	0.042488466390796086	0.045518142833169475	0.037596047632770066	0.05212337762122798	0.042665392251291734	0.05107066161974267	0.04024890094870207	0.050330485285045426	0.04059591846609787	0.06029066635432955	0.049131325286736874	0.054710995820533216	0.054710995820533216	0.054710995820533216	0.054710995820533216	0.054710995820533216	0.054710995820533216	0.054710995820533216	0.054710995820533216	0.054710995820533216	0.054710995820533216	0.054710995820533216	0.054710995820533216	0.054710995820533216	0.054710995820533216	0.054710995820533216	0.054710995820533216	0.054710995820533216	0.054710995820533216
0.044441312872463674	0.04452585968573717	0.03727135789962559	0.03767358069420611	0.047391367612411646	0.0404944770656761	0.047748846539906534	0.05041673509886047	0.04558121659935774	0.04658395266664295	0.04290640342718659	0.041353429745785084	0.04826664598414745	0.04341878197471705	0.04927006882120351	0.046293149945759046	0.048832585062693425	0.038917497600762345	0.047126982625633536	0.041331985139633036	0.04213050624473366	0.03718350816159948	0.04248199380633951	0.04752679970934659	0.05064474028240388	0.047483464952586006	0.04377543007346649	0.04824450824243296	0.046490020801076844	0.0357172747640929	0.04110364778258487	0.04110364778258487	0.04110364778258487	0.04110364778258487	0.04110364778258487	0.04110364778258487	0.04110364778258487	0.04110364778258487	0.04110364778258487	0.04110364778258487	0.04110364778258487	0.04110364778258487	0.04110364778258487	0.04110364778258487	0.04110364778258487	0.04110364778258487	0.04110364778258487	0.04110364778258487	0.04110364778258487	0.04110364778258487
0.04527709734776814	0.039095663689471365	0.04162651347101435	0.04159345769542422	0.05066645595708715	0.037298745405435256	0.04180035777094466	0.04288389901378025	0.046195655226817144	0.035680755535485616	0.045138050386893384	0.04161877687017526	0.0407887750934252	0.037400913995969155	0.042725133614419306	0.04265957922777853	0.04515322283226392	0.04608435314016562	0.03647404136135541	0.05121967902894796	0.046121462943801254	0.04658634439707526	0.040645470823922024	0.04361590761049864	0.04361590761049864	0.04361590761049864	0.04361590761049864	0.04361590761049864	0.04361590761049864	0.04361590761049864	0.04361590761049864	0.04361590761049864	0.04361590761049864	0.04361590761049864	0.04361590761049864	0.04361590761049864	0.04361590761049864	0.04361590761049864	0.04361590761049864	0.04361590761049864	0.04361590761049864	0.04361590761049864	0.04361590761049864	0.04361590761049864	0.04361590761049864	0.04361590761049864	0.04361590761049864	0.04361590761049864	0.04361590761049864	0.04361590761049864
0.05213671076900607	0.030930947950252276	0.04156855766932711	0.035831304827952	0.04366474253233861	0.03845773549523359	0.035473899465989535	0.03708505477341145	0.040164181754744566	0.03945613021660022	0.049762451111898955	0.03555982097804482	0.03855247996581473	0.04095889872009256	0.04817551323650817	0.03958382561527161	0.04455756974729014	0.037712611875663764	0.04486398789828487	0.036803246059825996	0.049636408902630144	0.03358398417524262	0.043701463950760376	0.0386427240630015	0.0386427240630015	0.0386427240630015	0.0386427240630015	0.0386427240630015	0.0386427240630015	0.0386427240630015	0.0386427240630015	0.0386427240630015	0.0386427240630015	0.0386427240630015	0.0386427240630015	0.0386427240630015	0.0386427240630015	0.0386427240630015	0.0386427240630015	0.0386427240630015	0.0386427240630015	0.0386427240630015	0.0386427240630015	0.0386427240630015	0.0386427240630015	0.0386427240630015	0.0386427240630015	0.0386427240630015	0.0386427240630015	0.0386427240630015
0.0704078028817545	0.05768689510830116	0.07116592088296632	0.05714613479313648	0.06391480719191232	0.06187684393302384	0.05139317976884868	0.06872256734736082	0.050564835417517336	0.06827633165720935	0.06531039285071102	0.07197697887862592	0.049444368371824955	0.07705199537172987	0.0771867411232877	0.07204217400637701	0.07060924547477078	0.07113125772602273	0.06866113485905759	0.07864771623996786	0.09246086207915162	0.06846803107963413	0.0611123137083655	0.07226696516923226	0.08111258523950535	0.09532683976591372	0.06881217764462867	0.07545806870190425	0.07964622568768022	0.07647576381206983	0.07806099474987502	0.07806099474987502	0.07806099474987502	0.07806099474987502	0.07806099474987502	0.07806099474987502	0.07806099474987502	0.07806099474987502	0.07806099474987502	0.07806099474987502	0.07806099474987502	0.07806099474987502	0.07806099474987502	0.07806099474987502	0.07806099474987502	0.07806099474987502	0.07806099474987502	0.07806099474987502	0.07806099474987502	0.07806099474987502
0.03801185259988494	0.0373292190002938	0.04198715186970419	0.04037162371304342	0.038436964268320786	0.04673610040056076	0.03863580735302003	0.03743500784811071	0.04394552630888177	0.04484875868424169	0.03874650480177298	0.042182309698700654	0.038008733428545306	0.038564161499607126	0.028770446532090745	0.044642436930080805	0.036992393909913594	0.03891813105129785	0.03186492683835113	0.04003124816595229	0.03824068544164613	0.04274845236837002	0.039878593989991586	0.03874824554803931	0.03819778653205686	0.0428618917154363	0.03542089308392548	0.04069783268777108	0.03496180264188875	0.03569242343333997	0.041542482029562365	0.0476961794986403	0.04461933076410133	0.04461933076410133	0.04461933076410133	0.04461933076410133	0.04461933076410133	0.04461933076410133	0.04461933076410133	0.04461933076410133	0.04461933076410133	0.04461933076410133	0.04461933076410133	0.04461933076410133	0.04461933076410133	0.04461933076410133	0.04461933076410133	0.04461933076410133	0.04461933076410133	0.04461933076410133
0.04572866866028194	0.03775548759559759	0.03690089206915682	0.04620070805448872	0.03310885473293085	0.038375741125496424	0.03914709513382976	0.046244490094354024	0.039178561909269424	0.03691615387637822	0.0400792553054787	0.0370788950407989	0.04015957139410343	0.034436012234766125	0.07310152860744887	0.04371243180407756	0.04284424786795357	0.05240037092624631	0.04693863425521871	0.04607922584060837	0.049199422554480926	0.04199806472500234	0.04125159483186821	0.04919808172865168	0.04564865800467067	0.047865931677922094	0.04192670250669752	0.03945257300376837	0.042992997150854785	0.04324841737908545	0.04098780439455083	0.041813626874368494	0.07397106300917848	0.054458670813086744	0.047727728669251776	0.051093199741169264	0.051093199741169264	0.051093199741169264	0.051093199741169264	0.051093199741169264	0.051093199741169264	0.051093199741169264	0.051093199741169264	0.051093199741169264	0.051093199741169264	0.051093199741169264	0.051093199741169264	0.051093199741169264	0.051093199741169264	0.051093199741169264
0.02884549675120725	0.02923142831813727	0.023509462430013076	0.029409176455658204	0.02972008139807389	0.03252815279026219	0.036152337870337344	0.034193077977576064	0.03779628194703942	0.03214968384839162	0.03585399118277984	0.042505290835948874	0.03705095792395635	0.03091336463136981	0.045004771378245635	0.047126291645947505	0.04010212939073605	0.04362645133241652	0.0461424430900658	0.03390838638424959	0.03635984371866626	0.03374190254267609	0.04315598512990971	0.038902161930053795	0.042490844062236584	0.04095858535655035	0.04776598287761499	0.045065966821623456	0.04641597484961923	0.04641597484961923	0.04641597484961923	0.04641597484961923	0.04641597484961923	0.04641597484961923	0.04641597484961923	0.04641597484961923	0.04641597484961923	0.04641597484961923	0.04641597484961923	0.04641597484961923	0.04641597484961923	0.04641597484961923	0.04641597484961923	0.04641597484961923	0.04641597484961923	0.04641597484961923	0.04641597484961923	0.04641597484961923	0.04641597484961923	0.04641597484961923
0.08046787724783316	0.08597143556349013	0.12082437006442281	0.08797143138850681	0.0962715511716745	0.07764608035329468	0.11908179817948196	0.10634353723851021	0.10290350728553772	0.10258001292030883	0.09182248856352515	0.08263086002565484	0.0909152257334844	0.10616813268044528	0.08540116713160278	0.10196728526710226	0.06669921784516972	0.09953748664248792	0.09351347563628021	0.09267285580838029	0.09194233875184513	0.07065682419005738	0.12724101191601564	0.10365962605912332	0.09355135120326911	0.07269832698779514	0.10080499631812634	0.10513830907780022	0.09197856977873639	0.09855843942826831	0.09855843942826831	0.09855843942826831	0.09855843942826831	0.09855843942826831	0.09855843942826831	0.09855843942826831	0.09855843942826831	0.09855843942826831	0.09855843942826831	0.09855843942826831	0.09855843942826831	0.09855843942826831	0.09855843942826831	0.09855843942826831	0.09855843942826831	0.09855843942826831	0.09855843942826831	0.09855843942826831	0.09855843942826831	0.09855843942826831
0.052973011007126744	0.050064495605128954	0.06221050027198976	0.04449414563633855	0.04578522973328865	0.04669891072383699	0.03329146235059585	0.036143902196442604	0.047097479236368305	0.04116527679901174	0.042801129114572865	0.03695964371974861	0.03873239411205871	0.03872843559705948	0.03344377541145935	0.035680846020118874	0.043112006951007364	0.040082739610437824	0.036994914373051496	0.03580326664458203	0.03502074911205768	0.038681926493152594	0.039338170104941526	0.0389803530000193	0.043511822371239905	0.0318129231218304	0.03766237274653515	0.03766237274653515	0.03766237274653515	0.03766237274653515	0.03766237274653515	0.03766237274653515	0.03766237274653515	0.03766237274653515	0.03766237274653515	0.03766237274653515	0.03766237274653515	0.03766237274653515	0.03766237274653515	0.03766237274653515	0.03766237274653515	0.03766237274653515	0.03766237274653515	0.03766237274653515	0.03766237274653515	0.03766237274653515	0.03766237274653515	0.03766237274653515	0.03766237274653515	0.03766237274653515
0.05009650770855396	0.045178056712268315	0.043457069410647635	0.05178017380733087	0.04491824368936057	0.038524034627691994	0.04266439863977233	0.042543658165136555	0.03948102420098786	0.03754660386098202	0.041625851807133775	0.03525488049826128	0.041377460644545644	0.03364418450722318	0.03302947498801555	0.03968478172406232	0.03233197605959205	0.037053814801650216	0.03808511637369578	0.033697311464320916	0.03597714675978996	0.03623313377976772	0.03610514026977884	0.03610514026977884	0.03610514026977884	0.03610514026977884	0.03610514026977884	0.03610514026977884	0.03610514026977884	0.03610514026977884	0.03610514026977884	0.03610514026977884	0.03610514026977884	0.03610514026977884	0.03610514026977884	0.03610514026977884	0.03610514026977884	0.03610514026977884	0.03610514026977884	0.03610514026977884	0.03610514026977884	0.03610514026977884	0.03610514026977884	0.03610514026977884	0.03610514026977884	0.03610514026977884	0.03610514026977884	0.03610514026977884	0.03610514026977884	0.03610514026977884
0.047010086816372816	0.03321538990175798	0.03300120241492503	0.03863897539628176	0.03156773840038208	0.03584932219381906	0.032229303140366754	0.03960061533853004	0.03120788523751098	0.031603878297052516	0.03385684075815942	0.03618240835658053	0.040443551013222966	0.038764635975066984	0.043319395683522215	0.040699946777725864	0.03558046519397635	0.03550935629739095	0.03875509100616919	0.03784820832395445	0.037440157561575295	0.03838800602099665	0.037826106169633084	0.04219596304909759	0.045040196378393293	0.03921125591486624	0.045044094709080024	0.04212767531197313	0.04212767531197313	0.04212767531197313	0.04212767531197313	0.04212767531197313	0.04212767531197313	0.04212767531197313	0.04212767531197313	0.04212767531197313	0.04212767531197313	0.04212767531197313	0.04212767531197313	0.04212767531197313	0.04212767531197313	0.04212767531197313	0.04212767531197313	0.04212767531197313	0.04212767531197313	0.04212767531197313	0.04212767531197313	0.04212767531197313	0.04212767531197313	0.04212767531197313
0.05495756965108422	0.06070228933314377	0.046923706075389794	0.05231708681786382	0.054105562840042226	0.05931359833963463	0.0488371567396727	0.053760421457689174	0.051804458532524425	0.04106759199959947	0.05330934586722084	0.05731829914237312	0.0500492104663704	0.06660699796372166	0.05618702622745936	0.05554456554104158	0.04754629451418418	0.04122372968893408	0.0533105916525358	0.05041789028492992	0.055436331836796554	0.05617286625831853	0.053059458510109646	0.05356736755971799	0.04438163348420571	0.062357238818728115	0.054625634490339296	0.052864111054630555	0.05369753861499769	0.053280824834814125	0.053280824834814125	0.053280824834814125	0.053280824834814125	0.053280824834814125	0.053280824834814125	0.053280824834814125	0.053280824834814125	0.053280824834814125	0.053280824834814125	0.053280824834814125	0.053280824834814125	0.053280824834814125	0.053280824834814125	0.053280824834814125	0.053280824834814125	0.053280824834814125	0.053280824834814125	0.053280824834814125	0.053280824834814125	0.053280824834814125
0.07213764963620302	0.05210667506608379	0.05295014558766547	0.04871313020416343	0.05007037900736734	0.04338214703315923	0.0529401126480543	0.046103182816748446	0.056846147963338735	0.047532959301451044	0.04998200530667616	0.037652151386775204	0.05254069996382775	0.047748720085359665	0.05470624266085406	0.043412171028879586	0.05140477235922159	0.040211219461277134	0.04255921015730188	0.04615600518098464	0.05010584798184806	0.04189890199288114	0.04633119784188819	0.05883495146686083	0.04654251064423132	0.040439343950572935	0.036452281920861467	0.04618653322381492	0.05119165428345629	0.04961664640880973	0.050039704127576544	0.045556714067104376	0.035249878226840135	0.0529759967096622	0.04769804496777024	0.03735967926429068	0.05358097870385156	0.06293140055212239	0.058256189627986975	0.058256189627986975	0.058256189627986975	0.058256189627986975	0.058256189627986975	0.058256189627986975	0.058256189627986975	0.058256189627986975	0.058256189627986975	0.058256189627986975	0.058256189627986975	0.058256189627986975
0.051021472598929134	0.04586887880511449	0.03837602335339282	0.04232837941808042	0.037313284820902286	0.04100333934304274	0.04321415198970634	0.04030638138148274	0.04568731064131958	0.03764838034962703	0.0492714955263302	0.03870697811423123	0.04100041250575704	0.05854089099532503	0.05289495858280536	0.06776828031737912	0.04785034361326955	0.05597571566263591	0.06070909801849625	0.062181372537161994	0.055708791886430256	0.06190810532872411	0.06753687106707051	0.06266498182406194	0.07514588353762869	0.05258509512234831	0.06895950274914901	0.07118188216840857	0.07454815216702426	0.08547070700151399	0.05739972672785077	0.08280690738274922	0.0707201373284721	0.05381038515448301	0.06649215295026258	0.07580045144689002	0.06892899333028608	0.09324069969973271	0.06994031433846402	0.0756712086406993	0.07327695052531445	0.12887575146634972	0.10107635099583209	0.10107635099583209	0.10107635099583209	0.10107635099583209	0.10107635099583209	0.10107635099583209	0.10107635099583209	0.10107635099583209
0.03540115907770947	0.02896536573882687	0.03302109366187954	0.035615752621775125	0.02773792354120041	0.02737532565703131	0.0362555551841283	0.028631982746036462	0.03979872203246298	0.030703999745939434	0.03814496565351432	0.03209669296675621	0.03812656155137503	0.028770247064314663	0.02955289184732513	0.028113598193395383	0.02806039372722258	0.03330947468568161	0.028239031609799205	0.03779728649760581	0.03154029346831469	0.036437144701119195	0.025089667503467115	0.034647066921696654	0.030454567971302488	0.03517420509536488	0.02941761544410411	0.02752125714689557	0.02846943629549984	0.02846943629549984	0.02846943629549984	0.02846943629549984	0.02846943629549984	0.02846943629549984	0.02846943629549984	0.02846943629549984	0.02846943629549984	0.02846943629549984	0.02846943629549984	0.02846943629549984	0.02846943629549984	0.02846943629549984	0.02846943629549984	0.02846943629549984	0.02846943629549984	0.02846943629549984	0.02846943629549984	0.02846943629549984	0.02846943629549984	0.02846943629549984
0.04039119064345687	0.03805789322720976	0.036811125285883775	0.041466134992840985	0.048888542046607926	0.04227116945970326	0.04268898454612941	0.04996074035346844	0.03470288188428599	0.04683316940181423	0.039992613151632946	0.04217830854919395	0.03796418042442012	0.0382772455842264	0.04295349522467404	0.04633827261204587	0.04863989976042613	0.04185791237425616	0.039342304628038186	0.04573291471584993	0.04368941363633056	0.03473458000122058	0.04630233782540769	0.04399697779293017	0.035307714426878065	0.039652346109904126	0.039652346109904126	0.039652346109904126	0.039652346109904126	0.039652346109904126	0.039652346109904126	0.039652346109904126	0.039652346109904126	0.039652346109904126	0.039652346109904126	0.039652346109904126	0.039652346109904126	0.039652346109904126	0.039652346109904126	0.039652346109904126	0.039652346109904126	0.039652346109904126	0.039652346109904126	0.039652346109904126	0.039652346109904126	0.039652346109904126	0.039652346109904126	0.039652346109904126	0.039652346109904126	0.039652346109904126
0.029929245851649827	0.0327281425520681	0.031227214371910297	0.02795144637800849	0.030495853962381858	0.026742699741170873	0.03173882314928702	0.02148562639568844	0.03329386871153655	0.03267212017442511	0.02801065084107282	0.023294019641853226	0.0268423610619353	0.027399927482309894	0.02622894727939798	0.0246264878046778	0.0244479314733939	0.026833210946857117	0.031084666694168803	0.023666933938337607	0.02030988496317637	0.021988409450756988	0.021988409450756988	0.021988409450756988	0.021988409450756988	0.021988409450756988	0.021988409450756988	0.021988409450756988	0.021988409450756988	0.021988409450756988	0.021988409450756988	0.021988409450756988	0.021988409450756988	0.021988409450756988	0.021988409450756988	0.021988409450756988	0.021988409450756988	0.021988409450756988	0.021988409450756988	0.021988409450756988	0.021988409450756988	0.021988409450756988	0.021988409450756988	0.021988409450756988	0.021988409450756988	0.021988409450756988	0.021988409450756988	0.021988409450756988	0.021988409450756988	0.021988409450756988
0.03727864833620497	0.03569684175312015	0.028403082863331805	0.0297105980564116	0.035724038310934174	0.03823017662398859	0.04709155258690414	0.049723822500368685	0.03829352005582424	0.04660111375867143	0.04625915927011497	0.045862260752269735	0.04544506077439345	0.045121444758231925	0.04826169285989019	0.04239020946425823	0.05124454735434469	0.05433763966250549	0.04227848390641765	0.054448093373490894	0.05094626623373127	0.045270088960528004	0.04561185624766989	0.04544097260409895	0.04544097260409895	0.04544097260409895	0.04544097260409895	0.04544097260409895	0.04544097260409895	0.04544097260409895	0.04544097260409895	0.04544097260409895	0.04544097260409895	0.04544097260409895	0.04544097260409895	0.04544097260409895	0.04544097260409895	0.04544097260409895	0.04544097260409895	0.04544097260409895	0.04544097260409895	0.04544097260409895	0.04544097260409895	0.04544097260409895	0.04544097260409895	0.04544097260409895	0.04544097260409895	0.04544097260409895	0.04544097260409895	0.04544097260409895
0.038345688808579984	0.03534453282587009	0.03500922014918531	0.038761089854021456	0.039009497667250675	0.03958625241336731	0.043158904339262165	0.033998665721577684	0.034162698351078206	0.03445847937481996	0.03338198592449258	0.03375478512199975	0.030660511560534016	0.03107517077580858	0.04179591860071191	0.04196909228381174	0.03510446598449887	0.03161623082292745	0.03304857487708373	0.04064826535399865	0.03008208234036974	0.0353651738471842	0.0353651738471842	0.0353651738471842	0.0353651738471842	0.0353651738471842	0.0353651738471842	0.0353651738471842	0.0353651738471842	0.0353651738471842	0.0353651738471842	0.0353651738471842	0.0353651738471842	0.0353651738471842	0.0353651738471842	0.0353651738471842	0.0353651738471842	0.0353651738471842	0.0353651738471842	0.0353651738471842	0.0353651738471842	0.0353651738471842	0.0353651738471842	0.0353651738471842	0.0353651738471842	0.0353651738471842	0.0353651738471842	0.0353651738471842	0.0353651738471842	0.0353651738471842
0.04149703606779083	0.03768730383195496	0.0326357958861485	0.04566929350525672	0.0408297412239345	0.043573075650126226	0.04721860578448277	0.042900041232126554	0.047560803507718095	0.042464440379188964	0.0454304884320337	0.04297184347600726	0.043695373159289744	0.04423772005562809	0.04325382082335404	0.05170421768730212	0.0428491620313055	0.040834486611018725	0.05178283782581501	0.03533708722206327	0.04393207570867834	0.04141991655459908	0.043694771141192704	0.03703517985069606	0.04532799113391681	0.04118158549230643	0.04118158549230643	0.04118158549230643	0.04118158549230643	0.04118158549230643	0.04118158549230643	0.04118158549230643	0.04118158549230643	0.04118158549230643	0.04118158549230643	0.04118158549230643	0.04118158549230643	0.04118158549230643	0.04118158549230643	0.04118158549230643	0.04118158549230643	0.04118158549230643	0.04118158549230643	0.04118158549230643	0.04118158549230643	0.04118158549230643	0.04118158549230643	0.04118158549230643	0.04118158549230643	0.04118158549230643
0.05015770632005527	0.050375235134390996	0.04761817335056206	0.04609696988182315	0.04027159756813065	0.050107844722211636	0.03826052384500903	0.041627193271990305	0.04125933138023244	0.0434476744554853	0.056319349692413354	0.04307832583486198	0.038796980505239255	0.04286260957713336	0.04462671573328577	0.0349993220549283	0.04125221594194224	0.04791323165031395	0.044459094395369346	0.046373594467324475	0.045416344431346914	0.045416344431346914	0.045416344431346914	0.045416344431346914	0.045416344431346914	0.045416344431346914	0.045416344431346914	0.045416344431346914	0.045416344431346914	0.045416344431346914	0.045416344431346914	0.045416344431346914	0.045416344431346914	0.045416344431346914	0.045416344431346914	0.045416344431346914	0.045416344431346914	0.045416344431346914	0.045416344431346914	0.045416344431346914	0.045416344431346914	0.045416344431346914	0.045416344431346914	0.045416344431346914	0.045416344431346914	0.045416344431346914	0.045416344431346914	0.045416344431346914	0.045416344431346914	0.045416344431346914
0.037972414563450387	0.03426776312155308	0.03568227574100842	0.029088152743441533	0.03229463386410361	0.03906165922432822	0.02991896763197873	0.03559350348565261	0.032049299487163986	0.03314150713275898	0.043080764227728295	0.03585061742162961	0.0340701367960975	0.03445863530871429	0.02636848443387551	0.029217589527034092	0.02753037509413359	0.03179963485848264	0.024280792253762715	0.03434034818249385	0.02678702545685615	0.03039966831808632	0.028593346887471234	0.028593346887471234	0.028593346887471234	0.028593346887471234	0.028593346887471234	0.028593346887471234	0.028593346887471234	0.028593346887471234	0.028593346887471234	0.028593346887471234	0.028593346887471234	0.028593346887471234	0.028593346887471234	0.028593346887471234	0.028593346887471234	0.028593346887471234	0.028593346887471234	0.028593346887471234	0.028593346887471234	0.028593346887471234	0.028593346887471234	0.028593346887471234	0.028593346887471234	0.028593346887471234	0.028593346887471234	0.028593346887471234	0.028593346887471234	0.028593346887471234
0.035585080465719135	0.04705826601992502	0.0444865002367443	0.04300587884917228	0.04138300160791999	0.03663601080507896	0.03340527472242506	0.039776619716759845	0.03813266924818759	0.040772329041014396	0.03821818390149822	0.03776052822276311	0.039604013003217524	0.03640255639058406	0.03429729184346119	0.03578030753744887	0.033825901307291587	0.030437180343805954	0.03815177793903871	0.038893700618894564	0.03852273927896664	0.03852273927896664	0.03852273927896664	0.03852273927896664	0.03852273927896664	0.03852273927896664	0.03852273927896664	0.03852273927896664	0.03852273927896664	0.03852273927896664	0.03852273927896664	0.03852273927896664	0.03852273927896664	0.03852273927896664	0.03852273927896664	0.03852273927896664	0.03852273927896664	0.03852273927896664	0.03852273927896664	0.03852273927896664	0.03852273927896664	0.03852273927896664	0.03852273927896664	0.03852273927896664	0.03852273927896664	0.03852273927896664	0.03852273927896664	0.03852273927896664	0.03852273927896664	0.03852273927896664
0.05426610329036524	0.04527526894958205	0.04758359779679551	0.06191982946878834	0.04781352175221103	0.051253904151106616	0.04509760090939895	0.05494333538684366	0.048705401613537334	0.04423320819559997	0.06142339854275434	0.0648822608800845	0.046487820886114355	0.052898712253725076	0.05490864618710864	0.05843618928502861	0.06183008033020693	0.05681863324451316	0.06511198185557719	0.0630888375061569	0.06833478492112639	0.06293069958574359	0.05600877905734475	0.05852856020293028	0.055052761318184935	0.061051311211944494	0.06198579500366216	0.061430242191375786	0.059625060950136484	0.061482609126291075	0.06123667367335156	0.05013965901295981	0.052393346662364365	0.06106198908593101	0.059744511421904845	0.06040325025391793	0.06040325025391793	0.06040325025391793	0.06040325025391793	0.06040325025391793	0.06040325025391793	0.06040325025391793	0.06040325025391793	0.06040325025391793	0.06040325025391793	0.06040325025391793	0.06040325025391793	0.06040325025391793	0.06040325025391793	0.06040325025391793
0.05512809153844595	0.04134819801182173	0.04531755760416472	0.05249949577165814	0.046911663650057764	0.05056102768438256	0.042713145974297796	0.04307703694354958	0.03730481638987302	0.04586497725270403	0.035157388720693156	0.03630881893934934	0.03883346896741003	0.040266855705939394	0.03908892880826756	0.03687454262847175	0.03798173571836966	0.03798173571836966	0.03798173571836966	0.03798173571836966	0.03798173571836966	0.03798173571836966	0.03798173571836966	0.03798173571836966	0.03798173571836966	0.03798173571836966	0.03798173571836966	0.03798173571836966	0.03798173571836966	0.03798173571836966	0.03798173571836966	0.03798173571836966	0.03798173571836966	0.03798173571836966	0.03798173571836966	0.03798173571836966	0.03798173571836966	0.03798173571836966	0.03798173571836966	0.03798173571836966	0.03798173571836966	0.03798173571836966	0.03798173571836966	0.03798173571836966	0.03798173571836966	0.03798173571836966	0.03798173571836966	0.03798173571836966	0.03798173571836966	0.03798173571836966
0.039541370434438554	0.044801535640551476	0.050933289977431934	0.05412747938822155	0.04579088084528767	0.04193671197933089	0.03816544246708772	0.03615573015527398	0.032667924960481314	0.047271394969732004	0.040010694887506186	0.043010971865126875	0.04720616256980254	0.04220058093726019	0.04593830296893512	0.037298940906289484	0.03659775085734848	0.04338785495910814	0.04625545511670865	0.036524947336809346	0.04129075385442447	0.0428362638792991	0.03580311939365611	0.04434301235445893	0.04007306587405752	0.04007306587405752	0.04007306587405752	0.04007306587405752	0.04007306587405752	0.04007306587405752	0.04007306587405752	0.04007306587405752	0.04007306587405752	0.04007306587405752	0.04007306587405752	0.04007306587405752	0.04007306587405752	0.04007306587405752	0.04007306587405752	0.04007306587405752	0.04007306587405752	0.04007306587405752	0.04007306587405752	0.04007306587405752	0.04007306587405752	0.04007306587405752	0.04007306587405752	0.04007306587405752	0.04007306587405752	0.04007306587405752
0.08076251960605368	0.07004524011202432	0.05910929017908351	0.04702609106088235	0.04029385151214785	0.06410290270035429	0.06857715682305802	0.060056552488094696	0.06331099206650732	0.05145513174659034	0.060212114767518886	0.05183503300165238	0.05736526775261607	0.048444528830498615	0.05880531976714991	0.062444906002136105	0.06043009001175838	0.05806040225426021	0.05924524613300929	0.05924524613300929	0.05924524613300929	0.05924524613300929	0.05924524613300929	0.05924524613300929	0.05924524613300929	0.05924524613300929	0.05924524613300929	0.05924524613300929	0.05924524613300929	0.05924524613300929	0.05924524613300929	0.05924524613300929	0.05924524613300929	0.05924524613300929	0.05924524613300929	0.05924524613300929	0.05924524613300929	0.05924524613300929	0.05924524613300929	0.05924524613300929	0.05924524613300929	0.05924524613300929	0.05924524613300929	0.05924524613300929	0.05924524613300929	0.05924524613300929	0.05924524613300929	0.05924524613300929	0.05924524613300929	0.05924524613300929
0.04918021982640874	0.0525593766008855	0.04772192946882603	0.05811911126111999	0.035070606043115925	0.03500168376033453	0.04150428870918048	0.041032311149278945	0.041040585935044824	0.04702671635369705	0.0361629184068692	0.03744870030966007	0.049603475963376345	0.04362372498873353	0.03907798514669294	0.03917822874734573	0.04130734427671876	0.03915185556028813	0.03219628831455117	0.04257801036393009	0.0488407717189714	0.04570939104145075	0.04570939104145075	0.04570939104145075	0.04570939104145075	0.04570939104145075	0.04570939104145075	0.04570939104145075	0.04570939104145075	0.04570939104145075	0.04570939104145075	0.04570939104145075	0.04570939104145075	0.04570939104145075	0.04570939104145075	0.04570939104145075	0.04570939104145075	0.04570939104145075	0.04570939104145075	0.04570939104145075	0.04570939104145075	0.04570939104145075	0.04570939104145075	0.04570939104145075	0.04570939104145075	0.04570939104145075	0.04570939104145075	0.04570939104145075	0.04570939104145075	0.04570939104145075
0.07260581574145175	0.05270499339058748	0.05756453587407294	0.057134779884092095	0.060033701751125816	0.056528269445918634	0.054122831579976535	0.061840575772904985	0.04771319488474903	0.056967502560475586	0.052340348722612305	0.052340348722612305	0.052340348722612305	0.052340348722612305	0.052340348722612305	0.052340348722612305	0.052340348722612305	0.052340348722612305	0.052340348722612305	0.052340348722612305	0.052340348722612305	0.052340348722612305	0.052340348722612305	0.052340348722612305	0.052340348722612305	0.052340348722612305	0.052340348722612305	0.052340348722612305	0.052340348722612305	0.052340348722612305	0.052340348722612305	0.052340348722612305	0.052340348722612305	0.052340348722612305	0.052340348722612305	0.052340348722612305	0.052340348722612305	0.052340348722612305	0.052340348722612305	0.052340348722612305	0.052340348722612305	0.052340348722612305	0.052340348722612305	0.052340348722612305	0.052340348722612305	0.052340348722612305	0.052340348722612305	0.052340348722612305	0.052340348722612305	0.052340348722612305
0.05478226916800844	0.0631649195005098	0.056809179731793696	0.057100400036331496	0.05815686693713099	0.0473639024725943	0.04910809669751425	0.04962422313521116	0.04786771824196601	0.053987967939928064	0.05273804200548368	0.05381970762864088	0.046588475436485394	0.041233655653656574	0.04928711522650778	0.05423888232580479	0.04434524752368978	0.08228201482206082	0.0633136311728753	0.0633136311728753	0.0633136311728753	0.0633136311728753	0.0633136311728753	0.0633136311728753	0.0633136311728753	0.0633136311728753	0.0633136311728753	0.0633136311728753	0.0633136311728753	0.0633136311728753	0.0633136311728753	0.0633136311728753	0.0633136311728753	0.0633136311728753	0.0633136311728753	0.0633136311728753	0.0633136311728753	0.0633136311728753	0.0633136311728753	0.0633136311728753	0.0633136311728753	0.0633136311728753	0.0633136311728753	0.0633136311728753	0.0633136311728753	0.0633136311728753	0.0633136311728753	0.0633136311728753	0.0633136311728753	0.0633136311728753
0.0394694918080143	0.03392872031841655	0.03877191376337122	0.03552204174023601	0.04108192235248099	0.04694985045811683	0.045676424624520984	0.04891635969142111	0.03351007295860902	0.04990571552177684	0.04805358074333296	0.05015337999312596	0.06534204508632292	0.04505366026088083	0.05216213846477803	0.05305792783243735	0.055884390799949266	0.04393809108691788	0.04713545133347907	0.035704251771634006	0.05662941641789459	0.04825358495433124	0.06281431938002456	0.06585729948639746	0.058454246374928784	0.07099705228991258	0.060452256631571374	0.07118780237607139	0.06336717222779287	0.08142792908611347	0.05944656186073947	0.07043724547342647	0.07043724547342647	0.07043724547342647	0.07043724547342647	0.07043724547342647	0.07043724547342647	0.07043724547342647	0.07043724547342647	0.07043724547342647	0.07043724547342647	0.07043724547342647	0.07043724547342647	0.07043724547342647	0.07043724547342647	0.07043724547342647	0.07043724547342647	0.07043724547342647	0.07043724547342647	0.07043724547342647
0.049478961234192695	0.038401729132898896	0.04385575519637428	0.03471603734589383	0.05231661645187867	0.047138907847317474	0.05035502353180472	0.05295322633816221	0.05444507075994371	0.05665503193436226	0.04810032181480529	0.05016689359431363	0.04967748831295168	0.06098150569732629	0.05284788842181572	0.0562646204748217	0.05436986965415093	0.054129351866662734	0.050266216227664806	0.05318801528508097	0.05607149092238184	0.05985246417189338	0.05868544970755345	0.04753081996331957	0.053108134835436506	0.053108134835436506	0.053108134835436506	0.053108134835436506	0.053108134835436506	0.053108134835436506	0.053108134835436506	0.053108134835436506	0.053108134835436506	0.053108134835436506	0.053108134835436506	0.053108134835436506	0.053108134835436506	0.053108134835436506	0.053108134835436506	0.053108134835436506	0.053108134835436506	0.053108134835436506	0.053108134835436506	0.053108134835436506	0.053108134835436506	0.053108134835436506	0.053108134835436506	0.053108134835436506	0.053108134835436506	0.053108134835436506
0.04539424396671387	0.03913606367581553	0.03308065369834655	0.03337504911931624	0.038665398043323966	0.04979702382269714	0.032564488732464154	0.035120222030239005	0.038746226751763556	0.033609906618751344	0.03178958218387186	0.032699744401311605	0.032699744401311605	0.032699744401311605	0.032699744401311605	0.032699744401311605	0.032699744401311605	0.032699744401311605	0.032699744401311605	0.032699744401311605	0.032699744401311605	0.032699744401311605	0.032699744401311605	0.032699744401311605	0.032699744401311605	0.032699744401311605	0.032699744401311605	0.032699744401311605	0.032699744401311605	0.032699744401311605	0.032699744401311605	0.032699744401311605	0.032699744401311605	0.032699744401311605	0.032699744401311605	0.032699744401311605	0.032699744401311605	0.032699744401311605	0.032699744401311605	0.032699744401311605	0.032699744401311605	0.032699744401311605	0.032699744401311605	0.032699744401311605	0.032699744401311605	0.032699744401311605	0.032699744401311605	0.032699744401311605	0.032699744401311605	0.032699744401311605
0.06230753835991959	0.0700261559147127	0.05770792719237935	0.06354440339430936	0.06817813974445303	0.06787276688448118	0.0766884188050351	0.05717543320790913	0.07543347777006595	0.06437299159457828	0.067510361606816	0.07001558852176386	0.06309720628271254	0.06279253730721994	0.06902917643977995	0.050479095097697976	0.09124195821930092	0.06499705632640827	0.0781195072728546	0.0781195072728546	0.0781195072728546	0.0781195072728546	0.0781195072728546	0.0781195072728546	0.0781195072728546	0.0781195072728546	0.0781195072728546	0.0781195072728546	0.0781195072728546	0.0781195072728546	0.0781195072728546	0.0781195072728546	0.0781195072728546	0.0781195072728546	0.0781195072728546	0.0781195072728546	0.0781195072728546	0.0781195072728546	0.0781195072728546	0.0781195072728546	0.0781195072728546	0.0781195072728546	0.0781195072728546	0.0781195072728546	0.0781195072728546	0.0781195072728546	0.0781195072728546	0.0781195072728546	0.0781195072728546	0.0781195072728546
0.054281111572628785	0.06347557434720416	0.09110008098958026	0.08365956493977253	0.07125308924511048	0.07290994695320567	0.05900273692644756	0.08321441673983737	0.08355298259638928	0.07857093967263525	0.09008717870692322	0.08019465920919734	0.08953080121646	0.08603796586637642	0.08585888554862176	0.0859484257074991	0.0859484257074991	0.0859484257074991	0.0859484257074991	0.0859484257074991	0.0859484257074991	0.0859484257074991	0.0859484257074991	0.0859484257074991	0.0859484257074991	0.0859484257074991	0.0859484257074991	0.0859484257074991	0.0859484257074991	0.0859484257074991	0.0859484257074991	0.0859484257074991	0.0859484257074991	0.0859484257074991	0.0859484257074991	0.0859484257074991	0.0859484257074991	0.0859484257074991	0.0859484257074991	0.0859484257074991	0.0859484257074991	0.0859484257074991	0.0859484257074991	0.0859484257074991	0.0859484257074991	0.0859484257074991	0.0859484257074991	0.0859484257074991	0.0859484257074991	0.0859484257074991
0.04855132024049069	0.06141691333910545	0.04310433779042729	0.05785500647351882	0.06977149034630928	0.06379385026570403	0.05692261816294993	0.06758604062837804	0.0565914832993148	0.05543866279796268	0.059635476859805976	0.07239123147562562	0.0778282792397148	0.06169218950894489	0.063161846121335	0.06689028429491568	0.06600954165630894	0.06350524853610783	0.062185229429409836	0.055118676173721286	0.061950142588301636	0.06937068321158903	0.08155237633736287	0.06728364117775448	0.05113897468720139	0.06739973079631635	0.07155587289608355	0.0633595173297148	0.06745769511289917	0.06745769511289917	0.06745769511289917	0.06745769511289917	0.06745769511289917	0.06745769511289917	0.06745769511289917	0.06745769511289917	0.06745769511289917	0.06745769511289917	0.06745769511289917	0.06745769511289917	0.06745769511289917	0.06745769511289917	0.06745769511289917	0.06745769511289917	0.06745769511289917	0.06745769511289917	0.06745769511289917	0.06745769511289917	0.06745769511289917	0.06745769511289917
0.06523315550613923	0.06209730637659574	0.05933219838569443	0.06781860277264039	0.06397252732093928	0.06669436463438015	0.06648781736970574	0.06287996772795443	0.054049187335667416	0.06537088100597145	0.06548440835202445	0.05451154603510679	0.07543597590602236	0.0788530112073728	0.06145385438133657	0.0590983729429117	0.05549022114036994	0.05566603302737632	0.047838693932154217	0.05392630813649409	0.04646479881829385	0.06544438713430403	0.056662724767351326	0.06105355595082768	0.06105355595082768	0.06105355595082768	0.06105355595082768	0.06105355595082768	0.06105355595082768	0.06105355595082768	0.06105355595082768	0.06105355595082768	0.06105355595082768	0.06105355595082768	0.06105355595082768	0.06105355595082768	0.06105355595082768	0.06105355595082768	0.06105355595082768	0.06105355595082768	0.06105355595082768	0.06105355595082768	0.06105355595082768	0.06105355595082768	0.06105355595082768	0.06105355595082768	0.06105355595082768	0.06105355595082768	0.06105355595082768	0.06105355595082768
0.0515170748861478	0.06413308756081196	0.06425663999123443	0.05643889692282511	0.04862073698074431	0.04891621692545321	0.06353661682044916	0.06188223925047203	0.06210064930352438	0.05571914595081628	0.052583523068319246	0.04168834712829462	0.05875580896338712	0.0530636008480586	0.05656648403731007	0.056417445014271816	0.0591041756863545	0.06842961599192843	0.05651464502595443	0.056144116478604164	0.059170214389664216	0.05765716543413419	0.05765716543413419	0.05765716543413419	0.05765716543413419	0.05765716543413419	0.05765716543413419	0.05765716543413419	0.05765716543413419	0.05765716543413419	0.05765716543413419	0.05765716543413419	0.05765716543413419	0.05765716543413419	0.05765716543413419	0.05765716543413419	0.05765716543413419	0.05765716543413419	0.05765716543413419	0.05765716543413419	0.05765716543413419	0.05765716543413419	0.05765716543413419	0.05765716543413419	0.05765716543413419	0.05765716543413419	0.05765716543413419	0.05765716543413419	0.05765716543413419	0.05765716543413419
0.07563358590876103	0.07183524633042195	0.07679800890907595	0.06579023845310264	0.08345254374992149	0.0727152461834399	0.06317640007030526	0.08511278498847649	0.08914147422662978	0.06803714141453568	0.0741303059873285	0.05643636148686285	0.08221946168533634	0.0773038156206733	0.0613421735686677	0.07387279315327268	0.08558878250647717	0.06385198855181366	0.07472038552914541	0.07472038552914541	0.07472038552914541	0.07472038552914541	0.07472038552914541	0.07472038552914541	0.07472038552914541	0.07472038552914541	0.07472038552914541	0.07472038552914541	0.07472038552914541	0.07472038552914541	0.07472038552914541	0.07472038552914541	0.07472038552914541	0.07472038552914541	0.07472038552914541	0.07472038552914541	0.07472038552914541	0.07472038552914541	0.07472038552914541	0.07472038552914541	0.07472038552914541	0.07472038552914541	0.07472038552914541	0.07472038552914541	0.07472038552914541	0.07472038552914541	0.07472038552914541	0.07472038552914541	0.07472038552914541	0.07472038552914541
0.047714673193266964	0.05291756522197402	0.044924200598425716	0.04369645637101374	0.04363790782988497	0.04293625782211283	0.03597280485468663	0.04642597441810145	0.042282505644981275	0.04597724621905919	0.04280474665012835	0.04295301288258189	0.0409570813035927	0.04346984379667872	0.03685106183014334	0.038687072616139205	0.03671019965882673	0.03807737160133671	0.04123673508650265	0.04102603900658891	0.04113138704654578	0.04113138704654578	0.04113138704654578	0.04113138704654578	0.04113138704654578	0.04113138704654578	0.04113138704654578	0.04113138704654578	0.04113138704654578	0.04113138704654578	0.04113138704654578	0.04113138704654578	0.04113138704654578	0.04113138704654578	0.04113138704654578	0.04113138704654578	0.04113138704654578	0.04113138704654578	0.04113138704654578	0.04113138704654578	0.04113138704654578	0.04113138704654578	0.04113138704654578	0.04113138704654578	0.04113138704654578	0.04113138704654578	0.04113138704654578	0.04113138704654578	0.04113138704654578	0.04113138704654578
0.01847957879067671	0.0416993840465565	0.036872529383633675	0.03303610398089368	0.04154775355374843	0.0453481534007656	0.03513516775768874	0.059683271618816654	0.03707473250986803	0.051411909982793665	0.05214855044613578	0.047948896239779444	0.05394277956174625	0.05112953998133109	0.04832821181641349	0.04775593997659666	0.05380294584403829	0.04883891361931852	0.04618241948190079	0.07075865491919794	0.054153068330809635	0.051730483253105974	0.04433868182888391	0.06231436167571792	0.05301779995249479	0.04499040931596682	0.052846211068466875	0.06417269616123375	0.050796579151734175	0.059033671185964844	0.05509212365683393	0.04902698130854737	0.07460476041922573	0.055056894960395064	0.07808816785263893	0.058632924382918034	0.04917253921670226	0.055058047396469786	0.049721152210828345	0.05947306628625733	0.057194407134746	0.05833373671050167	0.05833373671050167	0.05833373671050167	0.05833373671050167	0.05833373671050167	0.05833373671050167	0.05833373671050167	0.05833373671050167	0.05833373671050167
0.06895328156358858	0.04498979640844918	0.05966145335206405	0.060210247179966696	0.05828846269360894	0.08192681081556893	0.08008753588355878	0.07090851559843475	0.05305566671529269	0.08019906131228666	0.06195796659522529	0.08210173741569791	0.06601112715886419	0.07844756744578466	0.06833155251140433	0.06121587623393588	0.08114984775478208	0.09818748454322834	0.10547025020578232	0.10323773802162392	0.07707864694338543	0.11553888005089681	0.08751874196440944	0.09473927272063151	0.07581761292337992	0.0837911113545894	0.0993752050815722	0.11203089410327327	0.12622710435862763	0.09861287070665217	0.10013506702717569	0.10202093108968215	0.09006695956593246	0.08220759755083215	0.1365106187561025	0.10855834350588643	0.14067030115699622	0.0915889794702887	0.09533552223543755	0.09521587803662424	0.10412417143851478	0.1181884414346395	0.09170882546585653	0.0888098593195057	0.07277911857789816	0.10695263386541724	0.0898658762216577	0.0898658762216577	0.0898658762216577	0.0898658762216577
0.03421787608888855	0.028897392586001207	0.04011133189316096	0.031308883939675396	0.04153940070390095	0.03304644537399652	0.031520165450819176	0.029560145145162853	0.03747032120297459	0.040588907079690456	0.03141679780413794	0.025163020380152345	0.02603267354669118	0.03390787488444758	0.031063675049658228	0.028520043486239082	0.03013670152364545	0.02668421905734537	0.03461045881072018	0.03055709317239236	0.0374742309341037	0.0319544914598835	0.031192109400521268	0.03153495578402489	0.03746961715079573	0.047408037158525075	0.03973099486376103	0.03602775002455021	0.04218900914295768	0.030884897115729556	0.03179314953816394	0.03736886940307081	0.03314647821084044	0.04027735422269171	0.03624062523040432	0.03704984081972384	0.04311327301200526	0.033197616391306244	0.04382642125683463	0.03362955867224508	0.03101575335845476	0.03232265601534992	0.03232265601534992	0.03232265601534992	0.03232265601534992	0.03232265601534992	0.03232265601534992	0.03232265601534992	0.03232265601534992	0.03232265601534992
0.0356958977624733	0.03801919542681925	0.035664375314516245	0.03101373000470224	0.049746582072648725	0.03571577639072369	0.03982680215125195	0.037218402708496974	0.04245998229320697	0.03402234864959635	0.03940835290949591	0.034792368903943945	0.04982523222131296	0.03991855059264849	0.04207194284130659	0.03888088702720355	0.0447505936582685	0.0323414152332747	0.048076253075793565	0.037913148248092506	0.042282030856529595	0.03914393961067895	0.04533113899290719	0.0458493422811394	0.03468785051363862	0.03821582495345079	0.049177954733833934	0.049910418151877634	0.04948966167974237	0.03600555649003833	0.05187429934295061	0.04077200778222919	0.04278994461692732	0.04672757042046273	0.042905567745267874	0.035244832041561376	0.04528366129060652	0.044221431755674265	0.03702790688487382	0.03955580825099509	0.05537983822217462	0.047376963072694275	0.04791044513359043	0.0340506250685364	0.0417529680127167	0.04983271520483942	0.045792841608778063	0.045792841608778063	0.045792841608778063	0.045792841608778063
0.05803116477762161	0.05859526658821796	0.0607628080418191	0.05204616629937733	0.05871114451191877	0.06420314748505562	0.06206188491011253	0.0676445950879046	0.05690726766333548	0.057108373897036595	0.07562955869064292	0.06828890702647405	0.04579250584266204	0.05256304239622804	0.07629619330690651	0.05398835786895017	0.0612740368331077	0.06557963394320505	0.04440072618943932	0.05033832213979082	0.06602322071654179	0.059581759439054506	0.056379034200078726	0.07199548607773508	0.04571749874499267	0.05669092659116119	0.07501545574679416	0.066302798403661	0.06953586089550541	0.08276604577156542	0.07239769295428654	0.058246822744230424	0.052621481075444954	0.06909480565491581	0.06508684665517982	0.05134281167060797	0.10014268079589339	0.054034573843321644	0.062002094335444916	0.0771645739444224	0.0628482181303211	0.05449294117716149	0.052772829741640034	0.05363288545940075	0.05363288545940075	0.05363288545940075	0.05363288545940075	0.05363288545940075	0.05363288545940075	0.05363288545940075
0.0536786363875926	0.07125449821861737	0.07612122416626937	0.060829875925661206	0.06223403942424895	0.06269733335479419	0.047567223600265725	0.06605863103229305	0.06539379530081267	0.09130384233225024	0.07107049478904175	0.055769854114178743	0.06342017445161025	0.06342017445161025	0.06342017445161025	0.06342017445161025	0.06342017445161025	0.06342017445161025	0.06342017445161025	0.06342017445161025	0.06342017445161025	0.06342017445161025	0.06342017445161025	0.06342017445161025	0.06342017445161025	0.06342017445161025	0.06342017445161025	0.06342017445161025	0.06342017445161025	0.06342017445161025	0.06342017445161025	0.06342017445161025	0.06342017445161025	0.06342017445161025	0.06342017445161025	0.06342017445161025	0.06342017445161025	0.06342017445161025	0.06342017445161025	0.06342017445161025	0.06342017445161025	0.06342017445161025	0.06342017445161025	0.06342017445161025	0.06342017445161025	0.06342017445161025	0.06342017445161025	0.06342017445161025	0.06342017445161025	0.06342017445161025
0.06095687758869623	0.06516903084029975	0.07622838795910412	0.0616316579021395	0.0826840756639152	0.07124096201774423	0.05520412144699222	0.06399372229289242	0.07153927016261523	0.05887363062596375	0.07008413980200347	0.06246098106932072	0.057324834664615854	0.06763121088202706	0.055237935983333396	0.0753773036681729	0.07094729050912317	0.07436199710710063	0.05226857083559923	0.07520652103305349	0.06417938897057825	0.06658732074678192	0.0754100609758189	0.07839595655173479	0.06037840044384144	0.06472959074078673	0.07399400152684271	0.06567125196178222	0.06921848003975752	0.05213034008464778	0.06964578886834888	0.05528685346728793	0.0715722102170728	0.07569308215589363	0.058008175000113855	0.07307089326546487	0.05304281260458233	0.06026707704644667	0.06816524423400122	0.06855168896791472	0.05787557349514353	0.06321363123152912	0.06321363123152912	0.06321363123152912	0.06321363123152912	0.06321363123152912	0.06321363123152912	0.06321363123152912	0.06321363123152912	0.06321363123152912
0.029438742423228803	0.04221459650757791	0.030760782272199732	0.03559302181266861	0.046034214050074476	0.04533865783776202	0.03344278428483432	0.03803129788937432	0.036292643936297005	0.041998888753588585	0.040009855077750144	0.03207675890923974	0.0416780857942694	0.023443204677811934	0.025701312586402906	0.03872825954471961	0.03904949997854148	0.03435392882778649	0.03442956147915374	0.03054943399555267	0.035421350225780655	0.02838192688802613	0.033048793183886004	0.03616488589145173	0.036749623484126	0.027796173833266383	0.024992475592835853	0.03272327929229617	0.03706966854907498	0.030644552282567145	0.03830005165438548	0.03509534841855193	0.03330842706131911	0.043651144348689254	0.03312293649968056	0.037761375107019705	0.034495236784060905	0.02932195938384296	0.03623668615755768	0.035382939675360305	0.042375962030844344	0.03366035316424991	0.028617742246434857	0.03759152854125566	0.03414786587710229	0.03586969720917897	0.03586969720917897	0.03586969720917897	0.03586969720917897	0.03586969720917897
0.056201742433279425	0.13983737167262342	0.1931323073575264	0.13940754495293856	0.09076272856572977	0.05357142856046955	0.10160179569714255	0.15942793972564975	0.08952440394189143	0.1769289842571388	0.10370893640653338	0.17503001090204653	0.07442811478954756	0.14273892363453278	0.14908390514588465	0.10125821911879052	0.06922840075855491	0.23384337036355787	0.11582691031349981	0.2489546358464417	0.15716463636624553	0.1323685095745378	0.1974127040300867	0.10286151079059246	0.1475141612150722	0.2543686766308293	0.19734565647272037	0.2589026601011821	0.24009731450749747	0.21667602625125737	0.195301972685848	0.22250355969851895	0.1542354510399731	0.12044456749877554	0.15066301212028627	0.11636306992849978	0.26471591668302347	0.20988070374241727	0.2213365539233656	0.2681902528109064	0.2165896220787757	0.18081553970975667	0.25044383382633734	0.18829827983445313	0.1555050521808452	0.17190166600764917	0.17190166600764917	0.17190166600764917	0.17190166600764917	0.17190166600764917
0.05313533768115829	0.06101554811883142	0.055075468743725826	0.04943424162418598	0.04552665490749982	0.05430207505056529	0.05224181640058765	0.04513431205241282	0.04842840334992509	0.0514589534405266	0.051227996828302466	0.04426407062020076	0.05093871846446107	0.04437612465099346	0.0442437854193385	0.03188925176137021	0.05386447153144372	0.05604255148315327	0.04558197751279913	0.06366999502396602	0.05656833508246613	0.04834797971692491	0.06328313892948279	0.05678793341396436	0.07535438695350681	0.054313857528673556	0.047138482558056416	0.07486716263307308	0.08514228964169818	0.06809999377810282	0.06142076023936889	0.054593384917139755	0.07758209040885457	0.06781354815729346	0.059174997177228884	0.06754206676750933	0.04566186721928453	0.05643144680563347	0.058289651700072914	0.04992270406775638	0.05234132321717807	0.07290474555300344	0.07119204821731207	0.07204839688515777	0.07204839688515777	0.07204839688515777	0.07204839688515777	0.07204839688515777	0.07204839688515777	0.07204839688515777
0.03158226657629669	0.04276171290587431	0.03786501990457228	0.05082608094245063	0.044005545225228496	0.04308485434588734	0.04897376031476336	0.0329065213135098	0.031184754223036647	0.025018225318527796	0.04670598808554575	0.047314279887458156	0.0349767612155374	0.04333283611491828	0.04124422826804776	0.0429979030550298	0.04368669948498195	0.06323618252864158	0.042312876772835184	0.04147837147742186	0.03719367677320593	0.04488452538902699	0.055108680741235566	0.05045981953295298	0.038237458797823067	0.04947824975312604	0.04252917835433685	0.04515640503361755	0.05647726844082458	0.052196365561513816	0.04356715469528602	0.037987399328007806	0.05114560355571218	0.05478405324104697	0.04528002536438622	0.0478163966200575	0.05038783543157401	0.04311801985588276	0.04673213137002271	0.04757526984777783	0.04715370060890028	0.04715370060890028	0.04715370060890028	0.04715370060890028	0.04715370060890028	0.04715370060890028	0.04715370060890028	0.04715370060890028	0.04715370060890028	0.04715370060890028
0.04993373957955968	0.048700244452921225	0.03580253927803799	0.0541366908361816	0.05748290017385031	0.03496749764861985	0.044466089938552174	0.03715874478551619	0.041571462289135885	0.05367480114533111	0.05060510426042179	0.04269951341601532	0.0483014289106202	0.04297868757791651	0.04325930709587427	0.05108461090131113	0.04472341514221326	0.049700405089117564	0.0563597762781357	0.044165670304610216	0.05031830349034656	0.05002383985129406	0.06755704366343332	0.0692477320206593	0.05037682807069051	0.05727844188658288	0.06317949509670008	0.05258808684652111	0.04444418813480245	0.047532891125393946	0.04058780524753614	0.056674037990257886	0.04356378823750984	0.043494165293573674	0.04243507606949257	0.04995641498601456	0.05828477578255031	0.0550033554467909	0.06738440548383604	0.06458936283111223	0.03374156849930582	0.049165465665209025	0.049165465665209025	0.049165465665209025	0.049165465665209025	0.049165465665209025	0.049165465665209025	0.049165465665209025	0.049165465665209025	0.049165465665209025
0.025176985545348928	0.028875246856190206	0.026388696034692464	0.018562270845969113	0.028485134498013077	0.030849184825391365	0.02509763986536391	0.02429958731452506	0.03321190460568839	0.03194820380249851	0.03201595727280544	0.024852630311801613	0.029651825319177157	0.033621833300743476	0.03294272579409506	0.028090252206259207	0.027895203441852888	0.03341858593783674	0.0324985926095991	0.03293848936883568	0.03988460688726203	0.033960124763359086	0.03944837550694978	0.03915423976804485	0.0401851153629807	0.05007113669869776	0.037418608941032556	0.0322436818832618	0.04457227020159472	0.03936240301479533	0.04393423325765096	0.04140845837331004	0.04083042522802853	0.03602339266341839	0.03967267239923022	0.037085577839995484	0.03586772362510614	0.03611375915300261	0.031036582722808	0.021685843121212238	0.03305245280936003	0.03989765950515005	0.03316854537038274	0.040859696821140094	0.04220760843182805	0.03375295154048063	0.03799665110124303	0.05117356839158762	0.04094308794103937	0.038635070380442796
0.06666020867457759	0.04718425281451666	0.048387212361295354	0.04543819911068568	0.0861808869942706	0.09089626113880378	0.04552238505923933	0.04543275121551228	0.056987014319651544	0.0004996604391958303	0.0	0.04539867795977221	0.05218856427515243	0.06453278586881742	0.04078446229635477	0.1002540750655268	0.026779022557003176	0.0028515494631422395	0.07179829408805063	0.00010083808191868056	0.06262387430803996	0.07654789582102692	0.13265388400019837	0.08293833947506556	0.08592358136432439	0.08617220896900027	0.06174079018254928	0.07711189985039729	0.10976705364962919	0.07074889523822031	0.05212299848257424	0.1616086578292644	0.08826551654665073	0.1120611672862932	0.08951761422890077	0.06316635833181777	0.09851300280136299	0.09161993430224427	0.06420715722228959	0.09381457000058366	0.10829041561338018	0.09036679770797021	0.09495788825849719	0.06183413768445498	0.08206024105865745	0.07569734288177514	0.1132407072696918	0.04538790020093727	0.06270051647289998	0.07539817732746346
0.05178559306329249	0.05885001093043698	0.0455774609570094	0.04908041343320647	0.08114881496653949	0.05963203031792716	0.05601895930990604	0.07024699001644068	0.047963935746781844	0.06819647778294413	0.057107088611204344	0.06513459162730222	0.060182326210820904	0.07409727585914255	0.06526843936630006	0.058197922795100276	0.06589230538180836	0.06258673984155058	0.05945612768733459	0.05564339710264863	0.056042120968154405	0.06077745802306614	0.08134906123196409	0.049712828423281806	0.08139395888720445	0.057947681479901085	0.07647614393544216	0.05668253397369823	0.05656013609805097	0.04280744400031249	0.06948321678754653	0.05777727726731313	0.053216654498118056	0.0657657323989733	0.07481644135028213	0.07639484804321917	0.05915858032058015	0.06475030334236102	0.06668059349484672	0.05696512140408481	0.06390767676959594	0.07943220495705113	0.07783880016889118	0.059273509454302716	0.06300503891867701	0.07744286484952165	0.04969888130509768	0.06210808215218683	0.08618974041879947	0.05932727183822223
0.03452935543245001	0.030253056245802216	0.03416062995173825	0.03838382752337217	0.03373266021655598	0.035354640404396086	0.04121385228300689	0.027611748400888994	0.03671100738815337	0.03240417943929451	0.039727229484745864	0.030162436720904278	0.03622867599859501	0.03081538115376337	0.0433308751152285	0.034680614007280855	0.03727735198891312	0.03222309557432996	0.035190604682590644	0.042559408328631025	0.03850260834053543	0.036844892911371406	0.03654384033130082	0.033420434125959075	0.04573205842908027	0.03750295122139356	0.03844587505040094	0.03610617540470375	0.03267614066925929	0.04077301908877999	0.03352304702546022	0.03725347887386827	0.03019700517922523	0.03387955537001847	0.03693657098906216	0.030426526902719353	0.0365672072284542	0.03630395452149045	0.035022880996044115	0.02664833419859514	0.0370645403258126	0.038701568157637416	0.045317165805003994	0.039396056483894173	0.038162559793852344	0.0471509390154794	0.04954963493220767	0.035265062423690846	0.03326181504410108	0.034391184138393344
0.03387709115845151	0.04483156953250729	0.04703751071341083	0.041584712176220194	0.04352681902726751	0.03502471819565456	0.04217925721092927	0.044300983868917745	0.0364594020043338	0.03639395222070227	0.047296246174130696	0.04198795148175117	0.04180826330700314	0.041934752112654766	0.037008427945408096	0.037259025687061666	0.044812340383106414	0.03652347605565345	0.03544227358996336	0.03773645762562454	0.04657475002830214	0.04145742128637778	0.04303237150078969	0.04048747731374186	0.048412978255000474	0.046124132632935036	0.03436949422888502	0.045312599904826945	0.044232487796738	0.04631385355701071	0.038804537887569185	0.04177276730369013	0.043475037409285905	0.04861493968953557	0.03312283188139881	0.04241980396244337	0.05638587372602384	0.03790127587398859	0.03736360089886836	0.04002578665625897	0.03461522310742369	0.03938667431427698	0.03827066337361045	0.03335647767984446	0.049227205563987964	0.05373936406484885	0.0490525333808468	0.03659786104541821	0.03042259387655999	0.05396519923476159
0.03416220310079053	0.030986394448901083	0.043109707064084006	0.041172674245400755	0.04790890793312506	0.039229082718501306	0.04432281895151875	0.04213855352661018	0.047933731802284926	0.03208226112128548	0.03930097628792863	0.041153528706744755	0.038369131862629406	0.03211266043664972	0.04953713756330209	0.043136608629534605	0.045673770266722036	0.04364894578056045	0.042024747262058224	0.03301424584170139	0.04453509297648625	0.04736549734649463	0.03969832934607375	0.03983390854292187	0.039989164189459046	0.04251390448036066	0.03795522062234306	0.04141647994232513	0.04706343001640981	0.04942849209958952	0.03478605831997292	0.03624038996368446	0.040677578352039855	0.0412450777791971	0.051116968582150424	0.045601140232317476	0.03842995195500581	0.03845310893692724	0.040093978398600474	0.05042942830475392	0.03901345861372856	0.041508260704081916	0.047611698825754036	0.044559979764917976	0.044559979764917976	0.044559979764917976	0.044559979764917976	0.044559979764917976	0.044559979764917976	0.044559979764917976
0.06984893467581876	0.044674433803926335	0.06348558633274297	0.055905983536966526	0.057470020292178764	0.059313004372004846	0.058169860623123563	0.05909101660305953	0.052469927042770544	0.06523325677927763	0.053860260026364806	0.05954675840282122	0.05954675840282122	0.05954675840282122	0.05954675840282122	0.05954675840282122	0.05954675840282122	0.05954675840282122	0.05954675840282122	0.05954675840282122	0.05954675840282122	0.05954675840282122	0.05954675840282122	0.05954675840282122	0.05954675840282122	0.05954675840282122	0.05954675840282122	0.05954675840282122	0.05954675840282122	0.05954675840282122	0.05954675840282122	0.05954675840282122	0.05954675840282122	0.05954675840282122	0.05954675840282122	0.05954675840282122	0.05954675840282122	0.05954675840282122	0.05954675840282122	0.05954675840282122	0.05954675840282122	0.05954675840282122	0.05954675840282122	0.05954675840282122	0.05954675840282122	0.05954675840282122	0.05954675840282122	0.05954675840282122	0.05954675840282122	0.05954675840282122
0.07242361024764102	0.07018927189020278	0.06595562686927453	0.05244208394461377	0.05433626734136692	0.05283482180118481	0.05358554457127586	0.05358554457127586	0.05358554457127586	0.05358554457127586	0.05358554457127586	0.05358554457127586	0.05358554457127586	0.05358554457127586	0.05358554457127586	0.05358554457127586	0.05358554457127586	0.05358554457127586	0.05358554457127586	0.05358554457127586	0.05358554457127586	0.05358554457127586	0.05358554457127586	0.05358554457127586	0.05358554457127586	0.05358554457127586	0.05358554457127586	0.05358554457127586	0.05358554457127586	0.05358554457127586	0.05358554457127586	0.05358554457127586	0.05358554457127586	0.05358554457127586	0.05358554457127586	0.05358554457127586	0.05358554457127586	0.05358554457127586	0.05358554457127586	0.05358554457127586	0.05358554457127586	0.05358554457127586	0.05358554457127586	0.05358554457127586	0.05358554457127586	0.05358554457127586	0.05358554457127586	0.05358554457127586	0.05358554457127586	0.05358554457127586
0.08763978470779132	0.07286576110249064	0.07246649988625051	0.0571554468009669	0.07296777783955814	0.08095239755498836	0.061647755399046315	0.08570859451618787	0.0652316098751802	0.07691313231778843	0.0763745804522118	0.07653227483927194	0.0748867785714258	0.08860665225307332	0.10368457917512336	0.0713510544823338	0.09981224698392614	0.07048861544612914	0.07892576610579274	0.07886064449547153	0.08464946602143684	0.08216447367367781	0.08241574901234039	0.07403839738796252	0.09106528386577076	0.0911792565163582	0.09325094165882034	0.08849756212090253	0.07650510902991685	0.08140549001050074	0.09293485168799388	0.08415961716580736	0.09300878399323231	0.0843663088313138	0.10098106085373422	0.09726090327210368	0.09912098206291896	0.09912098206291896	0.09912098206291896	0.09912098206291896	0.09912098206291896	0.09912098206291896	0.09912098206291896	0.09912098206291896	0.09912098206291896	0.09912098206291896	0.09912098206291896	0.09912098206291896	0.09912098206291896	0.09912098206291896
0.050575438227550895	0.043328860066058426	0.03630183255481013	0.03373520354529728	0.038522763004081924	0.03762349992040028	0.04077779057335142	0.03287061302119298	0.04101527688498117	0.039304991824284215	0.048316245783971166	0.03260720932344878	0.04583702514333149	0.04237784883264285	0.041715817674754754	0.03942977795656379	0.039051221298588845	0.04062115920451638	0.036360827833496236	0.04163818805987392	0.03571593732517805	0.04159977754845073	0.041978308564757746	0.035424751818612196	0.03791708833148687	0.04072984585198347	0.04561786553336188	0.04317385569267268	0.04317385569267268	0.04317385569267268	0.04317385569267268	0.04317385569267268	0.04317385569267268	0.04317385569267268	0.04317385569267268	0.04317385569267268	0.04317385569267268	0.04317385569267268	0.04317385569267268	0.04317385569267268	0.04317385569267268	0.04317385569267268	0.04317385569267268	0.04317385569267268	0.04317385569267268	0.04317385569267268	0.04317385569267268	0.04317385569267268	0.04317385569267268	0.04317385569267268
0.06293002172116627	0.056498307248508045	0.03588418317669577	0.0503687151096452	0.0597943651585056	0.04635765834059823	0.06821852261473597	0.04228717192198478	0.046901816329857356	0.043962921274540594	0.04335124317677678	0.050010374573352626	0.047363671450776794	0.053898408052293	0.0438081235437595	0.0404387299956828	0.04615013424810335	0.051420059580151965	0.0439352253835354	0.04488431179530642	0.04440976858942092	0.04440976858942092	0.04440976858942092	0.04440976858942092	0.04440976858942092	0.04440976858942092	0.04440976858942092	0.04440976858942092	0.04440976858942092	0.04440976858942092	0.04440976858942092	0.04440976858942092	0.04440976858942092	0.04440976858942092	0.04440976858942092	0.04440976858942092	0.04440976858942092	0.04440976858942092	0.04440976858942092	0.04440976858942092	0.04440976858942092	0.04440976858942092	0.04440976858942092	0.04440976858942092	0.04440976858942092	0.04440976858942092	0.04440976858942092	0.04440976858942092	0.04440976858942092	0.04440976858942092
0.04215898489571784	0.03607096973242275	0.039054159835095484	0.03714803486485125	0.03523205679494476	0.03772283265090488	0.03656212523355439	0.034550684827007024	0.03539138290767717	0.02900421904907916	0.04109831071640874	0.03571173834174011	0.03921586987693989	0.03548857117017662	0.03684374873767844	0.0398113283707244	0.0365696641988102	0.029142922178629252	0.03692434243207997	0.03516087970105642	0.0358612741038737	0.039469494639574165	0.03588490541703928	0.04188689338012754	0.03387847642161083	0.035365042254857273	0.03404665368595307	0.04328187535510919	0.028208806402582928	0.04100266912574869	0.03180811354132602	0.03511670057245609	0.029533229414702687	0.031232828277499514	0.03852208818696753	0.03261504900151575	0.03174722443824204	0.0321811367198789	0.0321811367198789	0.0321811367198789	0.0321811367198789	0.0321811367198789	0.0321811367198789	0.0321811367198789	0.0321811367198789	0.0321811367198789	0.0321811367198789	0.0321811367198789	0.0321811367198789	0.0321811367198789
0.048473606922785045	0.05458243393628195	0.056361283196262574	0.04994222272313587	0.056595772975371404	0.058861143857192266	0.0562043133074181	0.053096466393095426	0.056391064453895884	0.05524461027795016	0.04814045575434768	0.046040571184759786	0.058138182655799835	0.054688384455264326	0.05065560138591968	0.055275306606716035	0.05915761249757601	0.04779743461282301	0.054897254099026634	0.05088962542107072	0.0588448966121521	0.04385238112391403	0.049016266233073376	0.04852500046987212	0.059562193604092456	0.04986546632782587	0.06009627070561777	0.05124230049324497	0.05478496150927437	0.04891905986613041	0.045387083907357115	0.061947371660880435	0.05366722778411877	0.05366722778411877	0.05366722778411877	0.05366722778411877	0.05366722778411877	0.05366722778411877	0.05366722778411877	0.05366722778411877	0.05366722778411877	0.05366722778411877	0.05366722778411877	0.05366722778411877	0.05366722778411877	0.05366722778411877	0.05366722778411877	0.05366722778411877	0.05366722778411877	0.05366722778411877
0.06655842410000123	0.0699964423743856	0.08104789888507444	0.05259336625105134	0.04937656800410247	0.05940451096825837	0.059801483871497856	0.05757581971298126	0.071976710069803	0.05730414573377796	0.07677028369854491	0.0703254689035959	0.0548410884427607	0.08243776533394356	0.08222302458559372	0.06516587453344695	0.07231820132056802	0.06435414579009202	0.05142535988963764	0.07306829848688093	0.06319961125276063	0.060177206465410665	0.07006683590516155	0.04391582659646794	0.05558278144552337	0.06708005596087242	0.05667784876972751	0.07357404273263538	0.06259477363587794	0.0711426487158572	0.07280115786332014	0.06734550885204545	0.05496360466791175	0.0719154013670903	0.06343950301750102	0.06343950301750102	0.06343950301750102	0.06343950301750102	0.06343950301750102	0.06343950301750102	0.06343950301750102	0.06343950301750102	0.06343950301750102	0.06343950301750102	0.06343950301750102	0.06343950301750102	0.06343950301750102	0.06343950301750102	0.06343950301750102	0.06343950301750102
0.03596817440038845	0.04455867017386404	0.0411300447297351	0.031505256804739465	0.04785144067633485	0.05407105777395822	0.04539886188953206	0.04823986850987662	0.03864719780375541	0.04797494885753164	0.04683669489053976	0.04571807634488272	0.03945488083608286	0.042795189264662685	0.044592128056798123	0.0476851962375884	0.03859446440228365	0.03916703058881291	0.04554908329437223	0.04112505336785245	0.05201818879892241	0.0665876785550685	0.059302933676995455	0.059302933676995455	0.059302933676995455	0.059302933676995455	0.059302933676995455	0.059302933676995455	0.059302933676995455	0.059302933676995455	0.059302933676995455	0.059302933676995455	0.059302933676995455	0.059302933676995455	0.059302933676995455	0.059302933676995455	0.059302933676995455	0.059302933676995455	0.059302933676995455	0.059302933676995455	0.059302933676995455	0.059302933676995455	0.059302933676995455	0.059302933676995455	0.059302933676995455	0.059302933676995455	0.059302933676995455	0.059302933676995455	0.059302933676995455	0.059302933676995455
0.04841698433825695	0.05318647313663216	0.058174008624375016	0.045606684371318325	0.053432473617612906	0.04314039812515701	0.04998796165835712	0.04220151028817502	0.07658653476175074	0.04082348657611328	0.06773409314449151	0.040351923871696234	0.056402906511847345	0.08004259899390405	0.0460822475381132	0.04230186650409493	0.06120719825271801	0.05177389779978536	0.07662299334290007	0.07014488078752418	0.07513205609298036	0.04645622551828612	0.06287489866554814	0.07327486916055712	0.07714919516936815	0.06457949554458328	0.07857349903727513	0.06725894838985406	0.06036444761519587	0.07058283603569783	0.07497765391592853	0.07477716410454828	0.0674153622844531	0.05193324802042697	0.07565385405684344	0.04781161893154035	0.08251022598335139	0.0630957215504172	0.0519547298043528	0.056958493410272294	0.0730046607472322	0.06498157707875225	0.06498157707875225	0.06498157707875225	0.06498157707875225	0.06498157707875225	0.06498157707875225	0.06498157707875225	0.06498157707875225	0.06498157707875225
0.056481901343592635	0.0397046069948693	0.0372618914332332	0.041955875685073925	0.04486112140392072	0.04778509531118527	0.04254432958368532	0.05248077596423281	0.062457126157220655	0.05616240973298011	0.046286020136476556	0.049819940059624854	0.058062404417305626	0.05398141466791261	0.04738278123703552	0.04842508618625002	0.0533065327528655	0.055075681122909954	0.0524318043039931	0.05899878007071303	0.04477814499427263	0.05565236878385745	0.06097747623367138	0.06226197793639641	0.060487254425400074	0.06137461618089824	0.06137461618089824	0.06137461618089824	0.06137461618089824	0.06137461618089824	0.06137461618089824	0.06137461618089824	0.06137461618089824	0.06137461618089824	0.06137461618089824	0.06137461618089824	0.06137461618089824	0.06137461618089824	0.06137461618089824	0.06137461618089824	0.06137461618089824	0.06137461618089824	0.06137461618089824	0.06137461618089824	0.06137461618089824	0.06137461618089824	0.06137461618089824	0.06137461618089824	0.06137461618089824	0.06137461618089824
0.057549270669050696	0.06664212767820862	0.04260829353816171	0.04848193559205101	0.03377358407071627	0.0654067590567105	0.04966135401410456	0.05366257967476431	0.043772543725196615	0.054443066430853296	0.05988648050552059	0.06157321969371251	0.050528107237607596	0.054504438897450436	0.05487176401522232	0.055270219793343435	0.07221999776601246	0.04986306908875037	0.053896337030679885	0.07447987313790518	0.05897125806769138	0.05450277995417251	0.045417799960224034	0.06273804640989832	0.061776511463283376	0.06091648982080343	0.05231532361796068	0.0710766590424346	0.05924731833208507	0.07693540384993079	0.06809136109100794	0.06809136109100794	0.06809136109100794	0.06809136109100794	0.06809136109100794	0.06809136109100794	0.06809136109100794	0.06809136109100794	0.06809136109100794	0.06809136109100794	0.06809136109100794	0.06809136109100794	0.06809136109100794	0.06809136109100794	0.06809136109100794	0.06809136109100794	0.06809136109100794	0.06809136109100794	0.06809136109100794	0.06809136109100794
0.047257823274204275	0.04309041408300437	0.039342417797642096	0.03607643374781179	0.043655156749250225	0.03578740770974477	0.05013549528546718	0.04017151167389757	0.04324177431789215	0.03948530484471111	0.04202213284858039	0.04998893532753437	0.046666810949471976	0.05025744805695963	0.0405714922519403	0.04684230057873464	0.04439329151223797	0.047643021569713805	0.04601815654097589	0.04601815654097589	0.04601815654097589	0.04601815654097589	0.04601815654097589	0.04601815654097589	0.04601815654097589	0.04601815654097589	0.04601815654097589	0.04601815654097589	0.04601815654097589	0.04601815654097589	0.04601815654097589	0.04601815654097589	0.04601815654097589	0.04601815654097589	0.04601815654097589	0.04601815654097589	0.04601815654097589	0.04601815654097589	0.04601815654097589	0.04601815654097589	0.04601815654097589	0.04601815654097589	0.04601815654097589	0.04601815654097589	0.04601815654097589	0.04601815654097589	0.04601815654097589	0.04601815654097589	0.04601815654097589	0.04601815654097589
0.05137728762800166	0.048625606591352996	0.03947195328458495	0.06154189838142436	0.04976190147964633	0.04948904022457307	0.04732809463277892	0.0513309775950293	0.05623808711457052	0.05102001176265429	0.042514543279397056	0.055943725195278765	0.042524514602913566	0.04386655631647359	0.05329912148603279	0.05014525954642432	0.04703981152327176	0.05356079650928678	0.04402289122572944	0.0457774470765501	0.04860519891138867	0.0506249888805937	0.06473470976490366	0.04930173688869794	0.04988577959946626	0.051101138872627974	0.044418902189973936	0.04791179481708734	0.04467360506783032	0.046292699942458826	0.046292699942458826	0.046292699942458826	0.046292699942458826	0.046292699942458826	0.046292699942458826	0.046292699942458826	0.046292699942458826	0.046292699942458826	0.046292699942458826	0.046292699942458826	0.046292699942458826	0.046292699942458826	0.046292699942458826	0.046292699942458826	0.046292699942458826	0.046292699942458826	0.046292699942458826	0.046292699942458826	0.046292699942458826	0.046292699942458826
0.06014758319428384	0.04906230954510258	0.05007730146589703	0.04825453515911916	0.05236991069225208	0.05262959354290985	0.051120363223229305	0.049375792682795176	0.051099866036607135	0.04755142579029371	0.041421441711133516	0.03935397097327947	0.04269703139348851	0.04042398511321487	0.036222314090675396	0.04811218008525227	0.05328467948918217	0.05071937582408156	0.054650916158375445	0.056063097571594084	0.04781161684957498	0.051211878068133654	0.04951174745885431	0.04951174745885431	0.04951174745885431	0.04951174745885431	0.04951174745885431	0.04951174745885431	0.04951174745885431	0.04951174745885431	0.04951174745885431	0.04951174745885431	0.04951174745885431	0.04951174745885431	0.04951174745885431	0.04951174745885431	0.04951174745885431	0.04951174745885431	0.04951174745885431	0.04951174745885431	0.04951174745885431	0.04951174745885431	0.04951174745885431	0.04951174745885431	0.04951174745885431	0.04951174745885431	0.04951174745885431	0.04951174745885431	0.04951174745885431	0.04951174745885431
0.05808278725114703	0.0457880523953939	0.03835640107958685	0.042736249010128395	0.04526144025592806	0.05386025984478133	0.04014450016841297	0.0499520104174677	0.050179659149635784	0.047350408103650855	0.04766576414088405	0.04128415732091245	0.04777539206425922	0.047634330015525625	0.05123126576029005	0.04029926727594073	0.05051522690130672	0.040393031819360554	0.03972252636304298	0.048215246363033815	0.056303160341104184	0.05431605699096414	0.042510530841504815	0.03823049301562172	0.04724063644891805	0.05377163914532309	0.05050613779712058	0.05050613779712058	0.05050613779712058	0.05050613779712058	0.05050613779712058	0.05050613779712058	0.05050613779712058	0.05050613779712058	0.05050613779712058	0.05050613779712058	0.05050613779712058	0.05050613779712058	0.05050613779712058	0.05050613779712058	0.05050613779712058	0.05050613779712058	0.05050613779712058	0.05050613779712058	0.05050613779712058	0.05050613779712058	0.05050613779712058	0.05050613779712058	0.05050613779712058	0.05050613779712058
0.03366332116469063	0.04156250937336501	0.028219030580002802	0.03523797013679222	0.04446457539258103	0.03849621053990321	0.03185227943685244	0.0399127480295056	0.04196329733983193	0.04098385259397149	0.04001582684806907	0.043896040882607804	0.03817087440931483	0.033100329739943986	0.042265076725204104	0.03850947284159608	0.03272480297503643	0.039900264300817265	0.03869674569008052	0.04008760102518456	0.03348132064592562	0.03512651560970154	0.03278246315720639	0.04330834991433169	0.038045406535769044	0.038045406535769044	0.038045406535769044	0.038045406535769044	0.038045406535769044	0.038045406535769044	0.038045406535769044	0.038045406535769044	0.038045406535769044	0.038045406535769044	0.038045406535769044	0.038045406535769044	0.038045406535769044	0.038045406535769044	0.038045406535769044	0.038045406535769044	0.038045406535769044	0.038045406535769044	0.038045406535769044	0.038045406535769044	0.038045406535769044	0.038045406535769044	0.038045406535769044	0.038045406535769044	0.038045406535769044	0.038045406535769044
0.05437736851653488	0.05434609115329025	0.05398741950939587	0.05043332109642404	0.049327465174969325	0.03637928947265288	0.05168337789623466	0.05043995726349482	0.035242334838482464	0.05395891136295751	0.05955431538999695	0.04511488182322583	0.057492027883541005	0.04680385227386556	0.035021202638662784	0.049319372968822724	0.05568545108618745	0.04450410326449751	0.054224124853916034	0.05078655900407428	0.044271010862629974	0.051507694951790584	0.0394390348349796	0.05546444783193082	0.04745174133345521	0.04745174133345521	0.04745174133345521	0.04745174133345521	0.04745174133345521	0.04745174133345521	0.04745174133345521	0.04745174133345521	0.04745174133345521	0.04745174133345521	0.04745174133345521	0.04745174133345521	0.04745174133345521	0.04745174133345521	0.04745174133345521	0.04745174133345521	0.04745174133345521	0.04745174133345521	0.04745174133345521	0.04745174133345521	0.04745174133345521	0.04745174133345521	0.04745174133345521	0.04745174133345521	0.04745174133345521	0.04745174133345521
0.03716076788684686	0.03119803519109656	0.031085289820242987	0.030910548570302905	0.03509730351000353	0.0370027863052475	0.03888273487522554	0.038652322198806224	0.03464046960421311	0.03839462981738429	0.02998930451658169	0.044802737602097874	0.03067789057677668	0.0325786631925939	0.03575876118611512	0.03419849355708976	0.033835250101523856	0.03918396270651498	0.03458569265544818	0.02450144896389849	0.03927623984298511	0.038393943828713126	0.025943290259233927	0.03216861704397352	0.03216861704397352	0.03216861704397352	0.03216861704397352	0.03216861704397352	0.03216861704397352	0.03216861704397352	0.03216861704397352	0.03216861704397352	0.03216861704397352	0.03216861704397352	0.03216861704397352	0.03216861704397352	0.03216861704397352	0.03216861704397352	0.03216861704397352	0.03216861704397352	0.03216861704397352	0.03216861704397352	0.03216861704397352	0.03216861704397352	0.03216861704397352	0.03216861704397352	0.03216861704397352	0.03216861704397352	0.03216861704397352	0.03216861704397352
0.04820610515294044	0.04690910963968191	0.03939271729318501	0.044500569962222306	0.04252446643540489	0.04005692321334147	0.03608555405236457	0.04445586353938785	0.04510501245412111	0.04439602765339711	0.04636686333177964	0.03541569403586309	0.044706046017934875	0.037824579070921	0.047480630209115526	0.043976642453385985	0.042910258094557716	0.042209394428795635	0.03922619492672429	0.041338741896615835	0.048246905062671354	0.039674123432395965	0.040525088805535035	0.04713563867351878	0.04383036373952691	0.04383036373952691	0.04383036373952691	0.04383036373952691	0.04383036373952691	0.04383036373952691	0.04383036373952691	0.04383036373952691	0.04383036373952691	0.04383036373952691	0.04383036373952691	0.04383036373952691	0.04383036373952691	0.04383036373952691	0.04383036373952691	0.04383036373952691	0.04383036373952691	0.04383036373952691	0.04383036373952691	0.04383036373952691	0.04383036373952691	0.04383036373952691	0.04383036373952691	0.04383036373952691	0.04383036373952691	0.04383036373952691
0.06709808073371434	0.05479574883051304	0.05226096845575925	0.04988368113289946	0.06845391126187542	0.05891919556655183	0.05121650196343563	0.06287872210475315	0.06630986427444566	0.05154361334833103	0.06342085713927892	0.047458810489030744	0.05580415641467334	0.06425276593908606	0.04762134153863663	0.052908701012900176	0.05557146476412631	0.06511478844756681	0.05072669231964116	0.05613292787441592	0.0757547953181962	0.05257844334149411	0.0632874127873815	0.051850123874033774	0.05347954753678393	0.062282126824534385	0.06182331817208347	0.06420201618691448	0.0614548169933572	0.05968650087148227	0.06057065893241974	0.06057065893241974	0.06057065893241974	0.06057065893241974	0.06057065893241974	0.06057065893241974	0.06057065893241974	0.06057065893241974	0.06057065893241974	0.06057065893241974	0.06057065893241974	0.06057065893241974	0.06057065893241974	0.06057065893241974	0.06057065893241974	0.06057065893241974	0.06057065893241974	0.06057065893241974	0.06057065893241974	0.06057065893241974
0.05337569959585003	0.04487130172665263	0.042160013845027336	0.03545173503919665	0.032483416828339794	0.042580792649093334	0.040083398743100865	0.04247959662897141	0.04561924906920633	0.035125592010656015	0.03466300328372622	0.05195775778994253	0.034787088335660736	0.03752495918487868	0.04002401832611807	0.0460379265938437	0.0387660187061084	0.04208005372426036	0.03767926260323977	0.03617562147637354	0.039976178381476796	0.03382634719984474	0.03536638164931337	0.03705557203023747	0.039953297993981535	0.04281479601998576	0.04084316568669638	0.038817607248440016	0.03901512256775295	0.04880747984777109	0.039715122112252976	0.04426130098001203	0.04426130098001203	0.04426130098001203	0.04426130098001203	0.04426130098001203	0.04426130098001203	0.04426130098001203	0.04426130098001203	0.04426130098001203	0.04426130098001203	0.04426130098001203	0.04426130098001203	0.04426130098001203	0.04426130098001203	0.04426130098001203	0.04426130098001203	0.04426130098001203	0.04426130098001203	0.04426130098001203
0.04833325489528033	0.035729536283506697	0.05313406537215737	0.03731726317926178	0.04245641815519028	0.046774031757956566	0.04345995271990702	0.048319860485094346	0.043690142895840334	0.04741265628996648	0.051806473865470624	0.05298633588723099	0.047472237758522884	0.04546618758613546	0.04884930175075557	0.04859319037857117	0.04120143123592714	0.05529693216995725	0.04938075972063005	0.045242104658517954	0.04173498667042035	0.04867250255728952	0.04920189509335825	0.05899012681711846	0.051168178464682114	0.05375534968063137	0.06162555614502523	0.05173925759835397	0.05562956753197453	0.04947000482661157	0.052549786179293054	0.052549786179293054	0.052549786179293054	0.052549786179293054	0.052549786179293054	0.052549786179293054	0.052549786179293054	0.052549786179293054	0.052549786179293054	0.052549786179293054	0.052549786179293054	0.052549786179293054	0.052549786179293054	0.052549786179293054	0.052549786179293054	0.052549786179293054	0.052549786179293054	0.052549786179293054	0.052549786179293054	0.052549786179293054
0.045526846927060945	0.0313056160421158	0.03864238689210824	0.040040740766149135	0.04303453033773666	0.03899604208480199	0.042531567762468865	0.04438747847463991	0.04149293379880272	0.04607590744051167	0.0476294396740001	0.03983149533906488	0.0390170915784246	0.046758985332627366	0.04760701831305754	0.04279524112052541	0.046147538578884456	0.06077547520625213	0.04388361661998534	0.0353536307520743	0.03961862368602982	0.03961862368602982	0.03961862368602982	0.03961862368602982	0.03961862368602982	0.03961862368602982	0.03961862368602982	0.03961862368602982	0.03961862368602982	0.03961862368602982	0.03961862368602982	0.03961862368602982	0.03961862368602982	0.03961862368602982	0.03961862368602982	0.03961862368602982	0.03961862368602982	0.03961862368602982	0.03961862368602982	0.03961862368602982	0.03961862368602982	0.03961862368602982	0.03961862368602982	0.03961862368602982	0.03961862368602982	0.03961862368602982	0.03961862368602982	0.03961862368602982	0.03961862368602982	0.03961862368602982
0.04982880104837244	0.044008971221101444	0.05286996759284264	0.04339389094270246	0.043424051124225246	0.04963827423243247	0.043255997104572425	0.04997930483711341	0.05458599328408948	0.04367668304784052	0.05407425106118321	0.04626297024424034	0.05068490227482153	0.04375968184220518	0.05442239011447368	0.04772479703004976	0.04718226695674904	0.06298258603259421	0.04468506396669879	0.0598455883378191	0.04682540620096649	0.04891212328499879	0.04521342851985122	0.03591802105319631	0.04591788394935222	0.05620656223833615	0.0480937237372177	0.05215014298777692	0.05215014298777692	0.05215014298777692	0.05215014298777692	0.05215014298777692	0.05215014298777692	0.05215014298777692	0.05215014298777692	0.05215014298777692	0.05215014298777692	0.05215014298777692	0.05215014298777692	0.05215014298777692	0.05215014298777692	0.05215014298777692	0.05215014298777692	0.05215014298777692	0.05215014298777692	0.05215014298777692	0.05215014298777692	0.05215014298777692	0.05215014298777692	0.05215014298777692
0.03763831033602713	0.0380650333234109	0.040623916602130515	0.03896047612228274	0.03603462722995267	0.04350303406770235	0.046339537248506715	0.04778192638283833	0.038800035856789226	0.04078175529769298	0.030227607440346013	0.0411543320186492	0.040114847343620384	0.04025008773392817	0.04567582532188355	0.04669237803551214	0.044987282944634985	0.04078790312414586	0.045488187139501236	0.047159170389278755	0.04626644072167671	0.04229515081412866	0.0435933518288324	0.043093747882442454	0.04411552917444307	0.0347095652288842	0.038501541355799994	0.04998898147921435	0.04071964533991817	0.04713303653631625	0.04123077318620371	0.0412918675133973	0.041261320349800505	0.041261320349800505	0.041261320349800505	0.041261320349800505	0.041261320349800505	0.041261320349800505	0.041261320349800505	0.041261320349800505	0.041261320349800505	0.041261320349800505	0.041261320349800505	0.041261320349800505	0.041261320349800505	0.041261320349800505	0.041261320349800505	0.041261320349800505	0.041261320349800505	0.041261320349800505
0.09575610010699524	0.07570591430048391	0.08952507933022769	0.1283496195889815	0.13978666655292754	0.10576256216218748	0.10321884899294813	0.1301279027512662	0.10862706034738971	0.11432512285567324	0.12864820853436712	0.09635610566543776	0.1294919780823021	0.11582573594902085	0.10441528363311325	0.11012050979106704	0.11012050979106704	0.11012050979106704	0.11012050979106704	0.11012050979106704	0.11012050979106704	0.11012050979106704	0.11012050979106704	0.11012050979106704	0.11012050979106704	0.11012050979106704	0.11012050979106704	0.11012050979106704	0.11012050979106704	0.11012050979106704	0.11012050979106704	0.11012050979106704	0.11012050979106704	0.11012050979106704	0.11012050979106704	0.11012050979106704	0.11012050979106704	0.11012050979106704	0.11012050979106704	0.11012050979106704	0.11012050979106704	0.11012050979106704	0.11012050979106704	0.11012050979106704	0.11012050979106704	0.11012050979106704	0.11012050979106704	0.11012050979106704	0.11012050979106704	0.11012050979106704
0.059112501369451335	0.04607349195667583	0.04443051900831634	0.04423412959836862	0.05249943546089213	0.05036189239315908	0.05534216728588528	0.03762182053179268	0.03971784629718516	0.04044494985874925	0.04833406189368875	0.05217366706060795	0.04280792742444005	0.0372683238152197	0.043116375369399065	0.05054099875173079	0.04806643582699038	0.04555534892448401	0.061769265765654294	0.04837806370022689	0.05252520226676383	0.04749006831072497	0.05263704709978544	0.05102072715808759	0.05182888712893652	0.05182888712893652	0.05182888712893652	0.05182888712893652	0.05182888712893652	0.05182888712893652	0.05182888712893652	0.05182888712893652	0.05182888712893652	0.05182888712893652	0.05182888712893652	0.05182888712893652	0.05182888712893652	0.05182888712893652	0.05182888712893652	0.05182888712893652	0.05182888712893652	0.05182888712893652	0.05182888712893652	0.05182888712893652	0.05182888712893652	0.05182888712893652	0.05182888712893652	0.05182888712893652	0.05182888712893652	0.05182888712893652
0.0325081672546529	0.04082576713374668	0.06085771610848266	0.047525311813388885	0.03977450849633182	0.05210466655916786	0.04346064869109062	0.05208453721889222	0.05504711868040886	0.04777683572341595	0.04628146568494182	0.04135607998158788	0.03739414893728815	0.06586896459924463	0.03844473462798073	0.06516773965040118	0.042906656990873406	0.054425910049795405	0.048250589874268966	0.05140875761762292	0.044115772881669624	0.04367628468337084	0.043524251095584734	0.056859705734758875	0.050191978415171805	0.050191978415171805	0.050191978415171805	0.050191978415171805	0.050191978415171805	0.050191978415171805	0.050191978415171805	0.050191978415171805	0.050191978415171805	0.050191978415171805	0.050191978415171805	0.050191978415171805	0.050191978415171805	0.050191978415171805	0.050191978415171805	0.050191978415171805	0.050191978415171805	0.050191978415171805	0.050191978415171805	0.050191978415171805	0.050191978415171805	0.050191978415171805	0.050191978415171805	0.050191978415171805	0.050191978415171805	0.050191978415171805
0.054269683504417965	0.044529034344977	0.05437071564253875	0.04735530882233648	0.05229981279580905	0.05798590095878013	0.0594071492881718	0.04946724268042247	0.04784787410824062	0.044657757011474085	0.05479291190015342	0.05408034704299111	0.0438216530858509	0.0722368352301774	0.054238150094504736	0.0584491143177671	0.06774628361148037	0.0508289891011185	0.05889487969090525	0.06725037364101184	0.07584416396517317	0.05683721630248434	0.05440557376112959	0.051974640896079005	0.06512730169662602	0.06087201233648628	0.052377234549314804	0.0562811461936418	0.06519249535476584	0.07220519685449531	0.06869884610463058	0.06869884610463058	0.06869884610463058	0.06869884610463058	0.06869884610463058	0.06869884610463058	0.06869884610463058	0.06869884610463058	0.06869884610463058	0.06869884610463058	0.06869884610463058	0.06869884610463058	0.06869884610463058	0.06869884610463058	0.06869884610463058	0.06869884610463058	0.06869884610463058	0.06869884610463058	0.06869884610463058	0.06869884610463058
0.06376359411670125	0.05340738365006031	0.056856845926705195	0.0528264663663193	0.04804165706593007	0.048303974677849186	0.06079556081163834	0.05519036165907012	0.047926278061746125	0.04705383874248387	0.05688523747299334	0.04724555254066629	0.09709413796052332	0.0721698452505948	0.0721698452505948	0.0721698452505948	0.0721698452505948	0.0721698452505948	0.0721698452505948	0.0721698452505948	0.0721698452505948	0.0721698452505948	0.0721698452505948	0.0721698452505948	0.0721698452505948	0.0721698452505948	0.0721698452505948	0.0721698452505948	0.0721698452505948	0.0721698452505948	0.0721698452505948	0.0721698452505948	0.0721698452505948	0.0721698452505948	0.0721698452505948	0.0721698452505948	0.0721698452505948	0.0721698452505948	0.0721698452505948	0.0721698452505948	0.0721698452505948	0.0721698452505948	0.0721698452505948	0.0721698452505948	0.0721698452505948	0.0721698452505948	0.0721698452505948	0.0721698452505948	0.0721698452505948	0.0721698452505948
0.08123994751733342	0.06798960727025463	0.060067731128063524	0.08631500531198931	0.05859903966263404	0.0785320981774962	0.058636713331845634	0.067769214386232	0.058463318793844886	0.07164492423132363	0.06248463256318178	0.054647128385803025	0.06662736381683917	0.06523239007226257	0.05775071627707694	0.056192264028491624	0.06888620414837368	0.06526837516271479	0.07252551067556087	0.06685102396162179	0.06869435449174129	0.05191351456551693	0.05973855941164054	0.0603136852173403	0.05609105767311604	0.05820237144522817	0.05820237144522817	0.05820237144522817	0.05820237144522817	0.05820237144522817	0.05820237144522817	0.05820237144522817	0.05820237144522817	0.05820237144522817	0.05820237144522817	0.05820237144522817	0.05820237144522817	0.05820237144522817	0.05820237144522817	0.05820237144522817	0.05820237144522817	0.05820237144522817	0.05820237144522817	0.05820237144522817	0.05820237144522817	0.05820237144522817	0.05820237144522817	0.05820237144522817	0.05820237144522817	0.05820237144522817
0.072011798898172	0.05918185454786591	0.0567156915374045	0.06377933533687526	0.049742271300199495	0.044880499899507	0.053746970181306766	0.05948097124812907	0.06397505804354149	0.058672845992027656	0.044633466108938744	0.048542530540177736	0.05299673840477936	0.05772748047036456	0.06585878605727301	0.051000658121112624	0.056232107498582824	0.04845427379144719	0.04806928453511857	0.052839024433506174	0.04561735165831959	0.05094563773843945	0.05922966400143585	0.053305469476754345	0.05850065990153142	0.07704919585599686	0.06777492787876414	0.06777492787876414	0.06777492787876414	0.06777492787876414	0.06777492787876414	0.06777492787876414	0.06777492787876414	0.06777492787876414	0.06777492787876414	0.06777492787876414	0.06777492787876414	0.06777492787876414	0.06777492787876414	0.06777492787876414	0.06777492787876414	0.06777492787876414	0.06777492787876414	0.06777492787876414	0.06777492787876414	0.06777492787876414	0.06777492787876414	0.06777492787876414	0.06777492787876414	0.06777492787876414
0.04023049372852923	0.04696311415232484	0.041057222935244164	0.031035090045529297	0.0411944936515394	0.06267455137081099	0.05276386354290176	0.050708722293080405	0.04436856613307534	0.05138617365749497	0.0714830740011162	0.07558440613693748	0.06904125088403781	0.053104158206723526	0.08729067391388473	0.05152080662627398	0.048945761764974616	0.06728818479833028	0.07452407181203993	0.09832263249065239	0.0733795904189389	0.08325999033986195	0.0789541366165944	0.0796295483873833	0.07040922003173433	0.07773527670416668	0.07407224836795051	0.07407224836795051	0.07407224836795051	0.07407224836795051	0.07407224836795051	0.07407224836795051	0.07407224836795051	0.07407224836795051	0.07407224836795051	0.07407224836795051	0.07407224836795051	0.07407224836795051	0.07407224836795051	0.07407224836795051	0.07407224836795051	0.07407224836795051	0.07407224836795051	0.07407224836795051	0.07407224836795051	0.07407224836795051	0.07407224836795051	0.07407224836795051	0.07407224836795051	0.07407224836795051
0.03725922434079778	0.03697094592388546	0.0331685522533718	0.03370776578502089	0.04512442720699005	0.02959765985276308	0.036647221098402884	0.0404889727473449	0.037931378453281525	0.03369098383635415	0.03512550388050022	0.04033588111626935	0.033579566565938565	0.03520385630249344	0.03498605692242362	0.027906894605558848	0.027677221639148413	0.036584869781971924	0.03603928592522489	0.03649235548918792	0.035509594079418096	0.04694598307499035	0.02947066858961039	0.03280638663791445	0.032435893958165596	0.03591369998398591	0.03417479697107575	0.03417479697107575	0.03417479697107575	0.03417479697107575	0.03417479697107575	0.03417479697107575	0.03417479697107575	0.03417479697107575	0.03417479697107575	0.03417479697107575	0.03417479697107575	0.03417479697107575	0.03417479697107575	0.03417479697107575	0.03417479697107575	0.03417479697107575	0.03417479697107575	0.03417479697107575	0.03417479697107575	0.03417479697107575	0.03417479697107575	0.03417479697107575	0.03417479697107575	0.03417479697107575
0.08216890845517316	0.0647678438795956	0.07239381669301602	0.07219498262012752	0.06580858396792515	0.07666764823354888	0.07292302514494403	0.07152772537333466	0.07361403232876741	0.08803120318601627	0.08296398914501728	0.054948925184385475	0.07030572109275922	0.09039561991518426	0.06699523689851612	0.06955346722870398	0.0833017495648666	0.08627087760326198	0.0856794889035852	0.06676795008301213	0.06378499704918231	0.0702688619193214	0.0780583282777038	0.057779111251302355	0.06814259517986844	0.0629608532155854	0.0629608532155854	0.0629608532155854	0.0629608532155854	0.0629608532155854	0.0629608532155854	0.0629608532155854	0.0629608532155854	0.0629608532155854	0.0629608532155854	0.0629608532155854	0.0629608532155854	0.0629608532155854	0.0629608532155854	0.0629608532155854	0.0629608532155854	0.0629608532155854	0.0629608532155854	0.0629608532155854	0.0629608532155854	0.0629608532155854	0.0629608532155854	0.0629608532155854	0.0629608532155854	0.0629608532155854
0.06265535471686963	0.038916314245458265	0.050486348503400044	0.05152709959653286	0.04570013764927571	0.05192895114584602	0.06252346696042953	0.04436157603458911	0.0389261536289396	0.04670696839309542	0.04600260984380989	0.05176469014524781	0.05469928001444985	0.05047768366015556	0.05383820344865865	0.04544829968519003	0.05163272877921715	0.043106389880214334	0.05843848135018052	0.050055897721336756	0.04164572502839547	0.05146214528084683	0.04896140391487534	0.03990437141144638	0.05646403964408289	0.04818420552776463	0.04818420552776463	0.04818420552776463	0.04818420552776463	0.04818420552776463	0.04818420552776463	0.04818420552776463	0.04818420552776463	0.04818420552776463	0.04818420552776463	0.04818420552776463	0.04818420552776463	0.04818420552776463	0.04818420552776463	0.04818420552776463	0.04818420552776463	0.04818420552776463	0.04818420552776463	0.04818420552776463	0.04818420552776463	0.04818420552776463	0.04818420552776463	0.04818420552776463	0.04818420552776463	0.04818420552776463
0.06592073488174213	0.048657432768255945	0.043919726473031634	0.046307998332536925	0.03920437425033154	0.04310642369701337	0.03788496973083083	0.040063748935533286	0.04061945230369776	0.04662584945530951	0.042180826693881096	0.03899031060878254	0.04433136407700463	0.03667384068676727	0.029665091937261336	0.04215041834969638	0.040134545223578046	0.04746120807782749	0.033536777940124406	0.042905300964068735	0.03574303128846367	0.03865896177632173	0.03627196237886144	0.038205400686534066	0.041889531689491416	0.04004746618801274	0.04004746618801274	0.04004746618801274	0.04004746618801274	0.04004746618801274	0.04004746618801274	0.04004746618801274	0.04004746618801274	0.04004746618801274	0.04004746618801274	0.04004746618801274	0.04004746618801274	0.04004746618801274	0.04004746618801274	0.04004746618801274	0.04004746618801274	0.04004746618801274	0.04004746618801274	0.04004746618801274	0.04004746618801274	0.04004746618801274	0.04004746618801274	0.04004746618801274	0.04004746618801274	0.04004746618801274
0.10201294070683065	0.061037646003814824	0.056105651427020516	0.051859015704702596	0.06590979425613486	0.06444751853057942	0.055400548651842685	0.04364100780664402	0.053349881660544475	0.063465306842341	0.052572196371590794	0.059535591292362806	0.0562802274670225	0.051241871380420904	0.06706523691618305	0.06299861985673252	0.06214655901954687	0.04725750413907509	0.0628359955600137	0.09690687591902643	0.07987143573952006	0.07987143573952006	0.07987143573952006	0.07987143573952006	0.07987143573952006	0.07987143573952006	0.07987143573952006	0.07987143573952006	0.07987143573952006	0.07987143573952006	0.07987143573952006	0.07987143573952006	0.07987143573952006	0.07987143573952006	0.07987143573952006	0.07987143573952006	0.07987143573952006	0.07987143573952006	0.07987143573952006	0.07987143573952006	0.07987143573952006	0.07987143573952006	0.07987143573952006	0.07987143573952006	0.07987143573952006	0.07987143573952006	0.07987143573952006	0.07987143573952006	0.07987143573952006	0.07987143573952006
0.046932591940596007	0.03822973335976806	0.03746447580799861	0.036715590663764265	0.028756358618447844	0.03871962218027832	0.03793470363576166	0.030556391915383098	0.03710812619039939	0.03018684201797104	0.033363553698900324	0.037925403588808505	0.032709022908022224	0.03378525668709334	0.03245906163785795	0.029872977463198846	0.03135684185492468	0.027702247343682453	0.034506372981565836	0.038067261245837876	0.03628681711370185	0.03628681711370185	0.03628681711370185	0.03628681711370185	0.03628681711370185	0.03628681711370185	0.03628681711370185	0.03628681711370185	0.03628681711370185	0.03628681711370185	0.03628681711370185	0.03628681711370185	0.03628681711370185	0.03628681711370185	0.03628681711370185	0.03628681711370185	0.03628681711370185	0.03628681711370185	0.03628681711370185	0.03628681711370185	0.03628681711370185	0.03628681711370185	0.03628681711370185	0.03628681711370185	0.03628681711370185	0.03628681711370185	0.03628681711370185	0.03628681711370185	0.03628681711370185	0.03628681711370185
0.08107883232844652	0.06096202523217671	0.05182609958826885	0.06131205066877918	0.045597440596081784	0.06631221206971005	0.05628656851480377	0.0639124653572032	0.05649411395668094	0.06016820023600323	0.041543787100763875	0.06476157883184298	0.053055294854450756	0.055921513245629814	0.05993417089204535	0.065084132471334	0.06941051800969653	0.06524071917142088	0.0450914191786448	0.0662977271102256	0.07162328305312016	0.05228352740961329	0.06268359814571835	0.05660901383242634	0.06438304691250259	0.07795334248598859	0.058011184081106844	0.06798226328354773	0.06798226328354773	0.06798226328354773	0.06798226328354773	0.06798226328354773	0.06798226328354773	0.06798226328354773	0.06798226328354773	0.06798226328354773	0.06798226328354773	0.06798226328354773	0.06798226328354773	0.06798226328354773	0.06798226328354773	0.06798226328354773	0.06798226328354773	0.06798226328354773	0.06798226328354773	0.06798226328354773	0.06798226328354773	0.06798226328354773	0.06798226328354773	0.06798226328354773
0.06346219729865711	0.04925847974462836	0.04808283578840492	0.0567221082313214	0.06167772797982478	0.05254851454866987	0.06089487281630815	0.045168366506823585	0.06417431888897528	0.05636896247985879	0.0495560289677196	0.05081749364812458	0.0535163978296978	0.0626785912113979	0.05179729507320507	0.05207084401432411	0.04134931989736055	0.053294354391589624	0.05361612750833489	0.045919743632316386	0.04360623276262461	0.04952173768191846	0.04934669797524857	0.05637079574763643	0.052858746861442506	0.052858746861442506	0.052858746861442506	0.052858746861442506	0.052858746861442506	0.052858746861442506	0.052858746861442506	0.052858746861442506	0.052858746861442506	0.052858746861442506	0.052858746861442506	0.052858746861442506	0.052858746861442506	0.052858746861442506	0.052858746861442506	0.052858746861442506	0.052858746861442506	0.052858746861442506	0.052858746861442506	0.052858746861442506	0.052858746861442506	0.052858746861442506	0.052858746861442506	0.052858746861442506	0.052858746861442506	0.052858746861442506
0.05228234036686359	0.04306538744181846	0.04833573287289735	0.05018004396687825	0.04116299558453643	0.04638076422675329	0.05397878652244229	0.05482754410346066	0.052616717790256166	0.037947217769286605	0.06549197736888202	0.0601480320580674	0.04424320494814322	0.05337565410042131	0.050616127291050354	0.05604820159389976	0.061698713230551566	0.04471250175059567	0.05190084646676096	0.048572467831169704	0.058066115527628595	0.0506941701366726	0.052655538357720605	0.0589027673796521	0.056718850058551144	0.07042335329459888	0.06357110167657501	0.06357110167657501	0.06357110167657501	0.06357110167657501	0.06357110167657501	0.06357110167657501	0.06357110167657501	0.06357110167657501	0.06357110167657501	0.06357110167657501	0.06357110167657501	0.06357110167657501	0.06357110167657501	0.06357110167657501	0.06357110167657501	0.06357110167657501	0.06357110167657501	0.06357110167657501	0.06357110167657501	0.06357110167657501	0.06357110167657501	0.06357110167657501	0.06357110167657501	0.06357110167657501
0.10686176589839261	0.06427324360976566	0.07001909694413609	0.060232176669601005	0.08635835179517345	0.06697382966524337	0.07211923859938925	0.06360534562380155	0.06733644897800113	0.09093241050841162	0.07753060836829431	0.07389095714933715	0.11190544943720429	0.07177250549199876	0.062112727970133584	0.07150366809984789	0.07166303818969955	0.0842537452826753	0.07062540209987032	0.06701889306157571	0.07631406569657072	0.06554060283938343	0.06486214986484096	0.06520137635211218	0.06520137635211218	0.06520137635211218	0.06520137635211218	0.06520137635211218	0.06520137635211218	0.06520137635211218	0.06520137635211218	0.06520137635211218	0.06520137635211218	0.06520137635211218	0.06520137635211218	0.06520137635211218	0.06520137635211218	0.06520137635211218	0.06520137635211218	0.06520137635211218	0.06520137635211218	0.06520137635211218	0.06520137635211218	0.06520137635211218	0.06520137635211218	0.06520137635211218	0.06520137635211218	0.06520137635211218	0.06520137635211218	0.06520137635211218
0.038996801250129845	0.035187401745575636	0.034526303910973	0.03928834436633729	0.039541637014120626	0.03838160557232477	0.0355339450447252	0.04278921424463466	0.03766757846062903	0.048592885305239523	0.041524256003638446	0.03879151149015442	0.03817253155860962	0.04055602155541105	0.03819851246839702	0.039050629192287516	0.04651044843127733	0.04065485285406889	0.037933538142685734	0.036135538953757214	0.03390802539648614	0.035021782175121675	0.035021782175121675	0.035021782175121675	0.035021782175121675	0.035021782175121675	0.035021782175121675	0.035021782175121675	0.035021782175121675	0.035021782175121675	0.035021782175121675	0.035021782175121675	0.035021782175121675	0.035021782175121675	0.035021782175121675	0.035021782175121675	0.035021782175121675	0.035021782175121675	0.035021782175121675	0.035021782175121675	0.035021782175121675	0.035021782175121675	0.035021782175121675	0.035021782175121675	0.035021782175121675	0.035021782175121675	0.035021782175121675	0.035021782175121675	0.035021782175121675	0.035021782175121675
0.033405273296294155	0.028650816769836586	0.038291728137923475	0.03377091756525586	0.03716730979038284	0.03572311257540787	0.0325710233766007	0.03656159469834283	0.04033144979661906	0.03939125616235651	0.04183332222645979	0.03931150027812744	0.033042699856512855	0.03374431288415358	0.03925876129888088	0.033924647530942695	0.030510183879407737	0.031095632825102446	0.044226259932212145	0.033231496851632875	0.03907386794187927	0.03396101931094869	0.036617378980440825	0.03186232588725003	0.027194240276845843	0.030947645445646658	0.03202664955908888	0.03330331686550268	0.03049791613413015	0.04007955237117471	0.02710761878676095	0.0397711102313322	0.05795026865234731	0.04886068944183975	0.04886068944183975	0.04886068944183975	0.04886068944183975	0.04886068944183975	0.04886068944183975	0.04886068944183975	0.04886068944183975	0.04886068944183975	0.04886068944183975	0.04886068944183975	0.04886068944183975	0.04886068944183975	0.04886068944183975	0.04886068944183975	0.04886068944183975	0.04886068944183975
0.04706701968297391	0.04439625477077356	0.04109089927491704	0.04341978212547388	0.040275712777532606	0.04677412299080606	0.038203998004034734	0.037515425389524036	0.039712964243126675	0.04652732178117989	0.042780331048966724	0.032016724492670075	0.052110617735447756	0.046513510169522834	0.054222008834222034	0.04334078723478963	0.02998873911560917	0.04469439775749907	0.03833800879863872	0.044905814361611646	0.041225263152481074	0.04094330680212537	0.035339224185643996	0.049081880062068074	0.034081128959290385	0.04117050121400154	0.042881107730311015	0.040027105740313734	0.05297296031517603	0.05160596898141692	0.04763792537748211	0.03685700552279502	0.04782404620836619	0.042340525865580604	0.042340525865580604	0.042340525865580604	0.042340525865580604	0.042340525865580604	0.042340525865580604	0.042340525865580604	0.042340525865580604	0.042340525865580604	0.042340525865580604	0.042340525865580604	0.042340525865580604	0.042340525865580604	0.042340525865580604	0.042340525865580604	0.042340525865580604	0.042340525865580604
0.05513042804893007	0.051911509267304555	0.05132672925569392	0.029999710672947467	0.04393847017352271	0.04540910720004041	0.04463357428591201	0.05923468656336275	0.04625293993040565	0.04612274102819646	0.04060805257748921	0.04621171739176315	0.04628941866559792	0.04990864658384604	0.05358235905104152	0.04502348337459579	0.04366726219168249	0.05855616115148428	0.04978448712194825	0.04756281393710752	0.04822908265980768	0.0478959482984576	0.0478959482984576	0.0478959482984576	0.0478959482984576	0.0478959482984576	0.0478959482984576	0.0478959482984576	0.0478959482984576	0.0478959482984576	0.0478959482984576	0.0478959482984576	0.0478959482984576	0.0478959482984576	0.0478959482984576	0.0478959482984576	0.0478959482984576	0.0478959482984576	0.0478959482984576	0.0478959482984576	0.0478959482984576	0.0478959482984576	0.0478959482984576	0.0478959482984576	0.0478959482984576	0.0478959482984576	0.0478959482984576	0.0478959482984576	0.0478959482984576	0.0478959482984576
0.039351046980982345	0.0274246449683619	0.030328886900467835	0.03198252917807653	0.026835068622911146	0.034546235453338535	0.02256440468495886	0.026822583207522416	0.03331656886287588	0.02897345502043089	0.031285971802112726	0.03315660483429875	0.036587477843141966	0.033456808263491226	0.024577733843512438	0.03655498383784915	0.031163170162320338	0.02921887367476953	0.03256654938679134	0.028594978167299213	0.036038565218336586	0.0675732670753586	0.03474680189281261	0.03109176507029066	0.03291928348155163	0.03291928348155163	0.03291928348155163	0.03291928348155163	0.03291928348155163	0.03291928348155163	0.03291928348155163	0.03291928348155163	0.03291928348155163	0.03291928348155163	0.03291928348155163	0.03291928348155163	0.03291928348155163	0.03291928348155163	0.03291928348155163	0.03291928348155163	0.03291928348155163	0.03291928348155163	0.03291928348155163	0.03291928348155163	0.03291928348155163	0.03291928348155163	0.03291928348155163	0.03291928348155163	0.03291928348155163	0.03291928348155163
0.05827746651431727	0.05687099669769227	0.07521300248261735	0.06840093895781972	0.05504807677307991	0.06152111514403108	0.0440110138911693	0.04885921270810149	0.07075457705789547	0.055362039129211726	0.054972633520096605	0.055293233179094445	0.07694431815239856	0.04721368210780378	0.061045489155417396	0.06089534858933217	0.06543522411800916	0.05205115184288739	0.0655999493635293	0.05627831910139438	0.06137756748476527	0.05276273324597124	0.05359960484247864	0.06297968105756804	0.05545573476694211	0.08405661377048283	0.06975617426871246	0.06975617426871246	0.06975617426871246	0.06975617426871246	0.06975617426871246	0.06975617426871246	0.06975617426871246	0.06975617426871246	0.06975617426871246	0.06975617426871246	0.06975617426871246	0.06975617426871246	0.06975617426871246	0.06975617426871246	0.06975617426871246	0.06975617426871246	0.06975617426871246	0.06975617426871246	0.06975617426871246	0.06975617426871246	0.06975617426871246	0.06975617426871246	0.06975617426871246	0.06975617426871246
0.06482330078115975	0.05325499313244559	0.0464848470932517	0.05679482433199423	0.037454691182871876	0.042448249454648514	0.03402949655228912	0.046966199731855465	0.050206630295965345	0.05130288445579452	0.042566038467048845	0.058089824196582464	0.04339581476528854	0.029209851471348573	0.046313335218539774	0.0488223924921731	0.042083228942879976	0.04903298284130859	0.046379249169761	0.04692814589300235	0.046653697531381676	0.046653697531381676	0.046653697531381676	0.046653697531381676	0.046653697531381676	0.046653697531381676	0.046653697531381676	0.046653697531381676	0.046653697531381676	0.046653697531381676	0.046653697531381676	0.046653697531381676	0.046653697531381676	0.046653697531381676	0.046653697531381676	0.046653697531381676	0.046653697531381676	0.046653697531381676	0.046653697531381676	0.046653697531381676	0.046653697531381676	0.046653697531381676	0.046653697531381676	0.046653697531381676	0.046653697531381676	0.046653697531381676	0.046653697531381676	0.046653697531381676	0.046653697531381676	0.046653697531381676
0.053105192954048	0.050777390104003506	0.04917271597413558	0.05267724802902745	0.05096370398031025	0.040743779314289574	0.052962916800932534	0.05405049285502891	0.05050133451595858	0.04337623516266743	0.046544309461004144	0.04847935219479591	0.05008810835249494	0.04741807490235584	0.05869673537217675	0.04999317913115695	0.05152787111626944	0.050939721007264745	0.0466215664585821	0.04647512236549955	0.05285639369673307	0.043260023204579834	0.048058208450656455	0.048058208450656455	0.048058208450656455	0.048058208450656455	0.048058208450656455	0.048058208450656455	0.048058208450656455	0.048058208450656455	0.048058208450656455	0.048058208450656455	0.048058208450656455	0.048058208450656455	0.048058208450656455	0.048058208450656455	0.048058208450656455	0.048058208450656455	0.048058208450656455	0.048058208450656455	0.048058208450656455	0.048058208450656455	0.048058208450656455	0.048058208450656455	0.048058208450656455	0.048058208450656455	0.048058208450656455	0.048058208450656455	0.048058208450656455	0.048058208450656455
0.08518274194763277	0.07250935625162563	0.07054108277370401	0.06799960675552384	0.07577566043963598	0.07300678297534179	0.05049029400479345	0.0791084737141823	0.06842169249936103	0.06589055575639455	0.0627347175715415	0.06592743950062706	0.06550957715550094	0.06657347329971154	0.07165121423657535	0.06315703743767898	0.06225263508139774	0.05797520759733164	0.06949612475030076	0.10510912059296944	0.08730262267163509	0.08730262267163509	0.08730262267163509	0.08730262267163509	0.08730262267163509	0.08730262267163509	0.08730262267163509	0.08730262267163509	0.08730262267163509	0.08730262267163509	0.08730262267163509	0.08730262267163509	0.08730262267163509	0.08730262267163509	0.08730262267163509	0.08730262267163509	0.08730262267163509	0.08730262267163509	0.08730262267163509	0.08730262267163509	0.08730262267163509	0.08730262267163509	0.08730262267163509	0.08730262267163509	0.08730262267163509	0.08730262267163509	0.08730262267163509	0.08730262267163509	0.08730262267163509	0.08730262267163509
0.07582661298793299	0.05603956577044595	0.05322258944752863	0.05273688867094327	0.07792201014556875	0.05363179488656489	0.05642603259936648	0.06176498425478427	0.06305567542355496	0.056524460651636875	0.06907577861957913	0.05060188370617081	0.06264492035980147	0.06376742027531238	0.05413387902368885	0.06678643506003021	0.06386824931164992	0.06199250070637527	0.05135892315574858	0.05107090998568055	0.06337254063092583	0.0675623300143857	0.06269945091947074	0.06513089046692823	0.06513089046692823	0.06513089046692823	0.06513089046692823	0.06513089046692823	0.06513089046692823	0.06513089046692823	0.06513089046692823	0.06513089046692823	0.06513089046692823	0.06513089046692823	0.06513089046692823	0.06513089046692823	0.06513089046692823	0.06513089046692823	0.06513089046692823	0.06513089046692823	0.06513089046692823	0.06513089046692823	0.06513089046692823	0.06513089046692823	0.06513089046692823	0.06513089046692823	0.06513089046692823	0.06513089046692823	0.06513089046692823	0.06513089046692823
0.04683981234757713	0.04849758139506433	0.0548012071828109	0.05072472207794747	0.058317721312386536	0.055710221274830996	0.046044831895551766	0.05573953336772495	0.042428440354456684	0.044735273760080206	0.0571925818802246	0.052588736280618095	0.05132644559467467	0.05872669597305461	0.06143201454046466	0.04816801425098068	0.05526052360451093	0.05123878867800165	0.05766889746266176	0.05303471789920281	0.05097570565425191	0.04897363043841565	0.04997466804633378	0.04997466804633378	0.04997466804633378	0.04997466804633378	0.04997466804633378	0.04997466804633378	0.04997466804633378	0.04997466804633378	0.04997466804633378	0.04997466804633378	0.04997466804633378	0.04997466804633378	0.04997466804633378	0.04997466804633378	0.04997466804633378	0.04997466804633378	0.04997466804633378	0.04997466804633378	0.04997466804633378	0.04997466804633378	0.04997466804633378	0.04997466804633378	0.04997466804633378	0.04997466804633378	0.04997466804633378	0.04997466804633378	0.04997466804633378	0.04997466804633378
0.050296428265173374	0.050417494982666504	0.05723643246643676	0.052993666796033824	0.06611201691473705	0.056910478828033656	0.04963384614489196	0.04227249870379591	0.0558990057508464	0.05462518181583164	0.06467923072751768	0.04169410169327709	0.05608858567704147	0.06206434155541382	0.05552654808089764	0.0535054278981231	0.06799084720928414	0.059900360778214354	0.05632267180250828	0.05896767659993571	0.05559814626462701	0.053981489138062194	0.05970803104911094	0.06284662778749003	0.05641234086809875	0.05840052101556042	0.047794598124359995	0.05768031371616502	0.048840623591394884	0.05309172711367672	0.0700869556912692	0.06158934140247296	0.06158934140247296	0.06158934140247296	0.06158934140247296	0.06158934140247296	0.06158934140247296	0.06158934140247296	0.06158934140247296	0.06158934140247296	0.06158934140247296	0.06158934140247296	0.06158934140247296	0.06158934140247296	0.06158934140247296	0.06158934140247296	0.06158934140247296	0.06158934140247296	0.06158934140247296	0.06158934140247296
0.04920188526825134	0.036526522353063556	0.056080597024563354	0.04488316146412933	0.04297192081032864	0.0416913318484289	0.0417686648834978	0.039056620647579345	0.03743340095962195	0.056740360945085916	0.05127580970688295	0.04454586170745802	0.04275826778308887	0.03975684130843628	0.04343619949893865	0.042650798343474516	0.044746583110977296	0.05849113343153441	0.03882210310267014	0.03864220377029399	0.03873373688990171	0.055407739832771426	0.05082613915767709	0.04617643018954868	0.04832878837431274	0.036013565309424705	0.058065361385286285	0.047433548704116556	0.043080231956888725	0.04582739856203423	0.04716298435137413	0.04649519145670419	0.04649519145670419	0.04649519145670419	0.04649519145670419	0.04649519145670419	0.04649519145670419	0.04649519145670419	0.04649519145670419	0.04649519145670419	0.04649519145670419	0.04649519145670419	0.04649519145670419	0.04649519145670419	0.04649519145670419	0.04649519145670419	0.04649519145670419	0.04649519145670419	0.04649519145670419	0.04649519145670419
0.04242093028551457	0.06286403373439185	0.0698413434490156	0.04819046171406594	0.04690829112711037	0.0745911487609796	0.05709502841821647	0.06830409141333377	0.056367256161667496	0.05739008829092918	0.059408536784498645	0.06656545076948171	0.04740235153033567	0.047633890257935706	0.07196941369440461	0.05638652732903314	0.0652759751734391	0.06650112599432087	0.05544969412014634	0.05052813326804472	0.07551834045589448	0.0630232368619696	0.0630232368619696	0.0630232368619696	0.0630232368619696	0.0630232368619696	0.0630232368619696	0.0630232368619696	0.0630232368619696	0.0630232368619696	0.0630232368619696	0.0630232368619696	0.0630232368619696	0.0630232368619696	0.0630232368619696	0.0630232368619696	0.0630232368619696	0.0630232368619696	0.0630232368619696	0.0630232368619696	0.0630232368619696	0.0630232368619696	0.0630232368619696	0.0630232368619696	0.0630232368619696	0.0630232368619696	0.0630232368619696	0.0630232368619696	0.0630232368619696	0.0630232368619696
0.1515906081172884	0.3101093866542037	0.16054049620337071	0.1559193940280274	0.17764424479649427	0.11205229249370764	0.2038561177049038	0.11413607577148424	0.1451310200060159	0.02528116357085182	0.1158641537558104	0.1559193940280274	0.1999238007507404	0.15597748682300483	0.04472605696739388	0.16675973234442573	0.4847654011231266	0.18787371443955372	0.2471552805221664	0.04472605696739388	0.11176982408990933	0.0782479405286516	0.0782479405286516	0.0782479405286516	0.0782479405286516	0.0782479405286516	0.0782479405286516	0.0782479405286516	0.0782479405286516	0.0782479405286516	0.0782479405286516	0.0782479405286516	0.0782479405286516	0.0782479405286516	0.0782479405286516	0.0782479405286516	0.0782479405286516	0.0782479405286516	0.0782479405286516	0.0782479405286516	0.0782479405286516	0.0782479405286516	0.0782479405286516	0.0782479405286516	0.0782479405286516	0.0782479405286516	0.0782479405286516	0.0782479405286516	0.0782479405286516	0.0782479405286516
0.05046128741803394	0.04696658192666867	0.043554019842999316	0.041254523343215894	0.051964968435615114	0.05167812640800143	0.04351611433004596	0.052435376846649846	0.046421042422160004	0.04583615667351562	0.05574457738517917	0.04552726494680271	0.05498197762321353	0.04642150906233024	0.03889903368911729	0.04722101704698534	0.05097659088589939	0.05422705638833072	0.05027049558361494	0.04776359463914852	0.05060444190557217	0.04970655544090301	0.05062595484017364	0.0548498935713474	0.06894279888985431	0.052553241624670136	0.051243564362289336	0.05169212760472837	0.04531253615623931	0.04850233188048384	0.04850233188048384	0.04850233188048384	0.04850233188048384	0.04850233188048384	0.04850233188048384	0.04850233188048384	0.04850233188048384	0.04850233188048384	0.04850233188048384	0.04850233188048384	0.04850233188048384	0.04850233188048384	0.04850233188048384	0.04850233188048384	0.04850233188048384	0.04850233188048384	0.04850233188048384	0.04850233188048384	0.04850233188048384	0.04850233188048384
0.04320288706816434	0.04107884394105029	0.04001093111018256	0.03614194204812513	0.03604664724752862	0.03085246004863769	0.03858322254300274	0.03967643923171611	0.035166154144033235	0.044650945550771204	0.02992321621209948	0.04013656795924925	0.034487111318397844	0.03448266349958561	0.03971827711825546	0.03981830131811786	0.03239203096439972	0.03604666033078858	0.03584142187774099	0.0408515089555216	0.03541455890753655	0.03714748719695494	0.03803235407344321	0.03374465170771915	0.04073810072203124	0.04317683229613356	0.04300629659992827	0.040378963432329405	0.04005662988602044	0.04077502116558414	0.04148149290150918	0.044563444983909926	0.0432585347184003	0.046380422839578106	0.03676170073967256	0.04157106178962533	0.04157106178962533	0.04157106178962533	0.04157106178962533	0.04157106178962533	0.04157106178962533	0.04157106178962533	0.04157106178962533	0.04157106178962533	0.04157106178962533	0.04157106178962533	0.04157106178962533	0.04157106178962533	0.04157106178962533	0.04157106178962533
0.03961457208803889	0.03272621746064027	0.04096253814198842	0.043035158201972	0.04197762843386186	0.032767247723180105	0.0434528922355644	0.05884433881147685	0.04666939030415111	0.04690583807688096	0.03609961488610231	0.036524700742275235	0.04391275374948844	0.04406700102713709	0.042267231816284404	0.045662256693117395	0.04193382855007112	0.037005420335310485	0.04353988160371027	0.033053621118275686	0.04818935365160236	0.058278798265076946	0.0448304540932734	0.037918619182834706	0.04712862851573428	0.03845749017389579	0.03641371651231161	0.04662429178282011	0.04527046379851051	0.04335471351390352	0.039818752666634254	0.04569279085944849	0.043408395178109335	0.040721191243680635	0.045325746364506245	0.05113720173456667	0.05343556594870045	0.056255657412625254	0.0463005549747843	0.04611320385320641	0.04620687941399535	0.04620687941399535	0.04620687941399535	0.04620687941399535	0.04620687941399535	0.04620687941399535	0.04620687941399535	0.04620687941399535	0.04620687941399535	0.04620687941399535
0.0675510090781751	0.04054246362278544	0.04946720129547905	0.04794398976910995	0.05447880659504317	0.053588224658956005	0.054725145470119294	0.04662703591035107	0.05141944801664338	0.04634137785192382	0.05225259924026104	0.04411026456000118	0.04295714293572646	0.05237124765953955	0.03888741075791126	0.048364300572396435	0.05932505409660545	0.05642268191022625	0.04701903743605574	0.0498688864561281	0.0541753038698512	0.03640855313474967	0.04379149198543686	0.04619571249181801	0.05328943488938144	0.04974257369059973	0.04974257369059973	0.04974257369059973	0.04974257369059973	0.04974257369059973	0.04974257369059973	0.04974257369059973	0.04974257369059973	0.04974257369059973	0.04974257369059973	0.04974257369059973	0.04974257369059973	0.04974257369059973	0.04974257369059973	0.04974257369059973	0.04974257369059973	0.04974257369059973	0.04974257369059973	0.04974257369059973	0.04974257369059973	0.04974257369059973	0.04974257369059973	0.04974257369059973	0.04974257369059973	0.04974257369059973
0.04899195322514082	0.031631839493561194	0.03210243235200462	0.03211500891992023	0.036289673055220684	0.03902783053583897	0.03875145085812305	0.035286839618565734	0.028042960750442485	0.02762898950714411	0.03008811356409431	0.029759392435343205	0.03607323153609684	0.03443940602519857	0.02928295636107234	0.031189802768223907	0.03261885149768402	0.031683451393043044	0.03035401349334547	0.03883581205389769	0.04671994939816541	0.04204600728922122	0.03364310473077495	0.03113570605677612	0.03009112593878577	0.039985922978844866	0.038253165111813994	0.037534067008372286	0.03441190745341269	0.02785214709809138	0.039039097037600584	0.03344562206784599	0.03344562206784599	0.03344562206784599	0.03344562206784599	0.03344562206784599	0.03344562206784599	0.03344562206784599	0.03344562206784599	0.03344562206784599	0.03344562206784599	0.03344562206784599	0.03344562206784599	0.03344562206784599	0.03344562206784599	0.03344562206784599	0.03344562206784599	0.03344562206784599	0.03344562206784599	0.03344562206784599
0.26462983602974416	0.13180619298721774	0.11062469090647757	0.08502685548357808	0.15865926176496614	0.10024494528758199	0.11360433191507234	0.09347444541409583	0.16328132354311153	0.1553170659590652	0.12656631635859608	0.08419829408620748	0.09324413337271589	0.10153929885782983	0.1576753905670338	0.1286832035067523	0.10308695963027668	0.1397290205265154	0.1168394189008122	0.08794009697438364	0.12709039039511216	0.1223246575693219	0.1403565708826508	0.15623572396043645	0.1962256215770563	0.1286623991120413	0.1624440103445488	0.1624440103445488	0.1624440103445488	0.1624440103445488	0.1624440103445488	0.1624440103445488	0.1624440103445488	0.1624440103445488	0.1624440103445488	0.1624440103445488	0.1624440103445488	0.1624440103445488	0.1624440103445488	0.1624440103445488	0.1624440103445488	0.1624440103445488	0.1624440103445488	0.1624440103445488	0.1624440103445488	0.1624440103445488	0.1624440103445488	0.1624440103445488	0.1624440103445488	0.1624440103445488
0.03212991442639702	0.033079213063856513	0.029362645793894082	0.037147527701989445	0.03214244624742711	0.032568766680632646	0.035913426177473666	0.03545861332718373	0.03463502732241177	0.0334416736457896	0.03777850909599057	0.03231303470233206	0.03875321233505308	0.04617433636699505	0.032116508993760756	0.03869787981307685	0.043287439671912266	0.033502286281598764	0.03821310339467225	0.03476864776797299	0.041249482420027246	0.04241133356014756	0.03497718383045199	0.03869425869529978	0.03869425869529978	0.03869425869529978	0.03869425869529978	0.03869425869529978	0.03869425869529978	0.03869425869529978	0.03869425869529978	0.03869425869529978	0.03869425869529978	0.03869425869529978	0.03869425869529978	0.03869425869529978	0.03869425869529978	0.03869425869529978	0.03869425869529978	0.03869425869529978	0.03869425869529978	0.03869425869529978	0.03869425869529978	0.03869425869529978	0.03869425869529978	0.03869425869529978	0.03869425869529978	0.03869425869529978	0.03869425869529978	0.03869425869529978
0.09073606090705487	0.10060279852511762	0.061331020469281655	0.08022813351769015	0.08214128728043865	0.07701731282691814	0.07431213725855806	0.06520969326470982	0.06517340616702054	0.07209500502065329	0.061745161365354496	0.07981417516772189	0.0805100353247855	0.0608367981169893	0.08065486844886637	0.0905083257636183	0.08148998339081474	0.06988630951630646	0.06271969647069757	0.0659579560824521	0.07049318190692803	0.09694412553413664	0.07952555953311315	0.07855972957921911	0.08001753719173807	0.08130724327085138	0.06476255946541595	0.06837603504664615	0.043295288955002786	0.08035979692570049	0.09029759398104585	0.08532869545337315	0.08532869545337315	0.08532869545337315	0.08532869545337315	0.08532869545337315	0.08532869545337315	0.08532869545337315	0.08532869545337315	0.08532869545337315	0.08532869545337315	0.08532869545337315	0.08532869545337315	0.08532869545337315	0.08532869545337315	0.08532869545337315	0.08532869545337315	0.08532869545337315	0.08532869545337315	0.08532869545337315
0.07068610872178573	0.07633092106248937	0.08705543646556804	0.07134336710174723	0.052919935590987156	0.05911570725931727	0.08430756072672982	0.08534090170110699	0.04692692192715568	0.06583528022011946	0.07729892748196324	0.07446313482230285	0.06369988776078693	0.07467328819454352	0.06643381775090978	0.06531873077923171	0.07114202360680238	0.08232060690454308	0.0759547955327828	0.08491383443450433	0.09277262601149439	0.06367371664824686	0.0768564575888325	0.08389642265915045	0.08103358528413622	0.08121938804993208	0.11295505652380126	0.0654442247483169	0.0771100341726951	0.0823575172116291	0.09137919385872688	0.05618748864544801	0.0853473201719231	0.07363938424976385	0.07795892182397023	0.09658354392527334	0.08008718595865848	0.09369551277698887	0.08689134936782367	0.08689134936782367	0.08689134936782367	0.08689134936782367	0.08689134936782367	0.08689134936782367	0.08689134936782367	0.08689134936782367	0.08689134936782367	0.08689134936782367	0.08689134936782367	0.08689134936782367
0.016543433857428253	0.01636435319240683	0.0374996687419467	0.02126785706531253	0.031186865027872414	0.04101118246190366	0.019539037010861494	0.027450261183258065	0.0074919376725780615	0.02860017912502785	0.05293192499806344	0.02611183100651094	0.034989101786456984	0.015753926684917464	0.025331983160220572	0.019784184183461256	0.031240978738009337	0.028097042668606072	0.03459314409360156	0.04912651628649445	0.04666809578049894	0.025736313076349097	0.03641382274401556	0.038667973194026616	0.04194122489107807	0.018044611168392403	0.03945161478468557	0.02907655184824861	0.053152720460938246	0.0333999716792092	0.018836931694458523	0.031722333641481075	0.03735895749413683	0.05725383970250484	0.02968255546404981	0.03137068052896378	0.018650674951044024	0.027932818711747364	0.04265877387243914	0.02622451101951782	0.041491222111066296	0.027995562921741997	0.036914009414794155	0.07718744559489123	0.05705072750484269	0.05705072750484269	0.05705072750484269	0.05705072750484269	0.05705072750484269	0.05705072750484269
0.08788163139345607	0.053998875238030444	0.060691458373134444	0.05192039141747956	0.0844940470356194	0.06316490925036441	0.061728778937771005	0.05617766305994577	0.06337547188530661	0.06753355917138726	0.04727100262988644	0.060713479443376545	0.07087898902563092	0.06114900154081423	0.06311218456994751	0.05088349367628499	0.060878969420494235	0.06510799258066582	0.06233959481344805	0.0701362750745772	0.05895503849555239	0.05017891394847698	0.06251658082711235	0.07183739605539734	0.06137268142775756	0.06881163059825415	0.07403205559736732	0.06581024358753673	0.07012496981683011	0.053427025439762625	0.06849693282222126	0.0713983561983388	0.06681575005754521	0.054627522585266375	0.07061276110441947	0.07647950553760806	0.0566466055155797	0.06997899503129523	0.07383085422118166	0.06761635331731061	0.0596817042472393	0.0668934142240391	0.08299493798284999	0.08170532854468465	0.09174999401555489	0.08672766128011977	0.08672766128011977	0.08672766128011977	0.08672766128011977	0.08672766128011977
0.06514725018128616	0.04495184291303739	0.0366442780346813	0.05138062830564098	0.04067122560562616	0.06615738865384561	0.09286692868568902	0.0688463805863128	0.052179088108855964	0.06179531900601381	0.05024020872969909	0.05891962984209617	0.059322500241558294	0.05003512737744591	0.08055234189875086	0.054477829023854174	0.0678541586582326	0.059627694222759764	0.06126912146541962	0.056342245386410965	0.06735152015666002	0.06040932514882982	0.06991475502662588	0.07733095602200094	0.05477316235514298	0.061818546864364055	0.051100847717951974	0.07545829962279337	0.06945518224177494	0.05856226160101925	0.06163599335636354	0.06497176111165853	0.06436548785775727	0.07294247430278657	0.06228341187572799	0.06724517769128213	0.055171434808331976	0.06814363490694142	0.08600539092439627	0.07707451291566884	0.07707451291566884	0.07707451291566884	0.07707451291566884	0.07707451291566884	0.07707451291566884	0.07707451291566884	0.07707451291566884	0.07707451291566884	0.07707451291566884	0.07707451291566884
0.17488542152092715	0.1783048178681513	0.16408002566717186	0.12120902043302456	0.13404203043181986	0.11198636745842294	0.141150860299287	0.188030332270856	0.12527127957397483	0.1566508059224154	0.1566508059224154	0.1566508059224154	0.1566508059224154	0.1566508059224154	0.1566508059224154	0.1566508059224154	0.1566508059224154	0.1566508059224154	0.1566508059224154	0.1566508059224154	0.1566508059224154	0.1566508059224154	0.1566508059224154	0.1566508059224154	0.1566508059224154	0.1566508059224154	0.1566508059224154	0.1566508059224154	0.1566508059224154	0.1566508059224154	0.1566508059224154	0.1566508059224154	0.1566508059224154	0.1566508059224154	0.1566508059224154	0.1566508059224154	0.1566508059224154	0.1566508059224154	0.1566508059224154	0.1566508059224154	0.1566508059224154	0.1566508059224154	0.1566508059224154	0.1566508059224154	0.1566508059224154	0.1566508059224154	0.1566508059224154	0.1566508059224154	0.1566508059224154	0.1566508059224154
0.12732061961355948	0.09670879788331366	0.10830160686525539	0.07835054283427811	0.13039904153044907	0.11442400607979573	0.11381352943354098	0.11499788189745999	0.13913716642024843	0.13474835651758924	0.14450856301120607	0.1630960726430677	0.14281894486184368	0.17622523949707772	0.1520816304853092	0.13665711462667232	0.14529315974606893	0.13052722588670612	0.16376228737170517	0.1752323384424694	0.16949731290708728	0.16949731290708728	0.16949731290708728	0.16949731290708728	0.16949731290708728	0.16949731290708728	0.16949731290708728	0.16949731290708728	0.16949731290708728	0.16949731290708728	0.16949731290708728	0.16949731290708728	0.16949731290708728	0.16949731290708728	0.16949731290708728	0.16949731290708728	0.16949731290708728	0.16949731290708728	0.16949731290708728	0.16949731290708728	0.16949731290708728	0.16949731290708728	0.16949731290708728	0.16949731290708728	0.16949731290708728	0.16949731290708728	0.16949731290708728	0.16949731290708728	0.16949731290708728	0.16949731290708728
0.10415316539528541	0.09697065350369014	0.09940492374481506	0.05968630134467791	0.09149886548788687	0.09533299059667637	0.07021964125010215	0.07749100390975396	0.12040241630053929	0.09042327370588012	0.09167443604587122	0.07363436413747819	0.0683976556233202	0.09675746086346511	0.08203367584684276	0.11729860111940431	0.10743038079299913	0.07134956122458173	0.10792498322224403	0.09932177249111768	0.09344880018030571	0.08218861435681707	0.10696819571852885	0.08612127554729737	0.08411384529255223	0.0721377395352079	0.06600455970004003	0.12673274765544074	0.08342091017004392	0.10872718748623103	0.09466249566113012	0.10529154758411373	0.09997702162262194	0.09997702162262194	0.09997702162262194	0.09997702162262194	0.09997702162262194	0.09997702162262194	0.09997702162262194	0.09997702162262194	0.09997702162262194	0.09997702162262194	0.09997702162262194	0.09997702162262194	0.09997702162262194	0.09997702162262194	0.09997702162262194	0.09997702162262194	0.09997702162262194	0.09997702162262194
0.07837226067228298	0.05058748832751411	0.052155460802672055	0.05864496496077904	0.057922550414368355	0.04604018918266824	0.04809429210928947	0.06473818846689214	0.051453582939640544	0.05597474210525637	0.0696224201155578	0.049921243179730505	0.0519178189112466	0.05852262764122863	0.05141098044865842	0.049618417129487856	0.05291802409180003	0.06554934683849559	0.06674242845151901	0.05226235395254175	0.058416889908576665	0.05497794092333699	0.06708621888696303	0.061032079905150007	0.061032079905150007	0.061032079905150007	0.061032079905150007	0.061032079905150007	0.061032079905150007	0.061032079905150007	0.061032079905150007	0.061032079905150007	0.061032079905150007	0.061032079905150007	0.061032079905150007	0.061032079905150007	0.061032079905150007	0.061032079905150007	0.061032079905150007	0.061032079905150007	0.061032079905150007	0.061032079905150007	0.061032079905150007	0.061032079905150007	0.061032079905150007	0.061032079905150007	0.061032079905150007	0.061032079905150007	0.061032079905150007	0.061032079905150007
0.13591509144892994	0.09861566421588297	0.08032573456784083	0.11134218421956817	0.11553737725822798	0.09338915547424266	0.09235436908976484	0.09631808716488989	0.09192097493247392	0.07835339282492593	0.12417727223721664	0.10126533253107127	0.10126533253107127	0.10126533253107127	0.10126533253107127	0.10126533253107127	0.10126533253107127	0.10126533253107127	0.10126533253107127	0.10126533253107127	0.10126533253107127	0.10126533253107127	0.10126533253107127	0.10126533253107127	0.10126533253107127	0.10126533253107127	0.10126533253107127	0.10126533253107127	0.10126533253107127	0.10126533253107127	0.10126533253107127	0.10126533253107127	0.10126533253107127	0.10126533253107127	0.10126533253107127	0.10126533253107127	0.10126533253107127	0.10126533253107127	0.10126533253107127	0.10126533253107127	0.10126533253107127	0.10126533253107127	0.10126533253107127	0.10126533253107127	0.10126533253107127	0.10126533253107127	0.10126533253107127	0.10126533253107127	0.10126533253107127	0.10126533253107127
0.07779408188896116	0.07325740120970206	0.05473783453840947	0.06229462841074961	0.05564601725726878	0.0525636089110652	0.05021269175005446	0.062249655210640326	0.056073408172702496	0.05887492889379547	0.06010426572588187	0.04335692291313732	0.05874254535903847	0.05654004229091992	0.056785255891934915	0.05304027290549639	0.05971969236440657	0.06800932414055327	0.043191208128839705	0.058281832242994734	0.050045007493316564	0.06786628988199381	0.03971785678078957	0.04470709028926591	0.06229306437464604	0.05316876615778213	0.051341232048207286	0.06802023560010062	0.05968073382415395	0.05968073382415395	0.05968073382415395	0.05968073382415395	0.05968073382415395	0.05968073382415395	0.05968073382415395	0.05968073382415395	0.05968073382415395	0.05968073382415395	0.05968073382415395	0.05968073382415395	0.05968073382415395	0.05968073382415395	0.05968073382415395	0.05968073382415395	0.05968073382415395	0.05968073382415395	0.05968073382415395	0.05968073382415395	0.05968073382415395	0.05968073382415395
0.01761175992225627	0.04037316749009159	0.030391371851900703	0.017824962539653703	0.029138095377916794	0.024261158230020594	0.05572392642974455	0.01755108596398228	0.03733173359253889	0.06353937624825419	0.03186552450972729	0.031366476959613594	0.05162496306639046	0.055010616657051835	0.06650396764920725	0.04054043046452777	0.042612860877100485	0.04435464134159294	0.04076799249639178	0.05252932441197305	0.0695640719868231	0.06878476997544593	0.04819696301457896	0.0412711921187326	0.06054243218370299	0.05366280345063064	0.05529106714363283	0.04191957923714478	0.04209663357156319	0.06232584537741783	0.05684147582577234	0.05186088704038236	0.05435118143307735	0.05435118143307735	0.05435118143307735	0.05435118143307735	0.05435118143307735	0.05435118143307735	0.05435118143307735	0.05435118143307735	0.05435118143307735	0.05435118143307735	0.05435118143307735	0.05435118143307735	0.05435118143307735	0.05435118143307735	0.05435118143307735	0.05435118143307735	0.05435118143307735	0.05435118143307735
0.04656628026025405	0.03551659882297268	0.036212823358378346	0.016619614906214147	0.09983318013841794	0.028173204490816933	0.062049575673660776	0.049304279512329206	0.04220111362745849	0.04815258193740891	0.03569403997456213	0.05578813167701884	0.045830092283453944	0.05590878668997393	0.06664407033885227	0.04788929258672196	0.054507255736128274	0.04961928822204667	0.056551119378951124	0.051050668717795705	0.06732634013067293	0.058207086805863235	0.05882995946641423	0.04662694084787139	0.05211740591204178	0.07133124358780522	0.05386628406752077	0.054193364955052024	0.08721952410114277	0.06628548275392121	0.07109919642187745	0.06511013138559943	0.07722885029929422	0.07402626789032996	0.0684692343189298	0.10116510192986422	0.08481716812439702	0.08481716812439702	0.08481716812439702	0.08481716812439702	0.08481716812439702	0.08481716812439702	0.08481716812439702	0.08481716812439702	0.08481716812439702	0.08481716812439702	0.08481716812439702	0.08481716812439702	0.08481716812439702	0.08481716812439702
0.04984561699724018	0.053468379789319946	0.03763126106682072	0.062391290927906976	0.04395298170680974	0.057020703002674096	0.05228738087926393	0.06588791025702474	0.05189062951131154	0.05504101005777928	0.061032627833956805	0.06281519745973195	0.05847065890034939	0.056502922901132686	0.0490377772998548	0.05853228484223783	0.04896659251261234	0.05965454527535441	0.049213640145717205	0.05327007001037936	0.05676189201620155	0.057179665496039506	0.05470251893298785	0.07023565668799846	0.06546959445676419	0.0570610765392262	0.04938383852300705	0.057740683533183276	0.05567582429459589	0.05594984958479276	0.04530393227386703	0.05062689092932989	0.05062689092932989	0.05062689092932989	0.05062689092932989	0.05062689092932989	0.05062689092932989	0.05062689092932989	0.05062689092932989	0.05062689092932989	0.05062689092932989	0.05062689092932989	0.05062689092932989	0.05062689092932989	0.05062689092932989	0.05062689092932989	0.05062689092932989	0.05062689092932989	0.05062689092932989	0.05062689092932989
0.07373077621244238	0.07731609450022774	0.08316045936761532	0.09558940581243844	0.07131212779897819	0.0658903992550535	0.06225665008354345	0.09051572608487307	0.060387710884566514	0.08651483050667742	0.08887174528892561	0.07762036343616735	0.09783924932881001	0.08704658579300847	0.08066864954725607	0.07455981182686466	0.07581980727344508	0.07899270156402713	0.0784351387811149	0.05905887740604306	0.07214625766536457	0.07574970010323363	0.06514501480207785	0.04947805556325031	0.08748730226913587	0.080080781074949	0.07367949893868166	0.07340361610858216	0.08013987244485893	0.05899958292199603	0.07350998496390196	0.05327728855454056	0.05851949969814453	0.0957996448134566	0.07987566339696972	0.08607025842484496	0.094425750523595	0.09024800447421998	0.09024800447421998	0.09024800447421998	0.09024800447421998	0.09024800447421998	0.09024800447421998	0.09024800447421998	0.09024800447421998	0.09024800447421998	0.09024800447421998	0.09024800447421998	0.09024800447421998	0.09024800447421998
0.010032219821130367	0.0	0.0011693472803091544	0.010937497814850494	0.014996655095860071	0.0	0.0	0.0	0.060335473334224385	0.1336554274060665	0.033996376330900885	0.024453652950271878	0.022987869751149644	0.03497212506834344	0.02164833245924918	0.02698188357411084	0.020480866704094602	0.041522997182053996	0.029562427366492283	0.025142239621511103	0.04998553237449496	0.035109894576106894	0.03046283649920833	0.04738329231461967	0.03445730053929721	0.05224142987389672	0.04927465388156324	0.030688202308212547	0.027781739806411503	0.03429674898654256	0.021357067907761557	0.07234190770444701	0.04684948780610428	0.04684948780610428	0.04684948780610428	0.04684948780610428	0.04684948780610428	0.04684948780610428	0.04684948780610428	0.04684948780610428	0.04684948780610428	0.04684948780610428	0.04684948780610428	0.04684948780610428	0.04684948780610428	0.04684948780610428	0.04684948780610428	0.04684948780610428	0.04684948780610428	0.04684948780610428
0.11007651348755014	0.06997721350303712	0.10691233509750493	0.09101096650482672	0.09735527298082275	0.10223608938990417	0.07961876224731618	0.09772949624602309	0.06710842310659103	0.07940729580250096	0.09166225228948734	0.06458066389986665	0.10675006956435021	0.08868114462377744	0.06663558483659228	0.07127088632227457	0.07814874734621387	0.07351860911820231	0.08078346615056964	0.10013093126765855	0.09858420768843434	0.06000997631317557	0.07300866887553085	0.10028895512555469	0.10112517620952717	0.08807739183838051	0.07449132455072541	0.07111703220426706	0.08445122646613604	0.10339476111179279	0.07188366761445521	0.087639214363124	0.087639214363124	0.087639214363124	0.087639214363124	0.087639214363124	0.087639214363124	0.087639214363124	0.087639214363124	0.087639214363124	0.087639214363124	0.087639214363124	0.087639214363124	0.087639214363124	0.087639214363124	0.087639214363124	0.087639214363124	0.087639214363124	0.087639214363124	0.087639214363124
0.06976622577721305	0.05698680888901012	0.06263886981036934	0.05763397966586846	0.05849209958922779	0.05661974124017421	0.04834093068949907	0.05445309578570375	0.06603059794238007	0.05521497741487116	0.050626014043600454	0.0659552204940806	0.0478465000982099	0.06220340662139079	0.05456686352605392	0.06288881298623435	0.057313143549320156	0.05337095542293144	0.05676522475470139	0.046613357569029366	0.053246890713893186	0.06136806173341389	0.05842883464441338	0.05438212114800952	0.05652713718858136	0.05719118865932991	0.049080744102930916	0.05734392940432406	0.04927440617804919	0.06116283352256747	0.05265632013180002	0.05979931661924968	0.0466830025349867	0.053824830795317136	0.06046618025017908	0.05221960195731961	0.052862332809173	0.04954649821351487	0.05127662973203132	0.05183653973788478	0.051556584734958055	0.051556584734958055	0.051556584734958055	0.051556584734958055	0.051556584734958055	0.051556584734958055	0.051556584734958055	0.051556584734958055	0.051556584734958055	0.051556584734958055
0.04005054934953067	0.04116316350541515	0.04836505468958317	0.04339006755732844	0.045636590362239667	0.04309171836942765	0.04863653374114918	0.04266550296213186	0.051950045507013466	0.048866813494194146	0.05313799327270163	0.0370436499255705	0.05152729096214458	0.05424544627861368	0.052546989546023035	0.04654265144797053	0.03237582514512813	0.05434027853531888	0.03954008930214344	0.04075584555273358	0.051841844559322246	0.06081237016931134	0.042978183901168934	0.05884843713333163	0.04252561643609392	0.032946480339093	0.038760786568679276	0.058303129379757575	0.0553381295933211	0.048940286080519375	0.04918076506550097	0.05100270643307007	0.050074799179230585	0.04650132894219661	0.05596408996389852	0.051232709453047566	0.051232709453047566	0.051232709453047566	0.051232709453047566	0.051232709453047566	0.051232709453047566	0.051232709453047566	0.051232709453047566	0.051232709453047566	0.051232709453047566	0.051232709453047566	0.051232709453047566	0.051232709453047566	0.051232709453047566	0.051232709453047566
0.07317315391911057	0.07745486834287578	0.07394115766542769	0.07492211077146929	0.07062864571014899	0.08323738928244798	0.08927741453969024	0.07815380148956459	0.07738217347466443	0.07431700292510211	0.08355608030612731	0.08475000473911103	0.09429637220992289	0.07711608228376234	0.06667025747288542	0.07227950478970718	0.07292237231132365	0.08678449152665499	0.06540436973914465	0.06072289454980725	0.08253162942633432	0.05722113536746634	0.06813306480790297	0.07317803250886179	0.06841422190205432	0.06174903400376468	0.07549532743533774	0.06346813007307842	0.06790748593112214	0.06049457235274843	0.06420102914193529	0.06420102914193529	0.06420102914193529	0.06420102914193529	0.06420102914193529	0.06420102914193529	0.06420102914193529	0.06420102914193529	0.06420102914193529	0.06420102914193529	0.06420102914193529	0.06420102914193529	0.06420102914193529	0.06420102914193529	0.06420102914193529	0.06420102914193529	0.06420102914193529	0.06420102914193529	0.06420102914193529	0.06420102914193529
0.2608028526364736	0.17714651408767898	0.21409677306375946	0.16612241549342227	0.17780140085212612	0.15617070371869388	0.13749688906515742	0.17362355360171355	0.1473164713141252	0.22463543049888232	0.16724211275396572	0.1990818870549441	0.15711256255743206	0.12884914924120222	0.17064010066232957	0.1729321139796175	0.1861500107181063	0.12515678934175065	0.1775428588572451	0.16746830468731497	0.15238139241398485	0.18860938227640256	0.10791457240308326	0.16606930480586268	0.14197723817635685	0.143379762098597	0.16741244037508693	0.18253015776286877	0.160069708992628	0.14469088364541502	0.1486638427446052	0.21146747982172434	0.15288022367265816	0.13926483127619352	0.14249848002472026	0.14088165565045688	0.14088165565045688	0.14088165565045688	0.14088165565045688	0.14088165565045688	0.14088165565045688	0.14088165565045688	0.14088165565045688	0.14088165565045688	0.14088165565045688	0.14088165565045688	0.14088165565045688	0.14088165565045688	0.14088165565045688	0.14088165565045688
0.04420249085285711	0.05140529853438781	0.062302786440856656	0.05918476081940552	0.06734060513207835	0.06033341628575065	0.0529024661947675	0.049007075388088	0.0550856202833226	0.06924659211653779	0.06126139431305336	0.05517925207996037	0.060253377644201134	0.05582340855257773	0.058404623389382564	0.05094529160433188	0.0669608140877439	0.04796565273696521	0.06883979310753988	0.07132313127867182	0.06371060751306805	0.045160444298984276	0.058159033147204685	0.06402471741995353	0.05583356685222096	0.06685487082761725	0.059955584079213066	0.060424477095360266	0.06809890763858735	0.06730374617485091	0.046620372029927	0.06104430241862421	0.051367856400696604	0.05294004497294893	0.06352303456746618	0.058231539770207556	0.058231539770207556	0.058231539770207556	0.058231539770207556	0.058231539770207556	0.058231539770207556	0.058231539770207556	0.058231539770207556	0.058231539770207556	0.058231539770207556	0.058231539770207556	0.058231539770207556	0.058231539770207556	0.058231539770207556	0.058231539770207556
0.04313830128324202	0.04476567088411638	0.04963413093718206	0.051944149965487234	0.04277220859657898	0.04733079468712411	0.05132841816566584	0.03576245573429982	0.039249771111473625	0.0428331676040023	0.04570175443616908	0.045783056715688	0.036386714639401206	0.04609617710176645	0.04069838330966806	0.040105223946244516	0.039049858646311116	0.04662713536512702	0.049008574625454396	0.04297453818354873	0.05753805588116865	0.043726612397543885	0.05227900369394447	0.03778143605433244	0.05547736043569377	0.04675585257040066	0.05327759524105219	0.0552298741835683	0.045880764562341136	0.05282318314827084	0.039731936566403024	0.04627755985733693	0.04627755985733693	0.04627755985733693	0.04627755985733693	0.04627755985733693	0.04627755985733693	0.04627755985733693	0.04627755985733693	0.04627755985733693	0.04627755985733693	0.04627755985733693	0.04627755985733693	0.04627755985733693	0.04627755985733693	0.04627755985733693	0.04627755985733693	0.04627755985733693	0.04627755985733693	0.04627755985733693
0.045651931109057825	0.04503414603527284	0.05956476113201094	0.04637403781232287	0.05653757788487803	0.04379770628590044	0.043141634978934036	0.06053616331633466	0.0619180039409391	0.055980669288459475	0.04712628486101295	0.051373828447925776	0.045667185875141535	0.04698266741413166	0.05464544632558578	0.05641164533086178	0.03880670251800907	0.05559449701305925	0.05438974778092805	0.047550660431313764	0.04896972942359708	0.04310504063664966	0.04938092489671437	0.04825188303955084	0.05519283437270586	0.06509748838281856	0.04248558602476868	0.05030022631332995	0.03923816048099851	0.058396700588836656	0.04346375762003317	0.056045117126205315	0.049754437373119235	0.049754437373119235	0.049754437373119235	0.049754437373119235	0.049754437373119235	0.049754437373119235	0.049754437373119235	0.049754437373119235	0.049754437373119235	0.049754437373119235	0.049754437373119235	0.049754437373119235	0.049754437373119235	0.049754437373119235	0.049754437373119235	0.049754437373119235	0.049754437373119235	0.049754437373119235
0.027888248471002127	0.027623924751546867	0.027244242794948696	0.02308772371920511	0.028093442687394568	0.03221976933590393	0.030309652259591646	0.036659285226170256	0.03781592899503717	0.04002213730831196	0.03433601820137025	0.02863261758772336	0.04339611140273582	0.04068643643814412	0.041766679113220496	0.03184456020562376	0.04898229041032732	0.03919128823197235	0.04557452505957301	0.03652808655330199	0.04445054271445823	0.03674794392328393	0.04346202310490172	0.047231088114865594	0.04396720335841606	0.0376581424351683	0.0519315691618944	0.044794855798531354	0.044794855798531354	0.044794855798531354	0.044794855798531354	0.044794855798531354	0.044794855798531354	0.044794855798531354	0.044794855798531354	0.044794855798531354	0.044794855798531354	0.044794855798531354	0.044794855798531354	0.044794855798531354	0.044794855798531354	0.044794855798531354	0.044794855798531354	0.044794855798531354	0.044794855798531354	0.044794855798531354	0.044794855798531354	0.044794855798531354	0.044794855798531354	0.044794855798531354
0.04186308433167111	0.03425538243444717	0.03006302225927822	0.03601275609512596	0.03752839171549164	0.03414126546179149	0.03184129107895069	0.03286129073218984	0.03865836162396443	0.03613721335110304	0.03952828731057248	0.03878212628348592	0.03885760991285503	0.03253009428926907	0.04027323901147853	0.037246222060447816	0.028056643583924915	0.03899919881639137	0.03739980584056286	0.03978709996747258	0.03618457117819112	0.04445831952452423	0.03702609380514905	0.030329728172509462	0.029244035552456565	0.04128823826069514	0.03863192235909419	0.04047826680545294	0.02890594015921318	0.03837950961487908	0.03907190747629909	0.039028196214873766	0.03765882690556873	0.031256188710991555	0.039597976525195096	0.03616068812689862	0.041054045044237986	0.03867711979133542	0.03690868628959749	0.036159560111251064	0.034800433064915884	0.03491458882456422	0.03836626239113766	0.032350865980188576	0.036796087463448084	0.04309172444136902	0.04090187400593705	0.04199679922365304	0.04199679922365304	0.04199679922365304
0.10039427609911246	0.0	0.10038450592412024	0.07762232321965351	0.057031998619476554	0.05716294567086838	0.03419961785343616	0.057031998619476554	0.059125578502869564	0.10946767364186678	0.08501002884882368	0.05524126669807051	0.07624505378562352	0.057031998619476554	0.08927862144402461	0.11052009485739603	0.09621610614480265	0.15386159959967444	0.07128903056809859	0.07961466716056755	0.06288419979101119	0.07128903056809859	0.12058594412872979	0.0570176144871544	0.11393748898509212	0.09648110682965495	0.1181747363389696	0.16353278778933109	0.07128903056809859	0.005865152022235931	0.08200061041925126	0.05702889504636597	0.11044799229376906	0.08373844367006751	0.08373844367006751	0.08373844367006751	0.08373844367006751	0.08373844367006751	0.08373844367006751	0.08373844367006751	0.08373844367006751	0.08373844367006751	0.08373844367006751	0.08373844367006751	0.08373844367006751	0.08373844367006751	0.08373844367006751	0.08373844367006751	0.08373844367006751	0.08373844367006751
0.0015353456597666981	0.10476522341086295	0.0	0.10476522341086295	0.20102557517127467	0.16530509785862027	0.10476522341086295	0.027444669437389987	0.09399120221535848	0.10476522341086295	0.0	0.10476522341086295	0.10476522341086295	0.10476522341086295	0.1462485726216499	0.14699735676794162	0.0	0.2716484499159462	0.23386701429508183	0.28234209425047707	0.23960723285447244	0.10677157462710084	0.20939434694748932	0.1767446714122548	0.22192379186058359	0.15065098688258294	0.1797790833465548	0.19925490511055055	0.2011364325209339	0.22192379186058359	0.22202234574055185	0.22615409653738355	0.22408822113896773	0.22408822113896773	0.22408822113896773	0.22408822113896773	0.22408822113896773	0.22408822113896773	0.22408822113896773	0.22408822113896773	0.22408822113896773	0.22408822113896773	0.22408822113896773	0.22408822113896773	0.22408822113896773	0.22408822113896773	0.22408822113896773	0.22408822113896773	0.22408822113896773	0.22408822113896773
0.048899404234998965	0.039553006905778926	0.043550844455042245	0.0379602616258918	0.0385448390875083	0.042805475984212214	0.048339653734858844	0.03564993478907324	0.036628547572355494	0.03677301202106385	0.04100617524873519	0.04084407589010566	0.03635401099712851	0.04062208677986846	0.0339395423721002	0.044959679120318015	0.03562375874077113	0.03717540963334616	0.04582111525598898	0.03531005342353092	0.039616574921495964	0.03746331417251344	0.03746331417251344	0.03746331417251344	0.03746331417251344	0.03746331417251344	0.03746331417251344	0.03746331417251344	0.03746331417251344	0.03746331417251344	0.03746331417251344	0.03746331417251344	0.03746331417251344	0.03746331417251344	0.03746331417251344	0.03746331417251344	0.03746331417251344	0.03746331417251344	0.03746331417251344	0.03746331417251344	0.03746331417251344	0.03746331417251344	0.03746331417251344	0.03746331417251344	0.03746331417251344	0.03746331417251344	0.03746331417251344	0.03746331417251344	0.03746331417251344	0.03746331417251344
0.048569302041676865	0.044470575644890306	0.04552207939923441	0.04229107143953314	0.032865679499775986	0.03274812986602607	0.03286437574019166	0.03686682737781082	0.03631519052843964	0.03308660563450664	0.02789028192574687	0.032815774519078224	0.028508407551153466	0.0393646319104562	0.036557892567429355	0.027937577008859158	0.03567646323541486	0.04276612772522312	0.04125818746775998	0.034278926719517336	0.030809305772128794	0.036738593195522876	0.03377394948382583	0.03377394948382583	0.03377394948382583	0.03377394948382583	0.03377394948382583	0.03377394948382583	0.03377394948382583	0.03377394948382583	0.03377394948382583	0.03377394948382583	0.03377394948382583	0.03377394948382583	0.03377394948382583	0.03377394948382583	0.03377394948382583	0.03377394948382583	0.03377394948382583	0.03377394948382583	0.03377394948382583	0.03377394948382583	0.03377394948382583	0.03377394948382583	0.03377394948382583	0.03377394948382583	0.03377394948382583	0.03377394948382583	0.03377394948382583	0.03377394948382583
0.04516917365923836	0.04670705244786111	0.04134064199226692	0.03890356877313217	0.04453109336615224	0.03895798025081666	0.03546791909417305	0.03253238542675627	0.034433268252988355	0.03778176625438143	0.04097742104036829	0.04043761154986473	0.04072427041044868	0.03843098416938303	0.03239749183842521	0.03897174445544875	0.041938057209894984	0.042011188768554544	0.04008574449276612	0.039496894295774944	0.04686135402017557	0.03172464959547774	0.039293001807826654	0.039293001807826654	0.039293001807826654	0.039293001807826654	0.039293001807826654	0.039293001807826654	0.039293001807826654	0.039293001807826654	0.039293001807826654	0.039293001807826654	0.039293001807826654	0.039293001807826654	0.039293001807826654	0.039293001807826654	0.039293001807826654	0.039293001807826654	0.039293001807826654	0.039293001807826654	0.039293001807826654	0.039293001807826654	0.039293001807826654	0.039293001807826654	0.039293001807826654	0.039293001807826654	0.039293001807826654	0.039293001807826654	0.039293001807826654	0.039293001807826654
0.04608800476074429	0.02973969590436229	0.029874084820435874	0.039418507094588155	0.03190254931315656	0.031884255771508066	0.0323347856463674	0.03547896540750663	0.03466122195979133	0.031912990135446295	0.030609361330049416	0.029982322113351192	0.033824802192064664	0.03841118729432182	0.03420150164321638	0.03708321451336788	0.03440880732020263	0.03417935787024133	0.03559623297020554	0.03488779542022344	0.03488779542022344	0.03488779542022344	0.03488779542022344	0.03488779542022344	0.03488779542022344	0.03488779542022344	0.03488779542022344	0.03488779542022344	0.03488779542022344	0.03488779542022344	0.03488779542022344	0.03488779542022344	0.03488779542022344	0.03488779542022344	0.03488779542022344	0.03488779542022344	0.03488779542022344	0.03488779542022344	0.03488779542022344	0.03488779542022344	0.03488779542022344	0.03488779542022344	0.03488779542022344	0.03488779542022344	0.03488779542022344	0.03488779542022344	0.03488779542022344	0.03488779542022344	0.03488779542022344	0.03488779542022344
[truncated: 6 more columns]
