# Supplementary material for: Neuronal tuning aligns dynamically with object and texture manifolds across the visual hierarchy
Source: Nat Neurosci. 2026 Mar 10;29(4):864–75. doi: 10.1038/s41593-026-02207-1 (PMC13061647; doi:10.1038/s41593-026-02207-1)
Supplement: Supplementary file 10 — Attribution data for time windows 5, 10, 20, 25 and 50 ms, for panel b. Time window specific evolution trajectory of time windows 10, 20, 25 and 50 ms, for panel c. [file 41593_2026_2207_MOESM10_ESM.zip › ExtendedFig4_Source_data/FigureExtended4C_src_normresp_wdw_100-120_DeePSim_sem.csv]

0	1	2	3	4	5	6	7	8	9	10	11	12	13	14	15	16	17	18	19	20	21	22	23	24	25	26	27	28	29	30	31	32	33	34	35	36	37	38	39	40	41	42	43	44	45	46	47	48	49
0.08019052126959275	0.053222154508947836	0.05294899712416265	0.0489696871759856	0.05473543074474108	0.06657881386564993	0.05476299989805862	0.06037889816858437	0.05834174761076464	0.057907981787127014	0.05858607164260012	0.05643115569833772	0.0522631847495777	0.04483078910065769	0.060564442548966285	0.06379006351171491	0.06228357314090014	0.06180728226845691	0.05483642994924911	0.05991539726943262	0.05206710634260795	0.060077594759928785	0.06468287897057497	0.05495753033834213	0.06042106560494807	0.058630166975504584	0.05939362201617894	0.05401881959536541	0.05436761903429024	0.04414616738433787	0.041814097814609194	0.03626821018023215	0.05406798000334715	0.054873480157706024	0.05520236019720343	0.05968326818249494	0.05539707266338649	0.05799885335066633	0.0580457414553486	0.07350898325944315	0.06491585867883286	0.05942691134766062	0.060035049014904356	0.04752570548818561	0.052442298203691805	0.05181702675083093	0.0633344643782981	0.057575745564564504	0.057575745564564504	0.057575745564564504
0.07095151589296578	0.061009311460422926	0.05077811176373551	0.10491410410786751	0.0920363354505541	0.06113548784829363	0.0719698455676848	0.08154945490270919	0.08131210015543767	0.08293892076536145	0.056632834179289944	0.08091007146853546	0.08780540945874898	0.06210896257768133	0.07159427789250788	0.08364142705075968	0.07958945682247871	0.09762870679706209	0.09301984713160154	0.10258214206038173	0.08070740526020131	0.06296220546087096	0.06823045275390449	0.0805132287841579	0.07890705602956596	0.09549909400371615	0.10872193294138803	0.08115473581732227	0.07188035199030872	0.07060913193764497	0.10553197924330852	0.09013348288932971	0.1118445433539983	0.06809626106508457	0.08524697303370135	0.07667161704939296	0.07667161704939296	0.07667161704939296	0.07667161704939296	0.07667161704939296	0.07667161704939296	0.07667161704939296	0.07667161704939296	0.07667161704939296	0.07667161704939296	0.07667161704939296	0.07667161704939296	0.07667161704939296	0.07667161704939296	0.07667161704939296
0.10055154538288451	0.06896509962925386	0.06500794565016196	0.07037722135408601	0.08335037942485587	0.0874419145431129	0.07302231502775393	0.08152630737512319	0.07315229263198683	0.08353015397664394	0.10384533339662799	0.0679773134310285	0.08530016872141032	0.08570227263875184	0.11169882915504965	0.09035263293426107	0.11399997266773076	0.10013630919807638	0.09489121036984181	0.11184640703156455	0.11262173357565447	0.11894365132692408	0.14012731670421813	0.10189079673040032	0.11101970750841152	0.10870817625037874	0.135810647428634	0.11418902565062036	0.1010883030794768	0.10912952718869806	0.11852708324890618	0.10565978262258865	0.11763779855545055	0.1116487905890196	0.1116487905890196	0.1116487905890196	0.1116487905890196	0.1116487905890196	0.1116487905890196	0.1116487905890196	0.1116487905890196	0.1116487905890196	0.1116487905890196	0.1116487905890196	0.1116487905890196	0.1116487905890196	0.1116487905890196	0.1116487905890196	0.1116487905890196	0.1116487905890196
0.04918311080906556	0.036849642265834794	0.05060609207864315	0.049197547224051084	0.04373519320774938	0.053393118433482004	0.04429856279950315	0.04102092723118729	0.047799493833058	0.04950768938645519	0.036564292085547054	0.05978629316878842	0.042926638298788615	0.050077583279764026	0.05083216282933709	0.04518640436370541	0.05528350298283719	0.05288272875267569	0.05752679051696874	0.04011280822577176	0.05902084562910416	0.05509140938743928	0.047791816889343024	0.047981505799436906	0.052189207617909794	0.052467101379262304	0.06777859230314036	0.05276501865437383	0.0598239831968218	0.05866572735884807	0.05975545747776522	0.042413074711480724	0.06287432888642615	0.05534032510141836	0.053915441779751536	0.04834497961100526	0.043793002915257055	0.055490747477768596	0.04964187519651282	0.04964187519651282	0.04964187519651282	0.04964187519651282	0.04964187519651282	0.04964187519651282	0.04964187519651282	0.04964187519651282	0.04964187519651282	0.04964187519651282	0.04964187519651282	0.04964187519651282
0.0584922817429174	0.05695094667689051	0.06353000339080808	0.050685093458888164	0.06211241094804744	0.07061469923950671	0.06956587690292755	0.06082361057343254	0.05562375013160228	0.059629729373938734	0.08262731394783371	0.05743455843592707	0.0614673498893651	0.05347204452806862	0.06344015293067712	0.05946464231776173	0.06254145776075701	0.07681048799516593	0.06293651861739581	0.07443638214122313	0.06247580280968038	0.07099257263934866	0.0714856514924227	0.07173146077997766	0.08843150849589194	0.07493835962928098	0.07397586644415154	0.07652483142193191	0.061173700231309955	0.0724360780430821	0.06680488913719602	0.06680488913719602	0.06680488913719602	0.06680488913719602	0.06680488913719602	0.06680488913719602	0.06680488913719602	0.06680488913719602	0.06680488913719602	0.06680488913719602	0.06680488913719602	0.06680488913719602	0.06680488913719602	0.06680488913719602	0.06680488913719602	0.06680488913719602	0.06680488913719602	0.06680488913719602	0.06680488913719602	0.06680488913719602
0.08273760673714088	0.13549598456084394	0.12932459144535205	0.10318307324885063	0.119628300726268	0.10675740212662153	0.09018280135243172	0.12361613347533613	0.12037121349485826	0.0967061248062168	0.09663018233973222	0.11791497353447772	0.13828212003653384	0.09947658097543884	0.10742789251356834	0.0870595649236876	0.09476663979360733	0.09596498352485139	0.10759658347991496	0.0849289658393118	0.13010078366585465	0.10932822433379753	0.0867311749690636	0.10064834594819384	0.08405548242898882	0.10683788420501929	0.1059697504794706	0.11593931522518178	0.1065462593150008	0.08195178187896324	0.13434209233446864	0.1001557612824084	0.12924099786452803	0.08790115898777007	0.13322929649858462	0.0857930579457948	0.11196841777815558	0.08686619502904408	0.1199982281695522	0.11956365364944677	0.11978094090949949	0.11978094090949949	0.11978094090949949	0.11978094090949949	0.11978094090949949	0.11978094090949949	0.11978094090949949	0.11978094090949949	0.11978094090949949	0.11978094090949949
0.1051154004845923	0.11512782533830211	0.11538942401751955	0.10560795645709943	0.09592148761953374	0.12503853734908912	0.12188717205115056	0.11744694233717438	0.09066370470893352	0.12257888118074933	0.11939270951964634	0.09807886577789267	0.09067484788271749	0.10473239522180097	0.10287095528258873	0.13221992497542467	0.12848254041678858	0.11335583830823995	0.1124620812332424	0.13196362301812106	0.11891599184272997	0.1244463808285384	0.1149181652995219	0.12060243058455723	0.12196848272783826	0.13666361140122854	0.1293160470645334	0.1293160470645334	0.1293160470645334	0.1293160470645334	0.1293160470645334	0.1293160470645334	0.1293160470645334	0.1293160470645334	0.1293160470645334	0.1293160470645334	0.1293160470645334	0.1293160470645334	0.1293160470645334	0.1293160470645334	0.1293160470645334	0.1293160470645334	0.1293160470645334	0.1293160470645334	0.1293160470645334	0.1293160470645334	0.1293160470645334	0.1293160470645334	0.1293160470645334	0.1293160470645334
0.03842922119437714	0.03850822043723194	0.033931788912704895	0.03987095589650209	0.03513376734518619	0.034377818344148256	0.0326285784298128	0.042114213408214675	0.04583299683623153	0.03424842659272783	0.0342814189151314	0.039883911696439324	0.033700512431013276	0.03753929677580196	0.04365518402145674	0.03604733256869945	0.031735304963808476	0.04253152951427184	0.036874910083887096	0.03572043049158545	0.03877301163361197	0.038752077538362156	0.037111385547584856	0.03684265870155916	0.03739663041209442	0.03456981494623452	0.038978643782356756	0.036774229364295634	0.036774229364295634	0.036774229364295634	0.036774229364295634	0.036774229364295634	0.036774229364295634	0.036774229364295634	0.036774229364295634	0.036774229364295634	0.036774229364295634	0.036774229364295634	0.036774229364295634	0.036774229364295634	0.036774229364295634	0.036774229364295634	0.036774229364295634	0.036774229364295634	0.036774229364295634	0.036774229364295634	0.036774229364295634	0.036774229364295634	0.036774229364295634	0.036774229364295634
0.051971419896346786	0.054407649157122345	0.049627045393003506	0.07194493270227657	0.059239037963497776	0.06819429659351643	0.055780213159131335	0.05370691462193203	0.06658177232797272	0.07062011353595962	0.06519494961068555	0.0554334867452428	0.046450797130006896	0.061862723382494114	0.04919399550933574	0.06529358487062452	0.05144468587629949	0.05841662426587966	0.05601433332127921	0.05012375048476774	0.06403221767380378	0.05688017664266082	0.06752849096309262	0.05698747243233281	0.06694617946658374	0.05233213782925245	0.0689762205524019	0.05334077819126119	0.06796374768021383	0.06296325495605845	0.061316197763495714	0.0424162702651078	0.05918429331705057	0.06607849659276228	0.06263139495490642	0.06263139495490642	0.06263139495490642	0.06263139495490642	0.06263139495490642	0.06263139495490642	0.06263139495490642	0.06263139495490642	0.06263139495490642	0.06263139495490642	0.06263139495490642	0.06263139495490642	0.06263139495490642	0.06263139495490642	0.06263139495490642	0.06263139495490642
0.08412753206495842	0.06691983107105724	0.10421385893828865	0.07291610126519514	0.09862077035460654	0.07346631873377545	0.09484875639085999	0.10191732052874176	0.07367224402641154	0.08417321150935006	0.1066942430278057	0.1155166505494237	0.09253873744352044	0.09398458409869866	0.0818255264986272	0.0877627137287937	0.08615250374485571	0.08380917270679485	0.06031281610143938	0.1066588062856327	0.09003669268711405	0.10392386140925951	0.10233589007143122	0.07915903766257142	0.09724349004839077	0.07208267102197495	0.08314687117014365	0.07907392917665525	0.1106629972187464	0.0888764666988225	0.0906782117897173	0.08457470086015761	0.08400623779214383	0.08429046932615071	0.08429046932615071	0.08429046932615071	0.08429046932615071	0.08429046932615071	0.08429046932615071	0.08429046932615071	0.08429046932615071	0.08429046932615071	0.08429046932615071	0.08429046932615071	0.08429046932615071	0.08429046932615071	0.08429046932615071	0.08429046932615071	0.08429046932615071	0.08429046932615071
0.08369299691407539	0.06769764178434264	0.06297859629844524	0.05661159070720015	0.06631123670909107	0.07094485105832377	0.06657571247702747	0.05973335331717799	0.05359458294481761	0.058347739334174385	0.06552712732047315	0.05572231387378437	0.060222156013550986	0.06689317621715923	0.06515273814862103	0.05058333559887834	0.07729027865952572	0.06398641368565718	0.06877774325862249	0.05337869817963357	0.07682542693174334	0.07300927024882249	0.05692376662893697	0.05523595680302902	0.06656381960497876	0.06872295170393704	0.07249492164290444	0.08797783612077023	0.06897632633103372	0.07790878754544922	0.06632101127730441	0.07211489941137682	0.07211489941137682	0.07211489941137682	0.07211489941137682	0.07211489941137682	0.07211489941137682	0.07211489941137682	0.07211489941137682	0.07211489941137682	0.07211489941137682	0.07211489941137682	0.07211489941137682	0.07211489941137682	0.07211489941137682	0.07211489941137682	0.07211489941137682	0.07211489941137682	0.07211489941137682	0.07211489941137682
0.04229776451788188	0.03401585813385251	0.03278872041437984	0.04257661682058723	0.03721586237682364	0.03554566108657346	0.04742471145717044	0.04461255041814275	0.04293398751997191	0.041522741431859925	0.04167941417127519	0.0359990379899584	0.03562140763948332	0.04526751685854241	0.03908579998484731	0.04096928819276732	0.0486674293621427	0.05088195797016688	0.03844878348116779	0.04453855886797961	0.05008324993188615	0.040321656019228894	0.03464471091353798	0.03967035332300988	0.0457299669816101	0.04335662531593321	0.053733173650782326	0.05312418609056405	0.05431198902414152	0.04705604438823447	0.04808832870699518	0.047572186547614824	0.047572186547614824	0.047572186547614824	0.047572186547614824	0.047572186547614824	0.047572186547614824	0.047572186547614824	0.047572186547614824	0.047572186547614824	0.047572186547614824	0.047572186547614824	0.047572186547614824	0.047572186547614824	0.047572186547614824	0.047572186547614824	0.047572186547614824	0.047572186547614824	0.047572186547614824	0.047572186547614824
0.060868252420731364	0.06362865208262174	0.06756853288127594	0.06241868198074214	0.0710679987778697	0.07315873411464273	0.07938899941594225	0.08912747926746692	0.07299673038632204	0.07064734479974771	0.08942470433325209	0.06107927477693762	0.08389604870720561	0.07445064795097982	0.07544203825118483	0.07755306615118492	0.07990434935195309	0.06351053157645468	0.0917301633462268	0.0673506309939982	0.0720485919869954	0.06298663673916989	0.06370065807849759	0.074745622230475	0.06855953663483007	0.07854921386644936	0.057162383997364355	0.06651759842061024	0.07607290942338606	0.06179126261211912	0.06901440300918411	0.06540283281065162	0.06540283281065162	0.06540283281065162	0.06540283281065162	0.06540283281065162	0.06540283281065162	0.06540283281065162	0.06540283281065162	0.06540283281065162	0.06540283281065162	0.06540283281065162	0.06540283281065162	0.06540283281065162	0.06540283281065162	0.06540283281065162	0.06540283281065162	0.06540283281065162	0.06540283281065162	0.06540283281065162
0.04739340659246527	0.07248803317968816	0.05628453657941116	0.06908550444570105	0.05767043349681729	0.07024908787554715	0.07237571187429304	0.06936729188042016	0.05270310166260848	0.06411134216372665	0.0637075238604085	0.085870790748772	0.08110491234655388	0.06114591670629506	0.07886184044884076	0.060251639737229794	0.07360067800547264	0.06616059256273353	0.07357190219614966	0.07147465820557038	0.08364033336188473	0.09046958112530096	0.08760119501273711	0.0630905896476646	0.08788127863405157	0.09426790807337128	0.07566970770015527	0.07496089281462041	0.06956724587107253	0.07660417395681182	0.06992025480405821	0.06106525877367069	0.06549275678886445	0.06549275678886445	0.06549275678886445	0.06549275678886445	0.06549275678886445	0.06549275678886445	0.06549275678886445	0.06549275678886445	0.06549275678886445	0.06549275678886445	0.06549275678886445	0.06549275678886445	0.06549275678886445	0.06549275678886445	0.06549275678886445	0.06549275678886445	0.06549275678886445	0.06549275678886445
0.0630153823858701	0.059888024287554194	0.05325785600192778	0.06300451439848885	0.07014291350513786	0.05579865480174837	0.06216395890570288	0.06032002035128251	0.0650513183063037	0.07298990383841211	0.08052960925838801	0.06519842736730444	0.055771184543795475	0.06999840948693142	0.07152252342567726	0.08184885214814144	0.06013703171091168	0.06657969821495549	0.05379282553648535	0.06277528561279899	0.07552763848539185	0.06788119011392103	0.07018022355825662	0.06459834828161005	0.060508826223040976	0.0693901605309858	0.07810463267909867	0.0728072516249283	0.060904449204299535	0.06925878577465593	0.06508161748947773	0.06508161748947773	0.06508161748947773	0.06508161748947773	0.06508161748947773	0.06508161748947773	0.06508161748947773	0.06508161748947773	0.06508161748947773	0.06508161748947773	0.06508161748947773	0.06508161748947773	0.06508161748947773	0.06508161748947773	0.06508161748947773	0.06508161748947773	0.06508161748947773	0.06508161748947773	0.06508161748947773	0.06508161748947773
0.05844233443260183	0.048946401499945606	0.046848877503080394	0.061168598158584206	0.05456686869469696	0.050831013012451555	0.050930565516096454	0.05726663614549224	0.057181074685707385	0.05213869655448117	0.04622153389925083	0.0540918196012458	0.05061765228946913	0.048467936547210676	0.04455986121830275	0.0420690854656628	0.046977780297070997	0.040436518965815925	0.048536674788497935	0.04510076492327378	0.04265825520456221	0.05530511707609637	0.044125080817196544	0.04971509894664646	0.04971509894664646	0.04971509894664646	0.04971509894664646	0.04971509894664646	0.04971509894664646	0.04971509894664646	0.04971509894664646	0.04971509894664646	0.04971509894664646	0.04971509894664646	0.04971509894664646	0.04971509894664646	0.04971509894664646	0.04971509894664646	0.04971509894664646	0.04971509894664646	0.04971509894664646	0.04971509894664646	0.04971509894664646	0.04971509894664646	0.04971509894664646	0.04971509894664646	0.04971509894664646	0.04971509894664646	0.04971509894664646	0.04971509894664646
0.06325687172676267	0.05096134998537118	0.049320487032382364	0.05807623077066657	0.04259209335078058	0.04711910452395978	0.054503743801170804	0.0419931682357038	0.05065464836151974	0.03940571317696708	0.044895878064484716	0.05148820775337683	0.04400670952802008	0.04765374295590112	0.0543759073154719	0.05860538251791203	0.0505962469719503	0.04281340169685806	0.05073838590009814	0.05325802077355888	0.04839914942025395	0.049333422944122574	0.0537240620750316	0.05152874250957709	0.05152874250957709	0.05152874250957709	0.05152874250957709	0.05152874250957709	0.05152874250957709	0.05152874250957709	0.05152874250957709	0.05152874250957709	0.05152874250957709	0.05152874250957709	0.05152874250957709	0.05152874250957709	0.05152874250957709	0.05152874250957709	0.05152874250957709	0.05152874250957709	0.05152874250957709	0.05152874250957709	0.05152874250957709	0.05152874250957709	0.05152874250957709	0.05152874250957709	0.05152874250957709	0.05152874250957709	0.05152874250957709	0.05152874250957709
0.10115382239495746	0.11040461795730458	0.09350506339346408	0.10065408280109785	0.0964363613627935	0.11298424113988809	0.0972006279094694	0.09505934148121965	0.09582059911473399	0.09740506535422949	0.1054664060274488	0.09656050301727613	0.09341400422150449	0.11212223699480509	0.10874829265354961	0.08400916266124155	0.11353326621060986	0.11601453290463598	0.12270169157110175	0.11974387052953951	0.10052359879120162	0.10657846350135172	0.10418500332817915	0.10318735094079522	0.12853024850276917	0.12642338427079663	0.10361891433074999	0.10652406310685102	0.125979484694989	0.11601582262793302	0.12099765366146102	0.12099765366146102	0.12099765366146102	0.12099765366146102	0.12099765366146102	0.12099765366146102	0.12099765366146102	0.12099765366146102	0.12099765366146102	0.12099765366146102	0.12099765366146102	0.12099765366146102	0.12099765366146102	0.12099765366146102	0.12099765366146102	0.12099765366146102	0.12099765366146102	0.12099765366146102	0.12099765366146102	0.12099765366146102
0.06115816633780691	0.05947238875614179	0.050910609206709985	0.0635960104795049	0.06436426070606097	0.06958766167614885	0.06488571458881134	0.06213376742689034	0.069318813768296	0.05355348651566098	0.06813717336803499	0.06951119291761736	0.05760472502214784	0.06544117895937607	0.08373745201203586	0.0778637856623631	0.06641334045387341	0.07262448153368715	0.07626394361806021	0.06516913829700702	0.06158991758942432	0.07272456659364988	0.06378966594798911	0.06470407516702457	0.05925302237662988	0.06251102066512813	0.05384605125388935	0.056294812595286875	0.06328945393200894	0.057502084651815735	0.08106322844107886	0.07372085298174384	0.07739204071141134	0.07739204071141134	0.07739204071141134	0.07739204071141134	0.07739204071141134	0.07739204071141134	0.07739204071141134	0.07739204071141134	0.07739204071141134	0.07739204071141134	0.07739204071141134	0.07739204071141134	0.07739204071141134	0.07739204071141134	0.07739204071141134	0.07739204071141134	0.07739204071141134	0.07739204071141134
0.06900206079115678	0.055514703117253754	0.06559765448859375	0.06630276343581552	0.05815212124407484	0.0675418905373002	0.04992869131057399	0.06657399337300304	0.0781841028577391	0.07397600186901498	0.06380552684241965	0.07462954937593669	0.07547768285464244	0.056390165682372255	0.0888453953805305	0.05843642451903933	0.07416092521981056	0.0782813961903098	0.07565784928295932	0.08418126791410042	0.082265981689284	0.06998679191389891	0.09764279229186348	0.08460701372210401	0.06596383191075193	0.09343322674404891	0.08227116557032377	0.06157549557953018	0.08065037863238672	0.06024854344644081	0.07595625443963498	0.07864178319553428	0.10244814661827233	0.08345682840738439	0.06563100306865617	0.07454391573802029	0.07454391573802029	0.07454391573802029	0.07454391573802029	0.07454391573802029	0.07454391573802029	0.07454391573802029	0.07454391573802029	0.07454391573802029	0.07454391573802029	0.07454391573802029	0.07454391573802029	0.07454391573802029	0.07454391573802029	0.07454391573802029
0.05799662120638111	0.04949822733251686	0.043913215234660095	0.04776788973234245	0.04580153433167158	0.07033866531918713	0.0563236831471245	0.06339732740947114	0.06220344512763557	0.0534061562626774	0.07017917565504186	0.061840006133408336	0.056547065021562475	0.05932874493841256	0.07160447847431693	0.050275227929261625	0.06631516057883402	0.07141299559754523	0.06699218646544752	0.07112743550057855	0.07414195828841429	0.07051168306437972	0.06998227060392671	0.06788000740232537	0.08813606891903517	0.0684609936989604	0.06400173879711309	0.055840361076068074	0.05992104993659057	0.05992104993659057	0.05992104993659057	0.05992104993659057	0.05992104993659057	0.05992104993659057	0.05992104993659057	0.05992104993659057	0.05992104993659057	0.05992104993659057	0.05992104993659057	0.05992104993659057	0.05992104993659057	0.05992104993659057	0.05992104993659057	0.05992104993659057	0.05992104993659057	0.05992104993659057	0.05992104993659057	0.05992104993659057	0.05992104993659057	0.05992104993659057
0.06187976936907434	0.09091775401745848	0.09005283898578782	0.10514989173576332	0.09207951290100601	0.11029327932842549	0.10317550142209674	0.1067485838585017	0.11180874932028068	0.10301933945923934	0.1005978390149027	0.08400314698637151	0.11184741651581914	0.12010931402129968	0.10547890085709258	0.10826611404991927	0.10927874223714878	0.1038407435550049	0.11809568946954914	0.10221002898495476	0.12126058470825658	0.08447700575607942	0.10869341082151596	0.1086913206278992	0.1373866320098234	0.11303661112309167	0.10893455975772556	0.10991401045779876	0.09603664221084031	0.10297532633431954	0.10297532633431954	0.10297532633431954	0.10297532633431954	0.10297532633431954	0.10297532633431954	0.10297532633431954	0.10297532633431954	0.10297532633431954	0.10297532633431954	0.10297532633431954	0.10297532633431954	0.10297532633431954	0.10297532633431954	0.10297532633431954	0.10297532633431954	0.10297532633431954	0.10297532633431954	0.10297532633431954	0.10297532633431954	0.10297532633431954
0.04827086859617335	0.04538597695866671	0.05642020447837064	0.05038536529980129	0.05916030276272302	0.0436133008467465	0.047472840016375514	0.06264484506899386	0.04533456369907289	0.05199023350859584	0.049484062118433536	0.04935739668434888	0.05145296887474282	0.05143051004496144	0.047990183878389166	0.047673698352515795	0.055247410577616174	0.05476957059384703	0.05449618003359886	0.05240404498560484	0.05496092305869649	0.05196913210426111	0.04789063390848902	0.056296289954751395	0.05452994858592869	0.04064559425628222	0.04758777142110545	0.04758777142110545	0.04758777142110545	0.04758777142110545	0.04758777142110545	0.04758777142110545	0.04758777142110545	0.04758777142110545	0.04758777142110545	0.04758777142110545	0.04758777142110545	0.04758777142110545	0.04758777142110545	0.04758777142110545	0.04758777142110545	0.04758777142110545	0.04758777142110545	0.04758777142110545	0.04758777142110545	0.04758777142110545	0.04758777142110545	0.04758777142110545	0.04758777142110545	0.04758777142110545
0.061954764760772135	0.05349661233568292	0.05578493793013621	0.06746903715793755	0.05382815909277372	0.04537483055527018	0.04974233103631621	0.056285133725645066	0.060594470683037985	0.04925845469718969	0.05639075189206	0.04412911943722678	0.055196204697417595	0.054290221556409245	0.04260396541330905	0.057834125276978066	0.06354899741363935	0.04901547166801658	0.04054329918996252	0.05092042644475824	0.04161572536232246	0.05008649983653199	0.04585111259942723	0.04585111259942723	0.04585111259942723	0.04585111259942723	0.04585111259942723	0.04585111259942723	0.04585111259942723	0.04585111259942723	0.04585111259942723	0.04585111259942723	0.04585111259942723	0.04585111259942723	0.04585111259942723	0.04585111259942723	0.04585111259942723	0.04585111259942723	0.04585111259942723	0.04585111259942723	0.04585111259942723	0.04585111259942723	0.04585111259942723	0.04585111259942723	0.04585111259942723	0.04585111259942723	0.04585111259942723	0.04585111259942723	0.04585111259942723	0.04585111259942723
0.055910263678507856	0.03423331446848284	0.04623136380246322	0.048915413184031836	0.046292948861618576	0.0554716344171478	0.046383901907384804	0.05031490213435082	0.05100532730258678	0.048248318495478816	0.04301556937968355	0.04457534638127998	0.05095893048339588	0.05761764407421664	0.0501065886287668	0.048955957008599026	0.04636570756423902	0.05327904255861141	0.06182043753989698	0.04858540672151277	0.04963440127242517	0.04892087774616074	0.04689115452445633	0.054903098879207364	0.05569050310140847	0.05237735570298383	0.048661335237011626	0.05051934546999773	0.05051934546999773	0.05051934546999773	0.05051934546999773	0.05051934546999773	0.05051934546999773	0.05051934546999773	0.05051934546999773	0.05051934546999773	0.05051934546999773	0.05051934546999773	0.05051934546999773	0.05051934546999773	0.05051934546999773	0.05051934546999773	0.05051934546999773	0.05051934546999773	0.05051934546999773	0.05051934546999773	0.05051934546999773	0.05051934546999773	0.05051934546999773	0.05051934546999773
0.1073872983880139	0.10280528052530508	0.07727743436518256	0.09713164204268859	0.07453298039053083	0.06734513448122523	0.08776839514376822	0.08971393714767197	0.08248629294605789	0.05911628263728223	0.09465727013910923	0.08638614570155646	0.09068132021706858	0.070138768195665	0.08206303124176273	0.08291882459160242	0.09312860379243623	0.07317177998959065	0.08501333654262347	0.08227255206304357	0.0666799015290432	0.09017261902206752	0.069288806931953	0.08542495808519851	0.09839701334729646	0.09016187312373569	0.07227601240121778	0.0808987256290626	0.075867659521322	0.0783831925751923	0.0783831925751923	0.0783831925751923	0.0783831925751923	0.0783831925751923	0.0783831925751923	0.0783831925751923	0.0783831925751923	0.0783831925751923	0.0783831925751923	0.0783831925751923	0.0783831925751923	0.0783831925751923	0.0783831925751923	0.0783831925751923	0.0783831925751923	0.0783831925751923	0.0783831925751923	0.0783831925751923	0.0783831925751923	0.0783831925751923
0.10186423439234615	0.06792263553251851	0.07413425678140237	0.08289265891938034	0.06973648345886967	0.06773872256975395	0.0637126493576679	0.0749676975656963	0.07355412361994779	0.07592381229511913	0.06861950533665545	0.07130291520836958	0.06632971253187843	0.06233180632945864	0.07670934968469313	0.07623213232013504	0.06851472690111547	0.07279562406005247	0.0756570832756911	0.08237181533806325	0.08395503993010335	0.08180494905963834	0.07953175894268408	0.08337845716290451	0.08060680136245119	0.06492978318171905	0.07154439470404222	0.08557681971600294	0.09012191440840693	0.08864851098561637	0.0837660837703805	0.08566370724022615	0.08462521776007334	0.1016989511338211	0.0879886957390535	0.09180828646620572	0.0869736257969015	0.1077030587767626	0.09733834228683205	0.09733834228683205	0.09733834228683205	0.09733834228683205	0.09733834228683205	0.09733834228683205	0.09733834228683205	0.09733834228683205	0.09733834228683205	0.09733834228683205	0.09733834228683205	0.09733834228683205
0.04790683484421741	0.04184460212078556	0.036922704997263356	0.06210107242670944	0.044059899215004236	0.05449110173355611	0.056160635744326885	0.05813096677013836	0.07698985850560085	0.0720425879081219	0.06901112635997543	0.06135723022483727	0.09286453584279378	0.09877759628750891	0.08005346884153845	0.0813498551270368	0.11343071181326271	0.10836709952390237	0.11620405505748148	0.09644853267105846	0.10486852396848008	0.1146210081483815	0.09881668047314568	0.15748247047372319	0.12294695465840655	0.12534898766000857	0.11023588319265591	0.14091904818194922	0.15310994461995103	0.11477881809966534	0.12012597484142253	0.15037453717788238	0.13051494426254073	0.12550071609150887	0.13185185229582327	0.09881225289228517	0.13393360834467735	0.15353416847943718	0.12479133034495161	0.13009870050032427	0.12086513543860206	0.2351263991309654	0.17799576728478372	0.17799576728478372	0.17799576728478372	0.17799576728478372	0.17799576728478372	0.17799576728478372	0.17799576728478372	0.17799576728478372
0.06843706210684117	0.0482021916310927	0.04563571794248003	0.055914179493772836	0.05289618468840465	0.045273094817792174	0.05439692874651055	0.042541419695446295	0.06400016521813379	0.04570237974297342	0.040631188924841674	0.05181108120865035	0.050534938502183	0.052191739066563596	0.052103575164158915	0.05188806772097405	0.05021880116376257	0.04640878917934031	0.046569508199638905	0.05326675321939427	0.04133038045075459	0.0449263032097048	0.05161938257869626	0.04060167115454603	0.053393103039718864	0.04712695090043626	0.04492782143345399	0.04629899688157794	0.045613409157515966	0.045613409157515966	0.045613409157515966	0.045613409157515966	0.045613409157515966	0.045613409157515966	0.045613409157515966	0.045613409157515966	0.045613409157515966	0.045613409157515966	0.045613409157515966	0.045613409157515966	0.045613409157515966	0.045613409157515966	0.045613409157515966	0.045613409157515966	0.045613409157515966	0.045613409157515966	0.045613409157515966	0.045613409157515966	0.045613409157515966	0.045613409157515966
0.06341836709024574	0.055962322723966756	0.07152677646117275	0.06968460526203113	0.05075687425308597	0.06317239707776519	0.07318089447044478	0.07071051986481207	0.06847118995893636	0.0670965881188309	0.06667098238067277	0.06409518452897507	0.06504354170386689	0.0627426354717868	0.06342244205479121	0.04995004926952083	0.07477737798049508	0.05998589126188835	0.053689939351529034	0.0640593596210154	0.06501330048947429	0.07767980111490709	0.06661911770903985	0.06888691269941817	0.06463297124688301	0.06675994197315059	0.06675994197315059	0.06675994197315059	0.06675994197315059	0.06675994197315059	0.06675994197315059	0.06675994197315059	0.06675994197315059	0.06675994197315059	0.06675994197315059	0.06675994197315059	0.06675994197315059	0.06675994197315059	0.06675994197315059	0.06675994197315059	0.06675994197315059	0.06675994197315059	0.06675994197315059	0.06675994197315059	0.06675994197315059	0.06675994197315059	0.06675994197315059	0.06675994197315059	0.06675994197315059	0.06675994197315059
0.04464847649945918	0.041243310150078115	0.04368681071363515	0.0444625062369741	0.03560727894601307	0.030257050759752813	0.03428734757302697	0.03644259663432258	0.0392312484379424	0.03275420095755359	0.038308590096440366	0.04256273775130323	0.04104580420241035	0.0458790488528265	0.03701138318317317	0.03630498098829653	0.02905238303311627	0.03730169250251802	0.03925337906598936	0.03885560919541177	0.03636966939729349	0.037612639296352626	0.037612639296352626	0.037612639296352626	0.037612639296352626	0.037612639296352626	0.037612639296352626	0.037612639296352626	0.037612639296352626	0.037612639296352626	0.037612639296352626	0.037612639296352626	0.037612639296352626	0.037612639296352626	0.037612639296352626	0.037612639296352626	0.037612639296352626	0.037612639296352626	0.037612639296352626	0.037612639296352626	0.037612639296352626	0.037612639296352626	0.037612639296352626	0.037612639296352626	0.037612639296352626	0.037612639296352626	0.037612639296352626	0.037612639296352626	0.037612639296352626	0.037612639296352626
0.07253471925591654	0.05336290288588215	0.06115978948706012	0.06865153566190803	0.08356904680661052	0.05185604256246213	0.0819519420768383	0.0720204716187182	0.07549586751468901	0.06606001897158777	0.07693621030869978	0.07076249336041911	0.06265329315343493	0.07303581479739253	0.06769213658325776	0.07721027718723171	0.06414879955410974	0.06334481093968349	0.0631612055558043	0.058521350149574415	0.06084435759676729	0.06286670597899222	0.06184312087236646	0.06235491342567934	0.06235491342567934	0.06235491342567934	0.06235491342567934	0.06235491342567934	0.06235491342567934	0.06235491342567934	0.06235491342567934	0.06235491342567934	0.06235491342567934	0.06235491342567934	0.06235491342567934	0.06235491342567934	0.06235491342567934	0.06235491342567934	0.06235491342567934	0.06235491342567934	0.06235491342567934	0.06235491342567934	0.06235491342567934	0.06235491342567934	0.06235491342567934	0.06235491342567934	0.06235491342567934	0.06235491342567934	0.06235491342567934	0.06235491342567934
0.060799445088374426	0.0460359561890481	0.04816540370887624	0.0410670070327237	0.0394336315431861	0.04199672733335879	0.04154734793641508	0.043433034751681705	0.0422543408172865	0.04484704125907459	0.04866277088590939	0.0442752830284486	0.04723903144996824	0.03504969992837775	0.05802681438219278	0.053270664216383656	0.04541488815464529	0.04206598520462878	0.05098610927443427	0.0452357661624696	0.04867662582561088	0.04695619599404024	0.04695619599404024	0.04695619599404024	0.04695619599404024	0.04695619599404024	0.04695619599404024	0.04695619599404024	0.04695619599404024	0.04695619599404024	0.04695619599404024	0.04695619599404024	0.04695619599404024	0.04695619599404024	0.04695619599404024	0.04695619599404024	0.04695619599404024	0.04695619599404024	0.04695619599404024	0.04695619599404024	0.04695619599404024	0.04695619599404024	0.04695619599404024	0.04695619599404024	0.04695619599404024	0.04695619599404024	0.04695619599404024	0.04695619599404024	0.04695619599404024	0.04695619599404024
0.08069531737385408	0.06760278964854678	0.06070984578671122	0.06097269227685522	0.07414572324350922	0.06647507806113544	0.07760259680828943	0.05657557489910776	0.06603145135451013	0.06669401449857053	0.06741008049587899	0.06508617576526705	0.0645653136888471	0.07178683469959343	0.07473035215875337	0.06024810016404297	0.06078489793661587	0.0804393988904719	0.09713685782017704	0.06794755143037708	0.07986266415993223	0.05724131835621242	0.06719139427326531	0.07117340144887814	0.07188486862938204	0.0715291350391301	0.0715291350391301	0.0715291350391301	0.0715291350391301	0.0715291350391301	0.0715291350391301	0.0715291350391301	0.0715291350391301	0.0715291350391301	0.0715291350391301	0.0715291350391301	0.0715291350391301	0.0715291350391301	0.0715291350391301	0.0715291350391301	0.0715291350391301	0.0715291350391301	0.0715291350391301	0.0715291350391301	0.0715291350391301	0.0715291350391301	0.0715291350391301	0.0715291350391301	0.0715291350391301	0.0715291350391301
0.07321882569180245	0.07776561275306806	0.06366399826733272	0.07715923009850291	0.07068585655231206	0.060514347788882074	0.05798155988330506	0.06360405364935856	0.06640917583144297	0.07221763521631887	0.06884980612977681	0.075820423208333	0.06356997121825243	0.07610471574931058	0.06520995577681762	0.06835388927774352	0.06838857356100071	0.07507958975243387	0.06217022703603306	0.05703956061704284	0.05960489382653794	0.05960489382653794	0.05960489382653794	0.05960489382653794	0.05960489382653794	0.05960489382653794	0.05960489382653794	0.05960489382653794	0.05960489382653794	0.05960489382653794	0.05960489382653794	0.05960489382653794	0.05960489382653794	0.05960489382653794	0.05960489382653794	0.05960489382653794	0.05960489382653794	0.05960489382653794	0.05960489382653794	0.05960489382653794	0.05960489382653794	0.05960489382653794	0.05960489382653794	0.05960489382653794	0.05960489382653794	0.05960489382653794	0.05960489382653794	0.05960489382653794	0.05960489382653794	0.05960489382653794
0.03987704227421483	0.038373267972083985	0.03652741368907147	0.04630295503130989	0.043526753247454246	0.04222518754334125	0.05037542584632046	0.0474322331880764	0.04124835775877598	0.04041696460764634	0.04204895295048326	0.04025762982485681	0.0341768047457445	0.04665366225321888	0.042083699690531426	0.048901998641125405	0.0452720923255587	0.0389950463776613	0.044286899072329355	0.03603757466908861	0.03971987308119599	0.03937840642595808	0.03954913975357703	0.03954913975357703	0.03954913975357703	0.03954913975357703	0.03954913975357703	0.03954913975357703	0.03954913975357703	0.03954913975357703	0.03954913975357703	0.03954913975357703	0.03954913975357703	0.03954913975357703	0.03954913975357703	0.03954913975357703	0.03954913975357703	0.03954913975357703	0.03954913975357703	0.03954913975357703	0.03954913975357703	0.03954913975357703	0.03954913975357703	0.03954913975357703	0.03954913975357703	0.03954913975357703	0.03954913975357703	0.03954913975357703	0.03954913975357703	0.03954913975357703
0.050117787097853854	0.05265332258690269	0.05428309413493748	0.05428123905780037	0.045763955281199496	0.0449921117379452	0.0456606450017991	0.04459704611583211	0.04832254447812738	0.05299611773723881	0.05700925014607026	0.051572221175274297	0.04570094217849335	0.040658558689257045	0.0521726217969837	0.05750241692351779	0.05337461178377631	0.05368978148897575	0.046258417745598704	0.05220106007130505	0.04922973890845188	0.04922973890845188	0.04922973890845188	0.04922973890845188	0.04922973890845188	0.04922973890845188	0.04922973890845188	0.04922973890845188	0.04922973890845188	0.04922973890845188	0.04922973890845188	0.04922973890845188	0.04922973890845188	0.04922973890845188	0.04922973890845188	0.04922973890845188	0.04922973890845188	0.04922973890845188	0.04922973890845188	0.04922973890845188	0.04922973890845188	0.04922973890845188	0.04922973890845188	0.04922973890845188	0.04922973890845188	0.04922973890845188	0.04922973890845188	0.04922973890845188	0.04922973890845188	0.04922973890845188
0.11224831537911535	0.056647405909580964	0.08117258640988254	0.0913714904525624	0.09173716533750687	0.08689772006859756	0.09098198315488952	0.10805526128331101	0.09733441252517286	0.09511334520087837	0.08243729069041292	0.10550653892393591	0.08848708960604787	0.10681015568386414	0.09374670038412879	0.10122117823791972	0.08651276305684116	0.08923427861074347	0.10193854844710315	0.0847727184927909	0.08477277808930364	0.1060842438133078	0.1014979225458333	0.08877299171225046	0.0856404304639001	0.11546047419349692	0.07029995222873268	0.11079042518979242	0.095118023595579	0.11337974605726557	0.09981412572746019	0.10259480212184911	0.11227833045457353	0.08963004969226882	0.09846206869566165	0.09404605919396523	0.09404605919396523	0.09404605919396523	0.09404605919396523	0.09404605919396523	0.09404605919396523	0.09404605919396523	0.09404605919396523	0.09404605919396523	0.09404605919396523	0.09404605919396523	0.09404605919396523	0.09404605919396523	0.09404605919396523	0.09404605919396523
0.05779957857658598	0.05821500765218504	0.047603708256372	0.04923479597191888	0.0524053308016711	0.061997810520399196	0.05891519087415488	0.04451373475778106	0.04783863448944258	0.061704493365035175	0.04836673472215657	0.047976349919187186	0.05020329377725065	0.0471467979289393	0.05157966087827005	0.053305635916701635	0.052442648397485844	0.052442648397485844	0.052442648397485844	0.052442648397485844	0.052442648397485844	0.052442648397485844	0.052442648397485844	0.052442648397485844	0.052442648397485844	0.052442648397485844	0.052442648397485844	0.052442648397485844	0.052442648397485844	0.052442648397485844	0.052442648397485844	0.052442648397485844	0.052442648397485844	0.052442648397485844	0.052442648397485844	0.052442648397485844	0.052442648397485844	0.052442648397485844	0.052442648397485844	0.052442648397485844	0.052442648397485844	0.052442648397485844	0.052442648397485844	0.052442648397485844	0.052442648397485844	0.052442648397485844	0.052442648397485844	0.052442648397485844	0.052442648397485844	0.052442648397485844
0.05853109573015667	0.049297216795068946	0.05253386944944075	0.051641800529134974	0.04976404224194353	0.05057074246235084	0.039517779112573495	0.03969420307916683	0.05456540545136215	0.04827480343245243	0.05215473782692125	0.044490732240059123	0.04604175676957419	0.056855946133127375	0.05806756070529396	0.04568463397307187	0.04717353356359987	0.04569531178678472	0.05554064506729645	0.0527290121150194	0.0445970143116806	0.04098454981059613	0.041985786565947876	0.05383073945080786	0.04790826300837787	0.04790826300837787	0.04790826300837787	0.04790826300837787	0.04790826300837787	0.04790826300837787	0.04790826300837787	0.04790826300837787	0.04790826300837787	0.04790826300837787	0.04790826300837787	0.04790826300837787	0.04790826300837787	0.04790826300837787	0.04790826300837787	0.04790826300837787	0.04790826300837787	0.04790826300837787	0.04790826300837787	0.04790826300837787	0.04790826300837787	0.04790826300837787	0.04790826300837787	0.04790826300837787	0.04790826300837787	0.04790826300837787
0.10080906656953122	0.08126689567621777	0.08439311837332812	0.08594083303482085	0.07757638803438248	0.09032303920310579	0.10801637446721656	0.09363116975151572	0.09609753570750142	0.08218829300291779	0.08828357999654564	0.09498523791606611	0.08023984267668753	0.0881633431310567	0.09399096369493856	0.08241719436871037	0.09555892681371621	0.08910764392186726	0.09233328536779173	0.09233328536779173	0.09233328536779173	0.09233328536779173	0.09233328536779173	0.09233328536779173	0.09233328536779173	0.09233328536779173	0.09233328536779173	0.09233328536779173	0.09233328536779173	0.09233328536779173	0.09233328536779173	0.09233328536779173	0.09233328536779173	0.09233328536779173	0.09233328536779173	0.09233328536779173	0.09233328536779173	0.09233328536779173	0.09233328536779173	0.09233328536779173	0.09233328536779173	0.09233328536779173	0.09233328536779173	0.09233328536779173	0.09233328536779173	0.09233328536779173	0.09233328536779173	0.09233328536779173	0.09233328536779173	0.09233328536779173
0.06577198749644804	0.05997280820628911	0.06246503586835457	0.05595424944107324	0.06307229595604251	0.055818187973520034	0.06611032161765709	0.0593614545042683	0.05901479433956909	0.06229137473553572	0.04983200620301851	0.052161529617471884	0.054262022292694875	0.0604202344524775	0.04333492500825941	0.05761957345724038	0.060205875462053735	0.06575604279060825	0.05101055332210899	0.06431378988436118	0.06560168418246896	0.06495773703341508	0.06495773703341508	0.06495773703341508	0.06495773703341508	0.06495773703341508	0.06495773703341508	0.06495773703341508	0.06495773703341508	0.06495773703341508	0.06495773703341508	0.06495773703341508	0.06495773703341508	0.06495773703341508	0.06495773703341508	0.06495773703341508	0.06495773703341508	0.06495773703341508	0.06495773703341508	0.06495773703341508	0.06495773703341508	0.06495773703341508	0.06495773703341508	0.06495773703341508	0.06495773703341508	0.06495773703341508	0.06495773703341508	0.06495773703341508	0.06495773703341508	0.06495773703341508
0.08754471714811773	0.07068229252523239	0.06418561402195035	0.06959326919523869	0.06239252538904674	0.06435126097556292	0.05076009318732694	0.07027715563282888	0.060193058440987574	0.07389435262322247	0.06704370553210502	0.06704370553210502	0.06704370553210502	0.06704370553210502	0.06704370553210502	0.06704370553210502	0.06704370553210502	0.06704370553210502	0.06704370553210502	0.06704370553210502	0.06704370553210502	0.06704370553210502	0.06704370553210502	0.06704370553210502	0.06704370553210502	0.06704370553210502	0.06704370553210502	0.06704370553210502	0.06704370553210502	0.06704370553210502	0.06704370553210502	0.06704370553210502	0.06704370553210502	0.06704370553210502	0.06704370553210502	0.06704370553210502	0.06704370553210502	0.06704370553210502	0.06704370553210502	0.06704370553210502	0.06704370553210502	0.06704370553210502	0.06704370553210502	0.06704370553210502	0.06704370553210502	0.06704370553210502	0.06704370553210502	0.06704370553210502	0.06704370553210502	0.06704370553210502
0.06794306224757335	0.06228779983488727	0.06917297078992168	0.06030269366132697	0.04629138212166248	0.06392455985249246	0.06398160130642201	0.05667788187692979	0.0633282923280351	0.06914752450673083	0.05784412990661326	0.0703446632213623	0.06211404745232132	0.05669243512286004	0.07366887583168232	0.052902533343906454	0.06465195279368575	0.09535863739784196	0.08000529509576386	0.08000529509576386	0.08000529509576386	0.08000529509576386	0.08000529509576386	0.08000529509576386	0.08000529509576386	0.08000529509576386	0.08000529509576386	0.08000529509576386	0.08000529509576386	0.08000529509576386	0.08000529509576386	0.08000529509576386	0.08000529509576386	0.08000529509576386	0.08000529509576386	0.08000529509576386	0.08000529509576386	0.08000529509576386	0.08000529509576386	0.08000529509576386	0.08000529509576386	0.08000529509576386	0.08000529509576386	0.08000529509576386	0.08000529509576386	0.08000529509576386	0.08000529509576386	0.08000529509576386	0.08000529509576386	0.08000529509576386
0.10247996923312915	0.09801997662839054	0.1091019399640969	0.11648350819951996	0.1074211547865126	0.08496299111397508	0.11533901124004277	0.1289472539233027	0.09880113753171599	0.11079521378056152	0.13988417428205185	0.1695263496760241	0.1084358159252696	0.09940647363734827	0.11349354060268849	0.12301455062844274	0.11566521500703861	0.10893894353992463	0.11451247296725979	0.09852789388027454	0.10010819502668916	0.11788597562199842	0.1537319075992559	0.12615611396358314	0.1530800736333623	0.13369124399579396	0.13191881034064198	0.12291940097771277	0.17514149263673326	0.09655560949934561	0.13520422438233387	0.11587991694083974	0.11587991694083974	0.11587991694083974	0.11587991694083974	0.11587991694083974	0.11587991694083974	0.11587991694083974	0.11587991694083974	0.11587991694083974	0.11587991694083974	0.11587991694083974	0.11587991694083974	0.11587991694083974	0.11587991694083974	0.11587991694083974	0.11587991694083974	0.11587991694083974	0.11587991694083974	0.11587991694083974
0.0998553194811889	0.08018181602221047	0.09145350161149891	0.06921994435886417	0.08797493645322736	0.0783654642025769	0.09293430028074971	0.10457904105230555	0.08061645443669017	0.071336727867376	0.09451781213112623	0.07709367562412506	0.10435074162585814	0.07838522854827892	0.08633986873606432	0.09001847964870717	0.07864714560230772	0.08364318255647032	0.09451736842078279	0.08967089396586786	0.09627031212456498	0.09028708845389843	0.10226712141023597	0.08104837688973833	0.09165774914998714	0.09165774914998714	0.09165774914998714	0.09165774914998714	0.09165774914998714	0.09165774914998714	0.09165774914998714	0.09165774914998714	0.09165774914998714	0.09165774914998714	0.09165774914998714	0.09165774914998714	0.09165774914998714	0.09165774914998714	0.09165774914998714	0.09165774914998714	0.09165774914998714	0.09165774914998714	0.09165774914998714	0.09165774914998714	0.09165774914998714	0.09165774914998714	0.09165774914998714	0.09165774914998714	0.09165774914998714	0.09165774914998714
0.06948423738062834	0.047098621279030244	0.05679647946046699	0.04408878002318169	0.0582332185333637	0.05121503593361949	0.05371773057341172	0.04546605337343218	0.0699156365203443	0.05523081939616584	0.06460688195742996	0.0599188506767979	0.0599188506767979	0.0599188506767979	0.0599188506767979	0.0599188506767979	0.0599188506767979	0.0599188506767979	0.0599188506767979	0.0599188506767979	0.0599188506767979	0.0599188506767979	0.0599188506767979	0.0599188506767979	0.0599188506767979	0.0599188506767979	0.0599188506767979	0.0599188506767979	0.0599188506767979	0.0599188506767979	0.0599188506767979	0.0599188506767979	0.0599188506767979	0.0599188506767979	0.0599188506767979	0.0599188506767979	0.0599188506767979	0.0599188506767979	0.0599188506767979	0.0599188506767979	0.0599188506767979	0.0599188506767979	0.0599188506767979	0.0599188506767979	0.0599188506767979	0.0599188506767979	0.0599188506767979	0.0599188506767979	0.0599188506767979	0.0599188506767979
0.08816102944111359	0.09620679935506202	0.08519137374269546	0.08279400855191504	0.08763131933510093	0.07654220864830322	0.10079699541526037	0.09739136842548868	0.08915261916375	0.11002372072904314	0.10997868865874723	0.10426671861540542	0.10783527193372434	0.09662326323605597	0.10941078923445106	0.10845832124666613	0.08864004308753698	0.0865904076842859	0.08761522538591143	0.08761522538591143	0.08761522538591143	0.08761522538591143	0.08761522538591143	0.08761522538591143	0.08761522538591143	0.08761522538591143	0.08761522538591143	0.08761522538591143	0.08761522538591143	0.08761522538591143	0.08761522538591143	0.08761522538591143	0.08761522538591143	0.08761522538591143	0.08761522538591143	0.08761522538591143	0.08761522538591143	0.08761522538591143	0.08761522538591143	0.08761522538591143	0.08761522538591143	0.08761522538591143	0.08761522538591143	0.08761522538591143	0.08761522538591143	0.08761522538591143	0.08761522538591143	0.08761522538591143	0.08761522538591143	0.08761522538591143
0.07287318107548203	0.07950516194337348	0.12155054343906507	0.07600079959860276	0.09774273435399883	0.09751524107602683	0.08773216415730635	0.10734361428922512	0.08177622955090427	0.09246099407699575	0.12728309667485402	0.11580009895563179	0.10252546746792941	0.10543243362808817	0.10858053754645125	0.1070064855872697	0.1070064855872697	0.1070064855872697	0.1070064855872697	0.1070064855872697	0.1070064855872697	0.1070064855872697	0.1070064855872697	0.1070064855872697	0.1070064855872697	0.1070064855872697	0.1070064855872697	0.1070064855872697	0.1070064855872697	0.1070064855872697	0.1070064855872697	0.1070064855872697	0.1070064855872697	0.1070064855872697	0.1070064855872697	0.1070064855872697	0.1070064855872697	0.1070064855872697	0.1070064855872697	0.1070064855872697	0.1070064855872697	0.1070064855872697	0.1070064855872697	0.1070064855872697	0.1070064855872697	0.1070064855872697	0.1070064855872697	0.1070064855872697	0.1070064855872697	0.1070064855872697
0.10208448488775608	0.09189874115150334	0.08427525097915951	0.10083915795421115	0.09229412065589003	0.10008615174060422	0.10196727982688099	0.08507612881012847	0.08753510308721199	0.09380193091496104	0.11947277142313334	0.11220481057980325	0.12031336300403861	0.09328833071893303	0.10158653866505091	0.10041615148807478	0.12450691599806	0.11075676169157035	0.09257728138487611	0.10534167150341979	0.11806311166981888	0.09989896775682582	0.1046713739125592	0.10208072256800194	0.09914774575372161	0.09324180552754517	0.10819307903447654	0.08730628753263231	0.09774968328355445	0.09774968328355445	0.09774968328355445	0.09774968328355445	0.09774968328355445	0.09774968328355445	0.09774968328355445	0.09774968328355445	0.09774968328355445	0.09774968328355445	0.09774968328355445	0.09774968328355445	0.09774968328355445	0.09774968328355445	0.09774968328355445	0.09774968328355445	0.09774968328355445	0.09774968328355445	0.09774968328355445	0.09774968328355445	0.09774968328355445	0.09774968328355445
0.058602417247811206	0.07897374733449763	0.06047727897411651	0.07455516221982315	0.0723506796415437	0.06020917038693276	0.06344119978597877	0.06383799459663715	0.073451623905251	0.08135554622264793	0.07865610798186282	0.05766793299712326	0.06912178973602322	0.060459725818577996	0.07990137432830594	0.07198462768984126	0.07332566596861892	0.07623805618763947	0.08182118967898165	0.07967736510516575	0.06241169702826912	0.0753706985200651	0.0847118289535688	0.08004126373681696	0.08004126373681696	0.08004126373681696	0.08004126373681696	0.08004126373681696	0.08004126373681696	0.08004126373681696	0.08004126373681696	0.08004126373681696	0.08004126373681696	0.08004126373681696	0.08004126373681696	0.08004126373681696	0.08004126373681696	0.08004126373681696	0.08004126373681696	0.08004126373681696	0.08004126373681696	0.08004126373681696	0.08004126373681696	0.08004126373681696	0.08004126373681696	0.08004126373681696	0.08004126373681696	0.08004126373681696	0.08004126373681696	0.08004126373681696
0.07251059212000309	0.09534367231933712	0.07290838890411148	0.07271570121736767	0.0631402908084658	0.08180932562030947	0.06812996375246434	0.08157967923004696	0.07125780481181859	0.08289245853225513	0.07441344933343826	0.07585972355626809	0.07230777961849694	0.08783189936650386	0.08032241778613906	0.061039138114300624	0.0657493828604327	0.06548795005521776	0.06415870977051488	0.0820525917360107	0.07165843981200821	0.07685551577400945	0.07685551577400945	0.07685551577400945	0.07685551577400945	0.07685551577400945	0.07685551577400945	0.07685551577400945	0.07685551577400945	0.07685551577400945	0.07685551577400945	0.07685551577400945	0.07685551577400945	0.07685551577400945	0.07685551577400945	0.07685551577400945	0.07685551577400945	0.07685551577400945	0.07685551577400945	0.07685551577400945	0.07685551577400945	0.07685551577400945	0.07685551577400945	0.07685551577400945	0.07685551577400945	0.07685551577400945	0.07685551577400945	0.07685551577400945	0.07685551577400945	0.07685551577400945
0.09737882437885151	0.08946662134824715	0.0996350300594852	0.07461769298519477	0.08508901682173863	0.063250891216493	0.08649283885632998	0.07471204544037079	0.07627819245549565	0.10844959236905173	0.10499510940132274	0.07320108616373645	0.09152539897926602	0.11878706289047877	0.08521069113422158	0.08254078989710198	0.09896808958407136	0.08060859050621683	0.08978834004514408	0.08978834004514408	0.08978834004514408	0.08978834004514408	0.08978834004514408	0.08978834004514408	0.08978834004514408	0.08978834004514408	0.08978834004514408	0.08978834004514408	0.08978834004514408	0.08978834004514408	0.08978834004514408	0.08978834004514408	0.08978834004514408	0.08978834004514408	0.08978834004514408	0.08978834004514408	0.08978834004514408	0.08978834004514408	0.08978834004514408	0.08978834004514408	0.08978834004514408	0.08978834004514408	0.08978834004514408	0.08978834004514408	0.08978834004514408	0.08978834004514408	0.08978834004514408	0.08978834004514408	0.08978834004514408	0.08978834004514408
0.052328524604400385	0.05068095510432875	0.06467188985516523	0.05287531680641548	0.04891585776885296	0.05929759464398033	0.05381653269401354	0.0475378494435539	0.03877275396091897	0.045467580976697175	0.059666691261622745	0.05342466122986815	0.053066947932815176	0.054002885098092465	0.04000021459479659	0.04352805698590355	0.06132672572802825	0.046374118004605086	0.05130029505009211	0.05250942705155203	0.051904861050822065	0.051904861050822065	0.051904861050822065	0.051904861050822065	0.051904861050822065	0.051904861050822065	0.051904861050822065	0.051904861050822065	0.051904861050822065	0.051904861050822065	0.051904861050822065	0.051904861050822065	0.051904861050822065	0.051904861050822065	0.051904861050822065	0.051904861050822065	0.051904861050822065	0.051904861050822065	0.051904861050822065	0.051904861050822065	0.051904861050822065	0.051904861050822065	0.051904861050822065	0.051904861050822065	0.051904861050822065	0.051904861050822065	0.051904861050822065	0.051904861050822065	0.051904861050822065	0.051904861050822065
0.05613168912082141	0.05643410929106868	0.08424861315322414	0.07614441176222617	0.09596323273962824	0.11063557465124875	0.11440451831849954	0.09322058465819759	0.11168510867644822	0.1091169654951788	0.12810916895820973	0.12777957667747347	0.12045878425912192	0.12820019972320756	0.13094935384293077	0.11944499881458329	0.11697200792780124	0.13219293868560603	0.18436207729527296	0.1508896838322125	0.1687398952419023	0.14750845644309893	0.13541235406665386	0.12390313144725981	0.13949830653165946	0.1331195065665445	0.14644077659846022	0.1590117190901977	0.14145069893407902	0.11167343527107551	0.1403494421599154	0.15886837810618462	0.10779175047510726	0.17108938001676596	0.16767490955397107	0.13576237985193138	0.1692489800323277	0.1368195949992363	0.13802111417749963	0.13884791346413533	0.16186286502047378	0.15035538924230457	0.15035538924230457	0.15035538924230457	0.15035538924230457	0.15035538924230457	0.15035538924230457	0.15035538924230457	0.15035538924230457	0.15035538924230457
0.12892138930490388	0.12342562951863455	0.11875325921029072	0.1356898750955309	0.13697360110951395	0.09400350899721324	0.13528330527715632	0.12229615388598589	0.12031188178426601	0.16594386122863786	0.12418432670885148	0.1243693495866019	0.13212163995002446	0.17841336318183237	0.16769171085314766	0.1329150346561402	0.17320153483742115	0.15807661682662086	0.16538517457862087	0.1922055053019853	0.17581102177356275	0.1694365081329668	0.19261781564911307	0.16861975670166063	0.2151674377782873	0.1937342594468403	0.1677471666274468	0.15001815686148892	0.13298067557732066	0.177104639923965	0.21394980731420474	0.18619348016405013	0.18398589835406493	0.17498700647807325	0.19558955727225377	0.1716771781867085	0.14932692105080142	0.20490163763801525	0.15860946692293804	0.18644046238517653	0.1966839455211011	0.16283271027284252	0.22424849673368696	0.22115520240305878	0.1869427398544875	0.16525200073515003	0.17609737029481878	0.17609737029481878	0.17609737029481878	0.17609737029481878
0.04468715949100916	0.05912960106685822	0.05743209800217429	0.07146123212742796	0.06631167069669734	0.05895303568134386	0.0637428068897026	0.04476434318838031	0.06210913578732329	0.0760711929277077	0.04829611998875544	0.06083311984271932	0.06660869171211695	0.0740033542858558	0.04360530398617036	0.07008490055602855	0.07717387937102936	0.08801021660670683	0.07030551763084526	0.08281302803825948	0.06536707470530494	0.08176368600855662	0.07289941324242818	0.07604833174382383	0.07631920632708457	0.07562409664029178	0.06083244287634049	0.07648559756979255	0.07038089744802081	0.07372994270003551	0.05656522852582305	0.07907410361147144	0.07553738164024856	0.07361870676741201	0.08251151982716919	0.06979925177262497	0.06336468755100838	0.07066105072610171	0.07423640066423418	0.05917907741465607	0.07840679743047514	0.0687929374225656	0.0687929374225656	0.0687929374225656	0.0687929374225656	0.0687929374225656	0.0687929374225656	0.0687929374225656	0.0687929374225656	0.0687929374225656
0.07765779511477319	0.07070525697811036	0.07614307824294765	0.06913995620335797	0.05909304833321946	0.07855211290059064	0.09549732309357241	0.0914088830842521	0.08049347540783602	0.06724617074085842	0.08251013001730205	0.10325332944421017	0.08640400886584176	0.09896809149592346	0.07590694419452121	0.08767729661363757	0.07355459493835731	0.08889465528051887	0.07156795790649528	0.10740929033174068	0.10178778534181733	0.10723314056264915	0.06834338281752148	0.09169159441813095	0.092325924243253	0.08917212350902272	0.1057192504816249	0.09747642581267216	0.08874519283484279	0.08583774316369433	0.07564849113190791	0.08879216413851088	0.07987568957629695	0.10376728240088187	0.10835956967047948	0.09084395392589763	0.09505648396311728	0.08638896445873175	0.10321744983218716	0.10563907537361893	0.08483789446250983	0.08618942648308764	0.08880865528909627	0.0866514343932489	0.09419126486008236	0.09058528661317794	0.09238827573663015	0.09238827573663015	0.09238827573663015	0.09238827573663015
0.11526261697613531	0.09270135045879195	0.08612368704336391	0.10380611785394488	0.12812054631372277	0.09291576989997238	0.14521506003985596	0.11869830455746679	0.1357702982183051	0.121575731404139	0.10352770632967954	0.1288057255641436	0.08232024060298225	0.09566122833204738	0.0977412484806446	0.11531127798209251	0.09569025044947237	0.09592505426880121	0.08949303544684277	0.07454997311122609	0.12650921797138295	0.09278469197273152	0.11666685720404373	0.1478556301331928	0.08652765394605333	0.09962932285032858	0.08762806292707684	0.08303556763969334	0.08425853503055196	0.10766205975632587	0.0962506679383582	0.09107963125922561	0.09682430764029153	0.08714715570133896	0.10684700099857139	0.10863166207237107	0.09122607461932593	0.1380494267471378	0.10581211882318625	0.09094529401105816	0.11139036153778092	0.10355306718236768	0.12264300994637317	0.11309803856437042	0.11309803856437042	0.11309803856437042	0.11309803856437042	0.11309803856437042	0.11309803856437042	0.11309803856437042
0.09508229015588239	0.0921828010032476	0.11148728016887749	0.11919784069295253	0.1413702156218648	0.11474871442205663	0.13964605853395798	0.10944665363272232	0.12564939694637683	0.11003891809724833	0.13031552047582154	0.10120567183838552	0.11576059615710353	0.11576059615710353	0.11576059615710353	0.11576059615710353	0.11576059615710353	0.11576059615710353	0.11576059615710353	0.11576059615710353	0.11576059615710353	0.11576059615710353	0.11576059615710353	0.11576059615710353	0.11576059615710353	0.11576059615710353	0.11576059615710353	0.11576059615710353	0.11576059615710353	0.11576059615710353	0.11576059615710353	0.11576059615710353	0.11576059615710353	0.11576059615710353	0.11576059615710353	0.11576059615710353	0.11576059615710353	0.11576059615710353	0.11576059615710353	0.11576059615710353	0.11576059615710353	0.11576059615710353	0.11576059615710353	0.11576059615710353	0.11576059615710353	0.11576059615710353	0.11576059615710353	0.11576059615710353	0.11576059615710353	0.11576059615710353
0.10721309872851807	0.11701240708466754	0.09231758519759546	0.11157501953091783	0.11639503276190138	0.10128012942044955	0.14064824312289542	0.13440592134575272	0.12333649823925089	0.12418175780858523	0.11967627370058401	0.10307593589045974	0.12806082035581906	0.10525359190585054	0.11722378220857024	0.11960797456956301	0.11872721662631883	0.121706015425342	0.09706919320318717	0.09974981024370291	0.10565761946855542	0.10166286902658483	0.10174052346607686	0.09962875240146339	0.11657230650985248	0.12043569996266187	0.12043248623893663	0.12182039348542378	0.09850707381092406	0.11835933140628596	0.10838387256883654	0.08956152557503258	0.10464586693805715	0.09984372107332105	0.10293557046219516	0.09931943721391157	0.08987967067842141	0.1039923157820393	0.11601891731355451	0.11693904941170621	0.10964705221449102	0.11329305081309861	0.11329305081309861	0.11329305081309861	0.11329305081309861	0.11329305081309861	0.11329305081309861	0.11329305081309861	0.11329305081309861	0.11329305081309861
0.06915276960345781	0.06667008582562911	0.06276176822246343	0.06026040437201095	0.059279126368471345	0.0628328004080833	0.0425152791952258	0.06696582955673805	0.06203867237845372	0.050591549504502474	0.05436206796934337	0.06092243153230593	0.06061593876739969	0.0660481911626371	0.06906894152276703	0.06041391466338366	0.06103151616777909	0.0708710998882301	0.05380569135766339	0.05813498782261611	0.07092736625988941	0.0607284772251263	0.08214608108101652	0.07257803163497964	0.06877354869814031	0.06680046236492504	0.06251176446847147	0.06946420192101224	0.07284072568398042	0.05884760038804033	0.05621438508067143	0.07090179624987404	0.06205394010299215	0.05420443730905368	0.06149530910811093	0.04091769563355685	0.07280756056142233	0.05518213337951664	0.05814539422116278	0.06233268540370201	0.060106494780222945	0.06141310533301402	0.057814049302142845	0.05292269447829144	0.06194529731193397	0.0574339958951127	0.0574339958951127	0.0574339958951127	0.0574339958951127	0.0574339958951127
0.2416158474239427	0.26671085455986615	0.30631129161762605	0.2764315402507842	0.2509467412886918	0.21956932489216555	0.30520490866389144	0.2972346194159686	0.25348381458828606	0.30263218042398704	0.3671264973440906	0.42644821986871134	0.41552103902395976	0.37021595035159455	0.46234629722992926	0.5225398687455358	0.43655890928611235	0.4411787578239059	0.48435860379821793	0.49215001750729676	0.39371828778520934	0.5286472367345232	0.4403210770659223	0.45984146036001255	0.46811871577997155	0.26964111009181535	0.4418033192367172	0.46799761824475894	0.4953574887023676	0.39779827476156376	0.40400408602529203	0.3952259497947131	0.5021889017854028	0.4546049065733209	0.34694043785079887	0.4781676725495435	0.33002084989106817	0.5758629401981524	0.45624799654682946	0.42059427309868047	0.4661305448266883	0.5198714811239649	0.422061107949807	0.43298106972696937	0.3413427733714619	0.3871619215492156	0.3871619215492156	0.3871619215492156	0.3871619215492156	0.3871619215492156
0.10464231519822528	0.13090154768527343	0.11936854656427559	0.14263395954474473	0.11660100968779939	0.14230467411242342	0.12281717768738108	0.16279230175110845	0.15389106660594729	0.14401233031767224	0.16673424497693404	0.15979238519209102	0.16083166085713252	0.1689308349703415	0.1798252934109104	0.12876423982772406	0.15123812228612601	0.14585655705719267	0.13500366453182475	0.15441684080596638	0.1462086839361929	0.16337122703860754	0.15514898135349262	0.12098137483783626	0.14258022663145908	0.17479104366358858	0.17709172962868602	0.12995335729928373	0.1785005547077792	0.1787662204463683	0.144195730721568	0.17702734532911454	0.13548703707053183	0.18368589185918463	0.17077350210284306	0.1825364875781566	0.14975567987795255	0.18168266587743304	0.2199057678176726	0.15204119955194773	0.14461439122222633	0.15247863376546056	0.18932428243167607	0.17090145809856833	0.17090145809856833	0.17090145809856833	0.17090145809856833	0.17090145809856833	0.17090145809856833	0.17090145809856833
0.07911880822403117	0.10834983645686835	0.058992239274265716	0.06395117987233276	0.07801843056787762	0.07090842387289069	0.07148443618648843	0.07995539966677181	0.0860238564143595	0.07532182359920424	0.0867545511158747	0.10412493644231238	0.0571230254254965	0.07127349194174094	0.10722659760821202	0.09158030968559222	0.07539986984576728	0.09140762991762354	0.07669707980491948	0.0749778936611418	0.06673274059461788	0.07330765496927921	0.09883633368801968	0.07797559888034106	0.09993598530776529	0.08537311583674478	0.08292987569254874	0.0950507723342111	0.07503139212650264	0.07363312101762653	0.10975301703399616	0.09551675084385604	0.05925765168412414	0.0817664845816718	0.08173391357601811	0.08605366035668138	0.09015699159893963	0.09111363554455672	0.06525722403894145	0.08311336836188976	0.0741852962004156	0.0741852962004156	0.0741852962004156	0.0741852962004156	0.0741852962004156	0.0741852962004156	0.0741852962004156	0.0741852962004156	0.0741852962004156	0.0741852962004156
0.1261778928085974	0.0952904428289306	0.1219211483445067	0.09997286214957639	0.14815727079329483	0.11567013745303521	0.15851400138748026	0.15259143848977158	0.12476622703736796	0.13384712334608365	0.15064975558009577	0.10126864124431813	0.12706159406101467	0.17365813192749502	0.14467936062512432	0.1358119773066907	0.14665176308225392	0.12793494945836484	0.12456647012761035	0.14719709792090263	0.14852467701668592	0.14753368517933876	0.15304858916971015	0.17438517271908494	0.1524284319430922	0.13731924879755977	0.17297102260704	0.1428248778080677	0.13618833454075369	0.1398144672857356	0.153690749071338	0.1846398285380555	0.17534910947862573	0.16131933221195088	0.1295770946598807	0.15370199504286816	0.16594721244125604	0.15900544945576486	0.1573499669326069	0.12691036211162443	0.12437458314132549	0.12564247262647496	0.12564247262647496	0.12564247262647496	0.12564247262647496	0.12564247262647496	0.12564247262647496	0.12564247262647496	0.12564247262647496	0.12564247262647496
0.05016121394576183	0.06665356659166896	0.06432580748575457	0.06664198180081382	0.07841711561310077	0.08375003915214142	0.06609326869237593	0.08288603354711942	0.09218697574077311	0.09061688953900579	0.08649252791846969	0.0828911503999663	0.09184423384048995	0.09378009783308251	0.0997468468889907	0.09605641620293268	0.08922655253655452	0.08686708569149863	0.08547495577307691	0.085655206286038	0.08268344869323538	0.0802792260044261	0.08759079322332353	0.09115816732262094	0.07897098130084558	0.06326237245651645	0.06583394577271759	0.07342452404777013	0.07544085466048905	0.08584374035438333	0.06301369329289234	0.06967878887322096	0.07237568435743465	0.07414263496657826	0.06586740104124492	0.08227659154426537	0.08678411723220882	0.10028022865484791	0.0820946827043982	0.10557066839429399	0.09819059096586358	0.07972500834999445	0.06720226564315193	0.08845052871024738	0.072453043602512	0.08097068623438014	0.0722886665132314	0.0792845187452599	0.06520029571185519	0.06841788805127981
0.291248197209863	0.2508905855739917	0.332725213325473	0.23052993134136196	0.2997031060347432	0.2859537164994638	0.20933332754598735	0.21073781724005453	0.14991921450100973	0.1143860097509359	0.16916702406073308	0.28186687143780764	0.29022794233636184	0.4140152153415155	0.23852206883063184	0.26215362322224134	0.1869887088440436	0.22885266921289818	0.28705482328195875	0.32359682858721434	0.2820410542620728	0.24937905225691154	0.37573739449407667	0.24610826072385736	0.2735642217492545	0.40224420993032084	0.39746963511801026	0.28953307434350445	0.2813003476573764	0.176471588321558	0.18485684852471587	0.2723864222709785	0.36582310165167503	0.3948921535689192	0.33532313270243735	0.26768995468810847	0.345523564224453	0.2942066694989586	0.3701854430979781	0.44201702543089383	0.26446310402933204	0.2921929512844344	0.3430269339429215	0.24732710512897244	0.24202281050921035	0.27148891237202866	0.39775382795077563	0.36962503478578046	0.39914776556428866	0.3929723886222688
0.08863874797991221	0.10935679064693048	0.0805539496108643	0.11695738595661644	0.07024571533866625	0.09715299376340374	0.09275449800175241	0.0762386409324437	0.10215482709468325	0.10815562315536395	0.1242422356685213	0.10590543633859069	0.12121296347647274	0.10672327343103029	0.11519594523082445	0.09276927094005553	0.08393588906119917	0.10221100047536667	0.08566917852163805	0.11488161104490141	0.08086841480543834	0.07553071548751794	0.11601537456604767	0.10315798899666256	0.12201836376471181	0.11696731090628525	0.11705159602698495	0.10748692850443196	0.11169717403357035	0.09095879767026448	0.12732993158083752	0.13445741710669423	0.09556520505096162	0.08677312974220894	0.10488207852401726	0.08249505053428273	0.09064742009954178	0.09818088751495915	0.12729440230305417	0.10376004559262554	0.1293166970504063	0.10744009729649714	0.09506732535331716	0.10779438807258407	0.10996383958675933	0.09904230951573259	0.1363457983571725	0.09751346393221914	0.13603901607105812	0.11962918327315832
0.07333026594776232	0.07207311637190118	0.06750665783407397	0.08491137387182883	0.07149276356172153	0.07891133042667293	0.0871246184173922	0.07206894574759344	0.08022054940084289	0.06443062408532135	0.07035279006661395	0.061975399211242406	0.06592719421113921	0.07161256270975017	0.07808317346230029	0.0809277221817547	0.07715016798603559	0.059109522646222754	0.07038442219452581	0.07654932371124466	0.08341727112379536	0.07078381555244334	0.08419222554220507	0.07584490181630583	0.06539648265884736	0.06796246051310205	0.054057653746134575	0.06684655752827433	0.08628348546412556	0.0650915206656892	0.07142469262158099	0.07304547881366687	0.0668858736201019	0.08658884865092094	0.09587055840117825	0.05457440648685101	0.06531029933064798	0.06684443827378442	0.095802155861558	0.07322901631332095	0.0856118056709215	0.09019703553170817	0.07377020585741915	0.0734062202594173	0.07187157744702583	0.08659406920487978	0.06834330050520393	0.06634718058892916	0.06591539602327119	0.06438425688600305
0.07718133370895275	0.05125622405383178	0.05841964562362635	0.0866987978470662	0.07393452922976607	0.08253376617638429	0.10407670550574401	0.08135669277830072	0.11057560456114555	0.09150339219613153	0.0727385686733538	0.07761019177576045	0.09228338699464315	0.09208119973833855	0.08541788469196836	0.06062423564504075	0.10227175954916957	0.10810379073299187	0.11955484396530122	0.08967849355693158	0.09244919875450587	0.08337112951129216	0.07745024939821513	0.09884092622499668	0.08076482492850448	0.08820110408325303	0.09387095625720553	0.09965056069816465	0.07521655736224113	0.09746850657212233	0.0881353875289997	0.08390359725150047	0.10011977433623986	0.08925399788368056	0.10826406159277877	0.09715035015996393	0.09245471072025498	0.09869682346426868	0.09626919496582463	0.10250277897444855	0.10223326218777626	0.08126505147142547	0.12343666234389603	0.12405956342515274	0.11009650621263249	0.11101146662159789	0.09869183905246867	0.11049152768039232	0.12247227678389189	0.10116560773863655
0.05086748467338348	0.056996572683159295	0.06034608771099746	0.0700403138957754	0.06275805221221287	0.05784181263129309	0.06655825214092581	0.058068322632260784	0.055676037411767305	0.07506759891097972	0.0847295943746695	0.07013253923939211	0.06173176373409592	0.06287784281045744	0.08969206560372067	0.07228882324462799	0.07328835690687632	0.07304500775618113	0.0597046741277785	0.06190240096364077	0.069058494852824	0.07984209884802454	0.07431341654754849	0.07041825261656472	0.07106999681094966	0.055339863227517966	0.06265701305718462	0.05783089148618125	0.05432821111621232	0.0721962574012845	0.07016570167287949	0.0621920730984139	0.07732392647497191	0.07281415555455857	0.07800041529147331	0.05982759220699143	0.05746746353169107	0.060074975571422724	0.06516697075106512	0.07622444533714011	0.06025157542045848	0.056200766935874044	0.07636133809347516	0.0662810525146746	0.0662810525146746	0.0662810525146746	0.0662810525146746	0.0662810525146746	0.0662810525146746	0.0662810525146746
0.09504083274826197	0.09096612720888371	0.07901936594468058	0.07394754684808802	0.10606006608505923	0.08897538352076217	0.07443740231950335	0.08250989201260125	0.08974307694700547	0.08003790118813846	0.08058084269857758	0.08030937194335801	0.08030937194335801	0.08030937194335801	0.08030937194335801	0.08030937194335801	0.08030937194335801	0.08030937194335801	0.08030937194335801	0.08030937194335801	0.08030937194335801	0.08030937194335801	0.08030937194335801	0.08030937194335801	0.08030937194335801	0.08030937194335801	0.08030937194335801	0.08030937194335801	0.08030937194335801	0.08030937194335801	0.08030937194335801	0.08030937194335801	0.08030937194335801	0.08030937194335801	0.08030937194335801	0.08030937194335801	0.08030937194335801	0.08030937194335801	0.08030937194335801	0.08030937194335801	0.08030937194335801	0.08030937194335801	0.08030937194335801	0.08030937194335801	0.08030937194335801	0.08030937194335801	0.08030937194335801	0.08030937194335801	0.08030937194335801	0.08030937194335801
0.12339347130298983	0.10096541610353964	0.1039015180531675	0.0990153527793891	0.10032606001970744	0.11531561605710249	0.10782083803840496	0.10782083803840496	0.10782083803840496	0.10782083803840496	0.10782083803840496	0.10782083803840496	0.10782083803840496	0.10782083803840496	0.10782083803840496	0.10782083803840496	0.10782083803840496	0.10782083803840496	0.10782083803840496	0.10782083803840496	0.10782083803840496	0.10782083803840496	0.10782083803840496	0.10782083803840496	0.10782083803840496	0.10782083803840496	0.10782083803840496	0.10782083803840496	0.10782083803840496	0.10782083803840496	0.10782083803840496	0.10782083803840496	0.10782083803840496	0.10782083803840496	0.10782083803840496	0.10782083803840496	0.10782083803840496	0.10782083803840496	0.10782083803840496	0.10782083803840496	0.10782083803840496	0.10782083803840496	0.10782083803840496	0.10782083803840496	0.10782083803840496	0.10782083803840496	0.10782083803840496	0.10782083803840496	0.10782083803840496	0.10782083803840496
0.11194819879961299	0.16086195616560897	0.10567396630636425	0.11095107245864858	0.1685317764343382	0.15568202371390333	0.12182512527581806	0.16184400885793798	0.14912495230607534	0.11744043250121276	0.10837709910882862	0.11378589557649706	0.16185543938537067	0.11417747016236263	0.10165691680395166	0.12758887140955613	0.1438731817555592	0.16227236466929545	0.1574360656869643	0.127382380936616	0.1832190719390371	0.11016799102407633	0.154600134596153	0.2294745855152988	0.1777824004282974	0.18037175297633376	0.1757372392297666	0.1748290894269715	0.22221570956501616	0.20045269252537498	0.185667128079021	0.16183594940199458	0.18873919551251347	0.15377144056795247	0.12659253940412168	0.1474296429786576	0.13701109119138963	0.13701109119138963	0.13701109119138963	0.13701109119138963	0.13701109119138963	0.13701109119138963	0.13701109119138963	0.13701109119138963	0.13701109119138963	0.13701109119138963	0.13701109119138963	0.13701109119138963	0.13701109119138963	0.13701109119138963
0.06021140827673713	0.054010909186865345	0.05623494567631725	0.06648541538022297	0.06732209099037839	0.057765918046016634	0.05769258606251886	0.05909010892817367	0.05841047239763352	0.06037250018918209	0.04611310389475426	0.05424269735680743	0.05439812689643613	0.051845249498822715	0.057702436456304476	0.0615354771073023	0.054305590211345726	0.06019986765974093	0.056203293945844265	0.06952264442267057	0.05102896200736334	0.06152525179577418	0.0528841279510868	0.055692105478502625	0.0707368729217621	0.052447371612313165	0.0550980848727275	0.053772728242520336	0.053772728242520336	0.053772728242520336	0.053772728242520336	0.053772728242520336	0.053772728242520336	0.053772728242520336	0.053772728242520336	0.053772728242520336	0.053772728242520336	0.053772728242520336	0.053772728242520336	0.053772728242520336	0.053772728242520336	0.053772728242520336	0.053772728242520336	0.053772728242520336	0.053772728242520336	0.053772728242520336	0.053772728242520336	0.053772728242520336	0.053772728242520336	0.053772728242520336
0.09443840304422721	0.07200139699050657	0.06903400843874373	0.07164158080966761	0.0699910251577423	0.08336744937939158	0.07986596506093954	0.06917413382634253	0.07596262902036606	0.07691459720697294	0.067346236680069	0.07520199717076834	0.07835878250296735	0.07057185226722736	0.07911633695168373	0.07830715301959666	0.07926265104551375	0.07186416250582692	0.08883023620394534	0.08770060095361261	0.08826541857877897	0.08826541857877897	0.08826541857877897	0.08826541857877897	0.08826541857877897	0.08826541857877897	0.08826541857877897	0.08826541857877897	0.08826541857877897	0.08826541857877897	0.08826541857877897	0.08826541857877897	0.08826541857877897	0.08826541857877897	0.08826541857877897	0.08826541857877897	0.08826541857877897	0.08826541857877897	0.08826541857877897	0.08826541857877897	0.08826541857877897	0.08826541857877897	0.08826541857877897	0.08826541857877897	0.08826541857877897	0.08826541857877897	0.08826541857877897	0.08826541857877897	0.08826541857877897	0.08826541857877897
0.06798928524196493	0.061462563479608455	0.06476983916930201	0.061743609520280365	0.04952809403027931	0.06186288808199591	0.050013146621464215	0.058898705149910434	0.043957637858384156	0.04774006206191183	0.050139122728575805	0.05366681747895718	0.05263878488163567	0.05309570285057401	0.053251349647503984	0.048348777541691375	0.04622146908346068	0.05366860947179812	0.05550597691574488	0.06258575157819447	0.04768262517769407	0.04713356587009303	0.05871900769943155	0.04369509104054836	0.04886521804760526	0.05258448017096006	0.05460028092004892	0.04410155291791672	0.04908999249622725	0.06210877526185484	0.050788694512756784	0.05479081881629658	0.045244677036655634	0.05346635768339015	0.04401560271307093	0.046323499256812034	0.053191338020742315	0.04975741863877717	0.04975741863877717	0.04975741863877717	0.04975741863877717	0.04975741863877717	0.04975741863877717	0.04975741863877717	0.04975741863877717	0.04975741863877717	0.04975741863877717	0.04975741863877717	0.04975741863877717	0.04975741863877717
0.075658546397697	0.06213961289616576	0.0602502359570882	0.07074683276653033	0.06210560534162414	0.060730340018244316	0.06615965678266177	0.06404242100441797	0.05701626163099223	0.06631304232867058	0.05465922542242825	0.0659616361259055	0.06272629577980006	0.07376842131748203	0.06493930520049182	0.061503352339586675	0.05588906744693998	0.07070726749936124	0.054263480049330425	0.07011704859856818	0.05884570389817985	0.0643957136701378	0.06453069931632106	0.06615632258612232	0.07117453787416801	0.07111631552109675	0.06735745066066556	0.05997786521721268	0.05484511074023078	0.06213683990294752	0.0530628362518178	0.061885293415664205	0.057474064833741	0.057474064833741	0.057474064833741	0.057474064833741	0.057474064833741	0.057474064833741	0.057474064833741	0.057474064833741	0.057474064833741	0.057474064833741	0.057474064833741	0.057474064833741	0.057474064833741	0.057474064833741	0.057474064833741	0.057474064833741	0.057474064833741	0.057474064833741
0.09511592918127905	0.07266495629975873	0.08181040807622629	0.1043109097427128	0.13868553813483314	0.10401600256098295	0.13812479532349162	0.12078405831627524	0.1054660920031491	0.1287413006017125	0.10694817272443022	0.126671505063716	0.12977687817712197	0.10071672041173857	0.12683239445115221	0.17853347501288128	0.14298529335692245	0.1367147167513054	0.15070941058977014	0.14096372560360274	0.11489802380776297	0.13998205493370883	0.1195723438355679	0.12241551169724411	0.11878109882664267	0.1316316201362717	0.1250196370155222	0.14053521832468943	0.13357437104227585	0.1407248645573836	0.1636152708830337	0.1403981979110225	0.14376143647932546	0.1411824648059792	0.1424719506426523	0.1424719506426523	0.1424719506426523	0.1424719506426523	0.1424719506426523	0.1424719506426523	0.1424719506426523	0.1424719506426523	0.1424719506426523	0.1424719506426523	0.1424719506426523	0.1424719506426523	0.1424719506426523	0.1424719506426523	0.1424719506426523	0.1424719506426523
0.1053884716985627	0.0722428106624764	0.07707915075774423	0.07990365869515845	0.07747704241667921	0.07397760003862026	0.06680502108897957	0.08556985200318343	0.07272773892370413	0.07174723288455469	0.07842219128544309	0.08084023340265743	0.06311101293091084	0.07950223676909945	0.07163209647301996	0.07688265657013145	0.07154283598095378	0.06338197138923188	0.07658018330989304	0.09079825697317938	0.06580982870918536	0.10331326676587281	0.0845615477375291	0.0845615477375291	0.0845615477375291	0.0845615477375291	0.0845615477375291	0.0845615477375291	0.0845615477375291	0.0845615477375291	0.0845615477375291	0.0845615477375291	0.0845615477375291	0.0845615477375291	0.0845615477375291	0.0845615477375291	0.0845615477375291	0.0845615477375291	0.0845615477375291	0.0845615477375291	0.0845615477375291	0.0845615477375291	0.0845615477375291	0.0845615477375291	0.0845615477375291	0.0845615477375291	0.0845615477375291	0.0845615477375291	0.0845615477375291	0.0845615477375291
0.18352046758635318	0.10134753620753043	0.113924256524844	0.08720365786724123	0.06363780867758048	0.15315155510032788	0.10467145120881731	0.09193386072477704	0.1171963436391216	0.113592945241637	0.1083118293334333	0.12744268068286452	0.1221666200895285	0.20168802460071056	0.13617189214721975	0.1678210490321028	0.14688706134742657	0.14266555380817356	0.218412792449661	0.23464976962331205	0.21758587779157765	0.12060679697933326	0.17637755881038947	0.2048444857337008	0.17369257752148398	0.16883022950288662	0.15123109112970706	0.16106336169531324	0.14769709159586794	0.15588664829835597	0.20023284035779584	0.19031875014740401	0.1621979176274271	0.21361496064069307	0.15818604862861915	0.2202539063359881	0.20507575162329833	0.2073723450818879	0.23737679887659793	0.15324906449116826	0.1662749754022859	0.15976201994672706	0.15976201994672706	0.15976201994672706	0.15976201994672706	0.15976201994672706	0.15976201994672706	0.15976201994672706	0.15976201994672706	0.15976201994672706
0.07303311751113054	0.07116504460898959	0.0617020688697903	0.06430451922215531	0.07247301294690678	0.06577599129497325	0.08162191654193056	0.0726507591682078	0.08061884506965407	0.08970315356242338	0.07116782564478051	0.08380188646351032	0.09247204546683674	0.07930748951308147	0.08683520267135456	0.09310557530526758	0.0986548555657248	0.07646421561430114	0.08749049223658517	0.07939683824532906	0.095722887343274	0.0913825049611221	0.0766022061119422	0.08777077163220419	0.09828155734126123	0.09302616448673272	0.09302616448673272	0.09302616448673272	0.09302616448673272	0.09302616448673272	0.09302616448673272	0.09302616448673272	0.09302616448673272	0.09302616448673272	0.09302616448673272	0.09302616448673272	0.09302616448673272	0.09302616448673272	0.09302616448673272	0.09302616448673272	0.09302616448673272	0.09302616448673272	0.09302616448673272	0.09302616448673272	0.09302616448673272	0.09302616448673272	0.09302616448673272	0.09302616448673272	0.09302616448673272	0.09302616448673272
0.1615567511802435	0.12075714718072993	0.0989937359480713	0.1140418142105163	0.1031860184270191	0.12411329285556308	0.1355434606976372	0.11944217393350495	0.12421806652208604	0.131747399294699	0.1390137177484423	0.13803835385583232	0.10614267869174561	0.14838270113974103	0.1308505321755763	0.12516400002558398	0.15170317921796803	0.14611608579786745	0.1351505134277526	0.1427245323960829	0.10066110242338777	0.10278141797627069	0.12366166905305369	0.14617189557561966	0.13703385437309398	0.13094523932978483	0.14488727121753864	0.14472397390038771	0.1618254204913365	0.11837391761980852	0.14009966905557253	0.14009966905557253	0.14009966905557253	0.14009966905557253	0.14009966905557253	0.14009966905557253	0.14009966905557253	0.14009966905557253	0.14009966905557253	0.14009966905557253	0.14009966905557253	0.14009966905557253	0.14009966905557253	0.14009966905557253	0.14009966905557253	0.14009966905557253	0.14009966905557253	0.14009966905557253	0.14009966905557253	0.14009966905557253
0.0634003872564994	0.06319282552103922	0.06271354641972655	0.06701233253516821	0.06894731702858535	0.057181983156011175	0.055483223675587647	0.06780135453209708	0.0836852691639473	0.04928823292293469	0.05731944857048472	0.049190851854570665	0.06153937342324824	0.0663554335617713	0.059439212915880696	0.06258500069172206	0.06382947174604718	0.05672479565230428	0.060277133699175735	0.060277133699175735	0.060277133699175735	0.060277133699175735	0.060277133699175735	0.060277133699175735	0.060277133699175735	0.060277133699175735	0.060277133699175735	0.060277133699175735	0.060277133699175735	0.060277133699175735	0.060277133699175735	0.060277133699175735	0.060277133699175735	0.060277133699175735	0.060277133699175735	0.060277133699175735	0.060277133699175735	0.060277133699175735	0.060277133699175735	0.060277133699175735	0.060277133699175735	0.060277133699175735	0.060277133699175735	0.060277133699175735	0.060277133699175735	0.060277133699175735	0.060277133699175735	0.060277133699175735	0.060277133699175735	0.060277133699175735
0.07506205562725758	0.07878090688754028	0.07374578408685768	0.07711643858903011	0.06757074468772864	0.07252735465124245	0.073951871829593	0.06911236524607454	0.07522266497377902	0.07397025069713163	0.0812397580775849	0.08690552512337942	0.07293244302139985	0.06655587944803022	0.08033045627006817	0.07505730171003133	0.08483808111053537	0.07027958327191391	0.07640035282385818	0.06119034254224515	0.07249740452912212	0.0758830709115083	0.06804810564748555	0.06679157255663025	0.07752116896450695	0.07482273135427772	0.06457086248995601	0.06902217047635653	0.07991127215535634	0.07446672131585644	0.07446672131585644	0.07446672131585644	0.07446672131585644	0.07446672131585644	0.07446672131585644	0.07446672131585644	0.07446672131585644	0.07446672131585644	0.07446672131585644	0.07446672131585644	0.07446672131585644	0.07446672131585644	0.07446672131585644	0.07446672131585644	0.07446672131585644	0.07446672131585644	0.07446672131585644	0.07446672131585644	0.07446672131585644	0.07446672131585644
0.08920262004325114	0.07061472983348027	0.08220647608221997	0.07905499949200376	0.0977090834637824	0.06999862396191563	0.07320945075418274	0.08845538526402952	0.08357450376146046	0.0811245969772089	0.07842233496307371	0.07792715626970279	0.0660143861136131	0.07026344776524872	0.10442387206867089	0.07465029088377795	0.08137654988963072	0.0982878102063966	0.0951631420196905	0.08019369007025337	0.10191842722833282	0.1181717992665435	0.11004511324743817	0.11004511324743817	0.11004511324743817	0.11004511324743817	0.11004511324743817	0.11004511324743817	0.11004511324743817	0.11004511324743817	0.11004511324743817	0.11004511324743817	0.11004511324743817	0.11004511324743817	0.11004511324743817	0.11004511324743817	0.11004511324743817	0.11004511324743817	0.11004511324743817	0.11004511324743817	0.11004511324743817	0.11004511324743817	0.11004511324743817	0.11004511324743817	0.11004511324743817	0.11004511324743817	0.11004511324743817	0.11004511324743817	0.11004511324743817	0.11004511324743817
0.0715833827956318	0.07190844549454269	0.06825115513350069	0.06751499687852935	0.06709963071180612	0.05783316528657969	0.05756226533383949	0.05821807407798891	0.059951787606147305	0.06287744836364896	0.06741089602264314	0.06953018573356066	0.0673137544119162	0.06947186213536206	0.06920419738314286	0.05596359683483117	0.0725659246865499	0.06414136806861107	0.0696192473922762	0.0744896081070368	0.05461565255643225	0.07055128384912975	0.0762169418459622	0.0764367801460906	0.06977754823281027	0.08676945223125554	0.0782735002320329	0.0782735002320329	0.0782735002320329	0.0782735002320329	0.0782735002320329	0.0782735002320329	0.0782735002320329	0.0782735002320329	0.0782735002320329	0.0782735002320329	0.0782735002320329	0.0782735002320329	0.0782735002320329	0.0782735002320329	0.0782735002320329	0.0782735002320329	0.0782735002320329	0.0782735002320329	0.0782735002320329	0.0782735002320329	0.0782735002320329	0.0782735002320329	0.0782735002320329	0.0782735002320329
0.08418929608548356	0.0728640466844783	0.0559747074006618	0.07703763431695991	0.07463124648517766	0.06934999099957664	0.07200655319567195	0.07717398944670288	0.08759126228137169	0.072889531498772	0.07961945826572096	0.07333026588270357	0.07235489687140058	0.05983384365240585	0.08538227196798226	0.08210451648135195	0.07480267942540254	0.07673570162535442	0.08927115473505101	0.06086523806237069	0.08761652980156426	0.08532568473818837	0.07260786449687215	0.06086750043139706	0.06673768246413461	0.06673768246413461	0.06673768246413461	0.06673768246413461	0.06673768246413461	0.06673768246413461	0.06673768246413461	0.06673768246413461	0.06673768246413461	0.06673768246413461	0.06673768246413461	0.06673768246413461	0.06673768246413461	0.06673768246413461	0.06673768246413461	0.06673768246413461	0.06673768246413461	0.06673768246413461	0.06673768246413461	0.06673768246413461	0.06673768246413461	0.06673768246413461	0.06673768246413461	0.06673768246413461	0.06673768246413461	0.06673768246413461
0.07342116330140087	0.059612486940658335	0.07238733785845163	0.05817436849303262	0.06809254296850105	0.06640632675837406	0.07421725511461812	0.07213453129139082	0.06291024551690477	0.07129142248802842	0.06639694725453972	0.09017873705469599	0.07520516578750903	0.08550952568921534	0.06908313185620821	0.06298050768587596	0.061493457315255025	0.08189120912159219	0.07982073931630204	0.06303078004435407	0.08162486645462241	0.09329612372602607	0.06552452593729853	0.07814418197156649	0.07183435395443251	0.07183435395443251	0.07183435395443251	0.07183435395443251	0.07183435395443251	0.07183435395443251	0.07183435395443251	0.07183435395443251	0.07183435395443251	0.07183435395443251	0.07183435395443251	0.07183435395443251	0.07183435395443251	0.07183435395443251	0.07183435395443251	0.07183435395443251	0.07183435395443251	0.07183435395443251	0.07183435395443251	0.07183435395443251	0.07183435395443251	0.07183435395443251	0.07183435395443251	0.07183435395443251	0.07183435395443251	0.07183435395443251
0.048135152814587766	0.06252621106155065	0.04727959436196743	0.03357962430780457	0.04345579753521928	0.04075925287182562	0.04707931408645849	0.04371512004021871	0.05070157743324524	0.04534759547292207	0.04794221551069416	0.04048412628449016	0.046444322762575894	0.044770604381489235	0.04080458383629419	0.03914162844363382	0.03355115052619904	0.04292566286367882	0.05020826831142695	0.0319596796995565	0.039813899912836556	0.04853912102811164	0.03438881969128391	0.041463970359697774	0.041463970359697774	0.041463970359697774	0.041463970359697774	0.041463970359697774	0.041463970359697774	0.041463970359697774	0.041463970359697774	0.041463970359697774	0.041463970359697774	0.041463970359697774	0.041463970359697774	0.041463970359697774	0.041463970359697774	0.041463970359697774	0.041463970359697774	0.041463970359697774	0.041463970359697774	0.041463970359697774	0.041463970359697774	0.041463970359697774	0.041463970359697774	0.041463970359697774	0.041463970359697774	0.041463970359697774	0.041463970359697774	0.041463970359697774
0.08247172646373598	0.07789788044208751	0.07249226646211025	0.07025493873231169	0.08292740490978963	0.06595271526711913	0.06965531164533867	0.06364203342921984	0.06730476725290574	0.08119722514527247	0.06972326299723411	0.07392070718132966	0.0765851136479243	0.06836142820864166	0.06254296716956528	0.0696839613640381	0.07014240564687527	0.0769126710974826	0.06505228353887628	0.07799507587465265	0.07342977414955854	0.07766247855586816	0.06725265978292767	0.05868251040247889	0.06296758509270328	0.06296758509270328	0.06296758509270328	0.06296758509270328	0.06296758509270328	0.06296758509270328	0.06296758509270328	0.06296758509270328	0.06296758509270328	0.06296758509270328	0.06296758509270328	0.06296758509270328	0.06296758509270328	0.06296758509270328	0.06296758509270328	0.06296758509270328	0.06296758509270328	0.06296758509270328	0.06296758509270328	0.06296758509270328	0.06296758509270328	0.06296758509270328	0.06296758509270328	0.06296758509270328	0.06296758509270328	0.06296758509270328
0.07532781680588131	0.06081368832547187	0.0692246717373546	0.0569978381592575	0.06006820869648906	0.07923397616571491	0.06435679619073939	0.0790237512882155	0.07377385163457266	0.08296811907967612	0.09359920322946222	0.06044049909033967	0.0610599629149743	0.07060224448688932	0.09268261393860365	0.07032544713959743	0.06280330778488795	0.0904382385602838	0.07384870891058096	0.07576098757094663	0.07624072455259147	0.08073437941549333	0.08848097561215533	0.061440159378853124	0.06846862669424712	0.09919189549659617	0.08324617041126892	0.07829252545804759	0.05717920269476676	0.07819358934907823	0.0676863960219225	0.0676863960219225	0.0676863960219225	0.0676863960219225	0.0676863960219225	0.0676863960219225	0.0676863960219225	0.0676863960219225	0.0676863960219225	0.0676863960219225	0.0676863960219225	0.0676863960219225	0.0676863960219225	0.0676863960219225	0.0676863960219225	0.0676863960219225	0.0676863960219225	0.0676863960219225	0.0676863960219225	0.0676863960219225
0.056242227660665875	0.058498420522628616	0.052934691315031014	0.052748299437479926	0.05496991595786698	0.06442127638350921	0.06192161974455559	0.04624887717863413	0.053328867596065345	0.056651172528955414	0.04794494996038975	0.0633649363564541	0.054594593817283404	0.06782349490263838	0.05294419589448253	0.06418373625039779	0.05241442092687995	0.06438991233409846	0.05480600020620958	0.06080982218918886	0.0653806766458171	0.05684249788097416	0.05183921323796298	0.07370188863117676	0.05381136821661509	0.05684058831460755	0.05982920778679371	0.05545906142549685	0.05325897979993432	0.06236459918196934	0.05680697929839334	0.05958578924018134	0.05958578924018134	0.05958578924018134	0.05958578924018134	0.05958578924018134	0.05958578924018134	0.05958578924018134	0.05958578924018134	0.05958578924018134	0.05958578924018134	0.05958578924018134	0.05958578924018134	0.05958578924018134	0.05958578924018134	0.05958578924018134	0.05958578924018134	0.05958578924018134	0.05958578924018134	0.05958578924018134
0.053048633041955895	0.053174377385680115	0.05597153814734181	0.046664794148173025	0.04547522678101565	0.06076402475263083	0.06829750732354128	0.055970156659621614	0.05767086765841463	0.06959180379233909	0.06945520753026854	0.0694980296357898	0.07668021772028835	0.06838865979548374	0.07117011143533719	0.07208123871391671	0.07443432264481475	0.07387814361767141	0.06732837084190677	0.07249114023147187	0.06642818566150611	0.06944572530201296	0.08722012701144234	0.08166106689832289	0.07368274649030013	0.06885143145414889	0.0744355056280048	0.08222248667605032	0.06893553518024859	0.08061578916122829	0.07477566217073844	0.07477566217073844	0.07477566217073844	0.07477566217073844	0.07477566217073844	0.07477566217073844	0.07477566217073844	0.07477566217073844	0.07477566217073844	0.07477566217073844	0.07477566217073844	0.07477566217073844	0.07477566217073844	0.07477566217073844	0.07477566217073844	0.07477566217073844	0.07477566217073844	0.07477566217073844	0.07477566217073844	0.07477566217073844
0.05649481078457984	0.071084135555794	0.06113767936629501	0.06457289145982435	0.06140686532193234	0.07827546028773504	0.07276922982429872	0.07323508796170312	0.08775377299799107	0.06314996352180804	0.06668502851285893	0.07800259413805549	0.06646812740869806	0.07075590377051262	0.07766754879533005	0.06898298695872195	0.08090950982770459	0.08007959679252784	0.09785933599805813	0.07468153175925069	0.0862704338786544	0.0862704338786544	0.0862704338786544	0.0862704338786544	0.0862704338786544	0.0862704338786544	0.0862704338786544	0.0862704338786544	0.0862704338786544	0.0862704338786544	0.0862704338786544	0.0862704338786544	0.0862704338786544	0.0862704338786544	0.0862704338786544	0.0862704338786544	0.0862704338786544	0.0862704338786544	0.0862704338786544	0.0862704338786544	0.0862704338786544	0.0862704338786544	0.0862704338786544	0.0862704338786544	0.0862704338786544	0.0862704338786544	0.0862704338786544	0.0862704338786544	0.0862704338786544	0.0862704338786544
0.09998955724779604	0.07329903800798805	0.08379068941815067	0.06975201451881785	0.06212626022528316	0.074349058253072	0.0748167560953465	0.08215568618002635	0.07214903884219144	0.07208161624873671	0.07217118559418723	0.07893823845806326	0.07326908586020836	0.08094698002206349	0.06490147767228617	0.07152618896184088	0.07959741700650373	0.08783856357112887	0.06943971937318429	0.08376241862311327	0.08730987273846065	0.10702743628029907	0.07922635485162276	0.07025664937817921	0.09348163621653223	0.07794020497137635	0.07029470085057171	0.07411745291097403	0.07411745291097403	0.07411745291097403	0.07411745291097403	0.07411745291097403	0.07411745291097403	0.07411745291097403	0.07411745291097403	0.07411745291097403	0.07411745291097403	0.07411745291097403	0.07411745291097403	0.07411745291097403	0.07411745291097403	0.07411745291097403	0.07411745291097403	0.07411745291097403	0.07411745291097403	0.07411745291097403	0.07411745291097403	0.07411745291097403	0.07411745291097403	0.07411745291097403
0.07026909379215186	0.06395772021914616	0.0644968283189102	0.05848114874547503	0.059074540100128914	0.059386093345921945	0.05663682949859163	0.054479374852983424	0.05481892294481238	0.04790479596162479	0.05214795583360013	0.05610569426625593	0.05838780692018341	0.05434097079347902	0.06390408846820514	0.058788881590773744	0.06283638972534362	0.05962572604846039	0.0580698552248866	0.056881815476308	0.059610288443731056	0.04629765855930256	0.05228748719215052	0.06165690761236625	0.06898361558986298	0.05829510999657229	0.05843724327903459	0.057813036980847415	0.055832175230690076	0.06049435757632216	0.05546969846538639	0.05692166086279424	0.056195679664090316	0.056195679664090316	0.056195679664090316	0.056195679664090316	0.056195679664090316	0.056195679664090316	0.056195679664090316	0.056195679664090316	0.056195679664090316	0.056195679664090316	0.056195679664090316	0.056195679664090316	0.056195679664090316	0.056195679664090316	0.056195679664090316	0.056195679664090316	0.056195679664090316	0.056195679664090316
0.39946745574140724	0.25992718380800034	0.3078803169178056	0.2937046035270678	0.2672097527366413	0.3214825199835442	0.2780324808221368	0.2751275500990852	0.34948553723464615	0.3420220627339081	0.33671663913963196	0.2525972805035336	0.2932970659658649	0.3441048318119489	0.43328324367787685	0.3886940377449129	0.3886940377449129	0.3886940377449129	0.3886940377449129	0.3886940377449129	0.3886940377449129	0.3886940377449129	0.3886940377449129	0.3886940377449129	0.3886940377449129	0.3886940377449129	0.3886940377449129	0.3886940377449129	0.3886940377449129	0.3886940377449129	0.3886940377449129	0.3886940377449129	0.3886940377449129	0.3886940377449129	0.3886940377449129	0.3886940377449129	0.3886940377449129	0.3886940377449129	0.3886940377449129	0.3886940377449129	0.3886940377449129	0.3886940377449129	0.3886940377449129	0.3886940377449129	0.3886940377449129	0.3886940377449129	0.3886940377449129	0.3886940377449129	0.3886940377449129	0.3886940377449129
0.08460405157920554	0.04701408699384953	0.06610422665766118	0.07290652904553442	0.0670446263409102	0.07891485205251066	0.05947021446677327	0.07513194563818282	0.07430096362946588	0.05807133406100356	0.0639601486163016	0.07082675295758067	0.06487777603096422	0.07010982362406043	0.062070646631613526	0.04780475739227403	0.07413021601976885	0.06954960068285365	0.07159119418509763	0.06731896691720587	0.05971103086709387	0.05646708188965261	0.07834585738034298	0.06043241939844973	0.06938913838939637	0.06938913838939637	0.06938913838939637	0.06938913838939637	0.06938913838939637	0.06938913838939637	0.06938913838939637	0.06938913838939637	0.06938913838939637	0.06938913838939637	0.06938913838939637	0.06938913838939637	0.06938913838939637	0.06938913838939637	0.06938913838939637	0.06938913838939637	0.06938913838939637	0.06938913838939637	0.06938913838939637	0.06938913838939637	0.06938913838939637	0.06938913838939637	0.06938913838939637	0.06938913838939637	0.06938913838939637	0.06938913838939637
0.07562918873014564	0.10049779174240041	0.13205346982539326	0.14970830601600418	0.11830720366244667	0.10924628745503735	0.09180396329005931	0.09645352490470992	0.1070194501217684	0.10634049065713634	0.12356452151488789	0.10261373155192309	0.14596433099566464	0.12653256996770673	0.13448592370742538	0.12718443507140248	0.10542532183123049	0.157242045249935	0.11160129199122919	0.11754201242000159	0.10756535108643729	0.11301281865139502	0.10300728396337579	0.11305914900338292	0.10803321648337937	0.10803321648337937	0.10803321648337937	0.10803321648337937	0.10803321648337937	0.10803321648337937	0.10803321648337937	0.10803321648337937	0.10803321648337937	0.10803321648337937	0.10803321648337937	0.10803321648337937	0.10803321648337937	0.10803321648337937	0.10803321648337937	0.10803321648337937	0.10803321648337937	0.10803321648337937	0.10803321648337937	0.10803321648337937	0.10803321648337937	0.10803321648337937	0.10803321648337937	0.10803321648337937	0.10803321648337937	0.10803321648337937
0.0861782752496989	0.07732450632269497	0.07880477998021969	0.08056080656793672	0.09167047770361497	0.09891099871032794	0.07560643630617768	0.07959782835991344	0.06703668080090527	0.1082777947286077	0.10117081152867308	0.11096023147932636	0.07029561886565912	0.12005939748651256	0.08519927039351434	0.10571226481061728	0.11604600743420852	0.1106569473173359	0.09966370508736655	0.10744354477874483	0.09829165218305191	0.10513929327631237	0.11344167255874212	0.10428438334304535	0.11439862381822186	0.09642324910107514	0.11218179181432714	0.09728416686647622	0.10078745660959845	0.10641982978402252	0.1036036431968105	0.1036036431968105	0.1036036431968105	0.1036036431968105	0.1036036431968105	0.1036036431968105	0.1036036431968105	0.1036036431968105	0.1036036431968105	0.1036036431968105	0.1036036431968105	0.1036036431968105	0.1036036431968105	0.1036036431968105	0.1036036431968105	0.1036036431968105	0.1036036431968105	0.1036036431968105	0.1036036431968105	0.1036036431968105
0.03600098004706695	0.056568979103394305	0.06115474222306814	0.07647152737853023	0.07824137334259174	0.06114304784011353	0.06918711711101197	0.0664073619273146	0.07041801259775078	0.07951667337385153	0.06569989873096559	0.054297112677596064	0.11994752136169361	0.08712231701964483	0.08712231701964483	0.08712231701964483	0.08712231701964483	0.08712231701964483	0.08712231701964483	0.08712231701964483	0.08712231701964483	0.08712231701964483	0.08712231701964483	0.08712231701964483	0.08712231701964483	0.08712231701964483	0.08712231701964483	0.08712231701964483	0.08712231701964483	0.08712231701964483	0.08712231701964483	0.08712231701964483	0.08712231701964483	0.08712231701964483	0.08712231701964483	0.08712231701964483	0.08712231701964483	0.08712231701964483	0.08712231701964483	0.08712231701964483	0.08712231701964483	0.08712231701964483	0.08712231701964483	0.08712231701964483	0.08712231701964483	0.08712231701964483	0.08712231701964483	0.08712231701964483	0.08712231701964483	0.08712231701964483
0.1258861443616197	0.09154784911913932	0.07694143116407307	0.09578165145329147	0.07205632402540894	0.08606953808086348	0.0915861528741278	0.07336740410370894	0.07481659567166647	0.08089796399005343	0.07195569529051131	0.07394442090899732	0.06660893761160341	0.07343864792483293	0.06151062914670784	0.0905475324577985	0.07599090359733136	0.07466467393879415	0.0781107260221118	0.09316714132057466	0.07482189041761089	0.06726835103507287	0.08718758435887655	0.0756391215247797	0.06270744472812569	0.06917328312645268	0.06917328312645268	0.06917328312645268	0.06917328312645268	0.06917328312645268	0.06917328312645268	0.06917328312645268	0.06917328312645268	0.06917328312645268	0.06917328312645268	0.06917328312645268	0.06917328312645268	0.06917328312645268	0.06917328312645268	0.06917328312645268	0.06917328312645268	0.06917328312645268	0.06917328312645268	0.06917328312645268	0.06917328312645268	0.06917328312645268	0.06917328312645268	0.06917328312645268	0.06917328312645268	0.06917328312645268
0.08074677856787159	0.07426644572839752	0.07121728879194467	0.06636975103022691	0.06875160470920912	0.07515225559278889	0.08002454315158503	0.06290363802245884	0.0771272163140212	0.06317629886517417	0.08054258820168221	0.08254177245033217	0.08252105299065138	0.07207535223875329	0.07702102236579227	0.08338901902345416	0.07241962755962505	0.07731498085132307	0.06013652623744272	0.06613329469585962	0.061884588588516	0.06471762894132108	0.07193888094259288	0.09190732040610396	0.07566635074063499	0.1543137726970915	0.11499006171886325	0.11499006171886325	0.11499006171886325	0.11499006171886325	0.11499006171886325	0.11499006171886325	0.11499006171886325	0.11499006171886325	0.11499006171886325	0.11499006171886325	0.11499006171886325	0.11499006171886325	0.11499006171886325	0.11499006171886325	0.11499006171886325	0.11499006171886325	0.11499006171886325	0.11499006171886325	0.11499006171886325	0.11499006171886325	0.11499006171886325	0.11499006171886325	0.11499006171886325	0.11499006171886325
0.13585952830924367	0.1354920375520722	0.20208984009795178	0.19544874145286267	0.1840048297176036	0.20718910913971525	0.18425016876176	0.14516038954471122	0.16945857014132581	0.19009923882840019	0.15902021533563412	0.18345867413968694	0.2004675474107287	0.2165990789456053	0.2043123432610455	0.171077794940143	0.21171646197528446	0.1501722552847103	0.1909111025277809	0.23310684615204613	0.22543179932182042	0.24336517558769527	0.2028062420991141	0.23448953595679045	0.24756038889215	0.21962715363392624	0.2335937712630381	0.2335937712630381	0.2335937712630381	0.2335937712630381	0.2335937712630381	0.2335937712630381	0.2335937712630381	0.2335937712630381	0.2335937712630381	0.2335937712630381	0.2335937712630381	0.2335937712630381	0.2335937712630381	0.2335937712630381	0.2335937712630381	0.2335937712630381	0.2335937712630381	0.2335937712630381	0.2335937712630381	0.2335937712630381	0.2335937712630381	0.2335937712630381	0.2335937712630381	0.2335937712630381
0.04658829240237076	0.05228955317116828	0.048563241417819474	0.05987709743220452	0.06411646526982002	0.05820748594844781	0.06566055869973703	0.05901525058406928	0.06445541189269988	0.05232241052574719	0.0536810570249926	0.06073791087104638	0.04999393622501862	0.052100155400162114	0.05777172784013368	0.05691514736763024	0.05768078417709444	0.06161524862456356	0.05323935576375412	0.05613903270229669	0.05530497323801188	0.05884665139766159	0.054150629020889435	0.05479009019121211	0.05690858454072501	0.048288481369793336	0.052598532955259174	0.052598532955259174	0.052598532955259174	0.052598532955259174	0.052598532955259174	0.052598532955259174	0.052598532955259174	0.052598532955259174	0.052598532955259174	0.052598532955259174	0.052598532955259174	0.052598532955259174	0.052598532955259174	0.052598532955259174	0.052598532955259174	0.052598532955259174	0.052598532955259174	0.052598532955259174	0.052598532955259174	0.052598532955259174	0.052598532955259174	0.052598532955259174	0.052598532955259174	0.052598532955259174
0.10296767151925246	0.09714041166527242	0.07517623510621343	0.09031182198760206	0.07187605967785307	0.08884041305505562	0.08828707429918577	0.0873717972078357	0.07965221731542041	0.08089321558230864	0.09512094531531491	0.09160060569645014	0.11164282572829623	0.09443268264005135	0.10065718630680104	0.10826222172287597	0.08446458619602769	0.09539835033238116	0.08490904125158888	0.07877222857493368	0.0840277383313472	0.1056999094532328	0.07852294328277944	0.1059959562446456	0.08184192879695396	0.09391894252079977	0.09391894252079977	0.09391894252079977	0.09391894252079977	0.09391894252079977	0.09391894252079977	0.09391894252079977	0.09391894252079977	0.09391894252079977	0.09391894252079977	0.09391894252079977	0.09391894252079977	0.09391894252079977	0.09391894252079977	0.09391894252079977	0.09391894252079977	0.09391894252079977	0.09391894252079977	0.09391894252079977	0.09391894252079977	0.09391894252079977	0.09391894252079977	0.09391894252079977	0.09391894252079977	0.09391894252079977
0.10931126196638632	0.0777342087151503	0.08230651853800657	0.08256248805376545	0.0818653474723467	0.0820278673766998	0.0949473579627921	0.08348541168527775	0.07459885920604495	0.08148325331337639	0.08497856078280247	0.07661376285949359	0.07940010808612544	0.08174502466880702	0.09599955579215554	0.0724659085190312	0.0821752046786647	0.09863796601603597	0.08050634990045813	0.07821635126896306	0.08954072665463456	0.08168871575069957	0.09498597792195004	0.07365984025157188	0.08349632083630133	0.0785780805439366	0.0785780805439366	0.0785780805439366	0.0785780805439366	0.0785780805439366	0.0785780805439366	0.0785780805439366	0.0785780805439366	0.0785780805439366	0.0785780805439366	0.0785780805439366	0.0785780805439366	0.0785780805439366	0.0785780805439366	0.0785780805439366	0.0785780805439366	0.0785780805439366	0.0785780805439366	0.0785780805439366	0.0785780805439366	0.0785780805439366	0.0785780805439366	0.0785780805439366	0.0785780805439366	0.0785780805439366
0.06210461406671102	0.06043871320203145	0.048262326574584395	0.0676387641853469	0.059118157341787256	0.05642055334785683	0.04328334080951978	0.058576678718682836	0.05811175321648052	0.057219222242565516	0.05779999147160663	0.05569200602837472	0.05694392543633012	0.0506744040837143	0.0560999424530342	0.054787330337499024	0.055500915957638744	0.06792751900280977	0.061794174443320846	0.047626253865818445	0.0490791551793312	0.05961286498549181	0.05744972301864414	0.05768390679148011	0.04796787662483249	0.0528258917081563	0.0528258917081563	0.0528258917081563	0.0528258917081563	0.0528258917081563	0.0528258917081563	0.0528258917081563	0.0528258917081563	0.0528258917081563	0.0528258917081563	0.0528258917081563	0.0528258917081563	0.0528258917081563	0.0528258917081563	0.0528258917081563	0.0528258917081563	0.0528258917081563	0.0528258917081563	0.0528258917081563	0.0528258917081563	0.0528258917081563	0.0528258917081563	0.0528258917081563	0.0528258917081563	0.0528258917081563
0.08966092651019997	0.09292300835314198	0.06440865117685356	0.07669501531880508	0.08608990882679912	0.10022377439982137	0.09639288503240886	0.07278559272759892	0.09636684860024988	0.08682920818019471	0.08648142940824599	0.0678990683715697	0.08662179585843266	0.08406476114309519	0.09307380037564503	0.08758155085433939	0.11510919041925535	0.07812124962107833	0.07848883365264067	0.09635644024268701	0.08742263694766385	0.08742263694766385	0.08742263694766385	0.08742263694766385	0.08742263694766385	0.08742263694766385	0.08742263694766385	0.08742263694766385	0.08742263694766385	0.08742263694766385	0.08742263694766385	0.08742263694766385	0.08742263694766385	0.08742263694766385	0.08742263694766385	0.08742263694766385	0.08742263694766385	0.08742263694766385	0.08742263694766385	0.08742263694766385	0.08742263694766385	0.08742263694766385	0.08742263694766385	0.08742263694766385	0.08742263694766385	0.08742263694766385	0.08742263694766385	0.08742263694766385	0.08742263694766385	0.08742263694766385
0.05537031573831246	0.05084860558403786	0.047335931908652665	0.04652888827371791	0.04166384562499016	0.039990092908201914	0.039178337979583505	0.04962437001263724	0.04933729727121931	0.04296415024783064	0.050757929000124734	0.05859148249940093	0.043858050234676975	0.053697749390630406	0.05535753920030425	0.04387809546449386	0.04975697830828663	0.04195973994496829	0.06359485579427591	0.044783440096566166	0.05418914794542104	0.05418914794542104	0.05418914794542104	0.05418914794542104	0.05418914794542104	0.05418914794542104	0.05418914794542104	0.05418914794542104	0.05418914794542104	0.05418914794542104	0.05418914794542104	0.05418914794542104	0.05418914794542104	0.05418914794542104	0.05418914794542104	0.05418914794542104	0.05418914794542104	0.05418914794542104	0.05418914794542104	0.05418914794542104	0.05418914794542104	0.05418914794542104	0.05418914794542104	0.05418914794542104	0.05418914794542104	0.05418914794542104	0.05418914794542104	0.05418914794542104	0.05418914794542104	0.05418914794542104
0.17689862544839727	0.16305890639508824	0.13891562313709027	0.12469313087074266	0.1241083071603764	0.12599914261471504	0.1358841179713504	0.159447989939326	0.12858757224579725	0.14016216990991195	0.1275685282064516	0.15789074570587244	0.18305434309026464	0.17716400854439934	0.18357167507877376	0.13142571023407365	0.11694346946184211	0.17453673779677106	0.14905949703325946	0.18228712795390997	0.1526322688363453	0.1633118907750082	0.16633104476714192	0.11654117019582753	0.1475996001600828	0.1633575800501371	0.1518470903870215	0.15760233521857928	0.15760233521857928	0.15760233521857928	0.15760233521857928	0.15760233521857928	0.15760233521857928	0.15760233521857928	0.15760233521857928	0.15760233521857928	0.15760233521857928	0.15760233521857928	0.15760233521857928	0.15760233521857928	0.15760233521857928	0.15760233521857928	0.15760233521857928	0.15760233521857928	0.15760233521857928	0.15760233521857928	0.15760233521857928	0.15760233521857928	0.15760233521857928	0.15760233521857928
0.11723673114609275	0.08478503451032542	0.07771818499487794	0.07197244458231325	0.09403044244282041	0.08702496976138016	0.06515679693872352	0.09437847145571361	0.07986024103324035	0.09113669101949749	0.07183254172209139	0.08296578250314675	0.07874171096105403	0.07874250516293656	0.0813646917148591	0.0827695082478198	0.06821311358799256	0.08359878310045817	0.09106380194079626	0.06084647367318971	0.07090752069368733	0.06374370302144436	0.08243712382721173	0.1006961007639874	0.09156661229559956	0.09156661229559956	0.09156661229559956	0.09156661229559956	0.09156661229559956	0.09156661229559956	0.09156661229559956	0.09156661229559956	0.09156661229559956	0.09156661229559956	0.09156661229559956	0.09156661229559956	0.09156661229559956	0.09156661229559956	0.09156661229559956	0.09156661229559956	0.09156661229559956	0.09156661229559956	0.09156661229559956	0.09156661229559956	0.09156661229559956	0.09156661229559956	0.09156661229559956	0.09156661229559956	0.09156661229559956	0.09156661229559956
0.08826427344177273	0.08634667582670931	0.0745976244925457	0.08362415861250017	0.06468984367662048	0.08555391841360871	0.09432998414556926	0.07519617576254643	0.08032379028294442	0.08032061344224838	0.0746921127960801	0.07532956160264541	0.08316417684776903	0.08283287842640767	0.0725767444594956	0.06801375713482351	0.07565947255284207	0.09028228077275752	0.08946913754666601	0.08378399992374444	0.07716355588985967	0.07564043809079075	0.0720765797793713	0.08900212546620892	0.08649279514033639	0.1267384313488572	0.10661561324459679	0.10661561324459679	0.10661561324459679	0.10661561324459679	0.10661561324459679	0.10661561324459679	0.10661561324459679	0.10661561324459679	0.10661561324459679	0.10661561324459679	0.10661561324459679	0.10661561324459679	0.10661561324459679	0.10661561324459679	0.10661561324459679	0.10661561324459679	0.10661561324459679	0.10661561324459679	0.10661561324459679	0.10661561324459679	0.10661561324459679	0.10661561324459679	0.10661561324459679	0.10661561324459679
0.15507613126117353	0.15107977317422508	0.13051881229537415	0.10692998390571136	0.11950115369738613	0.11767491609506667	0.18692416126589592	0.12330749618804936	0.13865868630421072	0.10729589414192031	0.1291570771195384	0.1379362172286036	0.1277221120100441	0.13082141441746425	0.12646820754319382	0.10983173571514677	0.14272588533138963	0.1277155844031373	0.12720433209927148	0.13287142313235167	0.11444615629852525	0.10336884161680944	0.13476447709812406	0.11906665935746676	0.11906665935746676	0.11906665935746676	0.11906665935746676	0.11906665935746676	0.11906665935746676	0.11906665935746676	0.11906665935746676	0.11906665935746676	0.11906665935746676	0.11906665935746676	0.11906665935746676	0.11906665935746676	0.11906665935746676	0.11906665935746676	0.11906665935746676	0.11906665935746676	0.11906665935746676	0.11906665935746676	0.11906665935746676	0.11906665935746676	0.11906665935746676	0.11906665935746676	0.11906665935746676	0.11906665935746676	0.11906665935746676	0.11906665935746676
0.07219688479981837	0.061520532212451406	0.05841101669815253	0.056790529907889416	0.05541823727783437	0.07085856531048432	0.07314326114232232	0.051446076674883184	0.0606863458162774	0.06486859159124113	0.061044232859958726	0.06456679165276477	0.053876560280577274	0.06360662959493442	0.06288807377365786	0.0664822857512244	0.06589820207199287	0.06959358177243716	0.07067887411861798	0.06167724529185511	0.0714637223413527	0.06657048381660391	0.06657048381660391	0.06657048381660391	0.06657048381660391	0.06657048381660391	0.06657048381660391	0.06657048381660391	0.06657048381660391	0.06657048381660391	0.06657048381660391	0.06657048381660391	0.06657048381660391	0.06657048381660391	0.06657048381660391	0.06657048381660391	0.06657048381660391	0.06657048381660391	0.06657048381660391	0.06657048381660391	0.06657048381660391	0.06657048381660391	0.06657048381660391	0.06657048381660391	0.06657048381660391	0.06657048381660391	0.06657048381660391	0.06657048381660391	0.06657048381660391	0.06657048381660391
0.062234401065879845	0.055297996994910684	0.05404119624423457	0.055794852011652026	0.048139910107275474	0.06385557257067234	0.060235854016620335	0.05083435814002929	0.05244258267516892	0.05011123710484731	0.05193376134178316	0.05387949686585023	0.06282199594708038	0.06497102890258653	0.06385776283480657	0.06340789280649248	0.04617658096886288	0.06400511439303158	0.05605898240233082	0.060860603860451834	0.05253355118330752	0.0552757288913688	0.0577763808832856	0.05248057762792511	0.06130422220034049	0.06775232930743515	0.06078093012072907	0.06258120297278628	0.05205435316849763	0.05391144126120327	0.04273307549998536	0.06281850046140855	0.07460843722286861	0.06871346884213858	0.06871346884213858	0.06871346884213858	0.06871346884213858	0.06871346884213858	0.06871346884213858	0.06871346884213858	0.06871346884213858	0.06871346884213858	0.06871346884213858	0.06871346884213858	0.06871346884213858	0.06871346884213858	0.06871346884213858	0.06871346884213858	0.06871346884213858	0.06871346884213858
0.07071812394562003	0.08097043525239782	0.06904170449666505	0.06342326160519318	0.06643016404230406	0.06649643389137144	0.05467888818203592	0.05533578657930452	0.061728205484264775	0.06269062393347218	0.05624874650548881	0.060255636341279104	0.06551227262495066	0.07427006248948893	0.07104600074169728	0.0692525763643462	0.06518953521005265	0.056554376734942506	0.055264945209816535	0.057825098607128055	0.06799820643282858	0.06231878400312632	0.07237572015931557	0.05305380526526945	0.0634217453947196	0.050775494248770175	0.06310041894204071	0.0559303766852706	0.054898787318244435	0.05944818854041682	0.07097484189083539	0.08627831676083589	0.06829276141250781	0.07728553908667185	0.07728553908667185	0.07728553908667185	0.07728553908667185	0.07728553908667185	0.07728553908667185	0.07728553908667185	0.07728553908667185	0.07728553908667185	0.07728553908667185	0.07728553908667185	0.07728553908667185	0.07728553908667185	0.07728553908667185	0.07728553908667185	0.07728553908667185	0.07728553908667185
0.061417761723201514	0.07035112695799903	0.06234710646894436	0.07626128225781033	0.07045431196812267	0.07136895910313483	0.08662425259860586	0.08219556566213419	0.0800780638744696	0.07182188739249272	0.07585189720186254	0.08093349594311652	0.08059543291404533	0.07632348387846492	0.08107186114880811	0.08248207731110606	0.069883972383704	0.06980714760198564	0.07230677051995187	0.08506813943215523	0.06565845138815603	0.07536329541015563	0.07536329541015563	0.07536329541015563	0.07536329541015563	0.07536329541015563	0.07536329541015563	0.07536329541015563	0.07536329541015563	0.07536329541015563	0.07536329541015563	0.07536329541015563	0.07536329541015563	0.07536329541015563	0.07536329541015563	0.07536329541015563	0.07536329541015563	0.07536329541015563	0.07536329541015563	0.07536329541015563	0.07536329541015563	0.07536329541015563	0.07536329541015563	0.07536329541015563	0.07536329541015563	0.07536329541015563	0.07536329541015563	0.07536329541015563	0.07536329541015563	0.07536329541015563
0.06101017386627084	0.05205259156979954	0.058297671380804425	0.04488245514950233	0.049412214945090425	0.05837229659572776	0.05151439501855097	0.04553126666756573	0.04665117889643961	0.05287171131676427	0.056433400937770654	0.05102072871726992	0.04260362416388045	0.05223367749932534	0.045401742254382926	0.056978727631162115	0.04785113179215608	0.04051396216587754	0.046326717066033474	0.050167018179363386	0.05460861505885862	0.08428087812257887	0.05380416918018549	0.04280314634055545	0.048303657760370475	0.048303657760370475	0.048303657760370475	0.048303657760370475	0.048303657760370475	0.048303657760370475	0.048303657760370475	0.048303657760370475	0.048303657760370475	0.048303657760370475	0.048303657760370475	0.048303657760370475	0.048303657760370475	0.048303657760370475	0.048303657760370475	0.048303657760370475	0.048303657760370475	0.048303657760370475	0.048303657760370475	0.048303657760370475	0.048303657760370475	0.048303657760370475	0.048303657760370475	0.048303657760370475	0.048303657760370475	0.048303657760370475
0.07046884245010734	0.08896341993366294	0.09293124505315628	0.07925078696370375	0.08036833143311677	0.08643678672648238	0.08757169655228215	0.10462310031823398	0.09079838573356257	0.07200653339628056	0.08616564389584248	0.07911114736391035	0.08821284585458261	0.08525006024402862	0.07413079671102898	0.06627434393761346	0.0934066562984717	0.08634856137929962	0.09195558741653775	0.08533034536878102	0.08664873077809339	0.06451773296274119	0.09049053451006311	0.0745590494622318	0.08556041693680852	0.0625827881279439	0.07407160253237621	0.07407160253237621	0.07407160253237621	0.07407160253237621	0.07407160253237621	0.07407160253237621	0.07407160253237621	0.07407160253237621	0.07407160253237621	0.07407160253237621	0.07407160253237621	0.07407160253237621	0.07407160253237621	0.07407160253237621	0.07407160253237621	0.07407160253237621	0.07407160253237621	0.07407160253237621	0.07407160253237621	0.07407160253237621	0.07407160253237621	0.07407160253237621	0.07407160253237621	0.07407160253237621
0.08676613347391603	0.07746223283704888	0.059436203625802514	0.06805375443743164	0.05548171712192447	0.07099551420080553	0.05564931052060501	0.0662427603381654	0.07442110501050556	0.06897841166500465	0.061958637147721256	0.06797593996913769	0.05690000854224889	0.06376049101680181	0.06158842498389819	0.08281439701981401	0.06733994027198288	0.06858799797383847	0.06403148102817581	0.06649274892694755	0.06526211497756168	0.06526211497756168	0.06526211497756168	0.06526211497756168	0.06526211497756168	0.06526211497756168	0.06526211497756168	0.06526211497756168	0.06526211497756168	0.06526211497756168	0.06526211497756168	0.06526211497756168	0.06526211497756168	0.06526211497756168	0.06526211497756168	0.06526211497756168	0.06526211497756168	0.06526211497756168	0.06526211497756168	0.06526211497756168	0.06526211497756168	0.06526211497756168	0.06526211497756168	0.06526211497756168	0.06526211497756168	0.06526211497756168	0.06526211497756168	0.06526211497756168	0.06526211497756168	0.06526211497756168
0.06862291845183656	0.060021794924319215	0.06827628414948551	0.06220162006872242	0.06802770566794304	0.04652665843732114	0.06720783806106236	0.07447862169318581	0.07006684646718823	0.0622243322602713	0.05534936113052499	0.0792041644728769	0.06964486517123784	0.08204846197794993	0.07229392938021932	0.06728577291967368	0.06411476702221959	0.08755621329873398	0.06871895420372737	0.05580800519597054	0.06494986221483288	0.07480546275844842	0.06987766248664065	0.06987766248664065	0.06987766248664065	0.06987766248664065	0.06987766248664065	0.06987766248664065	0.06987766248664065	0.06987766248664065	0.06987766248664065	0.06987766248664065	0.06987766248664065	0.06987766248664065	0.06987766248664065	0.06987766248664065	0.06987766248664065	0.06987766248664065	0.06987766248664065	0.06987766248664065	0.06987766248664065	0.06987766248664065	0.06987766248664065	0.06987766248664065	0.06987766248664065	0.06987766248664065	0.06987766248664065	0.06987766248664065	0.06987766248664065	0.06987766248664065
0.11804007872870034	0.1251080424508112	0.09591184632185537	0.10575504751699884	0.08722452973772216	0.1186578163878628	0.09680097799873454	0.09983272809423274	0.09916307537093554	0.10927044298052137	0.08863662696625874	0.0938780105511401	0.09541733249401739	0.1166281753123723	0.1033763357285915	0.09825867981023051	0.09015201340766911	0.09317812431591822	0.09569181729013945	0.14448994575781457	0.12009088152397701	0.12009088152397701	0.12009088152397701	0.12009088152397701	0.12009088152397701	0.12009088152397701	0.12009088152397701	0.12009088152397701	0.12009088152397701	0.12009088152397701	0.12009088152397701	0.12009088152397701	0.12009088152397701	0.12009088152397701	0.12009088152397701	0.12009088152397701	0.12009088152397701	0.12009088152397701	0.12009088152397701	0.12009088152397701	0.12009088152397701	0.12009088152397701	0.12009088152397701	0.12009088152397701	0.12009088152397701	0.12009088152397701	0.12009088152397701	0.12009088152397701	0.12009088152397701	0.12009088152397701
0.12743487618557006	0.08411104270815596	0.11407803358193475	0.11159679824193501	0.125894709757988	0.12044784778927517	0.09783469967171166	0.09824392557435531	0.08814233453492988	0.107076068280708	0.12990367752880858	0.10032427413809072	0.10016715890873983	0.08530411820917329	0.11291232562933837	0.10258202500994279	0.1143265650556289	0.09089956501728196	0.07360118227748932	0.09398112628520922	0.11128647483286484	0.09350045460328245	0.08154415122299559	0.08752230291313902	0.08752230291313902	0.08752230291313902	0.08752230291313902	0.08752230291313902	0.08752230291313902	0.08752230291313902	0.08752230291313902	0.08752230291313902	0.08752230291313902	0.08752230291313902	0.08752230291313902	0.08752230291313902	0.08752230291313902	0.08752230291313902	0.08752230291313902	0.08752230291313902	0.08752230291313902	0.08752230291313902	0.08752230291313902	0.08752230291313902	0.08752230291313902	0.08752230291313902	0.08752230291313902	0.08752230291313902	0.08752230291313902	0.08752230291313902
0.07443548615713823	0.06931700368353598	0.07504737619211808	0.08748039329846773	0.07456084908745907	0.09612268905775122	0.073011844574335	0.07157607619828142	0.06517590680852384	0.09244749104410246	0.0737351403127235	0.07422539985033097	0.08365919985477113	0.08282522005613065	0.06747248999176234	0.10078100329522835	0.0923349541966824	0.0671220044359483	0.07426021153623436	0.07798540152161741	0.09917301539318413	0.0853944400419788	0.09228372771758146	0.09228372771758146	0.09228372771758146	0.09228372771758146	0.09228372771758146	0.09228372771758146	0.09228372771758146	0.09228372771758146	0.09228372771758146	0.09228372771758146	0.09228372771758146	0.09228372771758146	0.09228372771758146	0.09228372771758146	0.09228372771758146	0.09228372771758146	0.09228372771758146	0.09228372771758146	0.09228372771758146	0.09228372771758146	0.09228372771758146	0.09228372771758146	0.09228372771758146	0.09228372771758146	0.09228372771758146	0.09228372771758146	0.09228372771758146	0.09228372771758146
0.09763676321045958	0.08794453066638327	0.09602302550454425	0.09213211430904901	0.08371666151999407	0.08536680846229053	0.10416576126479822	0.0854153613793186	0.09619958168190326	0.10063612447441829	0.08425359340693268	0.10053807288270288	0.08827434083020194	0.08845920678710006	0.12255222586541678	0.08936933313539415	0.09997482223012169	0.09143810330766454	0.10041457705677032	0.09130093302969665	0.09828352711956324	0.09298852001144263	0.09461119461069245	0.11252053500213884	0.10142392129997449	0.0893033943101765	0.10851827610617262	0.11006335746172306	0.09206621911479856	0.1070767791680924	0.1251352007798811	0.11610598997398675	0.11610598997398675	0.11610598997398675	0.11610598997398675	0.11610598997398675	0.11610598997398675	0.11610598997398675	0.11610598997398675	0.11610598997398675	0.11610598997398675	0.11610598997398675	0.11610598997398675	0.11610598997398675	0.11610598997398675	0.11610598997398675	0.11610598997398675	0.11610598997398675	0.11610598997398675	0.11610598997398675
0.06585235667958057	0.07910039282736897	0.07341312201149303	0.06935440857527839	0.06722105362609056	0.07477978931577642	0.09239906111329307	0.06027530187421918	0.05985979593135592	0.06951591972973355	0.06888998701117897	0.0761763523831144	0.0679791781027169	0.07651228571058437	0.08804035002700142	0.08691437231376704	0.07656092374168397	0.07417969292957739	0.06935399489010415	0.07651488487891414	0.07796205045020008	0.07836066414751279	0.08354411983351125	0.06851541301491146	0.08303999167730668	0.0763285924691685	0.08249372686587766	0.07447759021056112	0.08038166200580338	0.06301005234724157	0.0847098689077742	0.07385996062750788	0.07385996062750788	0.07385996062750788	0.07385996062750788	0.07385996062750788	0.07385996062750788	0.07385996062750788	0.07385996062750788	0.07385996062750788	0.07385996062750788	0.07385996062750788	0.07385996062750788	0.07385996062750788	0.07385996062750788	0.07385996062750788	0.07385996062750788	0.07385996062750788	0.07385996062750788	0.07385996062750788
0.07551251351578875	0.09981172561890364	0.10180939985489044	0.12162390053710345	0.11185291412663007	0.07671388977341116	0.11538106411143098	0.08698235277774653	0.12954406816087036	0.10003639167634046	0.09972784931017456	0.07914775957207063	0.10796426526351185	0.08078562621696653	0.09147104333015328	0.11589574520106548	0.09747747949298144	0.09540736671409437	0.12322144518674433	0.09605684371075511	0.10184003514431808	0.0989484394275366	0.0989484394275366	0.0989484394275366	0.0989484394275366	0.0989484394275366	0.0989484394275366	0.0989484394275366	0.0989484394275366	0.0989484394275366	0.0989484394275366	0.0989484394275366	0.0989484394275366	0.0989484394275366	0.0989484394275366	0.0989484394275366	0.0989484394275366	0.0989484394275366	0.0989484394275366	0.0989484394275366	0.0989484394275366	0.0989484394275366	0.0989484394275366	0.0989484394275366	0.0989484394275366	0.0989484394275366	0.0989484394275366	0.0989484394275366	0.0989484394275366	0.0989484394275366
0.7156733637875301	0.569792713066789	0.6265909064851853	0.6838119656265815	0.4112596251597079	0.6833613603027703	0.6365276270823303	0.605854586553398	0.5869362907600477	0.657147856583314	0.4039101333436235	0.6930555969903058	0.39448091643919014	0.578319739990287	0.546717898360351	0.5421088591316742	0.5655327580696663	0.3288055067942604	0.678046486084796	0.5483302114280255	0.40168904913705905	0.47500963028254234	0.47500963028254234	0.47500963028254234	0.47500963028254234	0.47500963028254234	0.47500963028254234	0.47500963028254234	0.47500963028254234	0.47500963028254234	0.47500963028254234	0.47500963028254234	0.47500963028254234	0.47500963028254234	0.47500963028254234	0.47500963028254234	0.47500963028254234	0.47500963028254234	0.47500963028254234	0.47500963028254234	0.47500963028254234	0.47500963028254234	0.47500963028254234	0.47500963028254234	0.47500963028254234	0.47500963028254234	0.47500963028254234	0.47500963028254234	0.47500963028254234	0.47500963028254234
0.09661989300499406	0.09285763433969044	0.09612722230272672	0.0966812418790859	0.07613348619291294	0.10055680255250789	0.07765806646102273	0.08865680549545775	0.08713350450614947	0.08573978932768787	0.09399387856743067	0.08248513472205425	0.09687859751045196	0.10146385482200321	0.08786012044977998	0.1019392272088005	0.09614451122738517	0.10284927724308746	0.0970308024184931	0.09534813934136364	0.07007215588704258	0.09377802194502426	0.0980713592443458	0.10739809246061974	0.07739427091439245	0.08780055699674764	0.0860379217405337	0.08013568619852234	0.08887042134565062	0.08450305377208649	0.08450305377208649	0.08450305377208649	0.08450305377208649	0.08450305377208649	0.08450305377208649	0.08450305377208649	0.08450305377208649	0.08450305377208649	0.08450305377208649	0.08450305377208649	0.08450305377208649	0.08450305377208649	0.08450305377208649	0.08450305377208649	0.08450305377208649	0.08450305377208649	0.08450305377208649	0.08450305377208649	0.08450305377208649	0.08450305377208649
0.07516026389261285	0.06498299537858204	0.07136033976510739	0.05449855710980411	0.05861291604598573	0.07608531508257343	0.06820833905876145	0.07098442984326289	0.053590829872093335	0.06449823570472514	0.08177618345168255	0.06832526625932753	0.08765690533419067	0.08067961847970903	0.09513370915969897	0.08274551401392598	0.06674535560037165	0.07030485174737573	0.0791536170969323	0.057933834175374115	0.0786689997402487	0.07417756652147912	0.09750865318559208	0.08150937837553653	0.06887612025064002	0.07198632908231106	0.07432094317091985	0.07562728215548718	0.08518624446652179	0.07272482300891954	0.07969282626879598	0.09165442619187515	0.09632637346023873	0.0835118057616034	0.08801940560524406	0.08576560568342374	0.08576560568342374	0.08576560568342374	0.08576560568342374	0.08576560568342374	0.08576560568342374	0.08576560568342374	0.08576560568342374	0.08576560568342374	0.08576560568342374	0.08576560568342374	0.08576560568342374	0.08576560568342374	0.08576560568342374	0.08576560568342374
0.07126272082584509	0.06907577957577361	0.054786924326246066	0.06188501718125048	0.07172560686255845	0.05689561366729115	0.06145868729504656	0.0447290610048263	0.06748648305449119	0.05564488337017323	0.0594582290393902	0.06933712306404484	0.056659819764071695	0.06323269376508121	0.06077374650848748	0.06451388730496052	0.05910046886826528	0.07568064935885382	0.06850032636726915	0.05906859221713465	0.06351853146071453	0.05639465695038597	0.06622344707521832	0.05784568265393937	0.0708935014955933	0.08053492495828729	0.07758555911668216	0.06859861578344108	0.06649826775155018	0.06984919331749233	0.0630687644550862	0.06827938087811056	0.0731936736254237	0.07575948066683472	0.06254813742433063	0.06803230156948721	0.0572222260444229	0.06888609291706387	0.06554194255295344	0.05959797529035604	0.06256995892165475	0.06256995892165475	0.06256995892165475	0.06256995892165475	0.06256995892165475	0.06256995892165475	0.06256995892165475	0.06256995892165475	0.06256995892165475	0.06256995892165475
0.11501039759574898	0.06464360403548813	0.07308378683452181	0.06881455088110777	0.0700160606139441	0.08315146275359081	0.07371503384887378	0.07701962241750514	0.07337640057450326	0.08870588118451536	0.07390002815821603	0.06017908393789464	0.07858059638640136	0.06787469176482042	0.07640711472924824	0.06494046628444285	0.07426052726570509	0.07742942479059346	0.07272538260679551	0.0783401965820061	0.07701217439771267	0.0790873891372228	0.08027408592439574	0.07349246639374621	0.06872454028951196	0.07110850334162909	0.07110850334162909	0.07110850334162909	0.07110850334162909	0.07110850334162909	0.07110850334162909	0.07110850334162909	0.07110850334162909	0.07110850334162909	0.07110850334162909	0.07110850334162909	0.07110850334162909	0.07110850334162909	0.07110850334162909	0.07110850334162909	0.07110850334162909	0.07110850334162909	0.07110850334162909	0.07110850334162909	0.07110850334162909	0.07110850334162909	0.07110850334162909	0.07110850334162909	0.07110850334162909	0.07110850334162909
0.06452426389158633	0.06095991446239852	0.0585385878956765	0.06394142536951035	0.06071498293728136	0.06099189748146374	0.06019041872093439	0.061882187635643716	0.06522257327664888	0.06931457139586916	0.059412901739299084	0.0659710053922268	0.05015667305974833	0.0523043485464364	0.058908106079332674	0.05553757874872653	0.05773712796995505	0.0622694622320016	0.04534085637647927	0.06684165682720986	0.05909868865443702	0.059997348722214384	0.05766356513824274	0.05508415832860911	0.05527811784933091	0.055844254262003866	0.05159826219510668	0.05596527301837587	0.051099229819779206	0.05868502307455951	0.050490725574669694	0.05458787432461461	0.05458787432461461	0.05458787432461461	0.05458787432461461	0.05458787432461461	0.05458787432461461	0.05458787432461461	0.05458787432461461	0.05458787432461461	0.05458787432461461	0.05458787432461461	0.05458787432461461	0.05458787432461461	0.05458787432461461	0.05458787432461461	0.05458787432461461	0.05458787432461461	0.05458787432461461	0.05458787432461461
0.23633427112149838	0.22781285453935585	0.15528031562183434	0.1842559747801347	0.18942551387344594	0.15217795595940836	0.3059128877624185	0.21687104525769438	0.2764130924034815	0.20973996813493184	0.25643980509642433	0.10542649004447316	0.18922076904417215	0.2343925403659926	0.20999729503114564	0.19342689936874605	0.2310149959614909	0.18784117844347362	0.20758709440444298	0.1176215398041287	0.17472733114473507	0.17649975580180455	0.1267019223328012	0.26068777616719896	0.27799265819606045	0.15291697414651031	0.2154548161712854	0.2154548161712854	0.2154548161712854	0.2154548161712854	0.2154548161712854	0.2154548161712854	0.2154548161712854	0.2154548161712854	0.2154548161712854	0.2154548161712854	0.2154548161712854	0.2154548161712854	0.2154548161712854	0.2154548161712854	0.2154548161712854	0.2154548161712854	0.2154548161712854	0.2154548161712854	0.2154548161712854	0.2154548161712854	0.2154548161712854	0.2154548161712854	0.2154548161712854	0.2154548161712854
0.06515193245407372	0.05187858662924626	0.057760947181852845	0.0588345292192756	0.05544498542603553	0.05104902683054904	0.07038933427336588	0.0617328161283821	0.05932389508886413	0.06865657042096016	0.057848042993629126	0.06257895641112855	0.05559311014830043	0.05977694489282999	0.05382678586001491	0.07658601469095073	0.05708604375962852	0.047839118729346895	0.052465632052686714	0.050519784243684945	0.0668932598627803	0.056657898491966986	0.05627081484421535	0.056464356668091166	0.056464356668091166	0.056464356668091166	0.056464356668091166	0.056464356668091166	0.056464356668091166	0.056464356668091166	0.056464356668091166	0.056464356668091166	0.056464356668091166	0.056464356668091166	0.056464356668091166	0.056464356668091166	0.056464356668091166	0.056464356668091166	0.056464356668091166	0.056464356668091166	0.056464356668091166	0.056464356668091166	0.056464356668091166	0.056464356668091166	0.056464356668091166	0.056464356668091166	0.056464356668091166	0.056464356668091166	0.056464356668091166	0.056464356668091166
0.0839660116952193	0.1175879421197249	0.11687100521524943	0.10552137781758388	0.10882465599993997	0.09173522102595288	0.09712996104965858	0.09922985850472664	0.0915868091227634	0.13554478153429622	0.12455655202445172	0.12134279854463202	0.09583062569141576	0.12947846663653115	0.09928317206186922	0.1106515152452684	0.10907434173718052	0.11357974694623765	0.10421856757943941	0.12553924123734153	0.11649186516216431	0.0766900709293285	0.1063947607325127	0.07875353817261306	0.08792770517335517	0.10247860288891242	0.11244339942889828	0.09575908594459318	0.09892034089941308	0.09689523383817504	0.19955766730836863	0.14822645057327186	0.14822645057327186	0.14822645057327186	0.14822645057327186	0.14822645057327186	0.14822645057327186	0.14822645057327186	0.14822645057327186	0.14822645057327186	0.14822645057327186	0.14822645057327186	0.14822645057327186	0.14822645057327186	0.14822645057327186	0.14822645057327186	0.14822645057327186	0.14822645057327186	0.14822645057327186	0.14822645057327186
0.19557526659133234	0.16821479830320787	0.2049876097821559	0.18283764800839847	0.2038841174623351	0.20721265600696118	0.31927484963414376	0.23575780267885313	0.2487142624685145	0.2912255279697921	0.23824990709798974	0.21152307158326886	0.27492090298774086	0.20366864973823484	0.1990650711670403	0.23913670877606988	0.13595400683634423	0.1841920225700349	0.2727201694321617	0.26005360515250314	0.18443221538988433	0.19667332225069453	0.21600888578392427	0.22225356294457116	0.21640459599365572	0.24320386225343998	0.30331512662119126	0.2399315701852895	0.22392912721112077	0.2856668405536006	0.22229721895834256	0.25378782421437096	0.3154235414692055	0.23286338348674424	0.2605922421097362	0.24042511330844105	0.27887121509062773	0.31093689748767234	0.29490405628915006	0.29490405628915006	0.29490405628915006	0.29490405628915006	0.29490405628915006	0.29490405628915006	0.29490405628915006	0.29490405628915006	0.29490405628915006	0.29490405628915006	0.29490405628915006	0.29490405628915006
0.13521709252576197	0.07626578593337542	0.07751632620857278	0.15607712441267407	0.11453307555103125	0.11586287510896744	0.13911715986234324	0.07780826452762055	0.07993678049079396	0.09537707420147869	0.11723531590160009	0.23764987609058202	0.11560428587942709	0.12637327264454234	0.08735280041133993	0.09990907408087643	0.17659904254429484	0.15037398611092573	0.15738530240091472	0.160827974134733	0.14661052391443985	0.1217052880658997	0.12063396082248289	0.17778748491553628	0.14141434503838163	0.1214461739861263	0.24560686460487932	0.15507793869208167	0.16742760791230699	0.0799200845555516	0.10455648402367876	0.1781444593585292	0.2187437485390328	0.12516398916405894	0.22147406256613678	0.2563431576595633	0.1421358618095567	0.2122400326668222	0.2638970874048663	0.17576513339639221	0.17869852753300117	0.17275451714426032	0.195429282000335	0.33620968664340395	0.26581948432186947	0.26581948432186947	0.26581948432186947	0.26581948432186947	0.26581948432186947	0.26581948432186947
0.11085201372454416	0.08997563845686289	0.11147774612298991	0.14124906063014941	0.10793698956086836	0.11485882312386797	0.12415192933990861	0.12306269043683223	0.10784732912247134	0.11378133877784265	0.1489984700848756	0.1218995585801471	0.09933979124252615	0.11239520813886865	0.10699989229890956	0.14295297308920013	0.10861014765247004	0.0806183515513823	0.14718979961407502	0.12335109719652283	0.11553781632822165	0.13047921385110495	0.12061721533390002	0.09973709489532329	0.12463071489084794	0.11303993691747431	0.11271065995571367	0.1277794728930603	0.1350958152907867	0.1069063234785924	0.1209653599361262	0.1392211854651322	0.14056354372104019	0.12381801669841486	0.14754317964925698	0.09853858025148525	0.14161413074000176	0.1365679553150301	0.1219417393526996	0.14728886067647634	0.1240509594987575	0.1309250580136919	0.13353829240857892	0.10850115627410986	0.13416023157219248	0.12133069392315117	0.12133069392315117	0.12133069392315117	0.12133069392315117	0.12133069392315117
0.13933707406789422	0.13975320346007827	0.09497206140467958	0.10685606485229955	0.09882520596983226	0.10678782286423315	0.11222597144244625	0.1131045308472207	0.11683577435136294	0.10330934122043896	0.12175477102195556	0.12388685029255862	0.11957229727350192	0.10985744813323692	0.12164056612586259	0.11657814466910049	0.13823625762458688	0.12597823999447727	0.10880106459070618	0.13019200804271172	0.1315273984713863	0.10992843118792542	0.10354260732378509	0.13076108389988303	0.13157660223861736	0.12128432316114152	0.11779198067370679	0.09709755699717283	0.138278248256117	0.13281141303392818	0.08685610964390514	0.1289013996584512	0.11807485391521734	0.1458227350595972	0.11700130375190311	0.12113902002470897	0.1312705432197677	0.1407444883821996	0.19210632887350976	0.16642540862785468	0.16642540862785468	0.16642540862785468	0.16642540862785468	0.16642540862785468	0.16642540862785468	0.16642540862785468	0.16642540862785468	0.16642540862785468	0.16642540862785468	0.16642540862785468
0.41248099740781324	0.2192449688347492	0.21387721094231382	0.2549839510894898	0.19997782618002494	0.2344497399688804	0.28400129590121065	0.20617275099126506	0.168968401872597	0.18757057643193104	0.18757057643193104	0.18757057643193104	0.18757057643193104	0.18757057643193104	0.18757057643193104	0.18757057643193104	0.18757057643193104	0.18757057643193104	0.18757057643193104	0.18757057643193104	0.18757057643193104	0.18757057643193104	0.18757057643193104	0.18757057643193104	0.18757057643193104	0.18757057643193104	0.18757057643193104	0.18757057643193104	0.18757057643193104	0.18757057643193104	0.18757057643193104	0.18757057643193104	0.18757057643193104	0.18757057643193104	0.18757057643193104	0.18757057643193104	0.18757057643193104	0.18757057643193104	0.18757057643193104	0.18757057643193104	0.18757057643193104	0.18757057643193104	0.18757057643193104	0.18757057643193104	0.18757057643193104	0.18757057643193104	0.18757057643193104	0.18757057643193104	0.18757057643193104	0.18757057643193104
0.05409329319235913	0.07425113485244064	0.05500785527041427	0.08077973674176438	0.18421314283674747	0.06203592785953381	0.14691625167085293	0.09284965727476321	0.1650843430909724	0.1151740744785882	0.1392311613078943	0.1491386444313365	0.2178752685640294	0.1084183334561743	0.15052269999404122	0.09711215070378831	0.20606181561371661	0.20075962713178774	0.21272233873956395	0.10504849962085921	0.1588854191802116	0.1588854191802116	0.1588854191802116	0.1588854191802116	0.1588854191802116	0.1588854191802116	0.1588854191802116	0.1588854191802116	0.1588854191802116	0.1588854191802116	0.1588854191802116	0.1588854191802116	0.1588854191802116	0.1588854191802116	0.1588854191802116	0.1588854191802116	0.1588854191802116	0.1588854191802116	0.1588854191802116	0.1588854191802116	0.1588854191802116	0.1588854191802116	0.1588854191802116	0.1588854191802116	0.1588854191802116	0.1588854191802116	0.1588854191802116	0.1588854191802116	0.1588854191802116	0.1588854191802116
0.17157695082042645	0.11373759372429765	0.21788407535083404	0.19235792906013524	0.24503982087225964	0.14748380619803358	0.23408026867018913	0.20823605902455103	0.16612609044722262	0.15381822270172157	0.18215498613439157	0.2236124883648108	0.2186672177795551	0.25368789808334535	0.21587655757697272	0.2565110476475804	0.25474668330189953	0.22099855126159088	0.22076337674173688	0.32127437882104853	0.2633207815873784	0.254483066600386	0.2553842451245275	0.2241059841019573	0.15558011800019006	0.2588290795496143	0.15923753522248096	0.2026237292698426	0.2595971767626948	0.2336205225127055	0.2840868457147388	0.20162748454189863	0.2428571651283187	0.2428571651283187	0.2428571651283187	0.2428571651283187	0.2428571651283187	0.2428571651283187	0.2428571651283187	0.2428571651283187	0.2428571651283187	0.2428571651283187	0.2428571651283187	0.2428571651283187	0.2428571651283187	0.2428571651283187	0.2428571651283187	0.2428571651283187	0.2428571651283187	0.2428571651283187
0.11448994748394387	0.06068265223674271	0.09259475363505339	0.08191834239180763	0.1040065270470957	0.09569323678823043	0.12487683232836001	0.06334865669240385	0.08881567931987387	0.07652215439814883	0.09251367373687412	0.07531919732724185	0.09525724113267547	0.09126062773253223	0.07453536535570805	0.07505628016052704	0.07824023640466642	0.09829566389245621	0.09860707715267591	0.06891694466525831	0.08715536988142722	0.06911458837052585	0.09315901105446722	0.08113679971249654	0.08113679971249654	0.08113679971249654	0.08113679971249654	0.08113679971249654	0.08113679971249654	0.08113679971249654	0.08113679971249654	0.08113679971249654	0.08113679971249654	0.08113679971249654	0.08113679971249654	0.08113679971249654	0.08113679971249654	0.08113679971249654	0.08113679971249654	0.08113679971249654	0.08113679971249654	0.08113679971249654	0.08113679971249654	0.08113679971249654	0.08113679971249654	0.08113679971249654	0.08113679971249654	0.08113679971249654	0.08113679971249654	0.08113679971249654
0.1871211248611799	0.15835442002995614	0.10809341301817282	0.15305779913408346	0.19732205530843047	0.149441905189968	0.17376614203580554	0.1560956283156258	0.1359129134472066	0.12278375839433363	0.11000349235656331	0.11639362537544848	0.11639362537544848	0.11639362537544848	0.11639362537544848	0.11639362537544848	0.11639362537544848	0.11639362537544848	0.11639362537544848	0.11639362537544848	0.11639362537544848	0.11639362537544848	0.11639362537544848	0.11639362537544848	0.11639362537544848	0.11639362537544848	0.11639362537544848	0.11639362537544848	0.11639362537544848	0.11639362537544848	0.11639362537544848	0.11639362537544848	0.11639362537544848	0.11639362537544848	0.11639362537544848	0.11639362537544848	0.11639362537544848	0.11639362537544848	0.11639362537544848	0.11639362537544848	0.11639362537544848	0.11639362537544848	0.11639362537544848	0.11639362537544848	0.11639362537544848	0.11639362537544848	0.11639362537544848	0.11639362537544848	0.11639362537544848	0.11639362537544848
0.1083531694432032	0.10020507421565314	0.09272348047701294	0.09789957853220768	0.08971263192332875	0.08704196450173422	0.09189558985283743	0.11162380172795082	0.08692599917730454	0.09929025855011674	0.09085102713929806	0.0766782997742929	0.10515112710363843	0.0863404302413716	0.09681362495750812	0.07752744475795306	0.09390092689141757	0.10346155801247518	0.09774171801672528	0.08477580963541796	0.07557641867500273	0.09370108768657752	0.09666237220085182	0.08708699756426466	0.09848887497505324	0.08961111796969001	0.08733280533585554	0.08784267954435712	0.08758774244010632	0.08758774244010632	0.08758774244010632	0.08758774244010632	0.08758774244010632	0.08758774244010632	0.08758774244010632	0.08758774244010632	0.08758774244010632	0.08758774244010632	0.08758774244010632	0.08758774244010632	0.08758774244010632	0.08758774244010632	0.08758774244010632	0.08758774244010632	0.08758774244010632	0.08758774244010632	0.08758774244010632	0.08758774244010632	0.08758774244010632	0.08758774244010632
0.06255137359567979	0.09337188714663229	0.07772016107722113	0.07646400835868362	0.08788720870171787	0.09566482149154851	0.10637554711208913	0.13547538727379113	0.11507122215596696	0.1216568203683356	0.10393374956915961	0.09342265618586579	0.12881123344727036	0.15152970406161512	0.13985208579553743	0.15462346050187542	0.1649746670731734	0.15261052748603185	0.15085178781683262	0.13573629046883628	0.16042004287912168	0.1497566446407045	0.15446474356632287	0.15519069240011438	0.1372702057214423	0.13755810112749048	0.13075510689972172	0.13612912018364554	0.14195084129804436	0.12716931642748536	0.12913010553235538	0.17544241067578187	0.15228625810406865	0.15228625810406865	0.15228625810406865	0.15228625810406865	0.15228625810406865	0.15228625810406865	0.15228625810406865	0.15228625810406865	0.15228625810406865	0.15228625810406865	0.15228625810406865	0.15228625810406865	0.15228625810406865	0.15228625810406865	0.15228625810406865	0.15228625810406865	0.15228625810406865	0.15228625810406865
0.09553889571765728	0.0806841669385669	0.08259426992756569	0.10300916371072233	0.07297388748912928	0.0806847112888832	0.09830378456547324	0.06517470467999963	0.06715172201165086	0.08590849505786745	0.09968113254575017	0.09760508961112728	0.1003344602396401	0.08302249866491572	0.13255641585379443	0.14632960025550304	0.14946845788916435	0.1118496263075425	0.09572054545035596	0.12381747522936269	0.1041265502533044	0.0995943904133704	0.11662464822494432	0.15586569447630838	0.11590766885817658	0.13625556685141418	0.16309414002443268	0.16388653390036853	0.15337382424541066	0.18199746346428886	0.14919008097167158	0.16429993975230484	0.13297337380223184	0.15118322484073526	0.14174462842112603	0.15417723953652476	0.1479609339788254	0.1479609339788254	0.1479609339788254	0.1479609339788254	0.1479609339788254	0.1479609339788254	0.1479609339788254	0.1479609339788254	0.1479609339788254	0.1479609339788254	0.1479609339788254	0.1479609339788254	0.1479609339788254	0.1479609339788254
0.08299824965238614	0.07354124051434242	0.08252074395131798	0.08681396160919222	0.0708027259929428	0.0790574661247734	0.07536331204668696	0.08828421310581556	0.09902654729594847	0.08008417787499955	0.0840465975589111	0.08432666813539766	0.0662549008394544	0.08454208663742029	0.09108353664265906	0.07589547466255794	0.075560306551432	0.0725237006102536	0.0826655640168923	0.06547159765990956	0.07266389290645645	0.07538256239687313	0.07113693123935193	0.07879286247914988	0.07804023626613725	0.09093521735685459	0.08143377944745975	0.09690232086684608	0.0644637646951251	0.08726512585995651	0.09487760165235991	0.0910713637561582	0.0910713637561582	0.0910713637561582	0.0910713637561582	0.0910713637561582	0.0910713637561582	0.0910713637561582	0.0910713637561582	0.0910713637561582	0.0910713637561582	0.0910713637561582	0.0910713637561582	0.0910713637561582	0.0910713637561582	0.0910713637561582	0.0910713637561582	0.0910713637561582	0.0910713637561582	0.0910713637561582
0.18396584159956686	0.14840238736960837	0.11978936919643624	0.129878605143991	0.12218788407344819	0.15717664879233023	0.13548101963662695	0.15914948119230327	0.11321898003742793	0.1653117721516529	0.15944975872870842	0.14796124631295843	0.11691454177813015	0.10987198325165987	0.1477994581764538	0.09719009797398817	0.1192637134713782	0.1433672793339497	0.11895239264672075	0.12185266175942468	0.1503859666194999	0.122447170494357	0.13210949545711217	0.0999939420042993	0.10496225868946608	0.1234440852238323	0.1137975252530228	0.11278198531818708	0.14372808013059507	0.10352791899993415	0.11175483704368536	0.10279178370845578	0.11511456694797312	0.12268165256217539	0.12254788661147763	0.12532259335617724	0.13557307632166	0.1304478348389186	0.1304478348389186	0.1304478348389186	0.1304478348389186	0.1304478348389186	0.1304478348389186	0.1304478348389186	0.1304478348389186	0.1304478348389186	0.1304478348389186	0.1304478348389186	0.1304478348389186	0.1304478348389186
0.03487433710973966	0.027329930158410922	0.05199317790889275	0.03937228739841999	0.04932592674906858	0.03025158615982122	0.02842646372312465	0.0	0.20878310632065838	0.19886610385931316	0.13936171140503742	0.11662154639079421	0.12200118794008602	0.13157992613724767	0.1238846494128537	0.14903810903692344	0.13561542366531093	0.13334872721552243	0.12194466330432058	0.16278320845121885	0.17545678704631013	0.14711293532705047	0.15048841476466548	0.1356873863653576	0.16332165476972743	0.15896751597042338	0.13627428792283894	0.13557778016152303	0.13620710292039628	0.1760752208245593	0.18942271123134663	0.37828114757584225	0.28385192940359444	0.28385192940359444	0.28385192940359444	0.28385192940359444	0.28385192940359444	0.28385192940359444	0.28385192940359444	0.28385192940359444	0.28385192940359444	0.28385192940359444	0.28385192940359444	0.28385192940359444	0.28385192940359444	0.28385192940359444	0.28385192940359444	0.28385192940359444	0.28385192940359444	0.28385192940359444
0.13881113118010885	0.14782930267191097	0.15611965907545575	0.10440467408566798	0.18768874266700655	0.10801857719400962	0.17323972913338398	0.148844385179236	0.10765189074975962	0.11126649466592005	0.1260852851846928	0.15137082566725696	0.1504101946041821	0.1109831438895318	0.13331885066725332	0.08737126412752591	0.10245192070350982	0.13580105172362017	0.1336097209168373	0.09038342348391662	0.1282128905696465	0.12411237104291248	0.12137987234228247	0.14122949791936734	0.06789408838449974	0.08256123692630336	0.12395031103005524	0.11094085435004111	0.20309157485989293	0.13037436480447054	0.17564819875449122	0.1530112817794809	0.1530112817794809	0.1530112817794809	0.1530112817794809	0.1530112817794809	0.1530112817794809	0.1530112817794809	0.1530112817794809	0.1530112817794809	0.1530112817794809	0.1530112817794809	0.1530112817794809	0.1530112817794809	0.1530112817794809	0.1530112817794809	0.1530112817794809	0.1530112817794809	0.1530112817794809	0.1530112817794809
0.08617255209492744	0.11226089158332343	0.06627608658031692	0.06010171844858069	0.09749671525219474	0.054815495075449756	0.12343402450697206	0.1194687249623602	0.11840369430575204	0.0880391430161714	0.11169335422208496	0.12941736107711946	0.1343306038871248	0.09229945690704276	0.10258251964524366	0.14019316087202768	0.11605826329027238	0.12703917864142478	0.10463038382674286	0.12779332656803036	0.09141721485759853	0.102046136654588	0.13361740963043559	0.12200566158962141	0.093724653685735	0.10076829220329979	0.09533364397406105	0.10616030981364892	0.07098571264030273	0.0939738507801301	0.11350571468500692	0.08181305819373817	0.10652336756146236	0.12579129581108944	0.12881199522540093	0.11204653643122979	0.11898168633648712	0.12217426390510011	0.11069755907905057	0.11871910941513886	0.11470833424709471	0.11470833424709471	0.11470833424709471	0.11470833424709471	0.11470833424709471	0.11470833424709471	0.11470833424709471	0.11470833424709471	0.11470833424709471	0.11470833424709471
0.09199052809337592	0.0939518626051147	0.10040246020200146	0.07589504823402891	0.0845635883400625	0.07898896074500789	0.08469343509657552	0.1006840147819525	0.09702386407045743	0.08884864101911868	0.07956945433303542	0.08295010980829184	0.09319574451708741	0.06595579076569885	0.0876419431663602	0.09536740458608889	0.07210122750313311	0.08190765419615145	0.0977000275020948	0.09244979087189827	0.07484912043145289	0.07157651421289651	0.09084305952494806	0.10055786819620506	0.07620374495786457	0.09473047198616484	0.07804167700391386	0.11942217055695521	0.08359480508301496	0.08459784563946272	0.08174820870762896	0.09809966490230167	0.08892631813854143	0.08911878403565952	0.08354425031833537	0.08633151717699745	0.08633151717699745	0.08633151717699745	0.08633151717699745	0.08633151717699745	0.08633151717699745	0.08633151717699745	0.08633151717699745	0.08633151717699745	0.08633151717699745	0.08633151717699745	0.08633151717699745	0.08633151717699745	0.08633151717699745	0.08633151717699745
0.12411779312238036	0.1629864160027585	0.12286698622885445	0.14559316907730882	0.16556636136719102	0.09771707153392464	0.11143643953019924	0.16673926488870822	0.1346920520959038	0.16707410373557507	0.09789069999538023	0.10486405907703122	0.12246627970929914	0.09450639374423207	0.14231314410833765	0.11503217912059796	0.11298408315615542	0.10396524373030044	0.1365387509000781	0.08594633554356425	0.11193531751277043	0.10389697470730891	0.11607249450690489	0.1416487784935941	0.11711288919096073	0.14697438073888544	0.10985782588731169	0.12847530942612426	0.1380520089863385	0.08991845424080867	0.11398523161357357	0.11398523161357357	0.11398523161357357	0.11398523161357357	0.11398523161357357	0.11398523161357357	0.11398523161357357	0.11398523161357357	0.11398523161357357	0.11398523161357357	0.11398523161357357	0.11398523161357357	0.11398523161357357	0.11398523161357357	0.11398523161357357	0.11398523161357357	0.11398523161357357	0.11398523161357357	0.11398523161357357	0.11398523161357357
0.2940870440692597	0.3691816833319964	0.26836345235360476	0.22341263065104655	0.23288005647082577	0.30302106104063053	0.27947401557856144	0.30184563537112513	0.3079479703511932	0.17120913569800883	0.17989988972827728	0.28491981149312	0.22178371136516892	0.3466869486073318	0.24047177695416735	0.24538858177771497	0.21308821789536792	0.2083545883346805	0.2827427868494036	0.1596609224616785	0.3046749430873821	0.2284789522739752	0.31516812951410633	0.25395596494684003	0.2917743931602604	0.3383507039618633	0.2379947452434769	0.26559442990515564	0.2038165143560742	0.31339534863088475	0.22143638745351293	0.20723376616335276	0.24269992225752687	0.2427564446599673	0.17182463025838993	0.2072905374591786	0.2072905374591786	0.2072905374591786	0.2072905374591786	0.2072905374591786	0.2072905374591786	0.2072905374591786	0.2072905374591786	0.2072905374591786	0.2072905374591786	0.2072905374591786	0.2072905374591786	0.2072905374591786	0.2072905374591786	0.2072905374591786
0.09267004062348648	0.11773475778118936	0.10590719189175683	0.09395975195980368	0.07491941254814025	0.08896353749891513	0.059315665373282624	0.09561333811582615	0.06576965414006218	0.08963028268442502	0.09481420162998887	0.092501894625509	0.08329474799872702	0.10079562277358967	0.09436929821226749	0.08009622845415859	0.10400401175995067	0.10344055087007198	0.09572940428769476	0.09713112440166947	0.07768629177237509	0.08886008178163732	0.09051780415819367	0.08555938388312265	0.09302443201608226	0.09592683400194471	0.0881086065651112	0.0874906726631178	0.08881280381801898	0.10259295804994686	0.0768765853956127	0.0813053799087528	0.07848248847747104	0.08975301616019493	0.09065683872437387	0.0902049274422844	0.0902049274422844	0.0902049274422844	0.0902049274422844	0.0902049274422844	0.0902049274422844	0.0902049274422844	0.0902049274422844	0.0902049274422844	0.0902049274422844	0.0902049274422844	0.0902049274422844	0.0902049274422844	0.0902049274422844	0.0902049274422844
0.0656310012882626	0.07168782350297494	0.042163328731766314	0.08993119883461677	0.07398523884957696	0.07681679096907926	0.05916709480465304	0.0783818245396535	0.06807864208576807	0.09840382165564733	0.07702296513996525	0.07974095613423694	0.09088986434894487	0.10076483196224363	0.08918210895670561	0.0731115886722507	0.08625326818678526	0.0841940501052952	0.08620045939191698	0.094106207159186	0.07150101089632158	0.08461766447818554	0.06813693404663601	0.08560496375188179	0.06132119632538339	0.07147937107439979	0.07346059217724295	0.08240369252177619	0.08775869199937485	0.07210299288372081	0.07993052808072741	0.07601676048222411	0.07601676048222411	0.07601676048222411	0.07601676048222411	0.07601676048222411	0.07601676048222411	0.07601676048222411	0.07601676048222411	0.07601676048222411	0.07601676048222411	0.07601676048222411	0.07601676048222411	0.07601676048222411	0.07601676048222411	0.07601676048222411	0.07601676048222411	0.07601676048222411	0.07601676048222411	0.07601676048222411
0.07766272963723737	0.07661755017517752	0.06947624241193169	0.07468954101558879	0.061860036051539787	0.07216614769029167	0.0662812791373589	0.06715376832344681	0.0767850544812512	0.06141763263063866	0.06741150651470441	0.08227012381363732	0.0538787115108204	0.07495029495149721	0.07492367210777143	0.05679273454890285	0.09817139785500627	0.08556312867027337	0.06406945464062497	0.07190038612941328	0.08165639919078527	0.06689476858259573	0.0902255948406381	0.07618072540935059	0.06163200170021966	0.057127560056716285	0.06830701208935824	0.11094771475155135	0.07388549368251349	0.09315447403697519	0.05706327986637162	0.07612675225512394	0.06659501606074777	0.06659501606074777	0.06659501606074777	0.06659501606074777	0.06659501606074777	0.06659501606074777	0.06659501606074777	0.06659501606074777	0.06659501606074777	0.06659501606074777	0.06659501606074777	0.06659501606074777	0.06659501606074777	0.06659501606074777	0.06659501606074777	0.06659501606074777	0.06659501606074777	0.06659501606074777
0.03995490179633921	0.049419005020926034	0.0527319998421677	0.037898918109079825	0.04675203071677452	0.06474848644361984	0.05719804749731296	0.08484542332535445	0.05816018103478902	0.0732724664402781	0.07985866985709968	0.05902630664454015	0.06695414168712586	0.05852236563734526	0.05872842517754306	0.0734822172812746	0.07024215383923615	0.07772923113788291	0.06600245172365622	0.06973025899315546	0.06351672768982194	0.07033004258382251	0.06517359807231676	0.06555323007083097	0.06437955226453587	0.08227826592105056	0.07834342784341129	0.08031084688223092	0.08031084688223092	0.08031084688223092	0.08031084688223092	0.08031084688223092	0.08031084688223092	0.08031084688223092	0.08031084688223092	0.08031084688223092	0.08031084688223092	0.08031084688223092	0.08031084688223092	0.08031084688223092	0.08031084688223092	0.08031084688223092	0.08031084688223092	0.08031084688223092	0.08031084688223092	0.08031084688223092	0.08031084688223092	0.08031084688223092	0.08031084688223092	0.08031084688223092
0.0657072885683758	0.047020741687481195	0.062284246968071375	0.046952842875058416	0.045253079380697954	0.06244263532431868	0.05663204377036201	0.06556688356217988	0.06721987288881116	0.057141810792196074	0.04380054925673241	0.061702218490290554	0.06699514026742703	0.05438490556323934	0.062116990818463974	0.06083113510896278	0.0649855998877165	0.06078547098982704	0.06237943181029977	0.057806080790796924	0.05240848328304272	0.07606436724212477	0.05973617307130406	0.07861269743301744	0.06993253063804131	0.0470589829294998	0.06298670576711356	0.0606374343132088	0.06810118441148048	0.0641343135335632	0.06730501372900671	0.07338023035794831	0.05683980577951603	0.05911977830102675	0.07080754836444073	0.07201391683704847	0.05761464143543512	0.055068593817696396	0.045713411794948984	0.05813383161417686	0.05296215574578142	0.06129967996977566	0.056891840438292346	0.06494301455407599	0.048525398946698044	0.06785494012974734	0.07023787091064015	0.06904640552019375	0.06904640552019375	0.06904640552019375
0.19010666206492186	0.0	0.0003162703624239189	0.13715989091543201	0.0	0.0	0.005420105633259375	0.005420105633259375	0.11064934067670397	0.06466396064452296	0.05705512288287943	0.05705512288287943	0.0	0.0	0.03193065587198742	0.12823338685552552	0.1521870108823653	0.0	0.14257999654869138	0.12787870941713556	0.2127282766679731	0.22478158215835736	0.1950670220639617	0.19529210462541136	0.142548422373734	0.11064934067670397	0.0021876778923938913	0.0	0.14226372618626745	0.30952933009751243	0.1639987237010262	0.014706379207582151	0.13712865701772525	0.07591751811265371	0.07591751811265371	0.07591751811265371	0.07591751811265371	0.07591751811265371	0.07591751811265371	0.07591751811265371	0.07591751811265371	0.07591751811265371	0.07591751811265371	0.07591751811265371	0.07591751811265371	0.07591751811265371	0.07591751811265371	0.07591751811265371	0.07591751811265371	0.07591751811265371
0.0	0.0	0.0	0.0	0.0	0.0	0.26191305852715735	0.2032578758742783	0.026935052988761168	0.0	0.0	0.0	0.0	0.0	0.009956490940595884	0.2032578758742783	0.0	0.2032044404122426	0.36362608338560276	0.002878773112062559	0.0	0.25826846308669055	0.18651473551129136	0.0	0.0	0.2349780055383962	0.1571053568816147	0.0	0.4884125944677119	0.1048077016455427	0.26191305852715735	0.3615778522871304	0.3117454554071439	0.3117454554071439	0.3117454554071439	0.3117454554071439	0.3117454554071439	0.3117454554071439	0.3117454554071439	0.3117454554071439	0.3117454554071439	0.3117454554071439	0.3117454554071439	0.3117454554071439	0.3117454554071439	0.3117454554071439	0.3117454554071439	0.3117454554071439	0.3117454554071439	0.3117454554071439
0.05173212691355961	0.054914408805712106	0.06246699875884128	0.05251957284165072	0.055701672419258955	0.05182686848155825	0.06187017620783712	0.0549428282003966	0.059653993088980464	0.05491023496876295	0.053714938043795825	0.05288476111836775	0.06607440069190859	0.05770281673501099	0.04720499060051887	0.054693345269931394	0.06148273159233741	0.0665224274030059	0.051499358075082345	0.05813304891019714	0.06721593868710006	0.06267449379864862	0.06267449379864862	0.06267449379864862	0.06267449379864862	0.06267449379864862	0.06267449379864862	0.06267449379864862	0.06267449379864862	0.06267449379864862	0.06267449379864862	0.06267449379864862	0.06267449379864862	0.06267449379864862	0.06267449379864862	0.06267449379864862	0.06267449379864862	0.06267449379864862	0.06267449379864862	0.06267449379864862	0.06267449379864862	0.06267449379864862	0.06267449379864862	0.06267449379864862	0.06267449379864862	0.06267449379864862	0.06267449379864862	0.06267449379864862	0.06267449379864862	0.06267449379864862
0.05474430765500812	0.06465357035288098	0.05733578775125831	0.05278858249570437	0.04797651026975215	0.056785375615002895	0.05519953760011313	0.04860596202686794	0.0531795390380299	0.04572208283614089	0.045069164360869114	0.04578254813813172	0.056352384879805525	0.039794279123469535	0.05843199256820665	0.04321242690335531	0.05266528790192676	0.045536705662208	0.05018337621191783	0.04582616502930787	0.05104035376917755	0.056444872864844155	0.05374261331701085	0.05374261331701085	0.05374261331701085	0.05374261331701085	0.05374261331701085	0.05374261331701085	0.05374261331701085	0.05374261331701085	0.05374261331701085	0.05374261331701085	0.05374261331701085	0.05374261331701085	0.05374261331701085	0.05374261331701085	0.05374261331701085	0.05374261331701085	0.05374261331701085	0.05374261331701085	0.05374261331701085	0.05374261331701085	0.05374261331701085	0.05374261331701085	0.05374261331701085	0.05374261331701085	0.05374261331701085	0.05374261331701085	0.05374261331701085	0.05374261331701085
0.06258055130151559	0.05421044236882855	0.05028973303735557	0.05631000071860216	0.055472621555453926	0.049095754707718056	0.05638128506555372	0.053432844444383364	0.05301371490878095	0.05739229371624791	0.05052322853890919	0.05099053462839036	0.05763127273584965	0.048919310256501355	0.060943626721566356	0.06107151862276464	0.04850453887885742	0.05978979258172604	0.0528872147077639	0.053744848781258237	0.061150485404873604	0.060696110826622476	0.060923298115748044	0.060923298115748044	0.060923298115748044	0.060923298115748044	0.060923298115748044	0.060923298115748044	0.060923298115748044	0.060923298115748044	0.060923298115748044	0.060923298115748044	0.060923298115748044	0.060923298115748044	0.060923298115748044	0.060923298115748044	0.060923298115748044	0.060923298115748044	0.060923298115748044	0.060923298115748044	0.060923298115748044	0.060923298115748044	0.060923298115748044	0.060923298115748044	0.060923298115748044	0.060923298115748044	0.060923298115748044	0.060923298115748044	0.060923298115748044	0.060923298115748044
0.05376586805336012	0.05306705317665958	0.05068046199021159	0.056386586679678066	0.0565385473063968	0.0547618691727308	0.04594978579592972	0.05041093695972552	0.05877770810364143	0.05135381082524127	0.04711494814319118	0.049544096695050645	0.04601245332597049	0.04627979102380356	0.04824107334279211	0.06340437444694022	0.04535860836385211	0.046045397309721334	0.04220857586235706	0.0441269865860392	0.0441269865860392	0.0441269865860392	0.0441269865860392	0.0441269865860392	0.0441269865860392	0.0441269865860392	0.0441269865860392	0.0441269865860392	0.0441269865860392	0.0441269865860392	0.0441269865860392	0.0441269865860392	0.0441269865860392	0.0441269865860392	0.0441269865860392	0.0441269865860392	0.0441269865860392	0.0441269865860392	0.0441269865860392	0.0441269865860392	0.0441269865860392	0.0441269865860392	0.0441269865860392	0.0441269865860392	0.0441269865860392	0.0441269865860392	0.0441269865860392	0.0441269865860392	0.0441269865860392	0.0441269865860392
[truncated: 6 more columns]
