# Supplementary material for: Neuronal tuning aligns dynamically with object and texture manifolds across the visual hierarchy
Source: Nat Neurosci. 2026 Mar 10;29(4):864–75. doi: 10.1038/s41593-026-02207-1 (PMC13061647; doi:10.1038/s41593-026-02207-1)
Supplement: Supplementary file 10 — Attribution data for time windows 5, 10, 20, 25 and 50 ms, for panel b. Time window specific evolution trajectory of time windows 10, 20, 25 and 50 ms, for panel c. [file 41593_2026_2207_MOESM10_ESM.zip › ExtendedFig4_Source_data/FigureExtended4C_src_normresp_wdw_120-140_DeePSim_sem.csv]

0	1	2	3	4	5	6	7	8	9	10	11	12	13	14	15	16	17	18	19	20	21	22	23	24	25	26	27	28	29	30	31	32	33	34	35	36	37	38	39	40	41	42	43	44	45	46	47	48	49
0.05445213852785979	0.05512346966836471	0.04740383823826404	0.05360757435459941	0.04496571941580599	0.05056910622213693	0.05390395287663962	0.06180722663158507	0.053616564996961984	0.05372561768694695	0.05567519497523958	0.05950960745472139	0.044824253669487786	0.053528415895427596	0.05917079542758913	0.0677276801575506	0.059537335217617976	0.050734806677274605	0.05355943848028099	0.05255661260925414	0.0542909860938679	0.05729107116265061	0.060445489288977576	0.051946670314592616	0.04950307868655498	0.058790996033005555	0.05179431268491507	0.04334671765327481	0.04819843611235527	0.056673933355338456	0.04691390582984144	0.04998015946466054	0.06863732861212146	0.05695227755152945	0.04159350124670771	0.04804744171977375	0.06089930195150479	0.053435760587665	0.048673830682671955	0.05413892926581199	0.061120302105501935	0.06252999827830548	0.05268214520762356	0.052376016452361895	0.06349978039168958	0.05141309860277113	0.05996780119518176	0.055690449898976445	0.055690449898976445	0.055690449898976445
0.05598470055034851	0.037398025712738425	0.08252230116954123	0.07073392268591848	0.07340180261775447	0.07098350385338112	0.06772526511615612	0.06674921516316334	0.07786301816741387	0.08846630018347136	0.06244931367762418	0.06830833583631025	0.07515147193070218	0.07490969820219774	0.06373337667409917	0.05758801713205584	0.0777034000922733	0.07267932155283688	0.0787138321939196	0.0835556561759727	0.07270611939199685	0.05869606564831836	0.0732587982266669	0.05749113153624953	0.07608242575862924	0.06250800723778005	0.06848588753683407	0.08480347128746381	0.0958249674894147	0.06341970576848896	0.07053753789790207	0.07323192614685793	0.06601981011684421	0.06970748514328524	0.07786541300876286	0.07378644907602405	0.07378644907602405	0.07378644907602405	0.07378644907602405	0.07378644907602405	0.07378644907602405	0.07378644907602405	0.07378644907602405	0.07378644907602405	0.07378644907602405	0.07378644907602405	0.07378644907602405	0.07378644907602405	0.07378644907602405	0.07378644907602405
0.10965253774807772	0.07514409530986864	0.0750938774866106	0.08344868217277572	0.09756210084511281	0.06801562644225098	0.08046988287007154	0.08034213334682493	0.08744115797331724	0.1058186622449109	0.09444506781436207	0.08664989050576052	0.08228966101888581	0.08282231333854127	0.1055069520695184	0.12315721262851786	0.10158163287700325	0.1037355038471735	0.12237237730026151	0.11237590284739733	0.09722204632573171	0.11937225763803039	0.10373115050621604	0.11128789006403073	0.1135789242287398	0.11020338197171503	0.1044868736676467	0.10170788419370273	0.10663855011838728	0.09144641605271928	0.10906384346579495	0.11517411688320053	0.11382890190068715	0.11450150939194384	0.11450150939194384	0.11450150939194384	0.11450150939194384	0.11450150939194384	0.11450150939194384	0.11450150939194384	0.11450150939194384	0.11450150939194384	0.11450150939194384	0.11450150939194384	0.11450150939194384	0.11450150939194384	0.11450150939194384	0.11450150939194384	0.11450150939194384	0.11450150939194384
0.06961468964327262	0.05263445299271832	0.04830930120573162	0.04485743682989395	0.05120076167300629	0.05210064485099821	0.04980098709092948	0.05391942549751743	0.05727924421386204	0.041463720173395446	0.05063802801054757	0.04995081366352651	0.05362845500650206	0.04600262949223701	0.06645680042654474	0.048992068551646194	0.04858364321105622	0.04967344603242089	0.05531158804098817	0.05132174997044842	0.04960607319828958	0.04681459675914421	0.04612701214570594	0.058423042210927416	0.048627722029932104	0.056465633113696186	0.05235693602643332	0.041720090372044674	0.05778201099392558	0.043690431697874454	0.04260229611093618	0.05822138195394815	0.054222387325400134	0.05573877034210435	0.05113229843215185	0.05491882467736555	0.050824280526407084	0.04600603302369181	0.04841515677504944	0.04841515677504944	0.04841515677504944	0.04841515677504944	0.04841515677504944	0.04841515677504944	0.04841515677504944	0.04841515677504944	0.04841515677504944	0.04841515677504944	0.04841515677504944	0.04841515677504944
0.06191344383924283	0.06738722536743186	0.06265137668796894	0.06284496915007858	0.052716452141487194	0.06379193525663707	0.07162671097055756	0.0539678992747214	0.07824550418386304	0.06748111830647151	0.05363684201360202	0.053414952537479535	0.06546863803543367	0.06178493720679274	0.057062067884811885	0.06360134255520128	0.06700271480395972	0.06964087414159215	0.07145506141588412	0.07406729691279405	0.08044543148348424	0.06277411867696409	0.08311552298296641	0.06729070865926595	0.07639826185599195	0.08367613819309232	0.08443244989606445	0.08162616452077195	0.06705393737970745	0.0743934974973485	0.07072371743852797	0.07072371743852797	0.07072371743852797	0.07072371743852797	0.07072371743852797	0.07072371743852797	0.07072371743852797	0.07072371743852797	0.07072371743852797	0.07072371743852797	0.07072371743852797	0.07072371743852797	0.07072371743852797	0.07072371743852797	0.07072371743852797	0.07072371743852797	0.07072371743852797	0.07072371743852797	0.07072371743852797	0.07072371743852797
0.0928159863463953	0.10896924837184967	0.09032447897073544	0.11093212504869279	0.10923038332857325	0.10385893897521495	0.087477283625749	0.10768934772587062	0.10291408935476297	0.11304065823104678	0.11026338676758578	0.09975496735233481	0.09952351456158838	0.10286119356936159	0.1077305874047621	0.08936454710989185	0.1003821182313377	0.09581792153677748	0.1191048141102337	0.09031097079311454	0.13244853309129992	0.09289760146427593	0.10532666087469629	0.08506500697587453	0.09195035711733407	0.09083224855719002	0.13957023945391042	0.13028251687124276	0.08841164659155559	0.12330472307168132	0.09261038837538481	0.1009912079621058	0.11497064104281744	0.1009607543905015	0.11219327651553276	0.10182044129823753	0.11084498392318719	0.11502334119436877	0.10410988432843733	0.10218956914685495	0.10314972673764615	0.10314972673764615	0.10314972673764615	0.10314972673764615	0.10314972673764615	0.10314972673764615	0.10314972673764615	0.10314972673764615	0.10314972673764615	0.10314972673764615
0.1253215421359347	0.10992815281295693	0.12594523660202372	0.1043880046533325	0.11681174365960385	0.09920285799339792	0.1261284970337343	0.10136357626572778	0.13336772144520184	0.12198790254782264	0.12466535737177277	0.10300090576635226	0.09259354524397177	0.11459793442035482	0.10186431818442643	0.11642605431728562	0.09745278670134687	0.10404725526303153	0.11454517134058656	0.12067320687429471	0.12102780458999826	0.1125050019612156	0.1133793574165163	0.11106295238868198	0.12258253723260787	0.13827212835467761	0.13042733279364274	0.13042733279364274	0.13042733279364274	0.13042733279364274	0.13042733279364274	0.13042733279364274	0.13042733279364274	0.13042733279364274	0.13042733279364274	0.13042733279364274	0.13042733279364274	0.13042733279364274	0.13042733279364274	0.13042733279364274	0.13042733279364274	0.13042733279364274	0.13042733279364274	0.13042733279364274	0.13042733279364274	0.13042733279364274	0.13042733279364274	0.13042733279364274	0.13042733279364274	0.13042733279364274
0.0408626031803791	0.04232355031225277	0.039610202060905736	0.036457799104589225	0.03497789976583415	0.034851006912996356	0.030255446422798867	0.030578621563334074	0.043664278934472736	0.02980717270972425	0.03304189527744795	0.025035389535660275	0.03714941434523412	0.04134492743357527	0.034725125574377805	0.036907829302848534	0.03324280226055097	0.0413997788630894	0.039305907045677914	0.03568468299460398	0.03801028556919506	0.038545309113688794	0.027820105702874968	0.04103233362219923	0.03651604390485049	0.03489624345900792	0.05217059352044284	0.04353341848972538	0.04353341848972538	0.04353341848972538	0.04353341848972538	0.04353341848972538	0.04353341848972538	0.04353341848972538	0.04353341848972538	0.04353341848972538	0.04353341848972538	0.04353341848972538	0.04353341848972538	0.04353341848972538	0.04353341848972538	0.04353341848972538	0.04353341848972538	0.04353341848972538	0.04353341848972538	0.04353341848972538	0.04353341848972538	0.04353341848972538	0.04353341848972538	0.04353341848972538
0.06800261604128517	0.06336866370143712	0.05107451443460778	0.0647681473450146	0.0681833601337209	0.052151383772780745	0.06542422621016142	0.057508292091657406	0.04341590198443118	0.05464308840651487	0.052078992107035454	0.06377576900270458	0.05302109154418244	0.0466484312429383	0.05582284478299017	0.05811475077953755	0.058382934657284016	0.06010140269370186	0.049338438279092046	0.06093586258112335	0.06935958274207392	0.06933694637303787	0.0628963413845659	0.06251009201733015	0.06802264483734899	0.054780023919780846	0.05069788326046427	0.05687277314452064	0.05480086151321036	0.06033743083682024	0.0568797973633174	0.05134268630429794	0.04966848132393895	0.054662569568979295	0.052165525446459124	0.052165525446459124	0.052165525446459124	0.052165525446459124	0.052165525446459124	0.052165525446459124	0.052165525446459124	0.052165525446459124	0.052165525446459124	0.052165525446459124	0.052165525446459124	0.052165525446459124	0.052165525446459124	0.052165525446459124	0.052165525446459124	0.052165525446459124
0.0862902960468976	0.08298463652688352	0.10282909529575016	0.08823299794044995	0.12027601401879531	0.07583946158074945	0.08574915610884795	0.07590469235012372	0.06755864568483251	0.10028897650535826	0.09817292656094304	0.11237321086175159	0.07663478159011365	0.05453141886378585	0.08272171749994671	0.09025135117839223	0.09693127284941434	0.09566903264821204	0.05792128221436218	0.07085830067987034	0.0778942650969739	0.07346839077341742	0.09513904908020811	0.0659455329628877	0.08691000011744168	0.07656978925732587	0.07174369456535594	0.0983584390318147	0.07581299457313817	0.0697889793689908	0.09961515800067315	0.09750275277656882	0.07593391490933254	0.08671833384295069	0.08671833384295069	0.08671833384295069	0.08671833384295069	0.08671833384295069	0.08671833384295069	0.08671833384295069	0.08671833384295069	0.08671833384295069	0.08671833384295069	0.08671833384295069	0.08671833384295069	0.08671833384295069	0.08671833384295069	0.08671833384295069	0.08671833384295069	0.08671833384295069
0.06348850551999347	0.04274673154256455	0.05264264908624711	0.06918599099017021	0.06822773860284127	0.0579532568196761	0.06365059624463792	0.0675569986349607	0.06837981414015029	0.07968391498598125	0.05874313286151106	0.06936327058092193	0.060950955944099376	0.0844843338726366	0.06915452407063101	0.05945736953528688	0.07298396375858346	0.06235520662966642	0.07343332408559633	0.07146331429634106	0.0737041437918483	0.06529988913609487	0.059613301276465094	0.06974698681731846	0.06486839695559139	0.06298328007217953	0.06414960431192081	0.0739370010443272	0.06543358788899753	0.0678517352190051	0.07354076038284757	0.07069624780092633	0.07069624780092633	0.07069624780092633	0.07069624780092633	0.07069624780092633	0.07069624780092633	0.07069624780092633	0.07069624780092633	0.07069624780092633	0.07069624780092633	0.07069624780092633	0.07069624780092633	0.07069624780092633	0.07069624780092633	0.07069624780092633	0.07069624780092633	0.07069624780092633	0.07069624780092633	0.07069624780092633
0.0506403773420012	0.034127595935022056	0.03179204172916386	0.03649890517051051	0.04208645004727622	0.03125230003835099	0.034639047501577105	0.03659255304110146	0.03217605563744311	0.03663204114197907	0.04702319154178556	0.04137811063692021	0.044175317235931835	0.043986719017832576	0.041898926458403186	0.03744643662777924	0.05081414399649752	0.049223288459571635	0.04724573337958186	0.04591724707940425	0.046081124673853405	0.04977621253731451	0.04988126219338299	0.03913335244598361	0.04654391892475356	0.05434287278665678	0.05109881678329878	0.05129844656544907	0.05234325523349606	0.05279092241307331	0.04258105007626396	0.04768598624466864	0.04768598624466864	0.04768598624466864	0.04768598624466864	0.04768598624466864	0.04768598624466864	0.04768598624466864	0.04768598624466864	0.04768598624466864	0.04768598624466864	0.04768598624466864	0.04768598624466864	0.04768598624466864	0.04768598624466864	0.04768598624466864	0.04768598624466864	0.04768598624466864	0.04768598624466864	0.04768598624466864
0.0759265455706544	0.06753883628334026	0.06107042256948479	0.06411468217837828	0.060649916387430135	0.07663429933618791	0.0705867258854679	0.06769747443737338	0.05899463733855656	0.07659496278114462	0.06168044003071901	0.08242753975633568	0.07290715191099617	0.06703474434599667	0.06047212752731853	0.06404083678232327	0.07187214088042196	0.07464203452156543	0.08408337095612246	0.08657281143300488	0.06071167305102577	0.07664721559200023	0.08490462245335785	0.0769338524461692	0.09073965238108433	0.061896309535077354	0.06618353089041362	0.06789971332381947	0.08666915961324996	0.06847723683860309	0.06947658577602649	0.06897691130731479	0.06897691130731479	0.06897691130731479	0.06897691130731479	0.06897691130731479	0.06897691130731479	0.06897691130731479	0.06897691130731479	0.06897691130731479	0.06897691130731479	0.06897691130731479	0.06897691130731479	0.06897691130731479	0.06897691130731479	0.06897691130731479	0.06897691130731479	0.06897691130731479	0.06897691130731479	0.06897691130731479
0.08628611395034261	0.06450668925687215	0.06756969696092426	0.05980479016512037	0.06972496438800169	0.0662048078488191	0.06347960541756859	0.07439150723430017	0.08065618511871932	0.07550064424529292	0.05776823606800471	0.062003071068623426	0.09353975118263158	0.06769359333144043	0.06244362961973124	0.08376244225445237	0.07283461248050878	0.07760498627401322	0.08886040326330617	0.06397450662165868	0.0694575754787174	0.0664638602781675	0.0705633933295303	0.08957348686553913	0.08553757287728776	0.055296524858779374	0.05717625363985012	0.06084473725834644	0.07412899703156117	0.09322110048578854	0.05895542823794688	0.07838297713783253	0.0686692026878897	0.0686692026878897	0.0686692026878897	0.0686692026878897	0.0686692026878897	0.0686692026878897	0.0686692026878897	0.0686692026878897	0.0686692026878897	0.0686692026878897	0.0686692026878897	0.0686692026878897	0.0686692026878897	0.0686692026878897	0.0686692026878897	0.0686692026878897	0.0686692026878897	0.0686692026878897
0.0551003984621929	0.07092897490198607	0.06125078801151422	0.06545441552863124	0.06594291042690892	0.049882622265580906	0.06799389260414261	0.059312930937881495	0.05894173759789762	0.07546968583913226	0.08462360353322015	0.09065170245371147	0.077258006623291	0.07312803596204642	0.07818958923192273	0.057791746935722636	0.07670549027517821	0.06706422159404013	0.0778798265759776	0.0706386016715791	0.08695584439188993	0.08130265115067488	0.062218855099029566	0.08837573664964289	0.08443291462977646	0.07367592594880348	0.06826049817266533	0.06859081358443525	0.08325806104912374	0.07022613201331292	0.07674209653121833	0.07674209653121833	0.07674209653121833	0.07674209653121833	0.07674209653121833	0.07674209653121833	0.07674209653121833	0.07674209653121833	0.07674209653121833	0.07674209653121833	0.07674209653121833	0.07674209653121833	0.07674209653121833	0.07674209653121833	0.07674209653121833	0.07674209653121833	0.07674209653121833	0.07674209653121833	0.07674209653121833	0.07674209653121833
0.0671911986718735	0.05314304163975297	0.04448355695550281	0.05558575552978783	0.048123819662956056	0.04994507960855831	0.05532941074414131	0.052799944635680676	0.048429420090670125	0.045289139623931336	0.041885730109683515	0.06126854102920826	0.04418205630267967	0.046296686240824315	0.047388562345958195	0.043892817353137194	0.04795254277018151	0.044220971542892645	0.04408392177442847	0.050167495699917915	0.048424211887054064	0.045598661309946935	0.047620902160754146	0.04660978173535054	0.04660978173535054	0.04660978173535054	0.04660978173535054	0.04660978173535054	0.04660978173535054	0.04660978173535054	0.04660978173535054	0.04660978173535054	0.04660978173535054	0.04660978173535054	0.04660978173535054	0.04660978173535054	0.04660978173535054	0.04660978173535054	0.04660978173535054	0.04660978173535054	0.04660978173535054	0.04660978173535054	0.04660978173535054	0.04660978173535054	0.04660978173535054	0.04660978173535054	0.04660978173535054	0.04660978173535054	0.04660978173535054	0.04660978173535054
0.06781133601064829	0.05021907555927314	0.04199730964350819	0.048697987904057584	0.053850627924399604	0.0458646939444344	0.04714763646375349	0.06322624333566203	0.04120298378645376	0.041312011221575747	0.03950210439880965	0.047335198733996144	0.05219151194369471	0.04646567570800072	0.05292669665312728	0.05599221327227696	0.05730458372051606	0.05525788680271814	0.04975787058823804	0.05259931024875599	0.05357016870539185	0.06485151910427835	0.043263631374240205	0.054057575239259276	0.054057575239259276	0.054057575239259276	0.054057575239259276	0.054057575239259276	0.054057575239259276	0.054057575239259276	0.054057575239259276	0.054057575239259276	0.054057575239259276	0.054057575239259276	0.054057575239259276	0.054057575239259276	0.054057575239259276	0.054057575239259276	0.054057575239259276	0.054057575239259276	0.054057575239259276	0.054057575239259276	0.054057575239259276	0.054057575239259276	0.054057575239259276	0.054057575239259276	0.054057575239259276	0.054057575239259276	0.054057575239259276	0.054057575239259276
0.13634089187272408	0.09259021319122793	0.14365710760233152	0.11815462035719579	0.08483581859535709	0.10510521387086562	0.09327870834159367	0.10094352472938631	0.09755406464433403	0.11765357947591853	0.11976064230313169	0.12521317904779253	0.09657195231664935	0.11178351075429585	0.11423530466231026	0.1168142833588872	0.10722622792886892	0.1206821886184387	0.12574128687651187	0.1163862117800175	0.13203998958707955	0.1297002316377252	0.11908375851151773	0.1153503052980959	0.1132662882087733	0.10760460301902916	0.1577448080932025	0.15311250208253172	0.12190809991874423	0.16099966808037616	0.1414538839995602	0.1414538839995602	0.1414538839995602	0.1414538839995602	0.1414538839995602	0.1414538839995602	0.1414538839995602	0.1414538839995602	0.1414538839995602	0.1414538839995602	0.1414538839995602	0.1414538839995602	0.1414538839995602	0.1414538839995602	0.1414538839995602	0.1414538839995602	0.1414538839995602	0.1414538839995602	0.1414538839995602	0.1414538839995602
0.06426342906485347	0.05383869438384659	0.0698972547942251	0.07633280156422594	0.07210237554307138	0.07071840202960113	0.052663370146493034	0.060412397346208374	0.05715543234590374	0.06489731857441142	0.056613324877030156	0.057311425002036204	0.05813601688641259	0.06124872253942017	0.0546307340915047	0.07311163691420212	0.05510924142867362	0.05952023514013611	0.06913139833640845	0.057507696496080764	0.08692649827159728	0.07946093397068196	0.06385166398969636	0.06639088530758801	0.05925268616140569	0.0611720828266412	0.06156227367956654	0.06869981435310478	0.0695035123733435	0.060430721334116144	0.0584556150076229	0.055508093774238855	0.056981854390930876	0.056981854390930876	0.056981854390930876	0.056981854390930876	0.056981854390930876	0.056981854390930876	0.056981854390930876	0.056981854390930876	0.056981854390930876	0.056981854390930876	0.056981854390930876	0.056981854390930876	0.056981854390930876	0.056981854390930876	0.056981854390930876	0.056981854390930876	0.056981854390930876	0.056981854390930876
0.07843187325600116	0.06837759898599793	0.060874396632835885	0.0848231838565885	0.07555666200472527	0.06312063883678096	0.07043533950726058	0.06628063721703163	0.06979218633232037	0.06399407556178147	0.08675830871537855	0.07526008407334014	0.06510195566103186	0.06856024981011123	0.08782550765403191	0.06722386290975603	0.07928013450336759	0.06600908970087115	0.06855325942837522	0.0826432533083039	0.06614723896519274	0.0702129452865608	0.0650165842817396	0.07814031556610034	0.07826800662685039	0.05869495073762066	0.07488342810819788	0.0735407040150025	0.07463030595630914	0.07400157908169452	0.06322655296560445	0.07749601387567914	0.076579925755428	0.06863668945529426	0.07410708089799486	0.07137188517664456	0.07137188517664456	0.07137188517664456	0.07137188517664456	0.07137188517664456	0.07137188517664456	0.07137188517664456	0.07137188517664456	0.07137188517664456	0.07137188517664456	0.07137188517664456	0.07137188517664456	0.07137188517664456	0.07137188517664456	0.07137188517664456
0.050201379315898444	0.03929445611636817	0.05918808142506493	0.04744953799694366	0.0507540397193847	0.05249353108568801	0.05189823501285431	0.05794350044474981	0.061625958902748364	0.05533421391510768	0.06305010086483466	0.07171470066500356	0.05385832198055637	0.055950834083128044	0.06270369929253646	0.0748205275457366	0.07684601955082548	0.07135947137888068	0.06508665635654878	0.06374873763819713	0.057522871078378106	0.06195975652050528	0.05958021514654748	0.06470974874436512	0.059746068412130704	0.05645102658711543	0.070003369798261	0.05530317941725337	0.06265327460775719	0.06265327460775719	0.06265327460775719	0.06265327460775719	0.06265327460775719	0.06265327460775719	0.06265327460775719	0.06265327460775719	0.06265327460775719	0.06265327460775719	0.06265327460775719	0.06265327460775719	0.06265327460775719	0.06265327460775719	0.06265327460775719	0.06265327460775719	0.06265327460775719	0.06265327460775719	0.06265327460775719	0.06265327460775719	0.06265327460775719	0.06265327460775719
0.10196593290564637	0.07933916877507625	0.08261494784825625	0.09683819699572883	0.10832653427522	0.08199844322367948	0.10655661433816019	0.09394541782193536	0.08903218746047782	0.10292694780974963	0.08250776969023584	0.10044595785282406	0.07774102533938382	0.08017446341519605	0.08964631355359384	0.08778657441660088	0.11362296892698194	0.10802804624628926	0.09915639128152738	0.08244981238296088	0.08922053721390837	0.10089460177762793	0.09361633576956765	0.12573758684633735	0.1086802237776752	0.10534685521944936	0.09362164535915657	0.08803384127936877	0.1071623701211202	0.09759810570024448	0.09759810570024448	0.09759810570024448	0.09759810570024448	0.09759810570024448	0.09759810570024448	0.09759810570024448	0.09759810570024448	0.09759810570024448	0.09759810570024448	0.09759810570024448	0.09759810570024448	0.09759810570024448	0.09759810570024448	0.09759810570024448	0.09759810570024448	0.09759810570024448	0.09759810570024448	0.09759810570024448	0.09759810570024448	0.09759810570024448
0.05723739250846526	0.044357703883428475	0.040858631533422514	0.056376923776961116	0.05735672828058607	0.04953178239497663	0.044402418945809624	0.04567891392128413	0.049139106739851106	0.043599147902302425	0.0556965770179788	0.056234172942510464	0.043371500550551834	0.054597763660322395	0.04644828901240341	0.044773478923672144	0.04986766266416018	0.046857112119984695	0.05212589167495911	0.039865791561086224	0.05553564972134754	0.05544209004622244	0.05215631709914417	0.04832498477292203	0.04087186136836259	0.04443272449389847	0.04265229293113053	0.04265229293113053	0.04265229293113053	0.04265229293113053	0.04265229293113053	0.04265229293113053	0.04265229293113053	0.04265229293113053	0.04265229293113053	0.04265229293113053	0.04265229293113053	0.04265229293113053	0.04265229293113053	0.04265229293113053	0.04265229293113053	0.04265229293113053	0.04265229293113053	0.04265229293113053	0.04265229293113053	0.04265229293113053	0.04265229293113053	0.04265229293113053	0.04265229293113053	0.04265229293113053
0.05147655778166109	0.05458933752004915	0.05953518688045902	0.05562847846743307	0.046697318770960554	0.04934842964954373	0.052198548996781245	0.05468624703572197	0.053870669479684524	0.06010827902404875	0.0487802614795124	0.052415135167446676	0.051347582138332924	0.05058568534216023	0.037444587749717116	0.05661823420212366	0.05553838652918527	0.05757274788632645	0.045651707955774744	0.05326013408530709	0.04927216474781761	0.04564216090886335	0.04745716282834048	0.04745716282834048	0.04745716282834048	0.04745716282834048	0.04745716282834048	0.04745716282834048	0.04745716282834048	0.04745716282834048	0.04745716282834048	0.04745716282834048	0.04745716282834048	0.04745716282834048	0.04745716282834048	0.04745716282834048	0.04745716282834048	0.04745716282834048	0.04745716282834048	0.04745716282834048	0.04745716282834048	0.04745716282834048	0.04745716282834048	0.04745716282834048	0.04745716282834048	0.04745716282834048	0.04745716282834048	0.04745716282834048	0.04745716282834048	0.04745716282834048
0.05204088351631824	0.03704688531392903	0.03634823919011996	0.042030692595407516	0.042692915242832134	0.04971958375800286	0.038257338713925886	0.04444314312439705	0.048678842638022926	0.04928951451960368	0.06502139890530874	0.052391658683110826	0.05487608808701007	0.054518907373055	0.04183652022246568	0.05604391344909241	0.05167529940094827	0.054820318707314394	0.04578346369923254	0.06001009032081718	0.05668013146017123	0.04460242871165583	0.05002971985356981	0.05612550891003652	0.04701040609036948	0.05171934723308347	0.05716921968006727	0.05444428345657536	0.05444428345657536	0.05444428345657536	0.05444428345657536	0.05444428345657536	0.05444428345657536	0.05444428345657536	0.05444428345657536	0.05444428345657536	0.05444428345657536	0.05444428345657536	0.05444428345657536	0.05444428345657536	0.05444428345657536	0.05444428345657536	0.05444428345657536	0.05444428345657536	0.05444428345657536	0.05444428345657536	0.05444428345657536	0.05444428345657536	0.05444428345657536	0.05444428345657536
0.1187872431307961	0.09302952470998213	0.08373019993415809	0.06336763021326908	0.08381043231404989	0.09715691914690068	0.06611620876612187	0.07624718936055976	0.08117071649683777	0.09001133384180462	0.0810114667334786	0.0789983334808177	0.08933815478553961	0.09340327946423484	0.08337668255716195	0.08710484825173213	0.09402220541428967	0.09937295978542564	0.08120598341815351	0.0739764797948752	0.11771717016863589	0.10448779901710241	0.08963344891795658	0.11358125071257513	0.094089122565865	0.1380393730681969	0.0892367706138722	0.07619732340976049	0.1013241937710351	0.0887607585903978	0.0887607585903978	0.0887607585903978	0.0887607585903978	0.0887607585903978	0.0887607585903978	0.0887607585903978	0.0887607585903978	0.0887607585903978	0.0887607585903978	0.0887607585903978	0.0887607585903978	0.0887607585903978	0.0887607585903978	0.0887607585903978	0.0887607585903978	0.0887607585903978	0.0887607585903978	0.0887607585903978	0.0887607585903978	0.0887607585903978
0.08598141877995139	0.08228827857688141	0.07438286457188935	0.0793563738478434	0.08730458925756748	0.07285956270670232	0.06968330578023109	0.08001684333219329	0.07413399335591501	0.06611061534916685	0.0682729848702997	0.08782993522267701	0.0637042058020829	0.07697696519487753	0.07701689709901949	0.07041704200905916	0.08518335238965644	0.09578381817947568	0.0752164078770557	0.06633065681779113	0.0679335254938599	0.0691549155604236	0.07332732324340854	0.07916299805948922	0.059011533068026215	0.07146696015400875	0.07578475733084657	0.0829499287217213	0.08607503527231532	0.06335388650640546	0.09561409161430283	0.07980050141629819	0.06963666599821784	0.06894000051004184	0.08758861427895534	0.07429305306926823	0.07170505578728013	0.08061416989268796	0.07615961283998406	0.07615961283998406	0.07615961283998406	0.07615961283998406	0.07615961283998406	0.07615961283998406	0.07615961283998406	0.07615961283998406	0.07615961283998406	0.07615961283998406	0.07615961283998406	0.07615961283998406
0.040066699355324094	0.03816441093095506	0.02896830810530754	0.034398666734851716	0.041331259373399945	0.030713628299790977	0.03694109567510893	0.029823498462249697	0.027890001492089696	0.04404862231392047	0.04217779698887829	0.05133534784095399	0.059327591074964464	0.10703692257215464	0.0670734967676217	0.08130298864093137	0.0805187505319127	0.0797829864698337	0.09825942131192157	0.0711022164123352	0.0817515138476832	0.09160519264770134	0.10878373048631688	0.09676166152411965	0.10959182012190109	0.09341034453116778	0.10066231538141691	0.12770074259513506	0.12406280657965875	0.08987953804134517	0.11529950420216387	0.09014866931054569	0.10100281056873368	0.12259787225588072	0.10709841542211843	0.12076624210988536	0.09010557623036108	0.12239760414917698	0.09414053614615679	0.11624991219814303	0.10668078076470802	0.1690556230716032	0.13786820191815563	0.13786820191815563	0.13786820191815563	0.13786820191815563	0.13786820191815563	0.13786820191815563	0.13786820191815563	0.13786820191815563
0.05478522647585418	0.039673437541643576	0.05235846314490882	0.053224134765963625	0.05244819752341528	0.05130302549867289	0.05285575355967552	0.052691242477419305	0.052417173089026756	0.04813946644976113	0.04190393300747132	0.05119358001433707	0.05076150406015528	0.04554330475973382	0.048983137019931684	0.04849344470047459	0.05170676886479581	0.0449986148381423	0.03843266110546639	0.04569586272616141	0.04630691269018478	0.042022193272685256	0.05412160489294625	0.037181770212957946	0.047037584958853615	0.039747240602685245	0.03323585679205301	0.04674053810867894	0.03998819745036598	0.03998819745036598	0.03998819745036598	0.03998819745036598	0.03998819745036598	0.03998819745036598	0.03998819745036598	0.03998819745036598	0.03998819745036598	0.03998819745036598	0.03998819745036598	0.03998819745036598	0.03998819745036598	0.03998819745036598	0.03998819745036598	0.03998819745036598	0.03998819745036598	0.03998819745036598	0.03998819745036598	0.03998819745036598	0.03998819745036598	0.03998819745036598
0.07004296439409967	0.04202375253507477	0.06283288157749825	0.06490550757827115	0.07237745595648393	0.06469839003965883	0.06466955067762266	0.06480419822591113	0.05950864374620676	0.06780731115327214	0.0497392511834226	0.0714862281753212	0.07234595875164743	0.0620147683688101	0.06140088230954785	0.05654494933020061	0.05060415261169308	0.05651477162269682	0.054464100425600286	0.054492475550686044	0.0674210508196558	0.07297157725164459	0.06606690157971541	0.0519478515673461	0.06825066060429337	0.06009925608581974	0.06009925608581974	0.06009925608581974	0.06009925608581974	0.06009925608581974	0.06009925608581974	0.06009925608581974	0.06009925608581974	0.06009925608581974	0.06009925608581974	0.06009925608581974	0.06009925608581974	0.06009925608581974	0.06009925608581974	0.06009925608581974	0.06009925608581974	0.06009925608581974	0.06009925608581974	0.06009925608581974	0.06009925608581974	0.06009925608581974	0.06009925608581974	0.06009925608581974	0.06009925608581974	0.06009925608581974
0.04605928459802837	0.04498527456337212	0.04363247538670806	0.03682042779786057	0.04121368697050486	0.02543539115456925	0.035359185373343295	0.039158541132279075	0.040358288691901036	0.03193146319845951	0.0298956913676638	0.03589719252708585	0.03731113458874481	0.03507314790480519	0.041681229079489915	0.03389477734581415	0.039916669518083335	0.04198198527563336	0.03902829070152518	0.039287160247711	0.03514972467180859	0.0372184424597598	0.0372184424597598	0.0372184424597598	0.0372184424597598	0.0372184424597598	0.0372184424597598	0.0372184424597598	0.0372184424597598	0.0372184424597598	0.0372184424597598	0.0372184424597598	0.0372184424597598	0.0372184424597598	0.0372184424597598	0.0372184424597598	0.0372184424597598	0.0372184424597598	0.0372184424597598	0.0372184424597598	0.0372184424597598	0.0372184424597598	0.0372184424597598	0.0372184424597598	0.0372184424597598	0.0372184424597598	0.0372184424597598	0.0372184424597598	0.0372184424597598	0.0372184424597598
0.06124894526560781	0.051111354505466534	0.06793449823059745	0.05495258115026083	0.0599490318147351	0.05174204400089067	0.06578426526132136	0.07523200813033956	0.06720917964204584	0.05127471582798968	0.07909618262738931	0.05137955593710694	0.0543950518940508	0.050002859612471244	0.07722291388809331	0.0772861683408338	0.06052303985805985	0.06525150001866452	0.05896783369813619	0.06736419958892467	0.06862925796500577	0.06871437721166786	0.0634640095988615	0.06608919340526469	0.06608919340526469	0.06608919340526469	0.06608919340526469	0.06608919340526469	0.06608919340526469	0.06608919340526469	0.06608919340526469	0.06608919340526469	0.06608919340526469	0.06608919340526469	0.06608919340526469	0.06608919340526469	0.06608919340526469	0.06608919340526469	0.06608919340526469	0.06608919340526469	0.06608919340526469	0.06608919340526469	0.06608919340526469	0.06608919340526469	0.06608919340526469	0.06608919340526469	0.06608919340526469	0.06608919340526469	0.06608919340526469	0.06608919340526469
0.06399071091186809	0.03594975109977317	0.05290657389715	0.045519789190818026	0.04971085263439499	0.04524007448027002	0.04702768183132557	0.03996405033552519	0.04865884663324262	0.05699053831583023	0.04029215716209606	0.043477716981440796	0.04216779145699344	0.05393568024189098	0.053398090597760156	0.05188697979685713	0.039858263100274995	0.04878916008920263	0.046571354825023184	0.034710378730700785	0.04196475737890818	0.03833756805480448	0.03833756805480448	0.03833756805480448	0.03833756805480448	0.03833756805480448	0.03833756805480448	0.03833756805480448	0.03833756805480448	0.03833756805480448	0.03833756805480448	0.03833756805480448	0.03833756805480448	0.03833756805480448	0.03833756805480448	0.03833756805480448	0.03833756805480448	0.03833756805480448	0.03833756805480448	0.03833756805480448	0.03833756805480448	0.03833756805480448	0.03833756805480448	0.03833756805480448	0.03833756805480448	0.03833756805480448	0.03833756805480448	0.03833756805480448	0.03833756805480448	0.03833756805480448
0.06922029039342034	0.06177151305749506	0.06810220853421713	0.07661163797020124	0.060324722131470374	0.07380630694268128	0.06093935819826586	0.06914102262234072	0.06461294228373363	0.06729775930460676	0.07779162380914531	0.0649094909407795	0.05694638856770806	0.07182990115190006	0.05606694206265139	0.06641606940769856	0.07320115830337805	0.06813414633917976	0.07042297042310569	0.0649385170584517	0.08336205245313502	0.05768204651816049	0.06786868945171276	0.07795641653163242	0.07330044952275366	0.07562843302719303	0.07562843302719303	0.07562843302719303	0.07562843302719303	0.07562843302719303	0.07562843302719303	0.07562843302719303	0.07562843302719303	0.07562843302719303	0.07562843302719303	0.07562843302719303	0.07562843302719303	0.07562843302719303	0.07562843302719303	0.07562843302719303	0.07562843302719303	0.07562843302719303	0.07562843302719303	0.07562843302719303	0.07562843302719303	0.07562843302719303	0.07562843302719303	0.07562843302719303	0.07562843302719303	0.07562843302719303
0.07986545239150365	0.07398647691240963	0.06324181592255879	0.05972526278028257	0.0708027240676867	0.06675388481005486	0.07132983875818127	0.0710763889262253	0.07659608594869853	0.06284086192475916	0.05993906328617656	0.06861009377484162	0.06112738153449945	0.06735727746199138	0.06590431907525147	0.052252484839765974	0.0660169931989635	0.0685407839330161	0.07945360077324795	0.07857489420202686	0.07901424748763741	0.07901424748763741	0.07901424748763741	0.07901424748763741	0.07901424748763741	0.07901424748763741	0.07901424748763741	0.07901424748763741	0.07901424748763741	0.07901424748763741	0.07901424748763741	0.07901424748763741	0.07901424748763741	0.07901424748763741	0.07901424748763741	0.07901424748763741	0.07901424748763741	0.07901424748763741	0.07901424748763741	0.07901424748763741	0.07901424748763741	0.07901424748763741	0.07901424748763741	0.07901424748763741	0.07901424748763741	0.07901424748763741	0.07901424748763741	0.07901424748763741	0.07901424748763741	0.07901424748763741
0.03666863507887073	0.04481466197138103	0.03962243045064587	0.039081517891274245	0.03905355731360803	0.049071420125088076	0.04370800787709073	0.04297705999179824	0.03405563000567166	0.04559122814704909	0.03664930004222605	0.03479378317877232	0.042446780771604235	0.03824695497183219	0.04374588773670832	0.037579947984430116	0.042458442985490945	0.04543917553615197	0.048768805877792504	0.04020505153117836	0.04090923862397839	0.03892007284105555	0.03991465573251697	0.03991465573251697	0.03991465573251697	0.03991465573251697	0.03991465573251697	0.03991465573251697	0.03991465573251697	0.03991465573251697	0.03991465573251697	0.03991465573251697	0.03991465573251697	0.03991465573251697	0.03991465573251697	0.03991465573251697	0.03991465573251697	0.03991465573251697	0.03991465573251697	0.03991465573251697	0.03991465573251697	0.03991465573251697	0.03991465573251697	0.03991465573251697	0.03991465573251697	0.03991465573251697	0.03991465573251697	0.03991465573251697	0.03991465573251697	0.03991465573251697
0.04825116245242614	0.048813936474845124	0.052039224805180334	0.05216644053728168	0.052965802439525346	0.035113462923639364	0.039256799650960815	0.05635388052888566	0.0536006167980441	0.04373818944619826	0.05451153229453765	0.057937819435821984	0.06015098831307914	0.041908538512639475	0.051436688229430726	0.05754804929674116	0.03557252807710618	0.045356135215510594	0.05151629363152503	0.04435890400509304	0.047937598818309037	0.047937598818309037	0.047937598818309037	0.047937598818309037	0.047937598818309037	0.047937598818309037	0.047937598818309037	0.047937598818309037	0.047937598818309037	0.047937598818309037	0.047937598818309037	0.047937598818309037	0.047937598818309037	0.047937598818309037	0.047937598818309037	0.047937598818309037	0.047937598818309037	0.047937598818309037	0.047937598818309037	0.047937598818309037	0.047937598818309037	0.047937598818309037	0.047937598818309037	0.047937598818309037	0.047937598818309037	0.047937598818309037	0.047937598818309037	0.047937598818309037	0.047937598818309037	0.047937598818309037
0.10524522776130416	0.07873967819078954	0.08587094924480969	0.07720532496281347	0.07861887006723373	0.06323797462227446	0.10735285666316102	0.08401893630384241	0.0740152562899219	0.07122471029484598	0.10886581986730841	0.09780376035627755	0.1006957061311071	0.0957586848389667	0.09616547601849108	0.07265158157529478	0.09027997742188439	0.0935282706428254	0.10097592630288711	0.09797369021183674	0.07960963967469732	0.09020097608539267	0.09523431571588065	0.10277222074121532	0.1166695900213025	0.09127927264262953	0.09966440128146585	0.08419595834901072	0.09185905281873356	0.08073522907908127	0.11317769268934136	0.1027177968153004	0.08099544893395384	0.12045319648921336	0.11282564933150363	0.11663942291035849	0.11663942291035849	0.11663942291035849	0.11663942291035849	0.11663942291035849	0.11663942291035849	0.11663942291035849	0.11663942291035849	0.11663942291035849	0.11663942291035849	0.11663942291035849	0.11663942291035849	0.11663942291035849	0.11663942291035849	0.11663942291035849
0.05161943909402081	0.04813815420291246	0.051538743110609166	0.05429448511946782	0.04990317429650427	0.057268634422788775	0.048459097490581665	0.04805005883340745	0.04626876884506483	0.048485263914909156	0.06377695174265594	0.057550177560135515	0.04897739872394801	0.05273168113205751	0.05453307336812431	0.05765950375690014	0.056096288562512225	0.056096288562512225	0.056096288562512225	0.056096288562512225	0.056096288562512225	0.056096288562512225	0.056096288562512225	0.056096288562512225	0.056096288562512225	0.056096288562512225	0.056096288562512225	0.056096288562512225	0.056096288562512225	0.056096288562512225	0.056096288562512225	0.056096288562512225	0.056096288562512225	0.056096288562512225	0.056096288562512225	0.056096288562512225	0.056096288562512225	0.056096288562512225	0.056096288562512225	0.056096288562512225	0.056096288562512225	0.056096288562512225	0.056096288562512225	0.056096288562512225	0.056096288562512225	0.056096288562512225	0.056096288562512225	0.056096288562512225	0.056096288562512225	0.056096288562512225
0.04395295683607738	0.0535679577020606	0.056069220431125874	0.04797295954763623	0.055895609617430356	0.05639765202401755	0.044541007493509754	0.055742271131362445	0.043423741509074416	0.049075639747109795	0.049905052590111604	0.04840806859846273	0.04679010895700007	0.04536882034789822	0.04398489229173603	0.03907958795643268	0.05007681276221514	0.03643449023720781	0.04026741701103786	0.049864591340716455	0.04151272772655984	0.04166516298244036	0.05569158769189067	0.05450917880591903	0.05510038324890485	0.05510038324890485	0.05510038324890485	0.05510038324890485	0.05510038324890485	0.05510038324890485	0.05510038324890485	0.05510038324890485	0.05510038324890485	0.05510038324890485	0.05510038324890485	0.05510038324890485	0.05510038324890485	0.05510038324890485	0.05510038324890485	0.05510038324890485	0.05510038324890485	0.05510038324890485	0.05510038324890485	0.05510038324890485	0.05510038324890485	0.05510038324890485	0.05510038324890485	0.05510038324890485	0.05510038324890485	0.05510038324890485
0.11179393417965791	0.09693449540987815	0.06917686461502043	0.08664079082310885	0.11527185185034258	0.09274081228301334	0.09604513874165141	0.09118214837792162	0.08344987958066082	0.08222374091669055	0.07626034473306792	0.07756191254475342	0.0836398517324994	0.09792675940207951	0.0952698103052668	0.09317128646430024	0.09222718298262134	0.10257845093217235	0.09740281695739683	0.09740281695739683	0.09740281695739683	0.09740281695739683	0.09740281695739683	0.09740281695739683	0.09740281695739683	0.09740281695739683	0.09740281695739683	0.09740281695739683	0.09740281695739683	0.09740281695739683	0.09740281695739683	0.09740281695739683	0.09740281695739683	0.09740281695739683	0.09740281695739683	0.09740281695739683	0.09740281695739683	0.09740281695739683	0.09740281695739683	0.09740281695739683	0.09740281695739683	0.09740281695739683	0.09740281695739683	0.09740281695739683	0.09740281695739683	0.09740281695739683	0.09740281695739683	0.09740281695739683	0.09740281695739683	0.09740281695739683
0.05909271808768933	0.0501540113262868	0.04886566059220843	0.054787762747936224	0.054954035371171044	0.04986569265013813	0.052753959125458605	0.050359195570366416	0.04035712851650775	0.05155885739185554	0.05908051252818148	0.049392000714879605	0.05323364604600461	0.050602735960704935	0.06312201375298761	0.05427709085855456	0.057172873533365816	0.05367198581074403	0.05534065596557444	0.05538468303325825	0.051984353030349525	0.053684518031803886	0.053684518031803886	0.053684518031803886	0.053684518031803886	0.053684518031803886	0.053684518031803886	0.053684518031803886	0.053684518031803886	0.053684518031803886	0.053684518031803886	0.053684518031803886	0.053684518031803886	0.053684518031803886	0.053684518031803886	0.053684518031803886	0.053684518031803886	0.053684518031803886	0.053684518031803886	0.053684518031803886	0.053684518031803886	0.053684518031803886	0.053684518031803886	0.053684518031803886	0.053684518031803886	0.053684518031803886	0.053684518031803886	0.053684518031803886	0.053684518031803886	0.053684518031803886
0.07378726910142935	0.0633472028995825	0.06465654728462895	0.06503316261935538	0.06917509094743123	0.05310628407500264	0.059156539045856646	0.07493178445402736	0.0705171080401343	0.06318373657358063	0.06685042230685746	0.06685042230685746	0.06685042230685746	0.06685042230685746	0.06685042230685746	0.06685042230685746	0.06685042230685746	0.06685042230685746	0.06685042230685746	0.06685042230685746	0.06685042230685746	0.06685042230685746	0.06685042230685746	0.06685042230685746	0.06685042230685746	0.06685042230685746	0.06685042230685746	0.06685042230685746	0.06685042230685746	0.06685042230685746	0.06685042230685746	0.06685042230685746	0.06685042230685746	0.06685042230685746	0.06685042230685746	0.06685042230685746	0.06685042230685746	0.06685042230685746	0.06685042230685746	0.06685042230685746	0.06685042230685746	0.06685042230685746	0.06685042230685746	0.06685042230685746	0.06685042230685746	0.06685042230685746	0.06685042230685746	0.06685042230685746	0.06685042230685746	0.06685042230685746
0.045193518870889904	0.07175707101223751	0.05253184156055682	0.055639091678590435	0.07199559262714923	0.05062120125492252	0.05961420180642566	0.053327923382002734	0.0539091119630457	0.04889646250181514	0.058630601910273535	0.04883612245610492	0.06004181178812619	0.059563342934764237	0.059632681534612916	0.05977630203619841	0.06836108338527844	0.07726289843790135	0.0728119909115899	0.0728119909115899	0.0728119909115899	0.0728119909115899	0.0728119909115899	0.0728119909115899	0.0728119909115899	0.0728119909115899	0.0728119909115899	0.0728119909115899	0.0728119909115899	0.0728119909115899	0.0728119909115899	0.0728119909115899	0.0728119909115899	0.0728119909115899	0.0728119909115899	0.0728119909115899	0.0728119909115899	0.0728119909115899	0.0728119909115899	0.0728119909115899	0.0728119909115899	0.0728119909115899	0.0728119909115899	0.0728119909115899	0.0728119909115899	0.0728119909115899	0.0728119909115899	0.0728119909115899	0.0728119909115899	0.0728119909115899
0.09782500111289325	0.13143072695495742	0.08567821804824545	0.10792510282383257	0.12488566298592015	0.09042281769305144	0.11618057188404815	0.10282348754714121	0.1159005131679342	0.1238878688262145	0.10287390200368489	0.12755485108041006	0.12659490809722498	0.1297472046272402	0.11327525202349707	0.10634691123239241	0.09142659058200168	0.08955432706376157	0.11636300932685582	0.11341697997612128	0.1073469708025507	0.10583008870405956	0.09514070366177312	0.10327516521203388	0.13682047459812413	0.10486857858016883	0.11781877649215058	0.10388118282282298	0.12062235932298007	0.11514226489233423	0.10517112986792855	0.1101566973801314	0.1101566973801314	0.1101566973801314	0.1101566973801314	0.1101566973801314	0.1101566973801314	0.1101566973801314	0.1101566973801314	0.1101566973801314	0.1101566973801314	0.1101566973801314	0.1101566973801314	0.1101566973801314	0.1101566973801314	0.1101566973801314	0.1101566973801314	0.1101566973801314	0.1101566973801314	0.1101566973801314
0.07734501204860945	0.08115107350747958	0.07293913921879386	0.06498180457149412	0.08023819424615894	0.07435898095276518	0.066529849982423	0.07894407401382315	0.0846495404947474	0.08175397589345207	0.0707473040531862	0.08217885213536648	0.0869233788841648	0.10400588316845043	0.08174952250482849	0.09669243812584456	0.08702610063806719	0.08848130976930457	0.08663668410844368	0.08083106943669484	0.07516203348814186	0.07323007288055616	0.08564281096059441	0.06954807914951947	0.07759544505505693	0.07759544505505693	0.07759544505505693	0.07759544505505693	0.07759544505505693	0.07759544505505693	0.07759544505505693	0.07759544505505693	0.07759544505505693	0.07759544505505693	0.07759544505505693	0.07759544505505693	0.07759544505505693	0.07759544505505693	0.07759544505505693	0.07759544505505693	0.07759544505505693	0.07759544505505693	0.07759544505505693	0.07759544505505693	0.07759544505505693	0.07759544505505693	0.07759544505505693	0.07759544505505693	0.07759544505505693	0.07759544505505693
0.05790963062606222	0.04532728777474267	0.04723109140180155	0.05461842155267801	0.05182563679133963	0.05196209910597058	0.06034717231121803	0.04430455963022984	0.06354388511349912	0.06856756493496262	0.05473979497174189	0.061653679953352254	0.061653679953352254	0.061653679953352254	0.061653679953352254	0.061653679953352254	0.061653679953352254	0.061653679953352254	0.061653679953352254	0.061653679953352254	0.061653679953352254	0.061653679953352254	0.061653679953352254	0.061653679953352254	0.061653679953352254	0.061653679953352254	0.061653679953352254	0.061653679953352254	0.061653679953352254	0.061653679953352254	0.061653679953352254	0.061653679953352254	0.061653679953352254	0.061653679953352254	0.061653679953352254	0.061653679953352254	0.061653679953352254	0.061653679953352254	0.061653679953352254	0.061653679953352254	0.061653679953352254	0.061653679953352254	0.061653679953352254	0.061653679953352254	0.061653679953352254	0.061653679953352254	0.061653679953352254	0.061653679953352254	0.061653679953352254	0.061653679953352254
0.09885835183749506	0.08121470365309606	0.06893988803765377	0.09156528202333475	0.0798535283327076	0.09380966499980735	0.09912209138259778	0.08591200026685512	0.078284760599438	0.08462380769374891	0.08177633644247671	0.09057887977227541	0.09625964699143123	0.08924705056964209	0.09395667907917306	0.09109689794318263	0.09836107392325935	0.08637957185805412	0.09237032289065673	0.09237032289065673	0.09237032289065673	0.09237032289065673	0.09237032289065673	0.09237032289065673	0.09237032289065673	0.09237032289065673	0.09237032289065673	0.09237032289065673	0.09237032289065673	0.09237032289065673	0.09237032289065673	0.09237032289065673	0.09237032289065673	0.09237032289065673	0.09237032289065673	0.09237032289065673	0.09237032289065673	0.09237032289065673	0.09237032289065673	0.09237032289065673	0.09237032289065673	0.09237032289065673	0.09237032289065673	0.09237032289065673	0.09237032289065673	0.09237032289065673	0.09237032289065673	0.09237032289065673	0.09237032289065673	0.09237032289065673
0.06849484011650586	0.0800732737535466	0.07596489963450966	0.07216146027937623	0.08816403421326342	0.08927629699983804	0.08075227987315946	0.09200437026810274	0.11889714012287679	0.07725692919474964	0.09909522847557302	0.09982122434517772	0.11528186914658599	0.10717090393427021	0.08596633117505624	0.09656861755466323	0.09656861755466323	0.09656861755466323	0.09656861755466323	0.09656861755466323	0.09656861755466323	0.09656861755466323	0.09656861755466323	0.09656861755466323	0.09656861755466323	0.09656861755466323	0.09656861755466323	0.09656861755466323	0.09656861755466323	0.09656861755466323	0.09656861755466323	0.09656861755466323	0.09656861755466323	0.09656861755466323	0.09656861755466323	0.09656861755466323	0.09656861755466323	0.09656861755466323	0.09656861755466323	0.09656861755466323	0.09656861755466323	0.09656861755466323	0.09656861755466323	0.09656861755466323	0.09656861755466323	0.09656861755466323	0.09656861755466323	0.09656861755466323	0.09656861755466323	0.09656861755466323
0.07275688046833453	0.10122828878322039	0.0904810525302645	0.0856719608804222	0.08083415836568217	0.07936977402992682	0.0808641766855972	0.09203330306951212	0.07159568058598019	0.10474595410863882	0.09523872560058408	0.09371779911341378	0.07759435680130285	0.0783922588207562	0.09565061001720895	0.11509023187758263	0.11434803023867554	0.09780944864851246	0.0928026852496869	0.1030904986943376	0.08670008275501345	0.11618225705596702	0.11684936849861384	0.12162035172967745	0.11016094274812446	0.1153253746161141	0.10554449358136941	0.11385018006610216	0.10969733682373578	0.10969733682373578	0.10969733682373578	0.10969733682373578	0.10969733682373578	0.10969733682373578	0.10969733682373578	0.10969733682373578	0.10969733682373578	0.10969733682373578	0.10969733682373578	0.10969733682373578	0.10969733682373578	0.10969733682373578	0.10969733682373578	0.10969733682373578	0.10969733682373578	0.10969733682373578	0.10969733682373578	0.10969733682373578	0.10969733682373578	0.10969733682373578
0.05424236406692665	0.06185561802413961	0.06521635348802897	0.09389999434491934	0.058119581715251854	0.0634230086802866	0.061285392715932745	0.06368317451518375	0.06927526187996352	0.06790952463173867	0.06664327448691089	0.07169169986573411	0.08138175630444745	0.07912553242856121	0.079215221373981	0.06917403490443291	0.06929931958206494	0.06506443115369852	0.06132189561367397	0.06474725214187749	0.05827307823404985	0.07125785741840085	0.06475522429014624	0.06800654085427355	0.06800654085427355	0.06800654085427355	0.06800654085427355	0.06800654085427355	0.06800654085427355	0.06800654085427355	0.06800654085427355	0.06800654085427355	0.06800654085427355	0.06800654085427355	0.06800654085427355	0.06800654085427355	0.06800654085427355	0.06800654085427355	0.06800654085427355	0.06800654085427355	0.06800654085427355	0.06800654085427355	0.06800654085427355	0.06800654085427355	0.06800654085427355	0.06800654085427355	0.06800654085427355	0.06800654085427355	0.06800654085427355	0.06800654085427355
0.06349152882520148	0.07355716326745507	0.07160733875487228	0.05956710776116592	0.06919375896078996	0.08148250732967903	0.05586555329038122	0.07801151671185122	0.07052379796662567	0.07168332208381985	0.07273190185498345	0.056624109691748956	0.0734512318532723	0.05241994028951202	0.07667104511732153	0.06365273998278279	0.06424652896433114	0.07453259422541587	0.0730646354623752	0.05969727322998085	0.06867597831266554	0.0641866257713232	0.0641866257713232	0.0641866257713232	0.0641866257713232	0.0641866257713232	0.0641866257713232	0.0641866257713232	0.0641866257713232	0.0641866257713232	0.0641866257713232	0.0641866257713232	0.0641866257713232	0.0641866257713232	0.0641866257713232	0.0641866257713232	0.0641866257713232	0.0641866257713232	0.0641866257713232	0.0641866257713232	0.0641866257713232	0.0641866257713232	0.0641866257713232	0.0641866257713232	0.0641866257713232	0.0641866257713232	0.0641866257713232	0.0641866257713232	0.0641866257713232	0.0641866257713232
0.06987309693899137	0.08884863706870874	0.08576449509997737	0.12028052784158003	0.07871009086079116	0.0775681751536682	0.07967933792106793	0.06388168783838788	0.07792397365012678	0.07455477724910005	0.060134573491944024	0.09899041456671234	0.09819205699448744	0.0669275802775023	0.09656935650296317	0.08955247623916446	0.08568045715921935	0.08721373080577222	0.0864470939824958	0.0864470939824958	0.0864470939824958	0.0864470939824958	0.0864470939824958	0.0864470939824958	0.0864470939824958	0.0864470939824958	0.0864470939824958	0.0864470939824958	0.0864470939824958	0.0864470939824958	0.0864470939824958	0.0864470939824958	0.0864470939824958	0.0864470939824958	0.0864470939824958	0.0864470939824958	0.0864470939824958	0.0864470939824958	0.0864470939824958	0.0864470939824958	0.0864470939824958	0.0864470939824958	0.0864470939824958	0.0864470939824958	0.0864470939824958	0.0864470939824958	0.0864470939824958	0.0864470939824958	0.0864470939824958	0.0864470939824958
0.056206753757815996	0.04638033923913364	0.05503890634370476	0.05075637012016176	0.05468473528428205	0.04668099430661263	0.04627621662091395	0.05089065903762235	0.04880908988039426	0.052938910730532314	0.04705728581045046	0.04305179223011928	0.04824745982905331	0.05195280376132989	0.04488608013642417	0.05169981184880892	0.04976289789156889	0.0473203148802097	0.04499683530687326	0.04542268607556153	0.0452097606912174	0.0452097606912174	0.0452097606912174	0.0452097606912174	0.0452097606912174	0.0452097606912174	0.0452097606912174	0.0452097606912174	0.0452097606912174	0.0452097606912174	0.0452097606912174	0.0452097606912174	0.0452097606912174	0.0452097606912174	0.0452097606912174	0.0452097606912174	0.0452097606912174	0.0452097606912174	0.0452097606912174	0.0452097606912174	0.0452097606912174	0.0452097606912174	0.0452097606912174	0.0452097606912174	0.0452097606912174	0.0452097606912174	0.0452097606912174	0.0452097606912174	0.0452097606912174	0.0452097606912174
0.04540301280829442	0.08514089541247462	0.11228838160803344	0.12902095500054478	0.09711962326043824	0.09052428332577801	0.12298320900927326	0.10426790971468831	0.11178881286498044	0.13433026035136536	0.12455574544632472	0.12864165738334551	0.13260963331914302	0.1090179507347184	0.13595255197166217	0.1742631553321595	0.12962520105795422	0.13047355100910665	0.1917558399524954	0.13591809076263608	0.1492235779943668	0.14984425921061423	0.16956974677017564	0.16210873963883163	0.13483789858863193	0.17615300798872277	0.16282214523437033	0.15433262274725387	0.13608748300162699	0.11433406652501006	0.13622708510648693	0.1288075844030234	0.12491751436965397	0.15530951885585004	0.14879443083298752	0.15764190380879056	0.1275789245584641	0.15589315855526756	0.13775680849344826	0.1550184695193085	0.1464224789653524	0.15072047424233045	0.15072047424233045	0.15072047424233045	0.15072047424233045	0.15072047424233045	0.15072047424233045	0.15072047424233045	0.15072047424233045	0.15072047424233045
0.08238699784359654	0.06312045063585889	0.1039842379774256	0.13243487405209325	0.08798631799855722	0.1202365115728286	0.10233930348276868	0.09617542877550715	0.13545558462266635	0.10972703702982245	0.09539860769082237	0.08093582254513718	0.08385361839767702	0.1243632057253369	0.18576692000355952	0.15479112081267501	0.16429278247913728	0.1532680017420983	0.1810940594409072	0.18458124619739402	0.1346629506524191	0.1750270065033171	0.10947306438542106	0.12404264704030575	0.15964106285412646	0.1363015853593281	0.1452272555403879	0.12465347687871581	0.1107183066459447	0.12898884659721183	0.15437804078500664	0.14277515143132588	0.13745467906743097	0.2039802738514231	0.14584077491293726	0.15707626092842503	0.18488638884613975	0.1319751856136809	0.14517771127574816	0.15227837422203946	0.15695525975423463	0.15491318866007156	0.14301807094746083	0.11218478419884163	0.14439872960399167	0.12430527379918004	0.13435200170158587	0.13435200170158587	0.13435200170158587	0.13435200170158587
0.06060221395721042	0.06029436963448365	0.06475583558942132	0.0630349281427575	0.057229883848965886	0.07521879944514281	0.05758067669713598	0.05654681590247489	0.06753800485896748	0.07873746983538894	0.07038479232688342	0.07043887135087432	0.07675675583856924	0.08169897366722242	0.07223807760418194	0.06960224634935541	0.061804594510920303	0.06321988019432484	0.06917682628796368	0.07259989436432998	0.05917978784640776	0.0664410621562194	0.07318635545947448	0.06223414785066934	0.06632875317610058	0.07675161954211669	0.07220200990382393	0.06900931297196373	0.05936640845092128	0.06736873608849984	0.07102479401466201	0.059443840502363884	0.056033964379220515	0.06244235289405757	0.0733002387476018	0.06392247198535456	0.0674992244734337	0.06338582394387324	0.054712114694333014	0.06777982754194352	0.069290020262865	0.06853492390240426	0.06853492390240426	0.06853492390240426	0.06853492390240426	0.06853492390240426	0.06853492390240426	0.06853492390240426	0.06853492390240426	0.06853492390240426
0.06619846781744375	0.07794960256823014	0.06874237856577885	0.07396026005018153	0.07963249875774542	0.05950792765469303	0.06039840285156477	0.06129123997708702	0.08640960823179712	0.08524657547063925	0.06740602403575531	0.08007559476464671	0.07625915024059156	0.06838141796708583	0.07170181105766402	0.08046588749565865	0.06441459976036347	0.07093450830585792	0.08771638986876878	0.06348481137943889	0.07201080434587509	0.0982873577734666	0.07352757273621097	0.07576955411988674	0.07686750495997148	0.09063498374041327	0.06533295579246948	0.07059872697072307	0.08138413448212907	0.08687749711236656	0.09885937188637679	0.0845419993528342	0.07301192974746645	0.09201900294899372	0.0736154690573729	0.09057238051880553	0.10299431488137836	0.07990974998640736	0.09876155040793276	0.0757801568626163	0.09449149438020804	0.10285066989013342	0.09165634423608185	0.08230158446674113	0.0941996614859658	0.10982368389439685	0.10201167269018133	0.10201167269018133	0.10201167269018133	0.10201167269018133
0.12753802118561808	0.07465605133461176	0.11008712144161109	0.11369900751195429	0.10661377094092038	0.1078968738731877	0.10514283695199227	0.11191729889455004	0.10301834085411864	0.12269572766139655	0.08256771362439069	0.12308006852517119	0.10534610129376389	0.10220160405972295	0.08055410029058509	0.1245218507979044	0.11565021485524347	0.11496318859103051	0.16357477688060512	0.11901543147052157	0.11613987027593453	0.11201923671443398	0.1196296345397793	0.12022102757462211	0.12630598638936977	0.11218038674428446	0.13682180208930989	0.10492439042269275	0.12988329460373682	0.137119544438956	0.1441186730974461	0.1021048118102699	0.09370135940207776	0.12416465335826304	0.0999705905575431	0.1066617417627301	0.12054238952751059	0.12799464035011174	0.13892428229765819	0.12293346013378824	0.12537834679734092	0.14552809423731397	0.11392528646396752	0.12972669035064074	0.12972669035064074	0.12972669035064074	0.12972669035064074	0.12972669035064074	0.12972669035064074	0.12972669035064074
0.12177376133680733	0.11417033205185828	0.09334109873757612	0.11729368307984708	0.09616679484091994	0.10504592100107434	0.11633011800926801	0.09700333993775195	0.1038025192571013	0.09671035090876168	0.08951531003230469	0.08655081858822508	0.08803306431026488	0.08803306431026488	0.08803306431026488	0.08803306431026488	0.08803306431026488	0.08803306431026488	0.08803306431026488	0.08803306431026488	0.08803306431026488	0.08803306431026488	0.08803306431026488	0.08803306431026488	0.08803306431026488	0.08803306431026488	0.08803306431026488	0.08803306431026488	0.08803306431026488	0.08803306431026488	0.08803306431026488	0.08803306431026488	0.08803306431026488	0.08803306431026488	0.08803306431026488	0.08803306431026488	0.08803306431026488	0.08803306431026488	0.08803306431026488	0.08803306431026488	0.08803306431026488	0.08803306431026488	0.08803306431026488	0.08803306431026488	0.08803306431026488	0.08803306431026488	0.08803306431026488	0.08803306431026488	0.08803306431026488	0.08803306431026488
0.09913471093038978	0.08909052528813788	0.09629529489688796	0.0981912510680625	0.12459212848921769	0.0959895854926151	0.09025675470126839	0.08984854555807066	0.10635376037958025	0.13732558235174874	0.14065613051579431	0.11430524440772438	0.12543677426170646	0.11151212882216165	0.10088832766048454	0.10603008591432307	0.10994217257646688	0.09266687724212934	0.08772210920939937	0.1013686778466136	0.08713457469349195	0.11428664021528578	0.10542144473591647	0.08619002196067187	0.09852554750681951	0.10769460074280081	0.10845396457424193	0.07190987887378139	0.10654767944362172	0.11299683846822756	0.10383161788804389	0.09330712276535023	0.088940850876143	0.09828678076391974	0.08341041583713106	0.08085699522950804	0.08033473123746064	0.0907256321220745	0.11806850118263397	0.12233765048314815	0.10470425493194875	0.11352095270754844	0.11352095270754844	0.11352095270754844	0.11352095270754844	0.11352095270754844	0.11352095270754844	0.11352095270754844	0.11352095270754844	0.11352095270754844
0.05407095512142593	0.042966668938592745	0.05902829254812079	0.05959088209926068	0.06673708870225181	0.058907425747981045	0.05638246322969713	0.05844434373316338	0.058466200955406014	0.06383969112303442	0.04781509089820567	0.05551658252587286	0.058326287027345235	0.07452643300424804	0.06895900659328989	0.06090979978507966	0.08289096912317809	0.05169298212958881	0.060114702429829484	0.06369818884354414	0.06363252638626059	0.06089774765159024	0.05805108928657852	0.05743640830670189	0.057042044029544846	0.06128752965562364	0.06417304048585477	0.046910943293047624	0.06045148897537454	0.0687075773606988	0.05602741597070938	0.0750526445099364	0.06685359830623118	0.06641237683514498	0.056327983990351126	0.05360866799870041	0.07440857346681379	0.057182863827581865	0.06037505550746771	0.0679881080667625	0.054966721653745665	0.06852727057847466	0.06311891573515661	0.06954275816129779	0.06566082310880901	0.06760179063505341	0.06760179063505341	0.06760179063505341	0.06760179063505341	0.06760179063505341
0.19008093049785238	0.28143719047493504	0.18200566344991637	0.22602605098967976	0.26455052256678	0.3008453657498196	0.23399822896639144	0.295177935804062	0.1664394085921131	0.23835863196193352	0.3288977299942774	0.1370240635084613	0.30634191796145	0.40837925064319947	0.39357918316598045	0.1775883760490799	0.3022291967742035	0.23400673012922607	0.17671632432484494	0.22497645792872104	0.29702304237775146	0.156327338708847	0.21842421091300926	0.20658018250954957	0.306591458471536	0.15499315544410858	0.2188152835330984	0.30374260464312813	0.03255752962777374	0.14209606956771656	0.3459424194623423	0.278975123973224	0.3034879419429079	0.22910693630725154	0.3376354657410669	0.2649505988942697	0.2715329216053938	0.2067173409052167	0.35816226054065486	0.09941291434428325	0.36260831264972493	0.38246553589829735	0.26640237838311254	0.2943176267871171	0.2991296558449003	0.2967236413160087	0.2967236413160087	0.2967236413160087	0.2967236413160087	0.2967236413160087
0.11301125669791906	0.14223827391674895	0.10479832530515289	0.11950210363440306	0.1462270246410725	0.1588439685615553	0.11242696991289555	0.1351936346514154	0.11649216361749141	0.13496962220222958	0.1504444962523908	0.1264237721019816	0.1455960856302006	0.17704607289586932	0.12335734674092458	0.17169123105674722	0.12403427378920295	0.11225795229218076	0.137173528628918	0.14574240661992274	0.1398593047370466	0.1162545383360164	0.17161646122357022	0.18033265948491303	0.16964190117896924	0.13456026886295375	0.09701111017592051	0.13921065356366955	0.12778310593214603	0.1302128470991642	0.12435377160587364	0.15856830452187765	0.13998720274528104	0.15808952810857582	0.14046231629773367	0.1288637025101886	0.16515034664997466	0.1743466495422901	0.11718088435890046	0.11100250001684793	0.11579493386332905	0.12559768361064386	0.11546594558164655	0.1205318145961452	0.1205318145961452	0.1205318145961452	0.1205318145961452	0.1205318145961452	0.1205318145961452	0.1205318145961452
0.0685532878321561	0.06418854931727175	0.07112422270811902	0.0934739025618802	0.06484738356363763	0.08794573314969276	0.08256059900748976	0.0756841282690725	0.06952485119946694	0.09199588135282392	0.08607479235792648	0.08451079801977156	0.0899687782865186	0.08359605544356905	0.09503567187712067	0.10380674064919462	0.12379601177017262	0.09434335046330847	0.07424010994122437	0.09161137150641681	0.08437067049029708	0.06894864591111888	0.07573186998586702	0.08577195010143686	0.11235466651278013	0.08833890809912354	0.0857867277413633	0.06554322449804012	0.08068657909280083	0.07228315227848664	0.07990094011191173	0.06911248593699953	0.09736036564153179	0.08533078433424549	0.0985226081219078	0.09536151406259621	0.07355744890153075	0.08168484811541847	0.08878426583328486	0.0769890960975688	0.08288668096542683	0.08288668096542683	0.08288668096542683	0.08288668096542683	0.08288668096542683	0.08288668096542683	0.08288668096542683	0.08288668096542683	0.08288668096542683	0.08288668096542683
0.12364676410394475	0.12145755826030244	0.136367574846672	0.12985385360113444	0.12655220399862033	0.11697276151493305	0.13356715048863704	0.12930468470762363	0.14215743193183747	0.14475515149531595	0.13641936308261554	0.16529025951711096	0.14078535462224437	0.13880924475429685	0.11632925335246419	0.16577066055175935	0.12926195005295438	0.1607658938865688	0.19688055174459496	0.13892933882523495	0.1576401141671103	0.1577810119156986	0.10701032842537123	0.1715615596366515	0.13670551362677488	0.15370845189826604	0.14322833660665166	0.14127489084581474	0.10255998649713387	0.14873156268961515	0.14139600935411353	0.14574699056948967	0.15642191511262482	0.158915290257431	0.09375989986964677	0.1333545628819196	0.14182242356680647	0.10872488421141147	0.13538565131867486	0.14470364072375247	0.14082209055212486	0.14276286563793866	0.14276286563793866	0.14276286563793866	0.14276286563793866	0.14276286563793866	0.14276286563793866	0.14276286563793866	0.14276286563793866	0.14276286563793866
0.049239362838877115	0.05583432495085605	0.06874598092810472	0.05081043841884854	0.06219129221241243	0.0594555473144365	0.07581575083023824	0.06842915162314772	0.06720168527356765	0.08016560554050288	0.056292029394344696	0.05898005947289691	0.07685942470249288	0.08248186042201724	0.07557275003861948	0.07791210209624357	0.07776404954029105	0.07275739336810512	0.07805488631871177	0.07967668216519337	0.07487136519153476	0.07806633452855893	0.09687555826225916	0.06557985211975492	0.07381903243296324	0.06280707438034208	0.07219613175685048	0.09173141288541964	0.10683353991766475	0.08774293375911581	0.07446420393327394	0.07974716662748384	0.1015724465571089	0.07397257057453642	0.07464096087287421	0.08318585547785175	0.08590749091309724	0.07582272199844667	0.0900209951365532	0.07658282288808148	0.09098032940282515	0.07200274753168082	0.07800317204275853	0.07250458779312485	0.08108229521991389	0.059238461785514125	0.08165156854382319	0.08437488833198578	0.09536629216644192	0.08996967447320164
0.17170925954988234	0.15657402431208778	0.18327181093737868	0.2094174788800635	0.28105131557634483	0.24143332714841048	0.24686863579153448	0.12224692984879387	0.18322882025353057	0.29046609566654724	0.21702935524879025	0.21208812271353641	0.2255862281385948	0.27369674978553904	0.18775443846148793	0.21426878242423408	0.22204444652002728	0.2289703593045178	0.24398462987438885	0.23186680579594832	0.22722805901700552	0.22474853645606058	0.13425207404885886	0.1895911534885899	0.2564196726296467	0.17927095569801446	0.26360820910445465	0.1706257270567006	0.2191278609527619	0.31081555261802457	0.33541756476345813	0.23139374994791806	0.26584375874028754	0.34805319813509483	0.3247559566117505	0.24789762531635634	0.26108414430962745	0.15374166796000563	0.25075768556422207	0.20453751698600042	0.2668004418830857	0.2663071306942161	0.2967418769434485	0.22017944281769905	0.1497636794277795	0.39278586988615727	0.21178585851206685	0.14692616340400488	0.2066842112151158	0.2417223196512182
0.12016833549024818	0.10382983605691895	0.10567417377894751	0.10569393176122531	0.11275216543800869	0.09660336158066346	0.1183448222493697	0.1190209406523837	0.14326841036043791	0.08987031573939967	0.10221870309145108	0.10350276551347182	0.11517136762427685	0.14110988718869974	0.11908791240612993	0.10209931254504909	0.09992901023616237	0.13350876606324577	0.10721844684473247	0.13675509435480512	0.12075663946894848	0.10737631072109467	0.11775598352248212	0.14277441637118082	0.10968097008437921	0.11825555929822876	0.11340206224253654	0.10920356532065821	0.1335193946386022	0.09679533912448804	0.10781161704321357	0.09274901501033987	0.13155882823687148	0.12185804423136973	0.09162572395973931	0.1307019144179955	0.12124011240803652	0.13078099722354355	0.10897912282526112	0.09438704749866102	0.10874472453983205	0.0813722311691923	0.11418943872792114	0.11608764789432702	0.08087505649602755	0.09079553962589701	0.12114956808994717	0.13046944723137702	0.10582901722751852	0.13154108329642536
0.0490645698010291	0.06658359557713858	0.06297291819965237	0.05114160849128653	0.07621665800694817	0.05411146770955029	0.08721621821797737	0.06720420904405394	0.07576987691165954	0.05911599498408922	0.04616779068903088	0.08278102638717234	0.0619766046656233	0.07815722950384266	0.0698126318541028	0.0699419312867314	0.06394901995330504	0.07775404604621786	0.07614433674342477	0.06640391502888988	0.0661093392864963	0.05311743292096658	0.06298712120934011	0.07114190018552648	0.06313286804392503	0.08828492613539778	0.07180095279901302	0.07512462620704835	0.06903232442517403	0.0739037159035293	0.06011074506262562	0.061019141777359585	0.07895743952112823	0.08657699911478231	0.07833554052621093	0.06001459874515595	0.0770335867172433	0.07492745543952714	0.0618591075585236	0.06300568688116802	0.07801921959117171	0.07591080758517763	0.08032147375691573	0.07033342651189835	0.042258290532821804	0.063465068475658	0.07313657146042972	0.05806331059759344	0.05835372517541871	0.07840636374045533
0.07071948798753869	0.08768850054563941	0.10686548879091633	0.10480100723655339	0.10341564075759797	0.11953168082284193	0.10840776136965193	0.12058092882918955	0.10286429061508114	0.08958303586351439	0.10189873412853839	0.10824643603111592	0.11958138151326442	0.08457225722773332	0.10715703919702427	0.12012949182477872	0.10339377247277674	0.0850497210767969	0.12114349156306663	0.10951505786960039	0.10856690700171283	0.10653005749244653	0.09522685167620755	0.12408051488760896	0.10516305951088299	0.09064174212642423	0.08900547551143617	0.10285350826906942	0.12774959108873674	0.1063970585268767	0.07717933776396883	0.11592553056706681	0.10590647912252214	0.10385266936364822	0.13301558304825206	0.12184207247302592	0.14141062013299135	0.11856928306958034	0.08530478868744445	0.09295211545649058	0.09116213124687977	0.10773217955677351	0.10924881389850384	0.10723562173476917	0.12091873038728511	0.09969301977471813	0.1130872333926825	0.10908523967848535	0.09607612026832645	0.09920651030115807
0.067429414552408	0.06325930182782492	0.064866280519365	0.05982898448889188	0.0864842690591383	0.06653413960329262	0.06933038136151347	0.07070866950284227	0.06348321454129055	0.06533340537045543	0.058400638147667695	0.07740437683739007	0.08416426473230215	0.07375858623187312	0.06547145576079469	0.05178171603407274	0.07213018434234957	0.06185492217219501	0.053239898440345615	0.07827850608503965	0.06184566806940302	0.06152687439094663	0.07390185957283316	0.05873059615985703	0.07081427623569944	0.08229144212013854	0.05483910183890104	0.07012164946006101	0.06566841353143343	0.07128249981969335	0.05338765679046284	0.0535644797460109	0.06647434148330295	0.06338203786553188	0.057076849253947515	0.07292052380935755	0.05168843532655143	0.06748070023973325	0.08070464651766185	0.05705360078937581	0.06603950946989416	0.07962043313530458	0.06523586003522865	0.07242814658526661	0.07242814658526661	0.07242814658526661	0.07242814658526661	0.07242814658526661	0.07242814658526661	0.07242814658526661
0.10941130445934233	0.08949553296064294	0.08777813904195679	0.08636386199854869	0.08225401576468426	0.08833482096543903	0.07293796839977947	0.07243305772678099	0.0774040225565225	0.09014185297181612	0.0663415627911028	0.07824170788145947	0.07824170788145947	0.07824170788145947	0.07824170788145947	0.07824170788145947	0.07824170788145947	0.07824170788145947	0.07824170788145947	0.07824170788145947	0.07824170788145947	0.07824170788145947	0.07824170788145947	0.07824170788145947	0.07824170788145947	0.07824170788145947	0.07824170788145947	0.07824170788145947	0.07824170788145947	0.07824170788145947	0.07824170788145947	0.07824170788145947	0.07824170788145947	0.07824170788145947	0.07824170788145947	0.07824170788145947	0.07824170788145947	0.07824170788145947	0.07824170788145947	0.07824170788145947	0.07824170788145947	0.07824170788145947	0.07824170788145947	0.07824170788145947	0.07824170788145947	0.07824170788145947	0.07824170788145947	0.07824170788145947	0.07824170788145947	0.07824170788145947
0.11362840868427797	0.08698668342977592	0.10502262301163902	0.09911054753847373	0.09798984242068157	0.10433738606948652	0.10116361424508405	0.10116361424508405	0.10116361424508405	0.10116361424508405	0.10116361424508405	0.10116361424508405	0.10116361424508405	0.10116361424508405	0.10116361424508405	0.10116361424508405	0.10116361424508405	0.10116361424508405	0.10116361424508405	0.10116361424508405	0.10116361424508405	0.10116361424508405	0.10116361424508405	0.10116361424508405	0.10116361424508405	0.10116361424508405	0.10116361424508405	0.10116361424508405	0.10116361424508405	0.10116361424508405	0.10116361424508405	0.10116361424508405	0.10116361424508405	0.10116361424508405	0.10116361424508405	0.10116361424508405	0.10116361424508405	0.10116361424508405	0.10116361424508405	0.10116361424508405	0.10116361424508405	0.10116361424508405	0.10116361424508405	0.10116361424508405	0.10116361424508405	0.10116361424508405	0.10116361424508405	0.10116361424508405	0.10116361424508405	0.10116361424508405
0.170549322299553	0.12021341236687158	0.1469950638398251	0.09791949744499	0.09904823721052188	0.13080084812429532	0.1692840315440844	0.12401370127615607	0.11956645178747184	0.09208437975109274	0.1311963857600633	0.1436552755448761	0.1584889876779663	0.137664705859714	0.07218971177215909	0.1994501313860537	0.15660047248897	0.16474548833077413	0.1729440292142335	0.17588759520995098	0.20370775903203237	0.13796122476732464	0.155509517075666	0.17810054639808848	0.2370587094799541	0.21162489438036103	0.1925222712177177	0.1718626260782815	0.20393950928395974	0.1412775262509712	0.18409960475116938	0.1888041612209594	0.16717817821220385	0.18839232301129155	0.18002266692819335	0.11787376516744857	0.14894821604782096	0.14894821604782096	0.14894821604782096	0.14894821604782096	0.14894821604782096	0.14894821604782096	0.14894821604782096	0.14894821604782096	0.14894821604782096	0.14894821604782096	0.14894821604782096	0.14894821604782096	0.14894821604782096	0.14894821604782096
0.06585359491853988	0.04679116925114951	0.05026545153574497	0.07000714484787997	0.05558020083825832	0.058194373148898394	0.05694788252283474	0.05092230937313506	0.07405568299682783	0.0552947969036918	0.0642955323482521	0.0511300372261583	0.0616355022110917	0.06355200736101262	0.04905435655319877	0.06004933553379698	0.05250413701879544	0.048796522371860176	0.05018227536655936	0.06489106126456815	0.05882919791907498	0.056444714655355124	0.04761173530661224	0.05448337435744477	0.04940941024908693	0.05487600846933521	0.05209461056802821	0.0534853095186817	0.0534853095186817	0.0534853095186817	0.0534853095186817	0.0534853095186817	0.0534853095186817	0.0534853095186817	0.0534853095186817	0.0534853095186817	0.0534853095186817	0.0534853095186817	0.0534853095186817	0.0534853095186817	0.0534853095186817	0.0534853095186817	0.0534853095186817	0.0534853095186817	0.0534853095186817	0.0534853095186817	0.0534853095186817	0.0534853095186817	0.0534853095186817	0.0534853095186817
0.0846232891995982	0.08093112762611217	0.07757643975647188	0.0782122068852705	0.07914000526375288	0.07346384605119986	0.07773059010897414	0.08293492936021092	0.0644652808890321	0.07925278303857393	0.07989726724910136	0.07727155747988035	0.09076370683568948	0.07880907508269387	0.07572175058940923	0.07114312321353022	0.06495817918839344	0.07223738173537357	0.07143929894941553	0.061668532223240285	0.06655391558632791	0.06655391558632791	0.06655391558632791	0.06655391558632791	0.06655391558632791	0.06655391558632791	0.06655391558632791	0.06655391558632791	0.06655391558632791	0.06655391558632791	0.06655391558632791	0.06655391558632791	0.06655391558632791	0.06655391558632791	0.06655391558632791	0.06655391558632791	0.06655391558632791	0.06655391558632791	0.06655391558632791	0.06655391558632791	0.06655391558632791	0.06655391558632791	0.06655391558632791	0.06655391558632791	0.06655391558632791	0.06655391558632791	0.06655391558632791	0.06655391558632791	0.06655391558632791	0.06655391558632791
0.058615673192188106	0.05465743452270014	0.05919758837830032	0.045539491403352304	0.04971742924714969	0.055414549918522835	0.048333849570453384	0.05478686498677542	0.05561126616097504	0.04260906055744149	0.0492576408067385	0.041921761177133324	0.04813499053105434	0.04307432215067238	0.05816265000837895	0.04514450879143789	0.04864512342940281	0.040224071599097425	0.04118776998460016	0.04492904253474406	0.0390243656565163	0.04600947828452711	0.051098500763825654	0.04959554308600943	0.04080005414437613	0.051827438850515724	0.0368091367157314	0.04798875796471764	0.047094837905128334	0.050511419893683976	0.05851498770628795	0.04966988725656495	0.05859902014578312	0.0500354370814646	0.04307042770814135	0.04937600934777754	0.04752966549996643	0.048452837423871985	0.048452837423871985	0.048452837423871985	0.048452837423871985	0.048452837423871985	0.048452837423871985	0.048452837423871985	0.048452837423871985	0.048452837423871985	0.048452837423871985	0.048452837423871985	0.048452837423871985	0.048452837423871985
0.09840391650470935	0.09801455342349807	0.07102073991312761	0.06593104721418795	0.05030869108601729	0.07416561155570896	0.06862942529929239	0.06951023721317577	0.07075588843504216	0.06944401193201073	0.07491369563085852	0.07797540051463948	0.054193486505152585	0.07738818587187124	0.06903301564799037	0.06994845869434035	0.06737089364892639	0.07251827272280044	0.07255601046293461	0.07378210244963451	0.062224033691901236	0.07315098748513724	0.0603441755292425	0.06255757068903754	0.06672335034890804	0.07566842069794934	0.08210245985718899	0.06750869557295605	0.07335239839256977	0.0683998436569309	0.06429398415112221	0.057962542527352674	0.061128263339237446	0.061128263339237446	0.061128263339237446	0.061128263339237446	0.061128263339237446	0.061128263339237446	0.061128263339237446	0.061128263339237446	0.061128263339237446	0.061128263339237446	0.061128263339237446	0.061128263339237446	0.061128263339237446	0.061128263339237446	0.061128263339237446	0.061128263339237446	0.061128263339237446	0.061128263339237446
0.18606685271335682	0.14074009379299354	0.14039181440003287	0.08961540369932132	0.12658954928403895	0.13195393519251447	0.13628985328628854	0.1642363247857073	0.1563258262235287	0.12916474559494073	0.1270746834949955	0.1301051448274134	0.1266414135102879	0.21304518063081349	0.15438277429115116	0.16329235975696746	0.17317963301640504	0.1795632704475781	0.18699205294989965	0.2016941501280791	0.1748340116972769	0.2086202951616221	0.1881732830617298	0.14453328124531534	0.1446528898699511	0.2086998465517075	0.16278642478537983	0.17506534392349257	0.18086202124575215	0.2340848168720621	0.16838329205059765	0.1874144158183011	0.14114898957316602	0.14635637131329218	0.14375268044322909	0.14375268044322909	0.14375268044322909	0.14375268044322909	0.14375268044322909	0.14375268044322909	0.14375268044322909	0.14375268044322909	0.14375268044322909	0.14375268044322909	0.14375268044322909	0.14375268044322909	0.14375268044322909	0.14375268044322909	0.14375268044322909	0.14375268044322909
0.07748476197964688	0.060836067642677696	0.06825304824867694	0.07196773480449643	0.06733485930392508	0.05892695046369768	0.05847397141487804	0.06221308636085868	0.06180634964903825	0.057638217601825054	0.05352153324369639	0.06302092465605268	0.0551827923153797	0.059253660300548516	0.05219893838325236	0.06751506079658864	0.051840122243223284	0.05984706855241963	0.06540167564017231	0.048853221238915445	0.0492254840108234	0.08865538476591842	0.0689404343883709	0.0689404343883709	0.0689404343883709	0.0689404343883709	0.0689404343883709	0.0689404343883709	0.0689404343883709	0.0689404343883709	0.0689404343883709	0.0689404343883709	0.0689404343883709	0.0689404343883709	0.0689404343883709	0.0689404343883709	0.0689404343883709	0.0689404343883709	0.0689404343883709	0.0689404343883709	0.0689404343883709	0.0689404343883709	0.0689404343883709	0.0689404343883709	0.0689404343883709	0.0689404343883709	0.0689404343883709	0.0689404343883709	0.0689404343883709	0.0689404343883709
0.12583890108556053	0.09880812774661744	0.08466899285417337	0.10313335859475073	0.09564777854493173	0.1075594331456066	0.1777621307516464	0.08456663832335692	0.10477735802610115	0.10825514375236349	0.09792805441310402	0.11848177208178735	0.13293002348649655	0.19624637205414036	0.1350243787490735	0.16151351175293657	0.12918576218250516	0.1350841422937755	0.19659424674356074	0.15563845036929885	0.1425174192436092	0.15528099190022068	0.15430308739918766	0.15273435159491888	0.18275699371395715	0.2045782544251863	0.1915230290855748	0.16282152691926288	0.155749667877609	0.145323738880389	0.2021965498426665	0.16992935371019033	0.17523420673964826	0.2315062423064548	0.2170185734696329	0.20259526374478598	0.23732352846421123	0.20305164005291448	0.25305862513711874	0.18784772854958795	0.18550041104317302	0.18667406979638052	0.18667406979638052	0.18667406979638052	0.18667406979638052	0.18667406979638052	0.18667406979638052	0.18667406979638052	0.18667406979638052	0.18667406979638052
0.0916536166324263	0.06282224172588653	0.0546820929469084	0.0672800323990383	0.0691507420917506	0.07775041877398316	0.08502793045838423	0.10377718640615675	0.07671748807569537	0.06864241983997547	0.08189330038425198	0.07869892327545612	0.06033511630568286	0.09421199958773462	0.09301332641104461	0.08552292563477633	0.0932658920560416	0.08564169014455285	0.07282358371827864	0.09498602198237943	0.08688369513812062	0.1088232168364483	0.10005286063316941	0.0924315064731409	0.08189917573498937	0.08716534110406514	0.08716534110406514	0.08716534110406514	0.08716534110406514	0.08716534110406514	0.08716534110406514	0.08716534110406514	0.08716534110406514	0.08716534110406514	0.08716534110406514	0.08716534110406514	0.08716534110406514	0.08716534110406514	0.08716534110406514	0.08716534110406514	0.08716534110406514	0.08716534110406514	0.08716534110406514	0.08716534110406514	0.08716534110406514	0.08716534110406514	0.08716534110406514	0.08716534110406514	0.08716534110406514	0.08716534110406514
0.11877761977735225	0.10935280485083047	0.10983146693301221	0.11701814098241749	0.12720356386507417	0.14413538185764752	0.13272724191151292	0.1161558780599962	0.10476447227866863	0.10262480771063558	0.11752757634783649	0.11629060778399308	0.13656015695747895	0.13307110638755607	0.14489431761988245	0.1308218082379808	0.13985639141597037	0.13909910223542227	0.14846545153600885	0.13082486884515016	0.1324661719648527	0.15661982876311006	0.1257104384811632	0.1546207771606462	0.13853627769100793	0.12415007823065675	0.15241146679155346	0.14032460585600542	0.13537114350866114	0.15635908303418874	0.14586511327142493	0.14586511327142493	0.14586511327142493	0.14586511327142493	0.14586511327142493	0.14586511327142493	0.14586511327142493	0.14586511327142493	0.14586511327142493	0.14586511327142493	0.14586511327142493	0.14586511327142493	0.14586511327142493	0.14586511327142493	0.14586511327142493	0.14586511327142493	0.14586511327142493	0.14586511327142493	0.14586511327142493	0.14586511327142493
0.0753564540259417	0.04825716322724353	0.0581439999736947	0.06821229999444116	0.05992920452209683	0.05491802917590377	0.06398475444209986	0.07268446595017666	0.0674559415914815	0.06720630264011651	0.05426067205413706	0.06875000331536092	0.06527307601280197	0.06263911076994817	0.05108208597624949	0.062210367541367426	0.06754659002627396	0.06023383536457157	0.06389021269542276	0.06389021269542276	0.06389021269542276	0.06389021269542276	0.06389021269542276	0.06389021269542276	0.06389021269542276	0.06389021269542276	0.06389021269542276	0.06389021269542276	0.06389021269542276	0.06389021269542276	0.06389021269542276	0.06389021269542276	0.06389021269542276	0.06389021269542276	0.06389021269542276	0.06389021269542276	0.06389021269542276	0.06389021269542276	0.06389021269542276	0.06389021269542276	0.06389021269542276	0.06389021269542276	0.06389021269542276	0.06389021269542276	0.06389021269542276	0.06389021269542276	0.06389021269542276	0.06389021269542276	0.06389021269542276	0.06389021269542276
0.06885071832575934	0.0734795414096504	0.06464296437866833	0.07833388335492217	0.06580889491138754	0.06590790871688579	0.08054558179349197	0.07516352226585031	0.08145331633246554	0.07530930084363757	0.07959256516324267	0.0980374131046768	0.08335012682305387	0.07364534395731843	0.07222901476391913	0.06336981311701842	0.06749151099839426	0.0695594919409638	0.06533904589059593	0.06483386591767845	0.07437218290537269	0.06218696460974205	0.07921394820298744	0.07230283824250477	0.08327000533110912	0.06930914278728449	0.05883479748801945	0.08134465627921528	0.0691070003664874	0.07522582832285134	0.07522582832285134	0.07522582832285134	0.07522582832285134	0.07522582832285134	0.07522582832285134	0.07522582832285134	0.07522582832285134	0.07522582832285134	0.07522582832285134	0.07522582832285134	0.07522582832285134	0.07522582832285134	0.07522582832285134	0.07522582832285134	0.07522582832285134	0.07522582832285134	0.07522582832285134	0.07522582832285134	0.07522582832285134	0.07522582832285134
0.09768146078853188	0.06254454738742161	0.0725325569242938	0.07535073000462048	0.0724275223873474	0.07922979863972471	0.07933205056219544	0.0790315094472795	0.08016443982527911	0.10696145390514132	0.08367460877181326	0.09086767824509717	0.0878799380529311	0.08435104332953992	0.08744644908250544	0.09399285460228812	0.10033578727779782	0.09585184176083182	0.06828308691062389	0.07740118982391349	0.11479706411944525	0.09074491401989619	0.10277098906967073	0.10277098906967073	0.10277098906967073	0.10277098906967073	0.10277098906967073	0.10277098906967073	0.10277098906967073	0.10277098906967073	0.10277098906967073	0.10277098906967073	0.10277098906967073	0.10277098906967073	0.10277098906967073	0.10277098906967073	0.10277098906967073	0.10277098906967073	0.10277098906967073	0.10277098906967073	0.10277098906967073	0.10277098906967073	0.10277098906967073	0.10277098906967073	0.10277098906967073	0.10277098906967073	0.10277098906967073	0.10277098906967073	0.10277098906967073	0.10277098906967073
0.10111864723681857	0.059416259365028944	0.06596805102097489	0.07927382836685001	0.06926617806942349	0.0716170484586268	0.07036374940371021	0.05757076982604673	0.06495018465068478	0.058624366548298036	0.06481103387699075	0.06630428083661942	0.07757815499395646	0.06778866007357856	0.07206336239189842	0.06682084196388885	0.05924068722226569	0.0608168583462934	0.061015434286006046	0.07822717459998725	0.06895116678723891	0.06062554125367125	0.06096821530602892	0.06525711414362584	0.05625738123533829	0.05539075725016781	0.05582406924275306	0.05582406924275306	0.05582406924275306	0.05582406924275306	0.05582406924275306	0.05582406924275306	0.05582406924275306	0.05582406924275306	0.05582406924275306	0.05582406924275306	0.05582406924275306	0.05582406924275306	0.05582406924275306	0.05582406924275306	0.05582406924275306	0.05582406924275306	0.05582406924275306	0.05582406924275306	0.05582406924275306	0.05582406924275306	0.05582406924275306	0.05582406924275306	0.05582406924275306	0.05582406924275306
0.1016240728235079	0.049774600777957076	0.07693802755236184	0.06851829251363872	0.07838106286713067	0.08430790644614797	0.08399057066473886	0.08099270953019115	0.08778333848778802	0.0853724667906288	0.05996248182922302	0.0685619979770852	0.088598720882608	0.078219184901935	0.08027971870956266	0.08309001645380315	0.0847017992319364	0.08353666969295295	0.07800417673692343	0.08150801542294155	0.09112205982523434	0.07875306991071575	0.08076928548706169	0.08295566538452594	0.08186247543579382	0.08186247543579382	0.08186247543579382	0.08186247543579382	0.08186247543579382	0.08186247543579382	0.08186247543579382	0.08186247543579382	0.08186247543579382	0.08186247543579382	0.08186247543579382	0.08186247543579382	0.08186247543579382	0.08186247543579382	0.08186247543579382	0.08186247543579382	0.08186247543579382	0.08186247543579382	0.08186247543579382	0.08186247543579382	0.08186247543579382	0.08186247543579382	0.08186247543579382	0.08186247543579382	0.08186247543579382	0.08186247543579382
0.08587474834869763	0.07109439634481234	0.07022967764894608	0.0672547869222176	0.07572312638465764	0.06543536818778224	0.07626936807324447	0.06240579388499245	0.06807451518345942	0.04566022527983228	0.06629587064499078	0.06057147768976409	0.07081546414037741	0.0779607773158064	0.07315547355800638	0.07550825416320517	0.07483417576105637	0.06920885408575844	0.08745424849970025	0.07769700852341327	0.05385488963355917	0.062247944171815506	0.06414867600901705	0.06715814172687277	0.06565340886794492	0.06565340886794492	0.06565340886794492	0.06565340886794492	0.06565340886794492	0.06565340886794492	0.06565340886794492	0.06565340886794492	0.06565340886794492	0.06565340886794492	0.06565340886794492	0.06565340886794492	0.06565340886794492	0.06565340886794492	0.06565340886794492	0.06565340886794492	0.06565340886794492	0.06565340886794492	0.06565340886794492	0.06565340886794492	0.06565340886794492	0.06565340886794492	0.06565340886794492	0.06565340886794492	0.06565340886794492	0.06565340886794492
0.04367531617372211	0.04705304297631363	0.055620423099411107	0.0364912831898897	0.04224319934317198	0.04165880212988598	0.053024595317621034	0.0473120390054724	0.046267607572267735	0.04851247612301046	0.03144609724486973	0.03698945286128485	0.03995154086799464	0.04279459810589658	0.03684664020881153	0.0327653550156436	0.03727458008027157	0.05287016526252112	0.03403445006661341	0.03504010487420746	0.041320675756491364	0.04217863241745797	0.0402091713407694	0.04119390187911368	0.04119390187911368	0.04119390187911368	0.04119390187911368	0.04119390187911368	0.04119390187911368	0.04119390187911368	0.04119390187911368	0.04119390187911368	0.04119390187911368	0.04119390187911368	0.04119390187911368	0.04119390187911368	0.04119390187911368	0.04119390187911368	0.04119390187911368	0.04119390187911368	0.04119390187911368	0.04119390187911368	0.04119390187911368	0.04119390187911368	0.04119390187911368	0.04119390187911368	0.04119390187911368	0.04119390187911368	0.04119390187911368	0.04119390187911368
0.08021254491038138	0.07405031589166672	0.07145645911596352	0.06678348967567597	0.0847864543512566	0.06609153669240611	0.0867150468504415	0.07157508747580797	0.06977978117039825	0.06974211175704394	0.08250563297771762	0.06332579950043284	0.05403697873327277	0.07101787355197382	0.06627962704994865	0.0749257955330928	0.07219056442298277	0.06857856177300115	0.06709179941416005	0.06662808288020465	0.07854515668154191	0.07120755472088784	0.04917488633650552	0.06647475519940597	0.05782482076795575	0.05782482076795575	0.05782482076795575	0.05782482076795575	0.05782482076795575	0.05782482076795575	0.05782482076795575	0.05782482076795575	0.05782482076795575	0.05782482076795575	0.05782482076795575	0.05782482076795575	0.05782482076795575	0.05782482076795575	0.05782482076795575	0.05782482076795575	0.05782482076795575	0.05782482076795575	0.05782482076795575	0.05782482076795575	0.05782482076795575	0.05782482076795575	0.05782482076795575	0.05782482076795575	0.05782482076795575	0.05782482076795575
0.057322474490489606	0.056825508389877155	0.05636726629172583	0.06720550080276742	0.05829219844145797	0.06906069209960258	0.05708924722501816	0.07221147144000047	0.0629948918070204	0.0698646323094007	0.06511119185906512	0.059815329781602776	0.06212710064721306	0.07036639409655453	0.057481141870199634	0.05977012134245611	0.06935360896962195	0.0626269060465511	0.07550613198885481	0.062133615759651914	0.07542868605627964	0.07967760657236701	0.054433004036944746	0.06022154188805126	0.07042450828829923	0.06619699671428188	0.07228102427885379	0.07288646407171934	0.060883542008931334	0.050108197982307784	0.05549586999561956	0.05549586999561956	0.05549586999561956	0.05549586999561956	0.05549586999561956	0.05549586999561956	0.05549586999561956	0.05549586999561956	0.05549586999561956	0.05549586999561956	0.05549586999561956	0.05549586999561956	0.05549586999561956	0.05549586999561956	0.05549586999561956	0.05549586999561956	0.05549586999561956	0.05549586999561956	0.05549586999561956	0.05549586999561956
0.046730791786032094	0.06005658137699185	0.051887111780365085	0.06890933594502356	0.058240461907536935	0.06652756688135851	0.05653362063504775	0.04956072631930459	0.06405640956613211	0.0541046495215247	0.05225751318898892	0.04670021036456045	0.07158312195228407	0.05138389942592963	0.0628934150903206	0.0601115496369509	0.0667456061428349	0.056188494800682665	0.04858111702696287	0.07645564939904122	0.056127530564487486	0.06345472283729574	0.054330702118393324	0.06718134365771694	0.06385409400541675	0.0571294502826065	0.056671972205106086	0.06476824399004151	0.06157431527053672	0.05915068429472897	0.06326403616870083	0.0612073602317149	0.0612073602317149	0.0612073602317149	0.0612073602317149	0.0612073602317149	0.0612073602317149	0.0612073602317149	0.0612073602317149	0.0612073602317149	0.0612073602317149	0.0612073602317149	0.0612073602317149	0.0612073602317149	0.0612073602317149	0.0612073602317149	0.0612073602317149	0.0612073602317149	0.0612073602317149	0.0612073602317149
0.07265969861506713	0.04868202298135629	0.04724518534207777	0.04858911821033909	0.04828855943199575	0.0596928499434005	0.06257494390555939	0.07620542003960502	0.06275164888646567	0.0591139014499557	0.07560935878064823	0.05781189905901903	0.0719887515106903	0.05744298062486459	0.05931944036273892	0.07662154181693143	0.0733219844263193	0.08443515560097609	0.07643221344031924	0.07176892613328043	0.08487497774180826	0.07121372106130126	0.07261655964887292	0.0707370157602399	0.07960109077508996	0.07526458347556347	0.09914803917772237	0.09657793302993568	0.10837885226082783	0.10374670142263305	0.10606277684173043	0.10606277684173043	0.10606277684173043	0.10606277684173043	0.10606277684173043	0.10606277684173043	0.10606277684173043	0.10606277684173043	0.10606277684173043	0.10606277684173043	0.10606277684173043	0.10606277684173043	0.10606277684173043	0.10606277684173043	0.10606277684173043	0.10606277684173043	0.10606277684173043	0.10606277684173043	0.10606277684173043	0.10606277684173043
0.08238485855124672	0.057176214586699164	0.05054304670843231	0.05661586026354139	0.07180235451357816	0.08514334180567804	0.06775859564100727	0.0586044282593846	0.0824878376131316	0.05121743362491114	0.06836973325725212	0.0808517539527692	0.0715784356615578	0.07043985483856911	0.07475637354877977	0.08935516154452283	0.07230726857815795	0.06650092799090976	0.08869823077234074	0.07759105483212272	0.08314464280223173	0.08314464280223173	0.08314464280223173	0.08314464280223173	0.08314464280223173	0.08314464280223173	0.08314464280223173	0.08314464280223173	0.08314464280223173	0.08314464280223173	0.08314464280223173	0.08314464280223173	0.08314464280223173	0.08314464280223173	0.08314464280223173	0.08314464280223173	0.08314464280223173	0.08314464280223173	0.08314464280223173	0.08314464280223173	0.08314464280223173	0.08314464280223173	0.08314464280223173	0.08314464280223173	0.08314464280223173	0.08314464280223173	0.08314464280223173	0.08314464280223173	0.08314464280223173	0.08314464280223173
0.08515898486599939	0.08232994903763498	0.09330703900390667	0.06416426086900522	0.08137970524908192	0.09053757805871088	0.08567744105430043	0.05693470730738824	0.07557659506445535	0.06973650132393265	0.09154563032814222	0.08103947337658933	0.06895509549263187	0.08354360684574444	0.07925649876739242	0.07668034084640651	0.06985374583468214	0.08833898808705666	0.06968653615347675	0.07904244682112546	0.09049620847841082	0.0889558240853559	0.0999567413077526	0.07243353708482232	0.0915986891382687	0.0868864687756425	0.09335034333979136	0.09011840605771694	0.09011840605771694	0.09011840605771694	0.09011840605771694	0.09011840605771694	0.09011840605771694	0.09011840605771694	0.09011840605771694	0.09011840605771694	0.09011840605771694	0.09011840605771694	0.09011840605771694	0.09011840605771694	0.09011840605771694	0.09011840605771694	0.09011840605771694	0.09011840605771694	0.09011840605771694	0.09011840605771694	0.09011840605771694	0.09011840605771694	0.09011840605771694	0.09011840605771694
0.06335445222610298	0.06596520258362928	0.05305678176620317	0.050833434003152385	0.060073387978514775	0.056138038922842096	0.07323883269277126	0.05498391498003764	0.05113932059067387	0.048019454186510845	0.0556986808112531	0.057777865335931614	0.06170555018936277	0.05652133577149895	0.05482311091830157	0.05848096237751077	0.05440830986992513	0.04949442247896394	0.05697353407121825	0.054145633766287796	0.05746705508959243	0.06546561421644977	0.05025612755222276	0.06597372080506646	0.07226587213428683	0.053505964341835556	0.05092465150818174	0.05503626963914274	0.05627712848377345	0.06353222307457501	0.06101059227910086	0.05938490159915063	0.060197746939125746	0.060197746939125746	0.060197746939125746	0.060197746939125746	0.060197746939125746	0.060197746939125746	0.060197746939125746	0.060197746939125746	0.060197746939125746	0.060197746939125746	0.060197746939125746	0.060197746939125746	0.060197746939125746	0.060197746939125746	0.060197746939125746	0.060197746939125746	0.060197746939125746	0.060197746939125746
0.25509464368097845	0.3076808228819124	0.3491807790723236	0.2691872009338079	0.2930853103153417	0.2540190407408969	0.3130540255471792	0.31720548862063913	0.24740860518159447	0.33527223293485886	0.2844479895094704	0.31093477795879637	0.34527852990670427	0.3593376416855001	0.31934661550147847	0.3393421285934893	0.3393421285934893	0.3393421285934893	0.3393421285934893	0.3393421285934893	0.3393421285934893	0.3393421285934893	0.3393421285934893	0.3393421285934893	0.3393421285934893	0.3393421285934893	0.3393421285934893	0.3393421285934893	0.3393421285934893	0.3393421285934893	0.3393421285934893	0.3393421285934893	0.3393421285934893	0.3393421285934893	0.3393421285934893	0.3393421285934893	0.3393421285934893	0.3393421285934893	0.3393421285934893	0.3393421285934893	0.3393421285934893	0.3393421285934893	0.3393421285934893	0.3393421285934893	0.3393421285934893	0.3393421285934893	0.3393421285934893	0.3393421285934893	0.3393421285934893	0.3393421285934893
0.06480731297448726	0.05175235791988158	0.055313422298951295	0.05418826995182041	0.07491745372677085	0.06096078181159149	0.05808452416467375	0.060422303459809173	0.060732948184971845	0.06326698043487	0.06206557603225097	0.05653743641965011	0.07556113574788424	0.06881335508622859	0.0761960120719012	0.05609649051284001	0.06996437875705203	0.06366230199499373	0.06031161732202027	0.04623005253072785	0.06624844526442653	0.06017991210564743	0.07404528556015057	0.07144542888462511	0.07274535722238784	0.07274535722238784	0.07274535722238784	0.07274535722238784	0.07274535722238784	0.07274535722238784	0.07274535722238784	0.07274535722238784	0.07274535722238784	0.07274535722238784	0.07274535722238784	0.07274535722238784	0.07274535722238784	0.07274535722238784	0.07274535722238784	0.07274535722238784	0.07274535722238784	0.07274535722238784	0.07274535722238784	0.07274535722238784	0.07274535722238784	0.07274535722238784	0.07274535722238784	0.07274535722238784	0.07274535722238784	0.07274535722238784
0.09469378931981395	0.10364913799279592	0.10929696168551581	0.13608850852462706	0.14172458059134024	0.13861384086448286	0.1563964148260332	0.1292197044736046	0.09835515386955938	0.14696018259431817	0.1024521392627548	0.12076433735559138	0.14186274202622498	0.1298128476057517	0.13844374375045446	0.14950686893920334	0.1321538336058669	0.1436405984849471	0.13186393334080806	0.16258843588473348	0.15271395161882464	0.1426225872969752	0.08556244582524429	0.11980931527317083	0.10268588054920756	0.10268588054920756	0.10268588054920756	0.10268588054920756	0.10268588054920756	0.10268588054920756	0.10268588054920756	0.10268588054920756	0.10268588054920756	0.10268588054920756	0.10268588054920756	0.10268588054920756	0.10268588054920756	0.10268588054920756	0.10268588054920756	0.10268588054920756	0.10268588054920756	0.10268588054920756	0.10268588054920756	0.10268588054920756	0.10268588054920756	0.10268588054920756	0.10268588054920756	0.10268588054920756	0.10268588054920756	0.10268588054920756
0.08064042968289897	0.0722730678746652	0.07280595614286602	0.07553374408478296	0.0789984834190006	0.08927680502203283	0.07638934635222201	0.10788496664790047	0.07320145291017473	0.08084114286582254	0.09047139395834822	0.083705561590731	0.08370051759563465	0.06628022911400537	0.08219563077044588	0.08755210046752038	0.09740092020609992	0.07973639100940118	0.09454417961297054	0.0927799531026243	0.0852027814306339	0.08859158514472715	0.08778374125545832	0.11294192841342403	0.10791961210323162	0.08009992363200366	0.07116580443863083	0.08200472714388791	0.08698688256958921	0.08411836638640097	0.08555262447799508	0.08555262447799508	0.08555262447799508	0.08555262447799508	0.08555262447799508	0.08555262447799508	0.08555262447799508	0.08555262447799508	0.08555262447799508	0.08555262447799508	0.08555262447799508	0.08555262447799508	0.08555262447799508	0.08555262447799508	0.08555262447799508	0.08555262447799508	0.08555262447799508	0.08555262447799508	0.08555262447799508	0.08555262447799508
0.06500889691659859	0.07051438507633745	0.056209717116475544	0.06035543740745888	0.06041462602295047	0.05401597051010238	0.06795163599014292	0.05958493247748485	0.05756356769772732	0.0671036575562688	0.0637587858515644	0.07470400032191649	0.10121265756482045	0.08795832894336847	0.08795832894336847	0.08795832894336847	0.08795832894336847	0.08795832894336847	0.08795832894336847	0.08795832894336847	0.08795832894336847	0.08795832894336847	0.08795832894336847	0.08795832894336847	0.08795832894336847	0.08795832894336847	0.08795832894336847	0.08795832894336847	0.08795832894336847	0.08795832894336847	0.08795832894336847	0.08795832894336847	0.08795832894336847	0.08795832894336847	0.08795832894336847	0.08795832894336847	0.08795832894336847	0.08795832894336847	0.08795832894336847	0.08795832894336847	0.08795832894336847	0.08795832894336847	0.08795832894336847	0.08795832894336847	0.08795832894336847	0.08795832894336847	0.08795832894336847	0.08795832894336847	0.08795832894336847	0.08795832894336847
0.08367632501166769	0.09465529834348085	0.07610192630675996	0.08067439082679406	0.0661180927732074	0.07819438563129665	0.0745522188152776	0.10812190480922021	0.08709581047439892	0.07980906343681375	0.08096403374653945	0.08335831508872518	0.08609263374086984	0.08336041743744638	0.08104365461691262	0.09655179162026974	0.06652865320236766	0.079756574807046	0.09060853777482625	0.08038535543940195	0.07054491364793034	0.07627695142134186	0.09369476058820327	0.0701808398605589	0.09182228534439138	0.08100156260247514	0.08100156260247514	0.08100156260247514	0.08100156260247514	0.08100156260247514	0.08100156260247514	0.08100156260247514	0.08100156260247514	0.08100156260247514	0.08100156260247514	0.08100156260247514	0.08100156260247514	0.08100156260247514	0.08100156260247514	0.08100156260247514	0.08100156260247514	0.08100156260247514	0.08100156260247514	0.08100156260247514	0.08100156260247514	0.08100156260247514	0.08100156260247514	0.08100156260247514	0.08100156260247514	0.08100156260247514
0.06455368124889228	0.04831670205762017	0.0676133349311043	0.05898880243538678	0.061178175672777925	0.0447153509205338	0.07344333609057282	0.08993585793410522	0.06344500329255766	0.05313022582987636	0.05735807361572431	0.0672251874529583	0.05776854455872498	0.06257433848719367	0.07575116462799683	0.061241585449018504	0.06507988805933644	0.06250388749861	0.06191406556648262	0.06808033015192416	0.07026454694013287	0.08143495855017936	0.05542280650493431	0.0631028056232684	0.05763029975871221	0.0954755392726214	0.0765529195156668	0.0765529195156668	0.0765529195156668	0.0765529195156668	0.0765529195156668	0.0765529195156668	0.0765529195156668	0.0765529195156668	0.0765529195156668	0.0765529195156668	0.0765529195156668	0.0765529195156668	0.0765529195156668	0.0765529195156668	0.0765529195156668	0.0765529195156668	0.0765529195156668	0.0765529195156668	0.0765529195156668	0.0765529195156668	0.0765529195156668	0.0765529195156668	0.0765529195156668	0.0765529195156668
0.20928987342746896	0.14139925539543916	0.1523606078923902	0.1689734760138015	0.1584770771794184	0.222857814090572	0.1416012187565939	0.18745303637965052	0.21166437114995235	0.1812846093455872	0.14565931891099884	0.1974501880829455	0.16166411168064837	0.18722737577272305	0.17318857716070615	0.1857584986209597	0.19787684828468569	0.24409713292043606	0.19855930469988084	0.28843759580503764	0.21459035931905338	0.23466247584798647	0.31363029616781185	0.22044580644425782	0.20184932833890482	0.17349126982874996	0.18767029908382737	0.18767029908382737	0.18767029908382737	0.18767029908382737	0.18767029908382737	0.18767029908382737	0.18767029908382737	0.18767029908382737	0.18767029908382737	0.18767029908382737	0.18767029908382737	0.18767029908382737	0.18767029908382737	0.18767029908382737	0.18767029908382737	0.18767029908382737	0.18767029908382737	0.18767029908382737	0.18767029908382737	0.18767029908382737	0.18767029908382737	0.18767029908382737	0.18767029908382737	0.18767029908382737
0.05121553443177826	0.03951179805148255	0.0493424872949235	0.0614675042736334	0.061448890344080326	0.05630064070745029	0.058036531943772736	0.05538827369456203	0.05273376501750435	0.05758337506981808	0.06493364354552794	0.054552324366111786	0.05447058845823583	0.050703774703231695	0.0539291358246321	0.06350410884524108	0.05802206369344355	0.052445997831123276	0.048291337447084075	0.05742341200767603	0.05891396601515095	0.05510213982217516	0.05438962290143392	0.062381197852804916	0.055751032906651454	0.05375193945194019	0.05475148617929582	0.05475148617929582	0.05475148617929582	0.05475148617929582	0.05475148617929582	0.05475148617929582	0.05475148617929582	0.05475148617929582	0.05475148617929582	0.05475148617929582	0.05475148617929582	0.05475148617929582	0.05475148617929582	0.05475148617929582	0.05475148617929582	0.05475148617929582	0.05475148617929582	0.05475148617929582	0.05475148617929582	0.05475148617929582	0.05475148617929582	0.05475148617929582	0.05475148617929582	0.05475148617929582
0.05242704330629219	0.057491392592327946	0.08171175012029698	0.06743446772508781	0.06194317323634495	0.08163470317632954	0.07609598183895917	0.07241042258358446	0.08850429359263273	0.09003008031121969	0.08433832383880188	0.09820848060547568	0.07171555140961797	0.07236017933864879	0.09091963627217438	0.07666460129117546	0.09983563071339005	0.08498797544219061	0.09942277279083006	0.07559278359738415	0.07908923935976747	0.07978615451563921	0.07116823970354019	0.0866039950211927	0.07514583643729479	0.08087491572924375	0.08087491572924375	0.08087491572924375	0.08087491572924375	0.08087491572924375	0.08087491572924375	0.08087491572924375	0.08087491572924375	0.08087491572924375	0.08087491572924375	0.08087491572924375	0.08087491572924375	0.08087491572924375	0.08087491572924375	0.08087491572924375	0.08087491572924375	0.08087491572924375	0.08087491572924375	0.08087491572924375	0.08087491572924375	0.08087491572924375	0.08087491572924375	0.08087491572924375	0.08087491572924375	0.08087491572924375
0.11345235837730028	0.10116222471234562	0.07755707152187609	0.10454349592757156	0.10466351939049955	0.0773342083927908	0.08425884874220285	0.07712197201526956	0.09133507554733003	0.0804991574149046	0.09166949443065982	0.0915751673766235	0.07272736889468219	0.07487612472454878	0.09065383454016254	0.09297199897102114	0.08387932558762859	0.09105392052850993	0.0821339458175476	0.06837729183371694	0.07832991545505351	0.09082633914241961	0.080638422614544	0.08905606938363389	0.11007176352154288	0.0995639164525884	0.0995639164525884	0.0995639164525884	0.0995639164525884	0.0995639164525884	0.0995639164525884	0.0995639164525884	0.0995639164525884	0.0995639164525884	0.0995639164525884	0.0995639164525884	0.0995639164525884	0.0995639164525884	0.0995639164525884	0.0995639164525884	0.0995639164525884	0.0995639164525884	0.0995639164525884	0.0995639164525884	0.0995639164525884	0.0995639164525884	0.0995639164525884	0.0995639164525884	0.0995639164525884	0.0995639164525884
0.05725934161129425	0.06049692823641879	0.050516508869384524	0.044666925327208326	0.05311338518673251	0.062387178545987076	0.05957450680231348	0.04747526151075011	0.059531543521126856	0.05443197218407014	0.05949899926931928	0.05128672261320189	0.04762231466467972	0.06146987420755227	0.053175145581145555	0.06604468080851102	0.05682604795037952	0.07018823493767991	0.055249542920309966	0.05106338197983781	0.04567915509975831	0.040569153350560334	0.04948195961760845	0.05746990499738274	0.043821900153396556	0.050645902575389645	0.050645902575389645	0.050645902575389645	0.050645902575389645	0.050645902575389645	0.050645902575389645	0.050645902575389645	0.050645902575389645	0.050645902575389645	0.050645902575389645	0.050645902575389645	0.050645902575389645	0.050645902575389645	0.050645902575389645	0.050645902575389645	0.050645902575389645	0.050645902575389645	0.050645902575389645	0.050645902575389645	0.050645902575389645	0.050645902575389645	0.050645902575389645	0.050645902575389645	0.050645902575389645	0.050645902575389645
0.09185112764727557	0.09708238469426594	0.09185110194140236	0.09073913295092216	0.0877585368136148	0.08197680558605064	0.11007966820779456	0.08450473555871085	0.10606841760452769	0.08408755774123629	0.07505199310871666	0.0880707579486138	0.07949624157690105	0.09007306555076587	0.10500252861613159	0.09109429177271679	0.0892001958702538	0.06521160841744666	0.08398154716197376	0.0819832282309577	0.08298238769646572	0.08298238769646572	0.08298238769646572	0.08298238769646572	0.08298238769646572	0.08298238769646572	0.08298238769646572	0.08298238769646572	0.08298238769646572	0.08298238769646572	0.08298238769646572	0.08298238769646572	0.08298238769646572	0.08298238769646572	0.08298238769646572	0.08298238769646572	0.08298238769646572	0.08298238769646572	0.08298238769646572	0.08298238769646572	0.08298238769646572	0.08298238769646572	0.08298238769646572	0.08298238769646572	0.08298238769646572	0.08298238769646572	0.08298238769646572	0.08298238769646572	0.08298238769646572	0.08298238769646572
0.05740071004058894	0.04653834670219718	0.04193274982395935	0.044336531577451106	0.046317564940091066	0.05129136494343418	0.05407739983517198	0.047873595114199995	0.03923475134229861	0.051799261455423476	0.04462796486946147	0.050731112814038935	0.044539635192751795	0.044537673145726125	0.0470426944993113	0.04458564320852792	0.0482690397530593	0.05537831297165222	0.04694405515973913	0.045592594820485347	0.04626832499011224	0.04626832499011224	0.04626832499011224	0.04626832499011224	0.04626832499011224	0.04626832499011224	0.04626832499011224	0.04626832499011224	0.04626832499011224	0.04626832499011224	0.04626832499011224	0.04626832499011224	0.04626832499011224	0.04626832499011224	0.04626832499011224	0.04626832499011224	0.04626832499011224	0.04626832499011224	0.04626832499011224	0.04626832499011224	0.04626832499011224	0.04626832499011224	0.04626832499011224	0.04626832499011224	0.04626832499011224	0.04626832499011224	0.04626832499011224	0.04626832499011224	0.04626832499011224	0.04626832499011224
0.1655412421357321	0.10676427026351591	0.10339777426801924	0.13202612299000147	0.0734387778995364	0.13769185151386637	0.13226367023482166	0.14279193760491224	0.10511984022909948	0.13192251178140726	0.11277445550568242	0.13241129684008668	0.15422980511235396	0.12518250158698857	0.14167647695630053	0.12515996208488267	0.14960273329968682	0.12395037385660262	0.13644028853252183	0.11884959239280918	0.17385345208309513	0.14952526454984366	0.15915827237725	0.13221639437842678	0.18549068256388343	0.16383673444986988	0.155103305684389	0.1594700200671294	0.1594700200671294	0.1594700200671294	0.1594700200671294	0.1594700200671294	0.1594700200671294	0.1594700200671294	0.1594700200671294	0.1594700200671294	0.1594700200671294	0.1594700200671294	0.1594700200671294	0.1594700200671294	0.1594700200671294	0.1594700200671294	0.1594700200671294	0.1594700200671294	0.1594700200671294	0.1594700200671294	0.1594700200671294	0.1594700200671294	0.1594700200671294	0.1594700200671294
0.10275441188072208	0.09532445468155543	0.08859194717194986	0.07579451481121385	0.05908711497660026	0.07992736525523371	0.09033173121990681	0.08232188629617519	0.08250659102652713	0.07646836273725575	0.07335005785644604	0.06696900592499921	0.08308535174511374	0.0893762238473259	0.11312049719148065	0.09868901398818405	0.07824541734424512	0.08144105893598076	0.08162832474569162	0.08064298730581332	0.09002541601362506	0.09809145052741097	0.06456361904380065	0.09228677369007869	0.07842519636693968	0.07842519636693968	0.07842519636693968	0.07842519636693968	0.07842519636693968	0.07842519636693968	0.07842519636693968	0.07842519636693968	0.07842519636693968	0.07842519636693968	0.07842519636693968	0.07842519636693968	0.07842519636693968	0.07842519636693968	0.07842519636693968	0.07842519636693968	0.07842519636693968	0.07842519636693968	0.07842519636693968	0.07842519636693968	0.07842519636693968	0.07842519636693968	0.07842519636693968	0.07842519636693968	0.07842519636693968	0.07842519636693968
0.07274566087950758	0.08233252951192895	0.08107263355083681	0.0754494633347086	0.06274129669410641	0.09285698334498659	0.08192088849747424	0.05930648163436938	0.07690122641545646	0.09275766427303818	0.07644543130637486	0.08631488610182063	0.08673752293036721	0.08460035713542434	0.08812706364784961	0.10498331150412293	0.07572168308717697	0.07007477578547044	0.09899070674899312	0.09242084778787672	0.07721819090023192	0.0861208199519164	0.08397273134003522	0.0837812735680523	0.08198323205351954	0.14272267496471175	0.11235295350911564	0.11235295350911564	0.11235295350911564	0.11235295350911564	0.11235295350911564	0.11235295350911564	0.11235295350911564	0.11235295350911564	0.11235295350911564	0.11235295350911564	0.11235295350911564	0.11235295350911564	0.11235295350911564	0.11235295350911564	0.11235295350911564	0.11235295350911564	0.11235295350911564	0.11235295350911564	0.11235295350911564	0.11235295350911564	0.11235295350911564	0.11235295350911564	0.11235295350911564	0.11235295350911564
0.18119849142912534	0.11128826135671877	0.10356403251535748	0.11217215035601623	0.09075529564410251	0.10714263128328032	0.09537584891005291	0.11354065523205888	0.08157699758372035	0.08592454078214931	0.09523334206175528	0.1054487673680554	0.1142425625147487	0.08212287128625434	0.0982732245383622	0.10817343401872093	0.10432052907810621	0.10038680677538188	0.08045765653812349	0.09614962024276227	0.09890954785256613	0.11960765323679692	0.07167126298916991	0.09563945811298342	0.09563945811298342	0.09563945811298342	0.09563945811298342	0.09563945811298342	0.09563945811298342	0.09563945811298342	0.09563945811298342	0.09563945811298342	0.09563945811298342	0.09563945811298342	0.09563945811298342	0.09563945811298342	0.09563945811298342	0.09563945811298342	0.09563945811298342	0.09563945811298342	0.09563945811298342	0.09563945811298342	0.09563945811298342	0.09563945811298342	0.09563945811298342	0.09563945811298342	0.09563945811298342	0.09563945811298342	0.09563945811298342	0.09563945811298342
0.07383872896933921	0.05955047765668181	0.06281147005998677	0.05523299092774518	0.06747223241595114	0.06112256756103963	0.07202120042668085	0.05502209329719961	0.06290739873689587	0.06209421592966643	0.06907832386318709	0.0712762081727762	0.06136228860591897	0.06656811008705235	0.06179429051501089	0.067462869086855	0.06026390918017617	0.06658607426508689	0.062424907785057146	0.06457422864370806	0.06702265992188652	0.0657984442827973	0.0657984442827973	0.0657984442827973	0.0657984442827973	0.0657984442827973	0.0657984442827973	0.0657984442827973	0.0657984442827973	0.0657984442827973	0.0657984442827973	0.0657984442827973	0.0657984442827973	0.0657984442827973	0.0657984442827973	0.0657984442827973	0.0657984442827973	0.0657984442827973	0.0657984442827973	0.0657984442827973	0.0657984442827973	0.0657984442827973	0.0657984442827973	0.0657984442827973	0.0657984442827973	0.0657984442827973	0.0657984442827973	0.0657984442827973	0.0657984442827973	0.0657984442827973
0.06337082097574726	0.03536394398315683	0.051691379535554555	0.06484435451529598	0.05920954283948991	0.0515524343094042	0.054401345788706736	0.058244050381449294	0.0527331543672388	0.05652224751573396	0.061797789481761574	0.05994776615556789	0.06257381183227334	0.04985116989838404	0.05596187954811852	0.06252661073855323	0.053845682372917515	0.05617330201440135	0.06008058317485013	0.055001469384241365	0.05361854543997553	0.04683591777472194	0.05209981315584447	0.058452219874958744	0.04939610290515326	0.05320256827732793	0.054220807181085295	0.05872001069848062	0.05713304779779219	0.04766521585514991	0.05690739693384027	0.04098103435471058	0.07372851526544252	0.05735477481007656	0.05735477481007656	0.05735477481007656	0.05735477481007656	0.05735477481007656	0.05735477481007656	0.05735477481007656	0.05735477481007656	0.05735477481007656	0.05735477481007656	0.05735477481007656	0.05735477481007656	0.05735477481007656	0.05735477481007656	0.05735477481007656	0.05735477481007656	0.05735477481007656
0.06478982025818601	0.07375662759282713	0.056682029624308586	0.07830828802184558	0.053580799944480145	0.06087237948322737	0.06048432182277699	0.06568260016627389	0.06392199755838318	0.05756582715349373	0.05545343125898757	0.07452567094399354	0.0752204366958522	0.0594860906522743	0.0699828715373253	0.05989608413222305	0.07254349793689895	0.059331870804551934	0.05538568413397154	0.047431502470070115	0.0580116054533565	0.06713073506799477	0.06355437188596631	0.05410853315963349	0.0555284369105568	0.054151060185324874	0.07077471448014724	0.07663275203535201	0.0533753309775101	0.059048016083708195	0.07537940520772579	0.06786485547183692	0.0649767971489922	0.06642082631041456	0.06642082631041456	0.06642082631041456	0.06642082631041456	0.06642082631041456	0.06642082631041456	0.06642082631041456	0.06642082631041456	0.06642082631041456	0.06642082631041456	0.06642082631041456	0.06642082631041456	0.06642082631041456	0.06642082631041456	0.06642082631041456	0.06642082631041456	0.06642082631041456
0.07810727199002382	0.0768088621747114	0.06971257650239915	0.0559800269167801	0.07902561412148312	0.06680042795111583	0.08017849976714417	0.06200591514609911	0.07176758053037141	0.07950783071792679	0.07553579732764672	0.07440522658999191	0.07869777670529228	0.07320324976833255	0.06908621554382835	0.07238682994282541	0.08223256000316029	0.07492323298844404	0.07556408844413554	0.06429247068562892	0.06429507929402263	0.06429377498982577	0.06429377498982577	0.06429377498982577	0.06429377498982577	0.06429377498982577	0.06429377498982577	0.06429377498982577	0.06429377498982577	0.06429377498982577	0.06429377498982577	0.06429377498982577	0.06429377498982577	0.06429377498982577	0.06429377498982577	0.06429377498982577	0.06429377498982577	0.06429377498982577	0.06429377498982577	0.06429377498982577	0.06429377498982577	0.06429377498982577	0.06429377498982577	0.06429377498982577	0.06429377498982577	0.06429377498982577	0.06429377498982577	0.06429377498982577	0.06429377498982577	0.06429377498982577
0.0653799784789214	0.03743094475556198	0.04161719175472665	0.046697270411763456	0.03730823808398266	0.052578306978516356	0.04381920201758569	0.04409056084219623	0.0444417458701313	0.050994864896945914	0.04854711167402727	0.03856379596046052	0.04177180547566287	0.04630207221448149	0.03865929300050411	0.047263709910480727	0.04693107931313044	0.04358757109426222	0.055863509483443735	0.04880934860801895	0.045566644204017	0.06916420619787318	0.04094235614588611	0.03346788953081717	0.03720512283835164	0.03720512283835164	0.03720512283835164	0.03720512283835164	0.03720512283835164	0.03720512283835164	0.03720512283835164	0.03720512283835164	0.03720512283835164	0.03720512283835164	0.03720512283835164	0.03720512283835164	0.03720512283835164	0.03720512283835164	0.03720512283835164	0.03720512283835164	0.03720512283835164	0.03720512283835164	0.03720512283835164	0.03720512283835164	0.03720512283835164	0.03720512283835164	0.03720512283835164	0.03720512283835164	0.03720512283835164	0.03720512283835164
0.1107730706273931	0.0997340641645177	0.07858030558576667	0.09793215396921193	0.10442671894918319	0.09875100654850848	0.07673480880873011	0.09099639880466655	0.0725441364155313	0.09297636512163861	0.076321530173363	0.09416006787067566	0.0745978855661105	0.0978281065266787	0.0759470610123379	0.08389085408922527	0.08643535291234167	0.06955864475584563	0.10143438632620297	0.09654000253953046	0.0757943823937242	0.08123436385937158	0.07454313082305922	0.08268443085807825	0.07662934386735974	0.10172332982031033	0.08917633684383504	0.08917633684383504	0.08917633684383504	0.08917633684383504	0.08917633684383504	0.08917633684383504	0.08917633684383504	0.08917633684383504	0.08917633684383504	0.08917633684383504	0.08917633684383504	0.08917633684383504	0.08917633684383504	0.08917633684383504	0.08917633684383504	0.08917633684383504	0.08917633684383504	0.08917633684383504	0.08917633684383504	0.08917633684383504	0.08917633684383504	0.08917633684383504	0.08917633684383504	0.08917633684383504
0.04715502112108184	0.06234134416406711	0.06283371780827819	0.049498429071197884	0.06534145736143367	0.0499833686621609	0.0563010195509896	0.049152365697234045	0.06732798758989479	0.059979697594816035	0.05796220324982229	0.0578730923488244	0.06703376538520946	0.04669614068444413	0.05669141119061532	0.044077550192091385	0.06014476131275007	0.05417465157449849	0.05264016445664184	0.05758640389041962	0.05511328417353073	0.05511328417353073	0.05511328417353073	0.05511328417353073	0.05511328417353073	0.05511328417353073	0.05511328417353073	0.05511328417353073	0.05511328417353073	0.05511328417353073	0.05511328417353073	0.05511328417353073	0.05511328417353073	0.05511328417353073	0.05511328417353073	0.05511328417353073	0.05511328417353073	0.05511328417353073	0.05511328417353073	0.05511328417353073	0.05511328417353073	0.05511328417353073	0.05511328417353073	0.05511328417353073	0.05511328417353073	0.05511328417353073	0.05511328417353073	0.05511328417353073	0.05511328417353073	0.05511328417353073
0.057629983395482344	0.06591987624043093	0.062020847868520454	0.05551738377423531	0.07532049168106458	0.05780367023334887	0.06387452903418919	0.06066319372959751	0.05865930929673729	0.059559735101426675	0.05253546330303009	0.043355402502469186	0.05847244758062233	0.07493766058343136	0.06215334558159129	0.077119253466263	0.06549494837342035	0.05697286418303387	0.06418624935589616	0.05598505501091891	0.0576549740482478	0.05832344769537064	0.05798921087180922	0.05798921087180922	0.05798921087180922	0.05798921087180922	0.05798921087180922	0.05798921087180922	0.05798921087180922	0.05798921087180922	0.05798921087180922	0.05798921087180922	0.05798921087180922	0.05798921087180922	0.05798921087180922	0.05798921087180922	0.05798921087180922	0.05798921087180922	0.05798921087180922	0.05798921087180922	0.05798921087180922	0.05798921087180922	0.05798921087180922	0.05798921087180922	0.05798921087180922	0.05798921087180922	0.05798921087180922	0.05798921087180922	0.05798921087180922	0.05798921087180922
0.10863472933565779	0.09366780891408953	0.08859074458727662	0.0901574686253768	0.07428794589264548	0.09104774952705165	0.10560215944190339	0.11664892978885529	0.09689507021175167	0.09239552255091966	0.10667995828623868	0.11514394945415016	0.09245664956585778	0.10642881615022763	0.09882566344242012	0.10986978487561486	0.10457885232194876	0.08786218198417714	0.09490091009219712	0.15197606974793668	0.1234384899200669	0.1234384899200669	0.1234384899200669	0.1234384899200669	0.1234384899200669	0.1234384899200669	0.1234384899200669	0.1234384899200669	0.1234384899200669	0.1234384899200669	0.1234384899200669	0.1234384899200669	0.1234384899200669	0.1234384899200669	0.1234384899200669	0.1234384899200669	0.1234384899200669	0.1234384899200669	0.1234384899200669	0.1234384899200669	0.1234384899200669	0.1234384899200669	0.1234384899200669	0.1234384899200669	0.1234384899200669	0.1234384899200669	0.1234384899200669	0.1234384899200669	0.1234384899200669	0.1234384899200669
0.11887187126173553	0.08276798097425134	0.10759103227009982	0.09419249001284308	0.0885701854477817	0.10554127831694535	0.11218674961311721	0.08525737298280525	0.10081780050621819	0.10553135060280301	0.09540691945777277	0.10802843225081189	0.09856319266131104	0.1036001806446544	0.08999880890616249	0.09125394061247165	0.09528286558763903	0.08780142614817507	0.10875299710091092	0.11197579776953619	0.09953005280109105	0.10310750627161296	0.11511618628178358	0.10911184627669826	0.10911184627669826	0.10911184627669826	0.10911184627669826	0.10911184627669826	0.10911184627669826	0.10911184627669826	0.10911184627669826	0.10911184627669826	0.10911184627669826	0.10911184627669826	0.10911184627669826	0.10911184627669826	0.10911184627669826	0.10911184627669826	0.10911184627669826	0.10911184627669826	0.10911184627669826	0.10911184627669826	0.10911184627669826	0.10911184627669826	0.10911184627669826	0.10911184627669826	0.10911184627669826	0.10911184627669826	0.10911184627669826	0.10911184627669826
0.0871338995735214	0.07237844393152505	0.07918016287407617	0.07819042056196046	0.0745887635361104	0.07471305745521911	0.08083089709708319	0.061977866559043145	0.08747006906380678	0.06777137039950401	0.07760424939547352	0.07040837605283586	0.07795042314476591	0.0757723726247953	0.07810818804376285	0.08095742180572703	0.09131373029170102	0.09526935953027395	0.0826997870664367	0.07262613506922189	0.09053557269907588	0.078311130543248	0.08442335162116194	0.08442335162116194	0.08442335162116194	0.08442335162116194	0.08442335162116194	0.08442335162116194	0.08442335162116194	0.08442335162116194	0.08442335162116194	0.08442335162116194	0.08442335162116194	0.08442335162116194	0.08442335162116194	0.08442335162116194	0.08442335162116194	0.08442335162116194	0.08442335162116194	0.08442335162116194	0.08442335162116194	0.08442335162116194	0.08442335162116194	0.08442335162116194	0.08442335162116194	0.08442335162116194	0.08442335162116194	0.08442335162116194	0.08442335162116194	0.08442335162116194
0.1010091820079488	0.08239782346966874	0.0806345499512488	0.08888848434612863	0.0813167478815414	0.07995225108280389	0.09958587194248905	0.0796422961252723	0.09738482477075526	0.10174312435940507	0.11100630133081975	0.09920774150285605	0.08919993467093573	0.07438409424922975	0.0857624302949581	0.08995940682786145	0.06671633991285593	0.07305585482219187	0.0985573998606085	0.07855822230149398	0.08947324434673443	0.11658585655994134	0.10585700824363094	0.08451678736858612	0.10890887537118663	0.08658397406024428	0.1031619414917782	0.08867264881882607	0.10225786676089757	0.07956651526671166	0.11318707651664753	0.09637679589167959	0.09637679589167959	0.09637679589167959	0.09637679589167959	0.09637679589167959	0.09637679589167959	0.09637679589167959	0.09637679589167959	0.09637679589167959	0.09637679589167959	0.09637679589167959	0.09637679589167959	0.09637679589167959	0.09637679589167959	0.09637679589167959	0.09637679589167959	0.09637679589167959	0.09637679589167959	0.09637679589167959
0.07257054777276958	0.0679665365314731	0.0729514594891529	0.06949508193936017	0.056124669407858	0.06909664613091726	0.0746518690113062	0.04631697177562361	0.09028732381700368	0.08852196183779111	0.07737530477326329	0.05904851190847565	0.07637155792981162	0.07695957064273196	0.06789514006577013	0.08249592050994384	0.07249287133470464	0.06676869763565452	0.0781190500527533	0.07953693686724596	0.0687293218791418	0.059022590251200054	0.0754900664869509	0.07907906956298066	0.06394790420806343	0.07317702520265836	0.061876229556738695	0.08167114372094206	0.06559975208366481	0.06880213399870723	0.06261333365436651	0.06570773382653687	0.06570773382653687	0.06570773382653687	0.06570773382653687	0.06570773382653687	0.06570773382653687	0.06570773382653687	0.06570773382653687	0.06570773382653687	0.06570773382653687	0.06570773382653687	0.06570773382653687	0.06570773382653687	0.06570773382653687	0.06570773382653687	0.06570773382653687	0.06570773382653687	0.06570773382653687	0.06570773382653687
0.08684230779754767	0.09762012888198635	0.11043887674753418	0.08585440371926634	0.09889372661137821	0.08484479430312693	0.11723422219580473	0.09638807335060211	0.06928324373861766	0.08622994017457875	0.08525442716338344	0.08020243557496169	0.09807510273548298	0.1278093976896038	0.08469063965301776	0.10009189103094093	0.07367696336177801	0.0976526728678207	0.1193579529371728	0.1282548836709134	0.1043480841346334	0.1163014839027734	0.1163014839027734	0.1163014839027734	0.1163014839027734	0.1163014839027734	0.1163014839027734	0.1163014839027734	0.1163014839027734	0.1163014839027734	0.1163014839027734	0.1163014839027734	0.1163014839027734	0.1163014839027734	0.1163014839027734	0.1163014839027734	0.1163014839027734	0.1163014839027734	0.1163014839027734	0.1163014839027734	0.1163014839027734	0.1163014839027734	0.1163014839027734	0.1163014839027734	0.1163014839027734	0.1163014839027734	0.1163014839027734	0.1163014839027734	0.1163014839027734	0.1163014839027734
0.5719005125359133	0.27990799587737114	0.3944389249415208	0.4747221578134705	0.4633501172445176	0.440503420845473	0.5369248674790961	0.3738179584108468	0.41769935634510025	0.2339549113061813	0.4703430900490663	0.37036491350096945	0.2307857841843752	0.4803002783129086	0.4535893690936873	0.38270611158850043	0.42177646760209914	0.4425724698913738	0.3822872645109411	0.5034119195533461	0.41643446085545005	0.4599231902043981	0.4599231902043981	0.4599231902043981	0.4599231902043981	0.4599231902043981	0.4599231902043981	0.4599231902043981	0.4599231902043981	0.4599231902043981	0.4599231902043981	0.4599231902043981	0.4599231902043981	0.4599231902043981	0.4599231902043981	0.4599231902043981	0.4599231902043981	0.4599231902043981	0.4599231902043981	0.4599231902043981	0.4599231902043981	0.4599231902043981	0.4599231902043981	0.4599231902043981	0.4599231902043981	0.4599231902043981	0.4599231902043981	0.4599231902043981	0.4599231902043981	0.4599231902043981
0.11046164472673557	0.08912427841442376	0.07367401833785056	0.09470450667575378	0.06123824825546115	0.07533311846383205	0.07557697927277637	0.06096152467336078	0.08338163954684809	0.08457794683551699	0.09939151406510471	0.08903093030225007	0.07806714917241062	0.08994740611830535	0.07474215845713986	0.08591748225545616	0.07718924629665551	0.06930166500101953	0.07364038429737971	0.09194497744103575	0.08609210093252369	0.08850067202259054	0.09429597322966543	0.08880021657594443	0.1130770603841251	0.0882995949841325	0.08312488530072124	0.09754480012551402	0.08588092675842915	0.09171286344197159	0.09171286344197159	0.09171286344197159	0.09171286344197159	0.09171286344197159	0.09171286344197159	0.09171286344197159	0.09171286344197159	0.09171286344197159	0.09171286344197159	0.09171286344197159	0.09171286344197159	0.09171286344197159	0.09171286344197159	0.09171286344197159	0.09171286344197159	0.09171286344197159	0.09171286344197159	0.09171286344197159	0.09171286344197159	0.09171286344197159
0.08687275065078061	0.06505857401598372	0.07425518253571761	0.0650762955123168	0.07103473540580843	0.062175539595147496	0.08350280432129022	0.0729106165551014	0.07179954048262328	0.08677412178796953	0.07889910324126038	0.08088271156548953	0.09539754448257406	0.07330337506842564	0.09197606886722531	0.0896821170704718	0.07200505906859583	0.09656256989067574	0.08762361464478985	0.08911328019593863	0.08462920509857376	0.0979107965556741	0.07917769953659108	0.10534093104793565	0.06482375830416148	0.07011535807688159	0.07691838465611409	0.10491317051076442	0.08177266866932145	0.08116810743105696	0.09094305611977009	0.09846271992768241	0.0923058257009733	0.08011344972249583	0.09060142898733387	0.08535743935491485	0.08535743935491485	0.08535743935491485	0.08535743935491485	0.08535743935491485	0.08535743935491485	0.08535743935491485	0.08535743935491485	0.08535743935491485	0.08535743935491485	0.08535743935491485	0.08535743935491485	0.08535743935491485	0.08535743935491485	0.08535743935491485
0.06839562433353512	0.04775577179584376	0.04390959241978108	0.0491085467773895	0.041154157391364236	0.0612456307862309	0.05105868756035919	0.053782315149311775	0.048136708636203306	0.06151279421136623	0.0561496499070027	0.049179769775804204	0.06475960231794696	0.05185742842102415	0.04246134411964376	0.050885529537250014	0.05275461592087345	0.06973642950087568	0.06403099200185507	0.05770055148855064	0.0627629287451455	0.0592268125669058	0.05723200444647664	0.060589973506602696	0.07326541910184933	0.05477947926180323	0.06190307646577741	0.061393257058070305	0.06577095406470515	0.05206817584879443	0.05087215687271357	0.057599827550175266	0.05289280093185794	0.05264068473555877	0.055938875773295635	0.06130843914729761	0.051741629388800635	0.0681640859493539	0.07412940920355095	0.06535267571499852	0.06974104245927473	0.06974104245927473	0.06974104245927473	0.06974104245927473	0.06974104245927473	0.06974104245927473	0.06974104245927473	0.06974104245927473	0.06974104245927473	0.06974104245927473
0.09176337108488113	0.06390320175714233	0.07979440750051621	0.07518914172381273	0.07539718938569112	0.05039026108779982	0.07693280707796746	0.07882224870664031	0.06188851560983891	0.0745724810838073	0.05790263044319936	0.06661827592870993	0.07248546073448954	0.06551515398944452	0.06802352412141542	0.07048431567553595	0.0624320294777929	0.07416408218767745	0.06501755007541787	0.07852441996671274	0.08007893115912956	0.05196246044188375	0.07713073724959851	0.06205264735332698	0.06312800632060964	0.06259032683696832	0.06259032683696832	0.06259032683696832	0.06259032683696832	0.06259032683696832	0.06259032683696832	0.06259032683696832	0.06259032683696832	0.06259032683696832	0.06259032683696832	0.06259032683696832	0.06259032683696832	0.06259032683696832	0.06259032683696832	0.06259032683696832	0.06259032683696832	0.06259032683696832	0.06259032683696832	0.06259032683696832	0.06259032683696832	0.06259032683696832	0.06259032683696832	0.06259032683696832	0.06259032683696832	0.06259032683696832
0.07477122782272863	0.05909164034268304	0.06480500553565796	0.05000744637249374	0.06669439887494141	0.06006215220300361	0.0539710323123309	0.06092136399222198	0.062185899801040806	0.061474006093352164	0.06433579291769718	0.06350047325350079	0.05918319988126311	0.06354319794135857	0.061133308073380715	0.054153339435981065	0.04687183632087337	0.0569081190007982	0.061720041079264196	0.06440664920804655	0.059391778013597	0.059334718398052995	0.07146378408756243	0.07087883493682026	0.062233062219157934	0.0577514322207844	0.06445210967786692	0.07099015461523336	0.06052637146606376	0.047690891565203286	0.06015230101111273	0.05392159628815801	0.05392159628815801	0.05392159628815801	0.05392159628815801	0.05392159628815801	0.05392159628815801	0.05392159628815801	0.05392159628815801	0.05392159628815801	0.05392159628815801	0.05392159628815801	0.05392159628815801	0.05392159628815801	0.05392159628815801	0.05392159628815801	0.05392159628815801	0.05392159628815801	0.05392159628815801	0.05392159628815801
0.35699769366706413	0.2004782488447178	0.16135597108971164	0.18471631400374222	0.23147985666493714	0.18212808589591842	0.20257895604895224	0.31033018532529627	0.17898145254284864	0.18502710559395982	0.10606738755518261	0.15213546273858433	0.25738121560609284	0.22281743741764637	0.15004813307153853	0.026749404238398992	0.30897999567796347	0.16817561663425498	0.23171841260901735	0.1723255673893979	0.15448428961487873	0.21052548419790915	0.10958724880063572	0.1368790034227423	0.19749595532646566	0.20818684385719188	0.20284139959182879	0.20284139959182879	0.20284139959182879	0.20284139959182879	0.20284139959182879	0.20284139959182879	0.20284139959182879	0.20284139959182879	0.20284139959182879	0.20284139959182879	0.20284139959182879	0.20284139959182879	0.20284139959182879	0.20284139959182879	0.20284139959182879	0.20284139959182879	0.20284139959182879	0.20284139959182879	0.20284139959182879	0.20284139959182879	0.20284139959182879	0.20284139959182879	0.20284139959182879	0.20284139959182879
0.061537150742345115	0.05595887270203411	0.05861172230620343	0.06366659387001901	0.061207545846783756	0.06594242328884291	0.060228655492513536	0.06256047702057213	0.060435707435085854	0.05837967994599742	0.048099911533541984	0.047416973989266635	0.05736597539689105	0.054049668914572115	0.06280511290176201	0.059543718818714765	0.05567863470549886	0.05135531697953772	0.05830066031317328	0.046916578251941427	0.04861937288683935	0.05066971787571807	0.05478138894938648	0.05272555341255228	0.05272555341255228	0.05272555341255228	0.05272555341255228	0.05272555341255228	0.05272555341255228	0.05272555341255228	0.05272555341255228	0.05272555341255228	0.05272555341255228	0.05272555341255228	0.05272555341255228	0.05272555341255228	0.05272555341255228	0.05272555341255228	0.05272555341255228	0.05272555341255228	0.05272555341255228	0.05272555341255228	0.05272555341255228	0.05272555341255228	0.05272555341255228	0.05272555341255228	0.05272555341255228	0.05272555341255228	0.05272555341255228	0.05272555341255228
0.0807304780726506	0.10834212356161492	0.13163179066254832	0.07688493924194582	0.08045577392693544	0.1060929250542572	0.09607619123526026	0.08517982019506619	0.1274099674426591	0.09036788989433833	0.08960632662032245	0.10190958550242442	0.11486642741214682	0.11240486328750193	0.09705503079887504	0.08569630065247717	0.1068778816898866	0.10622713687923575	0.09405020002888854	0.08506004962919346	0.0781858982004251	0.10614563784942646	0.0727339380549615	0.10048617312484151	0.09225852134021034	0.10579143632341682	0.09848641101456763	0.10606255126316017	0.0869954200363328	0.08930626792549395	0.17106060456153002	0.130183436243512	0.130183436243512	0.130183436243512	0.130183436243512	0.130183436243512	0.130183436243512	0.130183436243512	0.130183436243512	0.130183436243512	0.130183436243512	0.130183436243512	0.130183436243512	0.130183436243512	0.130183436243512	0.130183436243512	0.130183436243512	0.130183436243512	0.130183436243512	0.130183436243512
0.09489647488615424	0.17128825013474555	0.24100606272610317	0.2122061138738271	0.1508656629254516	0.1977963760121413	0.17949079706191826	0.13309894606169792	0.18660929735283524	0.2034601064052135	0.3109508090691951	0.2748901579954846	0.23755048313624927	0.23038301925434473	0.19950501677324306	0.238884043956869	0.22051002736557057	0.25776889320605745	0.2766963538226194	0.2443771364195368	0.1971593429159685	0.19302569210491594	0.221476754400874	0.26505005532099846	0.22174379535071945	0.23154454302853708	0.2729963083170936	0.26319717724287073	0.25836143410425116	0.21042704507822296	0.23348894164071576	0.26568677821501147	0.2914987657092466	0.22091245969315065	0.3269986842144061	0.32195493639789274	0.286530631622994	0.2590941451871274	0.2728123884050607	0.2728123884050607	0.2728123884050607	0.2728123884050607	0.2728123884050607	0.2728123884050607	0.2728123884050607	0.2728123884050607	0.2728123884050607	0.2728123884050607	0.2728123884050607	0.2728123884050607
0.11149727948473011	0.12442527586332286	0.2062946738212405	0.2117579458736809	0.2388811147873755	0.21215756054121615	0.24680076327258926	0.17340480831976482	0.18954435882160178	0.21225483949344678	0.19302038734498672	0.2550202046080007	0.20839499626942665	0.19222616218228744	0.2713674073330726	0.21596443192626033	0.3467483776486485	0.28717516952357725	0.18122277395931444	0.27172830176194346	0.23497679022363907	0.2728535221663837	0.2524817518210749	0.27260843932383255	0.19337053994060652	0.20621128760992075	0.25771136161695096	0.28886086892998514	0.30881021848952583	0.2591018057626855	0.401483196528305	0.288776799130155	0.2684622416594516	0.3003696640375349	0.3004834316535743	0.3077403725509216	0.25811946891171567	0.24636424930429246	0.27633396222154705	0.2825181541836977	0.26014314613095113	0.2388442194545856	0.2221762349442413	0.38570445339846166	0.3039403441713515	0.3039403441713515	0.3039403441713515	0.3039403441713515	0.3039403441713515	0.3039403441713515
0.10971075957757337	0.08451260123820699	0.06844087804280734	0.09289029487342654	0.09121023130615256	0.09184807928888634	0.09145790232699592	0.10221142120541708	0.09819211121383546	0.07687974933537468	0.10965511614661393	0.08639818536647817	0.09507473713716981	0.11501692600804012	0.07747229294797418	0.09868361575164929	0.09858814974448639	0.09713191783930178	0.09152255728616963	0.08602248638743426	0.09861816353743533	0.10054225221387866	0.1182190447622444	0.11113058705339457	0.10872301045310298	0.10821286887833134	0.1307878679982304	0.14804022913676168	0.1240921746691419	0.10553109365515738	0.1352374338450666	0.12147926251082271	0.09714949295174707	0.1123537315530123	0.10954749453481877	0.1212636451102057	0.1327888478872614	0.12493483594192603	0.10901978276108364	0.110004823989909	0.10637027997013235	0.11038388789701944	0.11584445601435334	0.10050648816221407	0.11100877740132896	0.10575763278177151	0.10575763278177151	0.10575763278177151	0.10575763278177151	0.10575763278177151
0.09168952891331139	0.09192419608064985	0.10279581872162927	0.125330195612284	0.10471986245782235	0.11027836351145495	0.11149291382787664	0.10452693890803263	0.11421243268540451	0.0915814855106624	0.13044675978296127	0.10378066100027898	0.11370125001912289	0.1215454648596263	0.0973510463154049	0.09770714650560623	0.11492916559355312	0.0840068406918994	0.08913433410252908	0.09841211224353086	0.1310939213777643	0.11848702884828036	0.10899349988346799	0.12242618765784184	0.12221739101549399	0.1371725109362559	0.11291539191884814	0.11643285683949219	0.11528641541539643	0.09170332996103646	0.09878704150345634	0.11177723350473259	0.14249945965498012	0.10923774463172453	0.12296228281028491	0.11497275912610525	0.10894417897952673	0.13817181230659023	0.18159945003654587	0.15988563117156804	0.15988563117156804	0.15988563117156804	0.15988563117156804	0.15988563117156804	0.15988563117156804	0.15988563117156804	0.15988563117156804	0.15988563117156804	0.15988563117156804	0.15988563117156804
0.12939692891564322	0.18867615031295037	0.20113486876654454	0.17319980638573487	0.18404656774711836	0.2220616970230177	0.24875302067214616	0.18671074709392865	0.20170398089335217	0.19420736399364041	0.19420736399364041	0.19420736399364041	0.19420736399364041	0.19420736399364041	0.19420736399364041	0.19420736399364041	0.19420736399364041	0.19420736399364041	0.19420736399364041	0.19420736399364041	0.19420736399364041	0.19420736399364041	0.19420736399364041	0.19420736399364041	0.19420736399364041	0.19420736399364041	0.19420736399364041	0.19420736399364041	0.19420736399364041	0.19420736399364041	0.19420736399364041	0.19420736399364041	0.19420736399364041	0.19420736399364041	0.19420736399364041	0.19420736399364041	0.19420736399364041	0.19420736399364041	0.19420736399364041	0.19420736399364041	0.19420736399364041	0.19420736399364041	0.19420736399364041	0.19420736399364041	0.19420736399364041	0.19420736399364041	0.19420736399364041	0.19420736399364041	0.19420736399364041	0.19420736399364041
0.045732901858606304	0.012803137432674614	0.057054743978391255	0.07964748084235065	0.07816077995746233	0.11412655843781529	0.10470300908322462	0.07537418355616696	0.06189827535391806	0.13037094414835296	0.1188735048340592	0.1470010787323393	0.15843027967637952	0.1293315886347618	0.16451132630814141	0.17035787982922332	0.20110792674146993	0.1547554820290155	0.2502525393669201	0.17177194891082823	0.21101224413887415	0.21101224413887415	0.21101224413887415	0.21101224413887415	0.21101224413887415	0.21101224413887415	0.21101224413887415	0.21101224413887415	0.21101224413887415	0.21101224413887415	0.21101224413887415	0.21101224413887415	0.21101224413887415	0.21101224413887415	0.21101224413887415	0.21101224413887415	0.21101224413887415	0.21101224413887415	0.21101224413887415	0.21101224413887415	0.21101224413887415	0.21101224413887415	0.21101224413887415	0.21101224413887415	0.21101224413887415	0.21101224413887415	0.21101224413887415	0.21101224413887415	0.21101224413887415	0.21101224413887415
0.14750039186072597	0.18619925020436082	0.19692985339936017	0.1609301183890716	0.18744671576229396	0.22684600960333348	0.20362059161918228	0.16449094432432798	0.17098597306784052	0.19103382299643706	0.24265709997409018	0.18801447759213658	0.27253377177336013	0.19204322957239706	0.237483961683864	0.3085396597143433	0.2481822691918502	0.2875096312183115	0.23148781280272027	0.243563986580572	0.2030364052622259	0.27277504352038545	0.18533179046127254	0.27212187665651455	0.18722245913765376	0.2275068672815252	0.23372474802905205	0.2759721136723135	0.31387224936373564	0.21725924178915473	0.3394411240206647	0.18680850020595113	0.2631248121133079	0.2631248121133079	0.2631248121133079	0.2631248121133079	0.2631248121133079	0.2631248121133079	0.2631248121133079	0.2631248121133079	0.2631248121133079	0.2631248121133079	0.2631248121133079	0.2631248121133079	0.2631248121133079	0.2631248121133079	0.2631248121133079	0.2631248121133079	0.2631248121133079	0.2631248121133079
0.0892839922396135	0.08598206593898317	0.08356972347849728	0.07818817241962578	0.07202983896899126	0.09631669171545505	0.07846130398704482	0.0918039332166119	0.09020965835754138	0.08207974015385751	0.0901748512587957	0.09101346012856941	0.0898930651139671	0.0667212191948213	0.06946647159431515	0.08787574279449191	0.07217488774937693	0.06206404680651698	0.09091798571994772	0.06516067302117676	0.07306843668924204	0.10327847085130787	0.10746425405547473	0.1053713624533913	0.1053713624533913	0.1053713624533913	0.1053713624533913	0.1053713624533913	0.1053713624533913	0.1053713624533913	0.1053713624533913	0.1053713624533913	0.1053713624533913	0.1053713624533913	0.1053713624533913	0.1053713624533913	0.1053713624533913	0.1053713624533913	0.1053713624533913	0.1053713624533913	0.1053713624533913	0.1053713624533913	0.1053713624533913	0.1053713624533913	0.1053713624533913	0.1053713624533913	0.1053713624533913	0.1053713624533913	0.1053713624533913	0.1053713624533913
0.1643780677337411	0.173796211242105	0.16225947868626475	0.14584422850165277	0.13168278526252955	0.17405131871130372	0.1599992244847904	0.14498158907458253	0.15425836301948564	0.18493099819689127	0.13750257126761992	0.1612167847322556	0.1612167847322556	0.1612167847322556	0.1612167847322556	0.1612167847322556	0.1612167847322556	0.1612167847322556	0.1612167847322556	0.1612167847322556	0.1612167847322556	0.1612167847322556	0.1612167847322556	0.1612167847322556	0.1612167847322556	0.1612167847322556	0.1612167847322556	0.1612167847322556	0.1612167847322556	0.1612167847322556	0.1612167847322556	0.1612167847322556	0.1612167847322556	0.1612167847322556	0.1612167847322556	0.1612167847322556	0.1612167847322556	0.1612167847322556	0.1612167847322556	0.1612167847322556	0.1612167847322556	0.1612167847322556	0.1612167847322556	0.1612167847322556	0.1612167847322556	0.1612167847322556	0.1612167847322556	0.1612167847322556	0.1612167847322556	0.1612167847322556
0.10327106943815667	0.07517525509862147	0.08234144983215272	0.0990987361488331	0.08089397222142929	0.08321877251955967	0.086915878283003	0.08992666554656278	0.07862810571917758	0.07976423278633675	0.07616052377061486	0.09214335090461098	0.09221130727135934	0.09499204693103314	0.08785300334529811	0.0836355635518408	0.07240553185923672	0.09122631731149143	0.09624143052468932	0.08784604060734656	0.08702068801091258	0.08089067582342245	0.07841549476711061	0.07449557237106676	0.07750702564287382	0.05922936135135405	0.09959145428675671	0.07595578323076463	0.08777361875876068	0.08777361875876068	0.08777361875876068	0.08777361875876068	0.08777361875876068	0.08777361875876068	0.08777361875876068	0.08777361875876068	0.08777361875876068	0.08777361875876068	0.08777361875876068	0.08777361875876068	0.08777361875876068	0.08777361875876068	0.08777361875876068	0.08777361875876068	0.08777361875876068	0.08777361875876068	0.08777361875876068	0.08777361875876068	0.08777361875876068	0.08777361875876068
0.052784343482164424	0.0411074226829333	0.10941339493789773	0.11024267882451926	0.14415464340000173	0.17194282086749565	0.15077017156815423	0.19742005641886762	0.15255592372811533	0.1831565779585956	0.16438315520926175	0.15051073661439013	0.15511079984760073	0.16853014047156542	0.1609989843020308	0.16609193756788787	0.1665280677205355	0.17098443907982622	0.23042233877816845	0.2112073948525119	0.17497679572578498	0.17266773019993412	0.17312994919033595	0.13858236550394742	0.16257461710722718	0.18570051315734623	0.1587981047967231	0.20108243869019643	0.17122199937106358	0.18874439908960666	0.1511374659406107	0.16416204754035854	0.15764975674048462	0.15764975674048462	0.15764975674048462	0.15764975674048462	0.15764975674048462	0.15764975674048462	0.15764975674048462	0.15764975674048462	0.15764975674048462	0.15764975674048462	0.15764975674048462	0.15764975674048462	0.15764975674048462	0.15764975674048462	0.15764975674048462	0.15764975674048462	0.15764975674048462	0.15764975674048462
0.13057678020916422	0.08841655094856314	0.11767988701552128	0.07820884467315059	0.08223367648099088	0.13317674257981602	0.10207308282234487	0.11021841305473185	0.10280862769465036	0.11719214481753246	0.11620970920232278	0.055168465359957106	0.07515992761026588	0.14201323627764736	0.09363617017416036	0.11699589294027575	0.0610747503323231	0.12634432480556723	0.11276179194485042	0.08655044637915126	0.1256848202165016	0.12461686490245677	0.13753263038703434	0.09829112918776527	0.15423346069861776	0.10302873863991545	0.17453460486744848	0.11341187073382504	0.2053716901305837	0.1856086826455763	0.162127906469334	0.1720600838001145	0.1130039408509215	0.13781098896145466	0.1773705340215883	0.20907530074830888	0.1932229173849486	0.1932229173849486	0.1932229173849486	0.1932229173849486	0.1932229173849486	0.1932229173849486	0.1932229173849486	0.1932229173849486	0.1932229173849486	0.1932229173849486	0.1932229173849486	0.1932229173849486	0.1932229173849486	0.1932229173849486
0.06953809818550895	0.07990245749331722	0.07939172303054726	0.07407947263784499	0.0642761062258834	0.0854839489939631	0.07529136780406359	0.08190260329283826	0.07245717082770144	0.06689963404738757	0.076912590075335	0.0695220925521204	0.07091074492244347	0.07628848660647553	0.0688184809407682	0.06916961085083798	0.07800608504192344	0.08291663962524252	0.0647430673356206	0.08221059239547467	0.06810389950839682	0.07422003554691299	0.066874641785084	0.06781911264187691	0.05070550576024121	0.059015138565212934	0.0823333043841587	0.07264592899935783	0.08879972397353751	0.07785991731846566	0.07519774607329657	0.07652883169588112	0.07652883169588112	0.07652883169588112	0.07652883169588112	0.07652883169588112	0.07652883169588112	0.07652883169588112	0.07652883169588112	0.07652883169588112	0.07652883169588112	0.07652883169588112	0.07652883169588112	0.07652883169588112	0.07652883169588112	0.07652883169588112	0.07652883169588112	0.07652883169588112	0.07652883169588112	0.07652883169588112
0.12204999972229559	0.1213131802249745	0.1330977415620258	0.13436495611288088	0.13004508279234697	0.13654774305906636	0.10515011240022024	0.10365299061146063	0.1136525346208806	0.12866376424056122	0.13870680969446247	0.10697292962194044	0.10220810481056941	0.11581230253079228	0.13448960246982922	0.09789852699073599	0.11981045908987026	0.11550219357518	0.11838467903714289	0.11547440162229847	0.10005290996380123	0.10488276526514632	0.13391456875895857	0.13023969348243478	0.13371356078840707	0.13249289557829627	0.10024271504021552	0.1307029421208588	0.13236981908543785	0.11563045984535136	0.09966633529208056	0.11336090232254978	0.0969528392189073	0.11417579213603733	0.1182147784577524	0.12129663328253203	0.11186210561525908	0.11657936944889553	0.11657936944889553	0.11657936944889553	0.11657936944889553	0.11657936944889553	0.11657936944889553	0.11657936944889553	0.11657936944889553	0.11657936944889553	0.11657936944889553	0.11657936944889553	0.11657936944889553	0.11657936944889553
0.04724090272136762	0.042929227406945304	0.057784906267377596	0.051851073706360856	0.05136299317824709	0.03264018214997081	0.039458102386737526	0.028363408258110154	0.15619962698071904	0.2063714477265743	0.14757070668200528	0.12237461572234179	0.16647268889118255	0.17224119935291177	0.13050565299331546	0.16954164781366277	0.17170907201452582	0.19794877150085513	0.13971801704503828	0.14816850943611287	0.1442333591645356	0.1729785303596529	0.138371800767648	0.13227972999541013	0.14791953176103953	0.1467100188513061	0.14379037372661935	0.14529020371868706	0.1967985605061734	0.16547763325186307	0.128495927975134	0.2607321970751458	0.1946140625251399	0.1946140625251399	0.1946140625251399	0.1946140625251399	0.1946140625251399	0.1946140625251399	0.1946140625251399	0.1946140625251399	0.1946140625251399	0.1946140625251399	0.1946140625251399	0.1946140625251399	0.1946140625251399	0.1946140625251399	0.1946140625251399	0.1946140625251399	0.1946140625251399	0.1946140625251399
0.09703207223942495	0.11459521305172297	0.12303188649513123	0.09885750194157564	0.06785375710488584	0.0870445916315822	0.09790350014703263	0.10820933054874408	0.08623503322737042	0.06214424538673034	0.12389922242681198	0.08048864748762442	0.07500550820777833	0.09253324599609518	0.07526957859926821	0.11439127728714814	0.10448827880627122	0.09615802824600457	0.10367401998688455	0.0751451602698276	0.14137283929043531	0.10115677374901202	0.1040722607017846	0.16444922902188427	0.07522859732876419	0.07790244652099386	0.022633351377250508	0.08244220753239154	0.11803879196840598	0.11890341106009285	0.15783035618020852	0.13836688362015068	0.13836688362015068	0.13836688362015068	0.13836688362015068	0.13836688362015068	0.13836688362015068	0.13836688362015068	0.13836688362015068	0.13836688362015068	0.13836688362015068	0.13836688362015068	0.13836688362015068	0.13836688362015068	0.13836688362015068	0.13836688362015068	0.13836688362015068	0.13836688362015068	0.13836688362015068	0.13836688362015068
0.09706236702527017	0.04993891841730218	0.05402737320037086	0.04867695363734384	0.05444919897620172	0.038485626944109716	0.03576527933933481	0.05335700149201778	0.06348234830233623	0.04943109416070601	0.08303289696685176	0.07963543033876054	0.09098207679987186	0.07648640284822454	0.05423606951626558	0.06010120898572047	0.05922127077370393	0.07851371816904913	0.05937801009433412	0.02940727144321071	0.09114070402803783	0.06107119415715378	0.09774789611235908	0.050532610720065554	0.07992307117492387	0.09214493770135504	0.08583081293241357	0.08747955788871449	0.1238040672311696	0.09226059924607921	0.08108501386214503	0.10941292000889573	0.07972916788544321	0.08524415958329962	0.139111962986511	0.10238284476076957	0.1065138974652932	0.10470125214025008	0.11688911194382406	0.12730967777607383	0.12209939485994893	0.12209939485994893	0.12209939485994893	0.12209939485994893	0.12209939485994893	0.12209939485994893	0.12209939485994893	0.12209939485994893	0.12209939485994893	0.12209939485994893
0.089997362426298	0.07299596402734616	0.08616405621653123	0.07229552790255497	0.07266895187636886	0.081594630612688	0.07850139629350295	0.0968531723358651	0.07505793701357896	0.06993934211636746	0.059139750485209544	0.0726829838316524	0.07602598999299837	0.06186859435180401	0.07515346489724802	0.07513616200210853	0.06744689889991316	0.0767692869958545	0.07070794165390372	0.10639154225439833	0.05286006787861501	0.09118572003857878	0.06652295229530454	0.05509728681619605	0.08356417310690646	0.07966745256976161	0.07169534533114162	0.06127893894888985	0.08372626307328175	0.07199838739820424	0.07280440826388282	0.0758135850468474	0.06216133015192086	0.08227849568777838	0.09279893210412243	0.0875387138959504	0.0875387138959504	0.0875387138959504	0.0875387138959504	0.0875387138959504	0.0875387138959504	0.0875387138959504	0.0875387138959504	0.0875387138959504	0.0875387138959504	0.0875387138959504	0.0875387138959504	0.0875387138959504	0.0875387138959504	0.0875387138959504
0.10440359353781072	0.09511727112007595	0.10542101503608854	0.12021784896731	0.11006894247475534	0.10963029849745283	0.12203650719732671	0.09958551674962575	0.08194443770152143	0.14090751157280942	0.11694871934086497	0.12086565777386873	0.11078132798497788	0.09345344841348723	0.09295540662250501	0.1048233517403644	0.10470258670902842	0.11402573717113311	0.11522412077194615	0.0865778793197446	0.1023605037761999	0.11860558696789357	0.10388543004850974	0.10594881922173012	0.12938255682249167	0.10429257245659565	0.10229913725034596	0.14416569090211365	0.11511008938529767	0.10111640173837019	0.10811324556183392	0.10811324556183392	0.10811324556183392	0.10811324556183392	0.10811324556183392	0.10811324556183392	0.10811324556183392	0.10811324556183392	0.10811324556183392	0.10811324556183392	0.10811324556183392	0.10811324556183392	0.10811324556183392	0.10811324556183392	0.10811324556183392	0.10811324556183392	0.10811324556183392	0.10811324556183392	0.10811324556183392	0.10811324556183392
0.28082720545320533	0.2610677190493366	0.3477558598390037	0.332901679740883	0.3564401485522409	0.2964889976692709	0.36620419649800773	0.3479112739770398	0.3137822633164852	0.28353365764988964	0.20282202935539861	0.2525547443536946	0.38293718066078514	0.2639524004434726	0.2528214917827433	0.17926698323879708	0.1817905375715656	0.17365174018794727	0.3971181700624141	0.22484907898011966	0.22009434869426892	0.2239611275829583	0.15283575555167586	0.29155018699486457	0.2273628651277871	0.20165121316792933	0.3133695820906438	0.2230498510433034	0.1901877141882142	0.2846961980311186	0.09230150864674865	0.18814464510571347	0.20629780276461152	0.18547505047545257	0.22169077832732878	0.20358291440139067	0.20358291440139067	0.20358291440139067	0.20358291440139067	0.20358291440139067	0.20358291440139067	0.20358291440139067	0.20358291440139067	0.20358291440139067	0.20358291440139067	0.20358291440139067	0.20358291440139067	0.20358291440139067	0.20358291440139067	0.20358291440139067
0.08107119341815901	0.07269399450555335	0.07054529560232242	0.07021206194753374	0.0847889046159663	0.08068406464237275	0.08763842716527004	0.06502806985583756	0.09105648888524626	0.07921300455387338	0.07482645821198854	0.07392900723286208	0.06924662485134543	0.09491992983903376	0.07658203839717355	0.07286023758081432	0.09022524413316392	0.07807806119366227	0.08996784991140883	0.06467196984361222	0.08911723686962678	0.08284696323492108	0.08928495794826541	0.07353454704521092	0.0734970313599905	0.07083644156118964	0.07807998198428207	0.07898736595102973	0.08308149594653617	0.10138436297508825	0.07861813927825563	0.0844617776785681	0.06594760311611297	0.06792646574885915	0.08008240082097227	0.07400443328491571	0.07400443328491571	0.07400443328491571	0.07400443328491571	0.07400443328491571	0.07400443328491571	0.07400443328491571	0.07400443328491571	0.07400443328491571	0.07400443328491571	0.07400443328491571	0.07400443328491571	0.07400443328491571	0.07400443328491571	0.07400443328491571
0.07088526027667798	0.07743172610167182	0.0723593007167709	0.08117193339447415	0.0847721799852901	0.07982234179045333	0.0722399886595853	0.10586583253022258	0.08284476666127248	0.07834268958639279	0.08426924557765214	0.10911307529452778	0.09756902834951207	0.0983049150894684	0.08803342896849847	0.08456977671029313	0.07954461654846551	0.09132884718742533	0.0900715599478346	0.08514465326155297	0.09648354899841924	0.06305799747346932	0.10613870745358797	0.07730605865950464	0.10107564306137391	0.1213132925638057	0.07534397654581244	0.0909025017848931	0.07611833234529797	0.07393074666250098	0.09822489828143952	0.08607782247197024	0.08607782247197024	0.08607782247197024	0.08607782247197024	0.08607782247197024	0.08607782247197024	0.08607782247197024	0.08607782247197024	0.08607782247197024	0.08607782247197024	0.08607782247197024	0.08607782247197024	0.08607782247197024	0.08607782247197024	0.08607782247197024	0.08607782247197024	0.08607782247197024	0.08607782247197024	0.08607782247197024
0.060012051375487936	0.07347630813874119	0.057392899718293394	0.06101925406384447	0.0747466378506269	0.07373560366559631	0.059066761806904323	0.08488380491632198	0.06722144384533923	0.08454976406033507	0.06794707040485844	0.06701495462535478	0.07866349209042957	0.08560048452579859	0.07844547675782435	0.06441229255573415	0.07475167944468682	0.08418211101554508	0.08406786513572316	0.07874000063905304	0.06371715605775753	0.058161138933736235	0.05247214108300847	0.06731920298723532	0.06074173082990392	0.06467670708226132	0.0887548164162508	0.06685943960804024	0.07490673924256334	0.07623073606194607	0.07323994817676208	0.07159117271889988	0.07241556044783097	0.07241556044783097	0.07241556044783097	0.07241556044783097	0.07241556044783097	0.07241556044783097	0.07241556044783097	0.07241556044783097	0.07241556044783097	0.07241556044783097	0.07241556044783097	0.07241556044783097	0.07241556044783097	0.07241556044783097	0.07241556044783097	0.07241556044783097	0.07241556044783097	0.07241556044783097
0.04757696887819991	0.06101478672669269	0.05353645867294268	0.050733923918449726	0.04265468943189058	0.06028038728038967	0.04804977482724997	0.06293825244061277	0.06297060255071453	0.07487085132730964	0.060641230953574106	0.06671003806219779	0.06702289450245102	0.06223901504595531	0.05055669853304539	0.06932182593119074	0.06686548614734467	0.07309563798790539	0.0723161796191741	0.05942146839404128	0.05811283106177909	0.07034977415994424	0.061858249299069946	0.0612899443509799	0.06421019412582751	0.06401151163271865	0.07481573785757398	0.06941362474514631	0.06941362474514631	0.06941362474514631	0.06941362474514631	0.06941362474514631	0.06941362474514631	0.06941362474514631	0.06941362474514631	0.06941362474514631	0.06941362474514631	0.06941362474514631	0.06941362474514631	0.06941362474514631	0.06941362474514631	0.06941362474514631	0.06941362474514631	0.06941362474514631	0.06941362474514631	0.06941362474514631	0.06941362474514631	0.06941362474514631	0.06941362474514631	0.06941362474514631
0.06596734181776112	0.07070939638927515	0.056297278944637826	0.06602811629606839	0.05683755532937202	0.04583612044567506	0.054674555798020615	0.05303662011848691	0.06100492968945023	0.05835871809748475	0.06464960157288635	0.07044185901700457	0.06827274923015657	0.04950767366955912	0.062490640397712995	0.06783900760209849	0.067242008821754	0.06484423722915812	0.0629139482118478	0.05850649313221026	0.05628778879008782	0.06226743962745744	0.04036410424772497	0.06271233229841428	0.059701601890670135	0.06544519607993317	0.06362769525767599	0.060170255702507114	0.05182610069025014	0.06000891853705993	0.05489477860439568	0.07078406124276425	0.07063401018892419	0.06246134960963605	0.07192874986450837	0.07264203239766226	0.06368876285996335	0.045824581554063035	0.06875302164696691	0.05288189904486793	0.0597588772641641	0.07135556713808097	0.05267557486024729	0.06292386728891945	0.06780551231213654	0.06287771721441794	0.07583067107703663	0.06935419414572729	0.06935419414572729	0.06935419414572729
0.0	0.0	0.0	0.0	0.1990366679014189	0.001567143931999808	0.19529210462541136	0.19412804683341486	0.13104539326301956	0.18479285570489826	0.16437219690031044	0.11061247685779232	0.14257999654869138	0.2103012161205274	0.14257999654869138	0.19772410690226366	0.25125673365979817	0.05705512288287943	0.21519897484193592	0.3966665855355098	0.24466994149912577	0.22173974470126476	0.22941207331064187	0.315531684729899	0.2624213557871916	0.23626110275492135	0.14378208211646676	0.0	0.19902530037240404	0.18224610568248437	0.237586846364293	0.27548065162732194	0.2737265935888591	0.27460362260809057	0.27460362260809057	0.27460362260809057	0.27460362260809057	0.27460362260809057	0.27460362260809057	0.27460362260809057	0.27460362260809057	0.27460362260809057	0.27460362260809057	0.27460362260809057	0.27460362260809057	0.27460362260809057	0.27460362260809057	0.27460362260809057	0.27460362260809057	0.27460362260809057
0.34921741136954315	0.0	0.0	0.0	0.0	0.26133208405704195	0.009956490940595884	0.0	0.0	0.3469294299311496	0.1048077016455427	0.05865518265287908	0.0	0.0	0.2519565675865615	0.0	0.0	0.26412123579808244	0.2617962333084179	0.43863037264870613	0.15705791010793183	0.4193511210646876	0.3587428367707908	0.26692893656775213	0.26191305852715735	0.026935052988761175	0.1048077016455427	0.15709153371189075	0.3587428367707908	0.279291268181808	0.058652012393580456	0.12086991308815939	0.08976096274086992	0.08976096274086992	0.08976096274086992	0.08976096274086992	0.08976096274086992	0.08976096274086992	0.08976096274086992	0.08976096274086992	0.08976096274086992	0.08976096274086992	0.08976096274086992	0.08976096274086992	0.08976096274086992	0.08976096274086992	0.08976096274086992	0.08976096274086992	0.08976096274086992	0.08976096274086992
0.05517811832626361	0.06252649298418815	0.07032065628655346	0.053780715069338174	0.05845848574300286	0.05628715756511077	0.048007780840922394	0.05334780941081848	0.052065125767662125	0.05726180226691407	0.039536976306554554	0.04566447398380364	0.057938960964481985	0.049467454535997525	0.042619859539394615	0.05536247895719463	0.050913838993363034	0.06064767578556834	0.04706897000661101	0.05942846367761723	0.06736994289195443	0.06339920328478583	0.06339920328478583	0.06339920328478583	0.06339920328478583	0.06339920328478583	0.06339920328478583	0.06339920328478583	0.06339920328478583	0.06339920328478583	0.06339920328478583	0.06339920328478583	0.06339920328478583	0.06339920328478583	0.06339920328478583	0.06339920328478583	0.06339920328478583	0.06339920328478583	0.06339920328478583	0.06339920328478583	0.06339920328478583	0.06339920328478583	0.06339920328478583	0.06339920328478583	0.06339920328478583	0.06339920328478583	0.06339920328478583	0.06339920328478583	0.06339920328478583	0.06339920328478583
0.05941619991029998	0.05722810804496591	0.055718869747724595	0.052962046439420804	0.050912122373740494	0.053116920630602193	0.04937033488190583	0.04838205646517953	0.05009960653977024	0.04910423713743536	0.05585067244334501	0.041838667447606455	0.053259662208828856	0.04527118714375132	0.04971780428074555	0.04595316660494643	0.04685723126415901	0.050109882972873804	0.05124670022314136	0.04518965312017138	0.05201754212625804	0.04377984658042648	0.047898694353342264	0.047898694353342264	0.047898694353342264	0.047898694353342264	0.047898694353342264	0.047898694353342264	0.047898694353342264	0.047898694353342264	0.047898694353342264	0.047898694353342264	0.047898694353342264	0.047898694353342264	0.047898694353342264	0.047898694353342264	0.047898694353342264	0.047898694353342264	0.047898694353342264	0.047898694353342264	0.047898694353342264	0.047898694353342264	0.047898694353342264	0.047898694353342264	0.047898694353342264	0.047898694353342264	0.047898694353342264	0.047898694353342264	0.047898694353342264	0.047898694353342264
0.05821325239850356	0.050230820358934905	0.0481080546357665	0.046201718733740106	0.05157540442798166	0.05394306442079681	0.051801144611313465	0.0663843246736826	0.05429571578060255	0.059514884455807146	0.047086841616092195	0.05551112760537214	0.056498947548993914	0.05989003101737625	0.06287579929494776	0.05639265126004905	0.06349021860208826	0.052359606680952776	0.05605208766167975	0.05539146052847299	0.05920973783574746	0.05422445714127979	0.056717097488513626	0.056717097488513626	0.056717097488513626	0.056717097488513626	0.056717097488513626	0.056717097488513626	0.056717097488513626	0.056717097488513626	0.056717097488513626	0.056717097488513626	0.056717097488513626	0.056717097488513626	0.056717097488513626	0.056717097488513626	0.056717097488513626	0.056717097488513626	0.056717097488513626	0.056717097488513626	0.056717097488513626	0.056717097488513626	0.056717097488513626	0.056717097488513626	0.056717097488513626	0.056717097488513626	0.056717097488513626	0.056717097488513626	0.056717097488513626	0.056717097488513626
0.05280559703025754	0.04966875452056376	0.04825187867244166	0.05338007232557296	0.048768186133862045	0.043272260082885455	0.05894067251201212	0.043353071791529196	0.04936857834988484	0.04607123188514024	0.053181048232658304	0.04461405887909909	0.05038046542297323	0.056348285557832965	0.05607048696445742	0.04933366673349705	0.052452675204075525	0.04810378455050842	0.048787248729608525	0.04844551664005848	0.04844551664005848	0.04844551664005848	0.04844551664005848	0.04844551664005848	0.04844551664005848	0.04844551664005848	0.04844551664005848	0.04844551664005848	0.04844551664005848	0.04844551664005848	0.04844551664005848	0.04844551664005848	0.04844551664005848	0.04844551664005848	0.04844551664005848	0.04844551664005848	0.04844551664005848	0.04844551664005848	0.04844551664005848	0.04844551664005848	0.04844551664005848	0.04844551664005848	0.04844551664005848	0.04844551664005848	0.04844551664005848	0.04844551664005848	0.04844551664005848	0.04844551664005848	0.04844551664005848	0.04844551664005848
[truncated: 6 more columns]
