# Supplementary material for: Neuronal tuning aligns dynamically with object and texture manifolds across the visual hierarchy
Source: Nat Neurosci. 2026 Mar 10;29(4):864–75. doi: 10.1038/s41593-026-02207-1 (PMC13061647; doi:10.1038/s41593-026-02207-1)
Supplement: Supplementary file 10 — Attribution data for time windows 5, 10, 20, 25 and 50 ms, for panel b. Time window specific evolution trajectory of time windows 10, 20, 25 and 50 ms, for panel c. [file 41593_2026_2207_MOESM10_ESM.zip › ExtendedFig4_Source_data/FigureExtended4C_src_normresp_wdw_80-100_BigGAN_mean.csv]

0	1	2	3	4	5	6	7	8	9	10	11	12	13	14	15	16	17	18	19	20	21	22	23	24	25	26	27	28	29	30	31	32	33	34	35	36	37	38	39	40	41	42	43	44	45	46	47	48	49
0.3595293338774932	0.48840620168874876	0.6016208795107734	0.494005260622361	0.5609073714953524	0.7875436709086877	0.8105706743714244	0.8887755137447053	0.8544203804948234	1.1267968646231123	0.8979926666774054	0.9869584547333831	1.1459356784555832	1.0658469080172253	1.2229928101312013	1.1589843529426185	0.9640886436911701	1.1632677089799055	1.3119890633535225	1.1929934663634598	1.0865637911101722	1.3936852464309446	1.2896682592739221	1.3133733957817624	1.0858800507349753	1.329522637903308	1.3347329491591464	1.3048832044130374	1.4186325080955247	1.3558781316918356	1.342377521301524	1.3479478234418691	1.2605017570659578	1.2931131857036309	1.3702763206661888	1.2612651454905914	1.287939228588543	1.4088003939711893	1.4559205341144597	1.399437592817428	1.2857410050502298	1.4190796402218613	1.4421359786833954	1.4271297270079293	1.3814351226413364	1.3578880074366624	1.4263680712548388	1.3921280393457505	1.3921280393457505	1.3921280393457505
0.4073695624357329	0.5636726419041257	0.5825129778298755	0.632017503356991	0.7839761960538856	0.6661895585295048	0.7736629632088166	0.8562665617273065	0.8777805154419791	0.7769440454268385	0.8612067870804797	1.0544832678097669	1.1004006201257492	0.9242894064472985	1.0639545831534012	1.04996563278684	0.9983209241940336	0.9991239260806534	0.8772184246870854	1.138996975735391	1.0916314340962412	1.0843032747944539	1.2067970858000525	1.1526066974481768	1.126026699568847	1.15625547080208	1.1773780643862566	1.2561600671480526	1.1136111538479163	1.414016738811365	1.383569973817394	1.0221227725062774	1.2682872248262078	1.3141057867306087	1.2785391155261727	1.2963224511283908	1.2963224511283908	1.2963224511283908	1.2963224511283908	1.2963224511283908	1.2963224511283908	1.2963224511283908	1.2963224511283908	1.2963224511283908	1.2963224511283908	1.2963224511283908	1.2963224511283908	1.2963224511283908	1.2963224511283908	1.2963224511283908
0.4546659782664295	0.47736083671995716	0.4043399954293567	0.3878057216451941	0.2347629652225771	0.40737816830651696	0.373893297331094	0.3679832741798119	0.3964080487901306	0.36603860628301516	0.5473055862919602	0.3534534398583908	0.5865080499754797	0.26612283620721544	0.29782167349999195	0.5906094280601996	0.6927897105474543	0.48205455330965363	0.37945666055321603	0.6071027039031931	0.7593768437475181	0.5720644432067783	0.6267291215705256	0.543371138378024	0.3706798077245028	0.9401823798841007	0.7895602155915625	0.8002645763750972	0.47882566438516583	0.4374260992793156	0.4128670293865636	0.6791148977197594	0.6477747266242003	0.6634448121719798	0.6634448121719798	0.6634448121719798	0.6634448121719798	0.6634448121719798	0.6634448121719798	0.6634448121719798	0.6634448121719798	0.6634448121719798	0.6634448121719798	0.6634448121719798	0.6634448121719798	0.6634448121719798	0.6634448121719798	0.6634448121719798	0.6634448121719798	0.6634448121719798
0.4600767994120521	0.5089164635098957	0.6076241687456276	0.6659435377544464	0.6818184680912392	0.5954753579892539	0.7247266510679684	0.8287522259916046	0.6600141778116424	0.7445104743601105	0.6882400523150002	0.91608234701712	0.8102095070492584	0.8287611698605657	0.766614886951869	0.7494896939265521	0.7952869479808863	0.621769019689661	0.8399952684625984	0.7167480190383092	0.5962010667186199	0.6785857544702005	0.8296850067293352	0.8856459936215356	0.7692034907061479	0.6720004050819738	0.6135593554649198	0.8242280206454153	0.7435327627902314	0.7088414557574179	0.7174213937649802	0.6982107473570555	0.7008866444102325	0.7236292567245577	0.7333522733473993	0.6882896863518654	0.8508255147155218	0.7153983590740223	0.783111936894772	0.783111936894772	0.783111936894772	0.783111936894772	0.783111936894772	0.783111936894772	0.783111936894772	0.783111936894772	0.783111936894772	0.783111936894772	0.783111936894772	0.783111936894772
0.49011668212913295	0.38499779948585233	0.49111279581814116	0.3882321201954339	0.5082389882527061	0.4552871326955359	0.5296188559002981	0.5990166033728765	0.3575443491563305	0.3780682089489717	0.5702309710055706	0.5236925804318541	0.3971455200566279	0.6176110340707698	0.4603890058549115	0.4406612917778628	0.6834362361025751	0.426181585711903	0.4928010397199891	0.564838475398507	0.5216883069935185	0.5026183027039206	0.4151879953711477	0.4200312700792131	0.60388332762083	0.6014224953081417	0.6095660647702078	0.5195917707807939	0.5773378651044168	0.8029973481974151	0.6901676066509159	0.6901676066509159	0.6901676066509159	0.6901676066509159	0.6901676066509159	0.6901676066509159	0.6901676066509159	0.6901676066509159	0.6901676066509159	0.6901676066509159	0.6901676066509159	0.6901676066509159	0.6901676066509159	0.6901676066509159	0.6901676066509159	0.6901676066509159	0.6901676066509159	0.6901676066509159	0.6901676066509159	0.6901676066509159
0.5648962926512281	0.7701150818061592	0.7572991082283845	0.8697964099902596	1.0032206504672858	0.7682905363457744	0.8358397927917469	0.7628123798073306	0.7254357857449896	0.8986027467553578	0.7255320059950363	0.8384303000904084	0.9238324650282226	0.8313276061413057	0.6659407966814488	0.5796689952861757	0.8600508192822989	0.9156115178181383	0.8939636639983284	0.8665236779067602	0.9079658507532403	0.8320391973679534	0.8679550446239435	0.7360227110371859	0.9936839191659541	0.6494371810392587	0.8013579828945838	0.8312430394509349	0.7232103275507427	0.9435416940167095	0.7026556212732077	0.801775466253587	0.7746527657678802	0.9223078181707663	0.7643141770902852	0.9183762242057303	0.5928419521557801	0.6801317423301801	0.7462403277561072	0.5862898245542234	0.6662650761551652	0.6662650761551652	0.6662650761551652	0.6662650761551652	0.6662650761551652	0.6662650761551652	0.6662650761551652	0.6662650761551652	0.6662650761551652	0.6662650761551652
0.7532572767948865	0.6974704207507856	0.9971074140792775	1.0169185578321707	0.7371908656084193	0.6289596303945083	0.7632257796032671	0.8212549962177386	0.8716660293822037	0.8728334437863914	1.1153496508460856	0.8541260557158326	0.8607759477354282	0.5324938477499571	0.9752425150817192	0.892318420731723	0.3718483764448843	0.7753518321184457	0.5045508739230739	0.886317403479928	0.8813498027715714	1.0133390253000865	0.6237383347870818	1.0838271600284108	0.7163792203155022	0.6452629210478045	0.6808210706816532	0.6808210706816532	0.6808210706816532	0.6808210706816532	0.6808210706816532	0.6808210706816532	0.6808210706816532	0.6808210706816532	0.6808210706816532	0.6808210706816532	0.6808210706816532	0.6808210706816532	0.6808210706816532	0.6808210706816532	0.6808210706816532	0.6808210706816532	0.6808210706816532	0.6808210706816532	0.6808210706816532	0.6808210706816532	0.6808210706816532	0.6808210706816532	0.6808210706816532	0.6808210706816532
0.7971405114059248	0.6841369649385791	0.7006105370514277	0.8239289265047949	0.6922948073025543	0.7586129731787323	0.7498609355913269	0.7217311922908275	0.845472788783998	0.9008038532219503	0.7558555674559846	0.7328473736567538	0.7498790794831056	0.7404428339397472	0.8408463295237703	0.7818946818568763	0.7715204437377674	0.8110760220826223	0.8076672510678956	0.8646446616325579	1.0359800459943036	0.9884111506284022	1.0009533561399484	0.9394618458760492	0.817918844445279	0.919430773032266	0.8908339162382382	0.905132344635252	0.905132344635252	0.905132344635252	0.905132344635252	0.905132344635252	0.905132344635252	0.905132344635252	0.905132344635252	0.905132344635252	0.905132344635252	0.905132344635252	0.905132344635252	0.905132344635252	0.905132344635252	0.905132344635252	0.905132344635252	0.905132344635252	0.905132344635252	0.905132344635252	0.905132344635252	0.905132344635252	0.905132344635252	0.905132344635252
0.5634432359074357	0.6071312239145595	0.6076408350478277	0.5179466912376166	0.5650479668353898	0.9031656590628357	0.9319017625476425	0.6831642456928406	0.7462704746088585	0.7350156201828285	0.8100297174337422	1.098815824034588	0.8277374352217428	0.8225412668486252	0.9434433372156825	0.9022686140548881	0.9122019008590697	0.9046862904772435	0.9263527353666733	0.9162217224793862	1.0046286184664184	0.9903671663307307	0.8494456374470194	0.8347329568165175	0.855331107453573	0.9374499216580195	0.767896433093199	0.9226325927794113	0.936993131806153	0.9040368858624669	0.9650955178999664	0.7941429475105403	0.7987109198439429	0.791386373396222	0.7950486466200826	0.7950486466200826	0.7950486466200826	0.7950486466200826	0.7950486466200826	0.7950486466200826	0.7950486466200826	0.7950486466200826	0.7950486466200826	0.7950486466200826	0.7950486466200826	0.7950486466200826	0.7950486466200826	0.7950486466200826	0.7950486466200826	0.7950486466200826
0.5177587320560122	0.6510076903714206	0.615515930766211	0.5905751698824953	0.7215958111528382	0.7473392183167261	0.7399642333325058	0.8378005277477831	0.8786120555397017	0.7130613453585042	0.6296170437344585	0.7650878131694707	0.6894130468674998	0.5691061113837471	0.651584433361435	0.7375099781738952	0.8074685210886254	0.7209187428506367	0.7641283388420463	0.5735676611861986	0.6940550322703732	0.8080858711114928	0.7109824156278691	0.6285065086204606	0.9851024935156087	0.8567761863773916	0.9225815311825463	1.0102474751790518	0.836559471225152	0.8856492136281049	0.8851729068842975	1.0027143059677022	0.8151697451161416	0.9089420255419218	0.9089420255419218	0.9089420255419218	0.9089420255419218	0.9089420255419218	0.9089420255419218	0.9089420255419218	0.9089420255419218	0.9089420255419218	0.9089420255419218	0.9089420255419218	0.9089420255419218	0.9089420255419218	0.9089420255419218	0.9089420255419218	0.9089420255419218	0.9089420255419218
0.7027921546692082	0.6156175075600151	0.7213562464701927	0.6215489704738909	0.608277665115269	0.5553781207450995	0.7139176182864478	0.6391739815886808	0.5592487560849579	0.6468821621747584	0.6995158599628162	0.578469065749398	0.7890692803337298	0.8154590676353872	0.56684094774757	0.7589297414918718	0.6534711711077563	0.6945604731434613	0.6064830938933196	0.7637651414657903	0.8318964338685458	0.7112207361227456	0.808534250077643	0.7611858035623229	0.8198997957643764	0.9456144084760922	0.9346582355938574	0.8846157719661446	1.0016233312486025	0.91826553590994	0.8209708520000899	0.8696181939550149	0.8696181939550149	0.8696181939550149	0.8696181939550149	0.8696181939550149	0.8696181939550149	0.8696181939550149	0.8696181939550149	0.8696181939550149	0.8696181939550149	0.8696181939550149	0.8696181939550149	0.8696181939550149	0.8696181939550149	0.8696181939550149	0.8696181939550149	0.8696181939550149	0.8696181939550149	0.8696181939550149
0.384430119895666	0.37336301803562894	0.45046595429075664	0.4425504778062593	0.40014567743787166	0.46075278665518016	0.42259982235401156	0.5116207536357054	0.46072194342274453	0.5423302180039785	0.562632060597266	0.5916770853754958	0.6383428646719306	0.6683407066696598	0.5977223872095921	0.6792859242453587	0.6623439018214693	0.6597424177608158	0.7337081596180732	0.6871818822565403	0.654711652969871	0.6986015091169004	0.6636535703271327	0.6692839405165597	0.7468270210078483	0.6912584501536757	0.851562097500267	0.8203700706649549	0.9287327460083625	0.8772982430030478	1.0618132715480038	0.9695557572755258	0.9695557572755258	0.9695557572755258	0.9695557572755258	0.9695557572755258	0.9695557572755258	0.9695557572755258	0.9695557572755258	0.9695557572755258	0.9695557572755258	0.9695557572755258	0.9695557572755258	0.9695557572755258	0.9695557572755258	0.9695557572755258	0.9695557572755258	0.9695557572755258	0.9695557572755258	0.9695557572755258
0.7266679936033782	0.7500203456400528	0.8344380494612927	0.860929237044433	0.7362716142796735	0.934102955271188	0.7918399859585427	0.7997854613587435	0.8035665056250741	0.920296471044309	0.6766503375520194	0.7379673603910027	0.8844146529379648	0.7996339460642462	0.9450269399945771	0.91187619085312	0.8875361841222846	0.9523032322813918	0.9628178541422177	1.0343688834885518	0.9751938434522139	0.961420205990996	0.8809394687672351	0.7279614242481596	0.7174276606992497	0.8007413160266603	0.8775453742305414	0.6534405323326947	0.9124621535616425	0.8735469440820007	0.7773651052807056	0.825456024681353	0.825456024681353	0.825456024681353	0.825456024681353	0.825456024681353	0.825456024681353	0.825456024681353	0.825456024681353	0.825456024681353	0.825456024681353	0.825456024681353	0.825456024681353	0.825456024681353	0.825456024681353	0.825456024681353	0.825456024681353	0.825456024681353	0.825456024681353	0.825456024681353
0.5050548333349919	0.5200659865053762	0.8360996800192451	0.9093607520307637	0.9879757579684109	1.079535624448742	0.8734725534750014	0.8823594317540078	0.9170242479209353	0.8040347926747183	0.8644263779659566	0.9197066020104666	0.9525626398732939	0.9785616253228125	0.9043106002751099	0.9427133533576436	0.875276929571441	0.9086385861625431	1.0497555731316346	0.8111127789759185	1.0095690006321905	0.8940234512180746	1.0609059079909233	1.1816423476666678	1.0808292077577486	1.0018430192516825	0.9815135623118147	0.9445103438163728	1.0452322263559994	0.9206995340418155	0.9457872698781796	1.0015500731616578	0.9736686715199188	0.9736686715199188	0.9736686715199188	0.9736686715199188	0.9736686715199188	0.9736686715199188	0.9736686715199188	0.9736686715199188	0.9736686715199188	0.9736686715199188	0.9736686715199188	0.9736686715199188	0.9736686715199188	0.9736686715199188	0.9736686715199188	0.9736686715199188	0.9736686715199188	0.9736686715199188
0.5288383315372097	0.4346133153762338	0.4949587810959211	0.5956845505185296	0.5386891745130865	0.6285579710725764	0.5272987053734436	0.5589374208696467	0.6415806875789049	0.8190338086943658	0.9360067068994671	0.9504378666417366	0.7849034586879757	0.7813461883351117	0.7723556961640171	0.8734167300198084	0.9440603363873615	0.9870137634396468	0.785696793557712	0.7417292225214261	0.9547330168442926	1.0119625309847637	1.0880901192719818	1.0173723048671266	0.9797603002705372	1.0382029877616719	1.1503110931839178	1.0120292124499168	1.1429319575067485	1.1332291003961144	1.1380805289514313	1.1380805289514313	1.1380805289514313	1.1380805289514313	1.1380805289514313	1.1380805289514313	1.1380805289514313	1.1380805289514313	1.1380805289514313	1.1380805289514313	1.1380805289514313	1.1380805289514313	1.1380805289514313	1.1380805289514313	1.1380805289514313	1.1380805289514313	1.1380805289514313	1.1380805289514313	1.1380805289514313	1.1380805289514313
0.528422070531627	0.5847376011165458	0.514106744296729	0.5814055410122843	0.5369454557534766	0.6315822568846032	0.6597238362949023	0.7929272596901912	0.8471427670647417	1.0049645815156878	0.9011380859450794	0.7423875937434491	0.7030728252814344	0.7978199388991318	0.6245051601527859	0.7799972693200601	0.8090769521707256	0.8482448161877328	0.885588401819512	0.7042845220355249	1.0015520577129642	0.9259422604952249	0.8563595673229112	0.891150913909068	0.891150913909068	0.891150913909068	0.891150913909068	0.891150913909068	0.891150913909068	0.891150913909068	0.891150913909068	0.891150913909068	0.891150913909068	0.891150913909068	0.891150913909068	0.891150913909068	0.891150913909068	0.891150913909068	0.891150913909068	0.891150913909068	0.891150913909068	0.891150913909068	0.891150913909068	0.891150913909068	0.891150913909068	0.891150913909068	0.891150913909068	0.891150913909068	0.891150913909068	0.891150913909068
0.4120258207068429	0.4588202997632482	0.5308487893268531	0.6221152934156988	0.5060970407900701	0.7859198823163225	0.6875054332389275	0.6719330679074228	0.7696379044076979	0.7553305917991228	0.7161806374688843	0.7085363692411746	0.869762686588082	0.8401073118888043	1.0471164392629073	0.9128227107663412	0.7686531869722042	0.8570402160920114	0.9512625522257835	0.8741692680640196	0.8046164858594765	1.1321170913797407	0.9824385742580899	1.0572778328189152	1.0572778328189152	1.0572778328189152	1.0572778328189152	1.0572778328189152	1.0572778328189152	1.0572778328189152	1.0572778328189152	1.0572778328189152	1.0572778328189152	1.0572778328189152	1.0572778328189152	1.0572778328189152	1.0572778328189152	1.0572778328189152	1.0572778328189152	1.0572778328189152	1.0572778328189152	1.0572778328189152	1.0572778328189152	1.0572778328189152	1.0572778328189152	1.0572778328189152	1.0572778328189152	1.0572778328189152	1.0572778328189152	1.0572778328189152
0.8253766215033598	0.8766453640965434	0.9498010414726265	0.7750369125380719	0.5491906103054889	0.5893164222501628	0.5380273576460473	0.5142775529637116	0.43864483748729866	0.5084797792887962	0.7110084667576149	0.6025304401153778	0.5758850992241618	0.9669226356273156	1.0227072514816817	0.7351605421497539	1.1534400357334615	0.7837286208947272	0.6395141409139761	0.7992538486721087	0.6178151850650451	0.855858967276085	0.9275131678483789	1.0924638168449354	0.7532791982069879	0.9478017088683207	0.8909716292470113	0.9159824673991768	0.9236227480891086	0.8392034790536763	0.8814131135713925	0.8814131135713925	0.8814131135713925	0.8814131135713925	0.8814131135713925	0.8814131135713925	0.8814131135713925	0.8814131135713925	0.8814131135713925	0.8814131135713925	0.8814131135713925	0.8814131135713925	0.8814131135713925	0.8814131135713925	0.8814131135713925	0.8814131135713925	0.8814131135713925	0.8814131135713925	0.8814131135713925	0.8814131135713925
0.5615348527954614	0.752851523899541	0.9594129447232546	0.8507290509095402	0.866519303004113	0.7888329264107515	0.793003683764505	0.8633176083257815	0.6910644192434223	0.7357535706910328	0.6500672040016874	0.866922892847161	0.7369957355627097	0.6241545480808887	0.8611515138084628	0.8526536856525323	0.8457472260118202	1.0118278630626343	0.7234630469675675	0.7993884616427218	0.8756853370199619	0.8782940278257068	0.7577254443109858	1.0550022595713178	0.9749807821471692	1.147339179179321	0.8634256531077645	0.9317724134137167	0.9903527035805791	0.9468458340171091	1.1106546090295606	0.9660871385393448	1.0383708737844526	1.0383708737844526	1.0383708737844526	1.0383708737844526	1.0383708737844526	1.0383708737844526	1.0383708737844526	1.0383708737844526	1.0383708737844526	1.0383708737844526	1.0383708737844526	1.0383708737844526	1.0383708737844526	1.0383708737844526	1.0383708737844526	1.0383708737844526	1.0383708737844526	1.0383708737844526
0.5161216011988193	0.5243903719204988	0.7122721403402517	0.6210071972053848	0.650692628110511	0.6566348129691691	0.5851470443770775	0.7994741104891933	0.6317070829772473	0.7289007110231606	0.5892115001117696	0.7725782404926932	0.9777406849907794	0.769325833379758	0.7359766238105031	0.6345285824385746	0.7491573268202523	0.7286410408324232	0.625649805491814	0.8869062881813299	0.895986998380238	0.7534866099326574	0.9344029194503093	0.7269668565474181	0.8475952683904481	0.8221654465760523	0.835366095334797	0.8312641864333006	0.7263448376886453	0.7993698533331756	1.023250713124983	0.8633999975918576	1.048948683396196	0.9788519909403876	0.9278349364748526	0.95334346370762	0.95334346370762	0.95334346370762	0.95334346370762	0.95334346370762	0.95334346370762	0.95334346370762	0.95334346370762	0.95334346370762	0.95334346370762	0.95334346370762	0.95334346370762	0.95334346370762	0.95334346370762	0.95334346370762
0.3820147703910614	0.36827429810268203	0.2933396651034471	0.41127209135157144	0.38406770626337783	0.40009984975944607	0.5399761172088722	0.44043275562347306	0.5108665299752894	0.4468049226440517	0.3852448120258035	0.4362765201086812	0.34893963977315434	0.37248426320291117	0.39861783056695693	0.5340834431923912	0.5876210463654193	0.4711487376253011	0.4275553351091444	0.4657344943016847	0.41580727081322494	0.5704112939751349	0.5050560147134184	0.4588730266724638	0.5162150274110734	0.5525629658971889	0.6044878520518588	0.5593238029176137	0.5819058274847363	0.5819058274847363	0.5819058274847363	0.5819058274847363	0.5819058274847363	0.5819058274847363	0.5819058274847363	0.5819058274847363	0.5819058274847363	0.5819058274847363	0.5819058274847363	0.5819058274847363	0.5819058274847363	0.5819058274847363	0.5819058274847363	0.5819058274847363	0.5819058274847363	0.5819058274847363	0.5819058274847363	0.5819058274847363	0.5819058274847363	0.5819058274847363
0.6746095936261353	0.9494035424496733	0.8867233010932157	0.7971409637352804	0.5848001844713445	0.8105228144757786	0.9285162143108866	1.2955120198612067	1.170547572011296	0.8216344581106907	1.2770248620422384	1.0460529070577587	1.026353698520338	1.1573464129956477	1.1169993640700202	1.359410440987382	1.1310784565763345	1.1619525251738587	1.0626051548959927	1.0031527752888396	1.140092171046876	0.9381153020412617	1.0846390367056105	1.186837094281829	1.2726273266396428	1.093159355498394	0.8355454570859931	1.1023855549766925	1.2312872404323796	1.1668363977045362	1.1668363977045362	1.1668363977045362	1.1668363977045362	1.1668363977045362	1.1668363977045362	1.1668363977045362	1.1668363977045362	1.1668363977045362	1.1668363977045362	1.1668363977045362	1.1668363977045362	1.1668363977045362	1.1668363977045362	1.1668363977045362	1.1668363977045362	1.1668363977045362	1.1668363977045362	1.1668363977045362	1.1668363977045362	1.1668363977045362
0.7899748479185636	0.8477076398381852	0.9521487056508354	0.824001087285065	1.0247117802033978	1.0331588164518146	1.0886840065265944	0.9269864991818982	0.9986912794083525	1.1382916679337325	1.1574862407801145	1.314303061160429	1.0669383442759461	1.130082213453685	1.0516218328900864	1.217470676345343	1.2227809675927093	1.1595290814081127	0.9983343501424581	1.155416210375694	1.1755505779269169	1.2122224933282064	1.0543254572236542	1.1019355623457094	1.117478811463483	1.0041094899267997	1.0607941506951413	1.0607941506951413	1.0607941506951413	1.0607941506951413	1.0607941506951413	1.0607941506951413	1.0607941506951413	1.0607941506951413	1.0607941506951413	1.0607941506951413	1.0607941506951413	1.0607941506951413	1.0607941506951413	1.0607941506951413	1.0607941506951413	1.0607941506951413	1.0607941506951413	1.0607941506951413	1.0607941506951413	1.0607941506951413	1.0607941506951413	1.0607941506951413	1.0607941506951413	1.0607941506951413
0.9720320350811872	0.9917121076901141	1.1126102701633096	0.9338133009612084	1.0487377955919113	1.0621432528356682	1.100447120456534	1.005669302978281	1.153416977833215	0.9484707981291031	1.0411434936561654	0.9186340469353013	0.9848572691404037	1.0795520366246472	1.1145691163895253	1.1320794929142937	1.1073640714965152	1.0609819455423757	1.1961353485937851	1.1294319626068574	1.107980644881694	1.135075007599906	1.1215278262408	1.1215278262408	1.1215278262408	1.1215278262408	1.1215278262408	1.1215278262408	1.1215278262408	1.1215278262408	1.1215278262408	1.1215278262408	1.1215278262408	1.1215278262408	1.1215278262408	1.1215278262408	1.1215278262408	1.1215278262408	1.1215278262408	1.1215278262408	1.1215278262408	1.1215278262408	1.1215278262408	1.1215278262408	1.1215278262408	1.1215278262408	1.1215278262408	1.1215278262408	1.1215278262408	1.1215278262408
0.7098571255377442	0.6930548613414761	0.672451814539731	0.8061665369159318	0.8824382188942407	0.8232476698074523	0.802747625172658	0.8472508019559124	0.741796288663862	0.791852257938923	0.7812799418030626	0.7854299316283554	0.7235319867854167	0.7916243620936833	0.7494338559328594	0.8261435795058728	0.781186905594409	0.7255035984580054	0.6212079959621053	0.6270283799634143	0.7271356649345858	0.8249208570243146	0.9281979001972008	0.9751643215307966	0.7769644396018484	0.8012191707618901	0.8279497836845955	0.8145844772232428	0.8145844772232428	0.8145844772232428	0.8145844772232428	0.8145844772232428	0.8145844772232428	0.8145844772232428	0.8145844772232428	0.8145844772232428	0.8145844772232428	0.8145844772232428	0.8145844772232428	0.8145844772232428	0.8145844772232428	0.8145844772232428	0.8145844772232428	0.8145844772232428	0.8145844772232428	0.8145844772232428	0.8145844772232428	0.8145844772232428	0.8145844772232428	0.8145844772232428
0.9290488479162995	0.8380821331337268	0.9787579992025947	1.1363852477065497	0.7871364878457704	0.8021753613170387	0.685041511307858	0.749432867878839	0.8640976839953575	0.7592679959276136	1.1088962516950558	0.8984565730564916	0.9817506001683634	0.9793173468222324	0.8012427337184254	0.7903640172988581	0.9282912391940754	1.0066706283345417	0.8891167379552616	0.688477043805967	0.7702670861332601	0.6402754022962961	0.828067316466865	0.7321056285690181	0.8328576697723364	0.7746355453095012	0.7317496273918179	0.7621034697463079	0.800201306197857	0.7811523879720825	0.7811523879720825	0.7811523879720825	0.7811523879720825	0.7811523879720825	0.7811523879720825	0.7811523879720825	0.7811523879720825	0.7811523879720825	0.7811523879720825	0.7811523879720825	0.7811523879720825	0.7811523879720825	0.7811523879720825	0.7811523879720825	0.7811523879720825	0.7811523879720825	0.7811523879720825	0.7811523879720825	0.7811523879720825	0.7811523879720825
0.9349153294324059	0.7313249525389117	0.810521503095188	0.683921074759656	0.6814199776605977	1.0002544721655073	0.7740620662022085	0.8070485007550567	0.8703127645262492	0.8550252778570835	0.7864635571451439	0.8622313647300861	0.9003320716395948	1.2385593995505213	0.7333744556397532	0.8847568205198967	0.9842006399415274	0.761983943744644	0.9273013527679865	1.0853764949695817	1.0345748443956284	1.0114080019928053	0.9455061646623871	0.9431005670317562	1.009599871443117	0.8056349804729588	0.8873788520459555	0.8152789701430865	0.980757266665394	0.9683896692815245	0.9174491304375333	1.0035910834068795	0.9717493848915638	0.697068597625796	0.8736220497186652	0.8543855011632109	1.0078202010871267	0.8587699596236599	0.9332950803553932	0.9332950803553932	0.9332950803553932	0.9332950803553932	0.9332950803553932	0.9332950803553932	0.9332950803553932	0.9332950803553932	0.9332950803553932	0.9332950803553932	0.9332950803553932	0.9332950803553932
0.5578023259100827	0.5769605202728624	0.6260874788386931	0.6804695050301937	0.6154908942439581	0.6359377173561965	0.4550046042999326	0.6155514582725317	0.5784946437995002	0.4979180341673393	0.6141712231483257	0.5627587432684903	0.6538113765333726	0.6214278024456477	0.639630125828521	0.5825644785682995	0.4409005874385131	0.7008205924343601	0.5699229265303425	0.427268334112479	0.4949638540188545	0.7181981981932297	0.5087300299958435	0.375570163904272	0.4707624135601401	0.521948461554535	0.6117455447209406	0.5294509548557369	0.23130246929012485	0.3629009766685838	0.42390698166299373	0.3335791356694988	0.5258796750438147	0.5243114753486579	0.37287720856533474	0.34685656955391175	0.31425353511425774	0.40370306005912643	0.41811155283855206	0.5028888891908532	0.4017832276343367	0.3033111951226585	0.3525472113784976	0.3525472113784976	0.3525472113784976	0.3525472113784976	0.3525472113784976	0.3525472113784976	0.3525472113784976	0.3525472113784976
0.47549553981779763	0.34939324170201336	0.4890346705381947	0.39958084302141633	0.5564979637909099	0.4922566355306092	0.5188127825379807	0.5553133560281054	0.5272132303493291	0.624181906844654	0.5447295667521227	0.617996261820505	0.6331942157300534	0.633776169439168	0.9584382431085362	0.8779896625412305	0.759274990604279	0.8718938823986148	0.8445921437892426	0.7940521934402022	0.7371931052514019	0.818846940870849	0.8726617085301573	0.8049524590537372	0.8196909372465678	0.8576271443934697	0.8319039492828487	0.6493985100391183	0.7406512296609835	0.7406512296609835	0.7406512296609835	0.7406512296609835	0.7406512296609835	0.7406512296609835	0.7406512296609835	0.7406512296609835	0.7406512296609835	0.7406512296609835	0.7406512296609835	0.7406512296609835	0.7406512296609835	0.7406512296609835	0.7406512296609835	0.7406512296609835	0.7406512296609835	0.7406512296609835	0.7406512296609835	0.7406512296609835	0.7406512296609835	0.7406512296609835
0.7084100656895257	0.8876820038877948	0.9429084381514072	0.6787885496754695	0.7723037905921779	0.9840216188120462	0.7452129715187682	0.8985549375693158	0.7327748662670349	0.7155602056138898	0.9607616853615941	1.0517773642317014	0.8048595668565888	0.8340118365314332	0.8531105561358266	0.9200570422193474	0.7221964436062278	0.9279145272588185	0.8473307002119329	0.9259852291959721	0.7308920034373049	0.7665059316657272	0.8969099445642177	0.8089607746518569	0.9707398830367969	0.8898503288443269	0.8898503288443269	0.8898503288443269	0.8898503288443269	0.8898503288443269	0.8898503288443269	0.8898503288443269	0.8898503288443269	0.8898503288443269	0.8898503288443269	0.8898503288443269	0.8898503288443269	0.8898503288443269	0.8898503288443269	0.8898503288443269	0.8898503288443269	0.8898503288443269	0.8898503288443269	0.8898503288443269	0.8898503288443269	0.8898503288443269	0.8898503288443269	0.8898503288443269	0.8898503288443269	0.8898503288443269
1.07370965997662	1.0596882285339744	1.0687191455461915	1.0723769376180219	1.0749744074099037	1.0818654217551065	1.113335691524336	1.0559910952722666	1.1349158430929722	1.1205877350397708	1.0607966392401142	1.1221172262796493	1.0985034171102614	1.0898861160598012	1.1087834609059433	1.0457991157277269	1.0771285374501	1.1059719845343665	1.1717839580486213	1.174177518255964	1.0208602519159868	1.0975188850859754	1.0975188850859754	1.0975188850859754	1.0975188850859754	1.0975188850859754	1.0975188850859754	1.0975188850859754	1.0975188850859754	1.0975188850859754	1.0975188850859754	1.0975188850859754	1.0975188850859754	1.0975188850859754	1.0975188850859754	1.0975188850859754	1.0975188850859754	1.0975188850859754	1.0975188850859754	1.0975188850859754	1.0975188850859754	1.0975188850859754	1.0975188850859754	1.0975188850859754	1.0975188850859754	1.0975188850859754	1.0975188850859754	1.0975188850859754	1.0975188850859754	1.0975188850859754
0.49307153142842686	0.48192009214256565	0.40686894189975537	0.48751684940173856	0.4867369390845156	0.5897762035828354	0.5589064260513573	0.646356507825759	0.7977347952527143	0.767120027314451	0.6850799536971253	0.7250000245643216	0.6541356817713562	0.6438068569142166	0.6749027027363992	0.6279610310552952	0.8346316234032385	0.6857738686979148	0.8358713729271534	0.9607299824221133	0.8213045923831974	0.7602338989639843	0.8429968283802312	0.8016153636721077	0.8016153636721077	0.8016153636721077	0.8016153636721077	0.8016153636721077	0.8016153636721077	0.8016153636721077	0.8016153636721077	0.8016153636721077	0.8016153636721077	0.8016153636721077	0.8016153636721077	0.8016153636721077	0.8016153636721077	0.8016153636721077	0.8016153636721077	0.8016153636721077	0.8016153636721077	0.8016153636721077	0.8016153636721077	0.8016153636721077	0.8016153636721077	0.8016153636721077	0.8016153636721077	0.8016153636721077	0.8016153636721077	0.8016153636721077
0.7631475361023404	0.5883984293153185	0.8793953030203328	0.7802576503003413	0.7738289598544085	0.8094609722934056	0.8072863330746355	0.8738689299644643	0.854883062152258	1.081915924707424	0.8128662018930135	0.7872816254376767	0.8574534291218429	0.9220485486020517	1.1001779776410163	1.0498168097943987	0.6949059272897627	0.6164144967705683	0.6846352073222745	0.702811306851989	0.6688843386901795	0.6858478227710842	0.6858478227710842	0.6858478227710842	0.6858478227710842	0.6858478227710842	0.6858478227710842	0.6858478227710842	0.6858478227710842	0.6858478227710842	0.6858478227710842	0.6858478227710842	0.6858478227710842	0.6858478227710842	0.6858478227710842	0.6858478227710842	0.6858478227710842	0.6858478227710842	0.6858478227710842	0.6858478227710842	0.6858478227710842	0.6858478227710842	0.6858478227710842	0.6858478227710842	0.6858478227710842	0.6858478227710842	0.6858478227710842	0.6858478227710842	0.6858478227710842	0.6858478227710842
0.6464815339424791	0.6416806838632008	0.6252168226776866	0.7067902874756973	0.720746545814139	0.5928762260015962	0.671817637807801	0.7725897824026318	0.7681909391471732	0.7627505343585841	0.8645799087074411	0.8628636856996408	0.6531047631782715	0.9561201220457923	0.9494640125819965	0.8975565412553023	0.892632802353979	0.8261884927479646	0.9138947689276751	0.7519357246290679	0.7985186799815325	0.7680859804009476	0.8623611075031772	0.8676071546203644	0.751464337934238	0.8095357462773012	0.8095357462773012	0.8095357462773012	0.8095357462773012	0.8095357462773012	0.8095357462773012	0.8095357462773012	0.8095357462773012	0.8095357462773012	0.8095357462773012	0.8095357462773012	0.8095357462773012	0.8095357462773012	0.8095357462773012	0.8095357462773012	0.8095357462773012	0.8095357462773012	0.8095357462773012	0.8095357462773012	0.8095357462773012	0.8095357462773012	0.8095357462773012	0.8095357462773012	0.8095357462773012	0.8095357462773012
0.7933614193590411	0.7306808719166334	0.7946375089555915	0.9563176514408759	0.8427020238507252	0.7502860421112285	0.6821985725499866	1.1482152486473562	0.8156525021491987	0.8908576608612062	0.887600516567404	0.8325084858337155	0.6964746533593721	0.9467489712490667	0.9765619951709975	1.0148668934512455	1.0829364467829183	0.7631034745929322	0.9522920357732613	0.8769557478939036	0.9146238918335824	0.9146238918335824	0.9146238918335824	0.9146238918335824	0.9146238918335824	0.9146238918335824	0.9146238918335824	0.9146238918335824	0.9146238918335824	0.9146238918335824	0.9146238918335824	0.9146238918335824	0.9146238918335824	0.9146238918335824	0.9146238918335824	0.9146238918335824	0.9146238918335824	0.9146238918335824	0.9146238918335824	0.9146238918335824	0.9146238918335824	0.9146238918335824	0.9146238918335824	0.9146238918335824	0.9146238918335824	0.9146238918335824	0.9146238918335824	0.9146238918335824	0.9146238918335824	0.9146238918335824
0.5995543256839386	0.7677038009585067	0.7554541869515795	0.6858484283906744	0.6729420525376232	0.744400087087701	0.7904672585834452	0.7092249339039445	0.7021976694381521	0.814278438911017	0.7263880143153757	0.7582288267178848	0.8114878007073522	0.8854543582540171	1.0239883305884094	0.9577606726019546	0.8963727499740147	0.7714779320977708	0.8684965725517104	0.8212642578239192	0.810940795173872	0.7190154110995942	0.7649781031367331	0.7649781031367331	0.7649781031367331	0.7649781031367331	0.7649781031367331	0.7649781031367331	0.7649781031367331	0.7649781031367331	0.7649781031367331	0.7649781031367331	0.7649781031367331	0.7649781031367331	0.7649781031367331	0.7649781031367331	0.7649781031367331	0.7649781031367331	0.7649781031367331	0.7649781031367331	0.7649781031367331	0.7649781031367331	0.7649781031367331	0.7649781031367331	0.7649781031367331	0.7649781031367331	0.7649781031367331	0.7649781031367331	0.7649781031367331	0.7649781031367331
1.1262094742141702	1.0794536061852615	1.0114123638481451	1.1977000693272024	1.1154923759758821	1.1171401093265803	1.1436975309644963	1.2406208986895286	1.2289806421327873	1.2168362715057157	1.0993954229879281	1.0884352644537902	1.1485199395837453	1.1699580398663736	1.0565011678360952	1.236651705340012	1.124252742255104	1.232846595004586	1.1153067506514573	1.268514243619909	1.191910497135683	1.191910497135683	1.191910497135683	1.191910497135683	1.191910497135683	1.191910497135683	1.191910497135683	1.191910497135683	1.191910497135683	1.191910497135683	1.191910497135683	1.191910497135683	1.191910497135683	1.191910497135683	1.191910497135683	1.191910497135683	1.191910497135683	1.191910497135683	1.191910497135683	1.191910497135683	1.191910497135683	1.191910497135683	1.191910497135683	1.191910497135683	1.191910497135683	1.191910497135683	1.191910497135683	1.191910497135683	1.191910497135683	1.191910497135683
0.6193770304461487	0.56715072562103	0.43857785265943994	0.7804340415631357	0.9129083827572941	0.8418541262645475	0.6243077923329606	0.6400575420655525	0.7601989879592228	0.6140147521121352	0.8288626964388782	0.7796556207865484	0.5542861283672444	0.9538738383807454	0.7359593526819992	0.6835071402399427	0.6265727103524295	0.6597956379624866	0.721695209301612	0.8007284388659052	0.6780676262773786	0.8436534678156009	0.8320797535750867	0.7996876875569602	0.9331471284542031	0.6186615351787546	0.9375476238163507	0.9959110595673446	0.7108161253936036	0.8752154475074874	0.8878302739807151	0.7532256374376001	0.7279467193442892	0.7753600498876274	0.5922397551105143	0.683799902499071	0.683799902499071	0.683799902499071	0.683799902499071	0.683799902499071	0.683799902499071	0.683799902499071	0.683799902499071	0.683799902499071	0.683799902499071	0.683799902499071	0.683799902499071	0.683799902499071	0.683799902499071	0.683799902499071
1.0378379225582883	1.062976652170897	1.102094080426614	1.0125878534330968	1.1410674338973723	0.8679770614983578	1.0066322802189935	1.0200854716235717	1.1421204910879441	1.1670991571134104	1.1090013390995137	1.1788600072216	1.208573904631204	1.1787480584535845	1.2583480217154746	1.2377084197434474	1.248028220729461	1.248028220729461	1.248028220729461	1.248028220729461	1.248028220729461	1.248028220729461	1.248028220729461	1.248028220729461	1.248028220729461	1.248028220729461	1.248028220729461	1.248028220729461	1.248028220729461	1.248028220729461	1.248028220729461	1.248028220729461	1.248028220729461	1.248028220729461	1.248028220729461	1.248028220729461	1.248028220729461	1.248028220729461	1.248028220729461	1.248028220729461	1.248028220729461	1.248028220729461	1.248028220729461	1.248028220729461	1.248028220729461	1.248028220729461	1.248028220729461	1.248028220729461	1.248028220729461	1.248028220729461
0.9910467565578278	1.1254911658236808	1.0824300490843106	1.0152485935205042	0.9902936785985584	0.9835690433550262	0.9168056316578619	0.8387556197004649	0.9775645736203881	0.9541115337226247	1.048593092779958	1.0517694644725193	0.9589320048505277	0.9105444604646368	1.111104370734967	1.1030397123551678	1.0054176888966901	0.948066235725826	1.1582642361219295	1.1037987151754378	1.0532379920324784	0.9935037989471394	1.1103171468419366	1.194074132555157	1.1521956396985467	1.1521956396985467	1.1521956396985467	1.1521956396985467	1.1521956396985467	1.1521956396985467	1.1521956396985467	1.1521956396985467	1.1521956396985467	1.1521956396985467	1.1521956396985467	1.1521956396985467	1.1521956396985467	1.1521956396985467	1.1521956396985467	1.1521956396985467	1.1521956396985467	1.1521956396985467	1.1521956396985467	1.1521956396985467	1.1521956396985467	1.1521956396985467	1.1521956396985467	1.1521956396985467	1.1521956396985467	1.1521956396985467
0.7178466115544001	0.8300824488717258	0.7382625676152873	0.9079364997490091	0.8113930959284514	0.9000197193441575	0.797453331634057	0.7230175976486749	0.7936572189112295	0.7324597847175411	0.6945476097064843	1.0090112984536548	0.9058487458181855	0.9282700822445232	0.9860051768690158	0.8435364715098114	0.8776216836136675	0.6451216007984518	0.7613716422060597	0.7613716422060597	0.7613716422060597	0.7613716422060597	0.7613716422060597	0.7613716422060597	0.7613716422060597	0.7613716422060597	0.7613716422060597	0.7613716422060597	0.7613716422060597	0.7613716422060597	0.7613716422060597	0.7613716422060597	0.7613716422060597	0.7613716422060597	0.7613716422060597	0.7613716422060597	0.7613716422060597	0.7613716422060597	0.7613716422060597	0.7613716422060597	0.7613716422060597	0.7613716422060597	0.7613716422060597	0.7613716422060597	0.7613716422060597	0.7613716422060597	0.7613716422060597	0.7613716422060597	0.7613716422060597	0.7613716422060597
1.1029533831264766	1.0155260002386035	0.8955885253764206	0.8972316358931166	0.9016459084229638	0.7559631669275927	0.8871827065587894	1.0177304453063059	1.00047952823484	1.1403809183242273	1.0509507162225076	1.080598579876144	1.0238522870535534	0.9725390448174467	1.049701371787997	1.0984148814624108	1.1954578075111781	1.102469785143805	1.0527467925849123	1.136726562258499	1.0139015173413088	1.075314039799904	1.075314039799904	1.075314039799904	1.075314039799904	1.075314039799904	1.075314039799904	1.075314039799904	1.075314039799904	1.075314039799904	1.075314039799904	1.075314039799904	1.075314039799904	1.075314039799904	1.075314039799904	1.075314039799904	1.075314039799904	1.075314039799904	1.075314039799904	1.075314039799904	1.075314039799904	1.075314039799904	1.075314039799904	1.075314039799904	1.075314039799904	1.075314039799904	1.075314039799904	1.075314039799904	1.075314039799904	1.075314039799904
1.1073174897158906	1.1737240999167566	1.1007375047714845	1.044613931093799	1.1083954914045568	1.0293400861469795	1.225713535937558	0.9140475056330611	1.149949039738739	1.105547348808156	1.1277481942734475	1.1277481942734475	1.1277481942734475	1.1277481942734475	1.1277481942734475	1.1277481942734475	1.1277481942734475	1.1277481942734475	1.1277481942734475	1.1277481942734475	1.1277481942734475	1.1277481942734475	1.1277481942734475	1.1277481942734475	1.1277481942734475	1.1277481942734475	1.1277481942734475	1.1277481942734475	1.1277481942734475	1.1277481942734475	1.1277481942734475	1.1277481942734475	1.1277481942734475	1.1277481942734475	1.1277481942734475	1.1277481942734475	1.1277481942734475	1.1277481942734475	1.1277481942734475	1.1277481942734475	1.1277481942734475	1.1277481942734475	1.1277481942734475	1.1277481942734475	1.1277481942734475	1.1277481942734475	1.1277481942734475	1.1277481942734475	1.1277481942734475	1.1277481942734475
0.9078464575287314	0.8464586600816967	0.8675313413156714	0.9003321904215099	0.7851512060911343	0.8925737196099702	0.8694250052026316	1.008894508522211	1.0905499018662206	1.145348677928432	0.873652052272181	1.0140330142917096	0.892370788821566	1.0485540345907254	0.883254452450927	1.015946447368342	1.0981298264223678	0.9997316688590508	1.0489307476407093	1.0489307476407093	1.0489307476407093	1.0489307476407093	1.0489307476407093	1.0489307476407093	1.0489307476407093	1.0489307476407093	1.0489307476407093	1.0489307476407093	1.0489307476407093	1.0489307476407093	1.0489307476407093	1.0489307476407093	1.0489307476407093	1.0489307476407093	1.0489307476407093	1.0489307476407093	1.0489307476407093	1.0489307476407093	1.0489307476407093	1.0489307476407093	1.0489307476407093	1.0489307476407093	1.0489307476407093	1.0489307476407093	1.0489307476407093	1.0489307476407093	1.0489307476407093	1.0489307476407093	1.0489307476407093	1.0489307476407093
0.3118455337872101	0.38134582726064775	0.6166156485518475	0.3496222734741866	0.4174925861667597	0.5640935670479662	0.620453965430778	0.5349039173282047	0.6149533883391641	0.9166234680333725	0.6995525662991074	0.5596301888218053	0.6863535119504633	0.7178726241833518	0.7635521139160016	0.7963420124692554	1.0411343467848493	1.1595798443588776	1.0506172805639706	1.2371538101499329	1.275921876979643	1.2394722853268911	1.156864033134347	1.1559798122507858	1.5423519137386985	1.2636351002653787	1.143697686629324	1.4285848191916297	1.3070171017596597	1.3574906863048999	1.706332653295038	1.531911669799969	1.531911669799969	1.531911669799969	1.531911669799969	1.531911669799969	1.531911669799969	1.531911669799969	1.531911669799969	1.531911669799969	1.531911669799969	1.531911669799969	1.531911669799969	1.531911669799969	1.531911669799969	1.531911669799969	1.531911669799969	1.531911669799969	1.531911669799969	1.531911669799969
0.32448540988422564	0.32524377204579136	0.39370600510847337	0.5456173553603946	0.4580307949943023	0.3314323000150306	0.4804529505669532	0.39668260891513724	0.6568450154599048	0.47820734645616014	0.43390884518540307	0.4578856188348509	0.4785378590624788	0.5859247296134803	0.5340604798217486	0.6860830242780748	0.6588281248453648	0.5329051155127292	0.4106834980308519	0.5704683060532969	0.769580434964192	0.5386400022034447	0.5920809627028613	0.5979422960290093	0.5950116293659352	0.5950116293659352	0.5950116293659352	0.5950116293659352	0.5950116293659352	0.5950116293659352	0.5950116293659352	0.5950116293659352	0.5950116293659352	0.5950116293659352	0.5950116293659352	0.5950116293659352	0.5950116293659352	0.5950116293659352	0.5950116293659352	0.5950116293659352	0.5950116293659352	0.5950116293659352	0.5950116293659352	0.5950116293659352	0.5950116293659352	0.5950116293659352	0.5950116293659352	0.5950116293659352	0.5950116293659352	0.5950116293659352
0.867901597586448	0.8858800989189501	1.039609800629167	0.8516682688759127	1.023740343384712	0.934691616316426	0.9505869096790628	1.0821591359730378	0.919342547733623	0.7043585285684549	0.9227207280740742	0.8135396283212646	0.8135396283212646	0.8135396283212646	0.8135396283212646	0.8135396283212646	0.8135396283212646	0.8135396283212646	0.8135396283212646	0.8135396283212646	0.8135396283212646	0.8135396283212646	0.8135396283212646	0.8135396283212646	0.8135396283212646	0.8135396283212646	0.8135396283212646	0.8135396283212646	0.8135396283212646	0.8135396283212646	0.8135396283212646	0.8135396283212646	0.8135396283212646	0.8135396283212646	0.8135396283212646	0.8135396283212646	0.8135396283212646	0.8135396283212646	0.8135396283212646	0.8135396283212646	0.8135396283212646	0.8135396283212646	0.8135396283212646	0.8135396283212646	0.8135396283212646	0.8135396283212646	0.8135396283212646	0.8135396283212646	0.8135396283212646	0.8135396283212646
0.820426206391951	0.8930714528228472	0.7533624192412534	0.7799774301540315	0.9805508270735563	0.8644292647023086	0.7207571039874099	0.9436298349268911	1.108395709072114	0.8160172255880814	0.9276414481251984	0.9727756116286975	0.8272601883474193	0.9298228242159454	0.905534746735576	0.6739754436110525	0.830892097684497	0.7767359401423081	0.8038140189134025	0.8038140189134025	0.8038140189134025	0.8038140189134025	0.8038140189134025	0.8038140189134025	0.8038140189134025	0.8038140189134025	0.8038140189134025	0.8038140189134025	0.8038140189134025	0.8038140189134025	0.8038140189134025	0.8038140189134025	0.8038140189134025	0.8038140189134025	0.8038140189134025	0.8038140189134025	0.8038140189134025	0.8038140189134025	0.8038140189134025	0.8038140189134025	0.8038140189134025	0.8038140189134025	0.8038140189134025	0.8038140189134025	0.8038140189134025	0.8038140189134025	0.8038140189134025	0.8038140189134025	0.8038140189134025	0.8038140189134025
0.7118457638795077	0.5340757396806086	0.6531649405685335	0.5488836393293839	0.6937829004383587	0.6157514530481429	0.7025408955811653	0.7570071116692032	0.8158391542478579	0.6866004179457706	0.634597930463703	0.8802865304941161	0.6345045668767273	0.9211878953427017	0.7733808841120438	0.8472843897273727	0.8472843897273727	0.8472843897273727	0.8472843897273727	0.8472843897273727	0.8472843897273727	0.8472843897273727	0.8472843897273727	0.8472843897273727	0.8472843897273727	0.8472843897273727	0.8472843897273727	0.8472843897273727	0.8472843897273727	0.8472843897273727	0.8472843897273727	0.8472843897273727	0.8472843897273727	0.8472843897273727	0.8472843897273727	0.8472843897273727	0.8472843897273727	0.8472843897273727	0.8472843897273727	0.8472843897273727	0.8472843897273727	0.8472843897273727	0.8472843897273727	0.8472843897273727	0.8472843897273727	0.8472843897273727	0.8472843897273727	0.8472843897273727	0.8472843897273727	0.8472843897273727
1.0811720572201127	0.8680529062483481	0.8338878147680091	0.9015087500780766	0.9943602952168201	0.9599701229579121	1.1099832102736154	0.7475758627587171	1.0433256769648163	1.0159141287736635	1.2597134229564317	1.0207206759162424	1.2473834572540399	1.1466109943291878	0.9053965081590535	0.9719522142239597	1.0508369271778313	1.1158395554894767	1.2078970789734704	0.9557745543169145	0.9665273642407807	1.1593118113588583	0.878199524616297	1.0303520048637038	1.3205939326121225	1.2637803859906795	1.12615943397586	1.3554530341522015	1.240806234064031	1.240806234064031	1.240806234064031	1.240806234064031	1.240806234064031	1.240806234064031	1.240806234064031	1.240806234064031	1.240806234064031	1.240806234064031	1.240806234064031	1.240806234064031	1.240806234064031	1.240806234064031	1.240806234064031	1.240806234064031	1.240806234064031	1.240806234064031	1.240806234064031	1.240806234064031	1.240806234064031	1.240806234064031
1.2238416215111936	1.216610219349908	0.9592259242196431	1.0405578458488405	1.0189337666703204	1.0295733842446042	1.2712497651093282	1.299980557803361	1.2398284863476083	1.1024840227932673	1.231842266827123	1.1391284742946228	1.2380487829447604	1.1386010443144887	1.2920729878160946	1.1480162999851853	1.3437532290792964	1.0265769756558618	1.1808710862802698	1.164158603303946	1.107392433245694	1.3506872065274054	1.1170271523818271	1.2338571794546163	1.2338571794546163	1.2338571794546163	1.2338571794546163	1.2338571794546163	1.2338571794546163	1.2338571794546163	1.2338571794546163	1.2338571794546163	1.2338571794546163	1.2338571794546163	1.2338571794546163	1.2338571794546163	1.2338571794546163	1.2338571794546163	1.2338571794546163	1.2338571794546163	1.2338571794546163	1.2338571794546163	1.2338571794546163	1.2338571794546163	1.2338571794546163	1.2338571794546163	1.2338571794546163	1.2338571794546163	1.2338571794546163	1.2338571794546163
1.0689113352918294	1.1714194692785316	1.0452454719595343	0.9002829849977599	1.0436261001626352	0.9454921157653293	1.0025361433060034	0.8143655787566425	0.8664563930750037	0.8547381897845554	0.8275542166561148	0.9589880761605372	0.9456934431008942	1.0988796467013255	1.186622148303434	1.148683120852639	1.1641794308772562	1.0557643759410196	0.9834434719717272	0.9109614800113138	0.924045796388417	0.9175036381998656	0.9175036381998656	0.9175036381998656	0.9175036381998656	0.9175036381998656	0.9175036381998656	0.9175036381998656	0.9175036381998656	0.9175036381998656	0.9175036381998656	0.9175036381998656	0.9175036381998656	0.9175036381998656	0.9175036381998656	0.9175036381998656	0.9175036381998656	0.9175036381998656	0.9175036381998656	0.9175036381998656	0.9175036381998656	0.9175036381998656	0.9175036381998656	0.9175036381998656	0.9175036381998656	0.9175036381998656	0.9175036381998656	0.9175036381998656	0.9175036381998656	0.9175036381998656
1.3795808593448264	1.2515610957344332	1.4020357029653692	1.5369605757565301	1.382201530243438	1.483459191090336	1.665706145800851	1.3536249501128752	1.562216446171753	1.2483832969806996	1.4439246226796039	1.242783175227447	1.3944867186185352	1.6451492470219153	1.5365235719708072	1.4659300706225236	1.3813449958571231	1.0331584183790508	1.2072517071180868	1.2072517071180868	1.2072517071180868	1.2072517071180868	1.2072517071180868	1.2072517071180868	1.2072517071180868	1.2072517071180868	1.2072517071180868	1.2072517071180868	1.2072517071180868	1.2072517071180868	1.2072517071180868	1.2072517071180868	1.2072517071180868	1.2072517071180868	1.2072517071180868	1.2072517071180868	1.2072517071180868	1.2072517071180868	1.2072517071180868	1.2072517071180868	1.2072517071180868	1.2072517071180868	1.2072517071180868	1.2072517071180868	1.2072517071180868	1.2072517071180868	1.2072517071180868	1.2072517071180868	1.2072517071180868	1.2072517071180868
1.1593560044766875	1.2447541624155558	1.133806794510901	0.9977177443049647	0.9972514600651113	1.1311750835613172	1.1069073110986705	1.0384127000365027	1.03415180787106	1.0589763019381733	1.0052685259457073	1.1428705756764173	1.1023820252412375	1.1282184075390822	1.06534095001577	1.2217231389508847	0.9682895219828418	1.1456897420581382	1.1747902219551516	1.1658575026534967	1.1703238623043242	1.1703238623043242	1.1703238623043242	1.1703238623043242	1.1703238623043242	1.1703238623043242	1.1703238623043242	1.1703238623043242	1.1703238623043242	1.1703238623043242	1.1703238623043242	1.1703238623043242	1.1703238623043242	1.1703238623043242	1.1703238623043242	1.1703238623043242	1.1703238623043242	1.1703238623043242	1.1703238623043242	1.1703238623043242	1.1703238623043242	1.1703238623043242	1.1703238623043242	1.1703238623043242	1.1703238623043242	1.1703238623043242	1.1703238623043242	1.1703238623043242	1.1703238623043242	1.1703238623043242
0.09033247635408502	0.20728598817633578	0.04855365059076472	0.04191076078640655	0.08957996209151751	0.09785803872441236	0.05955930910249087	0.06813412030157923	0.0	0.09231884096193155	0.09614199949314772	0.14708388256623986	0.2718248271792879	0.16730714887756917	0.31484185309713747	0.36539686365974455	0.39586924305741894	0.1508003230799073	0.2810872633844204	0.7562551758237324	0.49497484464568053	0.7667078770207867	0.3734940292728831	0.8510423762777067	0.8329032686612196	0.4525517323870021	1.1699581850492806	0.8239623793190634	0.9850884921514372	0.9818728061592734	0.7253059318396168	0.9786159420934493	0.7818301908638775	0.9792444445261802	0.7036837637088718	0.5995063930285477	0.9924312671025307	0.8326719550679569	0.8772889635600264	1.117385817636187	0.8025543033057415	0.9599700604709642	0.9599700604709642	0.9599700604709642	0.9599700604709642	0.9599700604709642	0.9599700604709642	0.9599700604709642	0.9599700604709642	0.9599700604709642
0.2538334091575814	0.5735878774801731	0.21005191078334862	0.3454421718708777	0.21335691957320246	0.2292429463129106	0.27229204151871184	0.27968071619383916	0.3199374222309877	0.19627200992786503	0.1698596711813175	0.10008879707099799	0.470126061153538	0.46447357824881946	0.5526330892619864	0.6398967089894174	0.3601931461005297	0.4374496968340079	0.3606838182533578	0.5252870469460413	0.3860255669640362	0.4735987232479883	0.9496839798624604	0.366215819815996	0.5132942797703548	0.47729865757128626	0.7309444012220172	0.7013128186646073	0.7719956262588284	0.8467021636532964	0.971683527122781	0.4731554546050853	0.5878218399893254	0.6152004193930121	0.9241271183115687	1.0860764919060073	1.113236184179901	1.3045628947386223	1.0592180933490252	1.064265148498673	1.307424676356039	1.1676945756282135	0.8537929148384553	0.5407602619262264	0.7036397399404237	0.8990735265814884	0.8013566332609561	0.8013566332609561	0.8013566332609561	0.8013566332609561
0.41934640403678863	0.3430224174789249	0.3949615604395183	0.40488250901718587	0.46393047470121485	0.38539697248846494	0.47185856661590353	0.5079012434327983	0.41113975489811466	0.670781709715059	0.5806808624495191	0.5110369427549301	0.4253064274729163	0.5622301852178836	0.5998183214513109	0.6492102690146401	0.5411606217917843	0.5830037938678067	0.6386755156817688	0.6280728600731412	0.5054328823936822	0.6360893099295015	0.5542775818142267	0.5968450318449519	0.6073257513168518	0.6599586419096916	0.4871073885586065	0.5122081419175433	0.5485285514434141	0.6663863764437583	0.5173900314964679	0.5442923019788429	0.5838097972529993	0.6747392206586627	0.5980659780369674	0.5500003218405993	0.5702374569919784	0.5742509320010458	0.6575372697706828	0.4974519123167229	0.5792892239523608	0.5383705681345419	0.5383705681345419	0.5383705681345419	0.5383705681345419	0.5383705681345419	0.5383705681345419	0.5383705681345419	0.5383705681345419	0.5383705681345419
0.40848560932534833	0.41640231197253946	0.4270070044331321	0.3669193541207344	0.3296522973336132	0.48067410431204793	0.39372819851074464	0.5345648148469884	0.3954600556033681	0.4968576564750157	0.5119979028007557	0.45324047782413224	0.562397771033206	0.4291418231037277	0.4297654665626212	0.49444659879338304	0.6814506899199237	0.6600878849821993	0.6895891305476262	0.4745586465721864	0.5113133515981241	0.6762550939582707	0.6270007323433733	0.6902942369861811	0.5247687560032634	0.6427374295739606	0.6569342507904653	0.648924235419564	0.7596340747904647	0.7864275456190011	0.514892017303954	0.702937390718447	0.712169566173904	0.6952842094394751	0.8659664717123617	0.7671559907339467	0.6894046057128163	0.8470851070592346	0.683517366050143	0.5744550932228428	0.6511543839754629	0.7516884766212317	0.6494321017273857	0.7735292566616254	0.921095144819637	0.8819956491686561	0.9015453969941466	0.9015453969941466	0.9015453969941466	0.9015453969941466
0.5344212878223998	0.5499210353891574	0.19891097418776935	0.3263949848652958	0.6191329896756542	0.400872346583256	0.46733148631649296	0.37700718276336226	0.40372401607664343	0.5704568249934636	0.5186530396775271	0.3742954194193492	0.4656182438749151	0.3807565785530636	0.35182046308278314	0.2863445494578685	0.42019007293757676	0.3266247363015989	0.4792353881094209	0.5353756899841224	0.3713778121470712	0.5825969598697112	0.40827608115513203	0.5695710604580233	0.40570258820590405	0.4057604339564091	0.42123993355204664	0.49913142116939346	0.35133334140501465	0.4320716903231713	0.4768042029078048	0.547214370295304	0.6142537914819908	0.4461959868331883	0.36308413926496036	0.4834593925866177	0.3991032016569786	0.3016069477057721	0.5834525893750095	0.37165363434870774	0.3575543724806029	0.3618929349543592	0.6435713593766293	0.5027321471654942	0.5027321471654942	0.5027321471654942	0.5027321471654942	0.5027321471654942	0.5027321471654942	0.5027321471654942
1.1237036562461273	1.1471496327919737	1.0792522758283443	1.1479641063424846	0.9624823022055974	1.082714736653929	1.0334571428967716	1.1010820544305855	1.265307197896268	1.0941330119254622	0.9566979076654317	1.1692583856659589	1.0629781466656953	1.0629781466656953	1.0629781466656953	1.0629781466656953	1.0629781466656953	1.0629781466656953	1.0629781466656953	1.0629781466656953	1.0629781466656953	1.0629781466656953	1.0629781466656953	1.0629781466656953	1.0629781466656953	1.0629781466656953	1.0629781466656953	1.0629781466656953	1.0629781466656953	1.0629781466656953	1.0629781466656953	1.0629781466656953	1.0629781466656953	1.0629781466656953	1.0629781466656953	1.0629781466656953	1.0629781466656953	1.0629781466656953	1.0629781466656953	1.0629781466656953	1.0629781466656953	1.0629781466656953	1.0629781466656953	1.0629781466656953	1.0629781466656953	1.0629781466656953	1.0629781466656953	1.0629781466656953	1.0629781466656953	1.0629781466656953
1.1383589334606712	0.8838580380301745	1.0287155263824874	1.177418903084171	1.0473298891362748	0.9946641408582945	1.0630533271891798	1.1094586570556477	1.0813616653805744	1.0901532720373144	1.0654833248139228	1.050839423884075	1.1821529199564065	1.2330037148176667	1.106505618823869	1.1305461756770723	1.1210613787138402	1.1677800531554816	0.9175610277008147	1.1700626804762946	1.249077249473199	1.3231048982770257	1.3054533913778374	1.1085594085719728	1.3012735752747724	1.1492951561407971	1.0747737926543528	1.3162073252915694	1.0213929437551477	1.1828631079378198	1.1231440717439367	1.0134330356031334	0.995949479327577	1.2410699232901472	1.2071233304976254	1.2536235489424976	1.3190114591906839	1.3729856078276965	1.1787087712107496	1.24446914805116	1.158304667009305	1.2013869075302324	1.2013869075302324	1.2013869075302324	1.2013869075302324	1.2013869075302324	1.2013869075302324	1.2013869075302324	1.2013869075302324	1.2013869075302324
1.0657617372421377	1.0875113895386284	0.8179942158541033	1.0369366147120274	0.9186903840194297	0.9457990436147429	0.9762621165124473	0.8753256471853467	0.9587133390741093	1.011139711689966	0.856489563608345	1.055473030290176	0.9737211040992597	0.9358267019366907	1.0993004132840352	1.1185294990422703	1.0705345426246027	0.8664155808812584	0.8231157717328761	0.8569985484780122	0.9045459415254125	0.8914044177709338	0.8712411256052268	0.8401995365216092	0.8755949799156804	1.0432230905608417	0.7968093308065634	0.7688561218172354	0.8670472268219869	0.790069925740102	0.7847283836501209	0.8139308680293953	1.021396582335929	0.8573970019144097	0.8667514996400222	0.784440613152384	0.9054647699284359	0.81754697385197	0.9446666512897159	0.8487799735793313	0.959075841816282	0.8350939819681937	0.9476178241681888	0.8889934921357355	0.9361425112767049	0.9125680017062202	0.9125680017062202	0.9125680017062202	0.9125680017062202	0.9125680017062202
0.8663280988757524	0.38933487604160544	0.20091612974797365	0.6018868890285103	0.4289074938736013	0.8218017523339369	0.0	0.8896218188587862	1.0642182720037237	0.4821327406734705	0.5685247065780631	0.5953875873022696	0.8318060125041002	0.9014094354123509	0.7376235926434431	0.15116358257278475	0.6173432096538393	0.3485965994401296	0.2818532105113126	0.02951393642677853	0.3688674769530679	0.435939577697852	0.16014736585201259	0.4289074938736013	0.7756218364785298	0.6038146483784727	1.4560064159951192	0.6862795485585302	1.0788698038088327	0.7171561954727332	0.4250298086482339	0.6782933363222536	0.21599139775427076	0.955278870915847	0.5165583546956403	0.41484987930504097	0.42408920872912637	0.3727451621784353	1.3360138474217658	0.7830044841204625	0.28541259594377205	0.47314895438051363	1.1832626429099342	1.26319621887171	0.45946584072092095	0.8613310297963156	0.8613310297963156	0.8613310297963156	0.8613310297963156	0.8613310297963156
0.16807268913073042	0.2422728725643357	0.24193701688195393	0.1695990059313012	0.27230260511534093	0.17038380836876924	0.13168713912985872	0.21433593356433364	0.3915583329462517	0.16731632383190903	0.21020070154906395	0.22096352109321651	0.2799202531569822	0.18845709602702854	0.20290439539657368	0.2788147451352556	0.17309628141228864	0.12736511216489535	0.23557873857298683	0.1820364314555462	0.30809849953963436	0.30165868489036435	0.4400984350996302	0.21918354716212882	0.13872764367123674	0.21086421964635804	0.40003473182339405	0.1100289096303762	0.20840445664628932	0.5206997531547755	0.29846508883730566	0.4048356857875938	0.24212834049712242	0.38826371864531467	0.23799315164774834	0.16573672174585127	0.2015996350922071	0.2552673799882297	0.3266493875207112	0.2863674980477459	0.22751776413525518	0.38086619579494757	0.3715034345120392	0.3761848151534934	0.3761848151534934	0.3761848151534934	0.3761848151534934	0.3761848151534934	0.3761848151534934	0.3761848151534934
0.4262458986684056	0.332440518830346	0.3891393498025697	0.465697649509433	0.6484817439869625	0.4389491864086812	0.43101465119533444	0.5164835282131041	0.48680416839227963	0.35673030271365236	0.5029131723539955	0.4943893013842528	0.46988101337986304	0.5081426257372933	0.4630498920145982	0.4550367018731671	0.44378251518399414	0.43797648547638474	0.4437874328470466	0.6703700497169283	0.4346678084504421	0.49209872950728994	0.49886529228462195	0.5083140157929681	0.4910444622828642	0.48826256566167514	0.28679603860090636	0.38820891853229145	0.4718245692793044	0.7182832522486232	0.583993480315666	0.4250591689338596	0.5623074685365524	0.4890472039883316	0.5532552371492503	0.6556702384548724	0.5430135487572515	0.662427247856939	0.5917792353900359	0.5245864090126791	0.5581828222013575	0.5581828222013575	0.5581828222013575	0.5581828222013575	0.5581828222013575	0.5581828222013575	0.5581828222013575	0.5581828222013575	0.5581828222013575	0.5581828222013575
0.2307461237931558	0.20427293521840034	0.20061168987043193	0.32748852254748445	0.13142416953515593	0.2083497890281931	0.3969707052275087	0.20926672086642187	0.29719173912617425	0.27951557956551487	0.23586714773180467	0.277922652369277	0.2960939613801275	0.2501081971581905	0.09181769757687099	0.45634160235730326	0.3055769254928052	0.2568351217450397	0.16703421974361057	0.27103624056148384	0.34051016281303004	0.48380821032833243	0.3706324086432098	0.3249296852411524	0.29017927016091927	0.39076380425421425	0.5906617783731576	0.3929123536042519	0.37234244710034803	0.3625884687948983	0.27999849246914443	0.4562550735469798	0.27688632431974786	0.3067039173939369	0.3812162979024219	0.3696372392877977	0.3480406419198518	0.5285299999691956	0.48716116531970677	0.34721384375386044	0.46630041483011114	0.4067571292919858	0.4067571292919858	0.4067571292919858	0.4067571292919858	0.4067571292919858	0.4067571292919858	0.4067571292919858	0.4067571292919858	0.4067571292919858
0.17942960449075496	0.09500222705232671	0.17527823950966556	0.1678749197004051	0.09431476100322099	0.07990984605958414	0.16951041876644013	0.14084250695315878	0.16464147168446497	0.11983886514273942	0.11180242685634645	0.13880495938605375	0.15490504104649278	0.0984886832750242	0.1500765830783354	0.1081564714600892	0.16827705003346255	0.13192030598620835	0.13287089667494043	0.2337955791235594	0.18489388393019857	0.16141404194553371	0.2316081641692334	0.2080357697225996	0.1422972791438314	0.17446974318760028	0.27341696502499757	0.23517385059394316	0.12293734708453989	0.16615984381366616	0.16171387845116758	0.16498656469393855	0.2546571566986196	0.18118537076737054	0.18537812015181998	0.19262714020449062	0.24584480707218995	0.1670482459172993	0.19840052895632176	0.15676941935067365	0.11076187606601526	0.19734087807723244	0.22781005465357793	0.25249153778104505	0.22982614529618378	0.1919040598935037	0.19277218850721875	0.1936281545655237	0.18081109017548772	0.24243732527997827
0.06817082187769456	0.4001651276564107	0.16155845286774387	0.19016632755277413	0.13562733053554843	0.027269498508612836	0.11085257361822128	0.22772010435557755	0.2708025483044084	0.05453899701722567	0.025044858922466492	0.1027139173753986	0.12203662690303711	0.07385047080176738	0.2615059116597654	0.03979192796984608	0.21894030364001754	0.12149642289275846	0.10924409543666455	0.40313696508253244	0.195076793200567	0.24487142597221298	0.0200981759746096	0.25444700107547213	0.17076298550340502	0.16780729469195418	0.0	0.3778220041549266	0.12203662690303711	0.13562733053554843	0.1217665248978978	0.2283223964944762	0.31657321609332545	0.009257784310804448	0.04872635860036791	0.44845791788320066	0.02994625086144764	0.2484320413989548	0.10924409543666455	0.4209183173694485	0.11981438509533036	0.0	0.2675120329066469	0.24487142597221298	0.012792531466372568	0.09583540256570236	0.37586986435235925	0.28957381958985196	0.17076298550340502	0.17103308750854435
0.474742673690619	0.6081035683725066	0.5387889634319892	0.5406147755655318	0.6023439050261962	0.48024491254477414	0.37969985106523285	0.6815162125974467	0.7180874654628939	0.5539782450043154	0.6491759254342301	0.48060779460424324	0.707888151928873	0.6756359364066867	0.6326874102746645	0.5095499640961655	0.5799829246792628	0.5927273805466176	0.6512753074350177	0.5760186369943219	0.5552277133883851	0.7073198711037959	0.6301435960742847	0.4727838137756957	0.5438475890641147	0.5862326630635121	0.4924069895764773	0.5342569951949241	0.6807729229868267	0.7747453534322342	0.5093062033964942	0.6172817517770562	0.5031636187301789	0.7396359522795456	0.45397331927444856	0.753177679549003	0.6197031835476846	0.676299251167685	0.4434974742813415	0.6286557720805768	0.6966862736428173	0.6381147347660828	0.5488828385570853	0.5689251472793084	0.7001715933919965	0.47107466139875287	0.566505195413873	0.4687366766695065	0.6130185897185356	0.6994212108593455
0.7786764144788256	0.7449151794886891	0.6702059801098572	0.6383737685985142	0.6085683937725122	0.6767551010957378	0.6770150987246701	0.67817563737257	0.9140651650342786	1.0642940702556374	0.9055860664966977	0.9188760174972901	0.9376547983250495	1.0521442061134476	0.8142816563035722	0.9384420489139091	0.9540975289529857	0.8776971693154646	0.8233239648371715	0.8769332399957004	0.8016139658658136	0.9671298127178243	0.8582235390252356	0.8123370625061312	1.0280472092082253	0.9627933660405381	0.8868187277536086	0.756635666299314	0.5972816191903371	0.5725264729606345	0.8153126758073072	0.8482101475981111	0.8966764661399257	0.7983634418692913	0.8767209959891855	0.9020225960756689	0.8058694898057661	0.7682908437315268	0.8672520967877501	0.786748166947906	0.7685269695123016	0.7710214501017199	0.838593291218437	0.8457077815175232	0.8579214767864508	0.6559088774354777	0.6788543926256436	0.6978623018727811	0.6387723398879096	0.6272554860809377
0.2965535283139089	0.38572443001991263	0.35978633494249973	0.32085009756337	0.27779262164516394	0.24930371162855852	0.09367369605115305	0.3487752422478833	0.28037653882162555	0.19986937167360655	0.3053289948908532	0.32325000588381136	0.26061529528664046	0.3128379915127868	0.31520337599902865	0.29646463161843956	0.2977557714754985	0.3094707108556621	0.4196877706044363	0.2932573484808884	0.2995525278981012	0.320473009902641	0.38136875453483726	0.3191351306282951	0.2525424959002021	0.3347542373431975	0.2896420329069765	0.3290509026713688	0.2598045623325544	0.33048508968806184	0.3750491317641528	0.341778617495802	0.3586947514147137	0.24810449385177955	0.327182577574757	0.46619012435633866	0.2623195911817751	0.2519240296618491	0.4233147939255895	0.19001759552118092	0.3088421956542192	0.3964343822229825	0.45431987874316726	0.2468755006836437	0.3050743160249241	0.32450600345500447	0.225418275327443	0.36927453732217447	0.2884342305269026	0.34913733495398663
0.8640920007154782	0.8046184696678295	0.8139297984917385	0.8538006318876137	0.8431344895512406	0.839688679062613	0.8103803017997945	0.6653820902208764	0.9244401849301028	1.0300919734497544	0.929668035720585	0.8184233570115997	0.871174436873874	0.8265645420485179	0.853903375556577	0.8096500829169071	0.8884830304872623	0.8298077542339443	0.8225301716063647	1.0089874390553288	0.8933426009983	0.9272422262466242	0.8519847418689456	0.9010436571707808	0.9931434535281006	0.9518120529949976	0.9760578210762778	0.9150061495347178	0.8968534897291414	0.7429628117606196	0.8512016906497631	0.8593596402189363	0.9604200263594252	0.7355309902376266	0.8762816838978386	0.8655936679258441	0.9517377599873476	1.0395607929122053	0.8979028743378401	0.8214705575603108	0.8221657928955177	0.9643834227484984	0.8899297335377125	0.9271565781431055	0.9271565781431055	0.9271565781431055	0.9271565781431055	0.9271565781431055	0.9271565781431055	0.9271565781431055
1.0573636576458243	1.0374058853324513	1.0735935064249884	0.9599049115307002	1.1009156304146994	0.8942542964659946	0.9084096441521089	0.9170887336352284	0.8817190151398121	1.1236178040933984	0.992409896648992	1.0580138503711953	1.0580138503711953	1.0580138503711953	1.0580138503711953	1.0580138503711953	1.0580138503711953	1.0580138503711953	1.0580138503711953	1.0580138503711953	1.0580138503711953	1.0580138503711953	1.0580138503711953	1.0580138503711953	1.0580138503711953	1.0580138503711953	1.0580138503711953	1.0580138503711953	1.0580138503711953	1.0580138503711953	1.0580138503711953	1.0580138503711953	1.0580138503711953	1.0580138503711953	1.0580138503711953	1.0580138503711953	1.0580138503711953	1.0580138503711953	1.0580138503711953	1.0580138503711953	1.0580138503711953	1.0580138503711953	1.0580138503711953	1.0580138503711953	1.0580138503711953	1.0580138503711953	1.0580138503711953	1.0580138503711953	1.0580138503711953	1.0580138503711953
0.586343942208786	0.7929816532324767	0.8468013362554453	0.9971057674523437	0.8832721076491497	0.7992754596219726	0.841273783635561	0.841273783635561	0.841273783635561	0.841273783635561	0.841273783635561	0.841273783635561	0.841273783635561	0.841273783635561	0.841273783635561	0.841273783635561	0.841273783635561	0.841273783635561	0.841273783635561	0.841273783635561	0.841273783635561	0.841273783635561	0.841273783635561	0.841273783635561	0.841273783635561	0.841273783635561	0.841273783635561	0.841273783635561	0.841273783635561	0.841273783635561	0.841273783635561	0.841273783635561	0.841273783635561	0.841273783635561	0.841273783635561	0.841273783635561	0.841273783635561	0.841273783635561	0.841273783635561	0.841273783635561	0.841273783635561	0.841273783635561	0.841273783635561	0.841273783635561	0.841273783635561	0.841273783635561	0.841273783635561	0.841273783635561	0.841273783635561	0.841273783635561
0.2700679466064237	0.12134990934673273	0.4318690891265415	0.5295479723925702	0.5208604608411868	0.46622341655847377	0.04757461516891481	0.282280132056405	0.2813323950257502	0.15220330746265548	0.0	0.11937628368738609	0.31997493799196114	0.2119477593493917	0.012536467519207957	0.11213377657831675	0.0	0.23827331648729935	0.3351910155287886	0.10802717864256947	0.5500580103395362	0.13608673599608734	0.359096731845645	0.2674959449460646	0.09810506151588061	0.2110000223187368	0.3968066501076907	0.11621742278229373	0.1486333806342008	0.36111547337726024	0.5319226973413529	0.46937443805828544	0.21610160038605317	0.3151071558316745	0.1092145411169608	0.18488318212744292	0.14704886162220188	0.14704886162220188	0.14704886162220188	0.14704886162220188	0.14704886162220188	0.14704886162220188	0.14704886162220188	0.14704886162220188	0.14704886162220188	0.14704886162220188	0.14704886162220188	0.14704886162220188	0.14704886162220188	0.14704886162220188
0.7187327203435963	0.7182424960676024	0.8074687314562939	0.7457004363135743	0.8087445771054363	0.7390597236593544	0.8604906587069051	0.8072072877281494	0.7318812101344028	0.8631908478153772	0.7627414787555895	0.881843361570468	0.7431134531296129	0.867633296235188	0.6543995638922652	0.7794152746618547	0.7263635033767155	0.7631169146283434	0.8130703912619476	0.7777203148760562	0.8757810824118132	0.693446671656122	0.6815834083822867	0.851100555314235	0.7424094187711047	0.846813067677264	0.8155215645391236	0.8311673161081938	0.8311673161081938	0.8311673161081938	0.8311673161081938	0.8311673161081938	0.8311673161081938	0.8311673161081938	0.8311673161081938	0.8311673161081938	0.8311673161081938	0.8311673161081938	0.8311673161081938	0.8311673161081938	0.8311673161081938	0.8311673161081938	0.8311673161081938	0.8311673161081938	0.8311673161081938	0.8311673161081938	0.8311673161081938	0.8311673161081938	0.8311673161081938	0.8311673161081938
0.893581439128093	0.763397514535599	0.9444402513959049	0.7611636368573796	0.7731957920260233	1.0328257162951715	0.7233307046543735	0.6398632123437511	0.5596585262257618	0.6045031076683209	0.8350550962769141	1.0521616834294492	0.8899741906516025	0.6194099587706772	0.7581201253633199	0.834805825132438	0.9779818601650873	0.8141165418458235	0.8924714024923799	0.6967379963797664	0.7946046994360731	0.7946046994360731	0.7946046994360731	0.7946046994360731	0.7946046994360731	0.7946046994360731	0.7946046994360731	0.7946046994360731	0.7946046994360731	0.7946046994360731	0.7946046994360731	0.7946046994360731	0.7946046994360731	0.7946046994360731	0.7946046994360731	0.7946046994360731	0.7946046994360731	0.7946046994360731	0.7946046994360731	0.7946046994360731	0.7946046994360731	0.7946046994360731	0.7946046994360731	0.7946046994360731	0.7946046994360731	0.7946046994360731	0.7946046994360731	0.7946046994360731	0.7946046994360731	0.7946046994360731
0.6188347835777539	0.7255660186264687	0.8115139901918157	0.7162885453462025	0.8539536998044591	0.7690742403313767	0.6380715874064148	0.792160694760939	0.9532340558029144	0.9024402625007403	0.9554168882837086	0.8430582863792693	0.8245036662281026	0.9139318077344807	0.8937078842744983	0.853214724270663	0.8731164706276339	0.8277437514781221	0.7749114261184427	0.846173379037441	0.8103875023252952	0.7554775044218938	0.6969335013367868	0.786538399311231	0.9432938263921841	0.8245557900176302	1.0069554166455825	0.9507681312472562	0.8843786553260488	1.004432283607641	0.9906153370552251	0.8337052870205839	0.9249080278298645	0.9339034276068124	0.9323135413641614	0.9830542768919529	0.7563150050095966	0.8696846409507747	0.8696846409507747	0.8696846409507747	0.8696846409507747	0.8696846409507747	0.8696846409507747	0.8696846409507747	0.8696846409507747	0.8696846409507747	0.8696846409507747	0.8696846409507747	0.8696846409507747	0.8696846409507747
0.6794550387145383	0.42703596985535663	0.6893336524844751	0.7977315184055994	0.5612476004224604	0.7832655633639114	0.5672821293082729	0.7852852045042403	0.6090524843040869	0.4215574853080817	0.7611979337187715	0.7000993186203699	0.7598501435736096	0.7398741937355013	0.6507358077260219	0.6595421484946808	0.7397910504508177	0.4580987679749965	0.6002844104143813	0.7483354874391929	0.7666658011886229	0.8242373112325356	0.8056115307349421	0.6621683150095763	0.7789112646198711	0.7359956292590011	0.7227580443341947	0.7385978108228574	0.7464294469074848	0.7945210336820339	0.5109731695014581	0.6220931329799619	0.56653315124071	0.56653315124071	0.56653315124071	0.56653315124071	0.56653315124071	0.56653315124071	0.56653315124071	0.56653315124071	0.56653315124071	0.56653315124071	0.56653315124071	0.56653315124071	0.56653315124071	0.56653315124071	0.56653315124071	0.56653315124071	0.56653315124071	0.56653315124071
0.3742658189275954	0.1945321004734039	0.0464163818650974	0.21309906416099753	0.3415589231387936	0.5100726780649263	0.3069533621553941	0.3578814663204854	0.49625211121312685	0.34895006513120114	0.23886107107180637	0.47824584093007905	0.17579942048719155	0.2002398930067148	0.3427165024095516	0.1808956662283076	0.1636405555891443	0.6513675858161266	0.22776594465224673	0.4699056243745139	0.12417718549968311	0.18497245883708704	0.3337753531997962	0.4637809868974547	0.3472303056438473	0.40150647075301826	0.5757168184474275	0.2987005093778945	0.3228987592085585	0.5090551748824197	0.3296123173920227	0.756148663425436	0.7750108482825232	0.5185027609555912	0.6467568046190573	0.6467568046190573	0.6467568046190573	0.6467568046190573	0.6467568046190573	0.6467568046190573	0.6467568046190573	0.6467568046190573	0.6467568046190573	0.6467568046190573	0.6467568046190573	0.6467568046190573	0.6467568046190573	0.6467568046190573	0.6467568046190573	0.6467568046190573
0.6933557910585596	0.8580460411397945	0.9351850801632936	0.8167054978458727	0.7898112017125659	0.7056569591643502	0.8991806981601874	0.8862793042579925	0.8407282649060898	0.8940570253883212	0.8867669302265441	0.8543614414546515	0.7541425004771082	0.8286447481792304	0.7194906908429278	0.9066931131205082	0.8382809664442725	0.8449474764396657	1.081375386210951	0.9054032791784764	0.9704768319329915	0.9210844522218644	0.9457806420774281	0.9457806420774281	0.9457806420774281	0.9457806420774281	0.9457806420774281	0.9457806420774281	0.9457806420774281	0.9457806420774281	0.9457806420774281	0.9457806420774281	0.9457806420774281	0.9457806420774281	0.9457806420774281	0.9457806420774281	0.9457806420774281	0.9457806420774281	0.9457806420774281	0.9457806420774281	0.9457806420774281	0.9457806420774281	0.9457806420774281	0.9457806420774281	0.9457806420774281	0.9457806420774281	0.9457806420774281	0.9457806420774281	0.9457806420774281	0.9457806420774281
0.014972970966173962	0.04673365251610011	0.07735229182858205	0.0	0.14732880132218223	0.08785652349335446	0.2037530167180458	0.0327459644662889	0.14986844012685976	0.10480480392388565	0.3005873629057954	0.12316830654429661	0.2304793300408651	0.2521556842560353	0.18383487108961732	0.10993601573606364	0.041606360392302914	0.056117468798781336	0.1955508094122333	0.07873224015948031	0.10853480733378008	0.13793230805454904	0.06525865738751141	0.2954310149062455	0.05632416543335427	0.1726809892859731	0.10414079733648311	0.2646529735957172	0.0010069096128374172	0.18597938946533427	0.12900557456834127	0.42996683862373464	0.28548522464190823	0.19239635852428377	0.22760394568153033	0.16871810620452335	0.27810836189425925	0.16587584139284914	0.041606360392302914	0.12817712771131487	0.07538436903029777	0.1017807483708063	0.1017807483708063	0.1017807483708063	0.1017807483708063	0.1017807483708063	0.1017807483708063	0.1017807483708063	0.1017807483708063	0.1017807483708063
0.422800203649149	0.5192356189177532	0.4546239469786975	0.6796742767915717	0.5193801192088091	0.4754503948305669	0.5502298133421271	0.5870296190844768	0.5505979291410205	0.6912535154876359	0.685315651080642	0.6533293632294572	0.6092163023171226	0.6015148520212945	0.57643582314716	0.5582935375891441	0.5810337740780348	0.5857743335195675	0.5146098058811368	0.7265400455688552	0.6876700720659874	0.5095845394747631	0.6765101264529476	0.660415426193651	0.5728630276246973	0.6166392269091742	0.6166392269091742	0.6166392269091742	0.6166392269091742	0.6166392269091742	0.6166392269091742	0.6166392269091742	0.6166392269091742	0.6166392269091742	0.6166392269091742	0.6166392269091742	0.6166392269091742	0.6166392269091742	0.6166392269091742	0.6166392269091742	0.6166392269091742	0.6166392269091742	0.6166392269091742	0.6166392269091742	0.6166392269091742	0.6166392269091742	0.6166392269091742	0.6166392269091742	0.6166392269091742	0.6166392269091742
0.26299478384897823	0.299612481657957	0.1138247326946312	0.15352625443834053	0.08566810592928463	0.019423120907344098	0.0	0.23008305822788483	0.15963092515416216	0.15333793984265032	0.22041697780775596	0.14550669876489214	0.06956173853888489	0.19262550033138456	0.20003090888934683	0.15832958437480266	0.14625553136048847	0.30276576412262907	0.15950882128528876	0.21090097481883915	0.20979886433809952	0.17483703392531444	0.0928478688473763	0.12280266263789616	0.22095047637076715	0.15474694768463937	0.09718391094764406	0.09760974244802566	0.1347442991566372	0.1850659349705582	0.1599051170635977	0.1599051170635977	0.1599051170635977	0.1599051170635977	0.1599051170635977	0.1599051170635977	0.1599051170635977	0.1599051170635977	0.1599051170635977	0.1599051170635977	0.1599051170635977	0.1599051170635977	0.1599051170635977	0.1599051170635977	0.1599051170635977	0.1599051170635977	0.1599051170635977	0.1599051170635977	0.1599051170635977	0.1599051170635977
0.6049863309049494	0.5601919597911749	0.6554961870102973	0.5287486284039903	0.6646517527598433	0.5142865932098928	0.700656679348097	0.6109345670653482	0.5459175277397945	0.600095241900588	0.7473371095672036	0.6774454210158286	0.6437022217909533	0.6235135526871779	0.7248503626279901	0.7653773448106537	0.6308487548696029	0.6310820481749275	0.6309654015222653	0.6309654015222653	0.6309654015222653	0.6309654015222653	0.6309654015222653	0.6309654015222653	0.6309654015222653	0.6309654015222653	0.6309654015222653	0.6309654015222653	0.6309654015222653	0.6309654015222653	0.6309654015222653	0.6309654015222653	0.6309654015222653	0.6309654015222653	0.6309654015222653	0.6309654015222653	0.6309654015222653	0.6309654015222653	0.6309654015222653	0.6309654015222653	0.6309654015222653	0.6309654015222653	0.6309654015222653	0.6309654015222653	0.6309654015222653	0.6309654015222653	0.6309654015222653	0.6309654015222653	0.6309654015222653	0.6309654015222653
0.8355727555434689	0.8817177111932734	0.7842204791592224	0.7171817013337068	1.0227097313492974	0.9895748612400186	0.9316135167671287	0.6155405737667964	0.7721365693668722	0.8483986638262023	0.814812339304546	0.7381978155351409	1.0819248140518167	1.084685437524826	0.7734687006982786	1.030574553782967	0.7955256766451183	0.912616823133647	0.8864710830895723	0.8577518963845748	0.9177398599707404	0.7682696976096757	0.746915125280933	0.8681516069151405	0.9403226603510922	0.8878763050123049	0.7533403622159379	0.9048383992993442	0.9932739940205433	0.9490561966599438	0.9490561966599438	0.9490561966599438	0.9490561966599438	0.9490561966599438	0.9490561966599438	0.9490561966599438	0.9490561966599438	0.9490561966599438	0.9490561966599438	0.9490561966599438	0.9490561966599438	0.9490561966599438	0.9490561966599438	0.9490561966599438	0.9490561966599438	0.9490561966599438	0.9490561966599438	0.9490561966599438	0.9490561966599438	0.9490561966599438
0.6108995293761785	0.615285491495623	0.3545559486717059	0.2962349931635858	0.32135302280307243	0.5393478183503825	0.5848576246126405	0.29062393241424894	0.5154743492919747	0.3006474071497213	0.464377247373451	0.4912730886325199	0.47755689765291676	0.35177391638013294	0.556470586160164	0.48206607297663184	0.4885079602427825	0.4004271265804162	0.3690678185804559	0.45374326160299105	0.5524414395255423	0.6531223643583695	0.6027819019419559	0.6027819019419559	0.6027819019419559	0.6027819019419559	0.6027819019419559	0.6027819019419559	0.6027819019419559	0.6027819019419559	0.6027819019419559	0.6027819019419559	0.6027819019419559	0.6027819019419559	0.6027819019419559	0.6027819019419559	0.6027819019419559	0.6027819019419559	0.6027819019419559	0.6027819019419559	0.6027819019419559	0.6027819019419559	0.6027819019419559	0.6027819019419559	0.6027819019419559	0.6027819019419559	0.6027819019419559	0.6027819019419559	0.6027819019419559	0.6027819019419559
0.9548963454202218	0.8542247717585801	1.000199826073991	0.8404942499706217	0.9278066184421201	0.9750522409828528	0.8475426863799936	0.9267978773458976	0.7995863082365439	0.9461736705488527	0.9567245140460954	0.9098002123204434	0.7787946007476589	0.9055925311178945	0.9449847289908736	0.9707688881357719	0.877382431844053	1.0335496026303455	0.9155061971528756	0.7925256126153493	0.8456072174525362	0.8074970619361976	0.8063341620419854	0.9025572065838494	0.7543538135315745	0.909349773704978	0.8318517936182762	0.8318517936182762	0.8318517936182762	0.8318517936182762	0.8318517936182762	0.8318517936182762	0.8318517936182762	0.8318517936182762	0.8318517936182762	0.8318517936182762	0.8318517936182762	0.8318517936182762	0.8318517936182762	0.8318517936182762	0.8318517936182762	0.8318517936182762	0.8318517936182762	0.8318517936182762	0.8318517936182762	0.8318517936182762	0.8318517936182762	0.8318517936182762	0.8318517936182762	0.8318517936182762
0.44927513917890544	0.5633705465628747	0.38276685295714735	0.4592620661813077	0.4327151843835649	0.3863396897006719	0.4418895389527973	0.3681164623356129	0.46824694226540076	0.4762959635279664	0.44856856943407164	0.5428564548809419	0.3475544236427443	0.6796781975305652	0.622087591659785	0.7120030302804088	0.7345469746723066	0.4976543106938216	0.5989071379943801	0.42142625923071225	0.39723484541319876	0.49330845866991063	0.410594287695239	0.4964207687143435	0.45350752820479123	0.45350752820479123	0.45350752820479123	0.45350752820479123	0.45350752820479123	0.45350752820479123	0.45350752820479123	0.45350752820479123	0.45350752820479123	0.45350752820479123	0.45350752820479123	0.45350752820479123	0.45350752820479123	0.45350752820479123	0.45350752820479123	0.45350752820479123	0.45350752820479123	0.45350752820479123	0.45350752820479123	0.45350752820479123	0.45350752820479123	0.45350752820479123	0.45350752820479123	0.45350752820479123	0.45350752820479123	0.45350752820479123
0.9704416728999022	0.8891799768406198	0.8609403526197219	0.8987702597959433	0.9617672514573565	0.809104297275622	0.8160193264525394	0.8692144514974676	0.7219684340192466	0.9720363158503501	0.7619662498326398	0.9010978903379264	0.8459040543605633	0.9102664246133398	0.8533263466278931	1.0199803557784075	0.8087023782894658	0.8872421805625823	1.0447545400648337	0.9310157834179351	0.8724542764734741	0.965981410982262	0.9139853720586215	0.921312578570551	0.9176489753145862	0.9176489753145862	0.9176489753145862	0.9176489753145862	0.9176489753145862	0.9176489753145862	0.9176489753145862	0.9176489753145862	0.9176489753145862	0.9176489753145862	0.9176489753145862	0.9176489753145862	0.9176489753145862	0.9176489753145862	0.9176489753145862	0.9176489753145862	0.9176489753145862	0.9176489753145862	0.9176489753145862	0.9176489753145862	0.9176489753145862	0.9176489753145862	0.9176489753145862	0.9176489753145862	0.9176489753145862	0.9176489753145862
0.27261677553970626	0.2541810569331217	0.23568473333461215	0.3250110610474608	0.47721069802371024	0.5544499973462856	0.6176999510186352	0.7859507697625997	0.8405415080194433	0.7219872721634576	0.7421282203805001	0.6808727308370445	0.6728306927997714	0.6740739111220388	0.6704288046625388	0.9396124082568852	0.9358558629544035	1.2138188041565525	1.088149379562675	1.1394999003332447	0.9530880353067067	1.0823809322308684	0.9382715431860371	1.010326237708453	1.010326237708453	1.010326237708453	1.010326237708453	1.010326237708453	1.010326237708453	1.010326237708453	1.010326237708453	1.010326237708453	1.010326237708453	1.010326237708453	1.010326237708453	1.010326237708453	1.010326237708453	1.010326237708453	1.010326237708453	1.010326237708453	1.010326237708453	1.010326237708453	1.010326237708453	1.010326237708453	1.010326237708453	1.010326237708453	1.010326237708453	1.010326237708453	1.010326237708453	1.010326237708453
0.7740558269890802	0.6735827329429105	0.6019311183794593	0.6654048330136749	0.7871776721486998	0.8537068187416214	0.6968318717785718	0.839543923618121	0.741881062069442	0.7558121558166953	0.5708614686130562	0.6270015879659597	0.7438410119766766	0.9579580352282271	0.5678517612484316	0.8042706942990472	0.7963919205905668	0.8216293060955848	0.9035060249461446	0.9131544122970376	0.8123765837197277	0.8135748242173547	0.8169185035058638	0.7696479199859466	0.7932832117459053	0.7932832117459053	0.7932832117459053	0.7932832117459053	0.7932832117459053	0.7932832117459053	0.7932832117459053	0.7932832117459053	0.7932832117459053	0.7932832117459053	0.7932832117459053	0.7932832117459053	0.7932832117459053	0.7932832117459053	0.7932832117459053	0.7932832117459053	0.7932832117459053	0.7932832117459053	0.7932832117459053	0.7932832117459053	0.7932832117459053	0.7932832117459053	0.7932832117459053	0.7932832117459053	0.7932832117459053	0.7932832117459053
0.7982427555438713	0.9360580092914201	0.9190546775450227	0.8935428188515725	0.7774746894646656	0.8576216288921631	0.9819688585354251	0.7195669811042602	0.9242222539582491	0.6881024883689558	0.801943350217643	0.8366955715747733	0.880062719631571	0.9698474854601554	0.9547596529787986	0.7030681397359276	0.8985687535567382	0.890466081904863	0.98789956833419	0.8025089431553971	0.8329776670466973	1.0388727802878104	0.9504867355721047	0.9020908011061044	0.689596471230863	0.8098499913514511	0.8663992255412611	1.043348296824188	0.9367951012102088	0.8910463344738285	0.9139207178420188	0.9139207178420188	0.9139207178420188	0.9139207178420188	0.9139207178420188	0.9139207178420188	0.9139207178420188	0.9139207178420188	0.9139207178420188	0.9139207178420188	0.9139207178420188	0.9139207178420188	0.9139207178420188	0.9139207178420188	0.9139207178420188	0.9139207178420188	0.9139207178420188	0.9139207178420188	0.9139207178420188	0.9139207178420188
0.9687266978953746	0.9123410591321586	0.9502338939947216	0.9723929692605375	0.9425238963399357	0.9530222681069582	0.8546600272212896	1.0227498615177788	1.13426957975425	0.977070920995876	1.1150995766583485	1.0498960055037732	1.0781158820349526	0.9149533822744612	0.9340518413920619	1.144073752610445	1.022695442983677	0.9353897160043546	1.0633873977899857	0.9869941601718631	0.8984796787634124	0.890110117289891	1.144057705641702	0.9210861743804478	1.0504360548898544	0.907372481832397	1.0036625017971534	0.9167630101522566	1.1094980701221278	0.9197828474129551	0.9704756594102435	0.9451292534115994	0.9451292534115994	0.9451292534115994	0.9451292534115994	0.9451292534115994	0.9451292534115994	0.9451292534115994	0.9451292534115994	0.9451292534115994	0.9451292534115994	0.9451292534115994	0.9451292534115994	0.9451292534115994	0.9451292534115994	0.9451292534115994	0.9451292534115994	0.9451292534115994	0.9451292534115994	0.9451292534115994
0.7820381833773639	0.6301755535122869	0.722920787026245	0.6382126443370091	0.7665416996483896	0.7544015977251551	0.6872648096471069	0.6027983046595112	0.48185244723470055	0.9050154540855434	0.7880128837103467	0.8657699660811483	0.8526997202442697	0.8541457124536497	0.9071193090680132	0.912826189303208	0.8603434831509156	1.0296817897800496	0.7741968488651736	0.848181949548662	0.7234891807547225	0.927131258008773	0.739347453800795	0.7684609578666678	0.6857157215613262	0.9636203485917186	0.6816994832880394	1.0790150049952383	0.8044693890664043	0.8026852397161772	0.8035773143912908	0.8035773143912908	0.8035773143912908	0.8035773143912908	0.8035773143912908	0.8035773143912908	0.8035773143912908	0.8035773143912908	0.8035773143912908	0.8035773143912908	0.8035773143912908	0.8035773143912908	0.8035773143912908	0.8035773143912908	0.8035773143912908	0.8035773143912908	0.8035773143912908	0.8035773143912908	0.8035773143912908	0.8035773143912908
0.508715182838391	0.46265918503619424	0.4876243892499176	0.6222162899921944	0.5118061967918737	0.5785552792485733	0.7075568886371478	0.679356985327162	0.36377173966208987	0.6847995695511601	0.7163411099404886	0.6726402783544837	0.7565738056304039	0.8300533983293178	0.7527970499359623	0.5847330689425074	0.7416259781628137	0.6161865208467504	0.6846305289597073	0.6599164152928586	0.672273472126283	0.672273472126283	0.672273472126283	0.672273472126283	0.672273472126283	0.672273472126283	0.672273472126283	0.672273472126283	0.672273472126283	0.672273472126283	0.672273472126283	0.672273472126283	0.672273472126283	0.672273472126283	0.672273472126283	0.672273472126283	0.672273472126283	0.672273472126283	0.672273472126283	0.672273472126283	0.672273472126283	0.672273472126283	0.672273472126283	0.672273472126283	0.672273472126283	0.672273472126283	0.672273472126283	0.672273472126283	0.672273472126283	0.672273472126283
0.6135401683745274	0.4401140031006026	0.5782541779375563	0.5186359112513406	0.4891030582565882	0.6226097704633524	0.6097157846544573	0.688446470637598	0.5271056280072773	0.5106383007543365	0.6050370446178183	0.7581224551939338	0.849706173232261	0.6601002493379229	0.4153410605812553	0.6271269511992486	0.6569992694094932	0.6139483093452061	0.8100665014435227	0.6641726290896299	0.5731442319116284	0.6822401556583241	0.5762859412554994	0.5335688738177677	0.6317175540273405	0.48891577047233675	0.654879942725616	0.5718978565989764	0.5718978565989764	0.5718978565989764	0.5718978565989764	0.5718978565989764	0.5718978565989764	0.5718978565989764	0.5718978565989764	0.5718978565989764	0.5718978565989764	0.5718978565989764	0.5718978565989764	0.5718978565989764	0.5718978565989764	0.5718978565989764	0.5718978565989764	0.5718978565989764	0.5718978565989764	0.5718978565989764	0.5718978565989764	0.5718978565989764	0.5718978565989764	0.5718978565989764
0.7070838522471888	0.6689046979945905	0.7006354048558323	0.6349424194290685	0.6337078963858285	0.7534273845569631	0.7285998301111795	0.7709253911772055	0.8203532422127774	0.7357086916502842	0.8630345063566915	0.7046045524609279	0.6756440092369596	0.8215999799808295	0.7241682033134965	0.7079836297136458	0.8221513175500422	0.6251306363155994	0.6848752785065613	0.7150081717975666	0.7583728006323395	0.6781946106022956	0.916611324686841	0.888834355791609	0.9224352131367718	0.9541180165646677	0.7077915344888212	0.8766671683667848	0.9858053633987912	0.8076423825523183	0.8511339984580472	0.8374243286552907	0.844279163556669	0.844279163556669	0.844279163556669	0.844279163556669	0.844279163556669	0.844279163556669	0.844279163556669	0.844279163556669	0.844279163556669	0.844279163556669	0.844279163556669	0.844279163556669	0.844279163556669	0.844279163556669	0.844279163556669	0.844279163556669	0.844279163556669	0.844279163556669
0.6910081917620938	0.12996899526674788	0.0493291675765659	0.317748823119909	1.1092113637624788	0.5533308754755588	0.6479726238050353	1.135328741061737	1.4154204418364134	1.8562812177108718	1.430345290370779	1.847785725299838	1.5480365193612153	1.4923068970379358	1.626123268679936	1.559215082858936	1.559215082858936	1.559215082858936	1.559215082858936	1.559215082858936	1.559215082858936	1.559215082858936	1.559215082858936	1.559215082858936	1.559215082858936	1.559215082858936	1.559215082858936	1.559215082858936	1.559215082858936	1.559215082858936	1.559215082858936	1.559215082858936	1.559215082858936	1.559215082858936	1.559215082858936	1.559215082858936	1.559215082858936	1.559215082858936	1.559215082858936	1.559215082858936	1.559215082858936	1.559215082858936	1.559215082858936	1.559215082858936	1.559215082858936	1.559215082858936	1.559215082858936	1.559215082858936	1.559215082858936	1.559215082858936
1.007512819411485	0.9112336475109145	0.8781275038864939	0.8622321656552534	0.8320516428638882	0.8329386813646199	1.0817988457483843	0.9179137681993953	0.8032343215398963	1.057694085711977	0.9390003987802783	0.8944488891230482	1.0235673377944035	0.9553377958399994	1.0505757708603427	0.8983048254020195	1.0853285514251008	0.9035921901958514	0.8979469993943036	0.9535419115711226	0.9790605884899372	1.0726503164837045	0.879669982234768	1.0408682803991551	0.9602691313169616	0.9602691313169616	0.9602691313169616	0.9602691313169616	0.9602691313169616	0.9602691313169616	0.9602691313169616	0.9602691313169616	0.9602691313169616	0.9602691313169616	0.9602691313169616	0.9602691313169616	0.9602691313169616	0.9602691313169616	0.9602691313169616	0.9602691313169616	0.9602691313169616	0.9602691313169616	0.9602691313169616	0.9602691313169616	0.9602691313169616	0.9602691313169616	0.9602691313169616	0.9602691313169616	0.9602691313169616	0.9602691313169616
0.2728215804820594	0.3621322851612737	0.3841125531882264	0.3334045117737468	0.3931961742747433	0.4253585891400167	0.3520602142184999	0.33563305916627406	0.49135269328692815	0.36798906183688934	0.5498815464431516	0.5181201841914087	0.5984274565094206	0.21161610764453784	0.46126720521808834	0.32746241614342037	0.5261810692483266	0.4002294738899796	0.6499658893753698	0.5145140311078895	0.5923170285277181	0.460643982441197	0.5240215457029948	0.4442151150367298	0.4841183303698623	0.4841183303698623	0.4841183303698623	0.4841183303698623	0.4841183303698623	0.4841183303698623	0.4841183303698623	0.4841183303698623	0.4841183303698623	0.4841183303698623	0.4841183303698623	0.4841183303698623	0.4841183303698623	0.4841183303698623	0.4841183303698623	0.4841183303698623	0.4841183303698623	0.4841183303698623	0.4841183303698623	0.4841183303698623	0.4841183303698623	0.4841183303698623	0.4841183303698623	0.4841183303698623	0.4841183303698623	0.4841183303698623
0.4192821892553466	0.47941887442662456	0.4005673683970883	0.48311423747099436	0.39390448655486643	0.5777404925586292	0.6658920316653557	0.6991321892606864	0.7123005508819064	0.6987613371765857	0.7728428232035779	0.7481912591965798	0.792880084473902	0.7453632098053941	0.9891741741038342	0.6703528996970428	0.563782527575992	0.671685621669392	0.7037144570368269	0.7496645248580808	0.6817634093894488	0.7522842190828	0.8069713426204659	0.966269860872443	0.870849759878439	0.5664175905120933	0.7939242490807835	0.8976441469963398	0.9693195959753178	0.782314519915039	0.8758170579451785	0.8758170579451785	0.8758170579451785	0.8758170579451785	0.8758170579451785	0.8758170579451785	0.8758170579451785	0.8758170579451785	0.8758170579451785	0.8758170579451785	0.8758170579451785	0.8758170579451785	0.8758170579451785	0.8758170579451785	0.8758170579451785	0.8758170579451785	0.8758170579451785	0.8758170579451785	0.8758170579451785	0.8758170579451785
1.2214376336941364	1.0263419760142474	1.0375067304633996	1.018318539100288	1.0922755630630505	1.0786316176401827	1.1636197238628554	1.124239982454825	1.0632921643500297	1.142048032018459	1.2105479740338112	1.2143972186970988	1.2163928081155049	1.2153950134063018	1.2153950134063018	1.2153950134063018	1.2153950134063018	1.2153950134063018	1.2153950134063018	1.2153950134063018	1.2153950134063018	1.2153950134063018	1.2153950134063018	1.2153950134063018	1.2153950134063018	1.2153950134063018	1.2153950134063018	1.2153950134063018	1.2153950134063018	1.2153950134063018	1.2153950134063018	1.2153950134063018	1.2153950134063018	1.2153950134063018	1.2153950134063018	1.2153950134063018	1.2153950134063018	1.2153950134063018	1.2153950134063018	1.2153950134063018	1.2153950134063018	1.2153950134063018	1.2153950134063018	1.2153950134063018	1.2153950134063018	1.2153950134063018	1.2153950134063018	1.2153950134063018	1.2153950134063018	1.2153950134063018
0.5794978237923876	0.6024595134211667	0.42966991293064755	0.5016228543687473	0.6265812039502171	0.7517467085430396	0.5119588957701217	0.7020899653334565	0.4754233612613218	0.5881119723048689	0.5539384257814135	0.6388975133613065	0.4453941192413947	0.5014223571335427	0.6605670978353513	0.4744408346482933	0.482859240303479	0.5574838859512206	0.4697640324057412	0.6798064752489168	0.3430651376964888	0.5416767298912116	0.5677245169001435	0.5500987082389032	0.3933598567207349	0.471729282479819	0.471729282479819	0.471729282479819	0.471729282479819	0.471729282479819	0.471729282479819	0.471729282479819	0.471729282479819	0.471729282479819	0.471729282479819	0.471729282479819	0.471729282479819	0.471729282479819	0.471729282479819	0.471729282479819	0.471729282479819	0.471729282479819	0.471729282479819	0.471729282479819	0.471729282479819	0.471729282479819	0.471729282479819	0.471729282479819	0.471729282479819	0.471729282479819
0.7917405962188093	1.031590828501044	0.9488431416336126	0.9122061668401591	1.06326434719441	1.337305659626227	1.286217130466421	1.2375533563484256	1.1465879652485371	1.0517153216079922	1.0410037767637488	1.0855479507058692	1.425836184951662	1.3712130161003686	1.1724419397595787	1.4170212726632765	1.4159966970412146	1.2456630767539434	1.277913352042226	1.3182404690927467	1.2887851055948751	1.2245219251567736	1.2164704141360634	1.1721319416982279	1.3160581306259218	1.3369462751417274	1.3265022028838247	1.3265022028838247	1.3265022028838247	1.3265022028838247	1.3265022028838247	1.3265022028838247	1.3265022028838247	1.3265022028838247	1.3265022028838247	1.3265022028838247	1.3265022028838247	1.3265022028838247	1.3265022028838247	1.3265022028838247	1.3265022028838247	1.3265022028838247	1.3265022028838247	1.3265022028838247	1.3265022028838247	1.3265022028838247	1.3265022028838247	1.3265022028838247	1.3265022028838247	1.3265022028838247
0.11485051425627135	0.012223757036663764	0.04235900014461184	0.23836921151474375	0.1360208053984182	0.33518475255920444	0.2747705004520724	0.42154006428743657	0.287472046809055	0.19207459991239148	0.11330378875563778	0.27339264483809533	0.3034585768981504	0.1310074697114597	0.11021422594925566	0.17609310382816687	0.05212214416693034	0.14338131448199085	0.33872416300958624	0.28967309113344514	0.2551978286234245	0.17901923025255975	0.3657295412061377	0.05605775562467075	0.14579016845519893	0.2566851033939512	0.20123763592457505	0.20123763592457505	0.20123763592457505	0.20123763592457505	0.20123763592457505	0.20123763592457505	0.20123763592457505	0.20123763592457505	0.20123763592457505	0.20123763592457505	0.20123763592457505	0.20123763592457505	0.20123763592457505	0.20123763592457505	0.20123763592457505	0.20123763592457505	0.20123763592457505	0.20123763592457505	0.20123763592457505	0.20123763592457505	0.20123763592457505	0.20123763592457505	0.20123763592457505	0.20123763592457505
0.7713013968826951	0.9037958669765335	0.6745566739156037	0.8149801966134289	0.7727907022035365	0.7504239244429556	0.7958670631047052	0.818818080419105	0.6832597100354146	0.7604659823467476	0.6391456598991425	0.8373572279543594	0.8090267564754204	0.8644888359331963	0.7717092661974725	0.8366728392739164	0.8738383338953145	0.8323346433699433	0.9047888688053806	0.8355432272961228	0.8231939003215748	0.8330464569532512	0.8178496792709785	0.9717580601633249	0.8729939061891469	0.7257554913305659	0.7993746987598565	0.7993746987598565	0.7993746987598565	0.7993746987598565	0.7993746987598565	0.7993746987598565	0.7993746987598565	0.7993746987598565	0.7993746987598565	0.7993746987598565	0.7993746987598565	0.7993746987598565	0.7993746987598565	0.7993746987598565	0.7993746987598565	0.7993746987598565	0.7993746987598565	0.7993746987598565	0.7993746987598565	0.7993746987598565	0.7993746987598565	0.7993746987598565	0.7993746987598565	0.7993746987598565
0.8164964436098341	0.8963680765737857	0.9952833208161403	0.8035064657891196	0.6911455267741113	1.0420782147964431	0.7227824025520225	0.9005120520350093	0.8682918354350869	0.9203414747634062	1.067824351318136	0.8865413367259058	1.0513108948350005	0.9241830900788905	0.9041305304567789	0.7369148931762927	1.0053429549285327	0.8804382452906857	0.8625294194857841	0.593362612526815	0.8166027702537029	0.7193728127049035	0.9524192478206687	0.8432891380350034	0.7651535270743951	0.8042213325546992	0.8042213325546992	0.8042213325546992	0.8042213325546992	0.8042213325546992	0.8042213325546992	0.8042213325546992	0.8042213325546992	0.8042213325546992	0.8042213325546992	0.8042213325546992	0.8042213325546992	0.8042213325546992	0.8042213325546992	0.8042213325546992	0.8042213325546992	0.8042213325546992	0.8042213325546992	0.8042213325546992	0.8042213325546992	0.8042213325546992	0.8042213325546992	0.8042213325546992	0.8042213325546992	0.8042213325546992
0.8397173750000384	0.7672543374828051	0.8489264375388642	0.9803571410405891	0.944481197986947	0.7814285392058345	0.9402830461098992	0.7231211702437872	0.8618805874588353	0.8150237656168052	0.8480191577667932	0.6680120126160274	0.7823302698030961	0.7086109234773288	0.7539608393720465	0.8060490112146393	0.9270285559675985	0.7458940991864355	0.9469707709534014	0.7801031160772172	0.880733223980402	0.8825083121614923	0.6945540888902944	0.6827918726253915	0.6133160359274542	0.6480539542764228	0.6480539542764228	0.6480539542764228	0.6480539542764228	0.6480539542764228	0.6480539542764228	0.6480539542764228	0.6480539542764228	0.6480539542764228	0.6480539542764228	0.6480539542764228	0.6480539542764228	0.6480539542764228	0.6480539542764228	0.6480539542764228	0.6480539542764228	0.6480539542764228	0.6480539542764228	0.6480539542764228	0.6480539542764228	0.6480539542764228	0.6480539542764228	0.6480539542764228	0.6480539542764228	0.6480539542764228
0.9991195623060238	0.9518539176072293	0.9006974870511575	1.0370389329041767	1.0195092758523416	1.1081118462938182	0.9996931012587523	1.0279842250695173	1.0146056066420261	0.975862296738576	0.9334344783070363	0.9704722418675851	0.8597528249065775	0.8111192267461651	0.9127844957669357	0.9575070734237608	0.8783368329807525	0.8973921049898764	0.9079816157130195	0.9716429089609425	0.9131681189074745	0.8011241190253366	0.9749130236014665	0.7893510553056438	0.8416959835074108	0.8155235194065273	0.8155235194065273	0.8155235194065273	0.8155235194065273	0.8155235194065273	0.8155235194065273	0.8155235194065273	0.8155235194065273	0.8155235194065273	0.8155235194065273	0.8155235194065273	0.8155235194065273	0.8155235194065273	0.8155235194065273	0.8155235194065273	0.8155235194065273	0.8155235194065273	0.8155235194065273	0.8155235194065273	0.8155235194065273	0.8155235194065273	0.8155235194065273	0.8155235194065273	0.8155235194065273	0.8155235194065273
0.9791646941526513	1.0971736266529273	0.9037854379453993	0.9068817814436011	0.7299792118202281	1.1123089954026741	0.9168854552618583	0.8028434721205291	0.7732893380755567	0.7032135009106734	0.8734279399175012	0.7463817700167709	0.9710945043009869	0.8748796459364725	0.8050526777526047	0.8293350806912806	1.0789124554747607	0.8973905205948411	0.7723590473246856	0.9124028311348779	0.8423809392297819	0.8423809392297819	0.8423809392297819	0.8423809392297819	0.8423809392297819	0.8423809392297819	0.8423809392297819	0.8423809392297819	0.8423809392297819	0.8423809392297819	0.8423809392297819	0.8423809392297819	0.8423809392297819	0.8423809392297819	0.8423809392297819	0.8423809392297819	0.8423809392297819	0.8423809392297819	0.8423809392297819	0.8423809392297819	0.8423809392297819	0.8423809392297819	0.8423809392297819	0.8423809392297819	0.8423809392297819	0.8423809392297819	0.8423809392297819	0.8423809392297819	0.8423809392297819	0.8423809392297819
0.8719700198025511	0.9277286971712416	0.9634763139046072	0.9427079210230184	0.9605527483073909	1.0271419453249675	1.0379936293249925	0.970910893807489	0.9904303581953668	0.9172992895125467	1.0002449586525608	0.8987392138721058	1.1381924046874152	0.9577182373125258	0.9887739257819391	0.9148443853169456	0.9301677974249328	1.0400149598574724	1.0912003951812261	0.92870346772769	1.009951931454458	1.009951931454458	1.009951931454458	1.009951931454458	1.009951931454458	1.009951931454458	1.009951931454458	1.009951931454458	1.009951931454458	1.009951931454458	1.009951931454458	1.009951931454458	1.009951931454458	1.009951931454458	1.009951931454458	1.009951931454458	1.009951931454458	1.009951931454458	1.009951931454458	1.009951931454458	1.009951931454458	1.009951931454458	1.009951931454458	1.009951931454458	1.009951931454458	1.009951931454458	1.009951931454458	1.009951931454458	1.009951931454458	1.009951931454458
0.12136846787729542	0.20455777735210387	0.4002699958980315	0.15047798491506265	0.1226603512360727	0.3223744811484634	0.16887338655905856	0.20849960069295503	0.29769389833790716	0.0552606944579125	0.1861298767369156	0.0941868252647153	0.21933359825281082	0.0767691225428027	0.319228882601824	0.2273466288771068	0.17740950757579213	0.15253081673122254	0.1852923692896697	0.5396516512872236	0.27793209734389335	0.23842706388752738	0.3378370968753609	0.14715966607155578	0.21872226062933942	0.5949810200366217	0.11286393101278475	0.35392247552470324	0.35392247552470324	0.35392247552470324	0.35392247552470324	0.35392247552470324	0.35392247552470324	0.35392247552470324	0.35392247552470324	0.35392247552470324	0.35392247552470324	0.35392247552470324	0.35392247552470324	0.35392247552470324	0.35392247552470324	0.35392247552470324	0.35392247552470324	0.35392247552470324	0.35392247552470324	0.35392247552470324	0.35392247552470324	0.35392247552470324	0.35392247552470324	0.35392247552470324
0.4697300126538384	0.5590454877280489	0.5095454284298063	0.5448172405076397	0.5842224736722352	0.7413467094932501	0.6771082306470252	0.8347516750242341	0.7215599622097396	0.8265707096078472	0.7989944047119224	0.8261073940151665	0.7046704778534791	0.6826535076903668	0.7376168848600125	0.6359427405638283	0.842714093652945	0.6073481480612523	0.613130580969047	0.6466147593827427	0.9012848304916199	0.7426319416008662	0.630923078394405	0.5200742199967906	0.5754986491955978	0.5754986491955978	0.5754986491955978	0.5754986491955978	0.5754986491955978	0.5754986491955978	0.5754986491955978	0.5754986491955978	0.5754986491955978	0.5754986491955978	0.5754986491955978	0.5754986491955978	0.5754986491955978	0.5754986491955978	0.5754986491955978	0.5754986491955978	0.5754986491955978	0.5754986491955978	0.5754986491955978	0.5754986491955978	0.5754986491955978	0.5754986491955978	0.5754986491955978	0.5754986491955978	0.5754986491955978	0.5754986491955978
0.6815152599982603	0.5815669060096965	0.6791712501987814	0.7270011363654042	0.5997752821570995	0.7007047725411877	0.7473503816018502	0.729554482901199	0.6944771770043169	0.8650154996748508	0.7942671176909888	0.5667381280972125	0.5850149884326441	0.7989834272569043	0.6156378520960097	0.6562197436311381	0.5802510888793653	0.786642436001	0.5835437243976194	0.7680440061104414	0.7803199323113571	0.749718749623114	0.6191541406185267	0.6674712178015518	0.6202748747248027	0.5379694745381821	0.5791221746314925	0.5791221746314925	0.5791221746314925	0.5791221746314925	0.5791221746314925	0.5791221746314925	0.5791221746314925	0.5791221746314925	0.5791221746314925	0.5791221746314925	0.5791221746314925	0.5791221746314925	0.5791221746314925	0.5791221746314925	0.5791221746314925	0.5791221746314925	0.5791221746314925	0.5791221746314925	0.5791221746314925	0.5791221746314925	0.5791221746314925	0.5791221746314925	0.5791221746314925	0.5791221746314925
1.1529012938204648	1.0591281815840405	0.8878290047707625	0.6326339057498616	1.130559638335841	0.9835570711137843	0.7420501473477502	0.7609744055312018	0.9589160446866564	1.052252673965835	1.2953261583486095	0.736188722804281	1.0284193249435125	0.5159805482466074	0.8993810483448131	0.7912112280534648	1.0113265773461186	1.1659337028787036	0.9724543480759318	0.9484077393311322	0.9598091569801817	0.8848425124240533	1.018180181879428	0.9515113471517407	0.9515113471517407	0.9515113471517407	0.9515113471517407	0.9515113471517407	0.9515113471517407	0.9515113471517407	0.9515113471517407	0.9515113471517407	0.9515113471517407	0.9515113471517407	0.9515113471517407	0.9515113471517407	0.9515113471517407	0.9515113471517407	0.9515113471517407	0.9515113471517407	0.9515113471517407	0.9515113471517407	0.9515113471517407	0.9515113471517407	0.9515113471517407	0.9515113471517407	0.9515113471517407	0.9515113471517407	0.9515113471517407	0.9515113471517407
0.9653227537798946	0.9073650661150958	1.010836301315052	0.8432690179504605	0.7898404136785611	0.9129986836883368	0.7915542612010744	0.6322424476825338	0.7886735490251048	0.7829565291910011	0.8358896619973192	0.8780742386700667	0.6997100798302606	0.6786125409877549	0.7424049305062471	0.6824702188634582	0.7863594048130641	0.8407980827687771	0.8218847107642351	0.8495676144698552	0.869732331281887	0.859649972875871	0.859649972875871	0.859649972875871	0.859649972875871	0.859649972875871	0.859649972875871	0.859649972875871	0.859649972875871	0.859649972875871	0.859649972875871	0.859649972875871	0.859649972875871	0.859649972875871	0.859649972875871	0.859649972875871	0.859649972875871	0.859649972875871	0.859649972875871	0.859649972875871	0.859649972875871	0.859649972875871	0.859649972875871	0.859649972875871	0.859649972875871	0.859649972875871	0.859649972875871	0.859649972875871	0.859649972875871	0.859649972875871
0.5871662252906127	0.34607788740639706	0.3640304282641631	0.6129112769814585	0.4914127642800011	0.5256568894114694	0.4166207228834692	0.5041330393347873	0.6215843679425207	0.6961398071098934	0.5508467623605396	0.5369859703413373	0.5307085618517401	0.7745257788327571	0.6423054911991025	0.7046651421482827	0.8207897714549757	0.5853979227952888	0.598930834669607	0.6274863483041667	0.6797521455845151	0.9669148362226274	0.9126440424519086	0.8987978374886245	0.8727609484616106	0.9176966906511969	0.9942315904103229	1.0037412220045976	1.060869486195642	1.2388611627061044	1.025808516185373	1.07181235249139	1.035944738024535	1.0538785452579624	1.0538785452579624	1.0538785452579624	1.0538785452579624	1.0538785452579624	1.0538785452579624	1.0538785452579624	1.0538785452579624	1.0538785452579624	1.0538785452579624	1.0538785452579624	1.0538785452579624	1.0538785452579624	1.0538785452579624	1.0538785452579624	1.0538785452579624	1.0538785452579624
0.7990246724887469	0.670115651653161	0.7848313181132495	0.9290727344481904	0.7041303732330969	0.9206584177706413	0.8463212314650277	0.7598450805272858	0.8797398819270931	0.9388938091241364	0.9250370868758353	0.8309450345400745	0.9925564173017173	1.0634123448017143	0.7732213630414027	1.0710518208262774	0.9490023059421822	0.952325837608212	1.0936838852320714	1.0054777943283852	1.0046427634908615	1.1947658236841743	1.0179435562178378	1.1005508974274514	1.0773498278181035	1.108643958086082	1.2084216859960288	1.1747800385308527	1.1169520259177004	1.0244665179767132	1.111945998812517	1.0765106245991158	1.0647890520312748	1.0706498383151952	1.0706498383151952	1.0706498383151952	1.0706498383151952	1.0706498383151952	1.0706498383151952	1.0706498383151952	1.0706498383151952	1.0706498383151952	1.0706498383151952	1.0706498383151952	1.0706498383151952	1.0706498383151952	1.0706498383151952	1.0706498383151952	1.0706498383151952	1.0706498383151952
0.8941870637163046	0.7831296120454431	0.9856150397790991	0.7824620615486817	0.7543441320856887	0.7822424595787904	0.8851176533818849	0.9154512240903336	0.8692795978178977	0.702207638853997	0.7930708108561816	0.7904369669372244	0.6385383474037243	0.8619915366440192	0.8632037862998249	0.5831777737719258	0.6696387672594097	0.7962131683587662	0.6526739617196489	0.6978538647996179	0.6305530630303754	0.6642034639149966	0.6642034639149966	0.6642034639149966	0.6642034639149966	0.6642034639149966	0.6642034639149966	0.6642034639149966	0.6642034639149966	0.6642034639149966	0.6642034639149966	0.6642034639149966	0.6642034639149966	0.6642034639149966	0.6642034639149966	0.6642034639149966	0.6642034639149966	0.6642034639149966	0.6642034639149966	0.6642034639149966	0.6642034639149966	0.6642034639149966	0.6642034639149966	0.6642034639149966	0.6642034639149966	0.6642034639149966	0.6642034639149966	0.6642034639149966	0.6642034639149966	0.6642034639149966
0.4232790279711034	0.41462650516072846	0.3869708741978115	0.46615596732501	0.5358423391164349	0.4822224525251934	0.45103959220235235	0.5317424049886941	0.5464329818471609	0.39224611914484864	0.4482145688124248	0.39492010322550386	0.43733634854669273	0.5437040948827917	0.5241730086836636	0.409307155843773	0.5507767656917377	0.48654837171164994	0.5866049572073245	0.7552153029748335	0.49853223037144817	0.9717623156709885	0.5561776452982994	0.5361349496432629	0.5461562974707812	0.5461562974707812	0.5461562974707812	0.5461562974707812	0.5461562974707812	0.5461562974707812	0.5461562974707812	0.5461562974707812	0.5461562974707812	0.5461562974707812	0.5461562974707812	0.5461562974707812	0.5461562974707812	0.5461562974707812	0.5461562974707812	0.5461562974707812	0.5461562974707812	0.5461562974707812	0.5461562974707812	0.5461562974707812	0.5461562974707812	0.5461562974707812	0.5461562974707812	0.5461562974707812	0.5461562974707812	0.5461562974707812
0.7573515797713406	0.6860752636182132	0.7380052812800189	0.9188117926825397	0.6298868041744307	0.7598294055055519	0.9276728726576168	0.7156929160053838	0.8312358919512322	0.9434389209259105	0.8047993558320914	0.9099368582242767	0.7729952617008667	0.7072636669104984	0.8278422859459089	0.8505751073412183	1.0031635303144126	0.8545578520607592	0.8075843938555272	0.9610265398595612	0.9525063663713377	0.7781915515976018	0.7338306084484241	0.6982884700868676	0.7444621552129191	0.5946143179660937	0.6695382365895064	0.6695382365895064	0.6695382365895064	0.6695382365895064	0.6695382365895064	0.6695382365895064	0.6695382365895064	0.6695382365895064	0.6695382365895064	0.6695382365895064	0.6695382365895064	0.6695382365895064	0.6695382365895064	0.6695382365895064	0.6695382365895064	0.6695382365895064	0.6695382365895064	0.6695382365895064	0.6695382365895064	0.6695382365895064	0.6695382365895064	0.6695382365895064	0.6695382365895064	0.6695382365895064
1.2526128370592504	1.0238313797368628	1.208985889348244	1.192119035861665	1.1104483068904176	0.9887202869023386	1.1184425197233048	0.9525614431564728	0.9707385471829472	1.1210554683344505	1.0565846535652768	0.9058988462152566	0.9709569000867531	1.0777183979338087	1.025918159081549	0.8914804028116818	1.0555762720223452	1.0118221776567329	1.0553516959539855	1.1404376734419803	1.097894684697983	1.097894684697983	1.097894684697983	1.097894684697983	1.097894684697983	1.097894684697983	1.097894684697983	1.097894684697983	1.097894684697983	1.097894684697983	1.097894684697983	1.097894684697983	1.097894684697983	1.097894684697983	1.097894684697983	1.097894684697983	1.097894684697983	1.097894684697983	1.097894684697983	1.097894684697983	1.097894684697983	1.097894684697983	1.097894684697983	1.097894684697983	1.097894684697983	1.097894684697983	1.097894684697983	1.097894684697983	1.097894684697983	1.097894684697983
0.7569351082295896	0.7883821544003948	0.6892893581438504	0.7908045192395841	0.6746682567176772	0.8022618629127198	0.8275255364555736	0.7993422018471358	0.837203656888641	0.6953805349212093	0.8128735435512353	0.7719823806679819	0.9606565801777655	0.5964773831280947	0.7333609416253017	0.6380881049499246	0.8574190463210616	0.9339130095633877	0.9176474281015222	0.8828433942182277	1.036963474749821	0.9499786166749625	0.9934710457123919	0.9934710457123919	0.9934710457123919	0.9934710457123919	0.9934710457123919	0.9934710457123919	0.9934710457123919	0.9934710457123919	0.9934710457123919	0.9934710457123919	0.9934710457123919	0.9934710457123919	0.9934710457123919	0.9934710457123919	0.9934710457123919	0.9934710457123919	0.9934710457123919	0.9934710457123919	0.9934710457123919	0.9934710457123919	0.9934710457123919	0.9934710457123919	0.9934710457123919	0.9934710457123919	0.9934710457123919	0.9934710457123919	0.9934710457123919	0.9934710457123919
0.8340646390459321	0.7686268488284191	0.7736795678236575	0.5986944323548415	0.6315709305185161	0.7945319537358566	0.588997410460362	0.7201979509588274	0.5000810827859492	0.678894999936295	0.8637984437592637	0.75785597105428	0.8258142106049708	0.906516494276967	0.6814479186056861	0.8584266008422373	0.6196122592650173	0.6327652052546924	0.6641464351307401	0.5350968908032269	0.5996216629669835	0.5996216629669835	0.5996216629669835	0.5996216629669835	0.5996216629669835	0.5996216629669835	0.5996216629669835	0.5996216629669835	0.5996216629669835	0.5996216629669835	0.5996216629669835	0.5996216629669835	0.5996216629669835	0.5996216629669835	0.5996216629669835	0.5996216629669835	0.5996216629669835	0.5996216629669835	0.5996216629669835	0.5996216629669835	0.5996216629669835	0.5996216629669835	0.5996216629669835	0.5996216629669835	0.5996216629669835	0.5996216629669835	0.5996216629669835	0.5996216629669835	0.5996216629669835	0.5996216629669835
0.6502388753258999	0.7223363701791287	0.6007675793222788	0.7594545694279317	0.8416656079723063	0.7126527432083004	0.6095779774965354	0.8095624069226658	0.8716909578245471	0.7860807906473996	0.6425564625385506	0.7390576118730249	0.9533793195750006	0.8263824981316757	0.46912095768628614	0.6123412551659522	0.4847582916621157	0.6750073754274041	0.7223714318898188	0.7384121801176295	0.6110721162987612	0.7186520310768639	0.48697613322945443	0.6028140821531592	0.6028140821531592	0.6028140821531592	0.6028140821531592	0.6028140821531592	0.6028140821531592	0.6028140821531592	0.6028140821531592	0.6028140821531592	0.6028140821531592	0.6028140821531592	0.6028140821531592	0.6028140821531592	0.6028140821531592	0.6028140821531592	0.6028140821531592	0.6028140821531592	0.6028140821531592	0.6028140821531592	0.6028140821531592	0.6028140821531592	0.6028140821531592	0.6028140821531592	0.6028140821531592	0.6028140821531592	0.6028140821531592	0.6028140821531592
0.8398323486114664	0.8266569428113785	0.7207839733322826	0.7811949479176925	0.9650711939297969	0.953751939600046	0.7848059338619275	0.6551497930694593	0.783749427691233	0.7624638607550941	0.8074641990227238	0.7287982745639283	0.7824879255145752	0.661124887891657	0.6536960285155617	0.736503598610865	0.7109545887987159	0.7784383937220175	0.6123081000423842	0.6641360593419778	0.7801401898384976	0.7566833338466551	0.7684117618425763	0.7684117618425763	0.7684117618425763	0.7684117618425763	0.7684117618425763	0.7684117618425763	0.7684117618425763	0.7684117618425763	0.7684117618425763	0.7684117618425763	0.7684117618425763	0.7684117618425763	0.7684117618425763	0.7684117618425763	0.7684117618425763	0.7684117618425763	0.7684117618425763	0.7684117618425763	0.7684117618425763	0.7684117618425763	0.7684117618425763	0.7684117618425763	0.7684117618425763	0.7684117618425763	0.7684117618425763	0.7684117618425763	0.7684117618425763	0.7684117618425763
0.7260261374916245	0.573496830859768	0.6913338486482294	0.5604425343309732	0.735695547714924	0.7349011479829122	0.8779827013228644	0.7264689204383241	0.7814021461637269	0.7267844195919508	0.8033939825103414	0.7261288347338911	0.7012188168094561	0.8554559819437293	0.7744071917602309	0.6030583211637625	0.7110468971210642	1.0336768968415315	0.9898648801561467	0.7258803305046363	1.0206003921785995	0.9470060805626833	0.6755851051149971	0.9317997926968203	0.9106532962658451	1.0929365797930786	1.0070228953701925	1.0721101398826782	0.9026455315139326	0.7952091146997494	0.9674108510269371	0.8813099828633433	0.8813099828633433	0.8813099828633433	0.8813099828633433	0.8813099828633433	0.8813099828633433	0.8813099828633433	0.8813099828633433	0.8813099828633433	0.8813099828633433	0.8813099828633433	0.8813099828633433	0.8813099828633433	0.8813099828633433	0.8813099828633433	0.8813099828633433	0.8813099828633433	0.8813099828633433	0.8813099828633433
0.6863175512080096	0.6183397595706666	0.7586089078502207	0.6482895017492016	0.477659469511269	0.9158175636688076	0.6619562772562753	0.4812872752370205	0.7197660885334212	0.6484459338376166	0.7448664518832422	0.7754376963621202	0.7696481469457087	0.7238296027074534	0.5138226082085874	0.7579833826952216	0.7785445109602632	0.9611856981198684	0.6780453115892728	0.7286696697840672	0.8416844184605513	0.6819117015640466	0.8954583556617222	0.7540668187483326	0.8223541562674216	0.6504801170313868	0.671204130584628	0.9568726514067005	0.8076794464606399	0.7257392961965263	0.8235171324785109	0.7746282143375186	0.7746282143375186	0.7746282143375186	0.7746282143375186	0.7746282143375186	0.7746282143375186	0.7746282143375186	0.7746282143375186	0.7746282143375186	0.7746282143375186	0.7746282143375186	0.7746282143375186	0.7746282143375186	0.7746282143375186	0.7746282143375186	0.7746282143375186	0.7746282143375186	0.7746282143375186	0.7746282143375186
0.8175326079570457	0.6534828756519602	0.7413643636628549	0.5811210097408676	0.5808403036632587	0.8695012698493069	0.6953456510227319	0.9088196272131753	0.7900456266258998	0.7735665721652576	0.790470244070484	0.6330945825065095	0.8855495634426641	0.8691921273316187	0.792046640185045	0.6736496431232797	0.7876637090520235	0.7517032166095958	0.7772884669431628	0.8529384048262196	0.6375071931630318	0.7452227989946256	0.7452227989946256	0.7452227989946256	0.7452227989946256	0.7452227989946256	0.7452227989946256	0.7452227989946256	0.7452227989946256	0.7452227989946256	0.7452227989946256	0.7452227989946256	0.7452227989946256	0.7452227989946256	0.7452227989946256	0.7452227989946256	0.7452227989946256	0.7452227989946256	0.7452227989946256	0.7452227989946256	0.7452227989946256	0.7452227989946256	0.7452227989946256	0.7452227989946256	0.7452227989946256	0.7452227989946256	0.7452227989946256	0.7452227989946256	0.7452227989946256	0.7452227989946256
0.7834467340350187	1.244368916316567	0.8931668832613243	0.28616226869965494	1.119040308711598	0.7940356055885047	0.7261065113599829	0.0	0.8892445962024248	0.46308307765332946	0.10012298713077002	0.0	0.8771631019676324	0.44216529984278746	0.46308307765332946	0.7989496021053549	0.0	0.26817506849006184	0.621069527712363	0.004913996516849964	0.4930567844823851	0.24898539049961751	0.24898539049961751	0.24898539049961751	0.24898539049961751	0.24898539049961751	0.24898539049961751	0.24898539049961751	0.24898539049961751	0.24898539049961751	0.24898539049961751	0.24898539049961751	0.24898539049961751	0.24898539049961751	0.24898539049961751	0.24898539049961751	0.24898539049961751	0.24898539049961751	0.24898539049961751	0.24898539049961751	0.24898539049961751	0.24898539049961751	0.24898539049961751	0.24898539049961751	0.24898539049961751	0.24898539049961751	0.24898539049961751	0.24898539049961751	0.24898539049961751	0.24898539049961751
0.6429583949320877	0.5841303749978349	0.5722507740006394	0.5181117343161146	0.6476493522938185	0.5633288815089155	0.7465797047381278	0.5271491851076879	0.6053282667441174	0.7370060925950189	0.6476364028424411	0.6013422197469146	0.6361203955286756	0.4837754369618883	0.5977678628012183	0.7251191591387097	0.6718680642077605	0.6806247926671041	0.4388205770146657	0.5927678233216103	0.6021389323701987	0.5596346858479493	0.5283801731775443	0.4344086479401382	0.5703873310654178	0.5546006827514909	0.5994044165999501	0.6772222664969102	0.42089023002143044	0.5490562482591703	0.5490562482591703	0.5490562482591703	0.5490562482591703	0.5490562482591703	0.5490562482591703	0.5490562482591703	0.5490562482591703	0.5490562482591703	0.5490562482591703	0.5490562482591703	0.5490562482591703	0.5490562482591703	0.5490562482591703	0.5490562482591703	0.5490562482591703	0.5490562482591703	0.5490562482591703	0.5490562482591703	0.5490562482591703	0.5490562482591703
0.5588523040031508	0.503117023017353	0.38474139388975104	0.5144262739858154	0.446413520885848	0.40529431536887484	0.4950724174553456	0.40314836433276113	0.5101705100648423	0.5089534602797109	0.5077990641037684	0.5900117181340608	0.4140539879468094	0.5162304525292436	0.566544884740672	0.362122515212188	0.4306929254926748	0.47721445678866714	0.45936322164925386	0.45989484810956477	0.3948954650195918	0.40528129383987677	0.5393805001151508	0.5253568814788725	0.4961569048579783	0.4921061846874192	0.434639825472629	0.5834974120266925	0.5407112474020546	0.5599956944725812	0.5901717441015476	0.6598063751678028	0.5103830719802904	0.6122917739501935	0.7113908216077339	0.6618412977789637	0.6618412977789637	0.6618412977789637	0.6618412977789637	0.6618412977789637	0.6618412977789637	0.6618412977789637	0.6618412977789637	0.6618412977789637	0.6618412977789637	0.6618412977789637	0.6618412977789637	0.6618412977789637	0.6618412977789637	0.6618412977789637
0.732811342510616	0.6472896484584637	0.7289957246633432	0.6043154182882323	0.7351405063501796	0.7264698764118661	0.7679304655481907	0.7320287138300738	0.8327643298536018	0.7374057216143624	0.9033996110258002	0.8433283475293833	0.7306429883035516	0.9558266663469636	0.8749718065722563	0.8056894611749761	1.090644401757053	1.1010795809094518	0.9754826815340963	1.1120832902141375	1.0140741395079391	0.9097517367374574	1.1148842706976152	0.937282555389831	1.0401790268445585	1.0837211672641038	1.1254638501482488	1.1703658359434095	1.1024210572335524	0.8401000297389005	1.0114512234633564	1.0304637378476196	0.9341469460375714	0.9688789857649528	1.1708364657449055	1.0024358514817098	0.9234329106032885	1.0188968727257313	1.0331789175397252	1.303880915055608	1.1685299162976666	1.1685299162976666	1.1685299162976666	1.1685299162976666	1.1685299162976666	1.1685299162976666	1.1685299162976666	1.1685299162976666	1.1685299162976666	1.1685299162976666
0.7098169565836503	0.729869984603877	0.7750262660222277	0.8111845854723772	0.7611094601020296	0.8668479324442651	0.7385199346391949	0.7642721259813496	0.9524128977984145	0.7882451723859968	1.1061998773334254	0.9128895757178611	1.1826061588144927	0.8039568876846197	0.8494907488395864	0.9407692596817621	0.8745217116118308	1.0681154371477843	1.0211996815692035	0.9476325972839225	1.0218749327758094	1.0360878880190496	1.100789446956621	1.021736331036555	0.8928848037494264	0.9573105673929907	0.9573105673929907	0.9573105673929907	0.9573105673929907	0.9573105673929907	0.9573105673929907	0.9573105673929907	0.9573105673929907	0.9573105673929907	0.9573105673929907	0.9573105673929907	0.9573105673929907	0.9573105673929907	0.9573105673929907	0.9573105673929907	0.9573105673929907	0.9573105673929907	0.9573105673929907	0.9573105673929907	0.9573105673929907	0.9573105673929907	0.9573105673929907	0.9573105673929907	0.9573105673929907	0.9573105673929907
0.5152603541949792	0.4941291244202567	0.4294420513790096	0.478700641768085	0.4957376924420702	0.4912923105281841	0.44589721835536206	0.5634650640794576	0.45048219058665084	0.4174387201996007	0.4760546583310088	0.5324074297704344	0.4442555005896391	0.5528581816782109	0.54050156572581	0.4445959331335225	0.5648474713209616	0.43990057575250496	0.5407536820130682	0.5696885477721703	0.44835069696377705	0.4480663079236459	0.45315225104912266	0.46104880586809766	0.5752824810362501	0.6272311419301758	0.439913584848168	0.40957570214502914	0.3349732843609406	0.5513983387864433	0.44829723202981053	0.4998477854081269	0.4998477854081269	0.4998477854081269	0.4998477854081269	0.4998477854081269	0.4998477854081269	0.4998477854081269	0.4998477854081269	0.4998477854081269	0.4998477854081269	0.4998477854081269	0.4998477854081269	0.4998477854081269	0.4998477854081269	0.4998477854081269	0.4998477854081269	0.4998477854081269	0.4998477854081269	0.4998477854081269
0.49792924922731385	0.30089019017162555	0.38570369066787	0.5924924664555122	0.41903212139442403	0.2165938405341951	0.2833110711977632	0.701941419735957	0.45598059825403614	0.28137059490436317	0.9167007414396737	0.6155344775847132	0.6639794015407235	0.5920741704843948	0.29814708671191503	0.8271396840993551	1.0040664811833682	0.6422932505903721	0.5540319968311274	0.4948695514070485	0.2165938405341951	0.28484977463493305	0.45405284966828147	0.31149819066643464	0.35231489073085587	1.0404932511215907	0.6964040709262234	0.6964040709262234	0.6964040709262234	0.6964040709262234	0.6964040709262234	0.6964040709262234	0.6964040709262234	0.6964040709262234	0.6964040709262234	0.6964040709262234	0.6964040709262234	0.6964040709262234	0.6964040709262234	0.6964040709262234	0.6964040709262234	0.6964040709262234	0.6964040709262234	0.6964040709262234	0.6964040709262234	0.6964040709262234	0.6964040709262234	0.6964040709262234	0.6964040709262234	0.6964040709262234
0.5425907530196308	0.47653191547594687	0.615102705057274	0.6051751530464986	0.7054228884193471	0.6309313337562914	0.7048757709076598	0.6480311649968277	0.8484061224130789	0.7191643284287231	0.7408423572188321	0.9106840218032559	0.7766243869316448	0.7234122256870102	0.7470764236488523	0.7332689672489434	0.6916334602538714	0.7637945322194064	0.7421547211233074	0.8417853133237293	0.770566362028309	0.9675678431025625	0.8969354289234646	0.9322516360130135	0.9322516360130135	0.9322516360130135	0.9322516360130135	0.9322516360130135	0.9322516360130135	0.9322516360130135	0.9322516360130135	0.9322516360130135	0.9322516360130135	0.9322516360130135	0.9322516360130135	0.9322516360130135	0.9322516360130135	0.9322516360130135	0.9322516360130135	0.9322516360130135	0.9322516360130135	0.9322516360130135	0.9322516360130135	0.9322516360130135	0.9322516360130135	0.9322516360130135	0.9322516360130135	0.9322516360130135	0.9322516360130135	0.9322516360130135
1.1011015954965733	0.8128309523800704	0.8595356965103946	0.6445711028454584	0.7045840280960941	0.6353455415410117	0.6926208664772224	0.5188126029681643	0.757028542001424	0.7012929885492504	0.5809273177043922	0.9361054385088834	0.7659956067801809	0.5492241632728558	0.6674263017859816	0.6707467961526855	0.6336786512612211	0.5852475390330574	0.5858910042386375	0.7878004566947852	0.49124487637389397	0.6488853070140315	0.7869760690791041	0.5158107800028735	0.6239898222149753	0.5343462021692454	0.751543646476612	0.8155542780657011	0.5825727183040338	0.7669837023283718	0.7769989076446069	0.7719913049864894	0.7719913049864894	0.7719913049864894	0.7719913049864894	0.7719913049864894	0.7719913049864894	0.7719913049864894	0.7719913049864894	0.7719913049864894	0.7719913049864894	0.7719913049864894	0.7719913049864894	0.7719913049864894	0.7719913049864894	0.7719913049864894	0.7719913049864894	0.7719913049864894	0.7719913049864894	0.7719913049864894
0.2466327781116798	0.526503634978886	0.8179913028099877	0.567725893970917	0.4086044769605793	0.11915691186181564	0.49965454717463476	0.64610861440135	0.3583460063639267	0.36689962179790175	0.2505958569429507	0.5670508655282698	0.3355715867313547	0.22980347430501938	0.44767261601623903	0.277395614642936	0.43271894497639896	0.26819613697317773	0.1135888646515314	0.25012624514850207	0.27841566755954694	0.0	0.1638067499914046	0.2163516936104015	0.4289082095275802	0.4700422281675477	0.29271540981236	0.4336984084721862	0.18082024255122447	0.3073931010175033	0.7249396338069807	0.15881068733971274	0.3504285048721606	0.18913838810009734	0.3988545581686588	0.4138279429461296	0.5822597233803235	0.3993899673664121	0.4908248453733678	0.4908248453733678	0.4908248453733678	0.4908248453733678	0.4908248453733678	0.4908248453733678	0.4908248453733678	0.4908248453733678	0.4908248453733678	0.4908248453733678	0.4908248453733678	0.4908248453733678
0.03219039004743707	0.0	0.09109678585355488	0.0	0.13032966610886804	0.11573606215765715	0.15176934604881206	0.0651648324945464	0.09755163327738123	0.0	0.0	0.0	0.00014454836365005734	0.1363149460521807	0.07742577591684696	0.12871325400824501	0.1449232681315771	0.050715777218034275	0.1322351728838699	0.0651648324945464	0.06516483249454641	0.06411883750718907	0.023916888956923864	0.12362813587097606	0.17842368551080426	0.0	0.18745787627760654	0.2599430803679134	0.026365598449958654	0.20683284801121207	0.23035850448401574	0.026076501722658536	0.007417778292920848	0.09913340705958751	0.014738151195085685	0.058607850869143406	0.23196107330107685	0.0	0.16722988471549563	0.0007162482416580586	0.15162479774737175	0.07186636179929236	0.06530938085819647	0.09305150788031237	0.07918044436925441	0.07918044436925441	0.07918044436925441	0.07918044436925441	0.07918044436925441	0.07918044436925441
0.5713363724807518	0.6141513684127916	0.3348013369368493	0.5006693654193587	0.4172588909755387	0.3740906183446738	0.48068872821179454	0.336466605045771	0.3725401068158065	0.40340755298507014	0.3138185002174509	0.3835523427216263	0.2538256606582415	0.3221092712578666	0.2724926457726422	0.40088479962804147	0.30624822642039534	0.3829118230620595	0.3881058010217733	0.4738586074099317	0.37596748533670005	0.35853380153229863	0.3825842312581165	0.28600420105912033	0.2771487204888419	0.28347786097534977	0.41654568149237564	0.21316695352236717	0.45899285415032415	0.635215471966841	0.3252590503197902	0.35374144345828273	0.6304493854993062	0.32270418594386535	0.34607039558965325	0.43105758899571256	0.4417779924494119	0.5078776764786046	0.8323315448867875	0.5498031395187337	0.5477767444678135	0.7675746382699168	0.8766386959817789	0.938927153574241	0.9061504028969921	0.9225387782356165	0.9225387782356165	0.9225387782356165	0.9225387782356165	0.9225387782356165
0.41306052289871353	0.16099529614487357	0.21822173755515256	0.37271094309839925	0.12799801021599833	0.5785719734715242	0.29282026924598165	0.2729753669289063	0.23068485993425097	0.30593064780874024	0.4946446177617446	0.5863654793399622	0.6603638340635773	0.5104759158076965	0.5857857797167949	0.5206921883821833	0.7866871004654343	0.8032077809829145	0.5784111084562065	0.4329944723013691	0.6605152404093169	0.6886859264467562	0.614265020610481	0.69921462057149	0.7918202201642944	0.37787778925096865	0.6136038444949715	0.9689217441574034	0.6351042074151935	0.6837692849031455	0.7400208643348881	0.6808363810532694	0.9332697419866042	0.5685410356305706	0.8957078067030704	0.5337357193335938	0.9401907504390177	0.6678383098614863	0.7983287320333301	0.7330835209474083	0.7330835209474083	0.7330835209474083	0.7330835209474083	0.7330835209474083	0.7330835209474083	0.7330835209474083	0.7330835209474083	0.7330835209474083	0.7330835209474083	0.7330835209474083
0.7782880072036943	0.501197709234449	0.8774389083196531	0.5155355966101915	0.45911037986770686	0.4425000051499949	0.30191726237185385	0.8564232773514661	0.7018974619818823	0.7791603696666742	0.7791603696666742	0.7791603696666742	0.7791603696666742	0.7791603696666742	0.7791603696666742	0.7791603696666742	0.7791603696666742	0.7791603696666742	0.7791603696666742	0.7791603696666742	0.7791603696666742	0.7791603696666742	0.7791603696666742	0.7791603696666742	0.7791603696666742	0.7791603696666742	0.7791603696666742	0.7791603696666742	0.7791603696666742	0.7791603696666742	0.7791603696666742	0.7791603696666742	0.7791603696666742	0.7791603696666742	0.7791603696666742	0.7791603696666742	0.7791603696666742	0.7791603696666742	0.7791603696666742	0.7791603696666742	0.7791603696666742	0.7791603696666742	0.7791603696666742	0.7791603696666742	0.7791603696666742	0.7791603696666742	0.7791603696666742	0.7791603696666742	0.7791603696666742	0.7791603696666742
0.5106631944243526	0.6769710969152779	0.6740052251071894	0.48886759814076713	0.3543444765348797	1.074457705160672	0.49323318722693815	0.6027860218313827	0.6737465636066121	0.23066943642576426	0.6387095866021841	0.4806046177543824	0.8095841324283624	0.4477349787120036	0.23005651217467193	0.2644803561659431	0.5131043208268031	0.5082390021488005	0.5754566287530546	1.1135640648643206	0.8445103468086876	0.8445103468086876	0.8445103468086876	0.8445103468086876	0.8445103468086876	0.8445103468086876	0.8445103468086876	0.8445103468086876	0.8445103468086876	0.8445103468086876	0.8445103468086876	0.8445103468086876	0.8445103468086876	0.8445103468086876	0.8445103468086876	0.8445103468086876	0.8445103468086876	0.8445103468086876	0.8445103468086876	0.8445103468086876	0.8445103468086876	0.8445103468086876	0.8445103468086876	0.8445103468086876	0.8445103468086876	0.8445103468086876	0.8445103468086876	0.8445103468086876	0.8445103468086876	0.8445103468086876
0.46827919014323854	0.6229276788747566	1.2070196061082548	0.6020204937112594	0.8936051227592247	0.5999148184934089	0.3827513918170224	0.6289305822343594	0.48809655095906684	0.5748850260814772	0.32568429189064296	0.5318841989810764	0.5863463528970292	0.5965236610022444	0.36963181575346815	0.5100441575614018	0.5254285951603201	0.4652291080559744	0.5889077961403294	0.8036734680618434	0.47732816348143947	0.5979967032959695	0.5544495513193956	0.6138477033080924	0.5485434157685742	0.48811786591600453	0.5176026554419243	0.6655495420681479	0.4139459102015925	0.5700315203324599	0.5374843259907561	0.22088001328632248	0.37918216963853935	0.37918216963853935	0.37918216963853935	0.37918216963853935	0.37918216963853935	0.37918216963853935	0.37918216963853935	0.37918216963853935	0.37918216963853935	0.37918216963853935	0.37918216963853935	0.37918216963853935	0.37918216963853935	0.37918216963853935	0.37918216963853935	0.37918216963853935	0.37918216963853935	0.37918216963853935
0.6319824287849182	0.5696563002402668	0.4571425519550875	0.4689661172010727	0.6831519612304323	0.5677755850190139	0.6725923927115572	0.5593704326107608	0.5279468579482225	0.7465451684955593	0.608953125654457	0.6810085858160035	0.5141996023634104	0.402437161484146	0.5464919291431227	0.8400946214888185	0.7104304373237558	0.9578442801744046	0.6875744567419316	0.7100555695792798	0.6245876902414659	0.5878269711526982	0.9734223960165241	0.7806246835846111	0.7806246835846111	0.7806246835846111	0.7806246835846111	0.7806246835846111	0.7806246835846111	0.7806246835846111	0.7806246835846111	0.7806246835846111	0.7806246835846111	0.7806246835846111	0.7806246835846111	0.7806246835846111	0.7806246835846111	0.7806246835846111	0.7806246835846111	0.7806246835846111	0.7806246835846111	0.7806246835846111	0.7806246835846111	0.7806246835846111	0.7806246835846111	0.7806246835846111	0.7806246835846111	0.7806246835846111	0.7806246835846111	0.7806246835846111
1.0070019619319739	1.1387648723348531	1.1383260350067796	0.7465128467116376	0.49325167282961346	0.8801729098024387	0.7121154691876033	0.6219312204341655	1.0604235551966605	0.7421735986053759	0.9274316860972056	0.8348026423512908	0.8348026423512908	0.8348026423512908	0.8348026423512908	0.8348026423512908	0.8348026423512908	0.8348026423512908	0.8348026423512908	0.8348026423512908	0.8348026423512908	0.8348026423512908	0.8348026423512908	0.8348026423512908	0.8348026423512908	0.8348026423512908	0.8348026423512908	0.8348026423512908	0.8348026423512908	0.8348026423512908	0.8348026423512908	0.8348026423512908	0.8348026423512908	0.8348026423512908	0.8348026423512908	0.8348026423512908	0.8348026423512908	0.8348026423512908	0.8348026423512908	0.8348026423512908	0.8348026423512908	0.8348026423512908	0.8348026423512908	0.8348026423512908	0.8348026423512908	0.8348026423512908	0.8348026423512908	0.8348026423512908	0.8348026423512908	0.8348026423512908
1.0091295587872025	0.5652372124517359	0.8020598864173012	0.8742126950190373	1.0922304823686444	0.6873648618744796	0.7342919294928378	0.5393766111368248	0.668561382500485	0.7052474323937384	0.6549100313603307	0.5933221178871437	0.6835931571324882	0.6227449818779657	0.5941435010575679	0.4580230698433961	0.5512829016507776	0.819151626648026	0.8336078119805777	0.620172956197232	0.8328997845737406	0.6012941045173509	0.8679364427107611	0.927590915270877	0.740521243141504	0.6845664087368432	0.695847092001342	0.7651356761743464	0.7304913840878441	0.7304913840878441	0.7304913840878441	0.7304913840878441	0.7304913840878441	0.7304913840878441	0.7304913840878441	0.7304913840878441	0.7304913840878441	0.7304913840878441	0.7304913840878441	0.7304913840878441	0.7304913840878441	0.7304913840878441	0.7304913840878441	0.7304913840878441	0.7304913840878441	0.7304913840878441	0.7304913840878441	0.7304913840878441	0.7304913840878441	0.7304913840878441
0.07604842835823261	0.0033304915139011643	0.0	0.025488583394188687	0.0	0.00035595732535487277	0.03630744078650371	0.0033304915139011643	0.055733356083605835	0.014505305644154325	0.00014367378770854122	0.001587067158319547	0.06512651628201031	0.0926660740747216	0.11853017929629006	0.16237375481437247	0.07447126861058416	0.0	0.057873863459933145	0.06845700720849472	0.03238527947832772	0.025132626656250552	0.06084839730839606	0.0	0.00042779421920914335	0.019425915297102116	0.11620858191175876	0.0656457114024319	0.040869042411619594	0.06469872206280117	0.0033304915139011643	0.042182322108105394	0.022756406811003282	0.022756406811003282	0.022756406811003282	0.022756406811003282	0.022756406811003282	0.022756406811003282	0.022756406811003282	0.022756406811003282	0.022756406811003282	0.022756406811003282	0.022756406811003282	0.022756406811003282	0.022756406811003282	0.022756406811003282	0.022756406811003282	0.022756406811003282	0.022756406811003282	0.022756406811003282
0.144297134998864	0.07002719152142615	0.21817318073037908	0.14251784034318885	0.23570027811367983	0.22746016293909785	0.17369072061738408	0.18236620425742578	0.18233455584541527	0.1729037441026513	0.04964669168859438	0.1625095944298588	0.2358790320081838	0.21818567368247815	0.3371215863859665	0.23238041045044122	0.3508574278884272	0.20243852822440553	0.3849809460886544	0.41478102244771564	0.24859536097057403	0.4046917225956177	0.4335144275646523	0.5282159254612842	0.3699688882173943	0.3246972188090591	0.20314700832262828	0.4402637215036116	0.4269932149163773	0.09365673841496483	0.27307404880452346	0.3259298371598763	0.4440445238347534	0.34246795031596605	0.4039371018737023	0.44149826193726316	0.4227176819054827	0.4227176819054827	0.4227176819054827	0.4227176819054827	0.4227176819054827	0.4227176819054827	0.4227176819054827	0.4227176819054827	0.4227176819054827	0.4227176819054827	0.4227176819054827	0.4227176819054827	0.4227176819054827	0.4227176819054827
0.5771554223556785	0.6242011142193197	0.5326341969606198	0.5399488614844449	0.6945657868156918	0.7607006817316688	0.8007206070754617	0.7608815128643436	0.7419365162254515	0.7745917069997863	0.7299057982813667	0.9275267942026627	0.771405436587531	0.902361531448672	0.9181294079487654	0.6763237957297842	0.998183089798154	0.9832152739186685	0.7606261762118973	1.038920945985363	0.9296142858383779	0.9438556633433016	0.8700395717180212	0.8904709080374087	1.0446481059069963	1.123294954246564	0.9082288104296733	0.8517081798654006	1.0131997232913816	0.9889950417290508	0.918817397738331	0.9539062197336909	0.9539062197336909	0.9539062197336909	0.9539062197336909	0.9539062197336909	0.9539062197336909	0.9539062197336909	0.9539062197336909	0.9539062197336909	0.9539062197336909	0.9539062197336909	0.9539062197336909	0.9539062197336909	0.9539062197336909	0.9539062197336909	0.9539062197336909	0.9539062197336909	0.9539062197336909	0.9539062197336909
0.7629473737656596	0.9392315601674092	0.8603338223509807	0.7261134441542876	0.5684649428028212	0.9114423251592516	0.8086582104275862	0.6448559560736085	0.7513227449980444	0.5818328571693501	0.805104920383101	0.7337905378238069	1.0158291950744136	1.0676009445664414	1.0001057691150266	0.8439260979072956	0.837074886677693	0.6090804726519072	0.8083638437082887	0.951457698981861	0.8976360499952459	0.6924357115408908	0.6892927328844474	0.6212410071051458	0.7002375043966884	0.9406535969592715	1.1771115676540678	0.8684648159393445	0.7885264902940576	0.7108070168068776	0.9846403634682783	1.058567247722222	0.8933617143584015	0.7434821985581288	0.5511899716583162	0.7623725091130042	0.8233697150022156	0.7928711120576099	0.7928711120576099	0.7928711120576099	0.7928711120576099	0.7928711120576099	0.7928711120576099	0.7928711120576099	0.7928711120576099	0.7928711120576099	0.7928711120576099	0.7928711120576099	0.7928711120576099	0.7928711120576099
0.0	0.0	0.0	0.0	0.0	0.0	0.0	0.0	0.0766425333892445	0.24828075116871617	0.12422339846177681	0.13070662498752583	0.08149220436804143	0.13701026290738885	0.09252858069268055	0.12809206210076182	0.08115744222039811	0.10240068162095725	0.12093025214404099	0.04311451622671582	0.1348384537705073	0.030456925417633555	0.009952979962413068	0.02855010906910089	0.04264463522547003	0.04420476123969446	0.08339217206582153	0.06371126919349525	0.11384909748345508	0.07310156064310358	0.07844377267418012	0.0027015436928197432	0.040572658183499935	0.040572658183499935	0.040572658183499935	0.040572658183499935	0.040572658183499935	0.040572658183499935	0.040572658183499935	0.040572658183499935	0.040572658183499935	0.040572658183499935	0.040572658183499935	0.040572658183499935	0.040572658183499935	0.040572658183499935	0.040572658183499935	0.040572658183499935	0.040572658183499935	0.040572658183499935
0.3856410731275824	0.46499116972737536	0.3337713212390516	0.2664109340497357	0.36890489112247316	0.5959645831394501	0.14014629586149527	0.08739341493238409	0.4499102955237905	0.6713545377363147	0.5835454659951823	0.7526320498126171	0.487727641075423	0.6634704196214967	0.5695604143327381	0.22105944610938025	0.35247411515519245	0.2416084569706064	0.47860407025097684	0.40673306861116754	0.1242984742764705	0.6830943405116385	0.25446872177621593	0.8323272030400293	0.536894604102094	0.6770373824912066	0.46901251231076835	0.673213087368249	0.7546664700706172	0.5424652128265133	0.7192011703548592	0.6308331915906862	0.6308331915906862	0.6308331915906862	0.6308331915906862	0.6308331915906862	0.6308331915906862	0.6308331915906862	0.6308331915906862	0.6308331915906862	0.6308331915906862	0.6308331915906862	0.6308331915906862	0.6308331915906862	0.6308331915906862	0.6308331915906862	0.6308331915906862	0.6308331915906862	0.6308331915906862	0.6308331915906862
0.36883831224288705	0.43546642908261324	0.8159945968274221	0.6189875372439103	0.788416748670606	0.6294817917028779	0.8287679460835404	1.097234157365706	1.2388537118372407	1.4447352098778463	1.269390079931094	0.9993800769159306	1.2438508546917504	1.1347655882229855	1.4978607009962304	1.2649026804439014	1.273382859705042	1.1099009867900698	1.5958067008272179	1.4482306819600579	1.7587389271700533	1.4902766656809083	1.8551787796805266	1.86912969880795	1.9161212328959054	1.8466228748751117	1.6135764349170982	1.9469435483230522	1.9861397037942936	1.7662078291598917	1.8263065666218359	1.7276984837621976	1.591607920160311	1.7966591106011538	1.7365023928995522	2.0212806333134687	1.6619605556646542	1.7998616872940743	1.9329262710712336	1.8797403349920354	1.9063333030316345	1.9063333030316345	1.9063333030316345	1.9063333030316345	1.9063333030316345	1.9063333030316345	1.9063333030316345	1.9063333030316345	1.9063333030316345	1.9063333030316345
0.691034561111972	0.35969566483127063	0.46758635454112696	0.5036802419910783	0.49515790594755105	0.4809640134728588	0.4882787186229707	0.43785919139377566	0.4476178017527635	0.5593862190259588	0.7543663359990599	0.7579901445582178	0.6505748081598939	0.9582506539293619	0.9444222699168653	0.6629233646994355	0.7747207586453299	0.971628237917261	0.9175654965041514	0.6838193217023896	0.7969664328929735	0.9028348472343487	0.8346620032981056	0.8653799940800565	0.9620535032927304	0.7404398249410977	0.7920553853547113	0.6360792018028089	0.7359064484423837	0.8452464092941477	0.6873199412224802	0.8202357642506265	0.7638702685429409	0.6792659990965592	0.7536465696157513	0.7164562843561552	0.7164562843561552	0.7164562843561552	0.7164562843561552	0.7164562843561552	0.7164562843561552	0.7164562843561552	0.7164562843561552	0.7164562843561552	0.7164562843561552	0.7164562843561552	0.7164562843561552	0.7164562843561552	0.7164562843561552	0.7164562843561552
0.5777959676379981	0.5069765880280405	0.6449209492789579	0.704535317001431	0.6043213170015521	0.5292984163883006	0.5934197396198009	0.8048957144536422	0.6855834177773136	0.7511057896616398	0.7903702469592279	0.9100300012044554	0.8582238819941551	0.6396279887455194	0.6640057077426302	0.7519929229627722	1.0395467771550264	0.9013705051612876	1.1013125364237006	0.6994701768128636	0.7133900499803093	1.037711514409778	0.9351912330719773	0.6453326273689916	0.7702578754524803	0.8495693858038446	0.8044129540971429	0.9730168818703218	1.264773562753613	0.9333121005437104	1.0990428316486616	1.0990428316486616	1.0990428316486616	1.0990428316486616	1.0990428316486616	1.0990428316486616	1.0990428316486616	1.0990428316486616	1.0990428316486616	1.0990428316486616	1.0990428316486616	1.0990428316486616	1.0990428316486616	1.0990428316486616	1.0990428316486616	1.0990428316486616	1.0990428316486616	1.0990428316486616	1.0990428316486616	1.0990428316486616
1.141989643905847	1.2064724713263688	0.6193647535919837	0.7685342441685964	1.5047345278710127	0.6570008769672728	0.38497442643363505	1.0623586198062398	0.4818810692640774	1.3665162901622556	0.7313005293635614	0.10817658164047073	0.5053081419471401	0.1675233720345762	0.819366537799489	0.35731596377047553	0.5426181364902942	0.8237109945449642	0.6222099329194404	0.6804490094321192	0.27477363438136826	0.8358278307641579	0.33473827781709864	0.8541743445469568	0.36544323522752725	0.5539769372446466	0.828728830451199	0.46885601086549505	0.730685160459386	0.6174076492442386	0.9604918469713961	0.8288057876046449	0.818938022341658	0.5061568419801862	0.5064369164541062	0.5062968792171462	0.5062968792171462	0.5062968792171462	0.5062968792171462	0.5062968792171462	0.5062968792171462	0.5062968792171462	0.5062968792171462	0.5062968792171462	0.5062968792171462	0.5062968792171462	0.5062968792171462	0.5062968792171462	0.5062968792171462	0.5062968792171462
0.9477566932136773	1.049295526597101	0.7853859322111317	0.8891292349744538	1.0203135725177506	0.9994782111125902	0.7868937686472115	0.9611723357988513	0.9918335351420869	0.8879745508203049	1.0012488241195228	0.9490893454527294	0.8281954214702083	0.8624173058836407	0.9009081377056843	0.9718583068459835	0.8863985385696299	0.8525133670132894	0.9816782337177736	1.1303728955516892	1.0425154200313416	1.088364803091763	0.9922457363543363	1.0258271022710397	1.1686936593268729	1.0718909375612704	1.1760626648536179	0.9193773728741818	1.026918607186444	0.9180498065588129	1.1363284060270473	1.0420103476281226	1.0770331706668477	0.9106169941424545	1.0154450186502983	0.9630310063963763	0.9630310063963763	0.9630310063963763	0.9630310063963763	0.9630310063963763	0.9630310063963763	0.9630310063963763	0.9630310063963763	0.9630310063963763	0.9630310063963763	0.9630310063963763	0.9630310063963763	0.9630310063963763	0.9630310063963763	0.9630310063963763
0.550426950710282	0.3878325490411593	0.357876020901798	0.6253263198678142	0.6650252449722577	0.7158619856384252	0.483106344538028	0.5355189016535785	0.6915230763842903	0.5119701148164331	0.5532146321962765	0.4915309025405399	0.6197744220297956	0.5488411040364568	0.7471909948749236	0.7111434184597346	0.5192765447044859	0.6908258619298474	0.5253294362974987	0.8434564341386209	0.870164420141907	0.6339742092843127	0.6437692732961009	0.5580758221187769	0.4035790013795787	0.687745488286306	0.8104604098793204	0.6351146312891591	0.7254385890359445	0.6841667515793192	0.720991694267119	0.7025792229232191	0.7025792229232191	0.7025792229232191	0.7025792229232191	0.7025792229232191	0.7025792229232191	0.7025792229232191	0.7025792229232191	0.7025792229232191	0.7025792229232191	0.7025792229232191	0.7025792229232191	0.7025792229232191	0.7025792229232191	0.7025792229232191	0.7025792229232191	0.7025792229232191	0.7025792229232191	0.7025792229232191
0.8442584265451925	0.8365824570737025	0.7820625511032031	0.707680963137317	0.8519425824202156	0.8516924829752291	0.9815984514149738	0.9100121210059523	0.9726680644333741	0.849250581469041	0.958086122240571	1.0697971188828457	1.0444297896594927	1.0223688738150472	1.0595176251715894	1.0569370581681437	1.08948206795276	1.121759632015835	1.0335494750822367	0.9934355684748678	1.1176571839229659	1.0589586802069688	1.242281075243412	1.0135460276859998	0.9735082255069202	1.009119739627351	1.1802675385096109	1.0858375632324186	1.2234628631731423	1.2464036929087408	1.2045245785177872	1.2005959585871118	1.2025602685524495	1.2025602685524495	1.2025602685524495	1.2025602685524495	1.2025602685524495	1.2025602685524495	1.2025602685524495	1.2025602685524495	1.2025602685524495	1.2025602685524495	1.2025602685524495	1.2025602685524495	1.2025602685524495	1.2025602685524495	1.2025602685524495	1.2025602685524495	1.2025602685524495	1.2025602685524495
0.5246134131448016	0.3949667676320252	0.41531201355009234	0.4715922156511724	0.40247523488733644	0.4488734331306885	0.44382365827568426	0.4949391380895712	0.22055357888423335	0.4696509948807576	0.387393386165569	0.3850465047908938	0.4008780946770178	0.45672684701182176	0.4174516041399377	0.3507368849624677	0.40232442289461495	0.2585782020980568	0.20636340293955416	0.21660532337549285	0.18324477904485537	0.31748533181045413	0.2612222694943139	0.24220923778295647	0.32557182474133406	0.3905937738513851	0.43419784419884183	0.41239580902511347	0.41239580902511347	0.41239580902511347	0.41239580902511347	0.41239580902511347	0.41239580902511347	0.41239580902511347	0.41239580902511347	0.41239580902511347	0.41239580902511347	0.41239580902511347	0.41239580902511347	0.41239580902511347	0.41239580902511347	0.41239580902511347	0.41239580902511347	0.41239580902511347	0.41239580902511347	0.41239580902511347	0.41239580902511347	0.41239580902511347	0.41239580902511347	0.41239580902511347
0.3322010931275756	0.4722904979200417	0.4827485653711539	0.5596445839652318	0.47205092236656165	0.5813401435797534	0.5773619423720602	0.6544505328162723	0.8469848565204344	0.8321191739674256	0.7914255871403937	0.7558606865907304	0.5992755203222697	0.8024617205537341	0.9184103425068538	0.9962520600941633	1.0664524720641575	0.8248491873563575	0.8114960896420834	0.7644378386863114	0.8095138849670651	0.7728894879214335	0.8163006241012264	0.9085744467343219	0.8814775562106779	0.9829513266567443	0.9538230991724269	0.6029109861179525	0.7508022087637133	0.746705258529475	0.7449551362452792	1.0652440341979192	1.0438659945544875	0.9582625207123364	1.0741469272072803	1.0785356267110846	1.1261506896564943	1.1468189903743171	0.9811096999728597	0.9996098984400938	1.0624829289530653	1.2066703073586773	0.8936228817785098	1.074996900394957	1.1264869842328193	1.0624215561466581	1.118180190821416	1.0903008734840371	1.0903008734840371	1.0903008734840371
0.0	0.0	0.0	0.0	0.0	0.6732043841293041	0.0	0.4051669395606326	0.051089049395179886	0.6726983515494258	0.3214175888018348	0.023460608088943725	0.0	0.09179422919248537	0.023460608088943725	0.008672169013215	0.46492815796902753	0.22812799447790624	0.0	0.3644617597633271	0.20466738638896254	0.0	0.26832714169533345	0.20466738638896254	0.0	0.46492815796902753	0.31992222367039164	0.18257639322521418	0.45676202153569073	0.8865439395314817	0.2557564357841424	0.6332949340385389	0.28788921288630115	0.46059207346242004	0.46059207346242004	0.46059207346242004	0.46059207346242004	0.46059207346242004	0.46059207346242004	0.46059207346242004	0.46059207346242004	0.46059207346242004	0.46059207346242004	0.46059207346242004	0.46059207346242004	0.46059207346242004	0.46059207346242004	0.46059207346242004	0.46059207346242004	0.46059207346242004
0.0	0.0	1.2393931771210325	0.0	0.043096084782017874	0.16769232263286835	0.7442734950422971	0.0	0.0	0.043096084782017874	0.41906089364345184	0.0	0.0	0.0	0.0	0.043096084782017874	0.000929559152184748	0.043096084782017874	0.0	0.4236669306227519	1.256253121778171	0.0	1.538369638394998	0.41906089364345184	0.666355588302644	0.3252126013988453	0.5821471792970202	1.2562531217781707	0.16769232263286835	1.9116817592793227	0.47808736393042317	0.7011774102602792	0.5896323870953513	0.5896323870953513	0.5896323870953513	0.5896323870953513	0.5896323870953513	0.5896323870953513	0.5896323870953513	0.5896323870953513	0.5896323870953513	0.5896323870953513	0.5896323870953513	0.5896323870953513	0.5896323870953513	0.5896323870953513	0.5896323870953513	0.5896323870953513	0.5896323870953513	0.5896323870953513
0.8798283007506084	0.9983905246008254	0.8930521436781729	0.7590722646475284	0.8296971403166303	0.911145042505393	0.8491869945499205	0.7823494921911834	0.8937338472398128	0.8502691252573811	1.0709800113794825	0.9454337488749155	1.0579118611600484	1.0317793570020997	1.0982474287815929	1.0425546055091472	1.065293740155147	0.9639351829049132	1.0456420254591485	0.9997119754325806	1.0188210819640355	1.009266528698308	1.009266528698308	1.009266528698308	1.009266528698308	1.009266528698308	1.009266528698308	1.009266528698308	1.009266528698308	1.009266528698308	1.009266528698308	1.009266528698308	1.009266528698308	1.009266528698308	1.009266528698308	1.009266528698308	1.009266528698308	1.009266528698308	1.009266528698308	1.009266528698308	1.009266528698308	1.009266528698308	1.009266528698308	1.009266528698308	1.009266528698308	1.009266528698308	1.009266528698308	1.009266528698308	1.009266528698308	1.009266528698308
0.7532647951509958	0.7921059722070973	0.838842504199312	0.752509432412769	0.79901436798699	0.8347862887283047	0.8268954527531795	0.689415462922352	0.6510470340926078	0.8204146411749413	0.7870401832660017	0.8758053402778672	0.8212723938952782	0.8616994869379321	0.9697975088878664	0.9318445691336761	0.8697239133312794	0.8899340715205275	0.891087716751159	0.8815175400589774	0.8064109742631014	0.9788431349891829	0.8926270546261421	0.8926270546261421	0.8926270546261421	0.8926270546261421	0.8926270546261421	0.8926270546261421	0.8926270546261421	0.8926270546261421	0.8926270546261421	0.8926270546261421	0.8926270546261421	0.8926270546261421	0.8926270546261421	0.8926270546261421	0.8926270546261421	0.8926270546261421	0.8926270546261421	0.8926270546261421	0.8926270546261421	0.8926270546261421	0.8926270546261421	0.8926270546261421	0.8926270546261421	0.8926270546261421	0.8926270546261421	0.8926270546261421	0.8926270546261421	0.8926270546261421
1.0930804503764586	1.05108102638856	1.0930750578125268	1.1041323771005656	1.1291494036937477	1.207265317916131	0.9900711503123816	1.041534790469364	1.161180172649542	1.1328508870466185	1.0853207290726643	1.1081064024615364	1.1458350596954079	1.1283383922859007	1.1713901502803081	1.0869486917564535	1.2448262979491178	1.0403790515858666	1.112308630652782	0.9570969845424477	1.1112855872833562	1.1904806411827054	1.150883114233031	1.150883114233031	1.150883114233031	1.150883114233031	1.150883114233031	1.150883114233031	1.150883114233031	1.150883114233031	1.150883114233031	1.150883114233031	1.150883114233031	1.150883114233031	1.150883114233031	1.150883114233031	1.150883114233031	1.150883114233031	1.150883114233031	1.150883114233031	1.150883114233031	1.150883114233031	1.150883114233031	1.150883114233031	1.150883114233031	1.150883114233031	1.150883114233031	1.150883114233031	1.150883114233031	1.150883114233031
1.050381166255941	0.9418687985284768	1.0449458590921097	1.0335257734221013	1.0510545411874428	1.091963404232011	1.057087136231899	1.0918201026455758	1.076672942266954	1.1323504519697227	1.1037510490466642	1.1447409600409544	1.1575514389353436	1.0343084234178237	0.9964266613232121	0.9440490349415054	1.057793874501344	1.0233946485368055	1.1097627956634264	1.066578722100116	1.066578722100116	1.066578722100116	1.066578722100116	1.066578722100116	1.066578722100116	1.066578722100116	1.066578722100116	1.066578722100116	1.066578722100116	1.066578722100116	1.066578722100116	1.066578722100116	1.066578722100116	1.066578722100116	1.066578722100116	1.066578722100116	1.066578722100116	1.066578722100116	1.066578722100116	1.066578722100116	1.066578722100116	1.066578722100116	1.066578722100116	1.066578722100116	1.066578722100116	1.066578722100116	1.066578722100116	1.066578722100116	1.066578722100116	1.066578722100116
[truncated: 6 more columns]
