# Supplementary material for: Neuronal tuning aligns dynamically with object and texture manifolds across the visual hierarchy
Source: Nat Neurosci. 2026 Mar 10;29(4):864–75. doi: 10.1038/s41593-026-02207-1 (PMC13061647; doi:10.1038/s41593-026-02207-1)
Supplement: Supplementary file 10 — Attribution data for time windows 5, 10, 20, 25 and 50 ms, for panel b. Time window specific evolution trajectory of time windows 10, 20, 25 and 50 ms, for panel c. [file 41593_2026_2207_MOESM10_ESM.zip › ExtendedFig4_Source_data/FigureExtended4C_src_normresp_wdw_160-180_BigGAN_mean.csv]

0	1	2	3	4	5	6	7	8	9	10	11	12	13	14	15	16	17	18	19	20	21	22	23	24	25	26	27	28	29	30	31	32	33	34	35	36	37	38	39	40	41	42	43	44	45	46	47	48	49
0.7327081044749498	0.7156464796718256	0.7866292670877443	0.6640614417693079	0.9047778695275182	0.8366739572022343	0.7256596379150592	0.8653703617592794	0.8783056067979921	0.856081147580422	0.9011357709902851	0.972928994534589	0.8415136927138479	0.8107610777801175	0.8711748572333168	0.9107494769074362	0.8695035498047221	1.0037468944840713	0.9200693356576589	0.7539850107166559	0.846926562308073	0.8485428227333626	0.939844043953645	0.8143127390392965	0.9157641263118648	0.9312040602650707	0.9088750282624237	0.8554292014604191	0.848518516098659	0.878590188980671	0.8447626791869424	0.7425280399426952	0.953007510241088	1.0092064559334488	0.9543746614668316	0.9584321331785468	0.9702977475630953	0.7966121431526375	0.8995528825314228	0.8438935887237116	0.9062341285329814	0.9770082896405687	0.8880305384687361	0.855291020817087	0.8954802287163633	0.9313887872652417	0.9613697691282721	0.9463792781967569	0.9463792781967569	0.9463792781967569
0.7803168845947265	0.818168039424446	0.9374494302761591	0.8256228107656798	0.9015685927111785	0.8271557822737885	1.012681561188652	0.8835732143393974	0.8706144487665606	0.9163483658366681	0.9243757300796214	0.9441675995204735	0.99374955981004	1.0371047982417287	0.948533641651552	0.9709312679010162	0.8667366246430743	1.0546958890406808	0.9289835922499617	0.8755412766349016	0.9472095808278411	0.9918044084032884	0.94128463968883	0.9862808634746432	0.9287762883515114	0.8482867364408545	1.034776745993518	1.0344016578797244	0.947682542224796	0.9982874783471749	0.85134789444268	0.9025203446113506	1.1916363945498927	1.1589183698683365	0.9926483512574258	1.075783360562881	1.075783360562881	1.075783360562881	1.075783360562881	1.075783360562881	1.075783360562881	1.075783360562881	1.075783360562881	1.075783360562881	1.075783360562881	1.075783360562881	1.075783360562881	1.075783360562881	1.075783360562881	1.075783360562881
0.295507510872117	0.2413144193284466	0.37154859538184	0.43041866850565513	0.4146647193141358	0.5353344754145641	0.40975123983479095	0.336825687115141	0.4786381430522746	0.5229819554903935	0.30551588539963437	0.48814994793872774	0.4544824384917326	0.4740163590087911	0.5124952890271328	0.6486377945878736	0.5795973765232546	0.30757366017516125	0.47088599524883734	0.6835749041625514	0.3853432394620102	0.6051604126314485	0.3883039354971983	0.5791338282292592	0.5590263588374723	0.3486488773782355	0.5101171453755842	0.4578356730509175	0.4396106313279431	0.5568316830279788	0.4991351644130734	0.443565943247625	0.4816493727139926	0.4626076579808088	0.4626076579808088	0.4626076579808088	0.4626076579808088	0.4626076579808088	0.4626076579808088	0.4626076579808088	0.4626076579808088	0.4626076579808088	0.4626076579808088	0.4626076579808088	0.4626076579808088	0.4626076579808088	0.4626076579808088	0.4626076579808088	0.4626076579808088	0.4626076579808088
0.8433619876030181	0.8510552004980323	0.9177422015622462	1.0453086297376806	1.022135225936573	0.8948648064852351	1.0171634907202336	0.8979542726792956	1.1721671633733832	0.9587104575446025	1.0843478654500902	1.050840754341195	1.010058489730288	1.0567122450503854	0.9249037786130054	0.9810933906427538	0.9716879244574387	0.8830907268805649	0.9992468837283529	1.0957693918617406	1.0484091249589103	1.0247482142694908	0.9965869197339914	0.9987367435750145	0.8296007617636318	0.8942589840194866	0.8435398334905372	1.0202139005462691	0.792548923532445	1.0254667364706522	1.0262252716270166	0.9313594663797548	0.991580980763661	0.8710310964408857	1.033608096007062	0.9925672593658361	1.0342606299911647	1.0362068769833086	1.0352337534872367	1.0352337534872367	1.0352337534872367	1.0352337534872367	1.0352337534872367	1.0352337534872367	1.0352337534872367	1.0352337534872367	1.0352337534872367	1.0352337534872367	1.0352337534872367	1.0352337534872367
0.6879278159158566	0.6168210616647769	0.5237488649266486	0.5147897976286931	0.6236048620787664	0.5302610517033106	0.5391176268164397	0.484264292459842	0.5103053310830507	0.6408235014510212	0.7350873255906397	0.6736220037878404	0.6580762194766928	0.5737547087943671	0.6140272688273488	0.6293436364645132	0.7783872407866715	0.46807302412359136	0.6658558636811506	0.7124646358510425	0.5600739155627439	0.6500526940759421	0.6425571277345076	0.6237605901367658	0.5707066363820665	0.7059310908007931	0.7143208913047744	0.4818181982929972	0.6519871942376292	0.6403752054519184	0.6461811998447738	0.6461811998447738	0.6461811998447738	0.6461811998447738	0.6461811998447738	0.6461811998447738	0.6461811998447738	0.6461811998447738	0.6461811998447738	0.6461811998447738	0.6461811998447738	0.6461811998447738	0.6461811998447738	0.6461811998447738	0.6461811998447738	0.6461811998447738	0.6461811998447738	0.6461811998447738	0.6461811998447738	0.6461811998447738
1.128110162269215	0.9451968403909514	0.7745162495579666	0.8126794781600242	1.0033371141093208	0.7392436087227297	0.8995205727209684	0.7308261154572219	0.8529651557429067	0.8391653890962714	0.9110664499787235	0.8712064146800379	0.8035138444751847	1.0667985788593441	0.7577349724733559	0.7471792955249608	0.8114659028362788	0.8676640363341077	0.8354926560538247	0.8965727617460547	1.0976650463635906	0.841083114476943	0.995735859131096	0.9337158519309137	0.7102270899667193	0.8566816344658588	0.8651066223557287	0.7771271022753092	0.7050841901559397	0.9138359424679098	1.0538804673787951	0.8597889209863793	1.126773440806374	0.8610124575974014	1.0897868389635113	1.0945266270538683	0.7655738112769324	0.7940017018308935	0.9774997709151388	0.7663282197008618	0.8719139953080004	0.8719139953080004	0.8719139953080004	0.8719139953080004	0.8719139953080004	0.8719139953080004	0.8719139953080004	0.8719139953080004	0.8719139953080004	0.8719139953080004
0.9189170338262318	0.6997007071787947	0.9093444118430822	0.9731667116020477	1.0523263154512248	1.088883500194941	1.0282104194333865	0.9046713030716892	1.0339130786306545	0.7654143502118855	0.8754623794819004	0.7625720971702313	0.9843331757329852	0.903552977868883	0.8299784618793	0.7409865334245579	0.9384317161860867	0.8749613619777752	0.9026528096696509	0.7840405911097935	0.9962139702441224	0.8730136538640955	0.680315486701207	1.055313691554509	1.0134199758675828	0.6972957152795491	0.855357845573566	0.855357845573566	0.855357845573566	0.855357845573566	0.855357845573566	0.855357845573566	0.855357845573566	0.855357845573566	0.855357845573566	0.855357845573566	0.855357845573566	0.855357845573566	0.855357845573566	0.855357845573566	0.855357845573566	0.855357845573566	0.855357845573566	0.855357845573566	0.855357845573566	0.855357845573566	0.855357845573566	0.855357845573566	0.855357845573566	0.855357845573566
0.7715153087714052	0.753168972007426	0.8251451058669738	0.7746716599010524	0.8496253426306616	0.7286106786074334	0.7406848836548874	0.8167466230496467	0.8671364888010687	0.9090940772011007	0.8864329704304809	0.8551113943720553	0.8478563863753894	0.8167397940113484	0.7778833950225834	0.8257240847193714	0.9071356659024453	0.7431342348122233	0.9216490941412263	0.9270633826473982	1.032427225509584	1.0926192015199094	1.0045425896237328	0.9924543735793553	0.9567397269728292	0.8593560067085416	0.893654546850842	0.8765052767796918	0.8765052767796918	0.8765052767796918	0.8765052767796918	0.8765052767796918	0.8765052767796918	0.8765052767796918	0.8765052767796918	0.8765052767796918	0.8765052767796918	0.8765052767796918	0.8765052767796918	0.8765052767796918	0.8765052767796918	0.8765052767796918	0.8765052767796918	0.8765052767796918	0.8765052767796918	0.8765052767796918	0.8765052767796918	0.8765052767796918	0.8765052767796918	0.8765052767796918
0.6630477786209249	0.7188185403009957	0.7773329037330491	0.9951267796659775	0.92559265036143	1.0546004595619118	0.85906749400352	0.9168260583082997	0.9666290454329535	1.0418435836971072	1.0178445652390302	1.0435168953077358	0.8757286304012618	1.1120489028995624	1.0769011405386604	1.0546366538847276	0.9481682586438633	0.8449760116093702	1.1307886772844018	1.0757393197631924	0.9706311810019542	0.9922598281905047	0.9959382789392915	0.954189120919835	1.0152057676582629	1.0934812714562152	0.9324169037991404	1.0145273335457037	1.1064349569579435	0.9947893887432672	1.0591137671787272	1.2185726660714475	1.031338576349962	0.964621219134168	0.9979798977420651	0.9979798977420651	0.9979798977420651	0.9979798977420651	0.9979798977420651	0.9979798977420651	0.9979798977420651	0.9979798977420651	0.9979798977420651	0.9979798977420651	0.9979798977420651	0.9979798977420651	0.9979798977420651	0.9979798977420651	0.9979798977420651	0.9979798977420651
0.7609840679118426	0.36209270263506727	0.5541410560073639	0.4984440944994598	0.6693230382690434	0.7571089520232174	0.7830651252569469	0.7731995891022303	0.8075416491794091	0.8600019035552098	0.8140755962297602	0.8892284072661173	0.8940512909551691	0.9713744391365896	1.0292544666170615	1.0246191584925501	1.1665645122021266	0.9890666477943434	0.880925712974918	1.0298648671690098	0.8904368904394163	1.214323536758926	0.9627347493092044	1.0054392945843447	1.1359002642179559	1.0030307851566922	1.0463206430770684	1.0553514907217554	0.9222550354304935	1.2026902483383253	1.0958347243446556	1.1161998355448481	0.9943492995790323	1.0552745675619402	1.0552745675619402	1.0552745675619402	1.0552745675619402	1.0552745675619402	1.0552745675619402	1.0552745675619402	1.0552745675619402	1.0552745675619402	1.0552745675619402	1.0552745675619402	1.0552745675619402	1.0552745675619402	1.0552745675619402	1.0552745675619402	1.0552745675619402	1.0552745675619402
0.8575048280987877	0.8080568783393631	0.8254528402166353	0.694874270144506	0.7140241188010463	0.5188751372619378	0.6444796682802574	0.5760964691173526	0.6650433742326323	0.8827693490358406	0.7427474862701398	0.8927769070486724	0.9781753953575625	1.0583229237625686	0.7334393036672295	0.850613038168445	0.8396559172380273	0.9333653066179989	0.7902400308760994	0.9319580800654022	1.0533123855755353	0.8562527718773998	0.8773433912596703	0.7110686468670516	1.0244771862257707	1.028192782059059	0.9264218648604522	0.7011989277284432	0.8715705181092628	0.7269344307365168	1.0253329247387897	0.8761336777376533	0.8761336777376533	0.8761336777376533	0.8761336777376533	0.8761336777376533	0.8761336777376533	0.8761336777376533	0.8761336777376533	0.8761336777376533	0.8761336777376533	0.8761336777376533	0.8761336777376533	0.8761336777376533	0.8761336777376533	0.8761336777376533	0.8761336777376533	0.8761336777376533	0.8761336777376533	0.8761336777376533
0.46838794354245894	0.4322056189711246	0.4446251098300145	0.5243372666826778	0.41750674401127547	0.5601852740677984	0.48140988417364566	0.5262171083657343	0.6680639191716572	0.5290757116758259	0.583105785499771	0.6011582271177371	0.624675272939381	0.6569667890798515	0.6042788969617158	0.7266343329913579	0.7066371469695578	0.6824641438161271	0.7029278942631396	0.7895607557455827	0.858290485282711	0.7507033738643079	0.8246749783299716	0.9762287281433202	0.7453493818319779	0.9288803486502993	0.9761708086796572	0.942601584729727	0.9674099202935973	0.9287238896536263	0.9973762824309995	0.9630500860423129	0.9630500860423129	0.9630500860423129	0.9630500860423129	0.9630500860423129	0.9630500860423129	0.9630500860423129	0.9630500860423129	0.9630500860423129	0.9630500860423129	0.9630500860423129	0.9630500860423129	0.9630500860423129	0.9630500860423129	0.9630500860423129	0.9630500860423129	0.9630500860423129	0.9630500860423129	0.9630500860423129
0.8517728147019142	0.955475207806037	0.9227511097281762	1.064624703794932	0.9816037191832219	0.9585239416153084	0.8614180483934696	0.8852105815875378	0.884896172727747	0.94524989637867	0.9665318350654599	1.004495080260434	1.0371725003506709	0.9382783574472823	1.0055238191731313	1.0924613861062622	1.037950196419758	0.9840352206210895	0.9464132142825791	1.0033253978387573	1.072307508704105	1.0354896429370812	0.9409219957149683	1.0605429533964301	0.9600282843046455	0.9106743371493458	0.9974944492337603	0.9072909271286813	0.8510924082050619	1.022076734500039	0.6840014696982575	0.8530391020991482	0.8530391020991482	0.8530391020991482	0.8530391020991482	0.8530391020991482	0.8530391020991482	0.8530391020991482	0.8530391020991482	0.8530391020991482	0.8530391020991482	0.8530391020991482	0.8530391020991482	0.8530391020991482	0.8530391020991482	0.8530391020991482	0.8530391020991482	0.8530391020991482	0.8530391020991482	0.8530391020991482
0.9842981103675907	1.0078144125528763	0.8848085798117429	0.8564999014499736	0.9035242461021287	0.867802684896995	0.808372362553156	0.8290572537615379	0.9065910047406934	0.9637883401502548	0.7766818265308544	0.9046347456121326	1.0704016966722536	0.8059392211415649	0.953932222142034	1.053672984586977	1.1701306967922644	0.829263999691845	0.9305549653006961	0.7482046943870382	0.8163985601955912	0.9708124643514597	0.9022675090100244	0.9215280735570563	1.0293684018325564	0.9207995861400045	0.9477515406778314	1.0241517962465865	0.8800412400478704	0.9229868184888038	1.216352801183848	1.014636324263202	1.115494562723525	1.115494562723525	1.115494562723525	1.115494562723525	1.115494562723525	1.115494562723525	1.115494562723525	1.115494562723525	1.115494562723525	1.115494562723525	1.115494562723525	1.115494562723525	1.115494562723525	1.115494562723525	1.115494562723525	1.115494562723525	1.115494562723525	1.115494562723525
0.4666389740075724	0.4745427916606461	0.6299074553594576	0.7488776914700389	0.7239988274213168	0.7495363675838727	0.5287058820034138	0.7346556625303734	0.8306253581572619	0.8549572815793508	0.796934213738604	0.7436563643640184	0.8177941748245043	0.7098155801929846	0.7357213793773739	1.1455278100807793	0.7781250351822583	0.8371198308672697	0.6701642394142315	0.7379603177341361	0.8757121655502651	0.8607513419985895	0.79005393186571	0.9227499501277794	0.8899980015292356	0.8929763790055849	0.8230104325349878	0.8997680387093347	0.9618236898317046	0.7850307126802514	0.8734272012559781	0.8734272012559781	0.8734272012559781	0.8734272012559781	0.8734272012559781	0.8734272012559781	0.8734272012559781	0.8734272012559781	0.8734272012559781	0.8734272012559781	0.8734272012559781	0.8734272012559781	0.8734272012559781	0.8734272012559781	0.8734272012559781	0.8734272012559781	0.8734272012559781	0.8734272012559781	0.8734272012559781	0.8734272012559781
0.7255413525834599	0.5942587587321322	0.6107274493424696	0.6695503695051149	0.7207577648303607	0.7676073498250533	0.8513167009098893	0.9898656070530649	0.8639152077777978	0.7782940173383864	0.8803062147172368	0.7751261767001257	0.9726116670763306	0.963464178509864	0.7853016518509056	0.8861413059753784	0.6710576127335667	0.7758766322464246	0.8580756880326229	1.0341667092593088	0.9724914177332721	1.066291938590726	0.842062419375801	0.9541771789832634	0.9541771789832634	0.9541771789832634	0.9541771789832634	0.9541771789832634	0.9541771789832634	0.9541771789832634	0.9541771789832634	0.9541771789832634	0.9541771789832634	0.9541771789832634	0.9541771789832634	0.9541771789832634	0.9541771789832634	0.9541771789832634	0.9541771789832634	0.9541771789832634	0.9541771789832634	0.9541771789832634	0.9541771789832634	0.9541771789832634	0.9541771789832634	0.9541771789832634	0.9541771789832634	0.9541771789832634	0.9541771789832634	0.9541771789832634
0.6915550177881541	0.8271360171571389	0.7395069665361538	0.7895147152969773	0.7071146243071087	0.9071662255150919	0.7351725744985249	0.8234243799078401	0.8383821301223942	0.6794750633115405	0.9441261440491693	0.8263767437810259	0.9216393685902329	0.8709212392280937	0.9995848437447941	0.7646773893012704	0.8937899290525892	0.8321970558513075	1.0038870657768562	0.7955429233434366	0.707317270275066	0.9271542252341164	0.9032942411609707	0.9152242331975435	0.9152242331975435	0.9152242331975435	0.9152242331975435	0.9152242331975435	0.9152242331975435	0.9152242331975435	0.9152242331975435	0.9152242331975435	0.9152242331975435	0.9152242331975435	0.9152242331975435	0.9152242331975435	0.9152242331975435	0.9152242331975435	0.9152242331975435	0.9152242331975435	0.9152242331975435	0.9152242331975435	0.9152242331975435	0.9152242331975435	0.9152242331975435	0.9152242331975435	0.9152242331975435	0.9152242331975435	0.9152242331975435	0.9152242331975435
0.8680648495421843	0.6126229880426967	0.8535883582361736	0.7226884090723459	0.7374860121285505	0.9515682959316198	0.839126833644126	0.7517700257892534	0.6186100075407683	0.6215372105702688	0.5840255409582504	0.7387539306412275	0.6758449092264721	0.6280397040647147	0.92552134069216	0.8615573403891557	0.5537759370306886	0.8279008829345336	0.8079698003943405	0.7699876371940165	0.9075702762271709	1.1974554977837362	0.9012642157338655	0.9770404341427921	0.5018590656144676	0.8996082109915022	0.6167813332530769	0.9345315043078938	0.6918752002301548	0.5505047659344	0.6211899830822774	0.6211899830822774	0.6211899830822774	0.6211899830822774	0.6211899830822774	0.6211899830822774	0.6211899830822774	0.6211899830822774	0.6211899830822774	0.6211899830822774	0.6211899830822774	0.6211899830822774	0.6211899830822774	0.6211899830822774	0.6211899830822774	0.6211899830822774	0.6211899830822774	0.6211899830822774	0.6211899830822774	0.6211899830822774
0.9876559454411554	0.9457003418951291	1.0768366497006747	1.0922019360964035	0.9800515802646033	1.1504949530415338	1.0212219736247092	1.1001405471956263	1.0090234242017815	0.9313414084979389	0.8619058988400248	0.9168431624124206	1.004968536465806	0.9613515305221828	0.9612112800933719	0.853282292458445	0.8648351364505537	1.0150254815821929	0.9538074736043012	1.0160881067254313	0.9462545771627474	0.7862276513363615	0.8325569252055449	0.9371187342974855	0.9162580944311064	1.0522237358995565	0.9372460292952407	0.7867687390196842	0.8883852544686738	0.7737636289447737	1.01684178722087	0.8912242492440453	0.9540330182324576	0.9540330182324576	0.9540330182324576	0.9540330182324576	0.9540330182324576	0.9540330182324576	0.9540330182324576	0.9540330182324576	0.9540330182324576	0.9540330182324576	0.9540330182324576	0.9540330182324576	0.9540330182324576	0.9540330182324576	0.9540330182324576	0.9540330182324576	0.9540330182324576	0.9540330182324576
0.8603384572854924	0.8537500315807531	0.9739746370690364	0.842545087449133	0.7776634799261379	0.6692205935041872	0.7655362782266726	0.8795870881052263	0.820696161599594	0.8497313992618973	0.8128442175532542	0.7508287277849558	0.7470726664299209	0.8187739139332932	0.9133807435754986	0.7626012075400506	0.8426324798439422	0.8527886924413305	1.0238522352581336	0.8778129963811755	1.0514126428651944	1.0095860520820823	0.945608945584976	0.9294265667126264	1.0309084982223842	0.7881000254749957	0.7995099923335112	1.0131067180992996	0.9147463354474247	0.8877883909474437	0.9024378687022352	0.8312579349092412	0.9806855296541847	1.0793372886913226	0.9197437579690516	0.9995405233301872	0.9995405233301872	0.9995405233301872	0.9995405233301872	0.9995405233301872	0.9995405233301872	0.9995405233301872	0.9995405233301872	0.9995405233301872	0.9995405233301872	0.9995405233301872	0.9995405233301872	0.9995405233301872	0.9995405233301872	0.9995405233301872
0.624231263158068	0.6577722738397696	0.6521593493736362	0.554610875560454	0.755710528940286	0.6429381916221754	0.5271578319990139	0.6123145789553192	0.7248791041066146	0.5067122615431962	0.4186953379855627	0.503075713871911	0.6176883347696758	0.5113420509644392	0.5243585981510163	0.5389247563023524	0.5548312325481576	0.7603220237845106	0.5023741472029725	0.5664303776555341	0.5758749697022227	0.524973408212302	0.46737329101979264	0.5197595277342303	0.48208347750860314	0.5738183759894065	0.6061680825257978	0.6291931134391565	0.6176805979824772	0.6176805979824772	0.6176805979824772	0.6176805979824772	0.6176805979824772	0.6176805979824772	0.6176805979824772	0.6176805979824772	0.6176805979824772	0.6176805979824772	0.6176805979824772	0.6176805979824772	0.6176805979824772	0.6176805979824772	0.6176805979824772	0.6176805979824772	0.6176805979824772	0.6176805979824772	0.6176805979824772	0.6176805979824772	0.6176805979824772	0.6176805979824772
0.3548480799906298	0.3432883000860643	0.35400198087816054	0.2504042784251232	0.17892857178315258	0.26540224721696226	0.5031907373021772	0.5348025389331164	0.41234331430102916	0.3958761738017751	0.6408578243065157	0.6670855063005852	0.36767415530431213	0.4671558619930984	0.49185840915874646	0.5990658862026574	0.36789821264542144	0.19522308504558902	0.4711669557704014	0.4032311300951023	0.5213130529485113	0.38509932078479026	0.5157498035113095	0.47599123936473364	0.38053769997699366	0.27348395978236384	0.5755799417714156	0.4369573366025952	0.4942608477957877	0.4656090921991915	0.4656090921991915	0.4656090921991915	0.4656090921991915	0.4656090921991915	0.4656090921991915	0.4656090921991915	0.4656090921991915	0.4656090921991915	0.4656090921991915	0.4656090921991915	0.4656090921991915	0.4656090921991915	0.4656090921991915	0.4656090921991915	0.4656090921991915	0.4656090921991915	0.4656090921991915	0.4656090921991915	0.4656090921991915	0.4656090921991915
0.5436539449825862	0.7309788678556131	0.6256381489481209	0.8485144877471659	0.7273443391720327	0.7198556366656316	0.7497772315081168	0.7760997163294958	0.7442185669781203	0.7145217294970023	0.7524620536088447	0.7877721492118005	0.7552338739556849	0.7418360861345132	0.7549916314521383	0.7387005754692229	0.7764543527798161	0.671661778140126	0.8493786539562965	0.7065303819389641	0.8104132544748126	0.7472538956417936	0.7676956368265491	0.6096818537291266	0.835573171964307	0.6685312888134579	0.7520522303888825	0.7520522303888825	0.7520522303888825	0.7520522303888825	0.7520522303888825	0.7520522303888825	0.7520522303888825	0.7520522303888825	0.7520522303888825	0.7520522303888825	0.7520522303888825	0.7520522303888825	0.7520522303888825	0.7520522303888825	0.7520522303888825	0.7520522303888825	0.7520522303888825	0.7520522303888825	0.7520522303888825	0.7520522303888825	0.7520522303888825	0.7520522303888825	0.7520522303888825	0.7520522303888825
0.7250283378326376	0.6875808479930248	0.7189960836793224	0.7093518960163131	0.7228802243338751	0.6651557070460175	0.7446906875331141	0.7544982117093687	0.8298828329547195	0.5987431172073523	0.7023552271232694	0.6167943649819158	0.7101092321530267	0.719035781390695	0.806196332149952	0.7221711344377172	0.7533638513139361	0.7648656330216852	0.874384627883296	0.7696013877995629	0.7548088061282121	0.7590975796715026	0.7569531928998574	0.7569531928998574	0.7569531928998574	0.7569531928998574	0.7569531928998574	0.7569531928998574	0.7569531928998574	0.7569531928998574	0.7569531928998574	0.7569531928998574	0.7569531928998574	0.7569531928998574	0.7569531928998574	0.7569531928998574	0.7569531928998574	0.7569531928998574	0.7569531928998574	0.7569531928998574	0.7569531928998574	0.7569531928998574	0.7569531928998574	0.7569531928998574	0.7569531928998574	0.7569531928998574	0.7569531928998574	0.7569531928998574	0.7569531928998574	0.7569531928998574
0.6554487131683099	0.7009765717655929	0.7930083930475739	0.80975881877685	0.7688064886155443	0.7972984157301968	0.8333840421925015	0.836559603595528	0.8316404611977083	0.7846330312938005	0.9430746106962572	0.734800826808806	0.7891694778991948	0.8056974001268499	0.7163271842311704	0.7085197748770421	0.7188038279065397	0.8123558648643432	0.7143612916785038	0.7061682348161314	0.7127467539134807	0.7792280619663341	0.8263726825946974	0.8368514714479959	0.8358958628348988	0.765507588219594	0.7287223492689714	0.7471149687442827	0.7471149687442827	0.7471149687442827	0.7471149687442827	0.7471149687442827	0.7471149687442827	0.7471149687442827	0.7471149687442827	0.7471149687442827	0.7471149687442827	0.7471149687442827	0.7471149687442827	0.7471149687442827	0.7471149687442827	0.7471149687442827	0.7471149687442827	0.7471149687442827	0.7471149687442827	0.7471149687442827	0.7471149687442827	0.7471149687442827	0.7471149687442827	0.7471149687442827
0.9653646130259822	1.1551994058597566	0.8861691196307416	0.8022954995177617	0.8805686246686674	0.7506527243992321	0.8201444754730189	0.8768913804335644	0.8732700729087579	1.030206677607026	0.9397703434816013	0.8151907395714401	0.6782819647508113	1.0609531067073301	0.848553724845713	0.8823552178270034	0.9956996508236258	1.0890979850740192	0.8352639769621304	0.822765669806277	1.0691449085568243	0.9510491712512381	1.1435623273856435	0.9500809436735762	0.9761414383658003	1.0112243443224984	0.8818208242451925	0.8456017819325828	0.6678323586116859	0.7567170702721344	0.7567170702721344	0.7567170702721344	0.7567170702721344	0.7567170702721344	0.7567170702721344	0.7567170702721344	0.7567170702721344	0.7567170702721344	0.7567170702721344	0.7567170702721344	0.7567170702721344	0.7567170702721344	0.7567170702721344	0.7567170702721344	0.7567170702721344	0.7567170702721344	0.7567170702721344	0.7567170702721344	0.7567170702721344	0.7567170702721344
0.8321948185029371	0.9858983976837807	0.8161872586847791	0.9861015877641599	0.902684774574516	0.7450275496121721	0.8128518535569041	0.7906566020178766	0.8000267177433992	0.8511592586772139	0.9564808671064334	0.9567973488330064	0.9271389144473875	0.9356547271056909	0.8452343484739556	1.051338946283975	1.2381218511538026	0.9011453655667457	0.9582721693471993	1.1872773337937903	1.042682738406486	1.0198954736803336	0.893935916243812	1.1160011124769482	0.7454530293209993	1.053212927290636	0.9856221268563785	0.8901888173192417	1.0679442599979039	0.9762863493885952	0.9436759776335291	0.8643097080393141	0.8753595129103128	1.157332409762489	0.968918319216675	0.9971213978578602	1.0788616454740911	0.7562075691887054	0.9175346073313982	0.9175346073313982	0.9175346073313982	0.9175346073313982	0.9175346073313982	0.9175346073313982	0.9175346073313982	0.9175346073313982	0.9175346073313982	0.9175346073313982	0.9175346073313982	0.9175346073313982
0.0642430331025232	0.018585613565809834	0.12914726481628155	0.10016104685256588	0.08951776624426783	0.13737349989482348	0.025818592660297714	0.04606868853317198	0.07348100554570522	0.06686396814904559	0.018585613565809834	0.03717122713161967	0.077347026444134	0.0002042806300125381	0.029021514641187157	0.03717122713161967	0.04199875383696543	0.04149651171489519	0.03717122713161967	0.13772293340532718	0.10475121457854446	0.12362134409503349	0.038123256867922735	0.11831949076598458	0.047432379408261914	0.049026104310524	0.06597676644243607	0.09067717570866234	0.033213277117048405	0.0	0.07525325769856303	0.04460848685612008	0.07276635458972577	0.08656601428564938	0.030236209369504354	0.06344948645106718	0.12477765387583692	0.13205185953744608	0.05213844452744721	0.033715518884262795	0.09612064400537956	0.19568561880707652	0.14590313140622804	0.14590313140622804	0.14590313140622804	0.14590313140622804	0.14590313140622804	0.14590313140622804	0.14590313140622804	0.14590313140622804
0.7346697063558697	0.6421939585158685	0.7073051169210977	0.7174793933278003	0.7750959942848703	0.7040689722296622	0.7514786335801503	0.8078335797457914	0.7990224920558368	0.8357841857495775	0.8856638740166208	0.8776664647098498	0.9064460166872903	0.9977714763883784	0.8252421252412634	0.8773094150521326	1.0280282104141114	0.9462849180861483	0.9887215364947453	0.9738542128518979	0.8939047688646321	1.0037980527984423	0.8913444400602836	0.9970256880959976	0.9134377700926118	0.8873457865094811	0.9464032991480985	1.028557934653926	0.9874806169010123	0.9874806169010123	0.9874806169010123	0.9874806169010123	0.9874806169010123	0.9874806169010123	0.9874806169010123	0.9874806169010123	0.9874806169010123	0.9874806169010123	0.9874806169010123	0.9874806169010123	0.9874806169010123	0.9874806169010123	0.9874806169010123	0.9874806169010123	0.9874806169010123	0.9874806169010123	0.9874806169010123	0.9874806169010123	0.9874806169010123	0.9874806169010123
0.9731084204446001	1.0275833730992927	0.8762840166915636	0.8781017537752999	0.897640359461431	1.221519147035625	0.950728974796772	0.7602772430125356	0.9724349966281057	0.8745640381807483	0.993344811403924	1.1310409310278655	0.8577069471231212	1.0473411533790573	0.8491974815605711	0.9440721794958421	0.7873802393220689	0.9236929488070429	1.0032265615206422	0.9127200313911307	0.9971560482458636	1.0750060908516024	0.9748620860468081	0.9890581440163991	1.021587570822396	1.0053228574193975	1.0053228574193975	1.0053228574193975	1.0053228574193975	1.0053228574193975	1.0053228574193975	1.0053228574193975	1.0053228574193975	1.0053228574193975	1.0053228574193975	1.0053228574193975	1.0053228574193975	1.0053228574193975	1.0053228574193975	1.0053228574193975	1.0053228574193975	1.0053228574193975	1.0053228574193975	1.0053228574193975	1.0053228574193975	1.0053228574193975	1.0053228574193975	1.0053228574193975	1.0053228574193975	1.0053228574193975
0.8836193326474271	0.7890901700522642	0.9754405461075132	0.8791624736159743	0.7818106410690009	0.8442070379787677	0.8329826908871591	0.9326143399796343	0.9098248310605214	0.9120881808653662	0.8502789115122966	0.9106281170361517	0.9817768668736615	0.8961585840541043	0.9697160937735071	0.8938433613764902	0.8465067784783586	0.8493214013090314	0.9177908933317649	1.0090487123205651	0.8938041252029882	0.9514264187617767	0.9514264187617767	0.9514264187617767	0.9514264187617767	0.9514264187617767	0.9514264187617767	0.9514264187617767	0.9514264187617767	0.9514264187617767	0.9514264187617767	0.9514264187617767	0.9514264187617767	0.9514264187617767	0.9514264187617767	0.9514264187617767	0.9514264187617767	0.9514264187617767	0.9514264187617767	0.9514264187617767	0.9514264187617767	0.9514264187617767	0.9514264187617767	0.9514264187617767	0.9514264187617767	0.9514264187617767	0.9514264187617767	0.9514264187617767	0.9514264187617767	0.9514264187617767
0.730582104462683	0.6825184971814778	0.7372503726875232	0.8354889736757296	0.9123217251409206	0.8324577112758583	0.8220799905679083	0.8107249835223375	0.7561308786335709	0.8224577234871103	0.8511438990707598	0.7850528293091152	0.8063839429339519	0.7065688985471268	0.7165365582626425	0.8111439041189031	0.8060368296646702	0.8409170508929269	0.8384085792898018	0.7231898930892106	0.9886853486065632	0.9665098142180374	0.9243974156179632	0.9454536149180003	0.9454536149180003	0.9454536149180003	0.9454536149180003	0.9454536149180003	0.9454536149180003	0.9454536149180003	0.9454536149180003	0.9454536149180003	0.9454536149180003	0.9454536149180003	0.9454536149180003	0.9454536149180003	0.9454536149180003	0.9454536149180003	0.9454536149180003	0.9454536149180003	0.9454536149180003	0.9454536149180003	0.9454536149180003	0.9454536149180003	0.9454536149180003	0.9454536149180003	0.9454536149180003	0.9454536149180003	0.9454536149180003	0.9454536149180003
0.4520398238147002	0.5936006192542813	0.6061397232570439	0.5534033827664838	0.5410637954688826	0.5197815432581561	0.5398991437314444	0.5771118960041406	0.5432200889896346	0.6780347579021564	0.5918291323894962	0.49689543139866593	0.6558722574778942	0.7612291202496945	0.9315632208981306	0.7366228949294212	0.32027783626259826	0.47585706935687294	0.34721779986908224	0.3198229694822683	0.37088188081070256	0.34535242514648545	0.34535242514648545	0.34535242514648545	0.34535242514648545	0.34535242514648545	0.34535242514648545	0.34535242514648545	0.34535242514648545	0.34535242514648545	0.34535242514648545	0.34535242514648545	0.34535242514648545	0.34535242514648545	0.34535242514648545	0.34535242514648545	0.34535242514648545	0.34535242514648545	0.34535242514648545	0.34535242514648545	0.34535242514648545	0.34535242514648545	0.34535242514648545	0.34535242514648545	0.34535242514648545	0.34535242514648545	0.34535242514648545	0.34535242514648545	0.34535242514648545	0.34535242514648545
1.0779736896373457	1.1064545708737077	0.8433048905829343	1.107206283818942	0.9406485854162822	1.076514448156939	1.0405590702951895	0.9920938343398382	0.9573215205681822	0.9946458824065049	0.9523503675802921	0.9298896677105267	0.9466165962060346	1.0638217973954425	1.0506558636293113	0.9719387138044057	0.9910499168852493	0.9931710160685835	0.9512431529271412	0.986994169794159	1.0473770296361118	1.0256338297130227	1.162334278856522	1.1368216044564032	0.9738489472839488	1.055335275870176	1.055335275870176	1.055335275870176	1.055335275870176	1.055335275870176	1.055335275870176	1.055335275870176	1.055335275870176	1.055335275870176	1.055335275870176	1.055335275870176	1.055335275870176	1.055335275870176	1.055335275870176	1.055335275870176	1.055335275870176	1.055335275870176	1.055335275870176	1.055335275870176	1.055335275870176	1.055335275870176	1.055335275870176	1.055335275870176	1.055335275870176	1.055335275870176
0.9633545646552821	0.7297026919878773	0.7757972724719319	1.010251455540806	0.877179713172074	0.7181309818426984	0.9012476743103509	0.8878225290189727	1.068710264716227	0.951176197930168	0.7006294470717499	0.9692293634748813	0.8907618866188569	0.9347288514631411	0.8143818650148905	0.9257667743061253	0.9519375386169634	0.8692526394952238	1.0591347137316902	0.8525633552495325	0.9558490344906113	0.9558490344906113	0.9558490344906113	0.9558490344906113	0.9558490344906113	0.9558490344906113	0.9558490344906113	0.9558490344906113	0.9558490344906113	0.9558490344906113	0.9558490344906113	0.9558490344906113	0.9558490344906113	0.9558490344906113	0.9558490344906113	0.9558490344906113	0.9558490344906113	0.9558490344906113	0.9558490344906113	0.9558490344906113	0.9558490344906113	0.9558490344906113	0.9558490344906113	0.9558490344906113	0.9558490344906113	0.9558490344906113	0.9558490344906113	0.9558490344906113	0.9558490344906113	0.9558490344906113
0.5962183460899821	0.5849958784085991	0.6398778182848922	0.5493241545973672	0.5645534878531266	0.7236071855722519	0.5338392135909124	0.5951424835098653	0.4814730212914113	0.50051766987037	0.5652719573160017	0.5612714924318498	0.5793116547057221	0.6851240207897565	0.8793509773440216	0.8002017504536295	0.6447746843905692	0.7374166102283162	0.6106636411365721	0.6107542660610419	0.5653511871766805	0.6408108912233667	0.6030810392000236	0.6030810392000236	0.6030810392000236	0.6030810392000236	0.6030810392000236	0.6030810392000236	0.6030810392000236	0.6030810392000236	0.6030810392000236	0.6030810392000236	0.6030810392000236	0.6030810392000236	0.6030810392000236	0.6030810392000236	0.6030810392000236	0.6030810392000236	0.6030810392000236	0.6030810392000236	0.6030810392000236	0.6030810392000236	0.6030810392000236	0.6030810392000236	0.6030810392000236	0.6030810392000236	0.6030810392000236	0.6030810392000236	0.6030810392000236	0.6030810392000236
0.7887022256751312	0.7354687081024789	0.7864334422276663	0.7028366917610067	0.7575014948446728	0.8745658271409962	0.8148982830483208	0.6965205191536122	0.831692774361272	0.8347631222189635	0.8496894167939001	0.8391956872725889	0.7643077132607368	0.8379305728728776	0.7895149906563491	0.8528251158077382	0.6994819346591364	0.825716573904373	0.8542887036089908	0.8528248566758473	0.853556780142419	0.853556780142419	0.853556780142419	0.853556780142419	0.853556780142419	0.853556780142419	0.853556780142419	0.853556780142419	0.853556780142419	0.853556780142419	0.853556780142419	0.853556780142419	0.853556780142419	0.853556780142419	0.853556780142419	0.853556780142419	0.853556780142419	0.853556780142419	0.853556780142419	0.853556780142419	0.853556780142419	0.853556780142419	0.853556780142419	0.853556780142419	0.853556780142419	0.853556780142419	0.853556780142419	0.853556780142419	0.853556780142419	0.853556780142419
0.6814676069306436	0.41685757915998856	0.46854479946357475	0.5359063668822207	0.8516914903940905	0.5937444031237626	0.5092062139764832	0.8906505952458993	0.9559824633890108	0.6690101768684997	0.7850506341913218	0.9719815649208625	0.6379864755419153	0.8438217792746312	0.7691859956799424	0.7597735098535259	0.8484468160716343	0.6342468538157219	0.6183493368708727	0.7334616356956842	0.7775190867361448	0.7346717631348668	0.5434009386824155	0.6617099077433504	0.49903234874514396	0.5117607182517074	0.8268425955400377	0.5713163517115963	0.800917011716859	0.6508206757907316	0.8191239562236727	0.8399564331990769	0.6663320590778372	0.6379538282113942	0.9284874311646676	0.783220629688031	0.783220629688031	0.783220629688031	0.783220629688031	0.783220629688031	0.783220629688031	0.783220629688031	0.783220629688031	0.783220629688031	0.783220629688031	0.783220629688031	0.783220629688031	0.783220629688031	0.783220629688031	0.783220629688031
0.810945647512482	0.7426938045022318	0.6201625962956449	0.6755637988388702	0.7526899759875879	0.8364291917610811	0.7822091216943633	0.7175963463723802	0.8715641164123966	0.7535090524577093	0.7188097062647646	0.734703442978607	0.7562236449678942	0.8776457751453743	0.775620522152551	0.834085299958416	0.8048529110554835	0.8048529110554835	0.8048529110554835	0.8048529110554835	0.8048529110554835	0.8048529110554835	0.8048529110554835	0.8048529110554835	0.8048529110554835	0.8048529110554835	0.8048529110554835	0.8048529110554835	0.8048529110554835	0.8048529110554835	0.8048529110554835	0.8048529110554835	0.8048529110554835	0.8048529110554835	0.8048529110554835	0.8048529110554835	0.8048529110554835	0.8048529110554835	0.8048529110554835	0.8048529110554835	0.8048529110554835	0.8048529110554835	0.8048529110554835	0.8048529110554835	0.8048529110554835	0.8048529110554835	0.8048529110554835	0.8048529110554835	0.8048529110554835	0.8048529110554835
0.6836890467849278	0.661950703942987	0.7041146421789166	0.8457536028329266	0.7111722210374885	0.7512957326203082	0.8123516894510273	0.7169492392572282	0.8419815605619807	0.6890932712994857	0.6703731173857734	0.7305696628968634	0.8024104876509961	0.7201242043289774	0.7634448549123158	0.7545150836957246	0.6914414096993008	0.7708742603934801	0.6735803645801214	0.686563136724238	0.688866261427115	0.6888935788339288	0.6440266075151425	0.7076884115137219	0.6758575095144322	0.6758575095144322	0.6758575095144322	0.6758575095144322	0.6758575095144322	0.6758575095144322	0.6758575095144322	0.6758575095144322	0.6758575095144322	0.6758575095144322	0.6758575095144322	0.6758575095144322	0.6758575095144322	0.6758575095144322	0.6758575095144322	0.6758575095144322	0.6758575095144322	0.6758575095144322	0.6758575095144322	0.6758575095144322	0.6758575095144322	0.6758575095144322	0.6758575095144322	0.6758575095144322	0.6758575095144322	0.6758575095144322
0.9352004059248736	0.9626449583895782	0.8090772726712107	0.9463793848622704	1.1701947427839827	1.0083931402085289	0.7416731795821836	0.8916237696855549	0.8791483897599716	0.9529313461845198	0.8441793387207602	0.9760963420387366	0.7406111696037343	1.0562012314874336	0.7028528768462684	0.7998828286610291	0.9542437198247683	0.938568728441119	0.9464062241329436	0.9464062241329436	0.9464062241329436	0.9464062241329436	0.9464062241329436	0.9464062241329436	0.9464062241329436	0.9464062241329436	0.9464062241329436	0.9464062241329436	0.9464062241329436	0.9464062241329436	0.9464062241329436	0.9464062241329436	0.9464062241329436	0.9464062241329436	0.9464062241329436	0.9464062241329436	0.9464062241329436	0.9464062241329436	0.9464062241329436	0.9464062241329436	0.9464062241329436	0.9464062241329436	0.9464062241329436	0.9464062241329436	0.9464062241329436	0.9464062241329436	0.9464062241329436	0.9464062241329436	0.9464062241329436	0.9464062241329436
0.6590924576520774	0.644922169521214	0.532231966699748	0.6110830774576003	0.5829447573993582	0.45940632841831736	0.6020940678686967	0.662517216003225	0.6941557664273528	0.6840498923742572	0.5807140855933367	0.6407792491051384	0.653344586141814	0.6222307739278591	0.7347509848263911	0.7166869937747526	0.6493454028372734	0.6499994685321483	0.7438616443714748	0.7028608471134584	0.6899939119970689	0.6964273795552637	0.6964273795552637	0.6964273795552637	0.6964273795552637	0.6964273795552637	0.6964273795552637	0.6964273795552637	0.6964273795552637	0.6964273795552637	0.6964273795552637	0.6964273795552637	0.6964273795552637	0.6964273795552637	0.6964273795552637	0.6964273795552637	0.6964273795552637	0.6964273795552637	0.6964273795552637	0.6964273795552637	0.6964273795552637	0.6964273795552637	0.6964273795552637	0.6964273795552637	0.6964273795552637	0.6964273795552637	0.6964273795552637	0.6964273795552637	0.6964273795552637	0.6964273795552637
0.8247158941666194	0.7184845784933482	0.6380329005032767	0.7535028984553096	0.7075743145515109	0.7322665523869434	0.6898036644567661	0.7419428674636203	0.7401834489355454	0.7097046721044507	0.724944060519998	0.724944060519998	0.724944060519998	0.724944060519998	0.724944060519998	0.724944060519998	0.724944060519998	0.724944060519998	0.724944060519998	0.724944060519998	0.724944060519998	0.724944060519998	0.724944060519998	0.724944060519998	0.724944060519998	0.724944060519998	0.724944060519998	0.724944060519998	0.724944060519998	0.724944060519998	0.724944060519998	0.724944060519998	0.724944060519998	0.724944060519998	0.724944060519998	0.724944060519998	0.724944060519998	0.724944060519998	0.724944060519998	0.724944060519998	0.724944060519998	0.724944060519998	0.724944060519998	0.724944060519998	0.724944060519998	0.724944060519998	0.724944060519998	0.724944060519998	0.724944060519998	0.724944060519998
0.659604389752945	0.6640362917771373	0.6510487765038837	0.5880453104259503	0.474469626359057	0.5378408056878264	0.5480463193611386	0.6622983128852947	0.6278451078581911	0.6244774575452932	0.6360986283502221	0.542894556314369	0.663979133587558	0.6177909808880471	0.6613027875807717	0.4851161144888581	0.5454947976821385	0.7052717552562879	0.6253832764692132	0.6253832764692132	0.6253832764692132	0.6253832764692132	0.6253832764692132	0.6253832764692132	0.6253832764692132	0.6253832764692132	0.6253832764692132	0.6253832764692132	0.6253832764692132	0.6253832764692132	0.6253832764692132	0.6253832764692132	0.6253832764692132	0.6253832764692132	0.6253832764692132	0.6253832764692132	0.6253832764692132	0.6253832764692132	0.6253832764692132	0.6253832764692132	0.6253832764692132	0.6253832764692132	0.6253832764692132	0.6253832764692132	0.6253832764692132	0.6253832764692132	0.6253832764692132	0.6253832764692132	0.6253832764692132	0.6253832764692132
0.6526468540475276	0.5157771191474028	0.5961511538988324	0.8192711816787225	0.6414920439051914	0.5088493403811151	0.5949389991605593	0.6571044173832733	0.7448555008083421	1.0949695206656584	0.594113131336737	0.534544768267147	0.871019205749246	0.6980996470834548	0.7327775856871303	0.906111595332254	1.0897810703456032	0.8288782940249373	0.7432794082435625	0.8015650007031636	0.8928440783286893	0.9608033729015479	0.945420850820692	0.975764465474243	1.328557022195939	0.8627516145880786	0.6841751908287539	0.9644030340618044	1.033356688008772	0.8077330772646379	0.9367488910938511	0.8722409841792444	0.8722409841792444	0.8722409841792444	0.8722409841792444	0.8722409841792444	0.8722409841792444	0.8722409841792444	0.8722409841792444	0.8722409841792444	0.8722409841792444	0.8722409841792444	0.8722409841792444	0.8722409841792444	0.8722409841792444	0.8722409841792444	0.8722409841792444	0.8722409841792444	0.8722409841792444	0.8722409841792444
0.6306999400596063	0.4586469345576168	0.4604153503907831	0.6814993637418085	0.5480836991107945	0.6554498703009498	0.5207812580715411	0.6538951911133877	0.6840890902532292	0.6518726773981819	0.5450703796969485	0.5865112085449132	0.513386245372594	0.3070621683196438	0.5256652293748301	0.5978545378975316	0.6040699489369273	0.614944764139171	0.526865675119321	0.6128294726595163	0.575694067889786	0.5425421496550595	0.6055927036239714	0.6067110776358781	0.6061518906299248	0.6061518906299248	0.6061518906299248	0.6061518906299248	0.6061518906299248	0.6061518906299248	0.6061518906299248	0.6061518906299248	0.6061518906299248	0.6061518906299248	0.6061518906299248	0.6061518906299248	0.6061518906299248	0.6061518906299248	0.6061518906299248	0.6061518906299248	0.6061518906299248	0.6061518906299248	0.6061518906299248	0.6061518906299248	0.6061518906299248	0.6061518906299248	0.6061518906299248	0.6061518906299248	0.6061518906299248	0.6061518906299248
0.9741350910944818	0.958812173271122	0.7711918743286224	1.004281431489925	0.8996735126507457	0.9437807264291911	1.1325336219559854	0.9019679319425106	1.051865799535927	0.6130258565113375	0.7710110009639995	0.6920184287376685	0.6920184287376685	0.6920184287376685	0.6920184287376685	0.6920184287376685	0.6920184287376685	0.6920184287376685	0.6920184287376685	0.6920184287376685	0.6920184287376685	0.6920184287376685	0.6920184287376685	0.6920184287376685	0.6920184287376685	0.6920184287376685	0.6920184287376685	0.6920184287376685	0.6920184287376685	0.6920184287376685	0.6920184287376685	0.6920184287376685	0.6920184287376685	0.6920184287376685	0.6920184287376685	0.6920184287376685	0.6920184287376685	0.6920184287376685	0.6920184287376685	0.6920184287376685	0.6920184287376685	0.6920184287376685	0.6920184287376685	0.6920184287376685	0.6920184287376685	0.6920184287376685	0.6920184287376685	0.6920184287376685	0.6920184287376685	0.6920184287376685
1.0328111390981738	0.7968537609816102	1.0550548618775615	0.6822136546576627	0.5650661480413318	0.872885266443816	0.9234675465161207	0.7728784131561783	0.8293597544654507	0.6763773833922178	0.8338828985152358	0.8842407410160807	0.9711598742648537	0.7239091482574644	0.934156921432546	0.9683102168345677	0.7415100574894302	0.9178290681454928	0.8296695628174615	0.8296695628174615	0.8296695628174615	0.8296695628174615	0.8296695628174615	0.8296695628174615	0.8296695628174615	0.8296695628174615	0.8296695628174615	0.8296695628174615	0.8296695628174615	0.8296695628174615	0.8296695628174615	0.8296695628174615	0.8296695628174615	0.8296695628174615	0.8296695628174615	0.8296695628174615	0.8296695628174615	0.8296695628174615	0.8296695628174615	0.8296695628174615	0.8296695628174615	0.8296695628174615	0.8296695628174615	0.8296695628174615	0.8296695628174615	0.8296695628174615	0.8296695628174615	0.8296695628174615	0.8296695628174615	0.8296695628174615
0.39661115804836794	0.5681437908759162	0.5593575855953457	0.5568726179067421	0.590761114576766	0.602840098506851	0.464916801015235	0.5057675969702866	0.4958115352752952	0.4797975756422885	0.2982347513353005	0.6113127650522848	0.44531221252820136	0.6187780587331123	0.4246194877826565	0.5216987732578844	0.5216987732578844	0.5216987732578844	0.5216987732578844	0.5216987732578844	0.5216987732578844	0.5216987732578844	0.5216987732578844	0.5216987732578844	0.5216987732578844	0.5216987732578844	0.5216987732578844	0.5216987732578844	0.5216987732578844	0.5216987732578844	0.5216987732578844	0.5216987732578844	0.5216987732578844	0.5216987732578844	0.5216987732578844	0.5216987732578844	0.5216987732578844	0.5216987732578844	0.5216987732578844	0.5216987732578844	0.5216987732578844	0.5216987732578844	0.5216987732578844	0.5216987732578844	0.5216987732578844	0.5216987732578844	0.5216987732578844	0.5216987732578844	0.5216987732578844	0.5216987732578844
0.35168539119054604	0.30567479285607296	0.28903620559463183	0.22089357022380668	0.48208443340774026	0.3868439661448472	0.39753101629260346	0.3039678353895928	0.5998882596425272	0.19928299706096714	0.40496835037172085	0.31026332691514713	0.3094471531040909	0.18700935538898217	0.24624457498669822	0.43541349367133064	0.4195479493598992	0.5751323198654711	0.5430881155145962	0.3109966750579866	0.45458400022780904	0.4433449075245941	0.4457368460240532	0.49266010694776563	0.41924689215625605	0.5873111627482569	0.6654291716716189	0.5465747649420069	0.6060019683068129	0.6060019683068129	0.6060019683068129	0.6060019683068129	0.6060019683068129	0.6060019683068129	0.6060019683068129	0.6060019683068129	0.6060019683068129	0.6060019683068129	0.6060019683068129	0.6060019683068129	0.6060019683068129	0.6060019683068129	0.6060019683068129	0.6060019683068129	0.6060019683068129	0.6060019683068129	0.6060019683068129	0.6060019683068129	0.6060019683068129	0.6060019683068129
0.699759956357581	0.7568786854755637	0.5144096832262861	0.6163109685853725	0.724144623619012	0.5890585868895573	0.6560355474425671	0.5870510421756299	0.6855092572341341	0.5904219796808213	0.6894705169477634	0.62026502075656	0.8028577481755865	0.6989877121012008	0.815379625183075	0.7278967217049678	0.7844583030540133	0.7570723605284008	0.7908353795713086	0.6204799401158901	0.7116693162451547	0.7433072322888126	0.7347651726468231	0.7390362024678178	0.7390362024678178	0.7390362024678178	0.7390362024678178	0.7390362024678178	0.7390362024678178	0.7390362024678178	0.7390362024678178	0.7390362024678178	0.7390362024678178	0.7390362024678178	0.7390362024678178	0.7390362024678178	0.7390362024678178	0.7390362024678178	0.7390362024678178	0.7390362024678178	0.7390362024678178	0.7390362024678178	0.7390362024678178	0.7390362024678178	0.7390362024678178	0.7390362024678178	0.7390362024678178	0.7390362024678178	0.7390362024678178	0.7390362024678178
0.7236443835102228	0.8492800087987656	0.6659429994618984	0.7373233179578573	0.5916792619675186	0.7881151165842294	0.6857999089617526	0.7286045009864821	0.6558870975636847	0.8413992683471394	0.5521697715692153	0.581168048870581	0.5912081636006392	0.6698348380906555	0.5439060084200849	0.8334011082018674	0.6833323072012927	0.682888829951866	0.8033380426861887	0.6583385822034771	0.648344781161412	0.6533416816824446	0.6533416816824446	0.6533416816824446	0.6533416816824446	0.6533416816824446	0.6533416816824446	0.6533416816824446	0.6533416816824446	0.6533416816824446	0.6533416816824446	0.6533416816824446	0.6533416816824446	0.6533416816824446	0.6533416816824446	0.6533416816824446	0.6533416816824446	0.6533416816824446	0.6533416816824446	0.6533416816824446	0.6533416816824446	0.6533416816824446	0.6533416816824446	0.6533416816824446	0.6533416816824446	0.6533416816824446	0.6533416816824446	0.6533416816824446	0.6533416816824446	0.6533416816824446
0.6087924656991472	0.8705176623804227	0.7182222845349728	0.8408279742486561	0.577119362244759	0.6657391664879883	0.7225293918442309	0.723032162362006	0.6391225435593788	0.5043559470593011	0.7731515929592591	0.765275000107443	0.7639995583234219	0.7390506205695688	0.6318389073489091	0.6287829284592302	0.65169472851085	0.7450356726302977	0.6983652005705738	0.6983652005705738	0.6983652005705738	0.6983652005705738	0.6983652005705738	0.6983652005705738	0.6983652005705738	0.6983652005705738	0.6983652005705738	0.6983652005705738	0.6983652005705738	0.6983652005705738	0.6983652005705738	0.6983652005705738	0.6983652005705738	0.6983652005705738	0.6983652005705738	0.6983652005705738	0.6983652005705738	0.6983652005705738	0.6983652005705738	0.6983652005705738	0.6983652005705738	0.6983652005705738	0.6983652005705738	0.6983652005705738	0.6983652005705738	0.6983652005705738	0.6983652005705738	0.6983652005705738	0.6983652005705738	0.6983652005705738
0.7075087676139417	0.7423090867604427	0.8115804845776288	0.723775117262215	0.6400319175847853	0.6804617186022703	0.6489552866467204	0.6302219371570748	0.8318756252304461	0.7705127185980992	0.7025710144077383	0.7893864801846344	0.8300213410559031	0.8529353294449237	0.7054182559124471	0.7183049575670295	0.8387327692341225	0.8618651682650245	0.7051522446219923	0.9083990568023466	0.8067756507121694	0.8067756507121694	0.8067756507121694	0.8067756507121694	0.8067756507121694	0.8067756507121694	0.8067756507121694	0.8067756507121694	0.8067756507121694	0.8067756507121694	0.8067756507121694	0.8067756507121694	0.8067756507121694	0.8067756507121694	0.8067756507121694	0.8067756507121694	0.8067756507121694	0.8067756507121694	0.8067756507121694	0.8067756507121694	0.8067756507121694	0.8067756507121694	0.8067756507121694	0.8067756507121694	0.8067756507121694	0.8067756507121694	0.8067756507121694	0.8067756507121694	0.8067756507121694	0.8067756507121694
0.3646929875119913	0.1848635477993428	0.24635451331790592	0.18135936304153707	0.20150055374658976	0.35707264041753406	0.4529832315494558	0.45838862294056715	0.2659618065897027	0.27763612703803514	0.5613434186532861	0.5332424938597862	0.5433600749594241	0.5298277956094348	0.57585662284076	0.5652753539895968	0.519340507961565	0.49761063060541283	0.8215345014955158	0.6706175180308923	0.7391718356720344	0.672029241909275	0.8769524925081308	0.8926742679313605	0.89463165923821	1.196302046349976	0.9138208013687162	1.044029204349642	1.0611105808069412	0.9481085365030283	0.7590951855828055	0.7840011947808387	1.1145773816822522	0.8430629053672751	0.7602482337554742	0.8022832544810582	0.7693742145923911	1.0194309022684758	0.788368546959329	0.6966058431953289	0.6096756953700271	0.653140769282678	0.653140769282678	0.653140769282678	0.653140769282678	0.653140769282678	0.653140769282678	0.653140769282678	0.653140769282678	0.653140769282678
0.2628346717433725	0.1303741817508834	0.08364208391132621	0.2802301632586602	0.2459028206239274	0.20429525593049927	0.24614416794784846	0.15120684092760925	0.34130429525863926	0.11887908292440144	0.15285517639542595	0.3084376145262084	0.4182633718530153	0.7383900274448737	0.6846167786717022	0.7917105631419185	0.47072263880585374	0.9939791070775432	0.6852033224756976	0.8218796044590816	0.9634604262615751	1.3141275259306437	1.1097755060000896	0.8398525298194778	1.022582140343119	0.6322722826876078	0.692357324615242	0.9881246419127792	0.9718209831042528	1.1555137800258142	0.7813863448261225	0.7608028353860853	1.1128550927928766	0.6550341779357305	1.1635161862844077	0.9393398615453237	1.2986195074468982	0.926693718595998	1.218403710816707	0.8113183878733697	0.8549009786654523	0.6712593601160601	0.8880680148992003	0.8988476993764553	1.1743213197880726	0.8660004006224618	1.0201608602052674	1.0201608602052674	1.0201608602052674	1.0201608602052674
0.7108309551293751	0.8693814521425077	0.8289234311337084	0.8776928083578525	0.9745877528787289	0.8741175090207909	0.9081813831739273	1.0181652645829202	1.114596683198134	0.9467478470961598	0.9760205605320551	0.9030586728190756	0.9972545586329185	0.9919381907191842	1.00227517746374	0.8707608530812173	0.9456971548246843	1.1511732206113283	0.9706927981483101	1.106908619654166	0.9583588361429427	0.9984310580512864	0.9547056027096397	1.0985886195527383	1.0421277397254545	0.992482307273462	0.9403384042021934	0.964630572214557	1.0241508840405005	1.0708950029553097	0.9612544617006492	1.155198599639605	0.9586279404453812	1.1144556354003061	1.0755856087788982	1.0847370031846197	1.014437829209349	1.1907618756152163	0.9877101949808287	1.101587226179774	0.9760186267371342	1.038802926458454	1.038802926458454	1.038802926458454	1.038802926458454	1.038802926458454	1.038802926458454	1.038802926458454	1.038802926458454	1.038802926458454
0.5998303603977153	0.4573068187936993	0.6922106099316047	0.618148326210179	0.5663243280683681	0.6518251370849159	0.7137721473382584	0.694935970959565	0.5679328764423273	0.8201844076458592	0.7724440826936243	0.6790643234626612	0.6853096428292563	0.8108214146084625	0.6214568826911825	0.7005502951184641	0.7961920276982678	0.975294955810458	0.6867608058266451	0.766581536636633	0.7598797540505668	0.7586236955418351	0.5697424676783532	0.8363552270474715	0.7302918329856026	0.7637364830009303	0.97370914757044	0.9453882031938199	0.7592415371285631	0.6985439229057839	0.697430220847466	0.7087268964650433	0.5111079960766164	0.7320361543913513	0.7208014004799798	0.9176540193690064	0.8092917968604643	0.9037342446960595	0.9319415460679226	0.7965054272847626	0.7301935797203548	0.8195855721104862	0.8118070021711398	0.7354309458143684	0.791345718432671	0.7786175109707896	0.7849816147017302	0.7849816147017302	0.7849816147017302	0.7849816147017302
0.9303822943964526	0.7847890536435828	0.8706475131580291	0.8214435659611674	0.6587661972249127	0.9415231292604007	0.9507479490283216	1.1710034460034684	1.133665630280795	0.9273758297551167	0.853448979983197	0.9290300838658492	0.737624291120201	0.8691147861490567	1.1908060695480724	1.0468541336853485	1.1223547047548235	1.0308215272900694	1.0186130742210426	1.0725732500105825	1.1011649683653058	1.2145451149568496	0.9245868444214158	0.9063900665697256	1.0198386693904777	0.8534314891946566	0.7400412972948993	0.9028185519138151	1.0922701555406853	0.9190586142550062	1.2425098290032026	0.894797708065992	1.2171265077263174	0.8639839695372339	1.0659352993298206	1.0261106982395911	1.2749593734350533	1.0744377240901766	0.9654744290118153	1.0276372605595425	1.0790685191305234	1.131513091038828	1.1088195504501392	1.1201663207444839	1.1201663207444839	1.1201663207444839	1.1201663207444839	1.1201663207444839	1.1201663207444839	1.1201663207444839
0.5686411736707471	0.8372654430420997	0.8434813667933672	0.9214194069025248	0.8223394627282423	0.8223643705945617	0.9418621637917314	0.9714427786278533	0.9010892364486148	0.8303010001626523	0.6886038512303054	0.5789934770125498	0.6337986641214276	0.6337986641214276	0.6337986641214276	0.6337986641214276	0.6337986641214276	0.6337986641214276	0.6337986641214276	0.6337986641214276	0.6337986641214276	0.6337986641214276	0.6337986641214276	0.6337986641214276	0.6337986641214276	0.6337986641214276	0.6337986641214276	0.6337986641214276	0.6337986641214276	0.6337986641214276	0.6337986641214276	0.6337986641214276	0.6337986641214276	0.6337986641214276	0.6337986641214276	0.6337986641214276	0.6337986641214276	0.6337986641214276	0.6337986641214276	0.6337986641214276	0.6337986641214276	0.6337986641214276	0.6337986641214276	0.6337986641214276	0.6337986641214276	0.6337986641214276	0.6337986641214276	0.6337986641214276	0.6337986641214276	0.6337986641214276
0.9192681223065927	0.892750558530813	0.9035917846962809	0.9135294710272525	0.6998289610874981	0.6077671718590486	0.6948824436990733	0.8317169617860894	0.7608600643311508	0.7084148346626299	0.9847556272653439	0.8738649480133954	0.8075075928134173	0.8214010407258058	0.8766453873976447	0.6239890994823011	0.7279475553825142	0.7230096016094003	0.4597179564949582	0.6539209507579777	0.7296780729532562	0.933592315118076	0.6597300522014468	0.7528678292224951	0.8104618179175319	0.9225469194133165	0.8167540141942531	0.7922779776981551	0.7518468503343647	0.7776458662379478	1.040454227440524	0.772535393168471	0.8020882109973292	0.6918102352586558	0.6971134549214376	0.8544947004871848	0.8882982706436676	0.9088363584922632	0.9333605604599489	0.8147940568811913	0.7544709242334692	0.7846324905573302	0.7846324905573302	0.7846324905573302	0.7846324905573302	0.7846324905573302	0.7846324905573302	0.7846324905573302	0.7846324905573302	0.7846324905573302
0.7763657272937994	0.8127573626342501	0.834588288515557	0.700792456446309	0.7846761267883529	0.7305372475509893	0.8313713109275973	0.8097743998573143	0.7987283412495917	0.7915369136590759	0.7796557341347372	0.8527865384556093	0.7310469160789109	0.7666305644415873	0.9615852517838926	0.8785914120026119	0.7773516493500867	0.8786830663356373	1.0089727053721762	0.9461561906379439	0.9087632250268369	0.9623687479887508	0.9835721919857326	0.9172205853527935	0.9366309485270344	0.8802690131543683	0.9525896163091112	0.997270276229159	0.9442007555382224	1.0082461642863088	1.0387083593969086	0.8963683474583264	1.0806643264007858	0.9464823101589442	1.0427045140764928	0.9380334843190676	1.101648399538385	0.9241189090684954	0.9676717045692081	0.9563720332750912	0.8383571668504155	0.9087082894888759	1.020625110060952	0.9920955617076438	0.8862485775530592	0.9391720696303515	0.9391720696303515	0.9391720696303515	0.9391720696303515	0.9391720696303515
0.1298957914915044	0.31227548050363374	0.00031829979290784927	0.0	0.1473725831551965	0.08607366611168474	0.1287379297164399	0.0	0.2548542486854892	0.2885669957755446	0.14349489792982917	0.14349489792982917	0.0	0.0	0.10114893411798184	0.1113593507556601	0.6150666554081855	0.12366409842710739	0.1113593507556601	0.4304846937894875	0.1113593507556601	0.14349489792982917	0.0	0.14349489792982917	0.31912534303382745	0.0	0.0	0.14349489792982917	0.0	0.014756968213389265	0.0	0.0057731847971737625	0.0	0.014756968213389265	0.11167765054856794	0.33510894460566715	0.05742123181814445	0.0	0.2493993635442357	0.31912534303382745	0.2551725484783971	0.2722328276462691	0.08765086342480498	0.3354730296559204	0.1759487448969061	0.2557108872764133	0.2557108872764133	0.2557108872764133	0.2557108872764133	0.2557108872764133
0.7376430702374236	0.5047888785926685	0.6141075902332357	0.41900042231048157	0.6379404965708736	0.6641442683305141	0.6846445251715679	0.5900330887488805	0.6832262954051878	0.5970904849098813	0.49371299943239155	0.5239749261945224	0.6333832388450006	0.7642432163993343	0.6432992806778571	0.5687636824164574	0.8053420132209451	0.7545302067572718	0.7450559790487326	0.7722736771765962	0.8375497777751029	0.7310540083660912	0.9342563939049952	0.8604818683819909	0.7192062471512893	1.1450485642984676	0.6484807289765679	0.9392959502490466	0.9087645519128424	0.47459046855618103	0.6457689909101904	0.908955726851195	0.7011083995639015	0.8039462601600392	0.8202710407709733	0.8110005453942842	0.8619562009065009	0.7789075971089318	1.2368423782555937	1.050560746645067	0.7502577550649038	1.0122710100418386	0.8771860078767056	0.9447285089592722	0.9447285089592722	0.9447285089592722	0.9447285089592722	0.9447285089592722	0.9447285089592722	0.9447285089592722
0.827732932259135	1.1970721243972593	1.0289167167887057	1.2001516740695748	1.1346607471170609	1.1393574852100603	1.1528707607949857	1.3649137794816268	1.1664485899666988	1.0436406080713874	1.032382748978345	1.0073894801494643	1.0895459764124222	1.1175503588748832	1.0481148394346562	1.1080699125629925	1.2697979615191113	1.1926412662431691	0.9745323440909416	0.9581523470690896	1.0944768317091669	1.0058144478376754	1.0889821793955454	1.0579344930246208	1.1592323235737056	0.9605702228515886	1.0353253707723045	1.1032080695092195	1.159143149571285	1.3870798813663308	1.092124509238403	1.1985051546977172	1.337503056594681	1.1841501541668304	1.0370053329667177	1.197419864106324	1.1877633601329407	1.136789080141459	0.9440080007876241	1.1796052387825946	1.0618066197851093	1.0618066197851093	1.0618066197851093	1.0618066197851093	1.0618066197851093	1.0618066197851093	1.0618066197851093	1.0618066197851093	1.0618066197851093	1.0618066197851093
0.5265986789009162	0.5162235335619701	0.5555922231699848	0.729391137612437	0.45691737987367786	0.6274011700302977	0.47019034438126595	0.9240770971353728	0.5832923008433253	0.7162574420413311	0.7195567869319555	0.722498096092271	0.7848258250926351	0.7733256967890207	0.9163988477375029	0.8754092226863508	0.9790969316706997	0.9974524400192833	0.8447231917233139	1.0059530712106128	0.8991761387019516	0.904873460583826	1.0863092708879785	0.8973732111845303	1.103249180881569	1.0284328376850618	0.9292610486833786	0.9559217356638469	1.052945159963972	1.079368377130817	1.0469804964149831	0.8255470546486441	0.8124583759112007	0.8772800323570898	0.9167365864458079	1.1503447177601676	0.8776928923874852	1.1457974033052087	0.9181683830411153	0.9916119064462081	1.3965498700154066	1.1940808882308074	1.1940808882308074	1.1940808882308074	1.1940808882308074	1.1940808882308074	1.1940808882308074	1.1940808882308074	1.1940808882308074	1.1940808882308074
0.5555570316886177	0.5910586327206815	0.5365127629674041	0.5885096262982323	0.4703679579326701	0.4970911576813925	0.4901771608023725	0.5997909939388296	0.5777615142947871	0.6612205550756058	0.5369634999859948	0.6616768089174528	0.5623619105716946	0.7190510550214164	0.7041712274314434	0.6992163120718162	0.7744161520207979	0.7009911007721354	0.8561533735990106	0.8067837914638342	0.7298125176900798	0.6954993776151819	0.8125821571511715	0.7965055403163984	0.8621850499252899	0.7751147392170387	0.8569399301754339	0.8304040907656384	0.8592476849965488	1.0290800692709143	0.86614566117789	0.8151694795080089	1.051323756224147	0.9591262577048704	0.859097265845667	0.9102025824335012	0.9607689537948513	0.942739827536468	0.8746038747393651	1.0627034550061203	0.8539878330178691	0.8534495705421051	0.9191701596099602	0.9631490055128235	0.9612833594213013	0.8141158637007333	0.9332748036740884	0.9584460656812513	0.7962014418170834	0.9039635538723036
0.3577572029654017	0.1217665248978978	0.21653365329232205	0.07077667437754494	0.9435721821382024	0.5584977866613624	0.3968746091200435	0.2435330497957956	0.29984662639679116	0.3821807943051896	0.8303129581722855	0.8104395935426737	0.5597714407215871	0.763973507350405	0.43833974099122325	0.5758544930492199	1.1847098129121025	0.9962325993174659	0.9468626981171872	1.0639104234096475	0.658200126283903	0.4235538194937605	1.7829609159521473	1.494561424714524	0.6595046842173872	0.9253387215018946	1.2830390715173308	0.7551918929857824	0.5597973123638557	0.9875408935653252	0.8980716163544246	0.6848284815984698	0.33560311789665703	0.7551918955431648	1.1158422668858778	0.9986006352841258	0.7543080296793863	1.0559610004411009	1.270019344876879	0.6146452629063467	0.8279619598355552	1.2607615642859036	1.1539217142113265	0.4713064058265164	0.62201562836833	1.467762293800282	0.2609544734175704	0.9256485627875685	1.136488825263267	1.6077534493907109
0.9609401329944594	1.0607851071455185	0.7594598155746178	1.0718308958359648	0.9521710118856365	0.9874625550222774	1.0217971563006778	1.0810948259082158	1.0840678672587425	1.059255053755929	1.0526527200542612	1.1615486677282312	1.4011302240357015	1.2125545120746426	1.3080990886562873	1.148952181467432	1.0590559604897836	1.179961636152344	1.1199609563917887	1.1786167778898555	1.4510409090872567	1.1594675790069593	1.1482979062749243	1.1049895156942948	1.162876532244056	1.189863179485837	1.1072568387700585	1.055606442607341	1.0935211223747385	1.21708202316885	0.9382521639467187	1.1106822594499843	1.1313713265337975	1.3477676302532597	1.0985839261970713	1.3076354430555603	1.241475098713812	1.0389328683889985	1.0296108933357366	1.1724031756469235	1.1385201386627979	0.9332012508344938	1.2731808922924146	1.156081854086962	1.1787826228697706	1.1111487760400636	1.2711253717909397	1.2040126219892016	1.300809283931991	1.1959799035606997
0.6789727322676662	0.6844402124592686	0.6307664234365763	0.7401420996955576	0.6913377328381678	0.7487502263829559	0.7676022933189522	0.7317175885964308	0.7724613513827531	0.7483461489587221	0.7465789824111771	0.6771101650482358	0.8218136333976527	0.6938897418725851	0.7961079267900374	0.6860420405556208	0.7550460203407481	0.7921613839336004	0.7557209755684512	0.6944237226577242	0.9610028587159097	0.7175734158037068	0.8202436532400221	0.7791046527752516	0.8856230214933268	0.9340508843257679	0.8066939277897462	0.7694666613769157	0.8037420806620211	0.9946689953360853	0.7789684899353897	0.775422701577025	0.8256971809150224	0.7451069233466903	0.7713987228200684	0.8080608247570779	0.7278261897356509	0.6260624941917301	0.6158888197203014	0.8816215014671945	0.7869243764624149	0.8167842555386854	0.8064381229240586	0.6982544373947951	0.8714953322829735	0.8078993963402902	0.7337523289321596	0.7856096014947854	0.8666286281416629	0.9593497641894833
0.870882850109577	0.913348740758938	0.9724607291058887	0.866535229618585	0.7504075326846757	0.7668728685600691	0.910600374634746	0.815184181760691	0.9819496787028207	0.8868484358993074	0.9313694866528204	0.9464403166473386	0.9761580467056813	0.9853800050230171	1.027655709488851	0.9030277887509743	1.1067876307637614	1.0100692411967818	1.0400881953286332	1.1678025587307554	1.1713888947962812	1.0933962618506297	0.8755157082824353	0.8825580663558448	0.9835979845928636	1.1568275484014496	1.1493135357766093	1.102854349490695	1.1631705854860463	1.2433171176097861	1.2235086419663526	1.2492958101883769	1.0770208338125076	0.9850853479469592	1.184154745485964	1.4574147044142103	1.1370043643479717	1.2140558978001972	1.197902643043596	1.3434922909622682	1.212187705320935	1.395875440944583	1.3620561725286207	1.4336500526226186	1.286474487018803	1.1668091711177722	1.173256636023577	1.2684418509855961	1.3226562660323296	1.4284217112611561
0.8525687603764749	0.8146948304972091	0.7896259752470327	0.816599558402221	0.648916997799087	0.675021354618529	0.7855653953029095	0.6867747707804869	0.7491869024414523	0.7557420518430394	0.7306760757910039	0.6247645792602943	0.780533731829295	0.7431013894659311	0.7358153057970281	0.6144762336841124	0.6119918512084889	0.7350390447269323	0.7591579774947186	0.7616226871296071	0.6118511616761287	0.8018449196668506	0.7743359535821476	0.7359157273662784	0.7014390997991816	0.8933475899402636	0.7064666458945394	0.9539873546485877	0.7181090449817005	0.6962292306930203	0.6503253478564728	0.7789563901607894	0.7863807301386913	0.7979710619346417	0.7035013705016957	0.7807903614200421	0.7470302345218487	0.8234413796325244	0.7083085002054078	0.7828451862194216	0.8011051185406343	0.7283672178755208	0.8404250436573103	0.7843961307664156	0.7843961307664156	0.7843961307664156	0.7843961307664156	0.7843961307664156	0.7843961307664156	0.7843961307664156
0.9830044801145629	0.8526219538051986	0.8980557196980707	0.8732091362514581	0.8808496396695057	0.9007990761912273	0.8164640622093668	0.6451419597249454	0.8702255747005511	1.0567257359847495	0.7566718981190518	0.9066988170519006	0.9066988170519006	0.9066988170519006	0.9066988170519006	0.9066988170519006	0.9066988170519006	0.9066988170519006	0.9066988170519006	0.9066988170519006	0.9066988170519006	0.9066988170519006	0.9066988170519006	0.9066988170519006	0.9066988170519006	0.9066988170519006	0.9066988170519006	0.9066988170519006	0.9066988170519006	0.9066988170519006	0.9066988170519006	0.9066988170519006	0.9066988170519006	0.9066988170519006	0.9066988170519006	0.9066988170519006	0.9066988170519006	0.9066988170519006	0.9066988170519006	0.9066988170519006	0.9066988170519006	0.9066988170519006	0.9066988170519006	0.9066988170519006	0.9066988170519006	0.9066988170519006	0.9066988170519006	0.9066988170519006	0.9066988170519006	0.9066988170519006
0.9352546000638147	1.093458565054535	1.0081573844022949	1.1262647493430236	1.0576457283945022	0.7298446810635165	0.8937452047290093	0.8937452047290093	0.8937452047290093	0.8937452047290093	0.8937452047290093	0.8937452047290093	0.8937452047290093	0.8937452047290093	0.8937452047290093	0.8937452047290093	0.8937452047290093	0.8937452047290093	0.8937452047290093	0.8937452047290093	0.8937452047290093	0.8937452047290093	0.8937452047290093	0.8937452047290093	0.8937452047290093	0.8937452047290093	0.8937452047290093	0.8937452047290093	0.8937452047290093	0.8937452047290093	0.8937452047290093	0.8937452047290093	0.8937452047290093	0.8937452047290093	0.8937452047290093	0.8937452047290093	0.8937452047290093	0.8937452047290093	0.8937452047290093	0.8937452047290093	0.8937452047290093	0.8937452047290093	0.8937452047290093	0.8937452047290093	0.8937452047290093	0.8937452047290093	0.8937452047290093	0.8937452047290093	0.8937452047290093	0.8937452047290093
0.7486101092739597	0.7714384588092384	1.2478267421086224	1.229439495503402	1.4215380875575274	1.51447407143305	0.9478123974778818	0.7917340640234629	0.39244812238065585	0.9652646755807388	1.9185584797789703	0.5746397074688865	0.7806224608032297	0.792655386065821	0.9627645560361333	0.7268550018500064	0.6023023131492804	1.1678361702222122	0.8264832195093661	1.0962304440374901	0.8144847604660006	0.9251141873882487	0.515429588975818	0.9233930791455748	0.6655694487635572	0.750919241819618	0.6919359741574213	0.5079926896553525	0.8125591679739207	0.42508288117317466	0.934125750826363	0.451144521498202	0.3927472952728576	0.7982312798130261	0.4309213520958865	0.5636676095883502	0.4972944808421183	0.4972944808421183	0.4972944808421183	0.4972944808421183	0.4972944808421183	0.4972944808421183	0.4972944808421183	0.4972944808421183	0.4972944808421183	0.4972944808421183	0.4972944808421183	0.4972944808421183	0.4972944808421183	0.4972944808421183
0.9530402576160097	1.0648689964084168	1.0139803582601175	1.200204842149662	1.1337298342203097	1.2601005579900006	1.1260224115385387	1.1063084063281232	0.9769327661237921	1.0665527296036055	1.0582848660673922	1.0508163703608981	1.0951577552152407	0.9084587593882769	1.1734436087174198	1.1855901964697881	0.9713151874603666	0.8617926079592668	0.9580677759351667	1.0777235942812424	1.1611234437678863	0.9762491688089207	0.9652178708742261	0.9497135821236974	0.9296902830561375	0.9841125105157414	0.9830582231341145	0.9835853668249279	0.9835853668249279	0.9835853668249279	0.9835853668249279	0.9835853668249279	0.9835853668249279	0.9835853668249279	0.9835853668249279	0.9835853668249279	0.9835853668249279	0.9835853668249279	0.9835853668249279	0.9835853668249279	0.9835853668249279	0.9835853668249279	0.9835853668249279	0.9835853668249279	0.9835853668249279	0.9835853668249279	0.9835853668249279	0.9835853668249279	0.9835853668249279	0.9835853668249279
1.110939469506782	1.03723570281941	1.186748991497822	0.9993397508158848	0.792123811696777	1.0450028070629307	0.9276159177387996	1.0713759762039974	0.7344920831303822	0.6414661867181098	0.7647026672998849	1.0152766726658229	0.6172618112276962	0.6692581370144117	0.878516342645562	0.7047844304736396	0.8470189703375981	0.9800675941584954	0.5885426836348161	0.9241378124119912	0.7563402480234037	0.7563402480234037	0.7563402480234037	0.7563402480234037	0.7563402480234037	0.7563402480234037	0.7563402480234037	0.7563402480234037	0.7563402480234037	0.7563402480234037	0.7563402480234037	0.7563402480234037	0.7563402480234037	0.7563402480234037	0.7563402480234037	0.7563402480234037	0.7563402480234037	0.7563402480234037	0.7563402480234037	0.7563402480234037	0.7563402480234037	0.7563402480234037	0.7563402480234037	0.7563402480234037	0.7563402480234037	0.7563402480234037	0.7563402480234037	0.7563402480234037	0.7563402480234037	0.7563402480234037
0.858371609385091	0.7846952370225233	0.8837076680002589	0.8029674104330008	0.9082761089310787	0.8584435309904609	0.8881136553534851	0.8085081992212643	0.9220494418591426	1.0391973013077354	0.9649981512810178	1.0447653179236742	0.913208097570384	1.0646479579551806	1.1202023407779886	1.1540190331772442	1.0562172368381852	1.0040308737273766	1.0937836514658952	1.0166914892454098	0.9533080716114325	1.0029271310159835	0.9713023005221382	1.0148056313145508	0.8586039694362791	1.0500531169997076	0.8966513147606751	1.1364780209063459	0.9762581016195586	1.055677254313612	0.9854525114246981	1.1182815495862621	1.1081937324211448	1.0420992699150846	1.1360957568586378	1.0713329073714708	1.121135645305138	1.0962342763383044	1.0962342763383044	1.0962342763383044	1.0962342763383044	1.0962342763383044	1.0962342763383044	1.0962342763383044	1.0962342763383044	1.0962342763383044	1.0962342763383044	1.0962342763383044	1.0962342763383044	1.0962342763383044
1.2314877432805706	1.039016728626096	1.2124302395989937	0.9245875454697151	0.9730877286370626	1.0199025412244824	0.9494902591453579	0.8935959595310666	0.9336026205451561	0.9529307848309879	0.883213685086904	1.091535719761692	0.8092988428169466	0.9644716137671325	0.833743726719557	0.8595578716799072	1.0779937400885153	1.240657966172712	1.2001081708401298	1.2381036361802096	0.9394602014944028	1.0153291712290624	0.8881390949410903	1.0599825210081428	1.0010996181399725	0.9757422073584207	1.1882636139734786	1.184929371808446	1.005475029161744	1.218146837513535	1.0569363638016656	0.8339259557303597	0.9454311597660127	0.9454311597660127	0.9454311597660127	0.9454311597660127	0.9454311597660127	0.9454311597660127	0.9454311597660127	0.9454311597660127	0.9454311597660127	0.9454311597660127	0.9454311597660127	0.9454311597660127	0.9454311597660127	0.9454311597660127	0.9454311597660127	0.9454311597660127	0.9454311597660127	0.9454311597660127
0.5971569451292431	0.9528525208677565	0.8042213615697829	0.8120318566214989	1.0133042780928299	1.0312428124628705	1.0189406636905636	1.414032919489209	1.2510987588598272	0.6680094738323522	0.6847597219139403	1.1070427495118411	0.5708013604674628	0.7487230607125205	0.9482997994896434	1.2872586625873241	0.8822987685516869	1.59107058972859	0.9360897341840002	1.2039794287244032	0.7697080383993798	1.2007656525472143	1.1156697590874856	1.1372053909501063	1.2183335594887896	1.4058589597160769	0.4672819161538478	0.966467326524195	0.8826704039975299	1.3141439975148785	1.36939540958373	1.168418544052915	1.1206413607559158	1.076078117119742	1.0983597389378288	1.0983597389378288	1.0983597389378288	1.0983597389378288	1.0983597389378288	1.0983597389378288	1.0983597389378288	1.0983597389378288	1.0983597389378288	1.0983597389378288	1.0983597389378288	1.0983597389378288	1.0983597389378288	1.0983597389378288	1.0983597389378288	1.0983597389378288
0.8328877303862033	0.8865753241232318	1.070435232052166	0.99940972333145	1.1915176438293775	0.869077051649499	0.9488925743718686	1.0451902260091679	1.058729678253513	0.9707370397637741	1.2045280797432263	0.7118826111488793	1.1501295712962047	0.9210575863390317	0.7765145002905702	1.1195262960008903	0.8435604455192709	1.1438018520458821	0.9081499817018293	0.9036309735914916	0.9721119006889524	1.0688494152778967	1.0204806579834245	1.0204806579834245	1.0204806579834245	1.0204806579834245	1.0204806579834245	1.0204806579834245	1.0204806579834245	1.0204806579834245	1.0204806579834245	1.0204806579834245	1.0204806579834245	1.0204806579834245	1.0204806579834245	1.0204806579834245	1.0204806579834245	1.0204806579834245	1.0204806579834245	1.0204806579834245	1.0204806579834245	1.0204806579834245	1.0204806579834245	1.0204806579834245	1.0204806579834245	1.0204806579834245	1.0204806579834245	1.0204806579834245	1.0204806579834245	1.0204806579834245
0.37122544737975394	0.4183263682043073	0.32305375191363495	0.6171106409842168	0.8031933635145135	0.7284560933144281	0.784120172682872	0.5812157685787132	0.9226495979005958	0.8066662095250586	0.9812068277657034	0.8100216624891576	1.11639006747436	0.5885780514153974	0.9777350591491363	1.1787190044161653	1.4342118552120133	1.0388687367607587	0.8456126894167	1.391983311653686	0.5142969547905668	1.1653863242414955	0.9972655576695907	0.9521226646319494	0.8641016990021504	1.2044529757637576	0.7753648278928444	0.8625445864681165	1.3094455292419285	0.9824347601953142	1.0982571554456022	1.2774611987878146	1.402770806659059	0.953031513558687	1.2564493904329699	0.9551841282174974	1.775308191158239	0.9227026130324404	1.2889104868473549	0.9504669289029304	0.8758811113008551	0.9131740201018927	0.9131740201018927	0.9131740201018927	0.9131740201018927	0.9131740201018927	0.9131740201018927	0.9131740201018927	0.9131740201018927	0.9131740201018927
0.6674437997921108	0.686493957399174	0.6504133077546232	0.7341777673705884	0.6380017316095571	0.6394913297158932	0.7328442709257555	0.8884958620897031	0.717738657888574	0.868771058835168	0.6093197758534337	0.798630629246463	0.6319585710681366	0.7118364514436497	0.9687346721010759	0.7608992989051553	0.7909582718267729	0.7090616309799049	0.7486672684861829	0.7667570371513492	0.8744824812602484	0.9214548389425785	0.8021842666346866	0.6648367130001037	0.6525548394988181	0.658695776249461	0.658695776249461	0.658695776249461	0.658695776249461	0.658695776249461	0.658695776249461	0.658695776249461	0.658695776249461	0.658695776249461	0.658695776249461	0.658695776249461	0.658695776249461	0.658695776249461	0.658695776249461	0.658695776249461	0.658695776249461	0.658695776249461	0.658695776249461	0.658695776249461	0.658695776249461	0.658695776249461	0.658695776249461	0.658695776249461	0.658695776249461	0.658695776249461
1.2448474861717096	1.4915194070812399	0.896463047808927	0.8601147394441526	1.0115666728533872	1.1330683475219443	1.3062220236402813	0.8946363026624007	1.2524227966822912	1.1116474234249063	1.3089434067263248	1.2563216421565544	1.2413685469165088	1.3445494944166243	1.4837410274074232	1.328328032233015	1.1846305028001038	1.3557768325281554	1.484627211622209	1.2652669050613896	1.4400493428639907	1.1917598993307426	0.9588017909498454	1.409193897238327	1.1194092875213821	1.5319092142351964	1.2353008512839303	1.2915246057072338	1.536897153196384	1.1531067558986754	1.3450019545475298	1.3450019545475298	1.3450019545475298	1.3450019545475298	1.3450019545475298	1.3450019545475298	1.3450019545475298	1.3450019545475298	1.3450019545475298	1.3450019545475298	1.3450019545475298	1.3450019545475298	1.3450019545475298	1.3450019545475298	1.3450019545475298	1.3450019545475298	1.3450019545475298	1.3450019545475298	1.3450019545475298	1.3450019545475298
0.8328583652861749	0.8095791348461937	0.9650353156647165	1.1660145732328853	1.0507072614788464	0.9760786774538239	1.024698663994886	0.9514835880723957	0.9207107574661886	0.9091953294394454	0.8553190203474177	0.9352659698130591	0.9935840429844688	1.0181145307341029	0.9323545847133251	1.0428313481323463	1.1788552898458333	1.1092411768942054	1.1440482333700193	1.1440482333700193	1.1440482333700193	1.1440482333700193	1.1440482333700193	1.1440482333700193	1.1440482333700193	1.1440482333700193	1.1440482333700193	1.1440482333700193	1.1440482333700193	1.1440482333700193	1.1440482333700193	1.1440482333700193	1.1440482333700193	1.1440482333700193	1.1440482333700193	1.1440482333700193	1.1440482333700193	1.1440482333700193	1.1440482333700193	1.1440482333700193	1.1440482333700193	1.1440482333700193	1.1440482333700193	1.1440482333700193	1.1440482333700193	1.1440482333700193	1.1440482333700193	1.1440482333700193	1.1440482333700193	1.1440482333700193
0.9627623629808361	1.0195203333702163	0.8241437620808779	1.1026701440247466	0.9425017363737097	0.9565558240090979	0.9486674636849068	0.9474118730370802	1.1751177265348765	0.8333031596342808	0.9557681910204306	0.9162808983212294	1.0662276915635547	0.9346972522531605	1.028927702339636	1.0002020288679812	1.0572115804804023	0.8401605458993134	1.1691048717820134	0.6592699150082381	0.8675853862862017	0.8187417761221414	1.0672006938096033	1.0284067690330032	0.9295420978802464	0.8735311664211491	1.0864073719710257	1.0215369112639177	0.9461646472322626	0.9838507792480902	0.9838507792480902	0.9838507792480902	0.9838507792480902	0.9838507792480902	0.9838507792480902	0.9838507792480902	0.9838507792480902	0.9838507792480902	0.9838507792480902	0.9838507792480902	0.9838507792480902	0.9838507792480902	0.9838507792480902	0.9838507792480902	0.9838507792480902	0.9838507792480902	0.9838507792480902	0.9838507792480902	0.9838507792480902	0.9838507792480902
0.8969685176355827	0.9955885066655724	0.9802564219316754	1.2679157066880138	1.1000068532518035	1.1948508871376273	0.9414682694376041	1.2489004671026356	1.2064948847066357	1.0921595760583422	0.8952333923553351	1.2133364545032936	0.8190136940811537	1.025204384169492	1.0024348006287649	0.794247451902288	1.0452052495293376	1.3144692468755816	0.8391741462502874	0.8450426642989705	0.9022801171018524	1.1394193225840656	1.0208497198429591	1.0208497198429591	1.0208497198429591	1.0208497198429591	1.0208497198429591	1.0208497198429591	1.0208497198429591	1.0208497198429591	1.0208497198429591	1.0208497198429591	1.0208497198429591	1.0208497198429591	1.0208497198429591	1.0208497198429591	1.0208497198429591	1.0208497198429591	1.0208497198429591	1.0208497198429591	1.0208497198429591	1.0208497198429591	1.0208497198429591	1.0208497198429591	1.0208497198429591	1.0208497198429591	1.0208497198429591	1.0208497198429591	1.0208497198429591	1.0208497198429591
0.9113218229692696	1.0214765356540445	1.09162386247802	1.1088660193462274	1.2818993649971053	1.050308249649009	0.9415269919508585	1.0070756440805126	0.8600402258316038	0.9706180440308926	1.0149186400301973	0.8705126073860542	0.9716013714105208	1.0300622693961319	0.9365417481390302	0.7913995654466695	0.9722517754978333	0.8433689451714939	0.8461473861378085	0.9223130759765077	0.8831998269865868	0.9093904715230762	0.7836215854190716	0.888561256156512	1.040983954219005	0.9907851306598127	1.0158845424394087	1.0158845424394087	1.0158845424394087	1.0158845424394087	1.0158845424394087	1.0158845424394087	1.0158845424394087	1.0158845424394087	1.0158845424394087	1.0158845424394087	1.0158845424394087	1.0158845424394087	1.0158845424394087	1.0158845424394087	1.0158845424394087	1.0158845424394087	1.0158845424394087	1.0158845424394087	1.0158845424394087	1.0158845424394087	1.0158845424394087	1.0158845424394087	1.0158845424394087	1.0158845424394087
1.026129953190623	0.9321982408411673	1.0147695644896628	1.077240663687296	1.122522215068117	1.1826285940244994	1.195879082884267	1.0519838333541434	1.2089819414362035	1.250818222678846	1.2138876659296562	1.1556141944996838	1.350956360788254	0.9902789103537585	0.9978316606303542	0.9040655685987856	1.3421801135822766	1.2951486007417987	1.1250441888909264	1.1768266060634378	1.1466220712365374	1.074924676985254	1.0889819112100159	1.0878853776968596	1.0884336444534377	1.0884336444534377	1.0884336444534377	1.0884336444534377	1.0884336444534377	1.0884336444534377	1.0884336444534377	1.0884336444534377	1.0884336444534377	1.0884336444534377	1.0884336444534377	1.0884336444534377	1.0884336444534377	1.0884336444534377	1.0884336444534377	1.0884336444534377	1.0884336444534377	1.0884336444534377	1.0884336444534377	1.0884336444534377	1.0884336444534377	1.0884336444534377	1.0884336444534377	1.0884336444534377	1.0884336444534377	1.0884336444534377
0.9284035713033754	0.9708796555291616	1.070882222053944	1.0988011312523858	1.1821421069362454	1.0419554709421304	0.8085195736904283	1.089678407157869	1.0311528029732027	1.0929231911782085	1.0593423438869092	0.9877807670264546	1.0149395073190517	1.013226820950963	1.0342545721882028	1.2215376564496985	0.9536013953551017	1.0262624564007499	0.9001613343474965	1.0281743216489025	1.0159584428132884	1.1739231984943503	1.078356528090425	1.0290053412474267	1.053680934668926	1.053680934668926	1.053680934668926	1.053680934668926	1.053680934668926	1.053680934668926	1.053680934668926	1.053680934668926	1.053680934668926	1.053680934668926	1.053680934668926	1.053680934668926	1.053680934668926	1.053680934668926	1.053680934668926	1.053680934668926	1.053680934668926	1.053680934668926	1.053680934668926	1.053680934668926	1.053680934668926	1.053680934668926	1.053680934668926	1.053680934668926	1.053680934668926	1.053680934668926
0.3197606326334226	0.4104506531888583	0.4702187570305705	0.603607038488576	0.8328735337092755	1.0131359977332555	0.7804175148466692	1.061604619931031	1.0076608853944382	0.9258264269680657	0.9073760978697887	0.9041990000514667	1.090719865477956	0.9054522827109498	1.031779527842501	1.115518394620644	0.9549023945236442	0.8955055178342332	1.0012168938159072	0.9593786277065334	1.0816201250250126	1.0832969887974666	0.8365333312160239	0.9599151600067454	0.9599151600067454	0.9599151600067454	0.9599151600067454	0.9599151600067454	0.9599151600067454	0.9599151600067454	0.9599151600067454	0.9599151600067454	0.9599151600067454	0.9599151600067454	0.9599151600067454	0.9599151600067454	0.9599151600067454	0.9599151600067454	0.9599151600067454	0.9599151600067454	0.9599151600067454	0.9599151600067454	0.9599151600067454	0.9599151600067454	0.9599151600067454	0.9599151600067454	0.9599151600067454	0.9599151600067454	0.9599151600067454	0.9599151600067454
0.8266725724344643	0.9034700595946313	1.0382973524567694	1.000727481931539	1.094852894553973	0.9065104855045799	1.0464917801705527	1.1013002522367223	0.8659442434165575	1.201620461648261	1.076389135720017	0.9259762814013466	0.9826378488055374	1.0249734057917586	0.882646806071378	1.0087835892331403	0.986472937980221	0.914889980225482	0.8067339939134676	0.8576632693291708	0.9976791943624259	0.8783699037423499	0.8464326627106172	1.0460935575773445	0.9462631101439808	0.9462631101439808	0.9462631101439808	0.9462631101439808	0.9462631101439808	0.9462631101439808	0.9462631101439808	0.9462631101439808	0.9462631101439808	0.9462631101439808	0.9462631101439808	0.9462631101439808	0.9462631101439808	0.9462631101439808	0.9462631101439808	0.9462631101439808	0.9462631101439808	0.9462631101439808	0.9462631101439808	0.9462631101439808	0.9462631101439808	0.9462631101439808	0.9462631101439808	0.9462631101439808	0.9462631101439808	0.9462631101439808
0.7189273790848548	0.592628437231385	0.5826443216668569	0.5986738402368392	0.5162836735641781	0.6143535383679883	0.7200999740932007	0.5133417424310226	0.492510188109759	0.6043979018429501	0.5778622121073493	0.5876378280113324	0.7442787138507572	0.6062788385914084	0.5890654992902947	0.48732122063408756	0.6192143769572692	0.660616762276029	0.6755839644040909	0.5673352270710919	0.6463589755263466	0.5545966419400581	0.7117067384180267	0.5532800484123153	0.6219307451557144	0.5442330808003164	0.645457284767208	0.6554327576549998	0.7146309360643577	0.506009043275115	0.6103199896697363	0.6103199896697363	0.6103199896697363	0.6103199896697363	0.6103199896697363	0.6103199896697363	0.6103199896697363	0.6103199896697363	0.6103199896697363	0.6103199896697363	0.6103199896697363	0.6103199896697363	0.6103199896697363	0.6103199896697363	0.6103199896697363	0.6103199896697363	0.6103199896697363	0.6103199896697363	0.6103199896697363	0.6103199896697363
0.6817892940241813	0.8034684451306113	0.6636066975379985	0.757191490256182	0.7282492437955786	0.7019853079696217	0.7550705926220704	0.6717794896153422	0.7278312705730752	0.7175417338962996	0.6095103086193472	0.8277596615604619	0.7208156914798636	0.7266343646801217	0.5921080296613384	0.763347874364488	0.7203211054296054	0.7497849182805629	0.6943396298502654	0.6847252251193799	0.729986994582515	0.7436401027026825	0.7591385591461625	0.5988203784886926	0.716864658191863	0.66306622231841	0.7879781675881044	0.6749576409618245	0.6732674749611004	0.8406519991437033	0.6545655666022675	0.7476087828729853	0.7476087828729853	0.7476087828729853	0.7476087828729853	0.7476087828729853	0.7476087828729853	0.7476087828729853	0.7476087828729853	0.7476087828729853	0.7476087828729853	0.7476087828729853	0.7476087828729853	0.7476087828729853	0.7476087828729853	0.7476087828729853	0.7476087828729853	0.7476087828729853	0.7476087828729853	0.7476087828729853
0.6518686524893184	0.5990731379989076	0.7470231762432594	0.6403846859379885	0.8293549986250202	0.9807473779852857	0.7362361521054278	0.6604966252266055	0.8231751125461342	0.7075492515280868	0.9028735928004571	0.6358722065135787	0.825775382543497	0.7811252352091116	0.8141738191264972	0.8238225829700005	0.8340916763852126	0.7754752046285284	0.7068231162864838	0.8776297436291164	0.8710388100668279	0.9160382052261926	0.7505845220118341	0.6571521355247721	0.8923494765861244	0.6961767187202046	0.8929154776135066	0.724621903653753	0.7352056921431773	0.9046851129687725	0.8199454025559749	0.8199454025559749	0.8199454025559749	0.8199454025559749	0.8199454025559749	0.8199454025559749	0.8199454025559749	0.8199454025559749	0.8199454025559749	0.8199454025559749	0.8199454025559749	0.8199454025559749	0.8199454025559749	0.8199454025559749	0.8199454025559749	0.8199454025559749	0.8199454025559749	0.8199454025559749	0.8199454025559749	0.8199454025559749
0.5031172963269667	0.39662024735214635	0.5623124949879811	0.620832908123773	0.6972507384626115	0.49062607069058345	0.47242436395513926	0.577847547392102	0.4971466328945104	0.57206348689076	0.5726723589508509	0.812886926237476	0.5745574496957582	0.6078875779511077	0.6659038394207898	0.5930747941613765	0.7596861922299936	0.9331572813777705	0.6881799308763483	0.703171004013997	0.6956754674451725	0.6956754674451725	0.6956754674451725	0.6956754674451725	0.6956754674451725	0.6956754674451725	0.6956754674451725	0.6956754674451725	0.6956754674451725	0.6956754674451725	0.6956754674451725	0.6956754674451725	0.6956754674451725	0.6956754674451725	0.6956754674451725	0.6956754674451725	0.6956754674451725	0.6956754674451725	0.6956754674451725	0.6956754674451725	0.6956754674451725	0.6956754674451725	0.6956754674451725	0.6956754674451725	0.6956754674451725	0.6956754674451725	0.6956754674451725	0.6956754674451725	0.6956754674451725	0.6956754674451725
0.6148926420625664	0.5742265083951719	0.7639174210686551	0.7332430394197946	0.6550616856875847	0.7021989738552187	0.9686466863522633	0.8603964126926815	0.7773443509184207	0.8093871150378181	0.7247254414235325	0.74706671865056	1.099480221005705	0.9661735198465609	0.9710198849935042	0.8962665339122154	0.9164726129902897	1.2092030746035214	1.0202819721168774	1.0788363197450404	0.9547228495042518	1.0322007271191207	0.9419315092263896	1.0435797492713572	0.8323516984417628	0.9138198173835022	1.0075896929550423	0.9607047551692721	0.9607047551692721	0.9607047551692721	0.9607047551692721	0.9607047551692721	0.9607047551692721	0.9607047551692721	0.9607047551692721	0.9607047551692721	0.9607047551692721	0.9607047551692721	0.9607047551692721	0.9607047551692721	0.9607047551692721	0.9607047551692721	0.9607047551692721	0.9607047551692721	0.9607047551692721	0.9607047551692721	0.9607047551692721	0.9607047551692721	0.9607047551692721	0.9607047551692721
0.4248517057161167	0.4118756943015237	0.5225541112838163	0.3630119473871576	0.48298869204797007	0.3558065876177874	0.5478672860712493	0.49757927995795476	0.5716695363675384	0.49950755983932205	0.5127945905780371	0.4265223762382139	0.4577419753351409	0.45140108117420563	0.5109142703128808	0.5536943768492424	0.5551639022762414	0.48544267069648034	0.4839418351969133	0.49855281823309494	0.5408107346690754	0.5046502284614268	0.5493377371740563	0.5983111872367324	0.6134253432830791	0.5510545050943118	0.6192528986055764	0.571666461153407	0.5522902171298598	0.7101442250915871	0.4702562283295661	0.559020958532623	0.5146385934310945	0.5146385934310945	0.5146385934310945	0.5146385934310945	0.5146385934310945	0.5146385934310945	0.5146385934310945	0.5146385934310945	0.5146385934310945	0.5146385934310945	0.5146385934310945	0.5146385934310945	0.5146385934310945	0.5146385934310945	0.5146385934310945	0.5146385934310945	0.5146385934310945	0.5146385934310945
0.45436816837443744	0.3299806949580282	0.21918409287637655	0.5982590299938741	0.21085191989575794	0.35235770609430583	0.4822227720128263	0.2564451953757325	0.10634234675454149	0.21742713085539891	0.2834738850927277	0.38671554104724776	0.4682921898410902	0.4748753532434475	0.6588407794984674	0.5668580663709575	0.5668580663709575	0.5668580663709575	0.5668580663709575	0.5668580663709575	0.5668580663709575	0.5668580663709575	0.5668580663709575	0.5668580663709575	0.5668580663709575	0.5668580663709575	0.5668580663709575	0.5668580663709575	0.5668580663709575	0.5668580663709575	0.5668580663709575	0.5668580663709575	0.5668580663709575	0.5668580663709575	0.5668580663709575	0.5668580663709575	0.5668580663709575	0.5668580663709575	0.5668580663709575	0.5668580663709575	0.5668580663709575	0.5668580663709575	0.5668580663709575	0.5668580663709575	0.5668580663709575	0.5668580663709575	0.5668580663709575	0.5668580663709575	0.5668580663709575	0.5668580663709575
0.5625554575150359	0.6070899019379398	0.6396207017903273	0.6701437600140261	0.6364238551997494	0.6339517452178334	0.738580779927078	0.6584098163549282	0.5686165734570198	0.7242424328251532	0.6264288080772001	0.508770728377251	0.6994045634150681	0.5226303966326139	0.6043104831153684	0.7316850680095379	0.6524212838543543	0.6713738083147267	0.6173379999895205	0.7015164063803679	0.6026151111324702	0.7466846175027312	0.7934019249015068	0.6048321837824135	0.6991170543419601	0.6991170543419601	0.6991170543419601	0.6991170543419601	0.6991170543419601	0.6991170543419601	0.6991170543419601	0.6991170543419601	0.6991170543419601	0.6991170543419601	0.6991170543419601	0.6991170543419601	0.6991170543419601	0.6991170543419601	0.6991170543419601	0.6991170543419601	0.6991170543419601	0.6991170543419601	0.6991170543419601	0.6991170543419601	0.6991170543419601	0.6991170543419601	0.6991170543419601	0.6991170543419601	0.6991170543419601	0.6991170543419601
0.46109904416520386	0.4768050804667022	0.6169074945740545	0.5475605460457749	0.5718793372869138	0.5857438785983289	0.4529043736723012	0.526156336230948	0.7370105555032178	0.6780721626209535	0.4860882975044592	0.7768599436720769	0.5454686332159049	0.3339829877776802	0.485781150030882	0.441310539038617	0.6864752148592981	0.7922698510111919	0.5753229664760422	0.7631601974192168	0.94952034125923	0.6056284255021682	0.5773779972392767	0.792377451089596	0.6848777241644364	0.6848777241644364	0.6848777241644364	0.6848777241644364	0.6848777241644364	0.6848777241644364	0.6848777241644364	0.6848777241644364	0.6848777241644364	0.6848777241644364	0.6848777241644364	0.6848777241644364	0.6848777241644364	0.6848777241644364	0.6848777241644364	0.6848777241644364	0.6848777241644364	0.6848777241644364	0.6848777241644364	0.6848777241644364	0.6848777241644364	0.6848777241644364	0.6848777241644364	0.6848777241644364	0.6848777241644364	0.6848777241644364
0.9397897312354154	0.9618732423669232	0.9241730872146794	0.9488017723991561	1.1636044996060482	1.1235098596022866	0.9646574460837128	0.7174799868460737	0.9311226228398235	0.852408598699967	0.7424912245187474	0.9465432364271997	1.005986966449439	1.0670459156288712	0.8085642362136453	0.8907704187215454	0.9869657269223061	1.0016144794073873	1.0228234025554204	1.0593083857508505	1.0920424452555482	1.2095593267220395	1.2210724581384436	1.2746188932277875	1.170694902334189	0.8704005655098894	0.9272659314240428	1.1206402085230074	1.0621296986061814	1.2004850012463393	1.1313073499262605	1.1313073499262605	1.1313073499262605	1.1313073499262605	1.1313073499262605	1.1313073499262605	1.1313073499262605	1.1313073499262605	1.1313073499262605	1.1313073499262605	1.1313073499262605	1.1313073499262605	1.1313073499262605	1.1313073499262605	1.1313073499262605	1.1313073499262605	1.1313073499262605	1.1313073499262605	1.1313073499262605	1.1313073499262605
0.5152307802273549	0.5596663119753946	0.3833290053483529	0.4447128538195728	0.5012517045348949	0.46903474442239457	0.567851594604449	0.5388156652006011	0.7215385666141048	0.5839630150243649	0.7590522895184783	0.6452682512123862	0.5663214329436408	0.6057948420780135	0.6057948420780135	0.6057948420780135	0.6057948420780135	0.6057948420780135	0.6057948420780135	0.6057948420780135	0.6057948420780135	0.6057948420780135	0.6057948420780135	0.6057948420780135	0.6057948420780135	0.6057948420780135	0.6057948420780135	0.6057948420780135	0.6057948420780135	0.6057948420780135	0.6057948420780135	0.6057948420780135	0.6057948420780135	0.6057948420780135	0.6057948420780135	0.6057948420780135	0.6057948420780135	0.6057948420780135	0.6057948420780135	0.6057948420780135	0.6057948420780135	0.6057948420780135	0.6057948420780135	0.6057948420780135	0.6057948420780135	0.6057948420780135	0.6057948420780135	0.6057948420780135	0.6057948420780135	0.6057948420780135
1.1640312636715844	0.9093607844974924	0.7536307693063964	1.0326906549427886	0.8017189215338546	0.7685163195901048	0.9384426911574604	0.8953481655329403	0.9138795461110184	0.8372995206584378	0.7929432404936777	0.7722611933613058	0.7071828081453616	0.7737212444146617	0.9176616389144383	0.840009426664782	0.9315193219172223	1.1229080025575668	0.7413454774770488	0.9388477426828712	0.9343238431631349	1.1365661042650177	0.7530217587146735	0.9744958167262399	0.9042178129393786	0.9393568148328092	0.9393568148328092	0.9393568148328092	0.9393568148328092	0.9393568148328092	0.9393568148328092	0.9393568148328092	0.9393568148328092	0.9393568148328092	0.9393568148328092	0.9393568148328092	0.9393568148328092	0.9393568148328092	0.9393568148328092	0.9393568148328092	0.9393568148328092	0.9393568148328092	0.9393568148328092	0.9393568148328092	0.9393568148328092	0.9393568148328092	0.9393568148328092	0.9393568148328092	0.9393568148328092	0.9393568148328092
0.38080953662159306	0.35609021158821946	0.48548460425936596	0.32758506990295544	0.4500405064051766	0.5244061961024057	0.43573010905354287	0.6513594532442305	0.4644900488964056	0.4976527303395744	0.6533139505437968	0.5448588990719527	0.6646112285884257	0.6614909055834939	0.5956336883497174	0.6723435440045671	0.6539456561001649	0.7877921212826076	0.5493690626161769	0.6873086700060922	0.7587123606958521	0.6285415685483114	0.7119851339777742	0.6550355109761465	0.6363803183217596	0.5992205759521523	0.6178004471369559	0.6178004471369559	0.6178004471369559	0.6178004471369559	0.6178004471369559	0.6178004471369559	0.6178004471369559	0.6178004471369559	0.6178004471369559	0.6178004471369559	0.6178004471369559	0.6178004471369559	0.6178004471369559	0.6178004471369559	0.6178004471369559	0.6178004471369559	0.6178004471369559	0.6178004471369559	0.6178004471369559	0.6178004471369559	0.6178004471369559	0.6178004471369559	0.6178004471369559	0.6178004471369559
0.27813459434087834	0.16386934679150308	0.24593634381063942	0.09754169447541067	0.3759516390812916	0.2414978946793237	0.373393878652065	0.22566252532248396	0.05530376957847513	0.1275902077155727	0.31319785045807147	0.33752032879831567	0.2870914032882838	0.21452045352152072	0.06692758946561567	0.21785216682325545	0.11331538554838798	0.16975485758800316	0.1356931062089133	0.37695003151441064	0.03274080183236708	0.1091655143625512	0.2081822061349912	0.2433318608984157	0.20938604258688595	0.3089333584287622	0.2591597005078241	0.2591597005078241	0.2591597005078241	0.2591597005078241	0.2591597005078241	0.2591597005078241	0.2591597005078241	0.2591597005078241	0.2591597005078241	0.2591597005078241	0.2591597005078241	0.2591597005078241	0.2591597005078241	0.2591597005078241	0.2591597005078241	0.2591597005078241	0.2591597005078241	0.2591597005078241	0.2591597005078241	0.2591597005078241	0.2591597005078241	0.2591597005078241	0.2591597005078241	0.2591597005078241
0.7764095382892249	0.6738776271819941	0.7599117133561536	0.678952376586062	0.8003396471661318	0.7041282163034515	0.8282127812421731	0.712234218069514	0.7783873058371598	0.7805593399840791	0.6529556494233545	0.83166470911568	0.6396616972993783	0.6931358531228047	0.6920695322388533	0.7902985780918262	0.6587323636764564	0.8272328412577024	0.7598195807926529	0.8664895717421001	0.7204860233960281	0.8814749805650618	0.7418061855947511	0.7869499458254247	0.7801425805586472	0.7867995853319888	0.7834710829453181	0.7834710829453181	0.7834710829453181	0.7834710829453181	0.7834710829453181	0.7834710829453181	0.7834710829453181	0.7834710829453181	0.7834710829453181	0.7834710829453181	0.7834710829453181	0.7834710829453181	0.7834710829453181	0.7834710829453181	0.7834710829453181	0.7834710829453181	0.7834710829453181	0.7834710829453181	0.7834710829453181	0.7834710829453181	0.7834710829453181	0.7834710829453181	0.7834710829453181	0.7834710829453181
0.49523608318775253	0.5643365724201862	0.5897538319956018	0.34649834645147315	0.5242614133519512	0.4713946144895475	0.5448808865731489	0.5640413732723948	0.4680014247612706	0.45147098251277284	0.5455993680731345	0.5596352744372074	0.6091104496584838	0.3781543059995295	0.6141965059850913	0.5686381948645839	0.47673757024166963	0.5228086533816242	0.48806685188162197	0.42375800664246244	0.5328644101888045	0.5184042408005313	0.6015445731466829	0.42509008054239605	0.5134626094407553	0.46927634499157567	0.46927634499157567	0.46927634499157567	0.46927634499157567	0.46927634499157567	0.46927634499157567	0.46927634499157567	0.46927634499157567	0.46927634499157567	0.46927634499157567	0.46927634499157567	0.46927634499157567	0.46927634499157567	0.46927634499157567	0.46927634499157567	0.46927634499157567	0.46927634499157567	0.46927634499157567	0.46927634499157567	0.46927634499157567	0.46927634499157567	0.46927634499157567	0.46927634499157567	0.46927634499157567	0.46927634499157567
1.0148343053129645	1.034184344809476	0.834626700158457	1.3262146675209434	1.0713267628349579	0.9973782434157386	1.1962761768011225	1.0007443033285304	0.9814854273800719	1.100630498625074	1.1989075577299342	0.9498214646570277	0.9987101885595966	1.0405623811232894	1.1607930066696588	1.0658807976031117	1.1978384973749494	1.0401606457233559	0.9059963621821295	0.9508414243149976	1.0698103931354566	0.9453286459187901	0.9850132479223503	0.9990150809821589	1.0085035659192088	1.0037593234506839	1.0037593234506839	1.0037593234506839	1.0037593234506839	1.0037593234506839	1.0037593234506839	1.0037593234506839	1.0037593234506839	1.0037593234506839	1.0037593234506839	1.0037593234506839	1.0037593234506839	1.0037593234506839	1.0037593234506839	1.0037593234506839	1.0037593234506839	1.0037593234506839	1.0037593234506839	1.0037593234506839	1.0037593234506839	1.0037593234506839	1.0037593234506839	1.0037593234506839	1.0037593234506839	1.0037593234506839
0.6132459689332563	0.6275903586923873	0.6750666235268493	0.6383060736557258	0.6915214174984984	0.7355158494525704	0.6643588513144879	0.6353223328528093	0.6886360951603716	0.5887802080102965	0.5642219192762592	0.6509172767945152	0.5426950166625212	0.5821182150150944	0.4798508626656139	0.4939458990884456	0.5796383328899831	0.6606755422974334	0.5999316846495183	0.755980489069863	0.6958408917652456	0.6915114928983322	0.7136941882625513	0.5307532164090312	0.7125352617159854	0.6216442390625083	0.6216442390625083	0.6216442390625083	0.6216442390625083	0.6216442390625083	0.6216442390625083	0.6216442390625083	0.6216442390625083	0.6216442390625083	0.6216442390625083	0.6216442390625083	0.6216442390625083	0.6216442390625083	0.6216442390625083	0.6216442390625083	0.6216442390625083	0.6216442390625083	0.6216442390625083	0.6216442390625083	0.6216442390625083	0.6216442390625083	0.6216442390625083	0.6216442390625083	0.6216442390625083	0.6216442390625083
1.128694368565865	0.9512919062395063	0.8537736057824818	0.7247309321263287	0.8378287870209365	0.8246791314952119	1.1223646192934777	1.1014201601384375	0.9850766534210543	1.1050628371311606	1.005851881270379	0.8708737123138954	1.1023510543173154	0.9989333231995189	0.9928821215618391	1.0030638225509025	1.019139699667864	0.8951660087866001	1.0059806118718637	0.7738451727662803	0.889912892319072	0.889912892319072	0.889912892319072	0.889912892319072	0.889912892319072	0.889912892319072	0.889912892319072	0.889912892319072	0.889912892319072	0.889912892319072	0.889912892319072	0.889912892319072	0.889912892319072	0.889912892319072	0.889912892319072	0.889912892319072	0.889912892319072	0.889912892319072	0.889912892319072	0.889912892319072	0.889912892319072	0.889912892319072	0.889912892319072	0.889912892319072	0.889912892319072	0.889912892319072	0.889912892319072	0.889912892319072	0.889912892319072	0.889912892319072
0.7397095098142237	0.7807688430610595	0.7012474702128059	0.7930974882652935	0.7839678132399257	0.7559530969420912	0.7176376613609227	0.7398665616917456	0.71296273153064	0.8567383340413052	0.7837329294342217	0.7396323315683125	0.7914961028523431	0.7668423785705396	0.8090738369489534	0.8396127806450786	0.7571866798754731	0.7525996071094102	0.8139789560068289	0.8180514842965142	0.8160152201516716	0.8160152201516716	0.8160152201516716	0.8160152201516716	0.8160152201516716	0.8160152201516716	0.8160152201516716	0.8160152201516716	0.8160152201516716	0.8160152201516716	0.8160152201516716	0.8160152201516716	0.8160152201516716	0.8160152201516716	0.8160152201516716	0.8160152201516716	0.8160152201516716	0.8160152201516716	0.8160152201516716	0.8160152201516716	0.8160152201516716	0.8160152201516716	0.8160152201516716	0.8160152201516716	0.8160152201516716	0.8160152201516716	0.8160152201516716	0.8160152201516716	0.8160152201516716	0.8160152201516716
0.796947771372115	0.2419145559474902	0.6466161809117242	0.42325639043893326	0.7085876887847432	0.8816985169559101	0.7530858501539405	1.022685024665421	0.8463718061461668	0.7842678583328283	0.9911453536492613	0.958296994781565	0.7471374638319869	0.8048017839015094	0.6569253510516075	1.2181010044066996	0.46426490051329494	1.1049969984674182	0.5968339856408227	0.7242230915724555	0.7055019053105668	0.6543807919170158	0.6896930859733961	0.4781724243200647	0.7105177520772202	0.874652161776124	0.5943493402320722	0.7345007510040982	0.7345007510040982	0.7345007510040982	0.7345007510040982	0.7345007510040982	0.7345007510040982	0.7345007510040982	0.7345007510040982	0.7345007510040982	0.7345007510040982	0.7345007510040982	0.7345007510040982	0.7345007510040982	0.7345007510040982	0.7345007510040982	0.7345007510040982	0.7345007510040982	0.7345007510040982	0.7345007510040982	0.7345007510040982	0.7345007510040982	0.7345007510040982	0.7345007510040982
1.1181931639364782	1.1171422176349899	1.2856949114321539	1.2720713033147213	0.9972710092181255	1.150772232744346	1.0914673340661478	1.0145882026436188	1.1015322104190295	1.0930046091662546	1.0663903856075232	1.213147844672209	1.1811029777820938	1.4347645486927558	1.00820038972775	0.9511937152201874	1.069722995949995	1.2132054524089881	1.0275292363823587	1.2585174129705672	1.3238939999087473	0.8084495164824873	1.0655821635822518	0.9145965473496421	0.9900893554659469	0.9900893554659469	0.9900893554659469	0.9900893554659469	0.9900893554659469	0.9900893554659469	0.9900893554659469	0.9900893554659469	0.9900893554659469	0.9900893554659469	0.9900893554659469	0.9900893554659469	0.9900893554659469	0.9900893554659469	0.9900893554659469	0.9900893554659469	0.9900893554659469	0.9900893554659469	0.9900893554659469	0.9900893554659469	0.9900893554659469	0.9900893554659469	0.9900893554659469	0.9900893554659469	0.9900893554659469	0.9900893554659469
0.9076277345669235	0.9962516872888	1.0152837880769925	0.9165239915234678	1.0712023480206956	1.1686501970762966	1.0893239376845816	1.020498606820232	1.0006903079261493	1.0598981281862185	1.0538563814698618	0.7836217099056875	0.9563781881601285	1.0190421579675601	0.7377669954797855	0.7356634454288982	1.0661198426738379	1.027424476261028	1.04698709223639	1.0618885234655935	0.8832627181460485	0.9988563777108777	1.051372441085734	0.9786581431037519	1.2641598706551151	1.140176235674618	1.2021680531648664	1.2021680531648664	1.2021680531648664	1.2021680531648664	1.2021680531648664	1.2021680531648664	1.2021680531648664	1.2021680531648664	1.2021680531648664	1.2021680531648664	1.2021680531648664	1.2021680531648664	1.2021680531648664	1.2021680531648664	1.2021680531648664	1.2021680531648664	1.2021680531648664	1.2021680531648664	1.2021680531648664	1.2021680531648664	1.2021680531648664	1.2021680531648664	1.2021680531648664	1.2021680531648664
0.749875907726532	0.477312636543488	0.2971430170066403	0.6789296082712236	0.5789695934691111	0.614851444673952	1.206835385003878	0.7512280123555742	0.8284282917322524	0.6762155097374847	0.8005075934527799	1.0581034158831224	1.0992221355245688	0.6749315023436603	0.990945589493797	1.1547533357206348	0.8770432915527526	0.6710941757630773	0.32327457880291377	0.5568745909998122	0.5337678810753212	0.7979409418940264	0.8410187488554558	0.8194798453747411	0.8194798453747411	0.8194798453747411	0.8194798453747411	0.8194798453747411	0.8194798453747411	0.8194798453747411	0.8194798453747411	0.8194798453747411	0.8194798453747411	0.8194798453747411	0.8194798453747411	0.8194798453747411	0.8194798453747411	0.8194798453747411	0.8194798453747411	0.8194798453747411	0.8194798453747411	0.8194798453747411	0.8194798453747411	0.8194798453747411	0.8194798453747411	0.8194798453747411	0.8194798453747411	0.8194798453747411	0.8194798453747411	0.8194798453747411
1.2520860261656444	1.2721009133075458	1.2451725237979954	1.081502778214294	1.1002323118041655	0.9202955940396728	1.2237867794446844	0.9825584038171732	0.9983262458192115	1.1930150469933976	1.0433126216167725	0.9447804159211024	0.908988682196272	1.0996176250158165	1.0113598328828797	0.9632868437192748	1.005867770779653	0.9814540912522081	1.0308080401554365	0.8203304812375652	0.8788512038668852	0.8495908425522252	0.8495908425522252	0.8495908425522252	0.8495908425522252	0.8495908425522252	0.8495908425522252	0.8495908425522252	0.8495908425522252	0.8495908425522252	0.8495908425522252	0.8495908425522252	0.8495908425522252	0.8495908425522252	0.8495908425522252	0.8495908425522252	0.8495908425522252	0.8495908425522252	0.8495908425522252	0.8495908425522252	0.8495908425522252	0.8495908425522252	0.8495908425522252	0.8495908425522252	0.8495908425522252	0.8495908425522252	0.8495908425522252	0.8495908425522252	0.8495908425522252	0.8495908425522252
0.8048941194335753	0.814771476835837	0.675701245026084	0.7759287169648629	0.5633807227900871	0.628781721157822	0.5856073844688285	0.7459905751131959	0.7693528229300639	0.6782482610668286	0.7652675710938086	0.7444576629365646	0.663175861762082	0.7357718060935232	0.6919119803241145	0.6646178671188534	0.8244871184822645	0.9245644948545885	0.6217231525356615	0.6568213012344682	0.7149987814879567	0.7769631935621333	0.9675869571732072	1.0648896569052086	0.8067520748028074	0.9186567198913904	1.044261473594862	0.9625512972841296	1.0964895825387992	1.0042830921750694	1.0063389012686903	1.0069671816947223	0.9929722497528037	0.999969715723763	0.999969715723763	0.999969715723763	0.999969715723763	0.999969715723763	0.999969715723763	0.999969715723763	0.999969715723763	0.999969715723763	0.999969715723763	0.999969715723763	0.999969715723763	0.999969715723763	0.999969715723763	0.999969715723763	0.999969715723763	0.999969715723763
1.1075893172916746	0.9962765358699316	0.824683534472284	0.82520687667689	0.8477807784442399	0.7950374839608897	0.8282083390478425	0.8934206368481562	0.7747190531235817	0.9017570366664298	0.8223646686451473	0.8766101320896982	0.8352250192238019	0.9137857114550105	0.8057641980504743	0.9407134207134512	0.8886442943285219	0.8453434646287885	1.0658831158257547	0.940621123960088	0.9860892993977599	0.8948099396379975	0.8567476482055877	0.9768958003566529	0.8155674005516808	0.9651678084349046	1.063187219000395	0.9030538133261798	0.8064392939083674	0.9570116328927576	0.9626665926199918	0.8514261886861628	1.0956959604946814	0.9735610745904221	0.9735610745904221	0.9735610745904221	0.9735610745904221	0.9735610745904221	0.9735610745904221	0.9735610745904221	0.9735610745904221	0.9735610745904221	0.9735610745904221	0.9735610745904221	0.9735610745904221	0.9735610745904221	0.9735610745904221	0.9735610745904221	0.9735610745904221	0.9735610745904221
1.0813015901415994	1.0705834392025786	0.9929869181156886	0.9638417208754523	1.0759561139076468	0.8289071208543425	1.1912773120770248	0.9581565425106748	1.1395881963903023	0.929469272233038	1.0444457055157088	1.1612733484503879	1.143493685641191	0.8680830453341396	1.0637699756368384	0.9663561730226896	0.7986894863670149	0.9374173499072093	0.9380634643534256	1.0141132446609065	0.9699339409821383	0.9920235928215223	0.9920235928215223	0.9920235928215223	0.9920235928215223	0.9920235928215223	0.9920235928215223	0.9920235928215223	0.9920235928215223	0.9920235928215223	0.9920235928215223	0.9920235928215223	0.9920235928215223	0.9920235928215223	0.9920235928215223	0.9920235928215223	0.9920235928215223	0.9920235928215223	0.9920235928215223	0.9920235928215223	0.9920235928215223	0.9920235928215223	0.9920235928215223	0.9920235928215223	0.9920235928215223	0.9920235928215223	0.9920235928215223	0.9920235928215223	0.9920235928215223	0.9920235928215223
0.8306850698686461	0.8300288037164506	0.7363130908412846	0.7596379074543167	0.6955676161189873	0.7243187790524949	0.6837782920669034	0.704745585390775	0.6273998019599033	0.8040435052108511	0.6778928130354891	0.7312459320772401	0.5922430721164248	0.7557113108313301	0.8026543844099288	0.6758943011086103	0.7759255424096663	0.6547263726313258	0.6945990543175322	0.784375275499934	0.7016752857754801	1.0631968928984739	0.9023865435276718	0.7403124364789335	0.8213494900033026	0.8213494900033026	0.8213494900033026	0.8213494900033026	0.8213494900033026	0.8213494900033026	0.8213494900033026	0.8213494900033026	0.8213494900033026	0.8213494900033026	0.8213494900033026	0.8213494900033026	0.8213494900033026	0.8213494900033026	0.8213494900033026	0.8213494900033026	0.8213494900033026	0.8213494900033026	0.8213494900033026	0.8213494900033026	0.8213494900033026	0.8213494900033026	0.8213494900033026	0.8213494900033026	0.8213494900033026	0.8213494900033026
0.9336689407245429	1.0070565747823574	0.7955586817942467	0.815775431182474	0.6583602735955467	0.606054321869754	0.8557120980573073	0.6439561665333096	0.7136638834046446	0.7072673027315395	0.8626031760477895	0.9824542904341464	0.936955609593244	0.9749017620713466	0.785210890268057	1.1270367007089048	0.9252001562818489	0.9040163450812446	0.7727812171980913	0.9278312027994435	0.6906019956441733	0.8559636472332662	0.8956096188550559	0.8511575224907673	0.6250941623078285	1.2033533219633648	0.9142237421355968	0.9142237421355968	0.9142237421355968	0.9142237421355968	0.9142237421355968	0.9142237421355968	0.9142237421355968	0.9142237421355968	0.9142237421355968	0.9142237421355968	0.9142237421355968	0.9142237421355968	0.9142237421355968	0.9142237421355968	0.9142237421355968	0.9142237421355968	0.9142237421355968	0.9142237421355968	0.9142237421355968	0.9142237421355968	0.9142237421355968	0.9142237421355968	0.9142237421355968	0.9142237421355968
0.7699240083966514	0.7574409309397828	0.7786231889784049	0.6842713087917678	0.5857026187572792	0.6271114364183219	0.6882399985694857	0.5019304388054295	0.632146618429468	0.8213871052596711	0.7649622052747648	0.6251238381150669	0.5761905680618103	0.7112858168148418	0.6060741191513523	0.6976004462328141	0.8115195022749669	0.7048722604123436	0.5977576046187769	0.7429873963096207	0.6703725004641989	0.6703725004641989	0.6703725004641989	0.6703725004641989	0.6703725004641989	0.6703725004641989	0.6703725004641989	0.6703725004641989	0.6703725004641989	0.6703725004641989	0.6703725004641989	0.6703725004641989	0.6703725004641989	0.6703725004641989	0.6703725004641989	0.6703725004641989	0.6703725004641989	0.6703725004641989	0.6703725004641989	0.6703725004641989	0.6703725004641989	0.6703725004641989	0.6703725004641989	0.6703725004641989	0.6703725004641989	0.6703725004641989	0.6703725004641989	0.6703725004641989	0.6703725004641989	0.6703725004641989
0.7135548827256661	0.5716303226437679	0.7178857976519568	0.6099541869390269	0.6943323477578072	0.6620691789802637	0.8427813671592286	0.7650570940880894	0.7144843498590442	0.8349044713535416	0.6894592961421585	0.7709676367899432	0.6117242002346203	0.7537847967093096	0.6297581029368646	0.6289920291511387	0.7633158109807922	0.7344941847555491	0.6897498504532367	0.7285453665284568	0.5610498880174334	0.7939691864479244	0.6775095372326788	0.6775095372326788	0.6775095372326788	0.6775095372326788	0.6775095372326788	0.6775095372326788	0.6775095372326788	0.6775095372326788	0.6775095372326788	0.6775095372326788	0.6775095372326788	0.6775095372326788	0.6775095372326788	0.6775095372326788	0.6775095372326788	0.6775095372326788	0.6775095372326788	0.6775095372326788	0.6775095372326788	0.6775095372326788	0.6775095372326788	0.6775095372326788	0.6775095372326788	0.6775095372326788	0.6775095372326788	0.6775095372326788	0.6775095372326788	0.6775095372326788
0.8714712921811711	0.8920859258722789	0.9994689691196894	1.121265590028195	1.0427229015315196	0.6833080082427481	0.9827735097945626	0.8414331247384511	0.872848283643121	0.9836150037863973	0.8204831776054804	0.8061439460694296	0.8339605319300933	0.8793783224928672	0.7132137891386969	0.8390233155522849	0.7865657190940682	0.9943937668128698	0.6626054792120857	0.6544589838570163	0.658532231534551	0.658532231534551	0.658532231534551	0.658532231534551	0.658532231534551	0.658532231534551	0.658532231534551	0.658532231534551	0.658532231534551	0.658532231534551	0.658532231534551	0.658532231534551	0.658532231534551	0.658532231534551	0.658532231534551	0.658532231534551	0.658532231534551	0.658532231534551	0.658532231534551	0.658532231534551	0.658532231534551	0.658532231534551	0.658532231534551	0.658532231534551	0.658532231534551	0.658532231534551	0.658532231534551	0.658532231534551	0.658532231534551	0.658532231534551
1.0531629087562053	0.9184387309812229	0.9047519394581639	0.6863844139078688	0.8549862024483477	1.0052391546426882	0.7355515239099075	1.0288216004113393	1.1551536890277545	0.8472268155856243	0.8932939911346973	0.7582164021822372	1.0795670077480535	0.8892929117135833	1.0895464866108202	0.7972116042211899	0.9090449460088936	0.7864687145882221	0.8560776800588235	0.6638117438091936	0.6762638982033499	0.9994840501379259	0.9402855331876112	0.9698847916627685	0.9698847916627685	0.9698847916627685	0.9698847916627685	0.9698847916627685	0.9698847916627685	0.9698847916627685	0.9698847916627685	0.9698847916627685	0.9698847916627685	0.9698847916627685	0.9698847916627685	0.9698847916627685	0.9698847916627685	0.9698847916627685	0.9698847916627685	0.9698847916627685	0.9698847916627685	0.9698847916627685	0.9698847916627685	0.9698847916627685	0.9698847916627685	0.9698847916627685	0.9698847916627685	0.9698847916627685	0.9698847916627685	0.9698847916627685
0.9732940823542693	1.1482132287715896	0.905048325904264	1.0345819486675976	1.022596226673944	1.264281479168626	0.7975881253764247	1.009693747207109	0.8655945820816807	0.7846907156011883	1.0013793394714448	1.030564569077544	0.7883399079023768	0.9456674426157505	0.8512810743193487	0.9067700355057068	0.956602498212627	0.9818533687959519	1.166287858487357	0.8130475996750532	0.7884239050879606	1.2123735320815738	1.0003987185847671	1.0003987185847671	1.0003987185847671	1.0003987185847671	1.0003987185847671	1.0003987185847671	1.0003987185847671	1.0003987185847671	1.0003987185847671	1.0003987185847671	1.0003987185847671	1.0003987185847671	1.0003987185847671	1.0003987185847671	1.0003987185847671	1.0003987185847671	1.0003987185847671	1.0003987185847671	1.0003987185847671	1.0003987185847671	1.0003987185847671	1.0003987185847671	1.0003987185847671	1.0003987185847671	1.0003987185847671	1.0003987185847671	1.0003987185847671	1.0003987185847671
0.8213080417590619	0.591331102784978	0.7379985916053335	0.8753098517381044	0.9587373090014689	0.6779125938269853	0.8433854934566909	1.0167776096757395	0.9775609873172146	1.0271110793714386	1.2328968508849296	1.0828558183598729	0.9716129795690344	0.9208899628910251	0.8375473714292296	1.064351404133232	0.991084185499762	1.0774530572727898	0.7339145241987111	0.8453124314209081	1.0749716945355992	0.8187904350870678	0.8074694951006367	1.0344671080747025	0.9696468105176016	1.0578543206131041	1.0209927141551929	1.0228510883094903	0.9969149252625764	0.8437189576389584	0.9585548234709447	0.9011368905549516	0.9011368905549516	0.9011368905549516	0.9011368905549516	0.9011368905549516	0.9011368905549516	0.9011368905549516	0.9011368905549516	0.9011368905549516	0.9011368905549516	0.9011368905549516	0.9011368905549516	0.9011368905549516	0.9011368905549516	0.9011368905549516	0.9011368905549516	0.9011368905549516	0.9011368905549516	0.9011368905549516
1.0043614190485608	0.8305567359582573	0.9398641031252128	0.9385265487055157	0.8391100774612735	0.8861062659070059	0.7315639476243952	0.9599949601873842	0.9112320337705964	0.9152743650170945	1.1789657349245175	0.9782436950226698	1.1427932750056653	1.2062739235458684	1.034905229198966	0.958322311663222	1.0168908119858322	1.202486709555984	1.033110280579468	0.9483724854817631	1.027021434260754	0.9162060116550373	0.9579110739335923	0.9365854200751303	1.1402316978681157	1.1634547272153255	1.0783954931402766	1.1389099694309466	1.1391185904759251	1.0857168919075264	1.0904322292638593	1.0880745605856927	1.0880745605856927	1.0880745605856927	1.0880745605856927	1.0880745605856927	1.0880745605856927	1.0880745605856927	1.0880745605856927	1.0880745605856927	1.0880745605856927	1.0880745605856927	1.0880745605856927	1.0880745605856927	1.0880745605856927	1.0880745605856927	1.0880745605856927	1.0880745605856927	1.0880745605856927	1.0880745605856927
1.1684700842615037	0.9565958587041056	0.9099265901900714	0.9516974796340433	1.0047713990288387	1.048690198256708	0.798849091202353	1.0703239713686865	0.8789798567526765	1.005465230329101	0.7630850397780817	0.9339032054568775	0.9939714658633222	1.0896784383492686	1.0124769012134427	1.0580790628178132	1.1540204774116332	1.2094823994336694	1.080418806634511	0.8190899160535221	1.3777210092652794	1.0984054626594006	1.0984054626594006	1.0984054626594006	1.0984054626594006	1.0984054626594006	1.0984054626594006	1.0984054626594006	1.0984054626594006	1.0984054626594006	1.0984054626594006	1.0984054626594006	1.0984054626594006	1.0984054626594006	1.0984054626594006	1.0984054626594006	1.0984054626594006	1.0984054626594006	1.0984054626594006	1.0984054626594006	1.0984054626594006	1.0984054626594006	1.0984054626594006	1.0984054626594006	1.0984054626594006	1.0984054626594006	1.0984054626594006	1.0984054626594006	1.0984054626594006	1.0984054626594006
0.0	0.6259835242292129	0.28616226869965494	2.199517068994331	0.4470792963596374	0.0	0.4470792963596374	0.8892445962024248	1.1081881622013143	0.8213155019739031	0.9352220843251725	0.8941585927192748	0.5849200326233153	1.323250688869319	1.261464938882156	0.4470792963596374	1.5201421169484877	0.8481811045965272	0.45199329287648743	0.3469563092288674	0.3929337973516151	0.36994505329024124	0.36994505329024124	0.36994505329024124	0.36994505329024124	0.36994505329024124	0.36994505329024124	0.36994505329024124	0.36994505329024124	0.36994505329024124	0.36994505329024124	0.36994505329024124	0.36994505329024124	0.36994505329024124	0.36994505329024124	0.36994505329024124	0.36994505329024124	0.36994505329024124	0.36994505329024124	0.36994505329024124	0.36994505329024124	0.36994505329024124	0.36994505329024124	0.36994505329024124	0.36994505329024124	0.36994505329024124	0.36994505329024124	0.36994505329024124	0.36994505329024124	0.36994505329024124
1.267837163269934	0.9323690614822885	1.1199122753567134	1.1222980316711544	1.053323937690179	1.1728023287631142	1.092117902401694	0.9844867523114648	1.1116786623676214	1.102454069676943	1.1752207307767402	0.9708665531241157	0.7567608487550852	0.8664820154682237	0.8767606365705947	1.1078649237121823	0.8709775393447005	1.1692297266496987	0.9403653086956	1.0699628519457167	1.1932475066081343	1.2659874055555191	1.0516634147462378	1.3433537827111497	1.127405696401473	1.116842491495286	1.125725052758715	1.1370867171495553	0.9161431309027598	1.0266149240261575	1.0266149240261575	1.0266149240261575	1.0266149240261575	1.0266149240261575	1.0266149240261575	1.0266149240261575	1.0266149240261575	1.0266149240261575	1.0266149240261575	1.0266149240261575	1.0266149240261575	1.0266149240261575	1.0266149240261575	1.0266149240261575	1.0266149240261575	1.0266149240261575	1.0266149240261575	1.0266149240261575	1.0266149240261575	1.0266149240261575
0.9717351735813796	0.7084286352199183	0.9849507907700149	0.9943875612943268	0.9900685505675709	1.0556744828877718	0.8153025790613079	0.9656284932597846	0.8005188278616473	0.9477825704854281	0.8714296785902476	0.9808018700464046	0.9030943274653368	0.9451979990135314	0.6744570043206316	0.7789174055137	0.9775598381125209	0.8590985620603128	0.7764964687531348	0.879882085468035	0.8989482314203151	0.7864960444415316	1.0382701457151737	0.8786890728793985	1.1549927216538172	0.858203360175331	0.8508864928692607	0.891489786988268	0.8703109131532989	0.958839072863949	0.8311763302868261	0.7610388766410949	1.0600763763535967	0.8398665368664889	0.8800154502922265	0.8599409935793577	0.8599409935793577	0.8599409935793577	0.8599409935793577	0.8599409935793577	0.8599409935793577	0.8599409935793577	0.8599409935793577	0.8599409935793577	0.8599409935793577	0.8599409935793577	0.8599409935793577	0.8599409935793577	0.8599409935793577	0.8599409935793577
0.8418712112330164	0.7025457951249624	0.8479243847813701	0.7260243748164261	0.8442596006092329	0.8167498988976432	0.7850328256023307	0.8827892466957548	0.8585797568037234	0.9456127459209693	0.8800012009599257	0.7756152079303913	0.9543314420574801	0.8948799775894913	0.8034789464747123	0.94942299772509	0.816492282782286	1.0389864302159788	0.9137876151149485	0.88391117730188	0.9480289387396141	1.0136519706101619	1.0124495181524011	0.9607787421518604	0.9686554246357392	0.9794054990964185	1.062325096497826	1.1326785226822071	1.1438965923877225	1.0545442996538659	1.0247920169281668	0.9945435289547598	0.7998691499770421	0.9253434032823848	1.0768792199776984	0.8617172023520312	1.0749588274363995	0.9074809850547358	1.0053841015770832	0.8324530821092749	0.9189185918431791	0.9189185918431791	0.9189185918431791	0.9189185918431791	0.9189185918431791	0.9189185918431791	0.9189185918431791	0.9189185918431791	0.9189185918431791	0.9189185918431791
1.0573165399190816	0.9893365686592588	1.238195367261575	0.9368699444595111	0.8227014054223505	1.0762937618131514	0.9780954553261195	1.1571732068299379	1.163676630761014	1.021855437287693	1.0406364391058593	0.8765698593651916	0.9183957267515592	0.9508914829593648	1.0625078757942263	1.037141149036962	0.8806219054988575	1.0738617627679752	1.0982128751410638	0.9966892636504247	0.9790772606131489	1.0536113528069402	0.9407135452114239	0.9327380541064172	1.010361587154705	0.971549820630561	0.971549820630561	0.971549820630561	0.971549820630561	0.971549820630561	0.971549820630561	0.971549820630561	0.971549820630561	0.971549820630561	0.971549820630561	0.971549820630561	0.971549820630561	0.971549820630561	0.971549820630561	0.971549820630561	0.971549820630561	0.971549820630561	0.971549820630561	0.971549820630561	0.971549820630561	0.971549820630561	0.971549820630561	0.971549820630561	0.971549820630561	0.971549820630561
1.1149662650800802	1.1440119383545513	1.0779664128406594	1.2356568936756704	1.3026568443095385	1.1994640434443402	1.1162395906495386	1.1497564266581544	1.2251071417795847	1.16124039348398	1.2798368447370605	1.1330534134444656	1.1130351028451817	1.1180205576549573	1.0663191667657086	1.0969020080501533	1.0721497756234433	1.1000155721810516	1.2522223927867158	1.0469990753076608	0.9834472503518858	0.9147988226854598	1.1647062226425813	1.100924905963204	1.190619018252956	1.2540588942764193	1.1239980187202514	0.9474087571645026	1.1072808718160354	1.2691646935611716	1.0806190234255206	1.174891858493346	1.174891858493346	1.174891858493346	1.174891858493346	1.174891858493346	1.174891858493346	1.174891858493346	1.174891858493346	1.174891858493346	1.174891858493346	1.174891858493346	1.174891858493346	1.174891858493346	1.174891858493346	1.174891858493346	1.174891858493346	1.174891858493346	1.174891858493346	1.174891858493346
0.5702446797878203	0.8031074885921315	0.7004959378497689	1.2238611514915736	0.9684212567224743	0.7019541474436023	1.5227166902788383	1.0770327020260528	0.5261642777592719	0.6653517831601145	1.010956493175927	0.8052180821105525	0.3503871421451011	1.3041950921174206	0.7650687686121118	0.6139957724731975	1.1652697579711981	0.9130548931342931	0.3770190302061124	1.0461270156319424	0.765534515545483	0.36603851320294695	1.390196476721006	0.8526986151542642	0.2872597932689463	0.5944202113577061	0.4408400023133262	0.4408400023133262	0.4408400023133262	0.4408400023133262	0.4408400023133262	0.4408400023133262	0.4408400023133262	0.4408400023133262	0.4408400023133262	0.4408400023133262	0.4408400023133262	0.4408400023133262	0.4408400023133262	0.4408400023133262	0.4408400023133262	0.4408400023133262	0.4408400023133262	0.4408400023133262	0.4408400023133262	0.4408400023133262	0.4408400023133262	0.4408400023133262	0.4408400023133262	0.4408400023133262
0.9164953557842463	0.9375271418407632	0.9136061791401636	0.8063178800165378	0.992166570798695	0.8043974278802539	0.9131253580247639	0.9605522479327261	0.8321374399775506	1.0125217873158066	0.879246377745312	1.0094478236000977	0.967353238065731	0.8121070984250979	0.9765590949437746	0.9085281441288858	0.9009597603091831	1.088689118627502	0.8301458427595193	0.9126532511261464	1.072104001954222	0.9641224342418672	0.97449176189529	0.9693070980685786	0.9693070980685786	0.9693070980685786	0.9693070980685786	0.9693070980685786	0.9693070980685786	0.9693070980685786	0.9693070980685786	0.9693070980685786	0.9693070980685786	0.9693070980685786	0.9693070980685786	0.9693070980685786	0.9693070980685786	0.9693070980685786	0.9693070980685786	0.9693070980685786	0.9693070980685786	0.9693070980685786	0.9693070980685786	0.9693070980685786	0.9693070980685786	0.9693070980685786	0.9693070980685786	0.9693070980685786	0.9693070980685786	0.9693070980685786
0.9843008118617943	0.9982725808875749	0.8587965870108804	0.9613867346686014	0.6642132055095414	0.8751683513202061	0.9987853411767872	0.9912647284341992	0.9814466948331655	0.8801807477503463	0.8957343376697109	0.8582706076358431	0.9349490074673805	0.8972829672583023	1.122309226217148	0.8934598086881315	0.9405397205938403	1.0712441810510902	0.8003525326423723	0.9361718939550663	0.845068642771631	0.9671719642031165	0.9307572435366243	0.8365488258999525	1.0478989338481508	1.1975689192267276	0.9749115526728492	0.8942720741185498	0.9627561302721596	0.8776113287229839	0.7920760243197371	0.8348436765213605	0.8348436765213605	0.8348436765213605	0.8348436765213605	0.8348436765213605	0.8348436765213605	0.8348436765213605	0.8348436765213605	0.8348436765213605	0.8348436765213605	0.8348436765213605	0.8348436765213605	0.8348436765213605	0.8348436765213605	0.8348436765213605	0.8348436765213605	0.8348436765213605	0.8348436765213605	0.8348436765213605
0.511061617491823	0.5335465376094536	0.6564865796982691	0.770290048385942	0.4083580311861948	0.6824512800362547	0.4710819967709165	0.21069563684242604	0.4489072703110908	0.20557989441798777	0.7833829216827888	0.8514826437833017	0.7557178108061686	0.5487553950185239	1.0414549448419805	0.9908125429788379	0.5927358278486528	0.6799642583993276	0.24046433423093563	0.3622340073386866	0.5909015788119751	0.44198020767281426	0.73686699649934	0.6870307162313183	0.6170474130407345	0.45504797293408844	0.9855700305659105	0.8557367774815243	0.6604220054169242	0.9098644848060109	0.40631119005556215	0.5877059117823213	0.3998340249425234	0.1908529539973545	0.2007225517646513	0.8602143397117976	0.7290233702926543	0.7239390087560206	0.7264811895243374	0.7264811895243374	0.7264811895243374	0.7264811895243374	0.7264811895243374	0.7264811895243374	0.7264811895243374	0.7264811895243374	0.7264811895243374	0.7264811895243374	0.7264811895243374	0.7264811895243374
0.3964219680063796	0.1565507150754014	0.4472564083440796	0.2566003484231942	0.4267246668003528	0.4780267978972277	0.2420880874957088	0.48118433220641443	0.3343819084105712	0.4579147892947121	0.5491167547652265	0.5682372684009972	0.6525437604912864	0.5244008664877698	0.5134265858075842	0.4175497125101973	0.822973108815365	0.8236928054048618	0.41763719750109096	0.746227662669826	0.8955934389828102	1.3379863292250347	1.1257307784640915	0.8247402052746716	0.7042019874538846	0.8118814425948914	0.5756960473885954	0.9194905908436379	0.7981214723634167	1.101526494962645	1.1655566250576415	0.6266671506546915	0.6071451268022185	0.9032673234960836	0.8302165589443379	0.9837468670126664	0.9705710333184363	1.2587917514311968	0.7169577026931737	0.7388098835059685	1.386888175197897	0.7909789532375296	0.3742370625703186	1.067650799729435	0.7209439311498768	0.7209439311498768	0.7209439311498768	0.7209439311498768	0.7209439311498768	0.7209439311498768
0.35309894920699264	0.16051863503952388	0.12284336028728834	0.10558051954828282	0.13529522565231578	0.1535229033237166	0.16420344849266877	0.23250323380656612	0.22010586183599581	0.2064245087985859	0.09693936825664476	0.21123906896101594	0.2065549868997969	0.21632076917762366	0.18494099450374868	0.11454931573728927	0.2099329074936537	0.17618628111625753	0.12859489538263816	0.11310710114951031	0.18198867010021458	0.25650994917718856	0.21711380710103598	0.18117382652104347	0.24673830668962074	0.24346862721934392	0.08694467122640324	0.16259883887569618	0.19597486981768508	0.15836099628910505	0.2984212757719548	0.05001383238265975	0.14496540317275927	0.21680950157054002	0.1848737634281617	0.31250307891096013	0.17076857532008685	0.3564800256754487	0.5227148150012638	0.3760056241226346	0.5639931890461332	0.8394333335354728	0.881694661026711	0.8602722950872868	0.8541151855497132	0.8571937403184999	0.8571937403184999	0.8571937403184999	0.8571937403184999	0.8571937403184999
0.9006034116190802	0.8755789938645316	0.9404672642490302	1.3473173972128731	0.9156803605240461	1.1646303192008634	1.192301241010946	1.0599929569098299	1.1001371901243464	1.0961847133432265	1.3015197730756063	1.2396006735400293	1.1277719178582926	1.351392911972718	1.3600268163102214	1.0084003826277528	1.2077581021728776	1.4448165210359023	1.1146925114806738	1.0512234882796183	1.046583647420762	1.0116592194216167	1.3764624372667376	0.9914613874332964	1.3400626645604041	1.1774018820063503	1.0959577032649481	1.2554290976787732	1.2223268657229256	1.0627344383185007	1.0714445220974413	1.0303616306143168	0.9082209102581197	1.185800407047282	0.922521024389402	0.8736927625261364	0.7634395236425782	1.1748596767023318	1.0261888615601096	1.100524269131221	1.100524269131221	1.100524269131221	1.100524269131221	1.100524269131221	1.100524269131221	1.100524269131221	1.100524269131221	1.100524269131221	1.100524269131221	1.100524269131221
1.0544964141766295	0.9164491048809787	0.946372810329625	0.8516366002216395	0.47011306438776235	0.6441971791117894	1.1945079984057132	1.5244181865005215	0.8567393438235696	1.1905787651620456	1.1905787651620456	1.1905787651620456	1.1905787651620456	1.1905787651620456	1.1905787651620456	1.1905787651620456	1.1905787651620456	1.1905787651620456	1.1905787651620456	1.1905787651620456	1.1905787651620456	1.1905787651620456	1.1905787651620456	1.1905787651620456	1.1905787651620456	1.1905787651620456	1.1905787651620456	1.1905787651620456	1.1905787651620456	1.1905787651620456	1.1905787651620456	1.1905787651620456	1.1905787651620456	1.1905787651620456	1.1905787651620456	1.1905787651620456	1.1905787651620456	1.1905787651620456	1.1905787651620456	1.1905787651620456	1.1905787651620456	1.1905787651620456	1.1905787651620456	1.1905787651620456	1.1905787651620456	1.1905787651620456	1.1905787651620456	1.1905787651620456	1.1905787651620456	1.1905787651620456
0.06727245168575097	0.0	0.0	0.0	0.0001811999349958135	0.0	0.0	0.07328721229444214	0.08168797704698333	0.032688439341333704	0.07328721229444214	0.0	0.0	0.0	0.08168797704698333	0.06339403156301585	0.07328721229444214	0.08479330370766054	0.00840076475254119	0.08479330370766054	0.04659703423010087	0.04659703423010087	0.04659703423010087	0.04659703423010087	0.04659703423010087	0.04659703423010087	0.04659703423010087	0.04659703423010087	0.04659703423010087	0.04659703423010087	0.04659703423010087	0.04659703423010087	0.04659703423010087	0.04659703423010087	0.04659703423010087	0.04659703423010087	0.04659703423010087	0.04659703423010087	0.04659703423010087	0.04659703423010087	0.04659703423010087	0.04659703423010087	0.04659703423010087	0.04659703423010087	0.04659703423010087	0.04659703423010087	0.04659703423010087	0.04659703423010087	0.04659703423010087	0.04659703423010087
0.5985104607981749	0.45991610090192847	0.7925836189390891	0.4312699519645085	1.115844786956177	0.4405297004627035	0.4708007027362015	0.2196492356381557	0.496202573956849	0.3692709472182149	0.5248947752688172	0.8129612369048659	0.3876438864892197	0.6586538228533392	0.27544479614010015	0.6696537814835841	0.9222077692009841	0.3581309004371248	0.3801899470354154	1.1812194137450032	0.9103191533011479	0.6704966707843668	0.791195354530713	0.8723687294006225	0.8329943865837841	0.4915593244940003	0.7073869678102417	0.7044515784350156	0.4764965840820926	0.5116550672342034	0.6018171178179762	0.480320916942422	0.5410690173801991	0.5410690173801991	0.5410690173801991	0.5410690173801991	0.5410690173801991	0.5410690173801991	0.5410690173801991	0.5410690173801991	0.5410690173801991	0.5410690173801991	0.5410690173801991	0.5410690173801991	0.5410690173801991	0.5410690173801991	0.5410690173801991	0.5410690173801991	0.5410690173801991	0.5410690173801991
1.1894851874081553	1.1770528972898493	1.3231690753019791	1.1404646608006035	1.3743810665666512	1.1858368678852695	1.383088393067128	1.2300109328060704	1.061833041440985	1.2723708562555451	1.08720066876962	1.1733439981832072	1.2182216008088096	1.1639797590099281	1.0140684851087576	1.2536374450967052	1.306885072850987	1.3169253387123367	1.3542606327399274	1.2563231011721192	1.034874236723764	1.1665239221206185	1.130145470996285	1.1483346965584518	1.1483346965584518	1.1483346965584518	1.1483346965584518	1.1483346965584518	1.1483346965584518	1.1483346965584518	1.1483346965584518	1.1483346965584518	1.1483346965584518	1.1483346965584518	1.1483346965584518	1.1483346965584518	1.1483346965584518	1.1483346965584518	1.1483346965584518	1.1483346965584518	1.1483346965584518	1.1483346965584518	1.1483346965584518	1.1483346965584518	1.1483346965584518	1.1483346965584518	1.1483346965584518	1.1483346965584518	1.1483346965584518	1.1483346965584518
1.1045563268608418	1.283954800354342	0.957585616234087	0.63897229667888	0.8305677960920522	0.8369556621147202	0.6180837706892377	0.848497410163897	0.9994256057869704	1.2059611671316024	1.349956813539473	1.2779589903355377	1.2779589903355377	1.2779589903355377	1.2779589903355377	1.2779589903355377	1.2779589903355377	1.2779589903355377	1.2779589903355377	1.2779589903355377	1.2779589903355377	1.2779589903355377	1.2779589903355377	1.2779589903355377	1.2779589903355377	1.2779589903355377	1.2779589903355377	1.2779589903355377	1.2779589903355377	1.2779589903355377	1.2779589903355377	1.2779589903355377	1.2779589903355377	1.2779589903355377	1.2779589903355377	1.2779589903355377	1.2779589903355377	1.2779589903355377	1.2779589903355377	1.2779589903355377	1.2779589903355377	1.2779589903355377	1.2779589903355377	1.2779589903355377	1.2779589903355377	1.2779589903355377	1.2779589903355377	1.2779589903355377	1.2779589903355377	1.2779589903355377
1.0460966008995891	0.9531775632817463	1.0209761710416403	0.9818701601922737	0.888179356989273	1.1782211498052375	0.7658262836622493	0.9130206271893415	1.1111570803870336	0.9243440268705216	0.9149737407526415	1.0170973125980114	0.6597598735161526	0.9611171776426979	0.8499605433487316	1.2024396238373405	0.9698085024533236	0.683479047995593	0.9575820081522978	0.7155972817731411	1.1177777194153247	0.963529270292593	0.9998004932449817	0.8031690398616468	0.8762329714208144	1.0455830927407885	0.8216808661287278	0.8336889485346136	0.8276849073316708	0.8276849073316708	0.8276849073316708	0.8276849073316708	0.8276849073316708	0.8276849073316708	0.8276849073316708	0.8276849073316708	0.8276849073316708	0.8276849073316708	0.8276849073316708	0.8276849073316708	0.8276849073316708	0.8276849073316708	0.8276849073316708	0.8276849073316708	0.8276849073316708	0.8276849073316708	0.8276849073316708	0.8276849073316708	0.8276849073316708	0.8276849073316708
0.2368816009878761	0.25365964492989057	0.22349228733646423	0.20493899754197914	0.3871588811668511	0.3611758357723496	0.18395579219965041	0.21452369260568555	0.14635403275619124	0.5397062817197464	0.26835515085942463	0.3972261177519989	0.1847374272816913	0.2032944335382393	0.40421609576942646	0.2384426007672992	0.29360802129002656	0.1686487079021889	0.31964714664984906	0.22757210826848703	0.15604852713906783	0.22816072838053503	0.17652075365170203	0.3193419515606286	0.21171669251642716	0.19061834752565562	0.30320993230178817	0.31616929571009694	0.4560473732721147	0.24608116252151335	0.36739268651175083	0.4020823495907217	0.3847375180512363	0.3847375180512363	0.3847375180512363	0.3847375180512363	0.3847375180512363	0.3847375180512363	0.3847375180512363	0.3847375180512363	0.3847375180512363	0.3847375180512363	0.3847375180512363	0.3847375180512363	0.3847375180512363	0.3847375180512363	0.3847375180512363	0.3847375180512363	0.3847375180512363	0.3847375180512363
0.47070694597055907	0.37566096550205524	0.3610473462038978	0.6114883584386335	0.6411945879804202	0.7527594241972536	0.6806165041886716	0.8691717427960841	0.7573786102299658	0.9365117181152905	0.7062141840008834	0.6153583238583478	0.7422787453174213	1.0235995445061323	0.7460102135437329	0.9247847521461401	0.7903298735597164	0.7543006384954196	0.8940662564428336	0.7297762988420329	0.660142889108692	0.6373937987258016	0.7806818181052861	0.8792363095182888	0.6423796874889852	0.5694688371509413	0.7881649575762812	1.0317094460613676	0.7461845655546572	0.8161489559013225	0.9027649769928692	0.6184223308283833	0.7515827204008333	1.0082975832505687	1.0709833276390677	0.9672526426362177	1.0191179851376426	1.0191179851376426	1.0191179851376426	1.0191179851376426	1.0191179851376426	1.0191179851376426	1.0191179851376426	1.0191179851376426	1.0191179851376426	1.0191179851376426	1.0191179851376426	1.0191179851376426	1.0191179851376426	1.0191179851376426
0.8793769884673452	0.8731963433493886	1.0762893966001918	1.0646808177092235	1.0897008310497147	0.7520823116731262	0.9669509620247125	0.9023289647821431	0.661196773645254	0.9032133554986345	0.9591589630756423	0.99013829783805	1.136944101269462	1.1393612612019173	0.8379569680595513	0.8102490436950905	0.9362506676782125	1.0614495417568885	0.9858433180401727	0.8466792086175735	0.8620616399678065	0.9465624178744307	0.9711238908033666	1.023019847975816	0.689764048626823	0.8112815966001937	0.9388090959314055	0.9786895097524552	1.0337765269129706	0.943412154560966	0.9904355865305801	0.9669238705457732	0.9669238705457732	0.9669238705457732	0.9669238705457732	0.9669238705457732	0.9669238705457732	0.9669238705457732	0.9669238705457732	0.9669238705457732	0.9669238705457732	0.9669238705457732	0.9669238705457732	0.9669238705457732	0.9669238705457732	0.9669238705457732	0.9669238705457732	0.9669238705457732	0.9669238705457732	0.9669238705457732
0.9104437139122039	0.7595217657604576	0.8420594075939497	0.8888443940137173	0.9046558497493228	0.6237594605052739	0.8472787989607752	0.8677240348152334	0.8756043928968874	0.8185493789175851	0.9661549417950517	1.0041076137192548	0.9127808988779107	0.915023191577205	0.8181649121833685	1.0023014959775198	0.8474131783363066	0.7445516939702476	0.7049132546532467	0.7307956140375971	0.7910880517185204	0.6739827041568627	0.9029788544010043	0.7448787490647281	0.8846247107199484	0.9120267306874862	0.9528461359016186	0.9190151950172459	1.0526308947567442	0.5556091455160312	0.8236845617413858	0.9955189775148903	1.0410933822890627	0.8450811608232272	0.772891579142757	1.2099840123711623	0.7705854535966771	0.9902847329839197	0.9902847329839197	0.9902847329839197	0.9902847329839197	0.9902847329839197	0.9902847329839197	0.9902847329839197	0.9902847329839197	0.9902847329839197	0.9902847329839197	0.9902847329839197	0.9902847329839197	0.9902847329839197
0.006429135229160474	0.04756833658765076	0.06091385083526711	0.00115780443977989	0.006820799747299262	0.059756046395487226	0.0	0.0	0.5386669308985157	0.5481570969857238	0.027324745202519752	0.19492926103430422	0.07455545032986564	0.09450295646801447	0.19351817316864298	0.12188554246517877	0.25435054650333017	0.2508271538070985	0.509602801347485	0.39510107901317665	0.5279970299477074	0.5040204961397897	0.3178472091134537	0.3623503246727269	0.399970261079651	0.2247166623311057	0.3815806668653992	0.4157180000345134	0.5043836182639485	0.3809871078001896	0.6985510687035467	0.4302902878968042	0.5644206783001755	0.5644206783001755	0.5644206783001755	0.5644206783001755	0.5644206783001755	0.5644206783001755	0.5644206783001755	0.5644206783001755	0.5644206783001755	0.5644206783001755	0.5644206783001755	0.5644206783001755	0.5644206783001755	0.5644206783001755	0.5644206783001755	0.5644206783001755	0.5644206783001755	0.5644206783001755
0.24507017766351377	0.47308240949296526	0.6920831796338796	0.7363778630864481	0.6234960086438338	0.9093385338740101	1.0412937496471408	0.7020998385863921	1.0222689130401093	0.44058474326624686	0.9813035803018589	0.8440040319686967	0.7225131678876388	0.5856601406716041	0.787322174794496	0.6435375514624962	0.5223032884910731	0.8013184739879562	0.7280659696471504	0.6593348080448344	0.4183756997223073	0.7637079716757283	0.6200270747304831	0.59345746837986	0.7406880644749468	0.8373451804429107	0.8641104725158707	0.6884240092785353	0.2679633544479967	0.6748824948595287	0.7482606601127568	0.7115715774861426	0.7115715774861426	0.7115715774861426	0.7115715774861426	0.7115715774861426	0.7115715774861426	0.7115715774861426	0.7115715774861426	0.7115715774861426	0.7115715774861426	0.7115715774861426	0.7115715774861426	0.7115715774861426	0.7115715774861426	0.7115715774861426	0.7115715774861426	0.7115715774861426	0.7115715774861426	0.7115715774861426
0.38690685788614976	0.3841154435189022	0.4033985311937473	0.27664386592877266	0.46631565775272926	0.5715148329495495	0.685660375777681	0.7055430779750637	0.7463441295964504	1.0534315200805409	0.8265118128587055	0.9487905124478901	0.6079386737874958	0.9014757230950163	0.9900211081039968	0.7181742093004527	0.9213981581981812	1.0049177445985167	0.9983703555688559	0.8151653956737254	0.8849390120484827	0.8791355619499428	1.0096070960783037	0.9303719839479465	0.943363286112476	1.1111000429798101	1.0785848901371742	1.13740102228926	0.7863121157825925	0.8124448601147728	0.9530831697812288	0.6747511063392427	1.0592333733088835	0.918110629748148	0.9583435157723087	1.2346235240958758	1.0570242099750693	0.8056029398251525	1.1160186840628106	1.1614854793466314	1.1387520817047212	1.1387520817047212	1.1387520817047212	1.1387520817047212	1.1387520817047212	1.1387520817047212	1.1387520817047212	1.1387520817047212	1.1387520817047212	1.1387520817047212
1.0722055892020605	0.8416721741775314	0.7398529055353064	0.9253184513518473	0.8639518574931117	0.8681002165969242	0.837103061528099	0.9893605071692291	0.8805118446837875	0.8537011850673604	0.9897244132743936	0.9971679175975534	0.8462093044816628	1.204856401353236	1.1085344787112323	1.1796776471935237	1.1759331930424213	1.177185496556676	1.0756853073975126	1.1433146415019777	1.2339878367866337	0.9356513233557501	1.1980013827188665	0.8719831118362007	0.9554879654041208	1.1353711868949317	1.2283092198828183	0.9657727014707131	1.0450629946542183	0.9584099540476865	0.9286461926676908	0.9632098606332123	0.8976644001608748	1.159045388890757	1.3716611514793635	1.2653532701850603	1.2653532701850603	1.2653532701850603	1.2653532701850603	1.2653532701850603	1.2653532701850603	1.2653532701850603	1.2653532701850603	1.2653532701850603	1.2653532701850603	1.2653532701850603	1.2653532701850603	1.2653532701850603	1.2653532701850603	1.2653532701850603
1.2132266662437363	0.979949761532276	1.1807714134378966	1.2719827734749467	1.0698337480715154	1.063819233331366	1.0699693436259685	1.1633018474066883	1.0919516009274406	1.005280488796239	0.6974514635265977	0.845495561612029	0.8049472733173971	0.9985470870688433	0.7937986162244016	0.9604056578553145	0.9292911680012785	0.9102375840527445	0.9234969751355849	0.9490545355005935	0.5226002059540692	0.6953318283450125	0.7358764920379909	0.8840865731902098	1.149330951850789	0.717538179459395	0.5954280387570229	0.9291451065570011	0.9166521176264171	0.7172251322889187	0.8169386249576679	0.8169386249576679	0.8169386249576679	0.8169386249576679	0.8169386249576679	0.8169386249576679	0.8169386249576679	0.8169386249576679	0.8169386249576679	0.8169386249576679	0.8169386249576679	0.8169386249576679	0.8169386249576679	0.8169386249576679	0.8169386249576679	0.8169386249576679	0.8169386249576679	0.8169386249576679	0.8169386249576679	0.8169386249576679
1.5781864828571532	0.5190863957865379	0.4575885537821856	1.029749178272415	0.8396179020162138	0.31527668247770857	0.2104239358076671	1.0148428272208416	1.0078031265437817	1.1633712831694205	0.4636158015657124	0.27738887640663334	0.6974084223999671	0.880115498606686	0.9070324213503541	0.35729581548596956	0.9773046949859635	1.766523252042336	0.5284611311836817	0.8467382491084461	0.4378443963358665	0.1844827843997414	0.6445762555274482	0.4909447432575692	0.8056706855077496	0.3648830876055894	1.0011140220484844	1.057558823884584	1.226134695750541	1.1895398865367226	0.8657042154526893	0.8016439980240986	0.775370151315221	0.43584700867812837	0.2762811603555491	0.35606408451683874	0.35606408451683874	0.35606408451683874	0.35606408451683874	0.35606408451683874	0.35606408451683874	0.35606408451683874	0.35606408451683874	0.35606408451683874	0.35606408451683874	0.35606408451683874	0.35606408451683874	0.35606408451683874	0.35606408451683874	0.35606408451683874
0.8589383524402113	0.8912247778857223	0.9641975810819374	0.8478252995736059	1.0832143742857734	0.8979034110805995	0.8413676317659493	0.9229668202604754	1.2382945839968764	1.1628594574447282	1.1096717430246932	1.014923961591081	1.168065189440602	1.13738312047934	0.8989600931245078	1.0070981886112487	0.9214534004799972	0.8623715311047806	1.034678583618765	0.8198946545973186	0.9035272426193574	0.8881267356706539	0.8656658192523571	0.8890217761796632	0.8478287318313189	1.0364533389622375	1.141544097566657	1.0721121420956996	1.0949545376014318	1.217930134200362	1.0874831703037655	0.9782841205815882	0.7141314713981025	0.7852917976038695	0.8887178695834657	0.8370048335936676	0.8370048335936676	0.8370048335936676	0.8370048335936676	0.8370048335936676	0.8370048335936676	0.8370048335936676	0.8370048335936676	0.8370048335936676	0.8370048335936676	0.8370048335936676	0.8370048335936676	0.8370048335936676	0.8370048335936676	0.8370048335936676
1.0420549643922128	1.2074846403479484	1.0650835695807368	1.225192160386614	1.2585544499298453	1.4196141237767244	1.0902439388042167	1.2976779809662577	1.29751522501012	1.0951796760682226	1.1014981641155495	1.184914079939336	1.010725864165228	1.2672912886935501	1.0736611915193188	1.0771969290205663	1.1744666022524872	1.2238943699145404	1.1359795991407744	1.1961552173831445	1.0796181725994123	0.9222294212512249	1.017752427859187	1.0641992197441656	1.2298393468175632	1.205011772463062	0.976731966397956	1.0459687849230137	0.9868640660107041	1.1237379024635337	0.9561328586539076	1.0399353805587206	1.0399353805587206	1.0399353805587206	1.0399353805587206	1.0399353805587206	1.0399353805587206	1.0399353805587206	1.0399353805587206	1.0399353805587206	1.0399353805587206	1.0399353805587206	1.0399353805587206	1.0399353805587206	1.0399353805587206	1.0399353805587206	1.0399353805587206	1.0399353805587206	1.0399353805587206	1.0399353805587206
1.0054310671402142	0.8826829758006443	0.8996355863164704	0.8591309872471565	0.8280141389023797	0.9552532793855514	1.0678868137405195	0.936846833436246	0.9068955098684838	0.9702425081708894	0.8914935158480104	0.8190495367422302	0.8815701626977561	1.1474896980089457	0.8216162353055209	0.9178037709565151	0.8717321631534919	0.9096930810351872	0.857884823201303	0.9383575305184518	1.0487873516371844	0.9318529901791419	1.012444596673404	0.8248314005531954	0.9747074595784643	0.9931721911546141	0.8342361085213889	0.8069628045450521	0.8387638693433507	1.0425772341967525	0.9129886724487786	0.966039777249221	0.9395142248489998	0.9395142248489998	0.9395142248489998	0.9395142248489998	0.9395142248489998	0.9395142248489998	0.9395142248489998	0.9395142248489998	0.9395142248489998	0.9395142248489998	0.9395142248489998	0.9395142248489998	0.9395142248489998	0.9395142248489998	0.9395142248489998	0.9395142248489998	0.9395142248489998	0.9395142248489998
0.7068939018509175	0.6986288090543259	0.7462669406662352	0.6779028865313211	0.844649695212483	0.7884380202048032	0.6941449728488384	0.7486219160806675	0.6089558962019327	0.6423735778781859	0.7135448841872912	0.7746787411810222	0.7216160189214025	0.6924806635864156	0.7022333519961779	0.9153319390304526	0.7546682320915848	0.7828195188165687	0.9208329214863127	0.7036873837996312	0.6676340613745257	0.6700345951986424	0.776139297616516	0.6611929409493764	0.8386460503157105	0.7336306506869646	0.8171293139953191	0.7753799823411418	0.7753799823411418	0.7753799823411418	0.7753799823411418	0.7753799823411418	0.7753799823411418	0.7753799823411418	0.7753799823411418	0.7753799823411418	0.7753799823411418	0.7753799823411418	0.7753799823411418	0.7753799823411418	0.7753799823411418	0.7753799823411418	0.7753799823411418	0.7753799823411418	0.7753799823411418	0.7753799823411418	0.7753799823411418	0.7753799823411418	0.7753799823411418	0.7753799823411418
0.8486615863160485	1.057245494579134	1.125872487080948	1.1091660121046087	1.200028931149306	0.9543894294122738	1.055812324344094	1.2058285618598275	1.0715032688225434	1.1785626523492223	1.1082270113706414	1.0994741997160533	1.0692534987795872	1.0702637807546298	1.0677541440734437	0.9589594276260305	1.0235927065440211	0.937687868158841	1.0923204648002964	1.0974320325012132	1.0295852577489868	1.1901353714669851	1.1628879575334967	1.0999641580290522	0.9639116464909513	0.941460742810428	1.0096236121059552	1.0404771366391328	1.0355574307257296	0.9988993688573559	0.9445218293866932	0.9443636950948033	0.960438100408069	0.8886212786195741	0.9599720414547744	1.0564978006467107	1.058548698053091	0.8686523086222351	1.0735992327909667	1.0271884723015727	1.0512455767473545	1.127534262263256	0.9844280403197199	1.0680421844886432	1.0219590844988835	0.9929872191849618	1.0075395987504359	1.0002634089676987	1.0002634089676987	1.0002634089676987
0.0	0.008672169013215	0.22812799447790624	0.0	0.051089049395179886	0.22812799447790624	0.0	0.0	0.0	0.31941619109051334	0.0005060325798782704	0.0	0.21945582546469125	0.22246928833576923	0.21945582546469125	0.8778717705182667	0.47720916675355657	0.20466738638896254	0.558217752292956	0.22246928833576923	0.22762196189802797	0.44758381994259755	0.0005060325798782704	0.0025074302911996926	0.0	0.6164566285919871	0.6729880486760877	0.7491981090863041	0.5019925843157275	0.8629182936478883	1.2665898680770775	0.8860213519713932	0.17906307540223945	0.5325422136868163	0.5325422136868163	0.5325422136868163	0.5325422136868163	0.5325422136868163	0.5325422136868163	0.5325422136868163	0.5325422136868163	0.5325422136868163	0.5325422136868163	0.5325422136868163	0.5325422136868163	0.5325422136868163	0.5325422136868163	0.5325422136868163	0.5325422136868163	0.5325422136868163
0.0	0.0	0.0	0.3252126013988453	0.0	0.004606036979300094	0.41906089364345184	0.3252126013988453	1.5018633511506925	0.0871217287162205	0.0	0.0	0.46215697842546977	0.015930385504953414	0.7519296177228679	0.015930385504953414	0.5129091858880583	0.41999045279563657	0.46676301540476983	1.3920846734011323	1.2721835072831242	1.884516060802373	0.004606036979300094	0.7442734950422971	1.005814109919772	1.7500876057621837	0.9541323433049985	0.6806015085209267	1.7897382058050657	0.5867532162763202	0.7827635428450149	2.0849096788437906	1.4338366108444027	1.4338366108444027	1.4338366108444027	1.4338366108444027	1.4338366108444027	1.4338366108444027	1.4338366108444027	1.4338366108444027	1.4338366108444027	1.4338366108444027	1.4338366108444027	1.4338366108444027	1.4338366108444027	1.4338366108444027	1.4338366108444027	1.4338366108444027	1.4338366108444027	1.4338366108444027
0.5746584503401199	0.5609834183853973	0.444402938912089	0.4779797874944988	0.4157468615042541	0.5838727526670852	0.41923786637939753	0.4204707073365081	0.465527686755055	0.5974327056215228	0.5266088140878605	0.5986364263513907	0.4524867831854163	0.583579329407477	0.5539793959510465	0.5776006783285836	0.5084074637290517	0.644808410319888	0.5279277063465411	0.4074407347176124	0.4731927921123079	0.4403167634149601	0.4403167634149601	0.4403167634149601	0.4403167634149601	0.4403167634149601	0.4403167634149601	0.4403167634149601	0.4403167634149601	0.4403167634149601	0.4403167634149601	0.4403167634149601	0.4403167634149601	0.4403167634149601	0.4403167634149601	0.4403167634149601	0.4403167634149601	0.4403167634149601	0.4403167634149601	0.4403167634149601	0.4403167634149601	0.4403167634149601	0.4403167634149601	0.4403167634149601	0.4403167634149601	0.4403167634149601	0.4403167634149601	0.4403167634149601	0.4403167634149601	0.4403167634149601
0.5427600621316574	0.6509823744700848	0.500277542421641	0.6042635158972133	0.4985190632942897	0.6317307812559636	0.5834606101309675	0.7053136526098351	0.6192088632424734	0.6349715398211702	0.6561141108553911	0.699586310470052	0.5740428046236893	0.6520370164366549	0.7418823742329181	0.5421092703973985	0.5803980842769666	0.7616508023032267	0.6787289072106358	0.623485727270094	0.6741222652216767	0.7529836878983254	0.713552976560001	0.713552976560001	0.713552976560001	0.713552976560001	0.713552976560001	0.713552976560001	0.713552976560001	0.713552976560001	0.713552976560001	0.713552976560001	0.713552976560001	0.713552976560001	0.713552976560001	0.713552976560001	0.713552976560001	0.713552976560001	0.713552976560001	0.713552976560001	0.713552976560001	0.713552976560001	0.713552976560001	0.713552976560001	0.713552976560001	0.713552976560001	0.713552976560001	0.713552976560001	0.713552976560001	0.713552976560001
0.7529031709233176	0.7823057420516428	0.6745247238800216	0.8386247707135241	0.8333604569918538	0.7591835965377364	0.7470269953172264	0.7427672129440303	0.7794992326676242	0.7563409868240181	0.6259844137834951	0.6941516131015912	0.7491702178327622	0.7984665085661812	0.7500585609143868	0.8410243163816276	0.813778642869366	0.8421749299567409	0.6517327564241562	0.7471707340527312	0.7666704249937492	0.7981654107916344	0.7824179178926918	0.7824179178926918	0.7824179178926918	0.7824179178926918	0.7824179178926918	0.7824179178926918	0.7824179178926918	0.7824179178926918	0.7824179178926918	0.7824179178926918	0.7824179178926918	0.7824179178926918	0.7824179178926918	0.7824179178926918	0.7824179178926918	0.7824179178926918	0.7824179178926918	0.7824179178926918	0.7824179178926918	0.7824179178926918	0.7824179178926918	0.7824179178926918	0.7824179178926918	0.7824179178926918	0.7824179178926918	0.7824179178926918	0.7824179178926918	0.7824179178926918
0.7494476526141239	0.7113740235359904	0.6962258784926261	0.7089411404898525	0.7437932201297788	0.7272598951649608	0.8100747328220752	0.7999565023071729	0.7123368593846712	0.7606303706140124	0.7480398574382644	0.6453976236696463	0.7904528650529195	0.8273748445529844	0.8062641587473661	0.867146606251433	0.7955616614102943	0.7696919026156084	0.792318469641705	0.7810051861286567	0.7810051861286567	0.7810051861286567	0.7810051861286567	0.7810051861286567	0.7810051861286567	0.7810051861286567	0.7810051861286567	0.7810051861286567	0.7810051861286567	0.7810051861286567	0.7810051861286567	0.7810051861286567	0.7810051861286567	0.7810051861286567	0.7810051861286567	0.7810051861286567	0.7810051861286567	0.7810051861286567	0.7810051861286567	0.7810051861286567	0.7810051861286567	0.7810051861286567	0.7810051861286567	0.7810051861286567	0.7810051861286567	0.7810051861286567	0.7810051861286567	0.7810051861286567	0.7810051861286567	0.7810051861286567
[truncated: 6 more columns]
