# Supplementary material for: Neuronal tuning aligns dynamically with object and texture manifolds across the visual hierarchy
Source: Nat Neurosci. 2026 Mar 10;29(4):864–75. doi: 10.1038/s41593-026-02207-1 (PMC13061647; doi:10.1038/s41593-026-02207-1)
Supplement: Supplementary file 10 — Attribution data for time windows 5, 10, 20, 25 and 50 ms, for panel b. Time window specific evolution trajectory of time windows 10, 20, 25 and 50 ms, for panel c. [file 41593_2026_2207_MOESM10_ESM.zip › ExtendedFig4_Source_data/FigureExtended4C_src_normresp_wdw_160-180_BigGAN_sem.csv]

0	1	2	3	4	5	6	7	8	9	10	11	12	13	14	15	16	17	18	19	20	21	22	23	24	25	26	27	28	29	30	31	32	33	34	35	36	37	38	39	40	41	42	43	44	45	46	47	48	49
0.040103906276164156	0.06369264240802121	0.07093608016692651	0.07077181640108765	0.07376587763825439	0.06767825024622472	0.06287517253871151	0.07973401281441415	0.06907778053265107	0.07521012740804883	0.06409570533206296	0.0641593722725389	0.05583126415594439	0.0737117224229532	0.060254452182186564	0.053402630101176005	0.06787706115456263	0.07491626132632241	0.06353627537297689	0.06592828946912316	0.07177443074131484	0.04740503833247654	0.0822796462091279	0.05613825943381973	0.06059773677644964	0.07735915418365293	0.05898096453292905	0.0669612930452564	0.07227825076394259	0.05650698759358694	0.06087213403354391	0.05609373940269438	0.06688681199686047	0.06103480738777038	0.06497214342305377	0.08002766028806149	0.06747073633917428	0.060834516879273784	0.07231238834843477	0.06363953250227516	0.07387837026625871	0.06249699294638295	0.06139879806550331	0.08601408205363441	0.07285912129954003	0.0706116967606887	0.073819174727068	0.07221543574387834	0.07221543574387834	0.07221543574387834
0.06973858342028817	0.0674047496039147	0.05589639357154277	0.08998203545525989	0.07995279123254917	0.07107958197137652	0.08267957656400782	0.06276404853178207	0.06957221992593442	0.062481548628076755	0.06953389715633215	0.07252660098314906	0.05348534232644964	0.07414002611035661	0.053977093993825664	0.08773192251680074	0.06674651324269158	0.05874600262761498	0.07070807971428535	0.07019133666397326	0.09935126289225198	0.056659581677427004	0.07357772293525999	0.09235705915543953	0.0724384214414753	0.0626339504125787	0.08974425251774112	0.07994418977436168	0.06994871546826376	0.06975357305670449	0.08353708656641008	0.06669171481874149	0.07786553505485592	0.08257571551208072	0.07637700458565339	0.07947636004886706	0.07947636004886706	0.07947636004886706	0.07947636004886706	0.07947636004886706	0.07947636004886706	0.07947636004886706	0.07947636004886706	0.07947636004886706	0.07947636004886706	0.07947636004886706	0.07947636004886706	0.07947636004886706	0.07947636004886706	0.07947636004886706
0.07951733719252316	0.06383823907603516	0.08438545642303018	0.10107895820163547	0.10704936848776035	0.11659024877449875	0.09162998741883742	0.07461484195759385	0.09908229340116345	0.11961363746070575	0.07278946096144065	0.08736703865608171	0.0825881463733211	0.10062700253709651	0.10573675810913105	0.08106233694693399	0.11891862838941099	0.08388988073302582	0.0867836262174274	0.12779451177360004	0.08605091150551084	0.08087562338173328	0.09068736642526935	0.10045781440455002	0.10272231314063755	0.06471952233624395	0.09397703441046619	0.09107185596279171	0.09490137633199033	0.12535834023133313	0.10432623474323355	0.11071460596906495	0.08845030237044954	0.09958245416975725	0.09958245416975725	0.09958245416975725	0.09958245416975725	0.09958245416975725	0.09958245416975725	0.09958245416975725	0.09958245416975725	0.09958245416975725	0.09958245416975725	0.09958245416975725	0.09958245416975725	0.09958245416975725	0.09958245416975725	0.09958245416975725	0.09958245416975725	0.09958245416975725
0.07644736785951825	0.07777621541174283	0.08094452398997824	0.07985898963217403	0.0445616246522889	0.09070335490484474	0.06940248764183964	0.04490074287139274	0.07271617980019512	0.06751302736380517	0.06537140186260874	0.09026418702915322	0.07560350371212085	0.05627091427548336	0.07164403961370541	0.05428868810328098	0.06812283097467711	0.05278110361457627	0.06610808407623686	0.06674449754656711	0.07089487744755647	0.073879013033985	0.0672391178207235	0.0599864979085615	0.06347265687774985	0.06010167490587579	0.07079063906659816	0.06169590128352133	0.07162453417007993	0.06752796316964432	0.07102442504904304	0.06308622080171084	0.07982091688238885	0.07788938337793828	0.07672893485305834	0.06796529902217843	0.05687682274933251	0.06958590437751822	0.06323136356342536	0.06323136356342536	0.06323136356342536	0.06323136356342536	0.06323136356342536	0.06323136356342536	0.06323136356342536	0.06323136356342536	0.06323136356342536	0.06323136356342536	0.06323136356342536	0.06323136356342536
0.06913491166343073	0.06568461235170016	0.08708642729679918	0.06868663499849313	0.06962925271914736	0.0539093172565699	0.06574983232821069	0.05530727775823188	0.0630362694426516	0.08359991344371626	0.07742116816327366	0.06362002198697342	0.06120272179088159	0.07038674794441359	0.07673738364916705	0.05782802984318424	0.05654697996044997	0.08374262623191261	0.06613495440109182	0.07934740449300333	0.05572532942479192	0.07570501750561996	0.054023872289319055	0.08276303550595183	0.07029842386070227	0.06636885071294975	0.05943359564937893	0.07485416962134114	0.07267989962158415	0.08025780211749396	0.07646885086953906	0.07646885086953906	0.07646885086953906	0.07646885086953906	0.07646885086953906	0.07646885086953906	0.07646885086953906	0.07646885086953906	0.07646885086953906	0.07646885086953906	0.07646885086953906	0.07646885086953906	0.07646885086953906	0.07646885086953906	0.07646885086953906	0.07646885086953906	0.07646885086953906	0.07646885086953906	0.07646885086953906	0.07646885086953906
0.11981128679507307	0.14934031660417937	0.11053430424310072	0.0834960556262272	0.10742372950988872	0.08929169998604697	0.08726359499792462	0.07994120484582647	0.09315968075930806	0.10662253357932135	0.10899193134682911	0.1052799435264208	0.10246831412600348	0.09635984266358623	0.09637391233618445	0.08022352281018352	0.13425488401437397	0.09659372978111899	0.0883621078342107	0.09878091961415295	0.10673905269068945	0.09598371276799737	0.09931197697088524	0.12909467978772135	0.09561486354396559	0.10886160549845528	0.09745248635485378	0.1081097550500081	0.1148161559812391	0.09519183886281878	0.09728477394372222	0.07439401528925241	0.10370546126879869	0.10176275883628708	0.11252081562106471	0.12282845971776393	0.07364620788118381	0.12165642411687214	0.12320595348549422	0.10919469494305628	0.11620032421427524	0.11620032421427524	0.11620032421427524	0.11620032421427524	0.11620032421427524	0.11620032421427524	0.11620032421427524	0.11620032421427524	0.11620032421427524	0.11620032421427524
0.14276420199259768	0.11460790067922753	0.14535041947359964	0.11764131905827785	0.13378111092628148	0.1690421426837452	0.17229387157913512	0.14834490546773477	0.15055921178013124	0.1297615167480521	0.15964841241176492	0.16927062157844508	0.12662121015745903	0.1361088043041365	0.13433853999646783	0.08712764220065417	0.1360629344608605	0.1456969953129294	0.1557384851348688	0.12342147107361337	0.10276034553964086	0.09466271860597673	0.14644492507947654	0.1306544836744012	0.1492229429140291	0.12062860730757646	0.13492577511080278	0.13492577511080278	0.13492577511080278	0.13492577511080278	0.13492577511080278	0.13492577511080278	0.13492577511080278	0.13492577511080278	0.13492577511080278	0.13492577511080278	0.13492577511080278	0.13492577511080278	0.13492577511080278	0.13492577511080278	0.13492577511080278	0.13492577511080278	0.13492577511080278	0.13492577511080278	0.13492577511080278	0.13492577511080278	0.13492577511080278	0.13492577511080278	0.13492577511080278	0.13492577511080278
0.03681080706829607	0.04523071548090325	0.0395816427839803	0.03742969855852896	0.04706587847891487	0.042325488995378524	0.052495040691018395	0.04877062287930031	0.040663255809425466	0.049532377810291295	0.046844413752749746	0.04272417169765186	0.03955739920126332	0.04978385196022028	0.04567299886589959	0.04677095125714506	0.03729738722316085	0.042790702909472574	0.036351611010395635	0.04319065737930195	0.0520332970843798	0.045958278024517095	0.054585625669530985	0.05167422571429128	0.05170087098158665	0.049270315837459965	0.0722795406382244	0.060774928237842175	0.060774928237842175	0.060774928237842175	0.060774928237842175	0.060774928237842175	0.060774928237842175	0.060774928237842175	0.060774928237842175	0.060774928237842175	0.060774928237842175	0.060774928237842175	0.060774928237842175	0.060774928237842175	0.060774928237842175	0.060774928237842175	0.060774928237842175	0.060774928237842175	0.060774928237842175	0.060774928237842175	0.060774928237842175	0.060774928237842175	0.060774928237842175	0.060774928237842175
0.05724213804256218	0.098684975904876	0.09241218117672784	0.07879809747850888	0.06059443324162765	0.09448904519919121	0.07351500318439301	0.06919261812137704	0.06125447712134379	0.08742268397219925	0.0718253951033331	0.06034318246688514	0.0693498531507988	0.08679483693763837	0.0976944688919083	0.07487520411147379	0.0657251597983254	0.06301240152722744	0.07376112470250411	0.07138394099048574	0.0667950257081291	0.061633042346905274	0.07542562748988643	0.0629534533863757	0.06474778116588545	0.05336828834538444	0.06508180070052126	0.05585764758453177	0.07181358200488248	0.07303384494398674	0.06526688061814326	0.07482768563878534	0.0683247685853448	0.055103267753977295	0.06171401816966105	0.06171401816966105	0.06171401816966105	0.06171401816966105	0.06171401816966105	0.06171401816966105	0.06171401816966105	0.06171401816966105	0.06171401816966105	0.06171401816966105	0.06171401816966105	0.06171401816966105	0.06171401816966105	0.06171401816966105	0.06171401816966105	0.06171401816966105
0.08304267217035197	0.07475180269149148	0.07446955502930167	0.07670349722164396	0.10554521167101508	0.10990343977334609	0.10511292540708601	0.0898221055389028	0.10488646367477777	0.07432448680592287	0.0724032151623633	0.08486913386782866	0.07961153251124735	0.09618132310929817	0.10202450659001025	0.08048431169815558	0.09270079276138835	0.08746933601877203	0.08423461923332133	0.10916655092081293	0.09854316640100404	0.07449248063227693	0.08382751130937162	0.06456431113902886	0.08484821816906894	0.09681902276987607	0.06797551330552892	0.08644612948865858	0.06008248890535071	0.08096908707685364	0.07257098669655554	0.09273676060102773	0.07700016892157342	0.08486846476130058	0.08486846476130058	0.08486846476130058	0.08486846476130058	0.08486846476130058	0.08486846476130058	0.08486846476130058	0.08486846476130058	0.08486846476130058	0.08486846476130058	0.08486846476130058	0.08486846476130058	0.08486846476130058	0.08486846476130058	0.08486846476130058	0.08486846476130058	0.08486846476130058
0.05905833208489679	0.07761884640163727	0.07538353574374011	0.08186235594536365	0.08464489587205232	0.07621047632570516	0.06293509695353053	0.08996970588401082	0.08715344584441241	0.08077105513951459	0.08292607008815382	0.10039699740881597	0.11269611536374384	0.10486711864478122	0.087481842494809	0.07973982711553117	0.11278426539928002	0.08719220251215708	0.09947342133955703	0.12147157245923074	0.12232620002810349	0.09771308823405868	0.10795814223776014	0.07293412858674517	0.11783383896058865	0.09695150202267738	0.11339764758959434	0.09878130659727916	0.09247507150206818	0.07781817996037571	0.11585123778672562	0.09683470887355067	0.09683470887355067	0.09683470887355067	0.09683470887355067	0.09683470887355067	0.09683470887355067	0.09683470887355067	0.09683470887355067	0.09683470887355067	0.09683470887355067	0.09683470887355067	0.09683470887355067	0.09683470887355067	0.09683470887355067	0.09683470887355067	0.09683470887355067	0.09683470887355067	0.09683470887355067	0.09683470887355067
0.03637611680026511	0.049801535229779544	0.06298611871937253	0.0632561697829232	0.05280872841797812	0.04348477656330829	0.04675161856872783	0.049957207755172026	0.04526038713744594	0.056724570385181104	0.06422303699453395	0.05575588860357106	0.06366998857394474	0.04810419048265534	0.04651244802994205	0.07308402270845743	0.05494724535324416	0.0567937128645034	0.05573520719598442	0.046502193895783965	0.05615772909589219	0.05241957629580535	0.05883285782824087	0.0617891563489462	0.05809627378783994	0.06200471069287938	0.05839015417033033	0.07313152334088023	0.07980782359355816	0.059043967492736785	0.05684244689717949	0.057943207194958136	0.057943207194958136	0.057943207194958136	0.057943207194958136	0.057943207194958136	0.057943207194958136	0.057943207194958136	0.057943207194958136	0.057943207194958136	0.057943207194958136	0.057943207194958136	0.057943207194958136	0.057943207194958136	0.057943207194958136	0.057943207194958136	0.057943207194958136	0.057943207194958136	0.057943207194958136	0.057943207194958136
0.06850275677142863	0.07685758903704783	0.09144296617494387	0.09949175352262622	0.07601787889146217	0.09974280483116442	0.07454379193940057	0.09438901034395487	0.0777995398851399	0.09995657323897333	0.07678319678023839	0.08375721804116089	0.06972348551836267	0.09420623315656904	0.07664131724070351	0.07750369492205225	0.09599451529465798	0.0760825229165431	0.08808078944469548	0.10134267254778302	0.08134709030291994	0.09601553040048388	0.07380858039043818	0.09799584685635901	0.08624284327240514	0.09053848962653506	0.09364224964256714	0.08176939260880539	0.09255216865320301	0.0755536246902398	0.07135939416455801	0.07345650942739891	0.07345650942739891	0.07345650942739891	0.07345650942739891	0.07345650942739891	0.07345650942739891	0.07345650942739891	0.07345650942739891	0.07345650942739891	0.07345650942739891	0.07345650942739891	0.07345650942739891	0.07345650942739891	0.07345650942739891	0.07345650942739891	0.07345650942739891	0.07345650942739891	0.07345650942739891	0.07345650942739891
0.09135920485305828	0.08400913951665624	0.08653640977282173	0.0882895219462898	0.0856043011445442	0.06529624493943637	0.08067182559120181	0.10158531356996871	0.08524702267332411	0.08459240571616058	0.05809988154267187	0.08673670322670803	0.08703408447142862	0.0835892750483752	0.08954842978363343	0.09581145533808494	0.11472244849621648	0.08338423722724773	0.04258056338718192	0.09288482256141938	0.08816538328328326	0.07257095099165077	0.08994174277847358	0.07836205916078215	0.09326686841399566	0.08241455085077323	0.05636541387109005	0.07815546538445196	0.07851492653947122	0.08326087093018825	0.11335736138992572	0.10934714122443295	0.11135225130717934	0.11135225130717934	0.11135225130717934	0.11135225130717934	0.11135225130717934	0.11135225130717934	0.11135225130717934	0.11135225130717934	0.11135225130717934	0.11135225130717934	0.11135225130717934	0.11135225130717934	0.11135225130717934	0.11135225130717934	0.11135225130717934	0.11135225130717934	0.11135225130717934	0.11135225130717934
0.06120623494527934	0.060485837596379884	0.0687907268054946	0.08240648474755391	0.10179945981502626	0.07344317530634974	0.07079545308931974	0.08929057118036403	0.10275611333885708	0.12589012742048228	0.09025320041463611	0.09296501844725548	0.10468573755564432	0.09572699252393169	0.10349710499592672	0.13022190390354832	0.05979830695679035	0.09943773805801628	0.07710202804991756	0.08735985700102779	0.09298120488759849	0.11069364521441138	0.090698161126903	0.09275382706283482	0.09631897507848777	0.10865585102532445	0.07097583253752213	0.0739356284326503	0.10658905004939888	0.09935931420974993	0.10297418212957439	0.10297418212957439	0.10297418212957439	0.10297418212957439	0.10297418212957439	0.10297418212957439	0.10297418212957439	0.10297418212957439	0.10297418212957439	0.10297418212957439	0.10297418212957439	0.10297418212957439	0.10297418212957439	0.10297418212957439	0.10297418212957439	0.10297418212957439	0.10297418212957439	0.10297418212957439	0.10297418212957439	0.10297418212957439
0.06584652808419435	0.05269137614217082	0.0599487131555388	0.06819623711715739	0.06516344510003444	0.07266943686089601	0.05893688183726323	0.09817878295504355	0.08601037372990485	0.061265318615068995	0.08037727633883358	0.0926303784784766	0.07409921256826148	0.08903004430828569	0.06534910426176264	0.07452261428181464	0.0686771417436263	0.07275148856637476	0.08509959699290238	0.06934269858068386	0.07614497032185448	0.07796066360586605	0.04955119581516084	0.06375592971051346	0.06375592971051346	0.06375592971051346	0.06375592971051346	0.06375592971051346	0.06375592971051346	0.06375592971051346	0.06375592971051346	0.06375592971051346	0.06375592971051346	0.06375592971051346	0.06375592971051346	0.06375592971051346	0.06375592971051346	0.06375592971051346	0.06375592971051346	0.06375592971051346	0.06375592971051346	0.06375592971051346	0.06375592971051346	0.06375592971051346	0.06375592971051346	0.06375592971051346	0.06375592971051346	0.06375592971051346	0.06375592971051346	0.06375592971051346
0.07272222980548904	0.07215962623990639	0.07854381794875302	0.05046675809749688	0.06619247902569045	0.08255887062213335	0.07022959847618235	0.07208592788998566	0.09027037126954748	0.06438749702609488	0.06287494351695186	0.07480127569742753	0.0677031553262703	0.06171093965760446	0.07150274695963939	0.07835374255464746	0.08068321949035899	0.06802473765558482	0.07199389060460712	0.06479914153430948	0.05069413179252002	0.08165850655499711	0.08695123572139409	0.08430487113819558	0.08430487113819558	0.08430487113819558	0.08430487113819558	0.08430487113819558	0.08430487113819558	0.08430487113819558	0.08430487113819558	0.08430487113819558	0.08430487113819558	0.08430487113819558	0.08430487113819558	0.08430487113819558	0.08430487113819558	0.08430487113819558	0.08430487113819558	0.08430487113819558	0.08430487113819558	0.08430487113819558	0.08430487113819558	0.08430487113819558	0.08430487113819558	0.08430487113819558	0.08430487113819558	0.08430487113819558	0.08430487113819558	0.08430487113819558
0.1530599520325275	0.09551316970006385	0.11130517473602795	0.13619337947147034	0.13923104404226672	0.1633525298324021	0.1295624993673426	0.1449918283667909	0.09727213669866126	0.13615706836289393	0.11431481974203755	0.09968900343849565	0.13605229492906862	0.11331012640060381	0.11956275961631521	0.10260631672581151	0.09030655690515453	0.13898524466526013	0.14578678358627387	0.1450725748238623	0.15115079569286638	0.12601127024922673	0.13641663321220332	0.11314299256786285	0.11420224985625611	0.11064912680441051	0.13969000810269738	0.1390043748855702	0.15969136241602536	0.09178274476407304	0.1257370535900492	0.1257370535900492	0.1257370535900492	0.1257370535900492	0.1257370535900492	0.1257370535900492	0.1257370535900492	0.1257370535900492	0.1257370535900492	0.1257370535900492	0.1257370535900492	0.1257370535900492	0.1257370535900492	0.1257370535900492	0.1257370535900492	0.1257370535900492	0.1257370535900492	0.1257370535900492	0.1257370535900492	0.1257370535900492
0.07584960658371344	0.10308109451244718	0.08859856813963686	0.09737318603530853	0.10423214997576605	0.10684545042909464	0.09011038702144272	0.08288054500423579	0.0893383377813377	0.0828183855657135	0.0957801499449693	0.07225737113656962	0.09760685326250197	0.06729996603731268	0.08435223524105027	0.07257284937306978	0.094437163263416	0.0976828084223215	0.09780127148874121	0.08739051366197315	0.0985893798194877	0.06790703625158481	0.08226519901414166	0.08278734120196304	0.09416324379138145	0.09684875793169392	0.08187189821101144	0.07609100979199655	0.0748062820014068	0.08434464989234755	0.09279936410406675	0.05839821967385822	0.07559879188896249	0.07559879188896249	0.07559879188896249	0.07559879188896249	0.07559879188896249	0.07559879188896249	0.07559879188896249	0.07559879188896249	0.07559879188896249	0.07559879188896249	0.07559879188896249	0.07559879188896249	0.07559879188896249	0.07559879188896249	0.07559879188896249	0.07559879188896249	0.07559879188896249	0.07559879188896249
0.09116445288775614	0.09337306471072797	0.10660793091040277	0.09952836647782481	0.0995827647748442	0.07655489297562623	0.09432949549402134	0.09229445779183411	0.08040962681383877	0.12262302714426135	0.10005476935711763	0.08282297245264769	0.07681258647615052	0.09621542873248752	0.07923817567862135	0.08753174399303212	0.08284626685641809	0.07766619760153129	0.10286779243718204	0.08557226896989344	0.09568224665568097	0.08041463679676353	0.08088545130306748	0.08942983032315859	0.08969109815308723	0.08821526591273185	0.07387076480198827	0.0876902150456415	0.07491647154933592	0.07094900038946612	0.07860423816374916	0.07878974749599227	0.09619754411075046	0.08677421975670123	0.08637088282864747	0.08657255129267434	0.08657255129267434	0.08657255129267434	0.08657255129267434	0.08657255129267434	0.08657255129267434	0.08657255129267434	0.08657255129267434	0.08657255129267434	0.08657255129267434	0.08657255129267434	0.08657255129267434	0.08657255129267434	0.08657255129267434	0.08657255129267434
0.06273657243015276	0.08415868276881928	0.07102658841535361	0.08303122940187864	0.07977576415654875	0.06827450549911433	0.05366308077027694	0.06907622753923576	0.07379528885718536	0.07401619152628451	0.0506623131660169	0.07269865922261609	0.0769527061642884	0.06756970937936053	0.06452782560588818	0.07899207933695845	0.05439146651796868	0.07729449245968505	0.060153752612290806	0.07153199027348509	0.06593094506169275	0.05856244841201442	0.06761383909086537	0.05596741647004435	0.06094455218271578	0.07428408950376689	0.0804283165067577	0.07523197883932382	0.07783014767304076	0.07783014767304076	0.07783014767304076	0.07783014767304076	0.07783014767304076	0.07783014767304076	0.07783014767304076	0.07783014767304076	0.07783014767304076	0.07783014767304076	0.07783014767304076	0.07783014767304076	0.07783014767304076	0.07783014767304076	0.07783014767304076	0.07783014767304076	0.07783014767304076	0.07783014767304076	0.07783014767304076	0.07783014767304076	0.07783014767304076	0.07783014767304076
0.10401315195610131	0.08665023806984164	0.09101935858910253	0.0743583755740675	0.06218765557985078	0.07187957139276482	0.10553438177099052	0.11835065187965779	0.1010545311995096	0.08779531605124972	0.11689667910902625	0.0971967174077619	0.0770786303516979	0.10770685167834788	0.07981916281846031	0.12600367001161747	0.09500818388844601	0.05348134396611036	0.08320700962149984	0.09955104411598373	0.10155687391572946	0.10163615170756739	0.1323938473321843	0.0763836303909156	0.10736155334506914	0.07042671558384123	0.12283355030869339	0.08842647006283376	0.1032337936732774	0.09583013186805557	0.09583013186805557	0.09583013186805557	0.09583013186805557	0.09583013186805557	0.09583013186805557	0.09583013186805557	0.09583013186805557	0.09583013186805557	0.09583013186805557	0.09583013186805557	0.09583013186805557	0.09583013186805557	0.09583013186805557	0.09583013186805557	0.09583013186805557	0.09583013186805557	0.09583013186805557	0.09583013186805557	0.09583013186805557	0.09583013186805557
0.05111271932615417	0.07057367271394246	0.05553247028033248	0.07099791591583093	0.06539642633223068	0.06006986366543551	0.058948072788786283	0.059765194874303554	0.062357960929332254	0.06027052021182801	0.08029066239624796	0.07049960675802748	0.05811541450894568	0.06064722491855838	0.06764748950348771	0.08705800146083333	0.05952506106512381	0.06880697363601429	0.07075799300010809	0.06965232701496377	0.06966644233531141	0.05685201917192586	0.0489097647731779	0.05220034318706193	0.06601207387228682	0.06633588669971806	0.06617398028600242	0.06617398028600242	0.06617398028600242	0.06617398028600242	0.06617398028600242	0.06617398028600242	0.06617398028600242	0.06617398028600242	0.06617398028600242	0.06617398028600242	0.06617398028600242	0.06617398028600242	0.06617398028600242	0.06617398028600242	0.06617398028600242	0.06617398028600242	0.06617398028600242	0.06617398028600242	0.06617398028600242	0.06617398028600242	0.06617398028600242	0.06617398028600242	0.06617398028600242	0.06617398028600242
0.04507734834577722	0.05963640521456163	0.055943344546842244	0.053800857707207723	0.0600277122055534	0.06247271247083568	0.05275166005804211	0.0639949214754364	0.047130296693036824	0.049609648931175955	0.05506849596984444	0.0736158684727081	0.09484958228435628	0.05743884652103112	0.06051635216368407	0.058285498205489054	0.058878164494010586	0.05614104105563445	0.060142130794986225	0.04477603722586461	0.06730168493855629	0.06206984865165868	0.06468576679510749	0.06468576679510749	0.06468576679510749	0.06468576679510749	0.06468576679510749	0.06468576679510749	0.06468576679510749	0.06468576679510749	0.06468576679510749	0.06468576679510749	0.06468576679510749	0.06468576679510749	0.06468576679510749	0.06468576679510749	0.06468576679510749	0.06468576679510749	0.06468576679510749	0.06468576679510749	0.06468576679510749	0.06468576679510749	0.06468576679510749	0.06468576679510749	0.06468576679510749	0.06468576679510749	0.06468576679510749	0.06468576679510749	0.06468576679510749	0.06468576679510749
0.052119287025317165	0.05740229581673853	0.05887808391464453	0.06766965589314353	0.06044786324660555	0.07127989474826647	0.07092466163202459	0.05853795824650342	0.05698265696343736	0.06920306053818133	0.0785480584980018	0.05944606406535474	0.057086337933969424	0.04582688524613372	0.07948773168392811	0.06926605889477974	0.07049128462414932	0.06299239632115997	0.05891547784232726	0.059103736275189105	0.051661332526001164	0.055516167290042114	0.05578698869695455	0.06619740060824252	0.061113304303064955	0.05661131482045249	0.05950434231473454	0.05805782856759351	0.05805782856759351	0.05805782856759351	0.05805782856759351	0.05805782856759351	0.05805782856759351	0.05805782856759351	0.05805782856759351	0.05805782856759351	0.05805782856759351	0.05805782856759351	0.05805782856759351	0.05805782856759351	0.05805782856759351	0.05805782856759351	0.05805782856759351	0.05805782856759351	0.05805782856759351	0.05805782856759351	0.05805782856759351	0.05805782856759351	0.05805782856759351	0.05805782856759351
0.1005361550042296	0.11874512111343458	0.07955075620482535	0.09493860898157866	0.08878489583428477	0.1267725408355908	0.11346875854247407	0.09648947191508289	0.12104546626328921	0.1387591822237959	0.09852715115075475	0.12433258102294634	0.10770180060085989	0.09274997991637282	0.09629373289970902	0.1149501594512858	0.1148364337702582	0.15203178066913622	0.12447000876206406	0.0867917782547214	0.12237734237021303	0.12015420192650592	0.08802056255224824	0.11250370976971401	0.09782037618117079	0.09722205051275432	0.10304357973160351	0.07449338498239225	0.10564363844580085	0.09006851171409655	0.09006851171409655	0.09006851171409655	0.09006851171409655	0.09006851171409655	0.09006851171409655	0.09006851171409655	0.09006851171409655	0.09006851171409655	0.09006851171409655	0.09006851171409655	0.09006851171409655	0.09006851171409655	0.09006851171409655	0.09006851171409655	0.09006851171409655	0.09006851171409655	0.09006851171409655	0.09006851171409655	0.09006851171409655	0.09006851171409655
0.07102436897031217	0.09666305088440108	0.06905352435531809	0.09590368901203064	0.11228214842886128	0.0684001538667021	0.09949483196295472	0.08220429071464741	0.10803676990415671	0.10852847578880015	0.10132472612402356	0.1146633819418348	0.10147934366612243	0.10293705924753838	0.09000951786709795	0.11289175443800138	0.14167593185589694	0.08876365599307014	0.09221860194254701	0.09600574449614868	0.10501549799634531	0.11172433314726236	0.09143231278681745	0.12079404520902562	0.09348182910196173	0.08571163666740994	0.09952475549403192	0.09368372626069392	0.11276501550038782	0.09989381295282074	0.09892479150955902	0.0845992324753334	0.09765885126089816	0.10602640205722463	0.09379098895505157	0.08486057205055243	0.1055157885280941	0.10459547785040986	0.10505563318925198	0.10505563318925198	0.10505563318925198	0.10505563318925198	0.10505563318925198	0.10505563318925198	0.10505563318925198	0.10505563318925198	0.10505563318925198	0.10505563318925198	0.10505563318925198	0.10505563318925198
0.030539071749612456	0.018585613565809834	0.05005503912956722	0.05831665826566948	0.04584223116607447	0.05919233689117679	0.019539549733275142	0.026053650110715254	0.031575571333619795	0.05102945023999645	0.018585613565809834	0.02521404401089289	0.03756502116285314	0.00020428063001253806	0.018187038788448524	0.02573061685878831	0.028710154778565738	0.0275461441860445	0.02573061685878831	0.06359868871180006	0.0574915816703105	0.05033143286901793	0.026242268024673946	0.06234076501881664	0.026299355509448848	0.03854239982600954	0.03114599230953018	0.037972777956797446	0.0230347533181652	0.0	0.043467883207408894	0.02635032833961308	0.04300452917539335	0.06035789085515946	0.021067580588029017	0.036472499673051426	0.04563734776275952	0.05689312835628841	0.026471802571077393	0.022086710388488584	0.03902049750449892	0.09628712375122767	0.0676538106278633	0.0676538106278633	0.0676538106278633	0.0676538106278633	0.0676538106278633	0.0676538106278633	0.0676538106278633	0.0676538106278633
0.055311882729544605	0.059064489707547234	0.07758389986603352	0.07051225946010442	0.06786739446964782	0.06020193230846746	0.05608876721827748	0.07370077492589798	0.07171895590340707	0.07219228953836425	0.06530785963290446	0.06412226854350946	0.07210289779127053	0.06482798325925838	0.07859199877946502	0.04943648820779774	0.06345214114534467	0.06623202342097718	0.06714434773002975	0.07634362884957185	0.06444895378416851	0.0750045683199723	0.06220633431286358	0.0725367100968232	0.058609128429826955	0.04937832365589896	0.05254591362647265	0.04623908033695264	0.04939249698171264	0.04939249698171264	0.04939249698171264	0.04939249698171264	0.04939249698171264	0.04939249698171264	0.04939249698171264	0.04939249698171264	0.04939249698171264	0.04939249698171264	0.04939249698171264	0.04939249698171264	0.04939249698171264	0.04939249698171264	0.04939249698171264	0.04939249698171264	0.04939249698171264	0.04939249698171264	0.04939249698171264	0.04939249698171264	0.04939249698171264	0.04939249698171264
0.06797065020342449	0.06398106351713985	0.09312471530248101	0.08820771019439781	0.06370657991201319	0.08236008178225794	0.08272381651348419	0.07035114717296218	0.08513030730355904	0.08271715898869554	0.07941860497161507	0.09295744062519543	0.07315587219020697	0.06640343382255035	0.09748879950435725	0.08864413427072414	0.09152190122207512	0.0906903434426572	0.1096891248208364	0.08849574195050933	0.07864713297775416	0.10807229347471241	0.08808312024459962	0.08653024363964792	0.08738722050321883	0.08695873207143338	0.08695873207143338	0.08695873207143338	0.08695873207143338	0.08695873207143338	0.08695873207143338	0.08695873207143338	0.08695873207143338	0.08695873207143338	0.08695873207143338	0.08695873207143338	0.08695873207143338	0.08695873207143338	0.08695873207143338	0.08695873207143338	0.08695873207143338	0.08695873207143338	0.08695873207143338	0.08695873207143338	0.08695873207143338	0.08695873207143338	0.08695873207143338	0.08695873207143338	0.08695873207143338	0.08695873207143338
0.043284397185681646	0.05116644596964957	0.06269584113360308	0.05613195919718484	0.0614444801614605	0.052724792656659004	0.048038597208289145	0.04735593884016632	0.05806202747261364	0.041075722348754985	0.044447630453201846	0.051877397188236495	0.03800738203201563	0.049334213669187596	0.05626695945759475	0.04937336180262996	0.035239516316827854	0.04933256736076682	0.04768133645822364	0.05349520292982704	0.05978498477976215	0.056640093854794606	0.056640093854794606	0.056640093854794606	0.056640093854794606	0.056640093854794606	0.056640093854794606	0.056640093854794606	0.056640093854794606	0.056640093854794606	0.056640093854794606	0.056640093854794606	0.056640093854794606	0.056640093854794606	0.056640093854794606	0.056640093854794606	0.056640093854794606	0.056640093854794606	0.056640093854794606	0.056640093854794606	0.056640093854794606	0.056640093854794606	0.056640093854794606	0.056640093854794606	0.056640093854794606	0.056640093854794606	0.056640093854794606	0.056640093854794606	0.056640093854794606	0.056640093854794606
0.0523532719357819	0.07059737410674095	0.06531063918547587	0.09125447721836984	0.07351431332878325	0.09251633893408302	0.1038662102433418	0.08688060283204249	0.0852401370977077	0.08105106033774634	0.07277756703946606	0.08552744860943041	0.08071815045011872	0.08543359217275091	0.07553386455077725	0.07738057376725621	0.08547520816528738	0.0785354898328291	0.07348582114572196	0.06863802888392513	0.0684502475705002	0.09476732087172512	0.0802336021829099	0.08750046152731751	0.08750046152731751	0.08750046152731751	0.08750046152731751	0.08750046152731751	0.08750046152731751	0.08750046152731751	0.08750046152731751	0.08750046152731751	0.08750046152731751	0.08750046152731751	0.08750046152731751	0.08750046152731751	0.08750046152731751	0.08750046152731751	0.08750046152731751	0.08750046152731751	0.08750046152731751	0.08750046152731751	0.08750046152731751	0.08750046152731751	0.08750046152731751	0.08750046152731751	0.08750046152731751	0.08750046152731751	0.08750046152731751	0.08750046152731751
0.04396449613952419	0.05982632517583665	0.03889371793339074	0.05377715727426767	0.051878374323034056	0.05274193131782314	0.05637293651837183	0.04839993301851815	0.05723857524052837	0.06059602232235597	0.07052087641121708	0.03685734730235334	0.07096589311739411	0.052839379853212375	0.05113897279696103	0.06455559001369117	0.040644057038425795	0.04468545040249521	0.042167162612778065	0.042527956976862354	0.05135845811890436	0.04694320754788336	0.04694320754788336	0.04694320754788336	0.04694320754788336	0.04694320754788336	0.04694320754788336	0.04694320754788336	0.04694320754788336	0.04694320754788336	0.04694320754788336	0.04694320754788336	0.04694320754788336	0.04694320754788336	0.04694320754788336	0.04694320754788336	0.04694320754788336	0.04694320754788336	0.04694320754788336	0.04694320754788336	0.04694320754788336	0.04694320754788336	0.04694320754788336	0.04694320754788336	0.04694320754788336	0.04694320754788336	0.04694320754788336	0.04694320754788336	0.04694320754788336	0.04694320754788336
0.07858049298933317	0.08244886062095048	0.08953895462817509	0.0845287517000265	0.07839428646343177	0.0944618761186617	0.09112379952064231	0.0788614682902391	0.0940606097323201	0.06526087347350631	0.08791131050105562	0.06025313409511238	0.10098238353575663	0.07188700966986858	0.09050751568816434	0.06597885652301495	0.09600864404472582	0.08368739324654256	0.07994594318433926	0.08420484808951612	0.10201500434799744	0.09022932483911693	0.09891862288462122	0.102260041664363	0.09652139861230874	0.09939072013833587	0.09939072013833587	0.09939072013833587	0.09939072013833587	0.09939072013833587	0.09939072013833587	0.09939072013833587	0.09939072013833587	0.09939072013833587	0.09939072013833587	0.09939072013833587	0.09939072013833587	0.09939072013833587	0.09939072013833587	0.09939072013833587	0.09939072013833587	0.09939072013833587	0.09939072013833587	0.09939072013833587	0.09939072013833587	0.09939072013833587	0.09939072013833587	0.09939072013833587	0.09939072013833587	0.09939072013833587
0.08109203196946572	0.10018683300315802	0.11095494316496508	0.09080206748970734	0.07433696600794307	0.08351910100483513	0.07838844303599697	0.06607712681837818	0.08864352218725283	0.09917021445591939	0.07900639852033807	0.10574869994889784	0.07582612603787497	0.11221699843281355	0.1048721746615003	0.09871877090727352	0.08339852958583323	0.07939153696643769	0.08795208434810721	0.09564425569184365	0.09179817001997542	0.09179817001997542	0.09179817001997542	0.09179817001997542	0.09179817001997542	0.09179817001997542	0.09179817001997542	0.09179817001997542	0.09179817001997542	0.09179817001997542	0.09179817001997542	0.09179817001997542	0.09179817001997542	0.09179817001997542	0.09179817001997542	0.09179817001997542	0.09179817001997542	0.09179817001997542	0.09179817001997542	0.09179817001997542	0.09179817001997542	0.09179817001997542	0.09179817001997542	0.09179817001997542	0.09179817001997542	0.09179817001997542	0.09179817001997542	0.09179817001997542	0.09179817001997542	0.09179817001997542
0.05108424130891623	0.04692807820492666	0.05768964932471321	0.0473040654688242	0.04552575765437307	0.055323505532795164	0.03529686942342223	0.048754688959302864	0.049664206280594266	0.04553824618487014	0.059041278415912585	0.05265364596114972	0.032364497707526245	0.05827473292995929	0.04102908901610477	0.04686765754811237	0.048211218710229646	0.04577246197457122	0.05434926761727535	0.05429574898877793	0.05685997279981787	0.05648749755373997	0.05667373517677892	0.05667373517677892	0.05667373517677892	0.05667373517677892	0.05667373517677892	0.05667373517677892	0.05667373517677892	0.05667373517677892	0.05667373517677892	0.05667373517677892	0.05667373517677892	0.05667373517677892	0.05667373517677892	0.05667373517677892	0.05667373517677892	0.05667373517677892	0.05667373517677892	0.05667373517677892	0.05667373517677892	0.05667373517677892	0.05667373517677892	0.05667373517677892	0.05667373517677892	0.05667373517677892	0.05667373517677892	0.05667373517677892	0.05667373517677892	0.05667373517677892
0.06021259035088161	0.04227907105926733	0.06857689401303965	0.06370459682882047	0.06914862530488475	0.05923954373386125	0.06527578404669704	0.04593551825118249	0.05972386693859644	0.04026456933242065	0.05448304018227573	0.05705304370415325	0.0524306854133055	0.05922260238058003	0.06701607359564514	0.06741547668865935	0.04162877627256084	0.04703456074744119	0.052254173370463494	0.06800386608575054	0.06012901972810702	0.06012901972810702	0.06012901972810702	0.06012901972810702	0.06012901972810702	0.06012901972810702	0.06012901972810702	0.06012901972810702	0.06012901972810702	0.06012901972810702	0.06012901972810702	0.06012901972810702	0.06012901972810702	0.06012901972810702	0.06012901972810702	0.06012901972810702	0.06012901972810702	0.06012901972810702	0.06012901972810702	0.06012901972810702	0.06012901972810702	0.06012901972810702	0.06012901972810702	0.06012901972810702	0.06012901972810702	0.06012901972810702	0.06012901972810702	0.06012901972810702	0.06012901972810702	0.06012901972810702
0.07899062292922727	0.1105068687161973	0.0875436054558082	0.09273122982808821	0.14423388183486507	0.10306871430181697	0.08279289706216393	0.1348307171540499	0.14112032771346508	0.11440404420460533	0.13740594259054736	0.15492665822639068	0.12562882467290565	0.1173273906806264	0.11197103833394594	0.12821037959648388	0.1339632007210637	0.11397892646961362	0.0870492233516534	0.11738256164236739	0.114819416810644	0.1168474815827296	0.10022087813832979	0.10412738850666052	0.07769242321481329	0.12187829569164546	0.10489599272152761	0.1064442749316764	0.1491276356010913	0.12078684675249443	0.11809048714258934	0.12097281370438996	0.11462135542987152	0.0972657378651981	0.1306284773046785	0.1139471075849383	0.1139471075849383	0.1139471075849383	0.1139471075849383	0.1139471075849383	0.1139471075849383	0.1139471075849383	0.1139471075849383	0.1139471075849383	0.1139471075849383	0.1139471075849383	0.1139471075849383	0.1139471075849383	0.1139471075849383	0.1139471075849383
0.05206065417433753	0.06936504622632766	0.06061506905901752	0.07536982579285288	0.05596530187538047	0.07308717697622776	0.05586523641143444	0.06852103539941103	0.06208795097114693	0.05119826905351106	0.06366482569798508	0.050619547264169645	0.05433355745674665	0.06896679954318814	0.05401832001104576	0.062288335526902876	0.05815332776897432	0.05815332776897432	0.05815332776897432	0.05815332776897432	0.05815332776897432	0.05815332776897432	0.05815332776897432	0.05815332776897432	0.05815332776897432	0.05815332776897432	0.05815332776897432	0.05815332776897432	0.05815332776897432	0.05815332776897432	0.05815332776897432	0.05815332776897432	0.05815332776897432	0.05815332776897432	0.05815332776897432	0.05815332776897432	0.05815332776897432	0.05815332776897432	0.05815332776897432	0.05815332776897432	0.05815332776897432	0.05815332776897432	0.05815332776897432	0.05815332776897432	0.05815332776897432	0.05815332776897432	0.05815332776897432	0.05815332776897432	0.05815332776897432	0.05815332776897432
0.06167240712883562	0.07158947002873023	0.04141850368801072	0.07478223147673327	0.06810531393917515	0.05814328392607138	0.07485828320845656	0.060725214260499955	0.05972598993382288	0.06399301664304564	0.06740509167657961	0.04260026689325816	0.06278630431658953	0.05739548607209247	0.054027899387983754	0.06335435955969183	0.05559959590090679	0.06638359225314791	0.0604602316140351	0.05833906677334017	0.06462811829420241	0.056633150637389516	0.0487943194901253	0.0639406237618154	0.05636747162597035	0.05636747162597035	0.05636747162597035	0.05636747162597035	0.05636747162597035	0.05636747162597035	0.05636747162597035	0.05636747162597035	0.05636747162597035	0.05636747162597035	0.05636747162597035	0.05636747162597035	0.05636747162597035	0.05636747162597035	0.05636747162597035	0.05636747162597035	0.05636747162597035	0.05636747162597035	0.05636747162597035	0.05636747162597035	0.05636747162597035	0.05636747162597035	0.05636747162597035	0.05636747162597035	0.05636747162597035	0.05636747162597035
0.1102763799806492	0.13942018686441732	0.09593017940293116	0.13089895575043672	0.12988082766587905	0.14399480994150826	0.09517656230667651	0.12972665491193144	0.09877543496674696	0.1282668672688157	0.10341317654521058	0.1163187433693391	0.11107259221959728	0.12559484147045552	0.10580561202242146	0.10257498081753229	0.133703745007584	0.12504665459711625	0.1293751998023501	0.1293751998023501	0.1293751998023501	0.1293751998023501	0.1293751998023501	0.1293751998023501	0.1293751998023501	0.1293751998023501	0.1293751998023501	0.1293751998023501	0.1293751998023501	0.1293751998023501	0.1293751998023501	0.1293751998023501	0.1293751998023501	0.1293751998023501	0.1293751998023501	0.1293751998023501	0.1293751998023501	0.1293751998023501	0.1293751998023501	0.1293751998023501	0.1293751998023501	0.1293751998023501	0.1293751998023501	0.1293751998023501	0.1293751998023501	0.1293751998023501	0.1293751998023501	0.1293751998023501	0.1293751998023501	0.1293751998023501
0.05541223110344873	0.06552007883620005	0.05462467646362715	0.055214502030552275	0.05660394982309784	0.059285535761260125	0.0732491083838357	0.05978248351486285	0.061595724444072485	0.06065912252745017	0.059205913351693326	0.05674249896301715	0.05543647482707425	0.076459622803628	0.07111745799787104	0.05183496267270755	0.06587116778563824	0.06024817711014536	0.054793918619785775	0.0519330818077705	0.06979027354520578	0.06086167767648814	0.06086167767648814	0.06086167767648814	0.06086167767648814	0.06086167767648814	0.06086167767648814	0.06086167767648814	0.06086167767648814	0.06086167767648814	0.06086167767648814	0.06086167767648814	0.06086167767648814	0.06086167767648814	0.06086167767648814	0.06086167767648814	0.06086167767648814	0.06086167767648814	0.06086167767648814	0.06086167767648814	0.06086167767648814	0.06086167767648814	0.06086167767648814	0.06086167767648814	0.06086167767648814	0.06086167767648814	0.06086167767648814	0.06086167767648814	0.06086167767648814	0.06086167767648814
0.0830989214714329	0.07128213821075757	0.09392816661136773	0.08760457450371646	0.07980856522898627	0.08071827996875365	0.06694660773270447	0.08021541872976745	0.06407857209951756	0.08584527615521137	0.07496192412736447	0.07496192412736447	0.07496192412736447	0.07496192412736447	0.07496192412736447	0.07496192412736447	0.07496192412736447	0.07496192412736447	0.07496192412736447	0.07496192412736447	0.07496192412736447	0.07496192412736447	0.07496192412736447	0.07496192412736447	0.07496192412736447	0.07496192412736447	0.07496192412736447	0.07496192412736447	0.07496192412736447	0.07496192412736447	0.07496192412736447	0.07496192412736447	0.07496192412736447	0.07496192412736447	0.07496192412736447	0.07496192412736447	0.07496192412736447	0.07496192412736447	0.07496192412736447	0.07496192412736447	0.07496192412736447	0.07496192412736447	0.07496192412736447	0.07496192412736447	0.07496192412736447	0.07496192412736447	0.07496192412736447	0.07496192412736447	0.07496192412736447	0.07496192412736447
0.06277649878710234	0.07748917909447857	0.06175001133805888	0.08062294402898705	0.042802547283731035	0.08528304808077478	0.06611308578630844	0.07763503553000468	0.05929486232063697	0.06525647781444159	0.0662646254928026	0.06240287380059516	0.055351615897280534	0.07647206087532167	0.06958764175027995	0.06670729211675581	0.06297114434298251	0.09867501952080569	0.0808230819318941	0.0808230819318941	0.0808230819318941	0.0808230819318941	0.0808230819318941	0.0808230819318941	0.0808230819318941	0.0808230819318941	0.0808230819318941	0.0808230819318941	0.0808230819318941	0.0808230819318941	0.0808230819318941	0.0808230819318941	0.0808230819318941	0.0808230819318941	0.0808230819318941	0.0808230819318941	0.0808230819318941	0.0808230819318941	0.0808230819318941	0.0808230819318941	0.0808230819318941	0.0808230819318941	0.0808230819318941	0.0808230819318941	0.0808230819318941	0.0808230819318941	0.0808230819318941	0.0808230819318941	0.0808230819318941	0.0808230819318941
0.09421861482192788	0.08250354045044533	0.12361227296052958	0.17569851175618328	0.11687666385691803	0.11141460989979199	0.11304349694719036	0.11855548229390592	0.12120008289844145	0.1568509476133622	0.1223987658132458	0.09176946407925297	0.15343900409669295	0.11981719625207227	0.13436574731491752	0.15126920380398043	0.15618995166649274	0.11929271625075867	0.11517374431568768	0.1320688278758398	0.15756263929571374	0.13208146460244372	0.09188345580907377	0.16829938144214734	0.1469048324782234	0.13237814086703364	0.12315762310520824	0.14688711455554984	0.15080671097255732	0.13608992201082964	0.13028039520850598	0.13318515860966781	0.13318515860966781	0.13318515860966781	0.13318515860966781	0.13318515860966781	0.13318515860966781	0.13318515860966781	0.13318515860966781	0.13318515860966781	0.13318515860966781	0.13318515860966781	0.13318515860966781	0.13318515860966781	0.13318515860966781	0.13318515860966781	0.13318515860966781	0.13318515860966781	0.13318515860966781	0.13318515860966781
0.09688311126731829	0.056955868335381174	0.08121900989943227	0.08763006705623876	0.07793834551746934	0.06666286209063352	0.06540843468976747	0.0784319379566507	0.09944937256088991	0.10006567576704421	0.08839971393480718	0.08712126141455671	0.0829960796768748	0.0524724944188447	0.07407469944627235	0.09557577915099191	0.08832340787006411	0.09939365104700215	0.08778487158545548	0.08538136168598817	0.08549185651511755	0.0690015374794896	0.08914633380836444	0.0629370351228649	0.07604168446561467	0.07604168446561467	0.07604168446561467	0.07604168446561467	0.07604168446561467	0.07604168446561467	0.07604168446561467	0.07604168446561467	0.07604168446561467	0.07604168446561467	0.07604168446561467	0.07604168446561467	0.07604168446561467	0.07604168446561467	0.07604168446561467	0.07604168446561467	0.07604168446561467	0.07604168446561467	0.07604168446561467	0.07604168446561467	0.07604168446561467	0.07604168446561467	0.07604168446561467	0.07604168446561467	0.07604168446561467	0.07604168446561467
0.05567092963152929	0.060633960209544174	0.06369960985549597	0.0795873674168501	0.0743765521581589	0.07365332880767317	0.06558563426360733	0.08289490682197911	0.053714504318977195	0.05797834025820898	0.07341516878045955	0.06569675451933427	0.06569675451933427	0.06569675451933427	0.06569675451933427	0.06569675451933427	0.06569675451933427	0.06569675451933427	0.06569675451933427	0.06569675451933427	0.06569675451933427	0.06569675451933427	0.06569675451933427	0.06569675451933427	0.06569675451933427	0.06569675451933427	0.06569675451933427	0.06569675451933427	0.06569675451933427	0.06569675451933427	0.06569675451933427	0.06569675451933427	0.06569675451933427	0.06569675451933427	0.06569675451933427	0.06569675451933427	0.06569675451933427	0.06569675451933427	0.06569675451933427	0.06569675451933427	0.06569675451933427	0.06569675451933427	0.06569675451933427	0.06569675451933427	0.06569675451933427	0.06569675451933427	0.06569675451933427	0.06569675451933427	0.06569675451933427	0.06569675451933427
0.09947297218453333	0.10792700663672262	0.12483198560836377	0.11185765654809736	0.10040484161818192	0.11254911181602767	0.12994458488341626	0.12369092386304963	0.10308292188075018	0.09240318102401676	0.08650225097084727	0.13379853783799367	0.13855237815233115	0.10653779895164744	0.149545711232129	0.13562805691754154	0.14036695855568496	0.13964893842255327	0.14000794848911913	0.14000794848911913	0.14000794848911913	0.14000794848911913	0.14000794848911913	0.14000794848911913	0.14000794848911913	0.14000794848911913	0.14000794848911913	0.14000794848911913	0.14000794848911913	0.14000794848911913	0.14000794848911913	0.14000794848911913	0.14000794848911913	0.14000794848911913	0.14000794848911913	0.14000794848911913	0.14000794848911913	0.14000794848911913	0.14000794848911913	0.14000794848911913	0.14000794848911913	0.14000794848911913	0.14000794848911913	0.14000794848911913	0.14000794848911913	0.14000794848911913	0.14000794848911913	0.14000794848911913	0.14000794848911913	0.14000794848911913
0.07560144334057096	0.10156447609493886	0.11128230218604038	0.07962988159704282	0.1112706640283923	0.09838677558638198	0.09989941959353396	0.09062041434420412	0.06911709323542008	0.10135046832713739	0.06991711942664747	0.09528985174636838	0.08223809367975249	0.11095772451602008	0.0819954816727289	0.09647660309437447	0.09647660309437447	0.09647660309437447	0.09647660309437447	0.09647660309437447	0.09647660309437447	0.09647660309437447	0.09647660309437447	0.09647660309437447	0.09647660309437447	0.09647660309437447	0.09647660309437447	0.09647660309437447	0.09647660309437447	0.09647660309437447	0.09647660309437447	0.09647660309437447	0.09647660309437447	0.09647660309437447	0.09647660309437447	0.09647660309437447	0.09647660309437447	0.09647660309437447	0.09647660309437447	0.09647660309437447	0.09647660309437447	0.09647660309437447	0.09647660309437447	0.09647660309437447	0.09647660309437447	0.09647660309437447	0.09647660309437447	0.09647660309437447	0.09647660309437447	0.09647660309437447
0.09120824241619323	0.09779292639319725	0.0877528701067465	0.07566747417618265	0.09733153020768844	0.07608080805221079	0.09769256749020935	0.09993145299835283	0.11482590574005275	0.059252167186919766	0.0690392574026816	0.07592903499694122	0.08000810177748889	0.06636579338975762	0.0812974538078018	0.11510182411137423	0.10912092770023205	0.1179959581355717	0.10482543269950878	0.07185401990434179	0.08661491819548758	0.09774694407048545	0.10237581973254382	0.10634104652867035	0.0963593613105774	0.12504906522820367	0.1162577903227871	0.09851850026501348	0.1073881452939003	0.1073881452939003	0.1073881452939003	0.1073881452939003	0.1073881452939003	0.1073881452939003	0.1073881452939003	0.1073881452939003	0.1073881452939003	0.1073881452939003	0.1073881452939003	0.1073881452939003	0.1073881452939003	0.1073881452939003	0.1073881452939003	0.1073881452939003	0.1073881452939003	0.1073881452939003	0.1073881452939003	0.1073881452939003	0.1073881452939003	0.1073881452939003
0.08224162467078329	0.09874327693268169	0.08904596669967044	0.06283917878427261	0.0768479347387293	0.08280478434428021	0.088967617378373	0.06794979160399511	0.08604238745903603	0.08405240690830557	0.08334999636196361	0.06628779996213233	0.08622446915031033	0.0921871585695333	0.10208226324747068	0.0746968630287275	0.07861583531261411	0.08643226562180883	0.09235158384343922	0.08156671857683725	0.07769798224493395	0.08583806155851965	0.0959537613917614	0.09089591147514052	0.09089591147514052	0.09089591147514052	0.09089591147514052	0.09089591147514052	0.09089591147514052	0.09089591147514052	0.09089591147514052	0.09089591147514052	0.09089591147514052	0.09089591147514052	0.09089591147514052	0.09089591147514052	0.09089591147514052	0.09089591147514052	0.09089591147514052	0.09089591147514052	0.09089591147514052	0.09089591147514052	0.09089591147514052	0.09089591147514052	0.09089591147514052	0.09089591147514052	0.09089591147514052	0.09089591147514052	0.09089591147514052	0.09089591147514052
0.06901296065822893	0.08765473471814911	0.08689122131341563	0.10650195703660718	0.08132413016906671	0.0848780640396665	0.07431731326190771	0.07973894614187538	0.06599837770979464	0.09621515625870357	0.09004234849534548	0.08130858977658635	0.08229280837811016	0.056863954098153535	0.052684192308133565	0.10489005037917414	0.0620363901925389	0.07919050621088214	0.09891533862662245	0.0712608233320629	0.0691085104913326	0.07018466691169775	0.07018466691169775	0.07018466691169775	0.07018466691169775	0.07018466691169775	0.07018466691169775	0.07018466691169775	0.07018466691169775	0.07018466691169775	0.07018466691169775	0.07018466691169775	0.07018466691169775	0.07018466691169775	0.07018466691169775	0.07018466691169775	0.07018466691169775	0.07018466691169775	0.07018466691169775	0.07018466691169775	0.07018466691169775	0.07018466691169775	0.07018466691169775	0.07018466691169775	0.07018466691169775	0.07018466691169775	0.07018466691169775	0.07018466691169775	0.07018466691169775	0.07018466691169775
0.0855653472639034	0.1353820847825714	0.09914452730194134	0.13049283235428247	0.1064161995410964	0.08633162756362825	0.09583456522274897	0.0710043162246015	0.07390572584225694	0.07340311764956044	0.08134480030816618	0.1050663809870754	0.10588717116891669	0.10626907856826459	0.09762648401993657	0.110349819449726	0.08139919127605616	0.10446940313988715	0.09293429720797165	0.09293429720797165	0.09293429720797165	0.09293429720797165	0.09293429720797165	0.09293429720797165	0.09293429720797165	0.09293429720797165	0.09293429720797165	0.09293429720797165	0.09293429720797165	0.09293429720797165	0.09293429720797165	0.09293429720797165	0.09293429720797165	0.09293429720797165	0.09293429720797165	0.09293429720797165	0.09293429720797165	0.09293429720797165	0.09293429720797165	0.09293429720797165	0.09293429720797165	0.09293429720797165	0.09293429720797165	0.09293429720797165	0.09293429720797165	0.09293429720797165	0.09293429720797165	0.09293429720797165	0.09293429720797165	0.09293429720797165
0.06169088243467547	0.06180447363998088	0.07554042905880815	0.06499452109921892	0.062223863417750144	0.05655133484023691	0.07146184522483653	0.05967472114836571	0.05970392215013339	0.066055010389133	0.059863233171280804	0.05946478579132081	0.07491878656485491	0.06834708756947261	0.06906397327408906	0.05974137802685101	0.07161759741561134	0.07452980778426206	0.0640061911517506	0.07921740577657836	0.07161179846416448	0.07161179846416448	0.07161179846416448	0.07161179846416448	0.07161179846416448	0.07161179846416448	0.07161179846416448	0.07161179846416448	0.07161179846416448	0.07161179846416448	0.07161179846416448	0.07161179846416448	0.07161179846416448	0.07161179846416448	0.07161179846416448	0.07161179846416448	0.07161179846416448	0.07161179846416448	0.07161179846416448	0.07161179846416448	0.07161179846416448	0.07161179846416448	0.07161179846416448	0.07161179846416448	0.07161179846416448	0.07161179846416448	0.07161179846416448	0.07161179846416448	0.07161179846416448	0.07161179846416448
0.10448417218448434	0.08356477545591622	0.09318545076468004	0.08147225396006809	0.08037901616717201	0.10989283729075507	0.13630291839496034	0.12147550152957842	0.11315581864478068	0.08844211227783388	0.11976803386569809	0.12061034119932967	0.14917803038506755	0.12236772256759282	0.1196855646339945	0.11485813428255423	0.1194938726896928	0.12794463296597663	0.13842903820522784	0.1332881731617949	0.13253774216136036	0.11734575751488605	0.1279641702543445	0.15350089026525526	0.1874707119258542	0.16807854407803346	0.12226468857390196	0.1755431351699796	0.11978525506664402	0.12430511298640347	0.15734408215161547	0.14696343278746338	0.1865298253929701	0.140513667588518	0.14760336343938868	0.1285360388991106	0.12207019811870112	0.1110134506917809	0.12691856560319484	0.12845384928585243	0.12935789237670978	0.1289058708312811	0.1289058708312811	0.1289058708312811	0.1289058708312811	0.1289058708312811	0.1289058708312811	0.1289058708312811	0.1289058708312811	0.1289058708312811
0.11901492442098793	0.07453967076604784	0.05820179193003366	0.10255993182045066	0.1096412006993901	0.09303087866422217	0.10524977049828392	0.08284414668915452	0.12164846939341134	0.06753645713396952	0.08192883812390477	0.10205514348523739	0.13821019948803737	0.16876481239053467	0.20370341786541654	0.21370491410780235	0.1418043212312365	0.23075473472102317	0.17317093352889104	0.15677912707419966	0.2121409929541845	0.251905035978825	0.20897409787015364	0.2434510115150457	0.24111530411205162	0.17262234690752182	0.1676494811811315	0.179146081437098	0.20813823818812158	0.2578940114953027	0.2049501271813662	0.17349955182535473	0.22613151914821597	0.17655488042796003	0.2160684482053136	0.20404090825434032	0.28695624486517135	0.20936814658065556	0.18351815676591263	0.2030857099811495	0.16391973634366033	0.17355686216417826	0.18506651169055488	0.20409875105747455	0.17708096417555427	0.172109713049888	0.17459533861272114	0.17459533861272114	0.17459533861272114	0.17459533861272114
0.06640123874045965	0.045931155406035935	0.06217285636829265	0.06414803044318385	0.07628356520284581	0.06114947985111674	0.060718052128893855	0.06375069699916878	0.06904104429265799	0.08479468459956702	0.05593000398002554	0.06086881285753188	0.07965325864063003	0.056609151355681536	0.05275512086593034	0.05392873670026577	0.07504528891279229	0.06428714295443969	0.06862423170467882	0.05625567910570735	0.06313858989399516	0.06901648802010546	0.07369408649107032	0.057604041480130215	0.08154067973260655	0.06697524577753394	0.06556691726177254	0.06146433151722886	0.05895106389247017	0.06049092932223918	0.0739686495110893	0.07531977050420038	0.06050024799510577	0.06148192557631262	0.059407245714876954	0.06153417622831358	0.051920841638705084	0.05475850659712273	0.0570012928220057	0.0768217649479342	0.07417081894810056	0.07549629194801738	0.07549629194801738	0.07549629194801738	0.07549629194801738	0.07549629194801738	0.07549629194801738	0.07549629194801738	0.07549629194801738	0.07549629194801738
0.06896641894184058	0.05426305716373404	0.053659123854923434	0.06568786242318736	0.08410982778821982	0.05558025627386418	0.08842159411084144	0.06835459515877376	0.0664548273725164	0.06514044839192426	0.07216865225152606	0.07664424422257977	0.06792062467512593	0.07811419500299406	0.07041453772101736	0.06768773866448835	0.08477753006518945	0.10675839329520939	0.06866773511487653	0.08341019287593066	0.10616855357564287	0.07838146236216721	0.059415545972625314	0.08437915383646268	0.09431515950267287	0.08889280305398992	0.08833707361341733	0.08700574593973147	0.0899866328933435	0.08255610487428285	0.06649524580627135	0.07105288674705316	0.05671674145950361	0.06741951841510879	0.0802180465502408	0.0993563410176607	0.07764816712230918	0.07646125447589287	0.06716437037204699	0.08938997611596047	0.07036291464366025	0.06921207710034126	0.06750513731556738	0.07250876614283482	0.0969419946648732	0.06593266554482975	0.08143733010485146	0.08143733010485146	0.08143733010485146	0.08143733010485146
0.13963109680664254	0.10786757442013935	0.1332694121354718	0.12359286963953293	0.11966009292229787	0.13194974492600095	0.13358014109999286	0.15418006731013148	0.09819621513655351	0.1232482610561618	0.12375006315813931	0.11351423433028396	0.1147444719365147	0.10552179793618303	0.14842932278644438	0.10015245097106694	0.14140470787383286	0.15405130918432214	0.16244826486520647	0.13526391028814522	0.12015545737743398	0.1364777161827096	0.13296917952169454	0.1459202007025105	0.13432579798946695	0.11968865483598475	0.1138347887473957	0.14775752662623606	0.12003177239833832	0.12796729667762125	0.1406672425820698	0.13017079105460852	0.12650252491387917	0.13192845845336898	0.11768245117448868	0.12227562044112382	0.13041493406375929	0.1411821836081563	0.12690840436272519	0.14061253721046013	0.11827263136539752	0.12002519577510214	0.16307466290036768	0.14154992933773491	0.14154992933773491	0.14154992933773491	0.14154992933773491	0.14154992933773491	0.14154992933773491	0.14154992933773491
0.0889873750205121	0.08303268600106196	0.11431015105508553	0.09740859256651749	0.08664527115809637	0.09637321544660812	0.11719110833469444	0.13347564532874373	0.09605558602431154	0.11000171469991088	0.092700892378988	0.07813651582620121	0.08541870410259461	0.08541870410259461	0.08541870410259461	0.08541870410259461	0.08541870410259461	0.08541870410259461	0.08541870410259461	0.08541870410259461	0.08541870410259461	0.08541870410259461	0.08541870410259461	0.08541870410259461	0.08541870410259461	0.08541870410259461	0.08541870410259461	0.08541870410259461	0.08541870410259461	0.08541870410259461	0.08541870410259461	0.08541870410259461	0.08541870410259461	0.08541870410259461	0.08541870410259461	0.08541870410259461	0.08541870410259461	0.08541870410259461	0.08541870410259461	0.08541870410259461	0.08541870410259461	0.08541870410259461	0.08541870410259461	0.08541870410259461	0.08541870410259461	0.08541870410259461	0.08541870410259461	0.08541870410259461	0.08541870410259461	0.08541870410259461
0.11341523557023028	0.09641228401155283	0.11636905369076803	0.1278750072373525	0.09149486676630557	0.10329318453110048	0.09196843213388983	0.10985266767126316	0.12179926088027977	0.10681701620255842	0.09163441875020271	0.11710857561200211	0.10336375658644324	0.10020479115053582	0.12243147302236615	0.10602664215999982	0.09569176637821147	0.10765978740550286	0.06589161607019378	0.07609541378495378	0.09125481058679315	0.10995250455847184	0.08044389087739248	0.11909540990628757	0.08945090364761328	0.11982377017881374	0.12084054806402199	0.09020542746054021	0.09799246088492448	0.10070569470500637	0.11075368968125697	0.08875936254263461	0.12737574025222578	0.09602745693202637	0.09543755944245258	0.109915448360638	0.10025872672510837	0.11585222122694051	0.1455166558353789	0.09434991899725328	0.11324719459120403	0.10379855679422867	0.10379855679422867	0.10379855679422867	0.10379855679422867	0.10379855679422867	0.10379855679422867	0.10379855679422867	0.10379855679422867	0.10379855679422867
0.04927792550873058	0.04330320013583524	0.06784344704593093	0.05972179544647603	0.05688300182914012	0.08266807754422731	0.06670998767250504	0.05398667123829786	0.06944964164818852	0.06481446985718706	0.07230922406776391	0.050840649158127485	0.049150684012603765	0.05092453578192347	0.08317484218929018	0.060646604734134094	0.052269836269643495	0.06514013404893737	0.06203259493334221	0.06125970496980178	0.05910143178255554	0.08061722823275488	0.05258311396075745	0.045405596466030346	0.06053031087120137	0.056954487549214186	0.07397941215179053	0.06187695577361811	0.05653503434489672	0.07477369081746178	0.06829961027434411	0.05309369280008426	0.06031694675570517	0.06478605221355119	0.07621708491514452	0.08291492091958766	0.06860732149117595	0.07350248989471796	0.0631882569476617	0.06359602561021208	0.07190726515756976	0.05083508916652195	0.07326747529887971	0.06550383804698778	0.07123203007825407	0.06836793406262093	0.06836793406262093	0.06836793406262093	0.06836793406262093	0.06836793406262093
0.12959903021553423	0.18444841745732254	0.0003182997929078492	0.0	0.14182046652900587	0.08607366611168472	0.1287379297164399	0.0	0.17834804222208359	0.1990610125716275	0.1434948979298291	0.1434948979298291	0.0	0.0	0.0867760346215334	0.1113593507556601	0.29542897967772236	0.09065577861421191	0.1113593507556601	0.23915816321638195	0.1113593507556601	0.1418680386060889	0.0	0.1434948979298291	0.20001466903618084	0.0	0.0	0.1434948979298291	0.0	0.014756968213389265	0.0	0.0057731847971737625	0.0	0.014756968213389265	0.11134801619769868	0.19821251778505916	0.057421231818144465	0.0	0.17411858040520173	0.20001466903618084	0.17833147951575054	0.18919791864993263	0.08765086342480498	0.19009426297125862	0.14586933415402492	0.16798179856264175	0.16798179856264175	0.16798179856264175	0.16798179856264175	0.16798179856264175
0.1085538682717485	0.09895028311882843	0.107176168822887	0.10567941640268448	0.10916129144544708	0.14213631827038792	0.11680658617034267	0.09403306672119477	0.11618787918207106	0.09194144579694832	0.13602115805285264	0.09539076762987661	0.12305026706694577	0.10034714735493298	0.10530815184450568	0.11102550254233104	0.11589237129838448	0.13849763782636212	0.11325528524071385	0.1068360280272284	0.13090273713472558	0.12182057084897772	0.1553003325719564	0.16351203514153434	0.10182687231087617	0.15262110316305627	0.1122667491198833	0.14766418787850527	0.15183081359778683	0.09947553828122772	0.1150568973494876	0.13584115413359837	0.1410931973581132	0.10523947675932749	0.11897245574666179	0.12066183019352383	0.13258074170815162	0.12251218163896097	0.13402232915694418	0.13371485585874665	0.11683621622954406	0.15893809661742045	0.12895866533934833	0.1439483809783844	0.1439483809783844	0.1439483809783844	0.1439483809783844	0.1439483809783844	0.1439483809783844	0.1439483809783844
0.08301400423650507	0.10126988304893997	0.08237940281598052	0.10403476393158588	0.11471476614449767	0.09680599334370737	0.1084282586024597	0.10734806813162583	0.08915623874378596	0.09136317847507766	0.11344155175600272	0.09630931288233485	0.12135013323698823	0.0771303354419472	0.08088186569210756	0.10891875090132488	0.12086083643251581	0.10837666220366812	0.09611718405090323	0.10350979561276612	0.10112564120479224	0.08530083164326048	0.11179940418751706	0.09896853884014435	0.10252965037575007	0.11853872902919259	0.08507754042191235	0.08954753044021238	0.10069865851000902	0.11655522449228378	0.10007198805927023	0.11272185701591601	0.13699004837560969	0.07994984042897886	0.09959186546965856	0.09590089464494163	0.0967337397579129	0.07589605364639221	0.08311724330700083	0.0912602770756577	0.08718876019132928	0.08718876019132928	0.08718876019132928	0.08718876019132928	0.08718876019132928	0.08718876019132928	0.08718876019132928	0.08718876019132928	0.08718876019132928	0.08718876019132928
0.11643092611682397	0.10719702164783701	0.09340069082129873	0.1680853958202619	0.09727338702153607	0.13149751976583704	0.09226126109793596	0.14284755742554645	0.11314486955569622	0.13292469248613387	0.10992381531977106	0.1090636830723522	0.1310092271353716	0.13923765481441344	0.13451662250703286	0.10460953131924043	0.1443684530753341	0.13890628718901415	0.1313457474369184	0.13867035443267614	0.12904844415540812	0.11018451792511588	0.14638584233518642	0.167929396734856	0.15278978717936978	0.12356426440372954	0.12924607626159101	0.10773404197099941	0.13575295286886935	0.14365153708832068	0.1044910670889477	0.0946187443585829	0.10491077689395506	0.12761466275658212	0.13894804079108553	0.11666947925640563	0.12930175682336076	0.1374802567191422	0.1371043767267384	0.13237448023129433	0.14360703294406096	0.13799075658767765	0.13799075658767765	0.13799075658767765	0.13799075658767765	0.13799075658767765	0.13799075658767765	0.13799075658767765	0.13799075658767765	0.13799075658767765
0.06007561514442611	0.05398703505535658	0.04696660840185723	0.05190563439922325	0.051073556832338426	0.06181689462581456	0.05512866627600949	0.06397087795816211	0.0369867361116812	0.06503308133456201	0.04473910682785395	0.0709607287629895	0.06400962992126381	0.07769823242030678	0.06560383579232254	0.0784799137523918	0.060977779297317625	0.07295027138421867	0.07893717512746191	0.08079621733411022	0.05617239426470754	0.08117871497660605	0.08016901031530123	0.07912527094581445	0.07780790099649033	0.06667363807693547	0.069548061013377	0.059872294035052814	0.0842883556761522	0.08813194162097243	0.062891407880935	0.07132485999017127	0.08064312476023405	0.06398783500856466	0.07395782848731625	0.07219397074480405	0.08067737085216387	0.07979929464360044	0.08349571012264623	0.08207650333495066	0.07878895498023489	0.07065309215767322	0.06832636818747836	0.0850509047190988	0.07959487479642224	0.07067852657533488	0.07626383263707151	0.08759017434163296	0.08916214259752367	0.11456421466613015
0.18533167730307612	0.12176652489789778	0.15021946054107643	0.05432865819631222	0.3270546094348086	0.29124643131697975	0.2572942848981055	0.16878331303778182	0.16603952597925764	0.20207883474226754	0.3178370324502118	0.27656989201724724	0.21120232950851225	0.32278640478106235	0.19277763383516944	0.282955442621748	0.3686257319044079	0.29499656019528614	0.29507486536064037	0.4256790826602218	0.25361290068685033	0.19057051550321508	0.42291030919724537	0.31503952464934376	0.29435413900456764	0.37389428183051515	0.4284010885553492	0.29710300561915987	0.2532177170894769	0.2703486196537503	0.3232448223417127	0.25048861974512976	0.18875262913335983	0.29715525024259576	0.37509955761146563	0.2797527757792117	0.2786200386380998	0.3653155990037393	0.3574842757218615	0.2250013920128846	0.26912996121271765	0.3443977670166651	0.3355456650225135	0.20934887296149018	0.22156217212726723	0.32294000671280204	0.14502992798086323	0.3220675444905894	0.29299915127329645	0.39127958829465986
0.1275663985900477	0.12775523157432717	0.09790317573467584	0.15078219311308727	0.11556387302425342	0.1305369835497603	0.12655736363548842	0.12533794528155362	0.13160466395302864	0.14404785806230458	0.12593528950890506	0.123388458287218	0.12772228193751153	0.13007850894783718	0.14286057355438095	0.16187999206085285	0.13994158986815192	0.13750586797242761	0.12549069744694408	0.12516378289713231	0.1418724742358264	0.13190560748772684	0.11862600007323591	0.11105125652042888	0.15241309543266765	0.11329756530668601	0.12646387544240506	0.14838310876812333	0.13068867927040645	0.1049463335708054	0.10602927349638583	0.15139478576089377	0.11618396732113506	0.13241471564687796	0.1491238796307972	0.1548377432573012	0.14996260261868302	0.14587278755061595	0.1026472836977251	0.10748136910946107	0.13913502275591955	0.1190971468210782	0.13209785341701788	0.12905473517193622	0.12218006702831731	0.13439063832137854	0.12890375044333574	0.13277232495816743	0.11680652917251384	0.1265430263828304
0.05629202751339402	0.05147340108111053	0.06752730001962448	0.04354718347181778	0.07216295003044101	0.06175023295999371	0.06408210277229678	0.07010647478226441	0.05571362243094543	0.05958762616480275	0.06471009256932063	0.056480797215491464	0.05458140615340642	0.07363705770343959	0.06900810967948755	0.061589095653934355	0.060439169038125934	0.07993621847079947	0.05739411232495759	0.05297763713492339	0.07552378708384466	0.06927362943245578	0.05485693737486547	0.06777288693690466	0.08306338928460985	0.057315737803821834	0.06234939301698971	0.07402720235421971	0.06818248005201384	0.07440343741480146	0.05323494687916367	0.060624372653007234	0.06967706845418471	0.058280080175817164	0.0608974022759354	0.06665953506526807	0.06332956851480742	0.065478738096917	0.05377055982005303	0.08312494604013186	0.0601268394228043	0.06682070091649983	0.07101193486349229	0.05929743102052414	0.06388449895777161	0.08181784393724073	0.0636595696837882	0.07595372053391782	0.07467261175627447	0.07733145331504788
0.10752361776489021	0.11454539012953979	0.10519563707653291	0.06461136811868652	0.09524492051469734	0.08410884934228985	0.0783082853843165	0.07764843462846717	0.11552642035194194	0.08670852110273662	0.10388129627493699	0.1151434070632674	0.08786600418046017	0.09563879268291074	0.09753871230486086	0.0827355637406452	0.10255761212956947	0.1162797498051285	0.0965451622120693	0.12613175678131314	0.09722952254351508	0.10365863584942828	0.10110392962677614	0.10560266715043201	0.12174275064517144	0.11645315492151273	0.08820092673873424	0.10706380440679046	0.11062188674935687	0.08675577801273587	0.10584865408215469	0.08703140866663049	0.08043067393564489	0.09675124173759127	0.08885317083834283	0.10328928770837956	0.0868746192254817	0.09150579936473245	0.11121647428256883	0.08478366802407193	0.08562701353199609	0.0966433554987884	0.10789141749081858	0.13778210235001145	0.09853339167745721	0.11092699649655557	0.10411896025423696	0.13943058679336967	0.09952649055389275	0.09534603084018578
0.07962639252161613	0.05601595788958077	0.05808944147493402	0.06440454571838658	0.06694636169100376	0.06295171283400593	0.06991859735397239	0.0649110289614952	0.05718152830611089	0.06291772526500403	0.06620386492498632	0.06123980896073632	0.06203441954622901	0.06150848114241237	0.07874672719766712	0.05945266619379322	0.057247959022142615	0.06574892186373514	0.06051964362932162	0.05451104540050366	0.06727207800850384	0.06533568275646527	0.06420708032125043	0.054965054580382464	0.0656034927219978	0.0618717555960857	0.0583097996122725	0.07070400853641236	0.062407306012431676	0.08266304247577916	0.069132912061559	0.06441821963047624	0.06896578691569825	0.06075704141129796	0.0453960284535495	0.056633719328272776	0.06321590510874821	0.08151182789594362	0.060615174079032635	0.06477119583992955	0.0759195853334785	0.06406342501490528	0.09151053628255948	0.07778698064873238	0.07778698064873238	0.07778698064873238	0.07778698064873238	0.07778698064873238	0.07778698064873238	0.07778698064873238
0.1015981330296129	0.10536627415928469	0.12429376464813728	0.10171692324338835	0.13914448935216486	0.12088868333100959	0.1086091294640443	0.119905491965212	0.11429354036044045	0.12525650111480505	0.13019650430455285	0.12772650270967895	0.12772650270967895	0.12772650270967895	0.12772650270967895	0.12772650270967895	0.12772650270967895	0.12772650270967895	0.12772650270967895	0.12772650270967895	0.12772650270967895	0.12772650270967895	0.12772650270967895	0.12772650270967895	0.12772650270967895	0.12772650270967895	0.12772650270967895	0.12772650270967895	0.12772650270967895	0.12772650270967895	0.12772650270967895	0.12772650270967895	0.12772650270967895	0.12772650270967895	0.12772650270967895	0.12772650270967895	0.12772650270967895	0.12772650270967895	0.12772650270967895	0.12772650270967895	0.12772650270967895	0.12772650270967895	0.12772650270967895	0.12772650270967895	0.12772650270967895	0.12772650270967895	0.12772650270967895	0.12772650270967895	0.12772650270967895	0.12772650270967895
0.11951488137084029	0.1410889336477844	0.10888653448919913	0.16246388439249868	0.1206976375588965	0.11081237009027693	0.11575500382458671	0.11575500382458671	0.11575500382458671	0.11575500382458671	0.11575500382458671	0.11575500382458671	0.11575500382458671	0.11575500382458671	0.11575500382458671	0.11575500382458671	0.11575500382458671	0.11575500382458671	0.11575500382458671	0.11575500382458671	0.11575500382458671	0.11575500382458671	0.11575500382458671	0.11575500382458671	0.11575500382458671	0.11575500382458671	0.11575500382458671	0.11575500382458671	0.11575500382458671	0.11575500382458671	0.11575500382458671	0.11575500382458671	0.11575500382458671	0.11575500382458671	0.11575500382458671	0.11575500382458671	0.11575500382458671	0.11575500382458671	0.11575500382458671	0.11575500382458671	0.11575500382458671	0.11575500382458671	0.11575500382458671	0.11575500382458671	0.11575500382458671	0.11575500382458671	0.11575500382458671	0.11575500382458671	0.11575500382458671	0.11575500382458671
0.20986830848111201	0.23319181356805985	0.2569162618314433	0.40660543925897974	0.48931777369139334	0.3341512740176815	0.24226213311228736	0.28173654683165966	0.15626330167857289	0.30130587585603963	0.29202342060401987	0.20879410796596828	0.22509160285048974	0.21725551985870306	0.29060592578157507	0.2115569986364444	0.21695038431657224	0.2546610962100823	0.23216836874314103	0.24987257249549963	0.28539412983868956	0.26972732934279336	0.1974939132539062	0.2512568033076766	0.22087853475814595	0.225057523245911	0.2327113628039536	0.2263512216657608	0.2717825797252792	0.19820104595991359	0.26211737884866254	0.19069983965869775	0.16102188834293532	0.24175724074959973	0.2015477399701316	0.18895898147268875	0.19525336072141017	0.19525336072141017	0.19525336072141017	0.19525336072141017	0.19525336072141017	0.19525336072141017	0.19525336072141017	0.19525336072141017	0.19525336072141017	0.19525336072141017	0.19525336072141017	0.19525336072141017	0.19525336072141017	0.19525336072141017
0.07157521597801869	0.09825722374238165	0.0803957296696749	0.07258736675457125	0.09074678930875528	0.0797186117618863	0.07795107147623533	0.08259232280883708	0.06019168139508176	0.0636413322797878	0.09129325259695388	0.07449610824449261	0.06337904522147471	0.07572141925106754	0.11337269188790024	0.08775086979242634	0.08300260336041865	0.07295641708053074	0.07166588573018763	0.08123019993475292	0.09084316376994551	0.07508020415448245	0.06218678055536326	0.09039332313652636	0.07222995765222609	0.07186559719948213	0.07680119985436736	0.07433339852692473	0.07433339852692473	0.07433339852692473	0.07433339852692473	0.07433339852692473	0.07433339852692473	0.07433339852692473	0.07433339852692473	0.07433339852692473	0.07433339852692473	0.07433339852692473	0.07433339852692473	0.07433339852692473	0.07433339852692473	0.07433339852692473	0.07433339852692473	0.07433339852692473	0.07433339852692473	0.07433339852692473	0.07433339852692473	0.07433339852692473	0.07433339852692473	0.07433339852692473
0.10436041327689571	0.10026229664865194	0.11196344186008235	0.10350795284855784	0.0781661002918431	0.09197229395355044	0.11093878161712152	0.12802888398671966	0.109420884393611	0.0938190268348867	0.11977147323309378	0.09156953002660978	0.10213517312201724	0.11996286172890909	0.1265645590123051	0.09468698613507083	0.15070136230076922	0.11560898867851797	0.08929759530525133	0.10890598560807738	0.09910179045666435	0.09910179045666435	0.09910179045666435	0.09910179045666435	0.09910179045666435	0.09910179045666435	0.09910179045666435	0.09910179045666435	0.09910179045666435	0.09910179045666435	0.09910179045666435	0.09910179045666435	0.09910179045666435	0.09910179045666435	0.09910179045666435	0.09910179045666435	0.09910179045666435	0.09910179045666435	0.09910179045666435	0.09910179045666435	0.09910179045666435	0.09910179045666435	0.09910179045666435	0.09910179045666435	0.09910179045666435	0.09910179045666435	0.09910179045666435	0.09910179045666435	0.09910179045666435	0.09910179045666435
0.05957028546039107	0.07725608231769211	0.09856827495892957	0.07603250954039373	0.08514240870100534	0.06665583449979466	0.09441466766440977	0.08444359686346811	0.06579347997807433	0.08215801404211101	0.08600880186099433	0.06264738730330473	0.09348779157355973	0.07934070309967409	0.09748334882407692	0.0841837762778725	0.07196273104254003	0.09337681416597206	0.09805851045716767	0.0970101708162939	0.0792924516608437	0.07751849769746234	0.0963432356637421	0.08177986171499613	0.09302846799321615	0.09885101123982237	0.10522504727579668	0.10661967623797053	0.08676361062432848	0.0746457524432905	0.08989757329782894	0.07741448842267999	0.10572669495750597	0.0774978904293534	0.08917420296289504	0.07300861760897331	0.0636196949647442	0.06831415628685876	0.06831415628685876	0.06831415628685876	0.06831415628685876	0.06831415628685876	0.06831415628685876	0.06831415628685876	0.06831415628685876	0.06831415628685876	0.06831415628685876	0.06831415628685876	0.06831415628685876	0.06831415628685876
0.12963928411549455	0.11707265386116454	0.12207258456575656	0.13333381597856786	0.11756843202074405	0.12470465730188618	0.09492610986741426	0.11422357585848543	0.11493534499566506	0.10352177893953117	0.09949130498924437	0.12496582258815057	0.1141571736468219	0.10726743692338474	0.10642746411568192	0.10138632384158347	0.12579957265930233	0.13915012399178042	0.1307248737647824	0.1390924091099646	0.12867861496594507	0.1532340021268243	0.12255472871250842	0.11391468584906973	0.13275013439300556	0.10731110959072428	0.15597047015402585	0.11995998915389387	0.11912022656116439	0.08752975126785999	0.13059648130056548	0.0716575952313426	0.10112703826595404	0.10112703826595404	0.10112703826595404	0.10112703826595404	0.10112703826595404	0.10112703826595404	0.10112703826595404	0.10112703826595404	0.10112703826595404	0.10112703826595404	0.10112703826595404	0.10112703826595404	0.10112703826595404	0.10112703826595404	0.10112703826595404	0.10112703826595404	0.10112703826595404	0.10112703826595404
0.18536208922737807	0.2561259236146416	0.21960155807472895	0.2250910460670707	0.2979119717780941	0.25114451876114	0.2782650800087834	0.22199247418449308	0.19491471299600718	0.18911313114399703	0.18091229426476846	0.21584435785944775	0.1743965942448203	0.2566277933765802	0.2468580118420639	0.2142976630888027	0.2198393559988837	0.3125542681997271	0.23361953092771567	0.25718707856461387	0.176575741633571	0.3068645161321518	0.22464412204831705	0.21223422033043593	0.18920214498312357	0.257848558308815	0.15092717849664247	0.22512107713347787	0.177657986244448	0.24701009026089477	0.22170910998119597	0.1784583357532952	0.23393282994737394	0.22243983888884622	0.22818633441811007	0.22818633441811007	0.22818633441811007	0.22818633441811007	0.22818633441811007	0.22818633441811007	0.22818633441811007	0.22818633441811007	0.22818633441811007	0.22818633441811007	0.22818633441811007	0.22818633441811007	0.22818633441811007	0.22818633441811007	0.22818633441811007	0.22818633441811007
0.09514044143356738	0.0999783393691364	0.09458958112759393	0.10421933517884864	0.11394899980291573	0.12438918176487215	0.10773889418120497	0.11386346518746858	0.11249390612743071	0.12238154573164134	0.08653316806083998	0.08992037954899938	0.11379089188939433	0.07976434989221383	0.09883273255996823	0.11265103381735367	0.08154101747659721	0.1222271672107347	0.09543227798305487	0.0941904335014452	0.11446837495931739	0.12377077638035118	0.11911957566983429	0.11911957566983429	0.11911957566983429	0.11911957566983429	0.11911957566983429	0.11911957566983429	0.11911957566983429	0.11911957566983429	0.11911957566983429	0.11911957566983429	0.11911957566983429	0.11911957566983429	0.11911957566983429	0.11911957566983429	0.11911957566983429	0.11911957566983429	0.11911957566983429	0.11911957566983429	0.11911957566983429	0.11911957566983429	0.11911957566983429	0.11911957566983429	0.11911957566983429	0.11911957566983429	0.11911957566983429	0.11911957566983429	0.11911957566983429	0.11911957566983429
0.11425296382195643	0.12712120562577375	0.10961433513594014	0.1591277097202952	0.16924529852548337	0.2002704150016733	0.21182706535466952	0.1379276642527003	0.2868501914358602	0.22254769297549254	0.20009256718343157	0.16277991193976593	0.31676638157158793	0.17236769907806626	0.28654540951103397	0.23769075286491864	0.27793201783328003	0.2188496109876216	0.23330885415317149	0.3245220980360306	0.17843990780232025	0.28191904321500294	0.22423125653056122	0.2315055214556408	0.1958490435114833	0.22937020043672374	0.14201693600115914	0.2096787910080636	0.2022614759120731	0.2864890119093211	0.2991444446838991	0.2725471515191901	0.3585352422867645	0.23906615321133518	0.29772682293688213	0.25752782759352916	0.4067321410973154	0.21594253756487514	0.25390617324382336	0.22052508016046526	0.17803191963134293	0.19927849989590413	0.19927849989590413	0.19927849989590413	0.19927849989590413	0.19927849989590413	0.19927849989590413	0.19927849989590413	0.19927849989590413	0.19927849989590413
0.08669317223752354	0.07689218726823158	0.08154845573491111	0.07795238080134634	0.10373015886819577	0.07989395276246851	0.08078809911300824	0.09927255274880845	0.10771386299637888	0.12088218786286227	0.07461835998163535	0.10372329119333606	0.07613317482632426	0.09715680194866168	0.12316380393752199	0.08605401740513469	0.09747548322607802	0.07270860639895188	0.10514433662005299	0.07293270407071996	0.1216655522090672	0.11607098383883103	0.12439250129277184	0.09485467076589302	0.11090448172400225	0.10287957624494762	0.10287957624494762	0.10287957624494762	0.10287957624494762	0.10287957624494762	0.10287957624494762	0.10287957624494762	0.10287957624494762	0.10287957624494762	0.10287957624494762	0.10287957624494762	0.10287957624494762	0.10287957624494762	0.10287957624494762	0.10287957624494762	0.10287957624494762	0.10287957624494762	0.10287957624494762	0.10287957624494762	0.10287957624494762	0.10287957624494762	0.10287957624494762	0.10287957624494762	0.10287957624494762	0.10287957624494762
0.17691318036070933	0.17430091608067405	0.17397677876019102	0.22052140774133577	0.140438401966287	0.1727864240005637	0.15702194686748563	0.19130832095731873	0.179638725934296	0.1401629995786295	0.2238144580412651	0.18848763318967537	0.15903105378156762	0.1748787185373289	0.21673608548310955	0.1482191806949119	0.19798412550143119	0.2096389822883384	0.19043602997379772	0.1800672897408112	0.20114988060558273	0.24465601813618826	0.14691462012715037	0.18576807944301113	0.2106673740556847	0.20825935475702279	0.162028656137797	0.1583715392188566	0.22563589229090994	0.18141453319153383	0.20352521274122187	0.20352521274122187	0.20352521274122187	0.20352521274122187	0.20352521274122187	0.20352521274122187	0.20352521274122187	0.20352521274122187	0.20352521274122187	0.20352521274122187	0.20352521274122187	0.20352521274122187	0.20352521274122187	0.20352521274122187	0.20352521274122187	0.20352521274122187	0.20352521274122187	0.20352521274122187	0.20352521274122187	0.20352521274122187
0.05991705008854841	0.08221486993059753	0.10687535860415522	0.07691237456385068	0.11889816097333257	0.11170543978286174	0.12226481148904712	0.09565978293240747	0.10312206472564915	0.07437097005697853	0.09381601477012047	0.10642232773789544	0.10897149340349714	0.07762164636402509	0.10756548070298802	0.11539661986840431	0.11229830895762163	0.13262859810611638	0.12246345353186901	0.12246345353186901	0.12246345353186901	0.12246345353186901	0.12246345353186901	0.12246345353186901	0.12246345353186901	0.12246345353186901	0.12246345353186901	0.12246345353186901	0.12246345353186901	0.12246345353186901	0.12246345353186901	0.12246345353186901	0.12246345353186901	0.12246345353186901	0.12246345353186901	0.12246345353186901	0.12246345353186901	0.12246345353186901	0.12246345353186901	0.12246345353186901	0.12246345353186901	0.12246345353186901	0.12246345353186901	0.12246345353186901	0.12246345353186901	0.12246345353186901	0.12246345353186901	0.12246345353186901	0.12246345353186901	0.12246345353186901
0.10850265855320855	0.11516973016324294	0.12433428584938655	0.107776624075745	0.10340405502644875	0.12523699272995417	0.10399220481476867	0.1207758158144341	0.11441796344726703	0.08052041831161992	0.10762038579477139	0.1101611253838606	0.09683735969770152	0.10675182768424529	0.15578205216493418	0.13195309078559753	0.14030076595504146	0.11035997401993364	0.12367731901145919	0.08478558984489323	0.09047866074329809	0.13374946942507504	0.10038416171571904	0.13596653054087873	0.09225939356635375	0.08019810406769337	0.12277810892135897	0.07330497112277574	0.08612465536848449	0.07971481324563012	0.07971481324563012	0.07971481324563012	0.07971481324563012	0.07971481324563012	0.07971481324563012	0.07971481324563012	0.07971481324563012	0.07971481324563012	0.07971481324563012	0.07971481324563012	0.07971481324563012	0.07971481324563012	0.07971481324563012	0.07971481324563012	0.07971481324563012	0.07971481324563012	0.07971481324563012	0.07971481324563012	0.07971481324563012	0.07971481324563012
0.0902243619467219	0.14012862706155924	0.11330902050183739	0.15872557382844837	0.11431521366160809	0.1554329861778099	0.11642773300173201	0.13991976194308237	0.09531125931433686	0.15477390732578267	0.1325830123132859	0.11381087903934732	0.15255573467038996	0.141994592560634	0.17384741848112378	0.11135595278718866	0.1344903975471496	0.1363403171876582	0.12532883137521547	0.102899727440787	0.09593569658876616	0.14044914757413673	0.11819242208145146	0.11819242208145146	0.11819242208145146	0.11819242208145146	0.11819242208145146	0.11819242208145146	0.11819242208145146	0.11819242208145146	0.11819242208145146	0.11819242208145146	0.11819242208145146	0.11819242208145146	0.11819242208145146	0.11819242208145146	0.11819242208145146	0.11819242208145146	0.11819242208145146	0.11819242208145146	0.11819242208145146	0.11819242208145146	0.11819242208145146	0.11819242208145146	0.11819242208145146	0.11819242208145146	0.11819242208145146	0.11819242208145146	0.11819242208145146	0.11819242208145146
0.09516954533646668	0.1191871886724822	0.06529665071378764	0.08293461296418024	0.11190970228139929	0.10850349228008277	0.12482473135011822	0.11676760173504828	0.08962640934049722	0.11138625706443	0.09003067141024827	0.11049283629397842	0.07259676025441844	0.082787778505087	0.08744047874373571	0.11875539081875487	0.07891870687235061	0.10084829076085312	0.09989029700082991	0.10137021809008782	0.09649573537279325	0.09485429627540147	0.08893933965062636	0.1074632127337502	0.10023191847118548	0.09831762822616932	0.09927477334867739	0.09927477334867739	0.09927477334867739	0.09927477334867739	0.09927477334867739	0.09927477334867739	0.09927477334867739	0.09927477334867739	0.09927477334867739	0.09927477334867739	0.09927477334867739	0.09927477334867739	0.09927477334867739	0.09927477334867739	0.09927477334867739	0.09927477334867739	0.09927477334867739	0.09927477334867739	0.09927477334867739	0.09927477334867739	0.09927477334867739	0.09927477334867739	0.09927477334867739	0.09927477334867739
0.09766338527192134	0.11831087470273216	0.10633981157568488	0.09793856989879349	0.1385337431198704	0.1006312169234782	0.11535632633785108	0.10905421296625703	0.1343341833078476	0.12163119441640487	0.14955320420700513	0.12328024178638966	0.12438284806887435	0.11325534068923959	0.11766008746028059	0.10369799813780332	0.1209235455076497	0.12044102075193022	0.07736611606816861	0.10883174930043793	0.1536093790252995	0.1015596669106735	0.12290267272341583	0.11169405504739598	0.1172983638854059	0.1172983638854059	0.1172983638854059	0.1172983638854059	0.1172983638854059	0.1172983638854059	0.1172983638854059	0.1172983638854059	0.1172983638854059	0.1172983638854059	0.1172983638854059	0.1172983638854059	0.1172983638854059	0.1172983638854059	0.1172983638854059	0.1172983638854059	0.1172983638854059	0.1172983638854059	0.1172983638854059	0.1172983638854059	0.1172983638854059	0.1172983638854059	0.1172983638854059	0.1172983638854059	0.1172983638854059	0.1172983638854059
0.0782973872416583	0.0993409187178589	0.11193043416230444	0.1178344980359522	0.09231440939611756	0.09150176759508181	0.07353371753128993	0.12244503630885571	0.11563375941468985	0.09439668614760927	0.09212862846513183	0.09420096169269133	0.09874897212357828	0.11678805117520318	0.10296469032620223	0.10479573701114718	0.11231273831288538	0.1284142949262453	0.1165271257281294	0.10060344576512732	0.09237801142412004	0.08514213627257033	0.11781054417512034	0.0879588477961217	0.10288469598562103	0.10288469598562103	0.10288469598562103	0.10288469598562103	0.10288469598562103	0.10288469598562103	0.10288469598562103	0.10288469598562103	0.10288469598562103	0.10288469598562103	0.10288469598562103	0.10288469598562103	0.10288469598562103	0.10288469598562103	0.10288469598562103	0.10288469598562103	0.10288469598562103	0.10288469598562103	0.10288469598562103	0.10288469598562103	0.10288469598562103	0.10288469598562103	0.10288469598562103	0.10288469598562103	0.10288469598562103	0.10288469598562103
0.06060805978359358	0.06647787502777792	0.07378619303017474	0.10230320550098931	0.08589476013768696	0.09581844173912707	0.09288672054683877	0.09674760360289551	0.08031985153240076	0.115670373932123	0.09763377465820794	0.09110098244507617	0.08609127207600116	0.0909980202291904	0.08506484557399369	0.08565257156920979	0.07937008152562107	0.08855456231217944	0.09925925992890228	0.0888423211240557	0.11453601629646334	0.0865173052580048	0.08165539410469944	0.08408634968135212	0.08408634968135212	0.08408634968135212	0.08408634968135212	0.08408634968135212	0.08408634968135212	0.08408634968135212	0.08408634968135212	0.08408634968135212	0.08408634968135212	0.08408634968135212	0.08408634968135212	0.08408634968135212	0.08408634968135212	0.08408634968135212	0.08408634968135212	0.08408634968135212	0.08408634968135212	0.08408634968135212	0.08408634968135212	0.08408634968135212	0.08408634968135212	0.08408634968135212	0.08408634968135212	0.08408634968135212	0.08408634968135212	0.08408634968135212
0.08244207002883723	0.09316936580821139	0.08155849660200439	0.10126589720663892	0.11015514368947092	0.07472966291214733	0.10671677890377312	0.10845740519460069	0.07794106126158638	0.07649267316321902	0.09323270249682869	0.09715357137287595	0.10021713016738605	0.11350642876232003	0.09263006153481607	0.11022642924930033	0.11538788119352035	0.1211032256794389	0.09878221072561479	0.07595813822814385	0.08999050716279358	0.07502836231880632	0.0836607437722229	0.07963895894883252	0.08164985136052771	0.08164985136052771	0.08164985136052771	0.08164985136052771	0.08164985136052771	0.08164985136052771	0.08164985136052771	0.08164985136052771	0.08164985136052771	0.08164985136052771	0.08164985136052771	0.08164985136052771	0.08164985136052771	0.08164985136052771	0.08164985136052771	0.08164985136052771	0.08164985136052771	0.08164985136052771	0.08164985136052771	0.08164985136052771	0.08164985136052771	0.08164985136052771	0.08164985136052771	0.08164985136052771	0.08164985136052771	0.08164985136052771
0.06956688218258486	0.07341421395085043	0.07054031062678226	0.07327432050388698	0.09267723886359136	0.09604707083125665	0.10042908108635433	0.0806173572096854	0.05418228274855768	0.08815638131818306	0.07083903862339393	0.0736562801881165	0.09570242939203305	0.06262231925327097	0.06889751875727682	0.07816429627511175	0.08758616294528987	0.08505822190834203	0.06979979398485575	0.06484096124740216	0.08350766752397841	0.07388386309704828	0.0697877436994848	0.06380271048549169	0.05688527651252331	0.06446029888005474	0.08491319199163405	0.055989804603451994	0.07599197499268298	0.06935046315509248	0.07267121907388772	0.07267121907388772	0.07267121907388772	0.07267121907388772	0.07267121907388772	0.07267121907388772	0.07267121907388772	0.07267121907388772	0.07267121907388772	0.07267121907388772	0.07267121907388772	0.07267121907388772	0.07267121907388772	0.07267121907388772	0.07267121907388772	0.07267121907388772	0.07267121907388772	0.07267121907388772	0.07267121907388772	0.07267121907388772
0.06276518989079938	0.10253343914935872	0.06258759206308694	0.08131091460033348	0.06187627500192398	0.059984994532137216	0.08345799399748122	0.06813139341106454	0.06143141431576507	0.08262748361802835	0.07040695693962072	0.08208309545846526	0.07259535145347071	0.06175885614694091	0.044377947231068034	0.06468493166748406	0.07511706253474132	0.041985095998038485	0.059268573788234954	0.06853654806703588	0.0650551266363986	0.08261666074466076	0.05291916155690666	0.05937176796061767	0.061150651602205924	0.06191245517862504	0.07192753950832188	0.05313113565821424	0.055139348989575954	0.05665779520175926	0.06697231282006243	0.06181505401091084	0.06181505401091084	0.06181505401091084	0.06181505401091084	0.06181505401091084	0.06181505401091084	0.06181505401091084	0.06181505401091084	0.06181505401091084	0.06181505401091084	0.06181505401091084	0.06181505401091084	0.06181505401091084	0.06181505401091084	0.06181505401091084	0.06181505401091084	0.06181505401091084	0.06181505401091084	0.06181505401091084
0.07567863734511245	0.08345496577058427	0.08930710806203315	0.09327566103660247	0.10539915166583806	0.11940330000609424	0.11452517567565607	0.11716824856171021	0.1101969707509622	0.09561128070558855	0.09158702159912815	0.08728087505458332	0.12106166174705665	0.08887614388587974	0.11056799330266533	0.10517111959427763	0.08329809815830291	0.09367701110468016	0.09197306787668488	0.10709358521860317	0.11838495257101149	0.09069352743161277	0.10005594077311732	0.1065712467524152	0.11855591412392491	0.09033180401010762	0.11031955352028384	0.08614888816624822	0.10256864662490749	0.09242403914649631	0.0974963428857019	0.0974963428857019	0.0974963428857019	0.0974963428857019	0.0974963428857019	0.0974963428857019	0.0974963428857019	0.0974963428857019	0.0974963428857019	0.0974963428857019	0.0974963428857019	0.0974963428857019	0.0974963428857019	0.0974963428857019	0.0974963428857019	0.0974963428857019	0.0974963428857019	0.0974963428857019	0.0974963428857019	0.0974963428857019
0.07229694380792917	0.07783307640395966	0.09434768815711432	0.07224566828195501	0.0855443274601223	0.07749551489390179	0.055787038504030315	0.07112582262996965	0.07312201323067205	0.08730952054820267	0.08600864408225299	0.07558376022107959	0.07064283212399361	0.06606976528203007	0.09732003448906805	0.09288001888369572	0.07255460790997383	0.10608834242719804	0.06253549834244661	0.07796901125723846	0.07025225479984254	0.07025225479984254	0.07025225479984254	0.07025225479984254	0.07025225479984254	0.07025225479984254	0.07025225479984254	0.07025225479984254	0.07025225479984254	0.07025225479984254	0.07025225479984254	0.07025225479984254	0.07025225479984254	0.07025225479984254	0.07025225479984254	0.07025225479984254	0.07025225479984254	0.07025225479984254	0.07025225479984254	0.07025225479984254	0.07025225479984254	0.07025225479984254	0.07025225479984254	0.07025225479984254	0.07025225479984254	0.07025225479984254	0.07025225479984254	0.07025225479984254	0.07025225479984254	0.07025225479984254
0.06959578523202295	0.08743980294469665	0.10315838138449884	0.08783273075580553	0.07481944433858162	0.07061066869381676	0.122385329242882	0.10410624037555127	0.06811233989468496	0.1232816676842298	0.09905497008388672	0.07830293859737872	0.0969755995318504	0.09261154182829828	0.08702539934727595	0.09107621315729021	0.10701669955896509	0.08405456390454494	0.11301555821603643	0.11718759004741423	0.11540515967618113	0.0971950070776254	0.08716677893553307	0.09284592327704598	0.08009642678993002	0.10097356740728729	0.1136570556912694	0.10731531154927836	0.10731531154927836	0.10731531154927836	0.10731531154927836	0.10731531154927836	0.10731531154927836	0.10731531154927836	0.10731531154927836	0.10731531154927836	0.10731531154927836	0.10731531154927836	0.10731531154927836	0.10731531154927836	0.10731531154927836	0.10731531154927836	0.10731531154927836	0.10731531154927836	0.10731531154927836	0.10731531154927836	0.10731531154927836	0.10731531154927836	0.10731531154927836	0.10731531154927836
0.05324145386892649	0.07420902701924285	0.06842857008313463	0.057617130643341986	0.0749433594865785	0.05872653204697797	0.06421357789667201	0.055351112702395754	0.062499512990925446	0.062369279401676546	0.07464390835211776	0.059015530971106414	0.07836860575940753	0.058888101528490444	0.07199042537784361	0.07404991163980719	0.05933532580615455	0.06911449848124047	0.057637671018889565	0.05676630713864424	0.0690461291335659	0.07720503141526058	0.06474904802351455	0.07208840839924269	0.07799369191687451	0.059723404525506736	0.06184544649494205	0.06753022349044709	0.07342329058996222	0.07134767731983596	0.055164933625746496	0.05661510766535539	0.05589002064555094	0.05589002064555094	0.05589002064555094	0.05589002064555094	0.05589002064555094	0.05589002064555094	0.05589002064555094	0.05589002064555094	0.05589002064555094	0.05589002064555094	0.05589002064555094	0.05589002064555094	0.05589002064555094	0.05589002064555094	0.05589002064555094	0.05589002064555094	0.05589002064555094	0.05589002064555094
0.2270891544342417	0.21924082229468633	0.21918409287637655	0.2964761137871929	0.21085191989575794	0.23012730896661604	0.25105910882880367	0.1441866294931074	0.10033294912454954	0.1494357052861861	0.16076689293596333	0.250187049859808	0.17884188296929693	0.20124023329698673	0.27249810708723604	0.2368691701921114	0.2368691701921114	0.2368691701921114	0.2368691701921114	0.2368691701921114	0.2368691701921114	0.2368691701921114	0.2368691701921114	0.2368691701921114	0.2368691701921114	0.2368691701921114	0.2368691701921114	0.2368691701921114	0.2368691701921114	0.2368691701921114	0.2368691701921114	0.2368691701921114	0.2368691701921114	0.2368691701921114	0.2368691701921114	0.2368691701921114	0.2368691701921114	0.2368691701921114	0.2368691701921114	0.2368691701921114	0.2368691701921114	0.2368691701921114	0.2368691701921114	0.2368691701921114	0.2368691701921114	0.2368691701921114	0.2368691701921114	0.2368691701921114	0.2368691701921114	0.2368691701921114
0.041496179519942965	0.055433756505465934	0.0917880706872705	0.05556774478467176	0.08580872387985118	0.08103494374126037	0.06366830950582478	0.07598107956036909	0.07749993578782513	0.07974689393615597	0.06267075015715043	0.05924380741693164	0.05270180498098236	0.055921048298118975	0.06044349571600146	0.0877140409644251	0.08039725068756104	0.08584118579317158	0.06703411661470371	0.08350468859133209	0.07991529890997137	0.08068410471288867	0.1029892772582412	0.0763655998422384	0.0896774385502398	0.0896774385502398	0.0896774385502398	0.0896774385502398	0.0896774385502398	0.0896774385502398	0.0896774385502398	0.0896774385502398	0.0896774385502398	0.0896774385502398	0.0896774385502398	0.0896774385502398	0.0896774385502398	0.0896774385502398	0.0896774385502398	0.0896774385502398	0.0896774385502398	0.0896774385502398	0.0896774385502398	0.0896774385502398	0.0896774385502398	0.0896774385502398	0.0896774385502398	0.0896774385502398	0.0896774385502398	0.0896774385502398
0.09868658146699323	0.12945660528368774	0.11873118447228818	0.14289136664936172	0.12405569479299854	0.12336869135333944	0.09528014584565224	0.10139981757446974	0.1398652863467626	0.11659581894066312	0.11296739108962799	0.1356555957908629	0.14830138554743874	0.08672974488358895	0.09201727076664275	0.1151094918625938	0.16978819327308228	0.15843995909193886	0.10818496164579987	0.17010812786807275	0.10917319730886153	0.09941959757534925	0.11676730280613913	0.13140813374608967	0.12408771827611441	0.12408771827611441	0.12408771827611441	0.12408771827611441	0.12408771827611441	0.12408771827611441	0.12408771827611441	0.12408771827611441	0.12408771827611441	0.12408771827611441	0.12408771827611441	0.12408771827611441	0.12408771827611441	0.12408771827611441	0.12408771827611441	0.12408771827611441	0.12408771827611441	0.12408771827611441	0.12408771827611441	0.12408771827611441	0.12408771827611441	0.12408771827611441	0.12408771827611441	0.12408771827611441	0.12408771827611441	0.12408771827611441
0.09646863636740304	0.13020309858633253	0.10755097150514534	0.12586116303102124	0.14023599456538166	0.15690171292137753	0.10619418873700617	0.10740237144090664	0.11015096360663558	0.1464479888987992	0.09397243721073585	0.11326691289096094	0.124100402982795	0.1014929903442375	0.0999442898613895	0.10249657536948477	0.1262078229879391	0.12667385669329123	0.13702882414871836	0.13201858461075083	0.12192302966440709	0.1151385675677063	0.1372223828612808	0.09735033969565042	0.11199195564135071	0.1319829474170464	0.1430267601678415	0.1334358020702931	0.13003447449115144	0.13350323244402595	0.1317688534675887	0.1317688534675887	0.1317688534675887	0.1317688534675887	0.1317688534675887	0.1317688534675887	0.1317688534675887	0.1317688534675887	0.1317688534675887	0.1317688534675887	0.1317688534675887	0.1317688534675887	0.1317688534675887	0.1317688534675887	0.1317688534675887	0.1317688534675887	0.1317688534675887	0.1317688534675887	0.1317688534675887	0.1317688534675887
0.043548135001389446	0.05668223256140867	0.07003753190154902	0.05145520766296286	0.06316357048484753	0.04952220642482666	0.08637670355064779	0.0683423762634633	0.06990934399936101	0.06919832641310494	0.0670784302325952	0.08782092603913258	0.05791963164967688	0.07287027884440472	0.07287027884440472	0.07287027884440472	0.07287027884440472	0.07287027884440472	0.07287027884440472	0.07287027884440472	0.07287027884440472	0.07287027884440472	0.07287027884440472	0.07287027884440472	0.07287027884440472	0.07287027884440472	0.07287027884440472	0.07287027884440472	0.07287027884440472	0.07287027884440472	0.07287027884440472	0.07287027884440472	0.07287027884440472	0.07287027884440472	0.07287027884440472	0.07287027884440472	0.07287027884440472	0.07287027884440472	0.07287027884440472	0.07287027884440472	0.07287027884440472	0.07287027884440472	0.07287027884440472	0.07287027884440472	0.07287027884440472	0.07287027884440472	0.07287027884440472	0.07287027884440472	0.07287027884440472	0.07287027884440472
0.17332360868206148	0.10519977741101134	0.116200764603473	0.1377468626145144	0.13952778594603624	0.13558615764185702	0.10773152670689272	0.0931975223907455	0.08524237378940508	0.13785110809511852	0.09406374415026535	0.1596708306271129	0.09690593542223959	0.14545470582287412	0.09184887189502756	0.10770412732324346	0.13674624590014597	0.1272228584662739	0.1401353734545865	0.1178993907619756	0.13282644850084244	0.13955715978714153	0.11873105384583056	0.11011974993071019	0.14946475366772155	0.12979225179921589	0.12979225179921589	0.12979225179921589	0.12979225179921589	0.12979225179921589	0.12979225179921589	0.12979225179921589	0.12979225179921589	0.12979225179921589	0.12979225179921589	0.12979225179921589	0.12979225179921589	0.12979225179921589	0.12979225179921589	0.12979225179921589	0.12979225179921589	0.12979225179921589	0.12979225179921589	0.12979225179921589	0.12979225179921589	0.12979225179921589	0.12979225179921589	0.12979225179921589	0.12979225179921589	0.12979225179921589
0.06476791989568821	0.07030309746299042	0.061019652370901144	0.04776224831929577	0.07708347214691945	0.06702476912340712	0.07196921592446115	0.06808934215485876	0.08510731094297803	0.08249250455973364	0.08792314116696434	0.0858306356227067	0.09167307187485585	0.09035525771440565	0.08679438993209022	0.08148536942567933	0.09953790678040766	0.08653213506445206	0.0674359763662733	0.10015668221907587	0.07307644042722927	0.0949374215328433	0.06903827548644446	0.0780779122514229	0.09816179457977808	0.11055127731172304	0.10435653594575056	0.10435653594575056	0.10435653594575056	0.10435653594575056	0.10435653594575056	0.10435653594575056	0.10435653594575056	0.10435653594575056	0.10435653594575056	0.10435653594575056	0.10435653594575056	0.10435653594575056	0.10435653594575056	0.10435653594575056	0.10435653594575056	0.10435653594575056	0.10435653594575056	0.10435653594575056	0.10435653594575056	0.10435653594575056	0.10435653594575056	0.10435653594575056	0.10435653594575056	0.10435653594575056
0.10635213789795389	0.09050638564869172	0.11489284935373427	0.06327510009475344	0.13563807127259705	0.09789094946405967	0.18131491771926922	0.12003553100756714	0.0545560843700994	0.08892820521265626	0.13274014059780853	0.13659564298798488	0.10584582798690062	0.08822400872234189	0.0668015789476271	0.11225681683085184	0.06783848896922866	0.08145112353793209	0.07670024579828723	0.1537828341117052	0.03274080183236708	0.07511864077100817	0.11914177030369938	0.09866808739645475	0.09202228191160994	0.12432897186219273	0.10817562688690133	0.10817562688690133	0.10817562688690133	0.10817562688690133	0.10817562688690133	0.10817562688690133	0.10817562688690133	0.10817562688690133	0.10817562688690133	0.10817562688690133	0.10817562688690133	0.10817562688690133	0.10817562688690133	0.10817562688690133	0.10817562688690133	0.10817562688690133	0.10817562688690133	0.10817562688690133	0.10817562688690133	0.10817562688690133	0.10817562688690133	0.10817562688690133	0.10817562688690133	0.10817562688690133
0.05681519676298486	0.05694867329254926	0.06234667971175384	0.04979685370723104	0.060403135335132224	0.04772641900586	0.04879495043756163	0.037010831689245356	0.04769016315479352	0.049204662574824136	0.06758877807045793	0.07188883379335587	0.04977300250133232	0.06946418010230458	0.04853424715788799	0.05382063697874722	0.06708258750595443	0.05779899731121317	0.057882458976022934	0.0645019434385577	0.04963100037977006	0.06275252504041452	0.06758460225476183	0.052596544602394824	0.06698329675412765	0.06056475026502362	0.06377402350957563	0.06377402350957563	0.06377402350957563	0.06377402350957563	0.06377402350957563	0.06377402350957563	0.06377402350957563	0.06377402350957563	0.06377402350957563	0.06377402350957563	0.06377402350957563	0.06377402350957563	0.06377402350957563	0.06377402350957563	0.06377402350957563	0.06377402350957563	0.06377402350957563	0.06377402350957563	0.06377402350957563	0.06377402350957563	0.06377402350957563	0.06377402350957563	0.06377402350957563	0.06377402350957563
0.06859097067423103	0.0755888944253636	0.0985385562212671	0.06254538490510969	0.08408716894597874	0.07877529549069542	0.08453492752663723	0.11152212984125857	0.08502443820590032	0.08805539501364086	0.07874109073196316	0.08103040730399828	0.09433956532120315	0.08112046154322591	0.08767449426151128	0.09540769973123492	0.08693868273647291	0.10508296102998017	0.10046823888757093	0.085899272938449	0.08952047664485335	0.08459585977150687	0.10652629139125143	0.09617008533182213	0.09555498704404619	0.09586253618793417	0.09586253618793417	0.09586253618793417	0.09586253618793417	0.09586253618793417	0.09586253618793417	0.09586253618793417	0.09586253618793417	0.09586253618793417	0.09586253618793417	0.09586253618793417	0.09586253618793417	0.09586253618793417	0.09586253618793417	0.09586253618793417	0.09586253618793417	0.09586253618793417	0.09586253618793417	0.09586253618793417	0.09586253618793417	0.09586253618793417	0.09586253618793417	0.09586253618793417	0.09586253618793417	0.09586253618793417
0.08452884054161702	0.12177440398054216	0.07769372548305856	0.1340319961026133	0.1281404740059824	0.14237639444586367	0.12176074691238231	0.10301326864269084	0.1291229439750588	0.10402262242038095	0.0996212585790503	0.1419724737819037	0.11189511491685343	0.09766819215509988	0.13016752700091952	0.11066588934512736	0.11960084714663034	0.104253008720164	0.11545719440332293	0.08687967132001197	0.13010507876392244	0.09488464806074752	0.09661023403807029	0.11988225273314197	0.11798703167786012	0.11893464220550105	0.11893464220550105	0.11893464220550105	0.11893464220550105	0.11893464220550105	0.11893464220550105	0.11893464220550105	0.11893464220550105	0.11893464220550105	0.11893464220550105	0.11893464220550105	0.11893464220550105	0.11893464220550105	0.11893464220550105	0.11893464220550105	0.11893464220550105	0.11893464220550105	0.11893464220550105	0.11893464220550105	0.11893464220550105	0.11893464220550105	0.11893464220550105	0.11893464220550105	0.11893464220550105	0.11893464220550105
0.0640703866208522	0.07828388033436419	0.07636049467636534	0.050371129922402634	0.05754886426414077	0.06095938949794251	0.06356441216430805	0.059491056158687404	0.06778422016430033	0.05710403868229338	0.06434145150426136	0.05263849528934158	0.06835859892738894	0.07033909033319412	0.04126719430271613	0.05882710588105598	0.06855298010246094	0.058296933368644076	0.06367738037182244	0.07300066343369795	0.07392318857705053	0.06648591028358031	0.083109728676173	0.06314689986739946	0.055665840187097554	0.059406370027248516	0.059406370027248516	0.059406370027248516	0.059406370027248516	0.059406370027248516	0.059406370027248516	0.059406370027248516	0.059406370027248516	0.059406370027248516	0.059406370027248516	0.059406370027248516	0.059406370027248516	0.059406370027248516	0.059406370027248516	0.059406370027248516	0.059406370027248516	0.059406370027248516	0.059406370027248516	0.059406370027248516	0.059406370027248516	0.059406370027248516	0.059406370027248516	0.059406370027248516	0.059406370027248516	0.059406370027248516
0.10911979383194555	0.11217271381904229	0.12312695745779631	0.11418334377594219	0.11520599828550664	0.11713752247566328	0.12630994629392478	0.10623968424486445	0.12445109919983954	0.13496908924096304	0.09325049573806014	0.1324508987724673	0.1110363791272205	0.14127415557779097	0.12740958763590807	0.10248564275746727	0.11050919226189258	0.094261993199495	0.10021363227904874	0.1555218883418008	0.12786776031042477	0.12786776031042477	0.12786776031042477	0.12786776031042477	0.12786776031042477	0.12786776031042477	0.12786776031042477	0.12786776031042477	0.12786776031042477	0.12786776031042477	0.12786776031042477	0.12786776031042477	0.12786776031042477	0.12786776031042477	0.12786776031042477	0.12786776031042477	0.12786776031042477	0.12786776031042477	0.12786776031042477	0.12786776031042477	0.12786776031042477	0.12786776031042477	0.12786776031042477	0.12786776031042477	0.12786776031042477	0.12786776031042477	0.12786776031042477	0.12786776031042477	0.12786776031042477	0.12786776031042477
0.04612718156253416	0.04366764878816934	0.04485540733432977	0.05759863303677678	0.054316474340169126	0.060414498934351225	0.05784994537421332	0.04949974682518132	0.06290583325134343	0.05344610090257744	0.05628588028828455	0.05789508926343199	0.06456774147314048	0.057309498142121655	0.060408148988170145	0.0641751772081943	0.07285111519808266	0.05815865936504109	0.042358386460279625	0.057933441752765935	0.05014591410652278	0.05014591410652278	0.05014591410652278	0.05014591410652278	0.05014591410652278	0.05014591410652278	0.05014591410652278	0.05014591410652278	0.05014591410652278	0.05014591410652278	0.05014591410652278	0.05014591410652278	0.05014591410652278	0.05014591410652278	0.05014591410652278	0.05014591410652278	0.05014591410652278	0.05014591410652278	0.05014591410652278	0.05014591410652278	0.05014591410652278	0.05014591410652278	0.05014591410652278	0.05014591410652278	0.05014591410652278	0.05014591410652278	0.05014591410652278	0.05014591410652278	0.05014591410652278	0.05014591410652278
0.1922747800530961	0.07847813893858276	0.12228625392002375	0.14832201443995952	0.14079828759317134	0.1449851755199946	0.1478733446540381	0.2624500000149569	0.21357029588252996	0.1779941278328653	0.2031866251439617	0.23075303607524206	0.20649534323841104	0.17469598794255692	0.17188168158166417	0.22514477192115095	0.14978895381876547	0.1909139157476438	0.16025512500511668	0.17682163406050438	0.15832638208278732	0.14181855522288658	0.1420880888572394	0.11747787402229597	0.16956259759753486	0.2271995748110908	0.15518249235261752	0.19119103358185416	0.19119103358185416	0.19119103358185416	0.19119103358185416	0.19119103358185416	0.19119103358185416	0.19119103358185416	0.19119103358185416	0.19119103358185416	0.19119103358185416	0.19119103358185416	0.19119103358185416	0.19119103358185416	0.19119103358185416	0.19119103358185416	0.19119103358185416	0.19119103358185416	0.19119103358185416	0.19119103358185416	0.19119103358185416	0.19119103358185416	0.19119103358185416	0.19119103358185416
0.10751885258496545	0.13875452426938548	0.0955979456005948	0.12902655463736426	0.07989365303343943	0.14644111720740313	0.14091129730644997	0.10064056908267538	0.15347617425368928	0.15421157970894914	0.12885150319154892	0.1267193119332764	0.1135782971523792	0.15572988676872676	0.0996849840154907	0.15626276387714044	0.12066179199734683	0.11672481227362105	0.1125466308987163	0.16166266625643133	0.17644959418511502	0.11263248943379996	0.15122299709669457	0.1628511138175371	0.15703705545711585	0.15703705545711585	0.15703705545711585	0.15703705545711585	0.15703705545711585	0.15703705545711585	0.15703705545711585	0.15703705545711585	0.15703705545711585	0.15703705545711585	0.15703705545711585	0.15703705545711585	0.15703705545711585	0.15703705545711585	0.15703705545711585	0.15703705545711585	0.15703705545711585	0.15703705545711585	0.15703705545711585	0.15703705545711585	0.15703705545711585	0.15703705545711585	0.15703705545711585	0.15703705545711585	0.15703705545711585	0.15703705545711585
0.09540033257341286	0.12957846575382598	0.16049018447364885	0.07249474058621257	0.1045776730801774	0.11106349845540699	0.12118027811866165	0.1049521112200791	0.09638876898852827	0.12072386803036354	0.09778567690347559	0.11565038077095151	0.10986697470573338	0.09781891810945174	0.09503489858743436	0.08051968852632031	0.10680340212867083	0.12000916447845977	0.11805840031443987	0.10921908547838192	0.10037964454565683	0.10482575859699012	0.11184676123442573	0.10286860124724449	0.14279706896219763	0.18691224748129495	0.1648546582217463	0.1648546582217463	0.1648546582217463	0.1648546582217463	0.1648546582217463	0.1648546582217463	0.1648546582217463	0.1648546582217463	0.1648546582217463	0.1648546582217463	0.1648546582217463	0.1648546582217463	0.1648546582217463	0.1648546582217463	0.1648546582217463	0.1648546582217463	0.1648546582217463	0.1648546582217463	0.1648546582217463	0.1648546582217463	0.1648546582217463	0.1648546582217463	0.1648546582217463	0.1648546582217463
0.1456658402855717	0.1321029329421148	0.10171055002895878	0.19773403000668505	0.1567257647188889	0.18007331423603817	0.20742032350662576	0.19022682302366595	0.20601735734745852	0.1444612952195609	0.19181337269467627	0.19277271155859144	0.19067610989638772	0.155997414531427	0.2061722809897892	0.21193894658112977	0.17885085911913468	0.15481767691988074	0.10608291925893239	0.13200103591087703	0.14311794796698185	0.15878333654207705	0.17787760436296096	0.168330470452519	0.168330470452519	0.168330470452519	0.168330470452519	0.168330470452519	0.168330470452519	0.168330470452519	0.168330470452519	0.168330470452519	0.168330470452519	0.168330470452519	0.168330470452519	0.168330470452519	0.168330470452519	0.168330470452519	0.168330470452519	0.168330470452519	0.168330470452519	0.168330470452519	0.168330470452519	0.168330470452519	0.168330470452519	0.168330470452519	0.168330470452519	0.168330470452519	0.168330470452519	0.168330470452519
0.07791689962733782	0.07709467162645955	0.1068452874373442	0.11182216075247829	0.10376567495643294	0.09476513645438571	0.1098753648345127	0.07259978039944717	0.10435436101013856	0.0804700090104418	0.063348605624709	0.09800735604040406	0.08093964991248319	0.0759324673626514	0.09094791773068248	0.07987225663478385	0.09659169157346313	0.0881349975187167	0.07090940846951424	0.08104172099996874	0.08331798615146695	0.08217985357571785	0.08217985357571785	0.08217985357571785	0.08217985357571785	0.08217985357571785	0.08217985357571785	0.08217985357571785	0.08217985357571785	0.08217985357571785	0.08217985357571785	0.08217985357571785	0.08217985357571785	0.08217985357571785	0.08217985357571785	0.08217985357571785	0.08217985357571785	0.08217985357571785	0.08217985357571785	0.08217985357571785	0.08217985357571785	0.08217985357571785	0.08217985357571785	0.08217985357571785	0.08217985357571785	0.08217985357571785	0.08217985357571785	0.08217985357571785	0.08217985357571785	0.08217985357571785
0.06584671633801815	0.07737488578090748	0.055134173043626736	0.07727505794006331	0.07659754281069897	0.08276709046829006	0.08678930777416682	0.08783847168917115	0.08158901233545617	0.08725986032462309	0.08605760701194286	0.10002469796816595	0.07510527274203524	0.09075723139501868	0.07173490675476876	0.08556079632335664	0.0797093339080327	0.09108501760081748	0.09425558129918203	0.09560523984266014	0.07763542578592425	0.08237911198936727	0.08027520016542657	0.08783252233192457	0.07242521918119721	0.07676935285485137	0.07084447128217204	0.09799591084537268	0.08610842328918383	0.074540144849259	0.07736899913625149	0.09145569243266347	0.09720583232182313	0.0943307623772433	0.0943307623772433	0.0943307623772433	0.0943307623772433	0.0943307623772433	0.0943307623772433	0.0943307623772433	0.0943307623772433	0.0943307623772433	0.0943307623772433	0.0943307623772433	0.0943307623772433	0.0943307623772433	0.0943307623772433	0.0943307623772433	0.0943307623772433	0.0943307623772433
0.06780020647801238	0.07196463835188734	0.08425421292510875	0.06847340199075805	0.08393544949304696	0.08146783630469887	0.07668493916494547	0.06479053287243028	0.08440403055418591	0.06943995300729314	0.08721801448638765	0.06103005536503036	0.08899465069566832	0.06986574783788035	0.08340830247681665	0.08214924492195845	0.10358953715188074	0.06543645689620488	0.0827144092116182	0.0825950246817704	0.10138625499246351	0.07774374585892102	0.08752353934445195	0.06821478917104469	0.07223492929657678	0.070341680946261	0.07630968123246173	0.08281296676312881	0.07412501869288367	0.0914597725729746	0.08448927800931269	0.08083110257883716	0.058044535079495044	0.06943781882916611	0.06943781882916611	0.06943781882916611	0.06943781882916611	0.06943781882916611	0.06943781882916611	0.06943781882916611	0.06943781882916611	0.06943781882916611	0.06943781882916611	0.06943781882916611	0.06943781882916611	0.06943781882916611	0.06943781882916611	0.06943781882916611	0.06943781882916611	0.06943781882916611
0.07879274321426202	0.1056519603818834	0.08669399789711627	0.1115591444297358	0.08995685324417964	0.07943934340415564	0.09919497241892045	0.09104581117757288	0.10662906835771756	0.10932945973265065	0.11199960127685794	0.1086436155713369	0.11125608863488191	0.08456748480179625	0.11417554458210988	0.0945050257789063	0.09236978567036613	0.10139199795778053	0.106359548194407	0.10952146657051096	0.10126072766907124	0.1053910971197911	0.1053910971197911	0.1053910971197911	0.1053910971197911	0.1053910971197911	0.1053910971197911	0.1053910971197911	0.1053910971197911	0.1053910971197911	0.1053910971197911	0.1053910971197911	0.1053910971197911	0.1053910971197911	0.1053910971197911	0.1053910971197911	0.1053910971197911	0.1053910971197911	0.1053910971197911	0.1053910971197911	0.1053910971197911	0.1053910971197911	0.1053910971197911	0.1053910971197911	0.1053910971197911	0.1053910971197911	0.1053910971197911	0.1053910971197911	0.1053910971197911	0.1053910971197911
0.07000558351206378	0.06565086579732723	0.08285594220858908	0.09548132939610628	0.06740565767375763	0.06705339303786982	0.07239267606065354	0.06748616223704762	0.08683998458642567	0.0745653416832795	0.058223995610950915	0.07989686456486256	0.05780968878211209	0.0629870954795112	0.07488073092896827	0.08235742480730145	0.06529357679339658	0.05949931619782405	0.06840144827550067	0.07059404364723036	0.06927412531449847	0.10926704337839628	0.06491270572812917	0.06663083230557268	0.06577176901685092	0.06577176901685092	0.06577176901685092	0.06577176901685092	0.06577176901685092	0.06577176901685092	0.06577176901685092	0.06577176901685092	0.06577176901685092	0.06577176901685092	0.06577176901685092	0.06577176901685092	0.06577176901685092	0.06577176901685092	0.06577176901685092	0.06577176901685092	0.06577176901685092	0.06577176901685092	0.06577176901685092	0.06577176901685092	0.06577176901685092	0.06577176901685092	0.06577176901685092	0.06577176901685092	0.06577176901685092	0.06577176901685092
0.0876888306554472	0.12756885478039598	0.10787995696043047	0.09873782743135609	0.10047724429034462	0.09417039888867103	0.08325120736429513	0.10120973313865042	0.1000665817824635	0.12315120849764545	0.12029059259114626	0.11407858022311414	0.11300751591006232	0.16057026363187527	0.10689897202313833	0.1318531941741862	0.13278146861371518	0.12966590851223722	0.10511439963843777	0.0904317046165698	0.11259604377519059	0.11375292705358839	0.11999630150101034	0.09525691300896288	0.08730737899003488	0.16099804638607806	0.12415271268805647	0.12415271268805647	0.12415271268805647	0.12415271268805647	0.12415271268805647	0.12415271268805647	0.12415271268805647	0.12415271268805647	0.12415271268805647	0.12415271268805647	0.12415271268805647	0.12415271268805647	0.12415271268805647	0.12415271268805647	0.12415271268805647	0.12415271268805647	0.12415271268805647	0.12415271268805647	0.12415271268805647	0.12415271268805647	0.12415271268805647	0.12415271268805647	0.12415271268805647	0.12415271268805647
0.06393370580980687	0.075898494458377	0.08383603716954505	0.06543457590266973	0.06723737511399477	0.05659630434988954	0.07391005652077609	0.05473735374137125	0.0520236984469338	0.07148134138993377	0.08639739185367831	0.06459661165650528	0.061532807770360166	0.09310772094254542	0.06664590247134786	0.0710009324258477	0.08817445629442884	0.08957253491411027	0.0802954767466163	0.07553746889830731	0.07791647282246181	0.07791647282246181	0.07791647282246181	0.07791647282246181	0.07791647282246181	0.07791647282246181	0.07791647282246181	0.07791647282246181	0.07791647282246181	0.07791647282246181	0.07791647282246181	0.07791647282246181	0.07791647282246181	0.07791647282246181	0.07791647282246181	0.07791647282246181	0.07791647282246181	0.07791647282246181	0.07791647282246181	0.07791647282246181	0.07791647282246181	0.07791647282246181	0.07791647282246181	0.07791647282246181	0.07791647282246181	0.07791647282246181	0.07791647282246181	0.07791647282246181	0.07791647282246181	0.07791647282246181
0.0727133174037711	0.060025980820676436	0.07877767648644393	0.07841375645004019	0.08810119764635228	0.07809072601029572	0.08299196693949759	0.10363049932104673	0.06851096677968259	0.0688654011900917	0.05504045107317619	0.09331288921910388	0.054397012641032125	0.0912279005503774	0.09293882714437285	0.07516460997447745	0.04980033432074575	0.08316343811144228	0.07146434410704128	0.07725054031693868	0.07093701728006425	0.06703331947102364	0.06898516837554394	0.06898516837554394	0.06898516837554394	0.06898516837554394	0.06898516837554394	0.06898516837554394	0.06898516837554394	0.06898516837554394	0.06898516837554394	0.06898516837554394	0.06898516837554394	0.06898516837554394	0.06898516837554394	0.06898516837554394	0.06898516837554394	0.06898516837554394	0.06898516837554394	0.06898516837554394	0.06898516837554394	0.06898516837554394	0.06898516837554394	0.06898516837554394	0.06898516837554394	0.06898516837554394	0.06898516837554394	0.06898516837554394	0.06898516837554394	0.06898516837554394
0.10816422244607284	0.13226648520150974	0.12773446879886896	0.19236080603057193	0.16675260502083863	0.09377360108414044	0.14334492430609186	0.14923451428373968	0.1275802502560254	0.12813258019543186	0.128231999253234	0.1214060516383561	0.11883370571609354	0.12965204077619946	0.13198001416314215	0.10797124156793848	0.11969899803181029	0.14254599478711766	0.11788696162696519	0.1664587759875333	0.14217286880724925	0.14217286880724925	0.14217286880724925	0.14217286880724925	0.14217286880724925	0.14217286880724925	0.14217286880724925	0.14217286880724925	0.14217286880724925	0.14217286880724925	0.14217286880724925	0.14217286880724925	0.14217286880724925	0.14217286880724925	0.14217286880724925	0.14217286880724925	0.14217286880724925	0.14217286880724925	0.14217286880724925	0.14217286880724925	0.14217286880724925	0.14217286880724925	0.14217286880724925	0.14217286880724925	0.14217286880724925	0.14217286880724925	0.14217286880724925	0.14217286880724925	0.14217286880724925	0.14217286880724925
0.12303077978867173	0.13309230185647136	0.14952724386847727	0.11458342790091255	0.1429823861388249	0.14886306444575784	0.11977573087072303	0.15811789194509993	0.12814293928529502	0.12524038114768393	0.11452200662767738	0.10704545081184924	0.14807167416746742	0.13433511176831817	0.12244405193798669	0.13268125206292003	0.14884356325414103	0.1021542647080708	0.13152643883975915	0.11211413405334109	0.14571374321658495	0.12916830549432629	0.13606086226944558	0.13261458388188593	0.13261458388188593	0.13261458388188593	0.13261458388188593	0.13261458388188593	0.13261458388188593	0.13261458388188593	0.13261458388188593	0.13261458388188593	0.13261458388188593	0.13261458388188593	0.13261458388188593	0.13261458388188593	0.13261458388188593	0.13261458388188593	0.13261458388188593	0.13261458388188593	0.13261458388188593	0.13261458388188593	0.13261458388188593	0.13261458388188593	0.13261458388188593	0.13261458388188593	0.13261458388188593	0.13261458388188593	0.13261458388188593	0.13261458388188593
0.10996179541730844	0.13504729749284022	0.10732738057146972	0.12071373773215761	0.1176115935815938	0.1171882226383715	0.08518543988836472	0.11506763906235865	0.09860907873349818	0.12902576670600482	0.1125361142587604	0.11482889434958925	0.1053198048470539	0.11161711746838242	0.09206195172546246	0.13129013371344855	0.10119408369774267	0.12717751877442954	0.13994195584087485	0.12757220789221763	0.1018912975209997	0.146210079194188	0.12405068835759384	0.12405068835759384	0.12405068835759384	0.12405068835759384	0.12405068835759384	0.12405068835759384	0.12405068835759384	0.12405068835759384	0.12405068835759384	0.12405068835759384	0.12405068835759384	0.12405068835759384	0.12405068835759384	0.12405068835759384	0.12405068835759384	0.12405068835759384	0.12405068835759384	0.12405068835759384	0.12405068835759384	0.12405068835759384	0.12405068835759384	0.12405068835759384	0.12405068835759384	0.12405068835759384	0.12405068835759384	0.12405068835759384	0.12405068835759384	0.12405068835759384
0.1065846791879029	0.08721110241958725	0.10563392844256628	0.13537316009656117	0.1161934007357809	0.1199322408401432	0.13740925120279304	0.09986479996881277	0.1283080323455031	0.10914015550334047	0.09375772036565361	0.11601114983645588	0.13766506243762774	0.13410229125475417	0.10396141457122943	0.06182090533019643	0.12490399330904216	0.11383327188235712	0.1267050245245615	0.11772071312726633	0.1043522455014616	0.0979785289488269	0.10407636978465189	0.11613297449278144	0.11010116455608135	0.11847328408803066	0.11614660201789391	0.11747975712380097	0.09894563928482827	0.09729724570774143	0.12406727648161067	0.11068226109467605	0.11068226109467605	0.11068226109467605	0.11068226109467605	0.11068226109467605	0.11068226109467605	0.11068226109467605	0.11068226109467605	0.11068226109467605	0.11068226109467605	0.11068226109467605	0.11068226109467605	0.11068226109467605	0.11068226109467605	0.11068226109467605	0.11068226109467605	0.11068226109467605	0.11068226109467605	0.11068226109467605
0.07157659185738513	0.07686353698102139	0.08698706956660426	0.0844747368533973	0.07070937881812307	0.06502284064702485	0.05358593943944686	0.08038048033988567	0.1001037612011817	0.06714504661311425	0.07470710653549877	0.08728008448954594	0.07786593995399296	0.07736644591126711	0.08853970070867472	0.08866284587106264	0.07214925805919219	0.09239315908961677	0.06764504087654569	0.08721391105824647	0.09604712695071803	0.0707247908912065	0.09392941633009226	0.07649781599771817	0.10916139458760964	0.08242018517651818	0.1017194259800752	0.08201507811973394	0.08093736079200771	0.07377628696888403	0.11084946957414157	0.09231287827151279	0.09231287827151279	0.09231287827151279	0.09231287827151279	0.09231287827151279	0.09231287827151279	0.09231287827151279	0.09231287827151279	0.09231287827151279	0.09231287827151279	0.09231287827151279	0.09231287827151279	0.09231287827151279	0.09231287827151279	0.09231287827151279	0.09231287827151279	0.09231287827151279	0.09231287827151279	0.09231287827151279
0.11301097620578622	0.10911029261559858	0.10043821046700456	0.1413198947411694	0.1509050719440157	0.12926906014222575	0.13446893748052388	0.12580960574934044	0.11128931237645034	0.10779431014370015	0.10813544915819151	0.10379425970104134	0.11920328833413396	0.11809418373488725	0.11499446950168639	0.10997754714796355	0.11894484549399371	0.15271747644906664	0.10287127151140651	0.11202172509312004	0.13470200522253178	0.1233618651578259	0.1233618651578259	0.1233618651578259	0.1233618651578259	0.1233618651578259	0.1233618651578259	0.1233618651578259	0.1233618651578259	0.1233618651578259	0.1233618651578259	0.1233618651578259	0.1233618651578259	0.1233618651578259	0.1233618651578259	0.1233618651578259	0.1233618651578259	0.1233618651578259	0.1233618651578259	0.1233618651578259	0.1233618651578259	0.1233618651578259	0.1233618651578259	0.1233618651578259	0.1233618651578259	0.1233618651578259	0.1233618651578259	0.1233618651578259	0.1233618651578259	0.1233618651578259
0.0	0.47457481527194023	0.26796327444278273	0.890362059898789	0.4470792963596374	0.0	0.3161114555222856	0.6155619143171496	0.59962413088599	0.4793482272916506	0.6019926931233116	0.6182082917858763	0.43208346138665354	0.7315839101193731	0.57844030008102	0.4470792963596374	0.7494533648357408	0.5749702344426767	0.4295263336437436	0.34695630922886733	0.34808513560464577	0.3475207224167565	0.3475207224167565	0.3475207224167565	0.3475207224167565	0.3475207224167565	0.3475207224167565	0.3475207224167565	0.3475207224167565	0.3475207224167565	0.3475207224167565	0.3475207224167565	0.3475207224167565	0.3475207224167565	0.3475207224167565	0.3475207224167565	0.3475207224167565	0.3475207224167565	0.3475207224167565	0.3475207224167565	0.3475207224167565	0.3475207224167565	0.3475207224167565	0.3475207224167565	0.3475207224167565	0.3475207224167565	0.3475207224167565	0.3475207224167565	0.3475207224167565	0.3475207224167565
0.11782688830607366	0.11688585062188413	0.12080734051527588	0.1352085730980676	0.11380878080702342	0.14793629806724456	0.11448337356502108	0.11040107191788744	0.11887377324380265	0.12830199797439149	0.1438835970867685	0.10436963868046059	0.11823344709995436	0.10021499662337517	0.11621643231700617	0.1329520771685713	0.12349612718397951	0.1360834186086824	0.11516566443509728	0.1316261743852653	0.1354564926550286	0.14954688337131955	0.12448246933959697	0.13383847562423015	0.11861034617312817	0.14244381418310323	0.08834730349393978	0.11766623545161933	0.09685919257542888	0.10726271401352411	0.10726271401352411	0.10726271401352411	0.10726271401352411	0.10726271401352411	0.10726271401352411	0.10726271401352411	0.10726271401352411	0.10726271401352411	0.10726271401352411	0.10726271401352411	0.10726271401352411	0.10726271401352411	0.10726271401352411	0.10726271401352411	0.10726271401352411	0.10726271401352411	0.10726271401352411	0.10726271401352411	0.10726271401352411	0.10726271401352411
0.0887530173507251	0.09378768801014456	0.09059731996019443	0.09446235956958232	0.09146601402320219	0.092828491934548	0.05820428629889757	0.06594236672436217	0.06865410107119468	0.10041222136579098	0.1078839426996931	0.09149699879310771	0.10167946967309476	0.08696279630132937	0.06798470698696417	0.08622376041378563	0.09092547999496803	0.07296124620845465	0.08003581248937586	0.12633419967840673	0.06243436729388901	0.1158267486822687	0.10982958648590786	0.11627518776988723	0.09211364739312762	0.08432199395125829	0.08470089446838149	0.08811540199057458	0.06764761703839511	0.10753648052034041	0.07010968990650243	0.09142492087976936	0.09374406766941298	0.10906461661854724	0.08969884544415611	0.09938173103135169	0.09938173103135169	0.09938173103135169	0.09938173103135169	0.09938173103135169	0.09938173103135169	0.09938173103135169	0.09938173103135169	0.09938173103135169	0.09938173103135169	0.09938173103135169	0.09938173103135169	0.09938173103135169	0.09938173103135169	0.09938173103135169
0.06542290607334669	0.06634468621539798	0.061642545635257874	0.07642699081410875	0.06703350361810705	0.08443353813311001	0.07300379998564452	0.09230586404178592	0.06788544845638769	0.0631828936895895	0.07015018641709277	0.07855562491355166	0.06599942022944214	0.05904613162101586	0.07800232366013976	0.07357572474569256	0.0957899811433444	0.0773941126397798	0.08553350272404901	0.10371935238746546	0.07121318283696605	0.09415694731257938	0.08584559551743748	0.0842239989719801	0.0926004119543892	0.08649761666876575	0.10144952991675676	0.07239858538615379	0.08395066050252985	0.10221463001341255	0.09907568681917163	0.07490537502517844	0.07026507937755759	0.0806452995645373	0.059911186495507834	0.07066584313447397	0.07566393366812339	0.07724850668227144	0.1015476383246023	0.07570923958156318	0.08862843895308274	0.08862843895308274	0.08862843895308274	0.08862843895308274	0.08862843895308274	0.08862843895308274	0.08862843895308274	0.08862843895308274	0.08862843895308274	0.08862843895308274
0.08043529484346719	0.10068313891782892	0.0900032143507586	0.09911036153251422	0.0939374671216784	0.10350572024042207	0.07704493793824632	0.09613775185946664	0.1227040693564485	0.1251823178607684	0.10277607482189655	0.10256439946972756	0.08827925454595383	0.10736227178136618	0.12086555865610972	0.10196222864336672	0.11500819162527243	0.10197572009715455	0.09197663633358691	0.08888095320090376	0.11118558773887774	0.06485513934630406	0.07695278535620913	0.08639973727214569	0.10794616842006198	0.09717295284610383	0.09717295284610383	0.09717295284610383	0.09717295284610383	0.09717295284610383	0.09717295284610383	0.09717295284610383	0.09717295284610383	0.09717295284610383	0.09717295284610383	0.09717295284610383	0.09717295284610383	0.09717295284610383	0.09717295284610383	0.09717295284610383	0.09717295284610383	0.09717295284610383	0.09717295284610383	0.09717295284610383	0.09717295284610383	0.09717295284610383	0.09717295284610383	0.09717295284610383	0.09717295284610383	0.09717295284610383
0.08079430804139501	0.11585844858150962	0.08515584645895548	0.07465323344814448	0.08315854710228324	0.1142011869895465	0.09243316667096384	0.09377466612732914	0.08312028258408703	0.1082309765395386	0.08534959138517487	0.0988240419697043	0.08405526854095106	0.09528553260318216	0.071343372474005	0.07806432181977008	0.11622040607684131	0.13038772651634015	0.09464405604698324	0.08321110699043546	0.08257875360873344	0.09209760543428207	0.11081874842964543	0.09899976581020951	0.08149330685208278	0.09488281551566427	0.08195932821349107	0.10859146121810136	0.07358091890428008	0.08097054445921674	0.10789379495162918	0.09443216970542295	0.09443216970542295	0.09443216970542295	0.09443216970542295	0.09443216970542295	0.09443216970542295	0.09443216970542295	0.09443216970542295	0.09443216970542295	0.09443216970542295	0.09443216970542295	0.09443216970542295	0.09443216970542295	0.09443216970542295	0.09443216970542295	0.09443216970542295	0.09443216970542295	0.09443216970542295	0.09443216970542295
0.2795133662801273	0.3237871387496028	0.3504286830296245	0.48401391413951966	0.39851094693917055	0.29336879660289805	0.47801070268670176	0.3885614082353874	0.2707488216418262	0.31097291551007533	0.3402581937326563	0.4102052476636238	0.24254467885909056	0.5625284795110448	0.30861547584196874	0.2731487206455905	0.43270052395087016	0.3491327675797245	0.20844604141105416	0.44735073720380975	0.3251838450902052	0.242072692145017	0.46648871998213043	0.42847505107413864	0.19870387513463122	0.38324101315904563	0.2909724441468384	0.2909724441468384	0.2909724441468384	0.2909724441468384	0.2909724441468384	0.2909724441468384	0.2909724441468384	0.2909724441468384	0.2909724441468384	0.2909724441468384	0.2909724441468384	0.2909724441468384	0.2909724441468384	0.2909724441468384	0.2909724441468384	0.2909724441468384	0.2909724441468384	0.2909724441468384	0.2909724441468384	0.2909724441468384	0.2909724441468384	0.2909724441468384	0.2909724441468384	0.2909724441468384
0.07052590591751323	0.07855407880621613	0.0774650038953413	0.07716718494852785	0.06689022465884709	0.051983393223457554	0.056567633389406145	0.07591265922271784	0.07223609658483482	0.07851593539631975	0.06670264848025617	0.06565696460049411	0.06799525683603495	0.0856156774235649	0.07458128878779793	0.06837901500515284	0.07860435829128462	0.07446174894829496	0.06593435006557961	0.07080731785417892	0.08477936904597985	0.07761405153487416	0.08045955629400008	0.07903680391443711	0.07903680391443711	0.07903680391443711	0.07903680391443711	0.07903680391443711	0.07903680391443711	0.07903680391443711	0.07903680391443711	0.07903680391443711	0.07903680391443711	0.07903680391443711	0.07903680391443711	0.07903680391443711	0.07903680391443711	0.07903680391443711	0.07903680391443711	0.07903680391443711	0.07903680391443711	0.07903680391443711	0.07903680391443711	0.07903680391443711	0.07903680391443711	0.07903680391443711	0.07903680391443711	0.07903680391443711	0.07903680391443711	0.07903680391443711
0.11583244722001981	0.1397352346443048	0.10521250640745353	0.13549893295795606	0.09694414241538049	0.11686362657380206	0.13625314465410882	0.11214069688261973	0.11349950039172432	0.105743546949171	0.09887598661064606	0.0820362734360668	0.1161321118789662	0.09553418547971086	0.11063484492289785	0.1136943008300241	0.10290087359054291	0.10747756977044423	0.08332558976380268	0.12589584811922977	0.11725593488902894	0.0902599294874368	0.11460863420585372	0.09527912410326458	0.10720946879055293	0.11235398065060939	0.0977989467029516	0.08310351137150648	0.11333038182388329	0.10833001916226753	0.1352947028639258	0.12181236101309667	0.12181236101309667	0.12181236101309667	0.12181236101309667	0.12181236101309667	0.12181236101309667	0.12181236101309667	0.12181236101309667	0.12181236101309667	0.12181236101309667	0.12181236101309667	0.12181236101309667	0.12181236101309667	0.12181236101309667	0.12181236101309667	0.12181236101309667	0.12181236101309667	0.12181236101309667	0.12181236101309667
0.19669586247127832	0.189934659773544	0.2762933729954219	0.2891666346839447	0.17157506785452073	0.23840625395935605	0.22867125354950368	0.12345835672875366	0.16949832602216072	0.1278939192638012	0.21353904416351052	0.33521941636846	0.25978506113143585	0.30248083520827646	0.3277060243931738	0.3512541782378978	0.22437863953317905	0.21792359162256622	0.13689593607781939	0.16147579465106512	0.24209944539474493	0.21451982588389615	0.2350755139490348	0.2501013233330312	0.20713685462865392	0.16972122755823182	0.2718487940003389	0.25463680786437154	0.2598508804359981	0.25449370492098494	0.15599482827252503	0.2761358498687926	0.16042761614566667	0.10607058889460493	0.13254551385371374	0.34934879048743633	0.2182519204749297	0.23630551556215143	0.22727871801854055	0.22727871801854055	0.22727871801854055	0.22727871801854055	0.22727871801854055	0.22727871801854055	0.22727871801854055	0.22727871801854055	0.22727871801854055	0.22727871801854055	0.22727871801854055	0.22727871801854055
0.12808407693520252	0.0928680867338586	0.1911738726773625	0.10891051878001659	0.18729934758459707	0.19146835193357692	0.1194034743091998	0.23099827585566027	0.1573571846666723	0.18785211937127924	0.1841276023592422	0.19641696626540417	0.20759371712106703	0.17475806534500204	0.19712667925804805	0.17582174685771515	0.24138763937748775	0.2197248582480201	0.1574829349073513	0.24972211944233466	0.24909250298342137	0.2798898114588883	0.2961204555785931	0.23616373456761205	0.1834497621672635	0.21036343767523127	0.19532139869905266	0.20470131476788597	0.342899224663853	0.24868215672425542	0.301257934496277	0.16040793497120792	0.2176033475840141	0.20070333664186935	0.24397732991295978	0.2228694040123727	0.21246424946995277	0.43318670343620114	0.24687202399392513	0.2717546190436962	0.27257903296112146	0.19945888765593192	0.12394276410417301	0.2778802572486661	0.20091151067641957	0.20091151067641957	0.20091151067641957	0.20091151067641957	0.20091151067641957	0.20091151067641957
0.09798722359553404	0.08708517726340609	0.05155870117582154	0.045556858528459816	0.05229726198782992	0.05412674703706233	0.05662122122714622	0.07788219494828576	0.08817449377838862	0.06431098636502497	0.042772346037459885	0.06860759836353807	0.061353235659901084	0.07333591665055976	0.05848612343769074	0.05419418612944947	0.07102888025317769	0.05648195910580449	0.0648726677534265	0.048333105478903925	0.07022267655670768	0.08169566464359695	0.09484355913544372	0.05322902714062814	0.08485558396559954	0.07759249650496168	0.068593598131001	0.059990787407623244	0.07053298750551848	0.05479223351802928	0.09273428090447301	0.03399973722085767	0.05528957555928255	0.07473025092212984	0.056427617679974014	0.08310458835403547	0.059855356209719046	0.10402313374818282	0.12942411894604297	0.0794757313463429	0.1210380453191762	0.1086050423769666	0.14603828040136893	0.12856238481193508	0.13268822376170356	0.13062530428681932	0.13062530428681932	0.13062530428681932	0.13062530428681932	0.13062530428681932
0.13921443441179882	0.1239885649557591	0.13140428563128323	0.18075975803200478	0.1581278921227207	0.1402682085167099	0.160492217076658	0.15173158597535047	0.11835617569167767	0.1329809957644838	0.12131145651709475	0.14713354792214411	0.11680060311305902	0.15858972340514424	0.17293902850222445	0.14473816156970806	0.13750265678498172	0.14558909846794538	0.1321552356315027	0.1326526832940106	0.13630009250461053	0.11656283241551296	0.17848924313810022	0.11620888551088861	0.13644642977159818	0.1583418875971296	0.12996399761277286	0.13356371698357755	0.11207078431046147	0.11754004012127824	0.13378323226003377	0.13112719459527966	0.12180120343845093	0.1603505693345322	0.13540862817256544	0.13624237418022445	0.13302691523275392	0.14951360541500355	0.20839632187828586	0.1789549636466447	0.1789549636466447	0.1789549636466447	0.1789549636466447	0.1789549636466447	0.1789549636466447	0.1789549636466447	0.1789549636466447	0.1789549636466447	0.1789549636466447	0.1789549636466447
0.2872664918931232	0.35128855694630945	0.34219664366116925	0.2715524114715452	0.2018138359664944	0.254833612036129	0.3120538734236474	0.3670391074575826	0.25112699612295064	0.3090830517902666	0.3090830517902666	0.3090830517902666	0.3090830517902666	0.3090830517902666	0.3090830517902666	0.3090830517902666	0.3090830517902666	0.3090830517902666	0.3090830517902666	0.3090830517902666	0.3090830517902666	0.3090830517902666	0.3090830517902666	0.3090830517902666	0.3090830517902666	0.3090830517902666	0.3090830517902666	0.3090830517902666	0.3090830517902666	0.3090830517902666	0.3090830517902666	0.3090830517902666	0.3090830517902666	0.3090830517902666	0.3090830517902666	0.3090830517902666	0.3090830517902666	0.3090830517902666	0.3090830517902666	0.3090830517902666	0.3090830517902666	0.3090830517902666	0.3090830517902666	0.3090830517902666	0.3090830517902666	0.3090830517902666	0.3090830517902666	0.3090830517902666	0.3090830517902666	0.3090830517902666
0.06727245168575095	0.0	0.0	0.0	0.00018119993499581344	0.0	0.0	0.07328721229444214	0.08168797704698329	0.03268843934133371	0.07328721229444213	0.0	0.0	0.0	0.08168797704698329	0.06339403156301585	0.07328721229444214	0.08163196945049209	0.00840076475254119	0.06525656151660761	0.0368286631345744	0.0368286631345744	0.0368286631345744	0.0368286631345744	0.0368286631345744	0.0368286631345744	0.0368286631345744	0.0368286631345744	0.0368286631345744	0.0368286631345744	0.0368286631345744	0.0368286631345744	0.0368286631345744	0.0368286631345744	0.0368286631345744	0.0368286631345744	0.0368286631345744	0.0368286631345744	0.0368286631345744	0.0368286631345744	0.0368286631345744	0.0368286631345744	0.0368286631345744	0.0368286631345744	0.0368286631345744	0.0368286631345744	0.0368286631345744	0.0368286631345744	0.0368286631345744	0.0368286631345744
0.19371034573242016	0.2316904481990904	0.28877732849680277	0.17766107006339632	0.31442166417491035	0.16310983505906715	0.19659113748989224	0.13077943833186695	0.2001953354007894	0.1557835704267862	0.19644668821823125	0.3188164795521369	0.17764417929774456	0.21957665056343628	0.15259104196431414	0.22346119457968194	0.24323272570937451	0.23730376624076857	0.19652445582046052	0.2914417357721771	0.29947741422764773	0.2525874883897776	0.2595483483556202	0.2708878214787653	0.22925448110327043	0.191652281944011	0.21559329528848056	0.2744008428771046	0.17820784688158164	0.1958097275625033	0.20430915525270218	0.21576022396617808	0.21003468960944013	0.21003468960944013	0.21003468960944013	0.21003468960944013	0.21003468960944013	0.21003468960944013	0.21003468960944013	0.21003468960944013	0.21003468960944013	0.21003468960944013	0.21003468960944013	0.21003468960944013	0.21003468960944013	0.21003468960944013	0.21003468960944013	0.21003468960944013	0.21003468960944013	0.21003468960944013
0.1267619378028724	0.136024074658114	0.1344079480962576	0.12456567088725974	0.1129074428527732	0.10171112018336276	0.12807024195725678	0.15065753659529452	0.11576013395148829	0.13644212484140714	0.11778132355229481	0.11237207479305444	0.1300988815094034	0.12411973413211873	0.12881530066222657	0.1431892711789564	0.13061032160197403	0.1449846253716242	0.11608203430161795	0.09595387269253837	0.12521823714515093	0.12484449154104836	0.10645878135981504	0.11565163645043171	0.11565163645043171	0.11565163645043171	0.11565163645043171	0.11565163645043171	0.11565163645043171	0.11565163645043171	0.11565163645043171	0.11565163645043171	0.11565163645043171	0.11565163645043171	0.11565163645043171	0.11565163645043171	0.11565163645043171	0.11565163645043171	0.11565163645043171	0.11565163645043171	0.11565163645043171	0.11565163645043171	0.11565163645043171	0.11565163645043171	0.11565163645043171	0.11565163645043171	0.11565163645043171	0.11565163645043171	0.11565163645043171	0.11565163645043171
0.21411353124808263	0.23082751311053887	0.21840011183367936	0.16294058688785343	0.207480614357234	0.1356206172613882	0.17755919069681614	0.18655319627969338	0.19665444653312114	0.20136629919173063	0.21701449336069645	0.20919039627621355	0.20919039627621355	0.20919039627621355	0.20919039627621355	0.20919039627621355	0.20919039627621355	0.20919039627621355	0.20919039627621355	0.20919039627621355	0.20919039627621355	0.20919039627621355	0.20919039627621355	0.20919039627621355	0.20919039627621355	0.20919039627621355	0.20919039627621355	0.20919039627621355	0.20919039627621355	0.20919039627621355	0.20919039627621355	0.20919039627621355	0.20919039627621355	0.20919039627621355	0.20919039627621355	0.20919039627621355	0.20919039627621355	0.20919039627621355	0.20919039627621355	0.20919039627621355	0.20919039627621355	0.20919039627621355	0.20919039627621355	0.20919039627621355	0.20919039627621355	0.20919039627621355	0.20919039627621355	0.20919039627621355	0.20919039627621355	0.20919039627621355
0.1054539455573549	0.1148064625154149	0.11579083708809415	0.11370613356763996	0.09444409250121631	0.11901691294868172	0.09701810672831904	0.11336961485063121	0.1040592980504842	0.09570147488179978	0.10769558814369926	0.09872013643042822	0.0705574841201327	0.09849657889833452	0.10768447105850877	0.13431850496815245	0.09537916185908889	0.09033268685365888	0.09927170357081913	0.08862195151565569	0.09456899289179883	0.10300887393645758	0.08389543820416301	0.08451044039293369	0.10488249357674548	0.11609069993639319	0.09961332001935581	0.09486615057007859	0.09723973529471719	0.09723973529471719	0.09723973529471719	0.09723973529471719	0.09723973529471719	0.09723973529471719	0.09723973529471719	0.09723973529471719	0.09723973529471719	0.09723973529471719	0.09723973529471719	0.09723973529471719	0.09723973529471719	0.09723973529471719	0.09723973529471719	0.09723973529471719	0.09723973529471719	0.09723973529471719	0.09723973529471719	0.09723973529471719	0.09723973529471719	0.09723973529471719
0.11535709655807923	0.0988433712927606	0.07040268206117663	0.06748419632525357	0.14403423751821007	0.12374388599923578	0.073671502594628	0.09026936556559255	0.06593511762621994	0.15064411673400022	0.11055322558712974	0.12905563849357304	0.07275858736052684	0.10079674134090888	0.11359433592664579	0.07095514982551607	0.10785773329202344	0.06413659652374144	0.12450016024380205	0.09435345657728657	0.07438634077318419	0.09370508449913185	0.07169965198919333	0.09563869135235548	0.09006402599129087	0.08035298433366425	0.09570093396408648	0.0974888765721112	0.09734141936048467	0.08235835482323633	0.12699957204311835	0.13510086354412593	0.1310502177936221	0.1310502177936221	0.1310502177936221	0.1310502177936221	0.1310502177936221	0.1310502177936221	0.1310502177936221	0.1310502177936221	0.1310502177936221	0.1310502177936221	0.1310502177936221	0.1310502177936221	0.1310502177936221	0.1310502177936221	0.1310502177936221	0.1310502177936221	0.1310502177936221	0.1310502177936221
0.10788252629679786	0.09330475885234883	0.08679371767998219	0.1345197157468806	0.15351541171482253	0.1325492079439824	0.1368542716700768	0.16320585364776757	0.1545126117749117	0.17274804460003593	0.12469916170881837	0.11213588483797207	0.12079614460393599	0.14302713811632597	0.13301953053002355	0.16135585992295248	0.1332377025854253	0.1397458898187788	0.17021113495180606	0.12181096620987747	0.14547584970923091	0.15963348934760493	0.16894105088368153	0.15439006615310696	0.12405522443527213	0.1079082006496128	0.14698733079478893	0.20547828771227947	0.1258424894875665	0.13043194031343694	0.18475969708919926	0.12351340169622844	0.13922426631015128	0.13226568644324982	0.16801545438228024	0.1531699626301415	0.16059270850621085	0.16059270850621085	0.16059270850621085	0.16059270850621085	0.16059270850621085	0.16059270850621085	0.16059270850621085	0.16059270850621085	0.16059270850621085	0.16059270850621085	0.16059270850621085	0.16059270850621085	0.16059270850621085	0.16059270850621085
0.07578356013974892	0.0947835004198027	0.09924517628011605	0.07961129912844449	0.08662247817904166	0.10270227264344564	0.09080935681118978	0.08850431404914086	0.07203228835279259	0.08386013566262991	0.10768612686146853	0.12426340832865507	0.09766407979822626	0.0960544788742165	0.08823367062671805	0.08113257059781795	0.09047058173063222	0.10522630215029116	0.11512557827120012	0.10718569694353138	0.08299685719030064	0.06723801484815851	0.1096096081708255	0.11426847988000481	0.07286687449899934	0.10418974960313201	0.09329303966787848	0.09834896747052456	0.10988850860432083	0.08201584128983674	0.09614564890563684	0.0890807450977368	0.0890807450977368	0.0890807450977368	0.0890807450977368	0.0890807450977368	0.0890807450977368	0.0890807450977368	0.0890807450977368	0.0890807450977368	0.0890807450977368	0.0890807450977368	0.0890807450977368	0.0890807450977368	0.0890807450977368	0.0890807450977368	0.0890807450977368	0.0890807450977368	0.0890807450977368	0.0890807450977368
0.16671200458843696	0.11630106409340334	0.11923295575243385	0.13242636405136218	0.14942554809651787	0.10288777284740505	0.14790879484404942	0.14468704974749658	0.16150415434638543	0.127218935736747	0.1637176731813072	0.10756825829607784	0.15364292343307476	0.11300659006356724	0.14250755388934253	0.11981097187587357	0.12128597938463197	0.12626279663890633	0.14648017820153925	0.11887064566121926	0.1175455423294906	0.15073631532980472	0.13160711794201616	0.1228527092308259	0.12150116185697454	0.12212489261904096	0.18337092616864745	0.148623731477393	0.1697540873440913	0.10082596074993651	0.10479181587514579	0.1329440143776178	0.11099217131983863	0.10816488461665251	0.14800012454283104	0.15326796466601314	0.14016939943038276	0.14671868204819793	0.14671868204819793	0.14671868204819793	0.14671868204819793	0.14671868204819793	0.14671868204819793	0.14671868204819793	0.14671868204819793	0.14671868204819793	0.14671868204819793	0.14671868204819793	0.14671868204819793	0.14671868204819793
0.00636421744480834	0.03394927030705732	0.042267430726775745	0.00115780443977989	0.006820799747299262	0.04147242421905674	0.0	0.0	0.18262814286538712	0.18395400064795156	0.02732474520251975	0.09554008660767355	0.042597926949664515	0.05044235354137176	0.10924628516888026	0.08206214082334932	0.07303926586259434	0.10558076196242691	0.14174587346711745	0.11409844645903242	0.16759905732612482	0.1203549861323224	0.08621429580207672	0.11331646879458641	0.11439722814693767	0.0821950724252229	0.13930534951890522	0.1406230140914365	0.11431164180493934	0.09587486954231868	0.16918041154760277	0.19726451104933335	0.18322246129846806	0.18322246129846806	0.18322246129846806	0.18322246129846806	0.18322246129846806	0.18322246129846806	0.18322246129846806	0.18322246129846806	0.18322246129846806	0.18322246129846806	0.18322246129846806	0.18322246129846806	0.18322246129846806	0.18322246129846806	0.18322246129846806	0.18322246129846806	0.18322246129846806	0.18322246129846806
0.12220029161741768	0.13099420556929853	0.2212323152422251	0.18597402761247528	0.1398137060320268	0.2016643947413937	0.23863265728542904	0.15063809182747392	0.2007198982581153	0.1346195328066241	0.25440431731490726	0.16590864190794846	0.20048885040829365	0.1581744161435952	0.20461464075443148	0.16158922626461797	0.1522428895289249	0.20214002184085744	0.15152481829706493	0.1914355412272829	0.13040474266412352	0.23132154083801076	0.1652549004398496	0.15170166257241033	0.18300843703983624	0.14735830554983528	0.1553644742467643	0.14245608876234878	0.12549002229195064	0.18259612016422302	0.17915388106624272	0.18087500061523287	0.18087500061523287	0.18087500061523287	0.18087500061523287	0.18087500061523287	0.18087500061523287	0.18087500061523287	0.18087500061523287	0.18087500061523287	0.18087500061523287	0.18087500061523287	0.18087500061523287	0.18087500061523287	0.18087500061523287	0.18087500061523287	0.18087500061523287	0.18087500061523287	0.18087500061523287	0.18087500061523287
0.1052062753497628	0.08870665006560965	0.0885015301417462	0.07533358169890905	0.10061741793254955	0.1397354216720849	0.14397871360852474	0.12361593070775725	0.11525728087522395	0.1538380804639626	0.11418745631923034	0.14213024102221267	0.14988868168249206	0.18158689033359984	0.13713292163762525	0.12141997516472929	0.13096841635472753	0.1399646256621143	0.15163512995221565	0.14460255388398044	0.13350244561924474	0.11992689712436225	0.14025281536678885	0.142092712430165	0.13863287992125461	0.13504399006219597	0.11814603872882729	0.1221844269397352	0.10245519963713354	0.12954337816662229	0.12424215864914297	0.10871507209138387	0.12446683235057014	0.14588287096858468	0.1408272571134107	0.16419012734780417	0.147823210409775	0.1395415223294928	0.14656335666175174	0.11718957232837839	0.13187646449506504	0.13187646449506504	0.13187646449506504	0.13187646449506504	0.13187646449506504	0.13187646449506504	0.13187646449506504	0.13187646449506504	0.13187646449506504	0.13187646449506504
0.10978702406333153	0.08437736391943366	0.08901918159262284	0.11868849873142129	0.08880281848172669	0.125500805869628	0.1089755235445091	0.08759425459307334	0.10952608092604202	0.07765995888710484	0.08673329175359454	0.09352381437906082	0.07848033962363715	0.10929727694445553	0.10644178157388949	0.11042615073499022	0.08185268291763202	0.11091748757298132	0.08434779302669887	0.08706641769171355	0.0908348090539813	0.1026241782704039	0.11401789770843021	0.11203603777688746	0.1107868424131539	0.09495516688742368	0.10716136191960382	0.0768903350465716	0.09786685325490604	0.09089282430768013	0.09839952679182369	0.1041576608396157	0.1081545456922245	0.12004750796179256	0.13156676099519338	0.12580713447849295	0.12580713447849295	0.12580713447849295	0.12580713447849295	0.12580713447849295	0.12580713447849295	0.12580713447849295	0.12580713447849295	0.12580713447849295	0.12580713447849295	0.12580713447849295	0.12580713447849295	0.12580713447849295	0.12580713447849295	0.12580713447849295
0.1830299206865392	0.13940841063888537	0.17710222444020243	0.16662992857510925	0.14475673976582762	0.20016980062267853	0.1473446087290459	0.19787107736849718	0.2042451783792199	0.13423678276097728	0.12304661878478237	0.17500012412578358	0.12766837166225997	0.1442091456297846	0.18674150481824708	0.1445325925245548	0.14827486040144192	0.12997446303759888	0.1611256261504707	0.17482501498870004	0.1496460530615718	0.1305075385831053	0.1524422330293859	0.13697190743102197	0.16485161332087198	0.11102520987956066	0.16512748539774177	0.15034904658788528	0.1485175673879241	0.1955084365161517	0.17201300195203792	0.17201300195203792	0.17201300195203792	0.17201300195203792	0.17201300195203792	0.17201300195203792	0.17201300195203792	0.17201300195203792	0.17201300195203792	0.17201300195203792	0.17201300195203792	0.17201300195203792	0.17201300195203792	0.17201300195203792	0.17201300195203792	0.17201300195203792	0.17201300195203792	0.17201300195203792	0.17201300195203792	0.17201300195203792
0.3474277190991453	0.22068979949737155	0.2081543590642417	0.3449962906639944	0.28559131606837485	0.17490494106294097	0.1118277598913539	0.37394699509389967	0.3850725554825959	0.41120446934461846	0.2351854560872846	0.1720555618853435	0.3054909591812079	0.27105428208251997	0.2800389548986768	0.20148538244060873	0.32895012658220407	0.44588109257210146	0.23889089107842754	0.2622402283255742	0.20756966202881372	0.12983127130184519	0.30329615402745613	0.2137783757943556	0.26397483710677594	0.19434706672845684	0.3274974531561442	0.2818174281871641	0.4303562268822547	0.3310251494968036	0.3128536297856833	0.2895681654288349	0.2589176695149972	0.2032784022317957	0.17212421800625044	0.18770131011902308	0.18770131011902308	0.18770131011902308	0.18770131011902308	0.18770131011902308	0.18770131011902308	0.18770131011902308	0.18770131011902308	0.18770131011902308	0.18770131011902308	0.18770131011902308	0.18770131011902308	0.18770131011902308	0.18770131011902308	0.18770131011902308
0.10055388317994098	0.1362594825763037	0.10769339695357821	0.11078271961720769	0.10823921670511893	0.09108544954568415	0.08478705283639383	0.09009532464224755	0.10080499118739324	0.08655177502267779	0.09528053864176171	0.10076985497656059	0.12719808939593702	0.14267060175805063	0.1231126155776856	0.13393147093178115	0.1553002436058088	0.12731067997168594	0.13066125988534982	0.11675801561145129	0.10930027225618219	0.11552865898312978	0.10273266111217974	0.10447874187472436	0.10031337965386783	0.11203898374864577	0.12979756888357666	0.11058927599839051	0.13466654966532957	0.11775036643926344	0.12365444246355498	0.13140327698447235	0.11443092252424458	0.10464058070071386	0.12680614581445435	0.1157233632575841	0.1157233632575841	0.1157233632575841	0.1157233632575841	0.1157233632575841	0.1157233632575841	0.1157233632575841	0.1157233632575841	0.1157233632575841	0.1157233632575841	0.1157233632575841	0.1157233632575841	0.1157233632575841	0.1157233632575841	0.1157233632575841
0.09569056699673992	0.11831358044874873	0.12797236251226138	0.1308189671999615	0.11325017120193126	0.10491981566526307	0.1356534055052933	0.14836421069342925	0.1387304199683553	0.12209139620823957	0.08798052159554855	0.11102400735771012	0.1336013139991585	0.11206331762531789	0.11106181974051257	0.07233755909399485	0.11767787193545001	0.13015018553813068	0.10779427021663981	0.10903014043159291	0.10145770178604639	0.1047998524425708	0.0996288808507037	0.10911293286113821	0.11695207160145549	0.10983008705412858	0.11272390014235517	0.11221603802351429	0.11135955838937289	0.12787761001262007	0.09102317728243807	0.10945039364752908	0.10945039364752908	0.10945039364752908	0.10945039364752908	0.10945039364752908	0.10945039364752908	0.10945039364752908	0.10945039364752908	0.10945039364752908	0.10945039364752908	0.10945039364752908	0.10945039364752908	0.10945039364752908	0.10945039364752908	0.10945039364752908	0.10945039364752908	0.10945039364752908	0.10945039364752908	0.10945039364752908
0.0847002976212946	0.08564220755158482	0.06925796117689322	0.09487426293450496	0.08782793458463424	0.08687554807135754	0.0774503161404688	0.07954136030337397	0.09160435646869719	0.08619609664807815	0.07010414383683457	0.0839760726712353	0.07242829793418855	0.09101694656979391	0.09198398765203245	0.060962118467731675	0.10049914603229719	0.10414516198488605	0.08804996385618541	0.08567127026571641	0.0853601284255652	0.10175837785219924	0.0846146886015075	0.0910733155369488	0.08172820745633136	0.06855882983714723	0.08527113652384757	0.06769812768132179	0.0945390485305288	0.0787173999956298	0.07645844133827662	0.09105195000474947	0.08375519567151304	0.08375519567151304	0.08375519567151304	0.08375519567151304	0.08375519567151304	0.08375519567151304	0.08375519567151304	0.08375519567151304	0.08375519567151304	0.08375519567151304	0.08375519567151304	0.08375519567151304	0.08375519567151304	0.08375519567151304	0.08375519567151304	0.08375519567151304	0.08375519567151304	0.08375519567151304
0.05847355228459837	0.05156871490180489	0.07653847567384735	0.061363479247118415	0.050726058153693986	0.06014797537070006	0.0630221896688833	0.08917106251068051	0.06563095098649023	0.07241561052759703	0.07543425063979703	0.07277597926006765	0.08249669620962526	0.07158603394854529	0.07245557736176109	0.0755519997234602	0.06677104695928507	0.06015217646497904	0.06824845330791449	0.07331509509668323	0.0847346510689634	0.07742402775836602	0.06073394917363502	0.06388517158265576	0.07453731111721647	0.07627401504175164	0.08630230457746335	0.08128815980960749	0.08128815980960749	0.08128815980960749	0.08128815980960749	0.08128815980960749	0.08128815980960749	0.08128815980960749	0.08128815980960749	0.08128815980960749	0.08128815980960749	0.08128815980960749	0.08128815980960749	0.08128815980960749	0.08128815980960749	0.08128815980960749	0.08128815980960749	0.08128815980960749	0.08128815980960749	0.08128815980960749	0.08128815980960749	0.08128815980960749	0.08128815980960749	0.08128815980960749
0.06572038189682594	0.092946216192643	0.07028857459792337	0.06895109589225418	0.07433050190876209	0.076238844499233	0.07196078904242662	0.07193955375536533	0.08658584773755883	0.09008651310461861	0.09168676979648976	0.06341371744389104	0.06722124459641542	0.06493464900180254	0.059256053419365795	0.07170793552460177	0.07972372752332292	0.0599782456517192	0.06032366523513984	0.06766575806342015	0.07316817813327565	0.058582817227543625	0.07152317064553673	0.059504585204171484	0.07331326158510314	0.07337953784178398	0.07448819306720608	0.05956431313165524	0.06528713151749829	0.06373533955902572	0.053179945207588473	0.07170878331681776	0.06640155062898641	0.07063153345836641	0.07445153516613992	0.06859556240816864	0.07528228578540311	0.06785439142444714	0.07218943378129689	0.08068377635630615	0.06878444526465563	0.08293708999344462	0.06982272802061418	0.06352166126641354	0.07440014394644047	0.062345589356848974	0.09071981656075868	0.07653270295880382	0.07653270295880382	0.07653270295880382
0.0	0.008672169013215002	0.22812799447790624	0.0	0.05108904939517988	0.22812799447790624	0.0	0.0	0.0	0.24215793869063784	0.0005060325798782704	0.0	0.21945582546469125	0.21934490352885933	0.21945582546469125	0.41100773691420417	0.3135619911911981	0.20466738638896256	0.3224335939491067	0.21934490352885933	0.227621961898028	0.3098890765256517	0.0005060325798782704	0.0025074302911996917	0.0	0.3425443808785234	0.33026875417457463	0.3686783237513856	0.2641084140527852	0.3997701643660651	0.45970868474265225	0.36826966970297814	0.17695711860796445	0.2726133941554713	0.2726133941554713	0.2726133941554713	0.2726133941554713	0.2726133941554713	0.2726133941554713	0.2726133941554713	0.2726133941554713	0.2726133941554713	0.2726133941554713	0.2726133941554713	0.2726133941554713	0.2726133941554713	0.2726133941554713	0.2726133941554713	0.2726133941554713	0.2726133941554713
0.0	0.0	0.0	0.3252126013988452	0.0	0.004606036979300092	0.41906089364345184	0.3252126013988452	0.6919661962350713	0.05961509616135978	0.0	0.0	0.41471344700839535	0.015930385504953414	0.5204997088176367	0.015930385504953418	0.4256080224462012	0.41902319128824095	0.41929480999283664	0.6850083269116213	0.6459265999844224	0.7834989379918476	0.004606036979300092	0.5188530938274767	0.7066830445551793	0.9189982950951557	0.5344002629934497	0.4451047679577269	0.7829883525432472	0.4448332718779192	0.5152715569285151	0.8484731886701504	0.6818723727993328	0.6818723727993328	0.6818723727993328	0.6818723727993328	0.6818723727993328	0.6818723727993328	0.6818723727993328	0.6818723727993328	0.6818723727993328	0.6818723727993328	0.6818723727993328	0.6818723727993328	0.6818723727993328	0.6818723727993328	0.6818723727993328	0.6818723727993328	0.6818723727993328	0.6818723727993328
0.05963031419242774	0.05957208480392591	0.055184586818513036	0.0673622803387067	0.05681263387040606	0.06217552156885108	0.052083536190569234	0.04805675539858079	0.06603069958610534	0.06306790289897796	0.05105782006925548	0.05587864597951347	0.0640927729244095	0.07565191426851384	0.06462029885837856	0.05013052862401002	0.04881927903739795	0.0585573643906803	0.06656497836597201	0.048803348178929916	0.06567096119244578	0.057237154685687845	0.057237154685687845	0.057237154685687845	0.057237154685687845	0.057237154685687845	0.057237154685687845	0.057237154685687845	0.057237154685687845	0.057237154685687845	0.057237154685687845	0.057237154685687845	0.057237154685687845	0.057237154685687845	0.057237154685687845	0.057237154685687845	0.057237154685687845	0.057237154685687845	0.057237154685687845	0.057237154685687845	0.057237154685687845	0.057237154685687845	0.057237154685687845	0.057237154685687845	0.057237154685687845	0.057237154685687845	0.057237154685687845	0.057237154685687845	0.057237154685687845	0.057237154685687845
0.048528844916291496	0.04985167937514943	0.06941442827779731	0.05661292042618933	0.05392209201504061	0.07158552774545174	0.04894992711230519	0.06287345581275403	0.056884565523037105	0.05935053287358195	0.06727402567256117	0.058476634641172934	0.05275523302735537	0.054029233183116754	0.07798384905256098	0.04874689855931746	0.06690222703144182	0.06703520067388533	0.07500505137067744	0.05051887977268442	0.051551809466484	0.08504398963839857	0.06829789955244128	0.06829789955244128	0.06829789955244128	0.06829789955244128	0.06829789955244128	0.06829789955244128	0.06829789955244128	0.06829789955244128	0.06829789955244128	0.06829789955244128	0.06829789955244128	0.06829789955244128	0.06829789955244128	0.06829789955244128	0.06829789955244128	0.06829789955244128	0.06829789955244128	0.06829789955244128	0.06829789955244128	0.06829789955244128	0.06829789955244128	0.06829789955244128	0.06829789955244128	0.06829789955244128	0.06829789955244128	0.06829789955244128	0.06829789955244128	0.06829789955244128
0.0592487184370473	0.07438983786365777	0.05534364426736183	0.07939605918097671	0.06657478636463421	0.0670113530859033	0.052795372184016504	0.059561757188920164	0.07859162569683167	0.07700337313429453	0.05548769437956733	0.0707402139465801	0.060676699164519586	0.06802707884692269	0.06664754846764603	0.08234094088322429	0.0656159339007651	0.07136172683614411	0.07479796323560224	0.05293812021587032	0.06014062265857681	0.07013122308450462	0.06513592287154071	0.06513592287154071	0.06513592287154071	0.06513592287154071	0.06513592287154071	0.06513592287154071	0.06513592287154071	0.06513592287154071	0.06513592287154071	0.06513592287154071	0.06513592287154071	0.06513592287154071	0.06513592287154071	0.06513592287154071	0.06513592287154071	0.06513592287154071	0.06513592287154071	0.06513592287154071	0.06513592287154071	0.06513592287154071	0.06513592287154071	0.06513592287154071	0.06513592287154071	0.06513592287154071	0.06513592287154071	0.06513592287154071	0.06513592287154071	0.06513592287154071
0.05940364951119369	0.061207660901490685	0.07226348169854623	0.057638956556908094	0.06115835016738434	0.05195847847026947	0.058431921744376066	0.07782103704146802	0.06445534239445071	0.07179480149664884	0.05283365410453926	0.05269612076151299	0.056093232578447845	0.060910118299902324	0.06303119014348252	0.045386944617242436	0.06703305698858891	0.05455373180843697	0.04702372881183099	0.05078873031013398	0.05078873031013398	0.05078873031013398	0.05078873031013398	0.05078873031013398	0.05078873031013398	0.05078873031013398	0.05078873031013398	0.05078873031013398	0.05078873031013398	0.05078873031013398	0.05078873031013398	0.05078873031013398	0.05078873031013398	0.05078873031013398	0.05078873031013398	0.05078873031013398	0.05078873031013398	0.05078873031013398	0.05078873031013398	0.05078873031013398	0.05078873031013398	0.05078873031013398	0.05078873031013398	0.05078873031013398	0.05078873031013398	0.05078873031013398	0.05078873031013398	0.05078873031013398	0.05078873031013398	0.05078873031013398
[truncated: 6 more columns]
