# Supplementary material for: Neuronal tuning aligns dynamically with object and texture manifolds across the visual hierarchy
Source: Nat Neurosci. 2026 Mar 10;29(4):864–75. doi: 10.1038/s41593-026-02207-1 (PMC13061647; doi:10.1038/s41593-026-02207-1)
Supplement: Supplementary file 10 — Attribution data for time windows 5, 10, 20, 25 and 50 ms, for panel b. Time window specific evolution trajectory of time windows 10, 20, 25 and 50 ms, for panel c. [file 41593_2026_2207_MOESM10_ESM.zip › ExtendedFig4_Source_data/FigureExt4B_DeePSim_diff_attrib_norm_bin_tsr_25ms.csv]

	0	1	2	3	4	5	6	7
0	0.008525599512301947	-0.020209714348853484	0.09251621128068942	0.32485448879249423	0.28455670978510894	0.14357296601636832	0.08371946532859781	0.08246427363329283
1	-0.04268689328738227	-0.021360360460231955	0.13274342243872472	0.42293421883263344	0.1956098250670682	0.15244025036880857	0.06945786121170852	0.09086167582867086
2	-0.027934877145895202	-0.0033948223462481595	0.10383517233529758	0.2606213156509838	0.17012934221070658	0.199646642134822	0.1409744732842349	0.15612275387609853
3	-0.5694904765804882	-0.20647047695026544	-0.017580701635405573	0.247310745195105	0.31189927178245663	0.6008356462095575	0.18120730968298376	0.45228868229605645
4	-0.005458503799336675	-0.007123264337845093	0.042558144934954634	0.23405161572779334	0.2209351466004198	0.19675072458233708	0.17277483137089006	0.14551130492078673
5	-0.028868801987072885	-0.13237314497614355	0.12069034257540925	-0.13945412115151107	0.4159818480443144	0.29194943989375033	0.16264603885465878	0.3094283987465948
6	3.020900505965544	1.052253457684204	0.7580671794809438	-5.494302012416365	-1.4625008131939161	-0.8540715966115332	1.3066848697196247	2.6729684093714976
7	0.12644320526098016	0.1637381156373775	0.08834935751742508	0.14302337084821312	0.15044699959040678	0.15962315967836513	0.05711074450023288	0.11126504696699946
8	-0.01488146243133844	0.007218502790286795	0.03576024569384082	0.21900139259446502	0.27836956934153206	0.21764093806287663	0.13664241239328237	0.12024840155505476
9	0.04384672521105914	0.005188462717365976	0.013234286874128543	0.14645448815340573	0.25760563398678255	0.2129512616732813	0.2203926295289677	0.10032651185500907
10	0.03872665041504129	0.06014598995727632	0.24304571501941838	0.15423438321852329	0.12683090119431514	0.272845022661786	-0.010781408374643984	0.11495274590828355
11	0.11622785206740723	0.11856760236011225	0.14277466944671813	0.1381019702629431	0.12213730564817245	0.12695473225227472	0.11454684153766083	0.12068902642471127
12	0.022533694590890028	0.00310212232688013	0.10572320692020926	0.3433564019365474	0.30247045332901223	0.0930995429876695	0.09891627297355869	0.03079830493523283
13	-0.020817105575337627	0.046196485785313435	0.019338170889778655	0.26718685672034853	0.3590974479106212	0.16712556459661654	0.161524740998898	0.00034783867376118205
14	-0.0441536270607281	-0.05258655193752157	0.17027704603887306	0.2870466911953712	0.22065101869851644	0.22483097641996208	0.09998905232491667	0.09394539432061015
15
16	-0.026550225333107903	0.014752265065499436	0.16140284895125473	0.3084719362508591	0.11343255516623055	0.14130439421479266	0.16778688878327486	0.11939933690119654
17	-0.029137514769953146	0.046221936820619994	0.10900680506099852	0.23733575588146097	0.27871911546032674	0.2064964509513141	0.06150077059923367	0.08985667999599908
18	0.01598572874698729	0.006726909440185242	0.10442756371442644	0.10757966450825013	0.25361810150509395	0.19070696330946152	0.14397929243078025	0.17697577634481518
19	0.10055357675359423	0.09943996473878305	0.09956304845125853	0.1756258921579399	0.1862340452164411	0.158063239963891	0.054785934603200845	0.1257342981148913
20	-0.024071962899206722	-0.005047995053893738	0.008180149885881685	0.3289454769892432	0.2637638863862972	0.21011836570379608	0.1328221847813509	0.08528989420653145
21	0.017592810890098703	0.02054248765102242	0.2659726138220862	0.298660415951288	0.17517552148172325	0.09167118779982185	0.10451124377918009	0.02587371862477946
22	-0.01376703699188225	-0.02893137668222007	0.29643201658723134	0.29418055033581136	0.19576400798067317	0.1271278343571682	0.08892403838277096	0.04026996603044734
23	-0.017686519297290575	0.004861006540796005	0.20291116579509974	0.3148254986624316	0.22436284192074366	0.15430106446709407	0.10261779114824326	0.01380715076288217
24	0.04081724445955059	-0.007567621884822709	0.15097832665735894	0.16540056945805653	0.15415373141090571	0.18342068751432206	0.20513156454753556	0.10766549783709338
25	-0.058941711526227014	-0.04333352233108378	-0.12810393629242836	0.18709952486882753	-0.181314845110982	0.7525952159258235	0.27296647896122933	0.19903279550484082
26	0.07680724580645946	0.01653678974770663	-0.05330931222737565	0.13886610700239357	0.2968145430138303	0.12249274241723522	0.31091878885155455	0.09087309538819593
27	-0.0016054125566254285	0.0	0.0359143398260147	0.2500237756792725	0.3247890494971968	0.19713850783749473	0.12934848819573683	0.06439125152090985
28	-0.02761392661650354	-0.030082224746551336	0.11177423866533605	0.2774836674733581	0.2061305328664489	0.17742324284453523	0.1632954271380661	0.12158904237531043
29	0.1576662561615511	0.08340750663375335	0.07842846871338384	0.15309826141824348	0.3203978580778707	0.17509740167191926	-0.031559290943533644	0.06346353826681184
30	-0.017169756915450578	-0.06758581905566224	0.19367211626709882	0.263105827104174	0.24253713318589468	0.22258183327460176	0.09512697953007379	0.06773168660926969
31	-0.004425951381623429	0.010122017470155207	0.11379632135217356	0.33346239885954865	0.2537389919126739	0.1563070499468778	0.07752639458580576	0.059472777254388404
32	0.10578279819132809	0.0810376014952576	0.15001759146704358	0.15974875237527902	0.11367640260296712	0.1330766024135525	0.15503028370714178	0.10162996774743022
33	0.042212291806489145	-0.0035163192793592653	0.18729024854571508	0.16572582951625792	0.16896438908714517	0.10087047013152287	0.15700496777061282	0.18144812242161634
34	0.07411798775739445	0.14923849908897763	0.2025173471656174	0.1836784919922736	0.14755895912065703	0.11818513910209848	0.11786439120562577	0.006839184567355655
35	0.07679386280821356	0.07961154804390662	0.14841506972947668	0.15972205144320417	0.12672296313279702	0.14830328991740965	0.15594326837566927	0.10448794654932289
36	0.0011880861149994265	-0.022566374189341046	0.2206539003445336	0.3453087815547579	0.138223149973406	0.10539573599369106	0.09611816580224697	0.1156785544057059
37	0.015560176625142063	0.008706929331572744	0.10310260932041727	0.39355611185077466	0.14625498459522404	0.1625890881265216	0.12172663979583954	0.048503460354508
38	-0.002572269720289052	0.0606672330365846	0.17584935029119636	0.2147457183318408	0.18429099016049894	0.13987233689048786	0.11985038017740139	0.10729626083227911
39	-0.09243572688477761	-0.07264893516417484	0.267738182539407	0.3999425436077431	0.2282494887419985	0.1573785542932695	0.15561713894746806	-0.043841246080933864
40	0.08191020527385616	0.2665646069965239	0.3157552689733632	0.26877696584733857	-0.04315864631276986	0.09351653711643726	0.14532493412731054	-0.12868987202205973
41	-0.025409983802722323	-0.0037576117710053755	0.26004504483859586	0.2548775926764603	0.2323340838815837	0.15724422276575226	0.1054876107449347	0.019179040666400873
42	0.0024135957242415584	-0.05954615495722487	0.19945193475840137	0.29659325053146285	0.20501600768817405	0.18280299281537107	0.11231464678898014	0.06095372665059374
43	-0.0388758139109827	-0.02792229324079993	0.21751287505858594	0.34228878019091363	0.13250143493048455	0.13946784798181244	0.1286227484292199	0.10640442056076621
44	-0.06863143449886709	-0.12172572950044566	0.07993890742904802	0.2959628944069198	0.4739604500691518	0.2312076045354935	0.07140962334726685	0.037877684211432595
45	-0.012074664489265616	-0.02282745968650716	0.0645518124527923	0.39073339579944594	0.28203751288628764	0.1600163594912333	0.11045400930446614	0.027109034241547484
46	-0.1532712331693233	-0.09292096054014731	0.2535281159330649	0.3236746711239282	0.4456465975806409	0.2371894641262134	0.12477775153272973	-0.13862440658710645
47	0.028836535425540603	0.11383179220175776	0.14569950000747725	0.27709088032942225	0.39232881929879	0.06291608857410409	0.05768335982564997	-0.07838697566274186
48	0.006084785168408556	-0.02714058424427651	0.1469674602625013	0.30790103944845176	0.25548922687475817	0.12521042094153245	0.11682768514327921	0.06865996640534501
49	-0.010052574447007677	0.015020306533439557	0.10839486748466294	0.38848890833615035	0.14763358795569115	0.14196307983678086	0.1229763770363055	0.08557544726397738
50	-0.03799466748781353	-0.037723575671661846	0.22121626604222547	0.31593431751916123	0.20419142618280323	0.18230211206806438	0.12702396328964602	0.025050158057575177
51	-0.007480181131981949	-0.038794843180781705	0.14846932859152726	0.40805540787849154	0.2750986779800276	0.19466314497529552	0.0708254006916273	-0.0508369358042056
52	0.0053722342870795746	0.033337795656935953	0.3044850536603399	0.27388869141234023	0.13193968690368515	0.1740045937555577	0.09983352377571338	-0.022861579451651827
53	0.04531860501126802	0.035638001415716374	0.13956471223599212	0.27697432257237126	0.1582525031574212	0.1289039333294644	0.14495221905068084	0.07039570322708591
54	0.0	0.0	0.0002868486816639723	0.18718229398943426	0.1867425925245446	0.20769787719251676	0.23173922730965185	0.1863511603021886
55	0.0017547268254464459	0.017940105777629382	0.24231120213000165	0.1307521334381029	0.21854573195106625	0.07918133199373516	0.1573084817692243	0.15220628611479392
56	-0.020146960148328622	-0.060721278921137385	-0.05363630340174887	0.08040154527146269	0.3832509383937731	0.303743080465016	0.24153513641581675	0.1255738419251462
57	-0.025765625622544783	-0.0490757979869124	-0.04646355413850752	0.18202762953208249	0.2982774903169909	0.2269552191444843	0.22920251121862462	0.18484212753578233
58	0.09825561434209663	-0.10569056113253936	-0.05655647547457923	0.06276079060135009	-0.04945519088091014	0.22217584061471432	0.3585800199729361	0.46992996195693154
59	-0.009946021581650262	-0.16377353448537732	0.2268523603796113	0.037943516287713926	0.6958376089619948	0.12234445684312435	0.09905665070202867	-0.008315037107445364
60	-0.022163967777838463	-0.031695071694265685	0.05847752548211513	0.33347883352758095	0.08425411160587314	0.22818271569058093	0.108270645685295	0.2411952074806589
61	0.09169913204102004	0.1501220910024242	-0.03594039602090866	0.05682669045553994	0.1997644524534574	0.27498492570037614	0.23373261791043037	0.028810486457660565
62	-0.02910399541462562	-0.0077797814456654546	0.0	0.4132146070758908	0.4680298378136334	0.03870280643586527	0.11364595098513171	0.003290574549769798
63	-0.06296668350594929	-0.013243379396580582	-0.09613800634072829	0.1609140092213567	0.44982421150880375	0.04656441947922612	0.3136754644294705	0.20136996460440093
64	-0.06166746257620197	0.008911379011874743	0.0479432622633243	0.19066454001882283	0.16787536399964337	0.16830142058425587	0.18649556190001704	0.29147593479826384
65	-0.003647283509619971	-0.02489343094802527	-0.04227484769116355	0.1043334161577858	0.4790201117755397	0.09277746248416967	0.2624707422523663	0.13221382947894725
66	-0.01390380716807342	-0.018382592080721034	-0.011444924006145264	0.11615848138380196	0.29184671720025657	0.25416043771711744	0.21790215041413047	0.1636635365396334
67	-0.01346624985194197	-0.21571817071240168	0.06521821062182219	0.07523988877775115	0.5516627164823863	0.1287466146725861	0.4528292635366204	-0.04451227352682243
68	-0.022066082883328418	0.04040754991965556	0.16574617735784158	0.1575413782578344	0.08205644373302605	0.27087801813551116	0.24844922112857404	0.05698729435088558
69	-0.010499891985867966	-0.0038176008484218965	0.033986100060472396	0.1956574658744253	0.22129621783318967	0.23457414990701111	0.1786248330850277	0.15017872607416363
70	-0.006001686698690377	0.0062430339648684215	-0.020060985246122733	0.039599894229082756	0.27212670558935603	0.3436222667228428	0.156701869091056	0.20776890234760706
71	0.057596407125322116	-0.023407782624849174	0.07151348656751977	0.15661125918252028	0.2561322188162011	0.13445827248300202	0.18832872104217788	0.15876741740810604
72
73	1.575373673680788	-0.04071005306163198	0.03601004508519405	-1.471589521225155	0.5118085225957894	1.2555449551382978	-0.6205554457802687	-0.24588217643301347
74	0.01887962613407411	0.007554912436083283	0.040019388492568475	0.0597682454996291	0.25388544812910263	0.13458183139057164	0.2539734923941235	0.23133705552384728
75	-0.7265375282464401	-5.013682616438399	7.040636317160644	5.402534902720649	7.289544251087584	-4.42446979863354	-2.298142806965946	-6.26988272068455
76	0.11169350294563986	0.2411719787758686	0.5464307757837753	-0.06109287186086045	-0.775514322509653	0.8521102887798432	0.14750501027858243	-0.06230436219319587
77
78
79	-0.3017383371539686	-0.2156217120219467	-0.03274052379101163	-0.0587839179717312	0.4103389082905423	0.6386873178139327	0.2927011427448968	0.2671571220892861
80	0.2098626991146235	-0.017669780320286002	0.037495885287658945	0.44740699331070094	-0.28041031006822476	0.26593019374055776	0.0848135154170411	0.2525708035179285
81	0.026593424758036523	0.03365878335923609	0.03266094035516996	0.058788252021956186	0.11508723337605406	0.3073247542678235	0.23543865715296614	0.19044795470875753
82	-0.04227801514499725	0.015820706763217056	0.11910201748629437	0.24383295935372992	0.24471429056240177	0.1097663622255339	0.18611292976433008	0.12292874898949017
83	0.018369615765421992	-0.00024991509829156875	0.0591011786865721	0.1641044703818562	0.23052045987779382	0.27886169116148296	0.15099966827732514	0.09829283094783925
84	0.10139639233868536	0.1403614634583051	0.18117586843975306	-0.20094166494553534	-0.002868092992048541	0.6980761884172164	-0.08021977355843145	0.16301961884205537
85	1.9373845755782437	1.545210901456987	0.04441873192799479	1.0433218832062425	-2.827044012061441	-2.464814877031664	2.1615444439111715	-0.44002164698753465
86	0.08662353223950625	-0.010884747316728052	0.22636602927369834	-0.0931785047042933	-0.014565698437120411	0.1853739289389074	0.37449451176783405	0.24577094823819579
87
88	0.09810703395228082	-0.1256747130647956	-0.03027765918763247	0.21886438795210442	0.1935203282953958	-0.02230801039067288	0.15294516109419987	0.51482347134912
89	0.19754767396178327	-0.165887963719722	0.7557884772694761	0.012566255090745269	-0.18848798784588577	-0.23532927948770532	0.3157564400645475	0.3080463846667609
90	0.044314859908155035	0.17373480052494536	0.13815314026218026	-0.004367028703312225	0.129137462381167	0.15810585398077753	0.143264604854259	0.21765630679182812
91
92	0.004383272561031968	0.008008909313168262	0.1677468786878403	0.3056742440349823	0.2427113775335986	0.17288901082909794	0.06131679903980308	0.03726950800047756
93	-0.020382337253868666	-0.030334899896215472	0.22722065194216987	0.25607073338642455	0.18984098076459485	0.20583545775015452	0.19718890157695593	-0.025439488270215603
94	0.026988924880803577	0.0168746450420043	0.08873228444062156	0.21761351411719898	0.17568687163567684	0.19017952561324247	0.15706655286256538	0.1268576814078868
95	-0.011433714951223157	0.003736401006205255	0.07802718934510446	0.23157356032113385	0.21390592850031284	0.1480950412171573	0.18173558722601382	0.1543600073352956
96	-0.04283034475013399	-0.046790419819250396	0.17340948548737478	0.31927168616714247	0.11892488994372494	0.22830042718315544	0.10822733792977837	0.14148693785820846
97	0.006815569655949231	-0.002244802244314144	0.17070964130778107	0.2211590978335954	0.1767014419827439	0.15777956685366168	0.14297194384267864	0.12610754076790417
98	-0.05005858621058516	-0.05548565315524595	0.05151943445953002	0.21162923297885844	0.21061783949398502	0.37722363939985143	0.16118711426486498	0.09336697876874116
99	-0.003511949913534004	-0.031250455856397366	0.1810925442719514	0.23846811830539147	0.1959745738131795	0.18286135802145734	0.21815533793467445	0.018210473423277224
100	0.02121290527577253	-0.007751299311343809	0.02934657170228016	0.19796601075629885	0.26708603050906593	0.23234863368856365	0.13255013936039323	0.12724100801896943
101	-0.012347905839439503	-0.012948084982631898	0.19330772389327924	0.1604974194702947	0.3053287484804386	0.12158480877909508	0.08807541280646608	0.15650187739249774
102	0.0042461722403031536	0.02431640644120642	0.15904733278116087	0.1951218505980185	0.277964519722249	0.0658677724147553	0.15741915367335435	0.11601679212895247
103	0.23939310822403312	0.3394064497319351	1.313899178026584	0.2995070253461854	-0.44895111833813584	-0.027658100993698535	0.036921972668264476	-0.752518514665168
104	0.01084154738602123	0.008726153607443238	0.20587921010487661	0.3157795567815212	0.2302623631741174	0.11250039847357089	0.0841784171477356	0.03183235332471384
105	-0.01756462073229529	-0.01666145081626987	-0.00039415005812721047	0.14984285452800067	0.2926412765696368	0.21836099791766142	0.2463260009574296	0.12744909163396403
106	-0.02135879050994121	0.00380031097572798	0.09483155337963088	0.2030577482714008	0.271273281340976	0.18981635895304239	0.1599872339925059	0.09859230359665734
107	-0.012405564471506824	-0.0014370281286269116	0.25433871304457184	0.23942694788506172	0.12314472231758702	0.2196116992469748	0.14176297429013818	0.035557535815800186
108	0.1078925735386778	-0.38591508201499763	0.35350181257407587	0.30811013877944377	-0.041983851825906596	0.32070419854202975	0.4738547198400721	-0.13616450943339511
109	0.026015372311463773	0.027069583779997113	0.18135671842875206	0.2022854462183099	0.2579050394176245	0.18015714712262001	0.10676805285809285	0.0184426398631397
110
111	-0.03854487191198801	-0.03316742662197482	0.14685821656254014	0.22267447935755746	0.18991329951466324	0.19257592817266272	0.21630425059363026	0.10338612433290902
112	-0.07119160579069636	-0.007429344666943146	0.03734643501997985	0.12440155166310053	0.16576508340761914	0.2075393135929837	0.31899712583064077	0.2245714409433154
113	0.11979235166742153	0.14028444980714394	0.07038219757178298	-0.27281642810357404	-0.11852025371518932	0.26155597528128144	0.35898796180316583	0.4403337456879676
114	-0.08126937027705307	-0.005427575509724381	0.211050495931022	0.25718719568314724	0.17019401665035325	0.18144246699852953	0.1271514246519783	0.1396713458717472
115	-0.7283677683579197	0.561913540954905	0.7128157476654374	2.7516064968656133	0.07359318139737908	-2.31035351873042	0.19938744247357307	-0.26059512226856757
116	0.2936557006809917	-0.12191504433949453	-0.2598152185386055	0.279257908868045	-0.07656601866334053	0.29087802200862456	0.2644991211539006	0.33000552882987866
117	0.011779303253219126	-0.004347456557690903	0.2527136686953611	0.23624361228284102	0.13189210652899436	0.11778821426721212	0.07388619412154113	0.18004435740852218
118	-0.027656107218616444	-0.0072649599154013455	0.09253794444680383	0.1884628684057093	0.21710097034558912	0.15335625756591265	0.1951387435150344	0.1883242828549684
119	0.0880044534491822	-0.1384575441157931	0.044022160969602396	0.26779065972254135	0.6890193047800047	-0.05522709694274263	0.168055316640324	-0.06320725450311891
120	0.14780284727635598	0.1281799039397133	0.1563927949238201	0.18226184956575642	0.08807960390724104	0.08238293836839547	0.08067417924405487	0.13422588277466282
121	0.010216746739469394	-0.16326372995235486	0.1774115268591613	0.3148061404316607	0.08565728785044847	0.3129208046376169	0.2181552984757715	0.04409592495822659
122	-0.004521038563320053	0.0471276205029747	0.1937786663231363	0.22926048979902366	0.22822994614425166	0.20805224553809548	0.12713158522904647	-0.029059514973208345
123	-0.01777682584715853	-0.030793390167712705	0.17927664415580086	0.2746735718784075	0.1414505299701079	0.1602164160120696	0.1888210333391323	0.10413202065935301
124	0.16269393143194574	-0.1002491800773198	0.20262382693457026	0.19867679044195677	0.2946092680020762	-0.09182799485406185	0.07134216241947053	0.2621311957013621
125	8.357170780570728	2.431097230943536	-8.993044745950646	5.116207003140201	3.3735427357930923	9.582007554668836	-4.51057671252282	-14.356403846642928
126	-1.4183435224425438	-0.1320806934694276	0.4943910355356149	-2.144070749457964	-0.8318221493297494	2.031060593980405	1.855774987118592	1.1450904980650727
127	-0.03609797993552669	-0.05296229398655736	0.2008131036137735	0.2184131253609461	0.11260743658939867	0.064440744711096	0.20094156909733424	0.2918442945495357
128	-0.005829495883772864	0.015870949751027028	0.16277097860980455	0.03716872628968107	0.25019868174048887	0.12793891072319752	0.21464659389300303	0.1972346548765709
129	-0.08009875725476676	-0.10951570233920482	0.02951433793128378	0.28120481484166027	0.11128554117904571	0.34994331497257747	0.05254027019974397	0.3651261804696604
130	0.0	0.0	0.03081844453742108	0.4632407710300143	0.032726650238774885	0.0010849954480660277	0.2251987705884867	0.24693036815723696
131	-0.13834381505819507	-0.0027958721051150786	0.2018432333140406	0.09202756967390974	0.22932189182937354	0.22978145708710335	0.18360074207949542	0.20456479317938753
132	-0.058989018705346785	-0.025460956296075886	0.02911950294984043	0.10144380908875686	0.24143371996969565	0.2914267796619555	0.2407371545481368	0.18028900878303744
133	-0.07995515489035689	-0.03650121788755139	0.20536138158557057	0.39302786067133677	0.0005305304080510134	0.10548026376651537	0.15925015118397962	0.2528061851624549
134
135	0.17980168916991102	-0.11169899868968092	0.20200000982230742	-0.0722845716827029	-0.17449952970611193	-0.04986535666319601	0.6241837695716806	0.4023629881777927
136
137	0.003911466766508945	-0.004919373558610503	0.0827113306273914	0.22810158330195568	0.21004181736616717	0.1856660183323537	0.1791507713332967	0.11533638583093689
138	-0.1485542173898345	-0.4042819934920243	-0.17511506110368122	-0.6201079502432292	0.5935697491851957	0.41825986344930877	1.187037997953758	0.14919161164050654
139	0.04374280524023688	-0.0033836530488214455	0.0040747870537206	0.06668677977440211	0.13946986035340175	0.39010461509843525	0.15870688241447262	0.20059792311415237
140	-0.029939853222380953	0.018478451115477534	0.00892255282097692	0.00655752397464924	0.17641296284742486	0.39600718530844375	0.3055628513289802	0.11799832582642844
141	-0.009102238111159724	0.01907557818720314	0.07572667769885248	0.23326100828867039	0.21661716421706653	0.13640997223346063	0.2078333048371798	0.12017853264872669
142	-0.1040027289165216	-0.1502045924255664	-0.0724204648028008	0.591140666960392	0.32896335427944506	0.3006938092213081	0.04161767169372175	0.06421228399002185
143	0.30476993017095216	0.0664105508524356	0.30896519565397884	-0.14805938604626512	-0.2502615641615974	0.06660520728088681	0.4930940431205784	0.1584760231290305
144	0.021308791622045128	0.008592861383462835	0.21972005277833895	0.2577607849206474	0.19330533509393327	0.11163779586143754	0.07237904327761788	0.11529533506251709
145	0.014983581484664766	-0.004994527161554916	0.004589623479372559	0.1150298428032383	0.230328226358102	0.21075190726156223	0.26592848624530935	0.1633828595293057
146	-0.29812905968693026	0.10438958610404532	0.4610642327568828	-0.5868995173659629	0.13340281724357486	0.36002599566957194	0.6197862562209764	0.20635968905784163
147	0.11007199266227005	0.4567490026430555	0.025624345427508237	0.05869432473077749	0.33722918002418695	0.57881571681831	0.40166943396241267	-0.968853996268521
148
149	0.013906243847425481	0.012559588097425186	0.015851323215923245	0.10085452157374059	0.21469123602688056	0.3081403807104082	0.2042092091942586	0.129787497333938
150	-0.0025489212942272827	0.0016162423380019083	0.020196185647713985	0.2117749222751373	0.22307460269044252	0.17497664948385352	0.2141171949248183	0.15679312393425973
151	0.05201096566025603	0.16723110542013275	0.32525931918893175	0.042400991345117794	0.08314031595467737	0.10925711904521992	0.03948376995418852	0.1812164134314758
152	0.0030386842789725172	0.8839354740223295	0.237278991774438	0.11712834476574949	-0.8432392576738506	0.7832127449884533	1.0168254648420074	-1.1981804469981
153	0.01879228703248516	0.012567177441950343	0.0038249439486423855	0.03090840350407534	0.217721396893346	0.2793036133781084	0.18581926633872714	0.2510629114626652
154	1.2713158762873413	-2.565299110285951	-0.5296263545656065	0.7639984487806647	-0.4145692715158646	1.049087144547188	0.58979400064135	0.8352992661108782
155	-0.024756293426287428	0.014698347250056826	0.03200605562944985	0.24157623376769036	0.07109275970336615	0.19603681024878128	0.22733400524176922	0.24201208158517373
156	-0.16156762159500468	-0.058992714763582976	0.2562042831322616	0.3849835042466723	0.3837810045850802	-0.1005508584371945	0.18641287491341543	0.1097295279183525
157
158	0.7791666189574955	-0.7385529436271391	0.6034271090924237	-1.1660417436475763	-1.7210575752258201	5.053233277466757	0.32788934287157945	-2.1380640858877205
159	0.10767931611910865	-0.07540799781173925	0.3213673879056833	0.31590245482773593	0.029602986489760934	0.1490812969827323	0.13894220262679072	0.012832352859927485
160	0.11119298278512361	0.030046115784282346	0.03870286451736174	0.27009416353743415	0.17163827871437332	0.23115055530829834	0.05350770119946084	0.09366733815366582
161	-0.11820861692256242	-0.11950936203055026	0.4695223978069278	0.2378627066457532	-0.018726709591442438	0.2924649175257696	0.06069750677618765	0.1958971597899168
162	-0.0230971471102191	-0.019616833528150825	0.03553248734451566	0.22125043489703966	0.23466444528491864	0.1816437378827272	0.21389696278928297	0.15572591243988584
163	-0.010569138624714423	0.008856942265941858	0.03592685650661776	0.255051209328734	0.19828212192968742	0.19564306143027557	0.1410557336277144	0.17575321353574344
164	0.28425119687693473	-0.06959145469162904	-0.05083241491310298	0.0	0.18427210923339835	0.1843369930178011	0.2173955705434905	0.25016799993310745
165	0.09505904020319879	0.10340364759925781	0.2565472178467676	0.07262209437212377	0.11003795116580743	0.10820349396168048	0.11706163785716042	0.1370649169940037
166	-0.037463003096481075	0.004734468981936518	0.1364301749153017	0.2659320908284198	0.24406398635282295	0.20904724757597618	0.12206081202921673	0.05519422241280736
167	-0.05117223290127595	-0.028773803335078174	0.19262476711066034	0.15353648718640317	0.25374784518418675	0.22209642927719714	0.2116670056818931	0.046273501796013666
168	-0.03852947496733199	0.025366400005433786	0.13650722793531317	0.24262026592874938	0.2804717085795877	0.23719815093262894	0.13158079913990045	-0.015215077554281472
169	0.028427441423356348	-0.009811983833602373	0.07606066880876197	0.2543004392863739	0.23498204663002453	0.15691562334648526	0.16742862832435923	0.0916971360142411
