# Supplementary material for: Neuronal tuning aligns dynamically with object and texture manifolds across the visual hierarchy
Source: Nat Neurosci. 2026 Mar 10;29(4):864–75. doi: 10.1038/s41593-026-02207-1 (PMC13061647; doi:10.1038/s41593-026-02207-1)
Supplement: Supplementary file 10 — Attribution data for time windows 5, 10, 20, 25 and 50 ms, for panel b. Time window specific evolution trajectory of time windows 10, 20, 25 and 50 ms, for panel c. [file 41593_2026_2207_MOESM10_ESM.zip › ExtendedFig4_Source_data/FigureExtended4C_src_normresp_wdw_60-80_BigGAN_sem.csv]

0	1	2	3	4	5	6	7	8	9	10	11	12	13	14	15	16	17	18	19	20	21	22	23	24	25	26	27	28	29	30	31	32	33	34	35	36	37	38	39	40	41	42	43	44	45	46	47	48	49
0.049846833021324255	0.04823381869726167	0.07471524720968298	0.04056660912329526	0.04675994599765623	0.040441802200740395	0.057315749745324565	0.05824044071622251	0.054570867316014626	0.059392420937253915	0.06977035304689673	0.07072000677599077	0.04222261412022031	0.06191897320208678	0.06341244126309042	0.053215587030304226	0.055018618355864565	0.07120594366611226	0.06573817764701738	0.06770617818966575	0.09090678286990975	0.08321312768428567	0.07255700928648116	0.09360607733708076	0.06946455897374727	0.08131084442600758	0.08261805192841272	0.07145944844560415	0.08267630782824377	0.058896222117765636	0.08087402599230263	0.06899766771016964	0.10554587801997363	0.09065737922882403	0.09853705293156634	0.0699421362984327	0.08646047640484769	0.09461356216390347	0.0947355165712309	0.11215266378394395	0.09392458847262371	0.07668064390084861	0.08552801882114347	0.09920058141672174	0.07417834134959052	0.08182105883328473	0.0699755859259153	0.07589832237960001	0.07589832237960001	0.07589832237960001
0.025338073746834645	0.06449039059729625	0.04714815921677587	0.04328956463819817	0.05297248140906571	0.04720065461920516	0.05870512782547376	0.04574323678040384	0.07119669455635243	0.07751732431574232	0.03499945641308249	0.06506652113301309	0.04653147697699685	0.0543592921471718	0.0547464117076726	0.06288849204390595	0.059141742457540836	0.06673852974207385	0.07689229463822589	0.07137107333275328	0.06366281898159401	0.06988051994733052	0.06501781252197114	0.06938830219682078	0.06493893668074216	0.07817509322531344	0.06763117371781785	0.04707395686427937	0.06446413342204715	0.06926177764096444	0.0645906123738539	0.06529348068918737	0.05973405941001625	0.058774168984476474	0.057907053214253414	0.05834061109936495	0.05834061109936495	0.05834061109936495	0.05834061109936495	0.05834061109936495	0.05834061109936495	0.05834061109936495	0.05834061109936495	0.05834061109936495	0.05834061109936495	0.05834061109936495	0.05834061109936495	0.05834061109936495	0.05834061109936495	0.05834061109936495
0.05113455569676469	0.043255727503417364	0.07828940745832426	0.027229189601947607	0.05519242643212988	0.07065269735242723	0.044742999252512294	0.03206535156138229	0.06270224272460262	0.04488391701571982	0.08156688181837664	0.06687769466413179	0.038001734356349307	0.08002874767575367	0.04827214378447779	0.0813463907515224	0.053952280278718366	0.08252989663728096	0.05841016864589437	0.06460265095840723	0.08156821577442314	0.09476353944711062	0.09103326212748074	0.05923252589441326	0.05821520694988736	0.08368531660221544	0.07325229418906247	0.07179760164903727	0.058763927603382164	0.047495659930471605	0.09491487584188793	0.07596211557577125	0.11625655164963816	0.09610933361270471	0.09610933361270471	0.09610933361270471	0.09610933361270471	0.09610933361270471	0.09610933361270471	0.09610933361270471	0.09610933361270471	0.09610933361270471	0.09610933361270471	0.09610933361270471	0.09610933361270471	0.09610933361270471	0.09610933361270471	0.09610933361270471	0.09610933361270471	0.09610933361270471
0.05293878650057596	0.07119303678817737	0.05744884906126639	0.045287173653650745	0.060867476987321464	0.07047806525696099	0.05558974492349997	0.048783663350530374	0.08245773032257793	0.07410348657207368	0.05865876523806873	0.08526785512291636	0.07005454466525725	0.07764742189688294	0.06298838017643041	0.03486432290313708	0.07522483556132323	0.07342520023935435	0.06072161637379883	0.08389088412937525	0.08232735728164525	0.0729201877057501	0.056168163050670177	0.06063437340965991	0.059797525981543975	0.055501175865837554	0.06614377514201908	0.06928539521369557	0.08518648322313573	0.08057066443992969	0.07482563519591336	0.07127832800492324	0.08113700292418952	0.07478952761817201	0.06289943380260975	0.08266243655326243	0.0571699605486448	0.07251274971605327	0.06484135513234904	0.06484135513234904	0.06484135513234904	0.06484135513234904	0.06484135513234904	0.06484135513234904	0.06484135513234904	0.06484135513234904	0.06484135513234904	0.06484135513234904	0.06484135513234904	0.06484135513234904
0.0432277730863041	0.047745368493929366	0.0767032890041942	0.044150699621336525	0.04784764297161927	0.06650637413924167	0.047952927088021	0.05592945749898992	0.03813608387952944	0.055430351098927105	0.053225278246194545	0.0561804467156851	0.04190554506480776	0.04059737465947829	0.04635987634314539	0.08360354107080116	0.05921618108900998	0.05605711223174022	0.0587169596270805	0.05347764472054382	0.066217247373416	0.06367062021374083	0.061557162599914624	0.04903248853770031	0.06739712667530558	0.05162944012295725	0.06456202881561646	0.05150741970324822	0.040915473382663756	0.05522985118477776	0.04807266228372076	0.04807266228372076	0.04807266228372076	0.04807266228372076	0.04807266228372076	0.04807266228372076	0.04807266228372076	0.04807266228372076	0.04807266228372076	0.04807266228372076	0.04807266228372076	0.04807266228372076	0.04807266228372076	0.04807266228372076	0.04807266228372076	0.04807266228372076	0.04807266228372076	0.04807266228372076	0.04807266228372076	0.04807266228372076
0.056189476959535425	0.10007651671306164	0.10352084619545988	0.08734882824004238	0.0897347021606347	0.05444678189224235	0.08351551845251569	0.07237379554136418	0.07346490204957737	0.06914844078733016	0.0820524311040687	0.08757042788686764	0.08348492998142629	0.08383833965640619	0.08266598674668994	0.07242266242881361	0.09647379531960888	0.10202370932672239	0.13352576338774935	0.09580224550491735	0.08434137439169133	0.08895071148362166	0.0789957207916118	0.1009896165174354	0.09877418381232421	0.09149293434543893	0.09110391115204537	0.06260288152801756	0.05762385295903124	0.08132932464276608	0.08274995828250808	0.07045040396105948	0.09996219778573986	0.07983883044026382	0.08145158591528007	0.09479228399180162	0.06755631676030271	0.07745290840188863	0.08621494535587691	0.07976772513554616	0.08299133524571153	0.08299133524571153	0.08299133524571153	0.08299133524571153	0.08299133524571153	0.08299133524571153	0.08299133524571153	0.08299133524571153	0.08299133524571153	0.08299133524571153
0.13347092671806163	0.1447884051831211	0.10997474427269972	0.11162688528567158	0.12038788154415188	0.18723045798228793	0.12862671719999338	0.11405943042810734	0.1503779875880414	0.1355230977798899	0.09766137889783022	0.16523888005634413	0.168354274701314	0.10706053374623148	0.11666829313087758	0.10829730762520733	0.131100686476814	0.09626097677505838	0.13980176055584928	0.13645064121113706	0.14407829668783126	0.11663963219470704	0.1280604634542101	0.08972681127632452	0.09765595873060959	0.11286923492899709	0.10526259682980334	0.10526259682980334	0.10526259682980334	0.10526259682980334	0.10526259682980334	0.10526259682980334	0.10526259682980334	0.10526259682980334	0.10526259682980334	0.10526259682980334	0.10526259682980334	0.10526259682980334	0.10526259682980334	0.10526259682980334	0.10526259682980334	0.10526259682980334	0.10526259682980334	0.10526259682980334	0.10526259682980334	0.10526259682980334	0.10526259682980334	0.10526259682980334	0.10526259682980334	0.10526259682980334
0.047132459811110174	0.0467643372789743	0.039591159930753295	0.044344635194449686	0.048593887099929275	0.04415759365029428	0.040205780187854374	0.04985996209392964	0.04851926664151246	0.04722743620498645	0.045528046513050424	0.06641854423529715	0.048006355099938905	0.04340992513656016	0.035260853508941745	0.04660264675617435	0.04584867287307645	0.053935387370388235	0.050132214089074735	0.04405268563037207	0.05315876483952442	0.050014217120443974	0.04978773481816423	0.0481843349088109	0.04820858156314636	0.05269776173603286	0.06909370148246095	0.0608957316092469	0.0608957316092469	0.0608957316092469	0.0608957316092469	0.0608957316092469	0.0608957316092469	0.0608957316092469	0.0608957316092469	0.0608957316092469	0.0608957316092469	0.0608957316092469	0.0608957316092469	0.0608957316092469	0.0608957316092469	0.0608957316092469	0.0608957316092469	0.0608957316092469	0.0608957316092469	0.0608957316092469	0.0608957316092469	0.0608957316092469	0.0608957316092469	0.0608957316092469
0.05625502351741004	0.046964619504281185	0.05953958845712679	0.04807254714475412	0.04323870026763469	0.06836276431650617	0.07280471147994402	0.06555389260280887	0.057871379511308406	0.0699557375741395	0.0741109670742501	0.08163859275011975	0.05598396377780196	0.058044527079556464	0.08931537906370374	0.059087614199180266	0.05806882006727801	0.0907861744762308	0.06514138894259308	0.06853032308342452	0.07771956566090688	0.07796888499124795	0.06799164530382888	0.07156392601636137	0.06507349060277273	0.07224606338990727	0.058074861078250224	0.06283611608275755	0.06877802522385619	0.06224082291052992	0.07932187649869034	0.05834473300003898	0.07496005855636138	0.058589933080342806	0.0667749958183521	0.0667749958183521	0.0667749958183521	0.0667749958183521	0.0667749958183521	0.0667749958183521	0.0667749958183521	0.0667749958183521	0.0667749958183521	0.0667749958183521	0.0667749958183521	0.0667749958183521	0.0667749958183521	0.0667749958183521	0.0667749958183521	0.0667749958183521
0.050263053033060716	0.07264107321006728	0.05963784716996907	0.07496697291798478	0.060840225530090775	0.07083352738861447	0.07920094984906158	0.08294649628567044	0.05823610956219407	0.08313340296953177	0.06088730511508225	0.07456087575534084	0.052403884583372064	0.05205432899772913	0.07623300056611725	0.049548135537046505	0.068699764833749	0.04389133874822639	0.050787642409400646	0.058154029836282754	0.06812589369635814	0.0646680640015745	0.047301852931669844	0.060866504278480005	0.06808343021661713	0.05396092598611664	0.08079906392854522	0.0782766582284158	0.06134166653195056	0.07048082413526083	0.05200688545891827	0.08677492800865763	0.07989315439791529	0.08333404120328647	0.08333404120328647	0.08333404120328647	0.08333404120328647	0.08333404120328647	0.08333404120328647	0.08333404120328647	0.08333404120328647	0.08333404120328647	0.08333404120328647	0.08333404120328647	0.08333404120328647	0.08333404120328647	0.08333404120328647	0.08333404120328647	0.08333404120328647	0.08333404120328647
0.09991426279648193	0.084910549634947	0.1244668720240176	0.11238948589787397	0.10630826751343242	0.10983760642357139	0.10667261929373659	0.09698886926628819	0.08269646049454167	0.07642792783844829	0.09043117469472721	0.08811810808062466	0.11039352698705834	0.11520186754335572	0.07208103400558495	0.09223495640000336	0.07464283915303654	0.07327271212109361	0.08385720667920997	0.08433162203963816	0.08363828101747958	0.11969485611081129	0.10773297082702726	0.10807565294144478	0.09384114115018753	0.08715508325440965	0.09891304218821799	0.10500256481454551	0.08711431397255572	0.10182170614210276	0.11660360080247176	0.10921265347228724	0.10921265347228724	0.10921265347228724	0.10921265347228724	0.10921265347228724	0.10921265347228724	0.10921265347228724	0.10921265347228724	0.10921265347228724	0.10921265347228724	0.10921265347228724	0.10921265347228724	0.10921265347228724	0.10921265347228724	0.10921265347228724	0.10921265347228724	0.10921265347228724	0.10921265347228724	0.10921265347228724
0.041130291729341545	0.045627571842332695	0.05416774542152187	0.05276930189061307	0.05660042646362821	0.039224972995357286	0.04024293309594722	0.042712660492919836	0.05771227133126264	0.05976449664201198	0.05504045175970525	0.06258148709404335	0.04424034243270815	0.05190686581530902	0.06627531242377913	0.06852718718209216	0.07727916912085389	0.05941556608936219	0.049448370982887374	0.05547148657885502	0.06225784615337306	0.07379458147006991	0.07259562717768747	0.0647808851189148	0.058328094029727696	0.06342804665157607	0.06711891350714973	0.0652218358479404	0.057360862501893116	0.058134655071461046	0.06664480771172145	0.06238973139159125	0.06238973139159125	0.06238973139159125	0.06238973139159125	0.06238973139159125	0.06238973139159125	0.06238973139159125	0.06238973139159125	0.06238973139159125	0.06238973139159125	0.06238973139159125	0.06238973139159125	0.06238973139159125	0.06238973139159125	0.06238973139159125	0.06238973139159125	0.06238973139159125	0.06238973139159125	0.06238973139159125
0.06816404661918345	0.07391703925285527	0.07693502618173462	0.06954216796560853	0.07271463608622147	0.09639299613272828	0.08221316867868318	0.05454910169059689	0.06228107851694634	0.0608275145369542	0.07781315186687762	0.08030984599830772	0.0737900592142459	0.08723986857735942	0.08515160271562884	0.09022555294670057	0.0752495880002135	0.07441272085298857	0.07775767195055874	0.09131293995343945	0.07134126908046749	0.07953657863862015	0.07402089775141624	0.09658176724992067	0.060307270929247474	0.09050952961024145	0.08858814912510878	0.07635863852094647	0.09144011757310329	0.08055102976382798	0.06956950389005169	0.07506026682693984	0.07506026682693984	0.07506026682693984	0.07506026682693984	0.07506026682693984	0.07506026682693984	0.07506026682693984	0.07506026682693984	0.07506026682693984	0.07506026682693984	0.07506026682693984	0.07506026682693984	0.07506026682693984	0.07506026682693984	0.07506026682693984	0.07506026682693984	0.07506026682693984	0.07506026682693984	0.07506026682693984
0.0618335523785396	0.0885488566127824	0.08601055427354175	0.056344885724135964	0.07361099715255452	0.07167013219528011	0.05103490416089138	0.06807610634449049	0.08786774446461404	0.09734143625884767	0.08598947334680308	0.09891773437909782	0.09286799944374276	0.0708785269378622	0.08812137109075967	0.07319132437778025	0.0859268914178054	0.07001504530655908	0.08019752456219938	0.07012466984943301	0.08606011999061923	0.0944271496597684	0.09862203639433036	0.12293831295671474	0.08913705855911566	0.10370680854852841	0.07309780982000226	0.08598698837643129	0.08122203855005365	0.08650134915218412	0.0799456076211529	0.09122626566695309	0.08558593664405299	0.08558593664405299	0.08558593664405299	0.08558593664405299	0.08558593664405299	0.08558593664405299	0.08558593664405299	0.08558593664405299	0.08558593664405299	0.08558593664405299	0.08558593664405299	0.08558593664405299	0.08558593664405299	0.08558593664405299	0.08558593664405299	0.08558593664405299	0.08558593664405299	0.08558593664405299
0.05207501094406596	0.07107289382181288	0.05834626382112545	0.09238715831887694	0.07821404009599467	0.08121862574041805	0.09394720307715829	0.11544790629180171	0.09363807684386405	0.0868117115518096	0.09550747340359249	0.07625678540130021	0.09924968646414617	0.10249732985164521	0.0989233332052669	0.09964475094012029	0.06954121950858236	0.12225345715005989	0.10166668895724208	0.08884679241783396	0.06773043232561529	0.09490826222154827	0.0970204577389023	0.09191151597310883	0.09200320432149751	0.09178645772398099	0.09457518022053463	0.08634620315826456	0.07756301545530958	0.08936315101719557	0.08346308323625257	0.08346308323625257	0.08346308323625257	0.08346308323625257	0.08346308323625257	0.08346308323625257	0.08346308323625257	0.08346308323625257	0.08346308323625257	0.08346308323625257	0.08346308323625257	0.08346308323625257	0.08346308323625257	0.08346308323625257	0.08346308323625257	0.08346308323625257	0.08346308323625257	0.08346308323625257	0.08346308323625257	0.08346308323625257
0.07967468417229169	0.09614129868575555	0.05789276704484087	0.0655330460389423	0.06623198689497377	0.08399393688186026	0.08361658573696788	0.07725983092125994	0.09668289370901052	0.09297572482724359	0.08016673404407626	0.09340633972694791	0.08143508564108679	0.05922888559041382	0.06215999120448191	0.06856959368394135	0.0883654537428479	0.09347839094509582	0.094539398376036	0.09168289316039045	0.08542627419981633	0.0945055857173554	0.08818822632046601	0.0913469060189107	0.0913469060189107	0.0913469060189107	0.0913469060189107	0.0913469060189107	0.0913469060189107	0.0913469060189107	0.0913469060189107	0.0913469060189107	0.0913469060189107	0.0913469060189107	0.0913469060189107	0.0913469060189107	0.0913469060189107	0.0913469060189107	0.0913469060189107	0.0913469060189107	0.0913469060189107	0.0913469060189107	0.0913469060189107	0.0913469060189107	0.0913469060189107	0.0913469060189107	0.0913469060189107	0.0913469060189107	0.0913469060189107	0.0913469060189107
0.06652307209648457	0.058323863941902254	0.07625446203490827	0.04802641755445488	0.06080655368247251	0.07819442750550377	0.07349834405106695	0.050316853216231756	0.09493041883973147	0.09055348226482744	0.07284503717619387	0.09727428383051678	0.1007412763102791	0.08689407025701905	0.08650898427387571	0.08365005216974933	0.10055874829839515	0.09982528489509072	0.08534248896883191	0.09673174340703772	0.08567691174422924	0.10595323715223115	0.09199402943932114	0.09897363329577614	0.09897363329577614	0.09897363329577614	0.09897363329577614	0.09897363329577614	0.09897363329577614	0.09897363329577614	0.09897363329577614	0.09897363329577614	0.09897363329577614	0.09897363329577614	0.09897363329577614	0.09897363329577614	0.09897363329577614	0.09897363329577614	0.09897363329577614	0.09897363329577614	0.09897363329577614	0.09897363329577614	0.09897363329577614	0.09897363329577614	0.09897363329577614	0.09897363329577614	0.09897363329577614	0.09897363329577614	0.09897363329577614	0.09897363329577614
0.12615357589524515	0.06800610417647764	0.1384669141629051	0.12514895760530384	0.0750595653781918	0.08627894563087263	0.10561417748878213	0.07908173846479692	0.1364125821386973	0.09411527006819219	0.09058700344793146	0.1586095229287308	0.12058831128568648	0.1309426239399285	0.12098049340068372	0.11866051462589437	0.13762542598232122	0.1031290359338817	0.10654249119685712	0.15260521255442866	0.11213114788125973	0.09229483560676884	0.09886353578642497	0.13129098725933533	0.10146290677709531	0.09751668318724048	0.10838411942257001	0.12406421846387669	0.11886439743089758	0.12913401633988372	0.12399920688539065	0.12399920688539065	0.12399920688539065	0.12399920688539065	0.12399920688539065	0.12399920688539065	0.12399920688539065	0.12399920688539065	0.12399920688539065	0.12399920688539065	0.12399920688539065	0.12399920688539065	0.12399920688539065	0.12399920688539065	0.12399920688539065	0.12399920688539065	0.12399920688539065	0.12399920688539065	0.12399920688539065	0.12399920688539065
0.05395607252637769	0.07560213814158236	0.08806968251285632	0.08473145259560391	0.09206178693357196	0.07719440205760675	0.058562511279890324	0.07044297223630341	0.07553926464262144	0.0603280545053792	0.08093858915605173	0.08499982081160647	0.07962156581094759	0.09769535467404769	0.07199295775561457	0.05634839548248974	0.0804917430713155	0.1005127511416532	0.06680411465741376	0.08004610594290319	0.07832010741945179	0.08002078152290516	0.07304719825188846	0.1125332188570356	0.07864390302526914	0.0697994335694929	0.07803097151268129	0.09209876433463078	0.06393645995561174	0.0711297768782427	0.0789803590988178	0.0574345745390639	0.06820746681894085	0.06820746681894085	0.06820746681894085	0.06820746681894085	0.06820746681894085	0.06820746681894085	0.06820746681894085	0.06820746681894085	0.06820746681894085	0.06820746681894085	0.06820746681894085	0.06820746681894085	0.06820746681894085	0.06820746681894085	0.06820746681894085	0.06820746681894085	0.06820746681894085	0.06820746681894085
0.06491887312239354	0.06736018183150073	0.07089344221573102	0.08824509222848045	0.0635299769067928	0.08393425291831687	0.06908410481730647	0.08769926433690957	0.06798592085398059	0.11003864662469508	0.09862229697942722	0.07843360179456671	0.0916128744106367	0.0751697253339213	0.09562216014393476	0.06160246085218874	0.06895223204700876	0.08028505605956061	0.0692355338875713	0.10179128833760537	0.08719564574249605	0.09485410156798255	0.08758365645180356	0.07900192571427904	0.08977590293788393	0.09178204439462462	0.06942363163326604	0.09236770398929152	0.08928620974638818	0.07137490743391697	0.06638850514867276	0.09900143290186951	0.06639785004776362	0.10317713793266797	0.07952611919891173	0.09135162856578985	0.09135162856578985	0.09135162856578985	0.09135162856578985	0.09135162856578985	0.09135162856578985	0.09135162856578985	0.09135162856578985	0.09135162856578985	0.09135162856578985	0.09135162856578985	0.09135162856578985	0.09135162856578985	0.09135162856578985	0.09135162856578985
0.04544836728713124	0.032674633685978095	0.029406257536165888	0.0338216906365244	0.0360153712048463	0.05518550910169765	0.058222721951057724	0.05384317093140348	0.036509109215874046	0.032004656530447706	0.050466422051577677	0.04151871190390656	0.0583377279973844	0.03613047412813481	0.045916140369771714	0.037438585816136814	0.024829712422402266	0.037979113107129495	0.05046554472659743	0.03636740113667106	0.03834699158859162	0.05090951506899372	0.04538686163742919	0.046675494184471145	0.0464950424522915	0.05247529481236409	0.03077129204719238	0.052773352637759695	0.041772322342476034	0.041772322342476034	0.041772322342476034	0.041772322342476034	0.041772322342476034	0.041772322342476034	0.041772322342476034	0.041772322342476034	0.041772322342476034	0.041772322342476034	0.041772322342476034	0.041772322342476034	0.041772322342476034	0.041772322342476034	0.041772322342476034	0.041772322342476034	0.041772322342476034	0.041772322342476034	0.041772322342476034	0.041772322342476034	0.041772322342476034	0.041772322342476034
0.19637737230595753	0.15245410595798392	0.2074713172277511	0.1876393697042787	0.12539507720317558	0.19547301592924735	0.176176487072685	0.1364576499592423	0.19601792459160655	0.16639013501677463	0.1888045628992824	0.19176079029384366	0.21195148302977992	0.17838454225381284	0.21753911881777566	0.1690641052091211	0.15989638609439794	0.14940245717436257	0.1437967736077306	0.18242240590098782	0.14741860653844158	0.18160036596505677	0.13052590453387475	0.17566230198123117	0.20397626993800277	0.17360453753205232	0.1751847223423524	0.16908031296179205	0.18917972067574287	0.17913001681876747	0.17913001681876747	0.17913001681876747	0.17913001681876747	0.17913001681876747	0.17913001681876747	0.17913001681876747	0.17913001681876747	0.17913001681876747	0.17913001681876747	0.17913001681876747	0.17913001681876747	0.17913001681876747	0.17913001681876747	0.17913001681876747	0.17913001681876747	0.17913001681876747	0.17913001681876747	0.17913001681876747	0.17913001681876747	0.17913001681876747
0.0857428912270551	0.09458787653744068	0.10271200919175683	0.07571256686810005	0.08982511968140719	0.0745685949473315	0.07241572620985622	0.08202100361663402	0.09004023368691304	0.07706674037736301	0.08788830490877281	0.08497454295974163	0.08570257956409444	0.0648672843698375	0.09313036100973872	0.08326618493043308	0.08614466742525084	0.08074741438427602	0.08062946830831337	0.0806900517061208	0.08885111133482329	0.07365687460378992	0.08616331426004988	0.10224544076692353	0.07458517651272863	0.08558946171367235	0.0800873191132005	0.0800873191132005	0.0800873191132005	0.0800873191132005	0.0800873191132005	0.0800873191132005	0.0800873191132005	0.0800873191132005	0.0800873191132005	0.0800873191132005	0.0800873191132005	0.0800873191132005	0.0800873191132005	0.0800873191132005	0.0800873191132005	0.0800873191132005	0.0800873191132005	0.0800873191132005	0.0800873191132005	0.0800873191132005	0.0800873191132005	0.0800873191132005	0.0800873191132005	0.0800873191132005
0.09824359842746969	0.09254952739082853	0.09696253455468894	0.09222798146421125	0.08982043940447047	0.0884684395612425	0.07326797686079892	0.07841784980840083	0.10308208613236851	0.08592704034532314	0.09660481237789156	0.06406680331434306	0.08597570139739921	0.09414009815911328	0.06448810343126415	0.09082425784151153	0.07459520808181176	0.09280368652802135	0.0846908425116672	0.07752964886061847	0.08646677314589395	0.08442314434779459	0.08544495874684427	0.08544495874684427	0.08544495874684427	0.08544495874684427	0.08544495874684427	0.08544495874684427	0.08544495874684427	0.08544495874684427	0.08544495874684427	0.08544495874684427	0.08544495874684427	0.08544495874684427	0.08544495874684427	0.08544495874684427	0.08544495874684427	0.08544495874684427	0.08544495874684427	0.08544495874684427	0.08544495874684427	0.08544495874684427	0.08544495874684427	0.08544495874684427	0.08544495874684427	0.08544495874684427	0.08544495874684427	0.08544495874684427	0.08544495874684427	0.08544495874684427
0.04875946654620825	0.06475401947817763	0.06052131728333736	0.05969845244332109	0.07273940136212842	0.06166796994572202	0.06996303089347712	0.06513585194530348	0.0673057691776704	0.0615872906315683	0.0648097812663817	0.07352067880764405	0.05277129270409748	0.08174271365090127	0.06670511571826784	0.07483193109910785	0.08216221732086175	0.07829048430921216	0.06284112365581784	0.07202202911464096	0.07106916295427011	0.0770011435274373	0.058564080861970465	0.0674519817184183	0.06663608398636905	0.0756842415967037	0.06627524398453705	0.07097974279062037	0.07097974279062037	0.07097974279062037	0.07097974279062037	0.07097974279062037	0.07097974279062037	0.07097974279062037	0.07097974279062037	0.07097974279062037	0.07097974279062037	0.07097974279062037	0.07097974279062037	0.07097974279062037	0.07097974279062037	0.07097974279062037	0.07097974279062037	0.07097974279062037	0.07097974279062037	0.07097974279062037	0.07097974279062037	0.07097974279062037	0.07097974279062037	0.07097974279062037
0.08697013026979251	0.08615890939675067	0.09435341383654294	0.12270518371002259	0.0827702712099911	0.08664859081851058	0.10797865906664865	0.10733186445838944	0.08416460369165386	0.07623443250830032	0.09388937374639594	0.0890830228833566	0.10691242060074929	0.09776940942417404	0.08761746324488895	0.125108542574854	0.11977051515670635	0.09774525611260446	0.11553639654832039	0.07577857986083167	0.101943907894618	0.09931261708942113	0.07884126530204341	0.06980607534784676	0.09145321849314633	0.10158690332296748	0.061071854561597944	0.07293230678881245	0.08603647822393798	0.07948439250637522	0.07948439250637522	0.07948439250637522	0.07948439250637522	0.07948439250637522	0.07948439250637522	0.07948439250637522	0.07948439250637522	0.07948439250637522	0.07948439250637522	0.07948439250637522	0.07948439250637522	0.07948439250637522	0.07948439250637522	0.07948439250637522	0.07948439250637522	0.07948439250637522	0.07948439250637522	0.07948439250637522	0.07948439250637522	0.07948439250637522
0.06062847021823317	0.10134716494155967	0.09779281490792029	0.06514470449166311	0.08027082035364835	0.09926498433705483	0.08020186967097916	0.1107789604630026	0.09650001504498026	0.10702802078917634	0.0745435317850381	0.07460638680994351	0.08653036916309324	0.08226607566671588	0.10983283048030373	0.06813049625266565	0.06601198796969565	0.0859444795224988	0.08352997136341234	0.08863720287035662	0.08796349924391245	0.0845121248839198	0.0820738790672055	0.10848572141711785	0.09390136444013031	0.10083391280375019	0.09408050292089604	0.08579374329253668	0.09171064738816025	0.09378999202813572	0.11364164217012686	0.1006853785922519	0.09120815861094621	0.09363037610174337	0.09655947001158119	0.09138562896853739	0.11534143824861837	0.09902510500873195	0.10718327162867516	0.10718327162867516	0.10718327162867516	0.10718327162867516	0.10718327162867516	0.10718327162867516	0.10718327162867516	0.10718327162867516	0.10718327162867516	0.10718327162867516	0.10718327162867516	0.10718327162867516
0.07066813229240224	0.08882716989594865	0.09707217837085685	0.06983993005340815	0.0752542336240396	0.06407731124508402	0.07699457652057677	0.060914967222944	0.07121963189361064	0.08927307826888785	0.05038692555151385	0.06324835270207267	0.06005587045766404	0.07943707393106472	0.0757297170085952	0.06732109325936689	0.05478318849257996	0.07460882239117632	0.05044569442506245	0.037466340776294	0.07073210416311357	0.07777875331395463	0.07052037558754018	0.1040832519442879	0.04483678492905782	0.07536987395872335	0.06414451521864815	0.06282934572825954	0.06424624450320796	0.07330175002578637	0.06848361489722003	0.05771045954138596	0.06367381688900804	0.0338596081457017	0.10565837569118773	0.06471970846255358	0.05554991436452189	0.07856297991998223	0.05868304365213634	0.06930298734405888	0.07462512955346697	0.07289889438772983	0.0737620119705984	0.0737620119705984	0.0737620119705984	0.0737620119705984	0.0737620119705984	0.0737620119705984	0.0737620119705984	0.0737620119705984
0.05471265410996417	0.06603444112002804	0.02877525514220253	0.03916010208204926	0.04923114992758675	0.039093944701888546	0.051189728840321205	0.04744748951617174	0.049897461160841816	0.04339070064715399	0.06276977935299162	0.04620342701750381	0.05523245797568669	0.05741620911265002	0.04595817648512583	0.042784996741688834	0.06436669414315004	0.05588996123590684	0.03938295762093126	0.04759252338702913	0.0662437072061884	0.06390945975364408	0.052249077253821066	0.05664624435524803	0.058181956768166454	0.08507252019674993	0.05757607075458035	0.0484324927788088	0.053004281766694576	0.053004281766694576	0.053004281766694576	0.053004281766694576	0.053004281766694576	0.053004281766694576	0.053004281766694576	0.053004281766694576	0.053004281766694576	0.053004281766694576	0.053004281766694576	0.053004281766694576	0.053004281766694576	0.053004281766694576	0.053004281766694576	0.053004281766694576	0.053004281766694576	0.053004281766694576	0.053004281766694576	0.053004281766694576	0.053004281766694576	0.053004281766694576
0.053257095274400125	0.07930686720690282	0.07488924771694917	0.09125604518774104	0.07123022667347513	0.08266410677559838	0.0650121373229037	0.071059398476992	0.07410537338813668	0.09137189493058036	0.07495570086484644	0.0887767262140369	0.07028715710324283	0.08103022894382003	0.07295626793701246	0.061770606645485615	0.07714283369142869	0.08430332500857422	0.07351486933939763	0.057479488398747856	0.06902071223335307	0.08820743219546111	0.07100343838925512	0.09159045818618887	0.057720325295995675	0.07465539174109227	0.07465539174109227	0.07465539174109227	0.07465539174109227	0.07465539174109227	0.07465539174109227	0.07465539174109227	0.07465539174109227	0.07465539174109227	0.07465539174109227	0.07465539174109227	0.07465539174109227	0.07465539174109227	0.07465539174109227	0.07465539174109227	0.07465539174109227	0.07465539174109227	0.07465539174109227	0.07465539174109227	0.07465539174109227	0.07465539174109227	0.07465539174109227	0.07465539174109227	0.07465539174109227	0.07465539174109227
0.04631343849851382	0.0509877013979496	0.05775814876266145	0.05674850770220945	0.06009129723164682	0.05727521414217646	0.06658437677150694	0.05843255825591773	0.05021982582275305	0.061501031279504716	0.05607265480507563	0.04192584923097613	0.05242478225515455	0.0558093954333984	0.057556743848255196	0.05020897812444681	0.04935657361050968	0.06424964724423242	0.06727952662063898	0.05520498359840525	0.056893430504317576	0.056049207051361405	0.056049207051361405	0.056049207051361405	0.056049207051361405	0.056049207051361405	0.056049207051361405	0.056049207051361405	0.056049207051361405	0.056049207051361405	0.056049207051361405	0.056049207051361405	0.056049207051361405	0.056049207051361405	0.056049207051361405	0.056049207051361405	0.056049207051361405	0.056049207051361405	0.056049207051361405	0.056049207051361405	0.056049207051361405	0.056049207051361405	0.056049207051361405	0.056049207051361405	0.056049207051361405	0.056049207051361405	0.056049207051361405	0.056049207051361405	0.056049207051361405	0.056049207051361405
0.05795558017835947	0.050321727152790235	0.033102986149578316	0.05677176304042141	0.052481478157931784	0.06304663721488099	0.055429895751240854	0.05505687967653608	0.049489318051671255	0.062336505688847944	0.04961910967329422	0.0701469207662039	0.046130827177044816	0.04269360326287411	0.05687079763018325	0.07010592646080221	0.056400356758850495	0.06561153453522695	0.06600821906234339	0.06252847418704494	0.07109187578542582	0.07286249571290068	0.06431346138007311	0.0685879785464869	0.0685879785464869	0.0685879785464869	0.0685879785464869	0.0685879785464869	0.0685879785464869	0.0685879785464869	0.0685879785464869	0.0685879785464869	0.0685879785464869	0.0685879785464869	0.0685879785464869	0.0685879785464869	0.0685879785464869	0.0685879785464869	0.0685879785464869	0.0685879785464869	0.0685879785464869	0.0685879785464869	0.0685879785464869	0.0685879785464869	0.0685879785464869	0.0685879785464869	0.0685879785464869	0.0685879785464869	0.0685879785464869	0.0685879785464869
0.061636548208334245	0.06390510108088372	0.0770292800606498	0.0689875315722723	0.058446426208501066	0.07104679328568067	0.07354591892074325	0.067828874548086	0.07598485188611873	0.06381055134917125	0.06550378283524129	0.07509260420383902	0.056525362059289846	0.07504249130662267	0.053946827387328894	0.0808797682194514	0.06496306662045392	0.08133160699230559	0.08748435439498005	0.07044809829116948	0.07900993358275485	0.07472901593696217	0.07472901593696217	0.07472901593696217	0.07472901593696217	0.07472901593696217	0.07472901593696217	0.07472901593696217	0.07472901593696217	0.07472901593696217	0.07472901593696217	0.07472901593696217	0.07472901593696217	0.07472901593696217	0.07472901593696217	0.07472901593696217	0.07472901593696217	0.07472901593696217	0.07472901593696217	0.07472901593696217	0.07472901593696217	0.07472901593696217	0.07472901593696217	0.07472901593696217	0.07472901593696217	0.07472901593696217	0.07472901593696217	0.07472901593696217	0.07472901593696217	0.07472901593696217
0.057154860022516955	0.07564697232308594	0.08462012249562316	0.09230829621054903	0.08367894817901717	0.08715244649876024	0.07958489839498128	0.10274872593659902	0.08247516506802985	0.09216862516810781	0.07169734053743405	0.07828712573519475	0.08605163790742287	0.09383609305205283	0.07866217640535773	0.06782139388264527	0.07958363687628789	0.06416492916492508	0.09319297740300635	0.07373479668084468	0.08977180242236406	0.07463187632927698	0.09146321570195116	0.09149607158615547	0.09997763833176157	0.0957368549589585	0.0957368549589585	0.0957368549589585	0.0957368549589585	0.0957368549589585	0.0957368549589585	0.0957368549589585	0.0957368549589585	0.0957368549589585	0.0957368549589585	0.0957368549589585	0.0957368549589585	0.0957368549589585	0.0957368549589585	0.0957368549589585	0.0957368549589585	0.0957368549589585	0.0957368549589585	0.0957368549589585	0.0957368549589585	0.0957368549589585	0.0957368549589585	0.0957368549589585	0.0957368549589585	0.0957368549589585
0.08250419788876981	0.08773824515100657	0.10089331056462451	0.05716973736396139	0.08789086989998317	0.07082960607246494	0.0723985120049421	0.08785877317059337	0.09889668652975965	0.056961314586624984	0.0780640653971368	0.12041070295089709	0.09056677239400487	0.08648977807091035	0.06614444449471561	0.09641008010467561	0.10074165819152009	0.09619080172953995	0.09488432416114821	0.103008876025715	0.0989466000934316	0.0989466000934316	0.0989466000934316	0.0989466000934316	0.0989466000934316	0.0989466000934316	0.0989466000934316	0.0989466000934316	0.0989466000934316	0.0989466000934316	0.0989466000934316	0.0989466000934316	0.0989466000934316	0.0989466000934316	0.0989466000934316	0.0989466000934316	0.0989466000934316	0.0989466000934316	0.0989466000934316	0.0989466000934316	0.0989466000934316	0.0989466000934316	0.0989466000934316	0.0989466000934316	0.0989466000934316	0.0989466000934316	0.0989466000934316	0.0989466000934316	0.0989466000934316	0.0989466000934316
0.054532390840178004	0.05739516955552123	0.06315447181830415	0.06737854469611587	0.067265759895301	0.05670049347665518	0.07576179102729622	0.06468692474022511	0.07197407947507431	0.05555015917008141	0.06598295085885848	0.043754521415793564	0.07100438932915872	0.0602235256905523	0.060700690673778444	0.04662100552541085	0.05268702624952861	0.052360085891853335	0.06599567782690093	0.05224321903852939	0.06600122952037958	0.06094010881761704	0.06347066916899831	0.06347066916899831	0.06347066916899831	0.06347066916899831	0.06347066916899831	0.06347066916899831	0.06347066916899831	0.06347066916899831	0.06347066916899831	0.06347066916899831	0.06347066916899831	0.06347066916899831	0.06347066916899831	0.06347066916899831	0.06347066916899831	0.06347066916899831	0.06347066916899831	0.06347066916899831	0.06347066916899831	0.06347066916899831	0.06347066916899831	0.06347066916899831	0.06347066916899831	0.06347066916899831	0.06347066916899831	0.06347066916899831	0.06347066916899831	0.06347066916899831
0.07655868181254966	0.07388904489933125	0.08977280827857281	0.07073560400618761	0.07057209321435802	0.08060066616471415	0.07931426937314813	0.06358458662369933	0.06656989100775723	0.09383025209473356	0.08054186263109926	0.07631032047634066	0.10650300790968328	0.059592428335786055	0.07615207212303576	0.09325451269460075	0.08372724918215387	0.08992614784655516	0.08882965573834305	0.05531877683799843	0.07207421628817075	0.07207421628817075	0.07207421628817075	0.07207421628817075	0.07207421628817075	0.07207421628817075	0.07207421628817075	0.07207421628817075	0.07207421628817075	0.07207421628817075	0.07207421628817075	0.07207421628817075	0.07207421628817075	0.07207421628817075	0.07207421628817075	0.07207421628817075	0.07207421628817075	0.07207421628817075	0.07207421628817075	0.07207421628817075	0.07207421628817075	0.07207421628817075	0.07207421628817075	0.07207421628817075	0.07207421628817075	0.07207421628817075	0.07207421628817075	0.07207421628817075	0.07207421628817075	0.07207421628817075
0.06446723993503492	0.06856415834977858	0.05609292850869671	0.06966559082609619	0.10746187384660753	0.05667664986296104	0.10872545060423584	0.06107029249299188	0.11170251284151753	0.09699265545290411	0.08210528237062074	0.09633008216677447	0.07627601044518806	0.07749883981009907	0.06301697774098862	0.08554592537752313	0.044200931347607886	0.06967557748523624	0.08961318627128412	0.07106352756510267	0.06422343769101392	0.10099788180727569	0.056194392227023084	0.10839668576348813	0.08526711206835016	0.05987661784991173	0.094447214733791	0.09441137578717354	0.09981004722814826	0.07536243464504364	0.08465045058723544	0.09497180052936924	0.09604499577342283	0.08110873306631183	0.06673740204249726	0.07392306755440455	0.07392306755440455	0.07392306755440455	0.07392306755440455	0.07392306755440455	0.07392306755440455	0.07392306755440455	0.07392306755440455	0.07392306755440455	0.07392306755440455	0.07392306755440455	0.07392306755440455	0.07392306755440455	0.07392306755440455	0.07392306755440455
0.06755804861724776	0.08584096002517407	0.07336334245182577	0.06851244749139224	0.07639627940486245	0.07912694571407348	0.07972429889498635	0.07450251545635232	0.11102788941028655	0.07932193409386289	0.07832160666292945	0.07710421213837133	0.09229718113735261	0.08273180116592627	0.07286564213965947	0.06910042145702572	0.07098303179834259	0.07098303179834259	0.07098303179834259	0.07098303179834259	0.07098303179834259	0.07098303179834259	0.07098303179834259	0.07098303179834259	0.07098303179834259	0.07098303179834259	0.07098303179834259	0.07098303179834259	0.07098303179834259	0.07098303179834259	0.07098303179834259	0.07098303179834259	0.07098303179834259	0.07098303179834259	0.07098303179834259	0.07098303179834259	0.07098303179834259	0.07098303179834259	0.07098303179834259	0.07098303179834259	0.07098303179834259	0.07098303179834259	0.07098303179834259	0.07098303179834259	0.07098303179834259	0.07098303179834259	0.07098303179834259	0.07098303179834259	0.07098303179834259	0.07098303179834259
0.08026681476280345	0.09215129908120363	0.08658178166298254	0.07794513970131489	0.07887823040903878	0.07339181743067781	0.09142383193391788	0.05745301729552298	0.07804399797835743	0.07996430942316207	0.08014280844888574	0.08989896436989689	0.09621014677484512	0.08183764322148089	0.0920291830256019	0.0809728036166226	0.06852274281565639	0.09138466466790963	0.07372179161179843	0.08744891033358324	0.077657937881403	0.09517955273908624	0.0868793095546235	0.07806295410105141	0.08247113182783745	0.08247113182783745	0.08247113182783745	0.08247113182783745	0.08247113182783745	0.08247113182783745	0.08247113182783745	0.08247113182783745	0.08247113182783745	0.08247113182783745	0.08247113182783745	0.08247113182783745	0.08247113182783745	0.08247113182783745	0.08247113182783745	0.08247113182783745	0.08247113182783745	0.08247113182783745	0.08247113182783745	0.08247113182783745	0.08247113182783745	0.08247113182783745	0.08247113182783745	0.08247113182783745	0.08247113182783745	0.08247113182783745
0.11449492185906802	0.12276585569413141	0.16810114431660442	0.10484913640656165	0.1105842962974739	0.09714448826608713	0.11282843958001032	0.16837698188634018	0.12106404318867386	0.11675235971870135	0.13463979106207477	0.09700180955959974	0.11214299989759899	0.11837765441287099	0.12875172630020523	0.11808665441591627	0.1451879963997329	0.12099300012657528	0.13309049826315408	0.13309049826315408	0.13309049826315408	0.13309049826315408	0.13309049826315408	0.13309049826315408	0.13309049826315408	0.13309049826315408	0.13309049826315408	0.13309049826315408	0.13309049826315408	0.13309049826315408	0.13309049826315408	0.13309049826315408	0.13309049826315408	0.13309049826315408	0.13309049826315408	0.13309049826315408	0.13309049826315408	0.13309049826315408	0.13309049826315408	0.13309049826315408	0.13309049826315408	0.13309049826315408	0.13309049826315408	0.13309049826315408	0.13309049826315408	0.13309049826315408	0.13309049826315408	0.13309049826315408	0.13309049826315408	0.13309049826315408
0.06563060743436122	0.10292704314013755	0.09949471753602948	0.0856207827103621	0.09440295761256413	0.09304666851282115	0.0962393016956504	0.09870199548557569	0.08443836533954797	0.11129167567364061	0.09371734081045505	0.08595946777686345	0.08451992969972652	0.09740139178610607	0.06859510543108766	0.08329635015944636	0.08814843508749083	0.07520762125899103	0.07023257064200206	0.07110205838093446	0.08290350361408483	0.07700278099750964	0.07700278099750964	0.07700278099750964	0.07700278099750964	0.07700278099750964	0.07700278099750964	0.07700278099750964	0.07700278099750964	0.07700278099750964	0.07700278099750964	0.07700278099750964	0.07700278099750964	0.07700278099750964	0.07700278099750964	0.07700278099750964	0.07700278099750964	0.07700278099750964	0.07700278099750964	0.07700278099750964	0.07700278099750964	0.07700278099750964	0.07700278099750964	0.07700278099750964	0.07700278099750964	0.07700278099750964	0.07700278099750964	0.07700278099750964	0.07700278099750964	0.07700278099750964
0.09957995070841902	0.12205291657605548	0.08008607802004537	0.11374238959540393	0.11328303502011358	0.11674484907832623	0.103750933801655	0.08186029485557605	0.08636354673569685	0.10657916366505675	0.0964713552003768	0.0964713552003768	0.0964713552003768	0.0964713552003768	0.0964713552003768	0.0964713552003768	0.0964713552003768	0.0964713552003768	0.0964713552003768	0.0964713552003768	0.0964713552003768	0.0964713552003768	0.0964713552003768	0.0964713552003768	0.0964713552003768	0.0964713552003768	0.0964713552003768	0.0964713552003768	0.0964713552003768	0.0964713552003768	0.0964713552003768	0.0964713552003768	0.0964713552003768	0.0964713552003768	0.0964713552003768	0.0964713552003768	0.0964713552003768	0.0964713552003768	0.0964713552003768	0.0964713552003768	0.0964713552003768	0.0964713552003768	0.0964713552003768	0.0964713552003768	0.0964713552003768	0.0964713552003768	0.0964713552003768	0.0964713552003768	0.0964713552003768	0.0964713552003768
0.10293659353338278	0.08856192107642112	0.11257670407093287	0.0929502105399064	0.061560888769823664	0.11014988270551357	0.07494616552105032	0.07766898159298177	0.07525914224709135	0.09104992831717026	0.09728301898201991	0.08332252880201862	0.09364798072421468	0.09802130704715407	0.07519755306471007	0.09771153788008408	0.10504407676471367	0.10610225204132595	0.10557316440301981	0.10557316440301981	0.10557316440301981	0.10557316440301981	0.10557316440301981	0.10557316440301981	0.10557316440301981	0.10557316440301981	0.10557316440301981	0.10557316440301981	0.10557316440301981	0.10557316440301981	0.10557316440301981	0.10557316440301981	0.10557316440301981	0.10557316440301981	0.10557316440301981	0.10557316440301981	0.10557316440301981	0.10557316440301981	0.10557316440301981	0.10557316440301981	0.10557316440301981	0.10557316440301981	0.10557316440301981	0.10557316440301981	0.10557316440301981	0.10557316440301981	0.10557316440301981	0.10557316440301981	0.10557316440301981	0.10557316440301981
0.05590328174211705	0.03781851762343893	0.036631216464290475	0.07091101628526274	0.04253676250870869	0.07927848289276296	0.06219535614959889	0.04904591369201199	0.06868451465498641	0.05208075261315618	0.07170090114343981	0.0480694668900512	0.07801541784572924	0.058338868655208494	0.0608875242983811	0.06674370914996253	0.09128689093717586	0.07632454232986609	0.0981882903641474	0.10727901836221786	0.0945965546705817	0.07498350721930634	0.06557305861018847	0.08207058151172546	0.07165075561096515	0.12777639872242796	0.1559776411144594	0.08430566302860992	0.12727763960064398	0.10284384437277481	0.12655456504950108	0.11469920471113795	0.11469920471113795	0.11469920471113795	0.11469920471113795	0.11469920471113795	0.11469920471113795	0.11469920471113795	0.11469920471113795	0.11469920471113795	0.11469920471113795	0.11469920471113795	0.11469920471113795	0.11469920471113795	0.11469920471113795	0.11469920471113795	0.11469920471113795	0.11469920471113795	0.11469920471113795	0.11469920471113795
0.07348352226879781	0.061163391102608405	0.09325080387766448	0.08081595778120805	0.060183209152886476	0.07999359317326704	0.051843496704511896	0.05510853554150083	0.09514870973619306	0.04996334680362879	0.0465871630330774	0.05880400305815443	0.06666688502316563	0.053373825330921366	0.07852981416510749	0.0673281285503525	0.05329784766049269	0.04613566936189155	0.050082720095802946	0.06930479206274757	0.07252775065319096	0.05731650933485404	0.08044220938405672	0.07014304416048216	0.07529262677226944	0.07529262677226944	0.07529262677226944	0.07529262677226944	0.07529262677226944	0.07529262677226944	0.07529262677226944	0.07529262677226944	0.07529262677226944	0.07529262677226944	0.07529262677226944	0.07529262677226944	0.07529262677226944	0.07529262677226944	0.07529262677226944	0.07529262677226944	0.07529262677226944	0.07529262677226944	0.07529262677226944	0.07529262677226944	0.07529262677226944	0.07529262677226944	0.07529262677226944	0.07529262677226944	0.07529262677226944	0.07529262677226944
0.06383381770498171	0.05611235020949742	0.06392944035491885	0.05769593832145431	0.07761295418245538	0.07539692556589751	0.07926661484899339	0.07362354813420494	0.061307634455741535	0.07067741728633284	0.06142671008869548	0.06605206368751416	0.06605206368751416	0.06605206368751416	0.06605206368751416	0.06605206368751416	0.06605206368751416	0.06605206368751416	0.06605206368751416	0.06605206368751416	0.06605206368751416	0.06605206368751416	0.06605206368751416	0.06605206368751416	0.06605206368751416	0.06605206368751416	0.06605206368751416	0.06605206368751416	0.06605206368751416	0.06605206368751416	0.06605206368751416	0.06605206368751416	0.06605206368751416	0.06605206368751416	0.06605206368751416	0.06605206368751416	0.06605206368751416	0.06605206368751416	0.06605206368751416	0.06605206368751416	0.06605206368751416	0.06605206368751416	0.06605206368751416	0.06605206368751416	0.06605206368751416	0.06605206368751416	0.06605206368751416	0.06605206368751416	0.06605206368751416	0.06605206368751416
0.06830731834500407	0.09829983385619634	0.11928991779598995	0.12539925732275983	0.11382766138679311	0.11820203535611726	0.13170388598166446	0.12020114709986442	0.12391274710884931	0.11027383163336636	0.09377732569114872	0.12836263201429732	0.10251240916248011	0.09582347462374728	0.12422817727750864	0.13496216852943105	0.13265637261754962	0.105164173326134	0.1189102729718418	0.1189102729718418	0.1189102729718418	0.1189102729718418	0.1189102729718418	0.1189102729718418	0.1189102729718418	0.1189102729718418	0.1189102729718418	0.1189102729718418	0.1189102729718418	0.1189102729718418	0.1189102729718418	0.1189102729718418	0.1189102729718418	0.1189102729718418	0.1189102729718418	0.1189102729718418	0.1189102729718418	0.1189102729718418	0.1189102729718418	0.1189102729718418	0.1189102729718418	0.1189102729718418	0.1189102729718418	0.1189102729718418	0.1189102729718418	0.1189102729718418	0.1189102729718418	0.1189102729718418	0.1189102729718418	0.1189102729718418
0.08403313278318567	0.10753547050504669	0.09441841213296567	0.10843310713189412	0.11232769867616886	0.12886332291852656	0.11741661087717499	0.11536540365996151	0.14172979848498168	0.07552926924416507	0.11947110623910004	0.09387133039125296	0.1122988204655002	0.1010928516237882	0.1297662562431889	0.11542955393348854	0.11542955393348854	0.11542955393348854	0.11542955393348854	0.11542955393348854	0.11542955393348854	0.11542955393348854	0.11542955393348854	0.11542955393348854	0.11542955393348854	0.11542955393348854	0.11542955393348854	0.11542955393348854	0.11542955393348854	0.11542955393348854	0.11542955393348854	0.11542955393348854	0.11542955393348854	0.11542955393348854	0.11542955393348854	0.11542955393348854	0.11542955393348854	0.11542955393348854	0.11542955393348854	0.11542955393348854	0.11542955393348854	0.11542955393348854	0.11542955393348854	0.11542955393348854	0.11542955393348854	0.11542955393348854	0.11542955393348854	0.11542955393348854	0.11542955393348854	0.11542955393348854
0.11370358702576348	0.12480887631433508	0.1207408641821121	0.10562776732168792	0.15020198332146048	0.10727994801576307	0.11625591143542417	0.1436565454375399	0.15286166303271287	0.1273427890471931	0.15391938697416843	0.09117905859835738	0.11620652245559972	0.08833116260038776	0.08755680127798336	0.12913534908973237	0.09679856228625347	0.0833854096814349	0.12341479965759078	0.11981640502548616	0.12728251715405417	0.12127399741607857	0.09044108585360094	0.12079049252565559	0.1344260105914681	0.16856846032905623	0.1150020740123247	0.1049296972500616	0.10996588563119315	0.10996588563119315	0.10996588563119315	0.10996588563119315	0.10996588563119315	0.10996588563119315	0.10996588563119315	0.10996588563119315	0.10996588563119315	0.10996588563119315	0.10996588563119315	0.10996588563119315	0.10996588563119315	0.10996588563119315	0.10996588563119315	0.10996588563119315	0.10996588563119315	0.10996588563119315	0.10996588563119315	0.10996588563119315	0.10996588563119315	0.10996588563119315
0.11086943128334481	0.11634275634608855	0.10760082292012817	0.11171648377896981	0.11658667703757274	0.11180052420778827	0.145698801049058	0.12638521585916807	0.13848245385843463	0.11270454352128642	0.10947449841656783	0.14486039638803364	0.1254855410792867	0.12199517693679775	0.1067364480876813	0.09342474513640772	0.13825477438247416	0.08721585466980533	0.1117738580538161	0.09974367415208188	0.11075664231297155	0.10223983115445888	0.1146239843604013	0.1084319077574301	0.1084319077574301	0.1084319077574301	0.1084319077574301	0.1084319077574301	0.1084319077574301	0.1084319077574301	0.1084319077574301	0.1084319077574301	0.1084319077574301	0.1084319077574301	0.1084319077574301	0.1084319077574301	0.1084319077574301	0.1084319077574301	0.1084319077574301	0.1084319077574301	0.1084319077574301	0.1084319077574301	0.1084319077574301	0.1084319077574301	0.1084319077574301	0.1084319077574301	0.1084319077574301	0.1084319077574301	0.1084319077574301	0.1084319077574301
0.08099141921669474	0.09868272241913828	0.09110442645236418	0.07544645576501638	0.10285805730527828	0.12470035292480326	0.08034942852078117	0.10128076415004554	0.07650840375432791	0.09150216890353914	0.09042072665890592	0.08949869049272725	0.0978221123928349	0.09603305396206066	0.1346024717078108	0.11666403894170815	0.10605569414318268	0.09468401173532144	0.11236802366098747	0.1160449178573886	0.08563258123615697	0.10083874954677279	0.10083874954677279	0.10083874954677279	0.10083874954677279	0.10083874954677279	0.10083874954677279	0.10083874954677279	0.10083874954677279	0.10083874954677279	0.10083874954677279	0.10083874954677279	0.10083874954677279	0.10083874954677279	0.10083874954677279	0.10083874954677279	0.10083874954677279	0.10083874954677279	0.10083874954677279	0.10083874954677279	0.10083874954677279	0.10083874954677279	0.10083874954677279	0.10083874954677279	0.10083874954677279	0.10083874954677279	0.10083874954677279	0.10083874954677279	0.10083874954677279	0.10083874954677279
0.16035670032924135	0.12385595521001991	0.1600002961145072	0.1286799253320719	0.14529120116537714	0.140899864220362	0.12796418050731226	0.13199044625296347	0.15509970057773578	0.15208312185760003	0.1206371708460139	0.11422004373049081	0.1372774465342336	0.1677221770585709	0.13356093045247372	0.13247801717216703	0.139597255574196	0.14878441450067018	0.14419083503743307	0.14419083503743307	0.14419083503743307	0.14419083503743307	0.14419083503743307	0.14419083503743307	0.14419083503743307	0.14419083503743307	0.14419083503743307	0.14419083503743307	0.14419083503743307	0.14419083503743307	0.14419083503743307	0.14419083503743307	0.14419083503743307	0.14419083503743307	0.14419083503743307	0.14419083503743307	0.14419083503743307	0.14419083503743307	0.14419083503743307	0.14419083503743307	0.14419083503743307	0.14419083503743307	0.14419083503743307	0.14419083503743307	0.14419083503743307	0.14419083503743307	0.14419083503743307	0.14419083503743307	0.14419083503743307	0.14419083503743307
0.08289201232617173	0.07648963367975668	0.06143764316103251	0.06886372276366488	0.06330360821838824	0.07116367283146802	0.07930375884734388	0.06582510084102039	0.06824215365321976	0.07161017969240246	0.08705766999220987	0.09843154083819905	0.08178560047550507	0.06909972217431369	0.0813476949625426	0.07607860557158248	0.06870847426552355	0.09601297865713122	0.07960325739465106	0.0766528717203996	0.07812806455752533	0.07812806455752533	0.07812806455752533	0.07812806455752533	0.07812806455752533	0.07812806455752533	0.07812806455752533	0.07812806455752533	0.07812806455752533	0.07812806455752533	0.07812806455752533	0.07812806455752533	0.07812806455752533	0.07812806455752533	0.07812806455752533	0.07812806455752533	0.07812806455752533	0.07812806455752533	0.07812806455752533	0.07812806455752533	0.07812806455752533	0.07812806455752533	0.07812806455752533	0.07812806455752533	0.07812806455752533	0.07812806455752533	0.07812806455752533	0.07812806455752533	0.07812806455752533	0.07812806455752533
0.0	0.00010794094236811707	0.00010794094236811707	0.0	0.04365724942879871	0.0	0.0	0.0	0.0	0.0	0.0	0.0005348556581466846	0.037763873963774806	0.0	0.029189062764686458	0.05235169240387766	0.019460060799238107	0.037763873963774806	0.04680499929102043	0.005270639938477237	0.03991916287011262	0.051581999907079526	0.00010794094236811707	0.04677461335424606	0.05415483081688858	0.08801651964836467	0.06337665506783398	0.05899983477432642	0.05411758869430678	0.04182748256411157	0.037763873963774806	0.054810457831769986	0.06931334724616485	0.06275449628732363	0.08085338023022143	0.04380794488788654	0.04560582846256913	0.02247860890173552	0.06769493592249509	0.06560246993457551	0.06740987857314572	0.06650617425386061	0.06650617425386061	0.06650617425386061	0.06650617425386061	0.06650617425386061	0.06650617425386061	0.06650617425386061	0.06650617425386061	0.06650617425386061
0.07696901452060306	0.0759957213550783	0.06712522258182803	0.09415560269269385	0.029975098084808076	0.07393698676804569	0.08324398271350998	0.13555299872678123	0.11332601206990582	0.09471092786819504	0.057326566744160035	0.10312135166616006	0.03997163547645565	0.05004344266341804	0.04982491637995209	0.0977741957900653	0.06800827560774193	0.08648989785470783	0.0	0.05160696597346096	0.06486515503707163	0.07299578637239375	0.10366446040493656	0.022637301564034904	0.06701279226901238	0.05183546131361192	0.08706612165340834	0.037615862605638185	0.08677029419107729	0.08571929714648803	0.04983973369892575	0.00011088529588926259	0.06469459251440159	0.05773456541287228	0.11138505709878384	0.09493632943919414	0.05728506918414334	0.09087859045535798	0.17094561460910818	0.10778132025259399	0.16050943183274574	0.05352715144186456	0.08201458152769556	0.06212506049597432	0.08418490729213456	0.10744861017493265	0.0958167587335336	0.0958167587335336	0.0958167587335336	0.0958167587335336
0.05677835872795196	0.05851150229651118	0.052258706140346674	0.060279321419912275	0.05546205400351315	0.06679236490918287	0.046633219217625095	0.04188057690213184	0.05407394500655678	0.044422980690310664	0.04794055829560894	0.03347749794332737	0.046535866948394816	0.05763570087639288	0.046675309301187726	0.05449732323980444	0.03994532988529508	0.05448037485991098	0.05783062057151863	0.050832018778057875	0.04161586133797086	0.06268481805391143	0.05052056431905125	0.04514900057338224	0.04685772354329938	0.060818749261090314	0.047767226994919594	0.04887732170546343	0.051534423427844596	0.03711573103489139	0.040313089840911774	0.04758376261677546	0.07073322863620964	0.051533181085246675	0.05746393798845137	0.057598052679742516	0.05311998459753634	0.05174152491901793	0.051412452940697635	0.06276134102620211	0.03940195506616138	0.051081648046181746	0.051081648046181746	0.051081648046181746	0.051081648046181746	0.051081648046181746	0.051081648046181746	0.051081648046181746	0.051081648046181746	0.051081648046181746
0.06186015406185531	0.027868071008609194	0.0429523589309707	0.04466198889208045	0.04633514090760022	0.04695857122290715	0.03856934440760837	0.03394150996356774	0.05636113614145727	0.04469015540143346	0.04917006445529514	0.06885032721277728	0.047216406532323056	0.03556735255968803	0.04421743478303356	0.029444350887240015	0.04648944652533996	0.034539284667774305	0.037801150820019565	0.06508933186671052	0.041324759342210485	0.04384522045708738	0.027397659792885005	0.03236708788514989	0.05251542165183699	0.04495736639850471	0.033517427315569004	0.054489974821655754	0.04822577614938989	0.03554964978301913	0.03888067101757568	0.045337144089129325	0.030021967840358297	0.03712230984009968	0.03929696384057183	0.048145592800230265	0.04916171068847266	0.06880838869770217	0.07166989659371113	0.06448049857035282	0.039912019761860276	0.05240532938605397	0.045581194568484376	0.030700839219244925	0.03285921305733139	0.03837237516177956	0.035615794109555475	0.035615794109555475	0.035615794109555475	0.035615794109555475
0.09526148282656895	0.05845441719586989	0.0713342443842636	0.08245044383055958	0.0878733912313569	0.1106467595916004	0.1572618726691387	0.10174254121887655	0.10634080040534842	0.1204788970808719	0.07678359015268117	0.10004642238184631	0.08058990323066796	0.09494976303892097	0.11776081104553746	0.08933748477137805	0.08866078155290988	0.11656821629849363	0.0802680903351863	0.09708345110853668	0.0926914870822813	0.0886779689086244	0.07397959601326591	0.12905896966702868	0.06821328647574208	0.09912730118803102	0.11131861593587146	0.15092086909321717	0.10858429836763452	0.12184571806816245	0.09182324731535285	0.0818711745546934	0.08934469947173225	0.10693544274598876	0.09225273009688369	0.08983028524808573	0.07379693990296476	0.11776671323526536	0.09458975667505012	0.09008140349679519	0.09880463452417972	0.07561429368081078	0.0845452913063061	0.08007979249355845	0.08007979249355845	0.08007979249355845	0.08007979249355845	0.08007979249355845	0.08007979249355845	0.08007979249355845
0.13975623534044349	0.10615002711475781	0.08150213107751442	0.09646081575603882	0.09992484431538926	0.09220635558687693	0.10814889360457709	0.1089573443256231	0.12996730696605965	0.11658383618060549	0.11741286000953155	0.10176138554959945	0.10958712277956549	0.10958712277956549	0.10958712277956549	0.10958712277956549	0.10958712277956549	0.10958712277956549	0.10958712277956549	0.10958712277956549	0.10958712277956549	0.10958712277956549	0.10958712277956549	0.10958712277956549	0.10958712277956549	0.10958712277956549	0.10958712277956549	0.10958712277956549	0.10958712277956549	0.10958712277956549	0.10958712277956549	0.10958712277956549	0.10958712277956549	0.10958712277956549	0.10958712277956549	0.10958712277956549	0.10958712277956549	0.10958712277956549	0.10958712277956549	0.10958712277956549	0.10958712277956549	0.10958712277956549	0.10958712277956549	0.10958712277956549	0.10958712277956549	0.10958712277956549	0.10958712277956549	0.10958712277956549	0.10958712277956549	0.10958712277956549
0.07667131223244374	0.11600721820714009	0.10301020186557991	0.10081554351008654	0.14221450719481676	0.10462588419485831	0.10506345487695887	0.10814382661503195	0.1167106681393753	0.1119662803979942	0.10308916926131567	0.1556012972465891	0.08287886486569361	0.11995571554272018	0.11259366775210897	0.09823711633493641	0.10368722752937741	0.10370487824030407	0.1206682667035088	0.12646355455333422	0.12340208856789436	0.10581949558408915	0.13284616885140688	0.09637247796041136	0.09452423128349509	0.14524773308629205	0.09407306898586315	0.10935491958058413	0.07995960244987046	0.13067939512080035	0.11715373229084272	0.13125744584937996	0.11987407798069781	0.11996665877764492	0.08503374833676297	0.11932006099505846	0.11770186272199028	0.11958456979779694	0.11552492834745334	0.10179693991001032	0.08577327218996905	0.09378510604998969	0.09378510604998969	0.09378510604998969	0.09378510604998969	0.09378510604998969	0.09378510604998969	0.09378510604998969	0.09378510604998969	0.09378510604998969
0.05048753911577164	0.05216393386294375	0.052009433804526446	0.04671926259884293	0.046128768307525374	0.053449337932408816	0.04054369155667257	0.03584413098326268	0.04545152395640178	0.04156677352575701	0.05961958546040239	0.043484667396413705	0.0379305833555662	0.04533223743150238	0.04157764672398058	0.051812336434594035	0.04530392912917357	0.030112825928912807	0.04190251386077162	0.041328940153522516	0.037569099857365354	0.03769292459269358	0.04520724653002824	0.03363849188841247	0.0345159584560673	0.053858230528165366	0.025118655160476625	0.03708856483815368	0.03551186957539476	0.03423695856551489	0.03010061052211699	0.0422558419879566	0.04830288881842497	0.03056578696319964	0.04482173105568468	0.040207605648618513	0.04301063197329323	0.02814754170779751	0.04051063556833084	0.029283485480230798	0.05103762216558845	0.04360722560029661	0.035375217664459925	0.03911477692455243	0.03696457053583811	0.038039673730195275	0.038039673730195275	0.038039673730195275	0.038039673730195275	0.038039673730195275
0.0	0.14191769801394288	0.0	0.11135935075566009	0.0	0.0054548851412535996	0.0	0.057421231818144465	0.17861938009176118	0.0003182997929078492	0.0	0.13139425827597795	0.03239543634571483	0.0003182997929078492	0.03759043354831185	0.0	0.1431651626094914	0.0	0.1113593507556601	0.1287379297164399	0.14348346161852893	0.0	0.18919791864993257	0.00157719991588629	0.14743129353558596	0.0054548851412535996	0.10468759345923237	0.0	0.15210669397533186	0.10081934899361755	0.03239543634571483	0.1434948953270631	0.0	0.0	0.0	0.057384465861410064	0.145572705240915	0.0	0.286309673166331	0.1113593507556601	0.05738446586141005	0.014756968213389265	0.1421382061305812	0.19270428019891186	0.0	0.09635214009945593	0.09635214009945593	0.09635214009945593	0.09635214009945593	0.09635214009945593
0.040479324147609665	0.09529519609914423	0.051872071628360786	0.07900826990756958	0.06016903004477227	0.07854518145964175	0.09813950193962302	0.07013064836585763	0.06948681955332925	0.07645592835180616	0.07728410418826684	0.11526432418171428	0.08222945083469446	0.09439894878952561	0.05242445039344087	0.0639468423093614	0.09249724133107357	0.08562548919148971	0.08880575494129087	0.08895544741680986	0.05626108665765464	0.055729938587973864	0.05415831011005717	0.047690146812137596	0.05324013666409763	0.11181666882959514	0.07946959453483599	0.07746209527387313	0.06825653077420463	0.037343849039941	0.10859342014561896	0.09222939795224884	0.11305376804089218	0.09226145966140761	0.10230457591907245	0.07058164115153268	0.04927417036034229	0.035737630222286924	0.08428154785503553	0.0758079443283627	0.07776711698413666	0.0638234802135807	0.06286162880992889	0.06334255451175479	0.06334255451175479	0.06334255451175479	0.06334255451175479	0.06334255451175479	0.06334255451175479	0.06334255451175479
0.05875511050305836	0.06683260096784545	0.06432315109619285	0.06921876883846412	0.07507009251330016	0.061422975139251816	0.06776220474449558	0.05394901736965898	0.05547195388617454	0.06590715979700759	0.07419795108883415	0.05092598584058023	0.0775416373404807	0.0686007648377957	0.06850330590426086	0.06819074616764884	0.08649046912952033	0.07722839118497093	0.059920596015359553	0.07490684025688771	0.07032586239819873	0.0746693119940706	0.06607725990351516	0.06603717196667619	0.06507233835726368	0.058992974867857616	0.06964946421343919	0.0699080736015945	0.08216803024939262	0.06807302638429766	0.08292416811291267	0.08549110256106808	0.0958501957183418	0.06171782192578565	0.06516972931287948	0.08008084692870676	0.07378933829274734	0.06873945508463063	0.07529901581282178	0.07955829431615113	0.07742865506448646	0.07742865506448646	0.07742865506448646	0.07742865506448646	0.07742865506448646	0.07742865506448646	0.07742865506448646	0.07742865506448646	0.07742865506448646	0.07742865506448646
0.06469945220619616	0.04117920462488205	0.07683403912382485	0.06466882332867052	0.05476094565607447	0.06537388155613458	0.056264905653749205	0.09707788039382234	0.05101948439966693	0.09978626028422374	0.06334394381895682	0.07159544089591569	0.07172087371232037	0.06407237567845704	0.09159905123781853	0.10391129168918835	0.1259058546342974	0.10803165216023371	0.06886759083414076	0.06461684596824795	0.04281993048006763	0.072681820183808	0.07053615104599349	0.06753037508654856	0.09250904677127003	0.07702092179165591	0.05468273838838358	0.09537513312118404	0.11622870007445676	0.0764415431332336	0.0770943743623248	0.09824006226399125	0.08220240809204526	0.08569245866543418	0.08104614396725557	0.08610393731904675	0.07494419838566817	0.07701600158885813	0.07409840312185262	0.07339682067590404	0.0696582331619818	0.07152752691894292	0.07152752691894292	0.07152752691894292	0.07152752691894292	0.07152752691894292	0.07152752691894292	0.07152752691894292	0.07152752691894292	0.07152752691894292
0.03608802998359807	0.026088852904690107	0.0549247599173353	0.046142137851493695	0.033616833818700016	0.045871740325999055	0.032911481485151384	0.0372671922202919	0.03301235595989459	0.04396633941563449	0.0355536335750473	0.04068695125549124	0.03905402825003406	0.03411615415336442	0.041928028711894924	0.03722518777625394	0.040108712040305305	0.0333739958451009	0.03391994631545473	0.036945220921564895	0.029940516143146526	0.018823447788411607	0.05073942854471783	0.039422239346702435	0.0318790503009481	0.04272166868385467	0.03961471005398093	0.027973924798560826	0.0380167265081625	0.03616199770965478	0.025111429441821737	0.03542358904650886	0.042230414354876046	0.03880649783592954	0.0346041813524429	0.03632826749710215	0.04390704828302671	0.024466219680082522	0.045708851593390894	0.03315245470374254	0.0187838747857475	0.03405682535955404	0.021805362577265	0.03615682374702068	0.05494095085055174	0.02406647408053027	0.023779174318810086	0.04076965666898744	0.054765064436364724	0.06118694778591488
0.261266561421695	0.19364275429296476	0.12176652489789776	0.0	0.004628892155402224	0.11709570167320658	0.12300918296643776	0.13307132259383142	0.0	0.0	0.10924409543666457	0.10924409543666454	0.11713763274249558	0.0	0.1348395875817668	0.0	0.027269498508612836	0.012522429461233246	0.0	0.027269498508612836	0.1680589024382046	0.0730401662975299	0.04872635860036792	0.10920271649920466	0.12176652489789776	0.26630146405836114	0.12176652489789776	0.0013383761764174029	0.12175682030278832	0.1680589024382046	0.03979192796984608	0.11709570167320658	0.18517033690181106	0.11734300514192009	0.16880104938229282	0.12042814872148039	0.027269498508612836	0.1475799326922592	0.0013383761764174029	0.12168303831101979	0.1689186730203954	0.0	0.0	0.0	0.06762133598412004	0.09449702638928496	0.12931118467492528	0.0	0.1329505781827137	0.21625371595729345
0.07957041633139599	0.10195936716732966	0.10021935784816008	0.0974315114393216	0.10295068781005823	0.08664335202216954	0.11481583706601929	0.07235744665974043	0.11173179595643407	0.10531570886636353	0.11336035972340426	0.10958364997324072	0.08228652236315322	0.10715737287529109	0.08579397014018103	0.07755610483574833	0.09036425206844163	0.09306427905114945	0.11200410487943617	0.09994043934356873	0.11281548090347823	0.06542607146754088	0.08887907179027908	0.08226982021427737	0.10390649960983947	0.08820655011759045	0.08159222901625275	0.09340529204708846	0.07241857520585135	0.09182138104625306	0.09387350586219655	0.12653485928591124	0.13292001248799293	0.09703064902185442	0.1080055915701448	0.09587974206584553	0.09786270485039472	0.08445705892413494	0.1289396953372302	0.0977254738762053	0.10716483270375804	0.10748267292898854	0.07897749211464022	0.09695734498585737	0.10405260490371367	0.08613317186845854	0.1086036167846695	0.10500917174497279	0.10340602665632438	0.10659168726340473
0.05685655704880983	0.038364177233826076	0.03789013548898737	0.037493811116070634	0.04095236632345263	0.03701401733004872	0.03983498007623164	0.04362432664895328	0.06021436929234913	0.051939323074096266	0.04156560895973432	0.05590789395673877	0.04003655391472892	0.05360652609968519	0.05545683713367765	0.04585168178862912	0.033894994062810796	0.0356365196225716	0.05476672888096341	0.03836183715893436	0.038664747928251135	0.04910347501906821	0.0441317181716784	0.04303294536047135	0.052423164732932875	0.04456500115208676	0.04600709230149882	0.04150645272157731	0.036689592636459066	0.030085460565127724	0.04757572775439663	0.03206394892924288	0.058000922627523745	0.04344972812371489	0.0409576725669211	0.04342049706786816	0.035565317363961686	0.04648903366640329	0.04496619160330725	0.05037412451428161	0.03925910647201907	0.04146467867990531	0.037207189234054194	0.03955435827054652	0.04080563404360883	0.05868584356716507	0.03337393558788398	0.02546174188449421	0.028672812943758244	0.03168136574167043
0.06260314195573143	0.05746528914361854	0.07558669539818351	0.05165812714869427	0.04900870207356709	0.06120337443142554	0.04556272227000832	0.07896009022305757	0.06413117535146788	0.056521089798357335	0.056368113116622966	0.053066626250456835	0.0698296652468135	0.052571762957131486	0.03948893237527233	0.04376747299876571	0.05126834643397299	0.037789762716954424	0.06535862028419664	0.05723099153364764	0.05894172122254323	0.042770887797336614	0.04708884306609423	0.059345812492530625	0.051424453868975165	0.05406204129278081	0.06484226451696383	0.056864999176910916	0.0515103722393835	0.035901312204341465	0.08621226390785343	0.04389318787987767	0.05800534645936741	0.043606674852574044	0.058078918029904544	0.06438407297080054	0.05861503697930911	0.06622922000990555	0.03909334960268464	0.05281717662223031	0.0380376845595109	0.060189399253448635	0.04814470110293308	0.04974172045701731	0.06028471984672792	0.05632239895393032	0.08114744819411729	0.036806673064877005	0.06529454730757248	0.06943941776890829
0.05242701573085944	0.05558369372412726	0.07044383994887425	0.06507612160433637	0.061805558618491914	0.07631104269383092	0.0680496531513453	0.05440951023097623	0.06872964746461119	0.04937967028852661	0.06958281605090973	0.05244942316866346	0.04246082387785896	0.06701444310812321	0.0644947721711231	0.0637141866568576	0.06064013230851244	0.04763357097105405	0.07600026360460096	0.0640247132277512	0.06439831667091973	0.05915195565719101	0.0528830190982298	0.07319607452157145	0.07278536252873379	0.06542699265153698	0.06581013110060349	0.06975920089912054	0.059800995581474205	0.04838786504555083	0.06545413381718014	0.05593200093077246	0.05729136474330131	0.07729477481170856	0.07342177775433593	0.05143140336708962	0.05378314131488234	0.053526711165020856	0.07633458707172765	0.06023378629971559	0.061920103370078	0.06352701487420986	0.06771226009634872	0.06561963748527928	0.06561963748527928	0.06561963748527928	0.06561963748527928	0.06561963748527928	0.06561963748527928	0.06561963748527928
0.11498332621060535	0.11225663037000416	0.11415162792441602	0.10241610292084355	0.13791820125835208	0.11432768210821932	0.11791698946615109	0.11398210215475725	0.10848144856196375	0.09742927513043148	0.12486757337910374	0.1111484242547676	0.1111484242547676	0.1111484242547676	0.1111484242547676	0.1111484242547676	0.1111484242547676	0.1111484242547676	0.1111484242547676	0.1111484242547676	0.1111484242547676	0.1111484242547676	0.1111484242547676	0.1111484242547676	0.1111484242547676	0.1111484242547676	0.1111484242547676	0.1111484242547676	0.1111484242547676	0.1111484242547676	0.1111484242547676	0.1111484242547676	0.1111484242547676	0.1111484242547676	0.1111484242547676	0.1111484242547676	0.1111484242547676	0.1111484242547676	0.1111484242547676	0.1111484242547676	0.1111484242547676	0.1111484242547676	0.1111484242547676	0.1111484242547676	0.1111484242547676	0.1111484242547676	0.1111484242547676	0.1111484242547676	0.1111484242547676	0.1111484242547676
0.09382289224051533	0.10489375590881461	0.10808866295620571	0.09271201789962888	0.08633629705357614	0.13579260703357976	0.11106445204357797	0.11106445204357797	0.11106445204357797	0.11106445204357797	0.11106445204357797	0.11106445204357797	0.11106445204357797	0.11106445204357797	0.11106445204357797	0.11106445204357797	0.11106445204357797	0.11106445204357797	0.11106445204357797	0.11106445204357797	0.11106445204357797	0.11106445204357797	0.11106445204357797	0.11106445204357797	0.11106445204357797	0.11106445204357797	0.11106445204357797	0.11106445204357797	0.11106445204357797	0.11106445204357797	0.11106445204357797	0.11106445204357797	0.11106445204357797	0.11106445204357797	0.11106445204357797	0.11106445204357797	0.11106445204357797	0.11106445204357797	0.11106445204357797	0.11106445204357797	0.11106445204357797	0.11106445204357797	0.11106445204357797	0.11106445204357797	0.11106445204357797	0.11106445204357797	0.11106445204357797	0.11106445204357797	0.11106445204357797	0.11106445204357797
0.11655731942552343	0.16652890560928565	0.17151928243452225	0.0432144734439081	0.10793408539325278	0.1760159247551353	0.12015493848433904	0.11467088448534722	0.18010493649295578	0.14939108355139616	0.0	0.024192584861507025	0.004103603682105055	0.004106597935747261	0.14939108355139616	0.0	0.0	0.1495568566593469	0.0969176990414893	0.0	0.1077778347261432	0.08383459378106244	0.004106597935747261	0.16920686437994809	0.1484833867735242	0.14903430584878172	0.02417224051072266	0.0	0.11480984451326641	0.09687548974790666	0.005685327401414718	0.1729863980220958	0.14657488970574697	0.10855705045978487	0.14873741062258725	0.10683010005458925	0.12778375533858827	0.12778375533858827	0.12778375533858827	0.12778375533858827	0.12778375533858827	0.12778375533858827	0.12778375533858827	0.12778375533858827	0.12778375533858827	0.12778375533858827	0.12778375533858827	0.12778375533858827	0.12778375533858827	0.12778375533858827
0.05854801503201521	0.07426271894439111	0.0697095338619681	0.055253014424511714	0.057550009885918005	0.061145024348261745	0.08058150907992977	0.0931389317718588	0.0925500975196085	0.08769509805185292	0.07934442062565386	0.0983163000861248	0.08031299864206608	0.06250654621870799	0.08269438581565888	0.07907379126143414	0.07951332580842257	0.07130708868443851	0.09177477980860298	0.056784307631740596	0.07778283051951983	0.0694654301031929	0.08543650281221936	0.08163723745486455	0.08832302024949117	0.07372851101118887	0.09317251943331528	0.08345051522225207	0.08345051522225207	0.08345051522225207	0.08345051522225207	0.08345051522225207	0.08345051522225207	0.08345051522225207	0.08345051522225207	0.08345051522225207	0.08345051522225207	0.08345051522225207	0.08345051522225207	0.08345051522225207	0.08345051522225207	0.08345051522225207	0.08345051522225207	0.08345051522225207	0.08345051522225207	0.08345051522225207	0.08345051522225207	0.08345051522225207	0.08345051522225207	0.08345051522225207
0.10375808236691086	0.09723880196556557	0.0926407716768573	0.10346514936204375	0.0765389518166525	0.12104810334832997	0.102224051895741	0.1078059487609634	0.09758460342665808	0.07307187869524968	0.09756087719192817	0.1327747189280681	0.07555965391187099	0.09528624347546576	0.10599200990022235	0.10462320832700851	0.11138508180836253	0.08037076045369879	0.06745824947574888	0.08894013383004445	0.07819919165289667	0.07819919165289667	0.07819919165289667	0.07819919165289667	0.07819919165289667	0.07819919165289667	0.07819919165289667	0.07819919165289667	0.07819919165289667	0.07819919165289667	0.07819919165289667	0.07819919165289667	0.07819919165289667	0.07819919165289667	0.07819919165289667	0.07819919165289667	0.07819919165289667	0.07819919165289667	0.07819919165289667	0.07819919165289667	0.07819919165289667	0.07819919165289667	0.07819919165289667	0.07819919165289667	0.07819919165289667	0.07819919165289667	0.07819919165289667	0.07819919165289667	0.07819919165289667	0.07819919165289667
0.06791020264457073	0.06154402395090877	0.05506860828529934	0.058816949768428786	0.06628590735774094	0.05958712982165259	0.0545882273593066	0.05079929199017853	0.061333576715154964	0.06237393759673639	0.0802394227414096	0.07275322381790633	0.07705343590231054	0.06888769445372797	0.07397860625247674	0.06688102799886218	0.07173329976438057	0.04590355546906905	0.050065935357399685	0.06216470695692288	0.08165207184535991	0.0662938874802982	0.06100358700521301	0.08032301045604015	0.08439738134060548	0.05568373123364977	0.05300364131929589	0.07636196506678591	0.05849375460877388	0.06588931442326876	0.06033524492646091	0.06945950467825358	0.06160332849284586	0.05620577601597812	0.07323741760529677	0.07126606104716068	0.07220671843148546	0.07173638973932307	0.07173638973932307	0.07173638973932307	0.07173638973932307	0.07173638973932307	0.07173638973932307	0.07173638973932307	0.07173638973932307	0.07173638973932307	0.07173638973932307	0.07173638973932307	0.07173638973932307	0.07173638973932307
0.10221291353148419	0.09614804631661401	0.12428912042493157	0.11351736110929896	0.10345217843033173	0.10933498670234582	0.1212291996438318	0.1388514335239197	0.12427776282266514	0.11978689023695017	0.12857930621131322	0.07437195480161714	0.12720575422064834	0.1033857558343896	0.1211747496465358	0.12319764678265686	0.10235499908750091	0.11468765485085437	0.12751903095426964	0.09587040125743351	0.10368747554984448	0.13802675220712285	0.12882181441464252	0.0985672140150842	0.12278950771857439	0.09699513618308327	0.09421944628252094	0.13828398798845024	0.11199135812209737	0.11618621429037361	0.13032187514887872	0.11809449842280684	0.12420818678584278	0.12420818678584278	0.12420818678584278	0.12420818678584278	0.12420818678584278	0.12420818678584278	0.12420818678584278	0.12420818678584278	0.12420818678584278	0.12420818678584278	0.12420818678584278	0.12420818678584278	0.12420818678584278	0.12420818678584278	0.12420818678584278	0.12420818678584278	0.12420818678584278	0.12420818678584278
0.11559866353180993	0.1957908922297484	0.14612342612508714	0.11285768305045642	0.10527338314650726	0.1310997664834142	0.159099717358343	0.1425953376593376	0.10746537698829861	0.14069704603768796	0.11469033650170447	0.07482577514777065	0.08578753038636457	0.11859025552036859	0.10574322188605512	0.1053423127788726	0.07690730852113535	0.1252276632180054	0.13155743799127906	0.11460315104133538	0.17142996629800528	0.12805196467204039	0.11820384305452256	0.09679105987024333	0.10957045107097957	0.10223862242182065	0.08793079797575344	0.11529969952279172	0.15603867624524936	0.10783080282099511	0.14121221699378209	0.10308038888720779	0.10011846114619255	0.15142643847799347	0.125772449812093	0.125772449812093	0.125772449812093	0.125772449812093	0.125772449812093	0.125772449812093	0.125772449812093	0.125772449812093	0.125772449812093	0.125772449812093	0.125772449812093	0.125772449812093	0.125772449812093	0.125772449812093	0.125772449812093	0.125772449812093
0.06162407839528683	0.08485183717698903	0.08225610584918618	0.10955653165965776	0.08018202846857977	0.08572028176073297	0.07535760342515915	0.08464285641917003	0.07951028461760358	0.08457706370870909	0.09957844463317261	0.08649035803738593	0.07251294587555251	0.0633866093452466	0.070980815986648	0.06989689875830028	0.07459802002193082	0.0989066773211183	0.07741555200211162	0.07903885056940516	0.08926054789071514	0.08024525489450816	0.08475290139261166	0.08475290139261166	0.08475290139261166	0.08475290139261166	0.08475290139261166	0.08475290139261166	0.08475290139261166	0.08475290139261166	0.08475290139261166	0.08475290139261166	0.08475290139261166	0.08475290139261166	0.08475290139261166	0.08475290139261166	0.08475290139261166	0.08475290139261166	0.08475290139261166	0.08475290139261166	0.08475290139261166	0.08475290139261166	0.08475290139261166	0.08475290139261166	0.08475290139261166	0.08475290139261166	0.08475290139261166	0.08475290139261166	0.08475290139261166	0.08475290139261166
0.05362446722685361	0.08174651771767318	0.08154745830817285	0.08282499001601015	0.0	0.09657307678035512	0.04119320426156957	0.05748237873256615	0.041606360392302914	0.05472673115385284	0.004287506380197357	0.051586195412813104	0.061091434344324395	0.11861385905494995	0.04438248707470905	0.06752965113428243	0.08209311373817968	0.11866467379088708	0.02495706832922215	0.041814185502988474	0.06138170854969614	0.08169999492077128	0.044165164788645205	0.086057919010017	0.09185266452866217	0.1297235203862011	0.0815804830037015	0.0410574277408924	0.08170423680319787	0.05779384060235269	0.07893393546169784	0.0044979364282240995	0.004278784449076915	0.05285403407741148	0.009317705203610522	0.08460693453981705	0.09121425804076426	0.05998398286015152	0.07099186244703297	0.042474849384541595	0.001580491278678674	0.022027670331610134	0.022027670331610134	0.022027670331610134	0.022027670331610134	0.022027670331610134	0.022027670331610134	0.022027670331610134	0.022027670331610134	0.022027670331610134
0.09518570220131951	0.11263739725277251	0.08453748001520939	0.12011847431854358	0.09624281327238475	0.14395181935833426	0.08705873435389955	0.11339335484799716	0.09968479150266517	0.10500872163736528	0.1134473668127183	0.11515934495238137	0.09623346856291193	0.09843050634916274	0.0906059846645518	0.10572937800889952	0.10513360841642479	0.08668402710376469	0.12034742917347727	0.08812020898995536	0.07636658942765674	0.09876173185245364	0.11818954957410795	0.11813544216867397	0.09007866187898018	0.10410705202382708	0.10410705202382708	0.10410705202382708	0.10410705202382708	0.10410705202382708	0.10410705202382708	0.10410705202382708	0.10410705202382708	0.10410705202382708	0.10410705202382708	0.10410705202382708	0.10410705202382708	0.10410705202382708	0.10410705202382708	0.10410705202382708	0.10410705202382708	0.10410705202382708	0.10410705202382708	0.10410705202382708	0.10410705202382708	0.10410705202382708	0.10410705202382708	0.10410705202382708	0.10410705202382708	0.10410705202382708
0.06560556695273582	0.05995291916217808	0.06712350282268265	0.0916404188920158	0.0833063121012921	0.05555058005487586	0.07001717009545844	0.07706089299023375	0.0765233932712772	0.05555058005487586	0.04927236446863017	0.07464840641238221	0.10682133776221543	0.09739033725612593	0.07482376591690952	0.0803734981747841	0.059344326779778175	0.03431314118614552	0.06411591712593097	0.12148814389092161	0.06870417318271138	0.06411591712593097	0.0483841632825115	0.04847946198236762	0.04750281915337825	0.09251067520036385	0.04849629384383673	0.004988318456457655	0.08015925105506996	0.05968978846215498	0.06992451975861247	0.06992451975861247	0.06992451975861247	0.06992451975861247	0.06992451975861247	0.06992451975861247	0.06992451975861247	0.06992451975861247	0.06992451975861247	0.06992451975861247	0.06992451975861247	0.06992451975861247	0.06992451975861247	0.06992451975861247	0.06992451975861247	0.06992451975861247	0.06992451975861247	0.06992451975861247	0.06992451975861247	0.06992451975861247
0.07524790357927726	0.08198616959728311	0.07747928862990519	0.05341613938486664	0.07466091077429399	0.09003130863061062	0.07119930583588853	0.07720292962211422	0.08284411949244716	0.08303573394588361	0.08135954971971114	0.07029142491852922	0.08216323235534169	0.08238247580580654	0.07653755114556197	0.09080743678600163	0.0715440263360506	0.06148490163037305	0.06651446398321183	0.06651446398321183	0.06651446398321183	0.06651446398321183	0.06651446398321183	0.06651446398321183	0.06651446398321183	0.06651446398321183	0.06651446398321183	0.06651446398321183	0.06651446398321183	0.06651446398321183	0.06651446398321183	0.06651446398321183	0.06651446398321183	0.06651446398321183	0.06651446398321183	0.06651446398321183	0.06651446398321183	0.06651446398321183	0.06651446398321183	0.06651446398321183	0.06651446398321183	0.06651446398321183	0.06651446398321183	0.06651446398321183	0.06651446398321183	0.06651446398321183	0.06651446398321183	0.06651446398321183	0.06651446398321183	0.06651446398321183
0.06598624606460296	0.09859090063389196	0.11008413857462902	0.11369334648944214	0.08195147884016951	0.10135218398114822	0.11888256971290892	0.10503348114474845	0.10707184622748683	0.0980237393501769	0.10989926371865236	0.12372469896846683	0.0928886291091714	0.07965271910650311	0.11293627109350719	0.1331981853490936	0.08859872148276686	0.08610921078495072	0.13221689000179832	0.08071315733246252	0.0876074474791757	0.11599296033551493	0.09547964821239154	0.0996411803329358	0.12196565249732967	0.1290113268695846	0.10810730435496568	0.0887620493216576	0.12305294675464348	0.10590749803815054	0.10590749803815054	0.10590749803815054	0.10590749803815054	0.10590749803815054	0.10590749803815054	0.10590749803815054	0.10590749803815054	0.10590749803815054	0.10590749803815054	0.10590749803815054	0.10590749803815054	0.10590749803815054	0.10590749803815054	0.10590749803815054	0.10590749803815054	0.10590749803815054	0.10590749803815054	0.10590749803815054	0.10590749803815054	0.10590749803815054
0.07869525231888896	0.08368112423122373	0.07963243084227309	0.08292265436347299	0.07148601058587595	0.08622290761810354	0.07049266807548149	0.10240255066143492	0.0765050067240971	0.08627059043068992	0.06939154364241282	0.07593407213736314	0.08172626012369504	0.09603071792893501	0.0819320981473843	0.10402432098410111	0.0873905468962405	0.1022408123450088	0.06295914529035594	0.09305267129573613	0.0826493964850246	0.0757395471301133	0.07919447180756894	0.07919447180756894	0.07919447180756894	0.07919447180756894	0.07919447180756894	0.07919447180756894	0.07919447180756894	0.07919447180756894	0.07919447180756894	0.07919447180756894	0.07919447180756894	0.07919447180756894	0.07919447180756894	0.07919447180756894	0.07919447180756894	0.07919447180756894	0.07919447180756894	0.07919447180756894	0.07919447180756894	0.07919447180756894	0.07919447180756894	0.07919447180756894	0.07919447180756894	0.07919447180756894	0.07919447180756894	0.07919447180756894	0.07919447180756894	0.07919447180756894
0.07103515317665568	0.09091924810862574	0.07314033981288347	0.0928210176686429	0.10459495447424957	0.08629389732052005	0.11137940032856887	0.06726155785039693	0.07321293846098587	0.10850099015841703	0.095162503539293	0.07736423113402992	0.08195431689028708	0.08258076622527329	0.09681442925409911	0.07914262762127712	0.08771720124161234	0.08434187776999573	0.08913912507076638	0.08125827073225825	0.07448587020894361	0.11250873312192161	0.09100430102493277	0.09683258969934677	0.0724898708345004	0.08682882390137231	0.07965934736793635	0.07965934736793635	0.07965934736793635	0.07965934736793635	0.07965934736793635	0.07965934736793635	0.07965934736793635	0.07965934736793635	0.07965934736793635	0.07965934736793635	0.07965934736793635	0.07965934736793635	0.07965934736793635	0.07965934736793635	0.07965934736793635	0.07965934736793635	0.07965934736793635	0.07965934736793635	0.07965934736793635	0.07965934736793635	0.07965934736793635	0.07965934736793635	0.07965934736793635	0.07965934736793635
0.07186519810064206	0.10007655097491555	0.09299250000158016	0.09855298870280227	0.06115901749571415	0.09737976469505118	0.10827125063570535	0.060943731593200885	0.07671869290966347	0.06899148766704348	0.09721266140498232	0.06279031803947242	0.07846448045721037	0.06320716850729208	0.07912400996271468	0.0790804197358205	0.10036888865664	0.0591569934396268	0.07193721037070396	0.06554430120325525	0.0949961829314491	0.05324909126073515	0.06780516335982878	0.06532255778502685	0.0665638605724278	0.0665638605724278	0.0665638605724278	0.0665638605724278	0.0665638605724278	0.0665638605724278	0.0665638605724278	0.0665638605724278	0.0665638605724278	0.0665638605724278	0.0665638605724278	0.0665638605724278	0.0665638605724278	0.0665638605724278	0.0665638605724278	0.0665638605724278	0.0665638605724278	0.0665638605724278	0.0665638605724278	0.0665638605724278	0.0665638605724278	0.0665638605724278	0.0665638605724278	0.0665638605724278	0.0665638605724278	0.0665638605724278
0.09272432165234255	0.07881143390035412	0.11084287566555497	0.08989513856818666	0.08352974274390108	0.06634142757275915	0.11384679802408251	0.08809981857099074	0.10199609683742189	0.07699340378830054	0.07505690049765683	0.09667383216568012	0.08996713703770522	0.08814082455927212	0.1044222999907279	0.09127229455106206	0.08285003016715088	0.09590288233303419	0.10729137953748673	0.097400427364829	0.10239603885844392	0.08203047950004795	0.10751800068594468	0.08552263225415473	0.0965203164700497	0.0965203164700497	0.0965203164700497	0.0965203164700497	0.0965203164700497	0.0965203164700497	0.0965203164700497	0.0965203164700497	0.0965203164700497	0.0965203164700497	0.0965203164700497	0.0965203164700497	0.0965203164700497	0.0965203164700497	0.0965203164700497	0.0965203164700497	0.0965203164700497	0.0965203164700497	0.0965203164700497	0.0965203164700497	0.0965203164700497	0.0965203164700497	0.0965203164700497	0.0965203164700497	0.0965203164700497	0.0965203164700497
0.057235218016937324	0.07608338392517695	0.05848001463030396	0.04504146049177913	0.0452735039622428	0.07459752078403886	0.06336868513491738	0.06467941917238783	0.07503972067616659	0.07444426647381608	0.06415947775600421	0.060028278220564814	0.05534207336786166	0.04871005050696943	0.07721186338855282	0.06973772458119523	0.05413814607983718	0.06832810887082669	0.07130015893215513	0.0888903037124775	0.06827384790574541	0.053991713649909796	0.07144342713181014	0.06271757039085997	0.06271757039085997	0.06271757039085997	0.06271757039085997	0.06271757039085997	0.06271757039085997	0.06271757039085997	0.06271757039085997	0.06271757039085997	0.06271757039085997	0.06271757039085997	0.06271757039085997	0.06271757039085997	0.06271757039085997	0.06271757039085997	0.06271757039085997	0.06271757039085997	0.06271757039085997	0.06271757039085997	0.06271757039085997	0.06271757039085997	0.06271757039085997	0.06271757039085997	0.06271757039085997	0.06271757039085997	0.06271757039085997	0.06271757039085997
0.06441556305405179	0.06262962100372595	0.08573487174517144	0.08164579759050737	0.063872745982228	0.07748864480778511	0.08202829432919702	0.07838585285911948	0.09828336087775952	0.0608267750009564	0.07073291231462145	0.05570679026599979	0.07659717789532669	0.08087621252929013	0.06362715973212661	0.06914754397839862	0.07856839742692497	0.09269218823868727	0.07183888483494158	0.09197278069724138	0.08522311078500241	0.0694365031073584	0.08104898570159477	0.08143054151156427	0.08123976360657952	0.08123976360657952	0.08123976360657952	0.08123976360657952	0.08123976360657952	0.08123976360657952	0.08123976360657952	0.08123976360657952	0.08123976360657952	0.08123976360657952	0.08123976360657952	0.08123976360657952	0.08123976360657952	0.08123976360657952	0.08123976360657952	0.08123976360657952	0.08123976360657952	0.08123976360657952	0.08123976360657952	0.08123976360657952	0.08123976360657952	0.08123976360657952	0.08123976360657952	0.08123976360657952	0.08123976360657952	0.08123976360657952
0.0837693003483931	0.11619946554970027	0.09930426784312753	0.11604971629006022	0.10837927924866889	0.09336160229647944	0.1151203207121024	0.07919928099074931	0.12219649890000908	0.10704594457997658	0.09513371158126649	0.09529839985353039	0.09393291334706266	0.09413160043439306	0.11446984225452714	0.09829442278967845	0.09901085196010441	0.10490220759616521	0.11330350147519744	0.1028143082735638	0.08665955252575913	0.10670839317654308	0.09568855055752223	0.10650750162679429	0.1112527886805116	0.09594171219535662	0.1001216262561567	0.1254607357074764	0.10209006061015337	0.07074564355512154	0.08641785208263746	0.08641785208263746	0.08641785208263746	0.08641785208263746	0.08641785208263746	0.08641785208263746	0.08641785208263746	0.08641785208263746	0.08641785208263746	0.08641785208263746	0.08641785208263746	0.08641785208263746	0.08641785208263746	0.08641785208263746	0.08641785208263746	0.08641785208263746	0.08641785208263746	0.08641785208263746	0.08641785208263746	0.08641785208263746
0.089012231906357	0.0798067871295828	0.09125146200481729	0.08010646556836264	0.09757932520652417	0.0908167081228771	0.0952650660018105	0.07233095479644809	0.0787019245854715	0.08471525572009615	0.10120282015608419	0.06849357478555518	0.07461373732477303	0.10138212614673062	0.09659529194400616	0.07064461580220507	0.07133569359555957	0.09502844818886354	0.07869813901467165	0.08799509476386197	0.07222289360736643	0.08195016505964973	0.06369852203747908	0.09717634225362924	0.06338456586644761	0.08827913964817721	0.09145471641889082	0.08379415472996453	0.10030484639170237	0.08300659414758534	0.07749211474869591	0.08024935444814062	0.08024935444814062	0.08024935444814062	0.08024935444814062	0.08024935444814062	0.08024935444814062	0.08024935444814062	0.08024935444814062	0.08024935444814062	0.08024935444814062	0.08024935444814062	0.08024935444814062	0.08024935444814062	0.08024935444814062	0.08024935444814062	0.08024935444814062	0.08024935444814062	0.08024935444814062	0.08024935444814062
0.08485779878019874	0.09364808313741814	0.089741050431872	0.10849848068915079	0.08842214660750214	0.10960796751086233	0.1436366755885132	0.1188343708747228	0.07892044900201046	0.13768017621836984	0.1334616010832735	0.09807977879209169	0.11735298328378455	0.10448224305774949	0.12312688164902195	0.09284928270893414	0.10655476762509916	0.11923056442971286	0.11801871875705273	0.1284448771337062	0.11918856286771151	0.14634909728992926	0.14683883209320053	0.1096694168512942	0.13352559859727728	0.12453556790580005	0.10374887769160208	0.11530002058892051	0.1057529515759591	0.13926905365037473	0.12251100261316691	0.12251100261316691	0.12251100261316691	0.12251100261316691	0.12251100261316691	0.12251100261316691	0.12251100261316691	0.12251100261316691	0.12251100261316691	0.12251100261316691	0.12251100261316691	0.12251100261316691	0.12251100261316691	0.12251100261316691	0.12251100261316691	0.12251100261316691	0.12251100261316691	0.12251100261316691	0.12251100261316691	0.12251100261316691
0.04813120023709988	0.07150494046000559	0.058976654719988315	0.05709995988931379	0.0520613719626501	0.0622380965401893	0.04336387667887694	0.04672805815310357	0.06710755827604699	0.06679788150199059	0.0632640837918586	0.04117812617907478	0.05961031314055795	0.0628946624296264	0.06410689815038163	0.05942433655199344	0.08137291633683108	0.05638377597825504	0.07276113820582183	0.0608003170657086	0.06678072763576522	0.06678072763576522	0.06678072763576522	0.06678072763576522	0.06678072763576522	0.06678072763576522	0.06678072763576522	0.06678072763576522	0.06678072763576522	0.06678072763576522	0.06678072763576522	0.06678072763576522	0.06678072763576522	0.06678072763576522	0.06678072763576522	0.06678072763576522	0.06678072763576522	0.06678072763576522	0.06678072763576522	0.06678072763576522	0.06678072763576522	0.06678072763576522	0.06678072763576522	0.06678072763576522	0.06678072763576522	0.06678072763576522	0.06678072763576522	0.06678072763576522	0.06678072763576522	0.06678072763576522
0.057591774909125974	0.08282185910832968	0.07402396408308567	0.06762972258698467	0.08398024716402902	0.05263465552434537	0.057785490398747676	0.09061027790498871	0.06399054724869915	0.051303805588388825	0.04684608282881324	0.06974729551000053	0.07551439862839872	0.06611703818985015	0.05180259982943205	0.08447603330868099	0.09376110577505321	0.10207823961310719	0.07658780675563852	0.05438705348831295	0.06712042001004707	0.0799490565352003	0.07748572321598308	0.06315794099993427	0.08584824357539797	0.060092096401676114	0.08464865706921841	0.07237037673544726	0.07237037673544726	0.07237037673544726	0.07237037673544726	0.07237037673544726	0.07237037673544726	0.07237037673544726	0.07237037673544726	0.07237037673544726	0.07237037673544726	0.07237037673544726	0.07237037673544726	0.07237037673544726	0.07237037673544726	0.07237037673544726	0.07237037673544726	0.07237037673544726	0.07237037673544726	0.07237037673544726	0.07237037673544726	0.07237037673544726	0.07237037673544726	0.07237037673544726
0.07166919631051265	0.07322099621459947	0.06992530955365212	0.06049390555406479	0.09801426927720254	0.06750585978921299	0.059634759167574	0.10048487659666891	0.07367468854275878	0.06551711324358912	0.06828395992573337	0.08534467106854172	0.06174330561021588	0.07840077417220623	0.07783104672483732	0.08411400079874934	0.06439984329957883	0.08847165770156103	0.07588663879992258	0.10576818653524898	0.07739565828845496	0.0669239620389753	0.10054463416134504	0.056601416823823136	0.10841138716268908	0.09099654995329065	0.08276801044104598	0.08473738239062902	0.10419975408426979	0.09146145140365042	0.07248390900149981	0.11090165004037669	0.09169277952093827	0.09169277952093827	0.09169277952093827	0.09169277952093827	0.09169277952093827	0.09169277952093827	0.09169277952093827	0.09169277952093827	0.09169277952093827	0.09169277952093827	0.09169277952093827	0.09169277952093827	0.09169277952093827	0.09169277952093827	0.09169277952093827	0.09169277952093827	0.09169277952093827	0.09169277952093827
0.0010038020365919795	0.004166085548708941	0.10959204549658791	0.011270409994816067	0.001204562443910375	0.0	0.10838748305267751	0.06569828750290894	0.18179042818293234	0.20224297443824701	0.0012045624439103752	0.09155616185187766	0.18693058654895156	0.32861873717065054	0.2678487108112593	0.29823372399095494	0.29823372399095494	0.29823372399095494	0.29823372399095494	0.29823372399095494	0.29823372399095494	0.29823372399095494	0.29823372399095494	0.29823372399095494	0.29823372399095494	0.29823372399095494	0.29823372399095494	0.29823372399095494	0.29823372399095494	0.29823372399095494	0.29823372399095494	0.29823372399095494	0.29823372399095494	0.29823372399095494	0.29823372399095494	0.29823372399095494	0.29823372399095494	0.29823372399095494	0.29823372399095494	0.29823372399095494	0.29823372399095494	0.29823372399095494	0.29823372399095494	0.29823372399095494	0.29823372399095494	0.29823372399095494	0.29823372399095494	0.29823372399095494	0.29823372399095494	0.29823372399095494
0.0781018325538506	0.10786369863084974	0.09167718357530026	0.1041808283806134	0.07552706828708482	0.08739251604166272	0.08886364657975418	0.12000352658023503	0.08743378190652375	0.08208441983593742	0.09972488333375733	0.08791378157055911	0.11382032873136141	0.1253838658249647	0.08077643777159986	0.07221412775318727	0.09940511972338742	0.09178028771691918	0.0802874479016029	0.07344740044340943	0.08672156928256507	0.10135775303318491	0.07852881874029628	0.0866973679932207	0.08261309336675848	0.08261309336675848	0.08261309336675848	0.08261309336675848	0.08261309336675848	0.08261309336675848	0.08261309336675848	0.08261309336675848	0.08261309336675848	0.08261309336675848	0.08261309336675848	0.08261309336675848	0.08261309336675848	0.08261309336675848	0.08261309336675848	0.08261309336675848	0.08261309336675848	0.08261309336675848	0.08261309336675848	0.08261309336675848	0.08261309336675848	0.08261309336675848	0.08261309336675848	0.08261309336675848	0.08261309336675848	0.08261309336675848
0.023632960628444617	0.021837513249303157	0.07561363723404538	0.023224806308138893	0.03636986234584924	0.0508198997174737	0.0326588035179945	0.06202666560799074	0.03480437791487537	0.03826273022095343	0.029067671960990332	0.034721937338235774	0.02273272166014529	0.02513572496523861	0.02361987598989878	0.056443538458042265	0.03411097270381537	0.037421796180253146	0.03204701058696433	0.04649820782862649	0.03387105653729972	0.04292757507961842	0.03567073729876873	0.07046657216615099	0.05306865473245986	0.05306865473245986	0.05306865473245986	0.05306865473245986	0.05306865473245986	0.05306865473245986	0.05306865473245986	0.05306865473245986	0.05306865473245986	0.05306865473245986	0.05306865473245986	0.05306865473245986	0.05306865473245986	0.05306865473245986	0.05306865473245986	0.05306865473245986	0.05306865473245986	0.05306865473245986	0.05306865473245986	0.05306865473245986	0.05306865473245986	0.05306865473245986	0.05306865473245986	0.05306865473245986	0.05306865473245986	0.05306865473245986
0.09498650488067631	0.09843349532469461	0.07385003664859206	0.11546444731697249	0.10863450330418044	0.08602195422122919	0.12062668716456904	0.09410737802225565	0.11109376270550113	0.07831740856082377	0.09168850456805894	0.0817532259971325	0.10274712463629174	0.1058072850883508	0.06968086963665274	0.1246750681324308	0.11502833645024355	0.1350806059899309	0.09496777883950941	0.12498149532320996	0.0907439247374165	0.09610951610982729	0.11615311142013234	0.10491494762468537	0.08395556335888228	0.1222672575781616	0.10648622222815854	0.08597295117011469	0.10535071139422948	0.09379378512618183	0.09957224826020565	0.09957224826020565	0.09957224826020565	0.09957224826020565	0.09957224826020565	0.09957224826020565	0.09957224826020565	0.09957224826020565	0.09957224826020565	0.09957224826020565	0.09957224826020565	0.09957224826020565	0.09957224826020565	0.09957224826020565	0.09957224826020565	0.09957224826020565	0.09957224826020565	0.09957224826020565	0.09957224826020565	0.09957224826020565
0.08096021274224209	0.11515914837055513	0.10927385388931582	0.06812865925695283	0.10992705078611521	0.10358202751755362	0.1330236835044857	0.1429607858922716	0.07913029887565498	0.0880199376160494	0.1129846868058798	0.1129858535198704	0.1194571495104628	0.1162215015151666	0.1162215015151666	0.1162215015151666	0.1162215015151666	0.1162215015151666	0.1162215015151666	0.1162215015151666	0.1162215015151666	0.1162215015151666	0.1162215015151666	0.1162215015151666	0.1162215015151666	0.1162215015151666	0.1162215015151666	0.1162215015151666	0.1162215015151666	0.1162215015151666	0.1162215015151666	0.1162215015151666	0.1162215015151666	0.1162215015151666	0.1162215015151666	0.1162215015151666	0.1162215015151666	0.1162215015151666	0.1162215015151666	0.1162215015151666	0.1162215015151666	0.1162215015151666	0.1162215015151666	0.1162215015151666	0.1162215015151666	0.1162215015151666	0.1162215015151666	0.1162215015151666	0.1162215015151666	0.1162215015151666
0.1326303495205264	0.1259539251421964	0.12733550459265178	0.1293844850592867	0.14640337523994357	0.10728398929946263	0.16239228245477935	0.17414936382154703	0.10984524662830208	0.11979953840822563	0.1375056898332492	0.14832570240476337	0.13715719673864515	0.12379302965197055	0.18383549601967072	0.13428541083869225	0.12636050179372868	0.11958357046177592	0.12492856126284095	0.13489521515906705	0.13376717476185562	0.09298461871849334	0.12237722315411788	0.14945043354003654	0.10881959923641589	0.12913501638822622	0.12913501638822622	0.12913501638822622	0.12913501638822622	0.12913501638822622	0.12913501638822622	0.12913501638822622	0.12913501638822622	0.12913501638822622	0.12913501638822622	0.12913501638822622	0.12913501638822622	0.12913501638822622	0.12913501638822622	0.12913501638822622	0.12913501638822622	0.12913501638822622	0.12913501638822622	0.12913501638822622	0.12913501638822622	0.12913501638822622	0.12913501638822622	0.12913501638822622	0.12913501638822622	0.12913501638822622
0.09997256953239808	0.10753756767723442	0.08690811569382234	0.0971408607547	0.08312585807937987	0.10224523182131433	0.10541619668596028	0.10749175341274332	0.11541751817837356	0.08952671161740931	0.10660806957179164	0.10416745704560537	0.11526304753329666	0.10846358933743565	0.11237633629940769	0.13208728635087685	0.1101257643835743	0.10023412404379542	0.12338184185655585	0.11991948920918642	0.11799753378807032	0.09558472563041125	0.07454694113101584	0.11604627225182781	0.09240389348287192	0.13511486340101805	0.113759378441945	0.113759378441945	0.113759378441945	0.113759378441945	0.113759378441945	0.113759378441945	0.113759378441945	0.113759378441945	0.113759378441945	0.113759378441945	0.113759378441945	0.113759378441945	0.113759378441945	0.113759378441945	0.113759378441945	0.113759378441945	0.113759378441945	0.113759378441945	0.113759378441945	0.113759378441945	0.113759378441945	0.113759378441945	0.113759378441945	0.113759378441945
0.0	0.0	0.05543552189183591	0.06242944524069625	0.05456105253854407	0.0	0.0	0.054414732532284946	0.0	0.05793961410706836	0.0020749355929183867	0.08937598187331676	0.07505605318448468	0.0545827571812756	0.1539800836401122	0.0	0.0	0.0545827571812756	0.09105687004306269	0.0676822701290134	0.08439728766287377	0.0	0.054577846442691175	0.0	0.00573434824048064	0.11502751758139924	0.06038093291093995	0.06038093291093995	0.06038093291093995	0.06038093291093995	0.06038093291093995	0.06038093291093995	0.06038093291093995	0.06038093291093995	0.06038093291093995	0.06038093291093995	0.06038093291093995	0.06038093291093995	0.06038093291093995	0.06038093291093995	0.06038093291093995	0.06038093291093995	0.06038093291093995	0.06038093291093995	0.06038093291093995	0.06038093291093995	0.06038093291093995	0.06038093291093995	0.06038093291093995	0.06038093291093995
0.0580996196463404	0.05988119026535697	0.05896326417374135	0.04953439978566632	0.05771519831343888	0.06268195815235274	0.06469615254056268	0.06420518348274958	0.04152445453921723	0.06291661989975396	0.06794341143745418	0.07253426523209691	0.06607607685851345	0.06857698856878597	0.07375349518351074	0.06890764464608658	0.07784153374017218	0.0592326884268199	0.06838391933906367	0.06999278306016553	0.06468506820141569	0.06620593973867354	0.08688350748730284	0.039905709716439745	0.061467483505553505	0.07178703786562164	0.06662726068558758	0.06662726068558758	0.06662726068558758	0.06662726068558758	0.06662726068558758	0.06662726068558758	0.06662726068558758	0.06662726068558758	0.06662726068558758	0.06662726068558758	0.06662726068558758	0.06662726068558758	0.06662726068558758	0.06662726068558758	0.06662726068558758	0.06662726068558758	0.06662726068558758	0.06662726068558758	0.06662726068558758	0.06662726068558758	0.06662726068558758	0.06662726068558758	0.06662726068558758	0.06662726068558758
0.11492019608348979	0.15152689130025912	0.1311571259256647	0.13481878350177265	0.14174197328964594	0.14788403557857732	0.1818524701274735	0.14050176790832883	0.14814232345165382	0.12159078774127154	0.15518960927741476	0.12300560788895493	0.13222602991996835	0.1386004407602804	0.15106152806695658	0.12818968914337697	0.13664477096303915	0.14780459321825806	0.14622044135672885	0.12962001741481358	0.12409793080237481	0.12934857590683346	0.10241975989837707	0.13404020350603002	0.11474048672553201	0.12439034511578101	0.12439034511578101	0.12439034511578101	0.12439034511578101	0.12439034511578101	0.12439034511578101	0.12439034511578101	0.12439034511578101	0.12439034511578101	0.12439034511578101	0.12439034511578101	0.12439034511578101	0.12439034511578101	0.12439034511578101	0.12439034511578101	0.12439034511578101	0.12439034511578101	0.12439034511578101	0.12439034511578101	0.12439034511578101	0.12439034511578101	0.12439034511578101	0.12439034511578101	0.12439034511578101	0.12439034511578101
0.10134664312876436	0.11967642757467434	0.13585427422281862	0.1330916086623609	0.07152474540212034	0.08961820659187912	0.09396054601550996	0.10823288889363455	0.09929703041336725	0.09284002392607997	0.10734665774060793	0.10249422500433396	0.07407044905520525	0.10727958295016418	0.10493448820296873	0.10385429258907916	0.11393306181099212	0.10107183776210175	0.0992007696367996	0.07866875904637968	0.12706921829216938	0.10824492178536266	0.12330162249762053	0.12387465413685482	0.12999424163256204	0.12693444788470842	0.12693444788470842	0.12693444788470842	0.12693444788470842	0.12693444788470842	0.12693444788470842	0.12693444788470842	0.12693444788470842	0.12693444788470842	0.12693444788470842	0.12693444788470842	0.12693444788470842	0.12693444788470842	0.12693444788470842	0.12693444788470842	0.12693444788470842	0.12693444788470842	0.12693444788470842	0.12693444788470842	0.12693444788470842	0.12693444788470842	0.12693444788470842	0.12693444788470842	0.12693444788470842	0.12693444788470842
0.061763050000976205	0.08428015118573139	0.09310864092235561	0.08978870422555323	0.06808256944844435	0.08535230349022511	0.07966020435590168	0.0837967086149567	0.09646430345886718	0.07843649670448394	0.08085281188828765	0.09613716672601233	0.09820815422772115	0.08889248807642795	0.0758840300839692	0.07108059007089046	0.08195195863700598	0.08797702840966731	0.0962716007369783	0.07580011139489945	0.06668627333666959	0.08303630058686186	0.0857288749996982	0.06774909560382689	0.09326143941722016	0.08050526751052353	0.08050526751052353	0.08050526751052353	0.08050526751052353	0.08050526751052353	0.08050526751052353	0.08050526751052353	0.08050526751052353	0.08050526751052353	0.08050526751052353	0.08050526751052353	0.08050526751052353	0.08050526751052353	0.08050526751052353	0.08050526751052353	0.08050526751052353	0.08050526751052353	0.08050526751052353	0.08050526751052353	0.08050526751052353	0.08050526751052353	0.08050526751052353	0.08050526751052353	0.08050526751052353	0.08050526751052353
0.12184001994691643	0.10499768056621288	0.17160886348108992	0.1479341556749285	0.0971903642419225	0.10678269377371423	0.12795056300295465	0.1347261119767123	0.11607876113805131	0.09592440468859142	0.13171829122395756	0.0937351419285301	0.14792268560836053	0.13741272262092613	0.12160626025532907	0.10723667102896683	0.10203004131359528	0.10197329785526227	0.10536900673541959	0.1501556695339026	0.1277623381346611	0.1277623381346611	0.1277623381346611	0.1277623381346611	0.1277623381346611	0.1277623381346611	0.1277623381346611	0.1277623381346611	0.1277623381346611	0.1277623381346611	0.1277623381346611	0.1277623381346611	0.1277623381346611	0.1277623381346611	0.1277623381346611	0.1277623381346611	0.1277623381346611	0.1277623381346611	0.1277623381346611	0.1277623381346611	0.1277623381346611	0.1277623381346611	0.1277623381346611	0.1277623381346611	0.1277623381346611	0.1277623381346611	0.1277623381346611	0.1277623381346611	0.1277623381346611	0.1277623381346611
0.05696387582244094	0.05695530338473311	0.06266524377826853	0.07525812910741822	0.06197269681741621	0.0671420285785167	0.05844899378229367	0.06011980573001439	0.06319461016674303	0.06072627514175314	0.06864823159051474	0.06841052352552252	0.06902263353648577	0.05894705970507102	0.04171997853845003	0.051064916523245	0.05071754054155072	0.060598814481073286	0.06759924763592262	0.062042322995545844	0.06482078531573424	0.06482078531573424	0.06482078531573424	0.06482078531573424	0.06482078531573424	0.06482078531573424	0.06482078531573424	0.06482078531573424	0.06482078531573424	0.06482078531573424	0.06482078531573424	0.06482078531573424	0.06482078531573424	0.06482078531573424	0.06482078531573424	0.06482078531573424	0.06482078531573424	0.06482078531573424	0.06482078531573424	0.06482078531573424	0.06482078531573424	0.06482078531573424	0.06482078531573424	0.06482078531573424	0.06482078531573424	0.06482078531573424	0.06482078531573424	0.06482078531573424	0.06482078531573424	0.06482078531573424
0.03175610710590458	0.029578421715524102	0.08284297464645685	0.05240656334980704	0.07206086717924089	0.05894654858170809	0.16891953615647923	0.08957739164021139	0.06935571871476127	0.09147554540089012	0.035454610334851214	0.0	0.05752704939381102	0.06309651044849346	0.03811059102082172	0.0640486220596331	0.08642501948125204	0.11434499967775154	0.07808829513291002	0.110667435349911	0.11934200964147552	0.05378783648157097	0.11667821462783427	0.023020910076860985	0.03463027802169687	0.10068278273607881	0.07575333295579903	0.08821805784593892	0.08821805784593892	0.08821805784593892	0.08821805784593892	0.08821805784593892	0.08821805784593892	0.08821805784593892	0.08821805784593892	0.08821805784593892	0.08821805784593892	0.08821805784593892	0.08821805784593892	0.08821805784593892	0.08821805784593892	0.08821805784593892	0.08821805784593892	0.08821805784593892	0.08821805784593892	0.08821805784593892	0.08821805784593892	0.08821805784593892	0.08821805784593892	0.08821805784593892
0.07704838926370597	0.06665143855452936	0.11076032174495017	0.11157992849710224	0.10122275136682875	0.09656032872951056	0.09850840580294179	0.11981960219383916	0.1124698465641565	0.09733865648309298	0.1023546191301021	0.10744193044015923	0.10370456003456732	0.05614915330966365	0.08442285469603734	0.08947352811784219	0.10258151344043256	0.07444898598741673	0.08401381532674693	0.0999548024752465	0.0963073518629203	0.11946344551476774	0.07694956545005646	0.14185850241001677	0.10940403393003661	0.10940403393003661	0.10940403393003661	0.10940403393003661	0.10940403393003661	0.10940403393003661	0.10940403393003661	0.10940403393003661	0.10940403393003661	0.10940403393003661	0.10940403393003661	0.10940403393003661	0.10940403393003661	0.10940403393003661	0.10940403393003661	0.10940403393003661	0.10940403393003661	0.10940403393003661	0.10940403393003661	0.10940403393003661	0.10940403393003661	0.10940403393003661	0.10940403393003661	0.10940403393003661	0.10940403393003661	0.10940403393003661
0.0919601507204588	0.09686645472387435	0.1118865918958968	0.10013037191499069	0.078163184482074	0.09598796240716415	0.09498387333773028	0.11202570430833116	0.09980322165357981	0.08078833519811342	0.15160396188110842	0.09973253326210554	0.07973280314685276	0.09052426665186729	0.10352016286545708	0.08902435949266194	0.08266244925423766	0.10690055089886993	0.10229682862351024	0.09502554349371593	0.110797862048166	0.0885609112906006	0.09467863211757285	0.10345289750764944	0.07765892250753213	0.12981838324321068	0.10373865287537141	0.10373865287537141	0.10373865287537141	0.10373865287537141	0.10373865287537141	0.10373865287537141	0.10373865287537141	0.10373865287537141	0.10373865287537141	0.10373865287537141	0.10373865287537141	0.10373865287537141	0.10373865287537141	0.10373865287537141	0.10373865287537141	0.10373865287537141	0.10373865287537141	0.10373865287537141	0.10373865287537141	0.10373865287537141	0.10373865287537141	0.10373865287537141	0.10373865287537141	0.10373865287537141
0.09554653913654876	0.11656859529775652	0.09239642701902902	0.1533266649168956	0.1413771324138371	0.06643231349994569	0.09574553663781228	0.06507248716859154	0.14982952126474422	0.06817601872955377	0.13113686918341266	0.09138744806288988	0.13038411986126586	0.07915258536894695	0.16287444333248832	0.13246031020025456	0.11922089546480831	0.09983901061522758	0.056236052007431155	0.09059536015419904	0.11276076072089138	0.09678019460673061	0.1704303132046824	0.1336052539057065	0.1336052539057065	0.1336052539057065	0.1336052539057065	0.1336052539057065	0.1336052539057065	0.1336052539057065	0.1336052539057065	0.1336052539057065	0.1336052539057065	0.1336052539057065	0.1336052539057065	0.1336052539057065	0.1336052539057065	0.1336052539057065	0.1336052539057065	0.1336052539057065	0.1336052539057065	0.1336052539057065	0.1336052539057065	0.1336052539057065	0.1336052539057065	0.1336052539057065	0.1336052539057065	0.1336052539057065	0.1336052539057065	0.1336052539057065
0.07318326594334035	0.08776390606307104	0.07043262430414209	0.08990726893724889	0.08215112137346021	0.060915260377948525	0.08237843436920812	0.07483112291013234	0.061087120058497535	0.07350779083792305	0.09085864464957187	0.08532956167851018	0.0884950743588353	0.09029097643164483	0.07469672125256355	0.08305050310852606	0.0816954981183728	0.09827140486244618	0.08198941127330743	0.06854411282471273	0.09940936823234385	0.08397674052852828	0.08397674052852828	0.08397674052852828	0.08397674052852828	0.08397674052852828	0.08397674052852828	0.08397674052852828	0.08397674052852828	0.08397674052852828	0.08397674052852828	0.08397674052852828	0.08397674052852828	0.08397674052852828	0.08397674052852828	0.08397674052852828	0.08397674052852828	0.08397674052852828	0.08397674052852828	0.08397674052852828	0.08397674052852828	0.08397674052852828	0.08397674052852828	0.08397674052852828	0.08397674052852828	0.08397674052852828	0.08397674052852828	0.08397674052852828	0.08397674052852828	0.08397674052852828
0.04528700052598298	0.05118000715716672	0.054496336853240644	0.05348420718338845	0.07296242906759362	0.0628228210108315	0.05657667992082583	0.061858062912613095	0.06872032602721162	0.07406695257497066	0.05238519141605134	0.07452903701946959	0.06922865455487222	0.0791928312187064	0.08231665818742713	0.06607202156202013	0.06619297326139051	0.062455067561747575	0.0678360715300142	0.07322237104927468	0.07197758647016744	0.06612989667207961	0.0701217810483635	0.080256132882005	0.05696943276279271	0.07785079754270267	0.0755157012545161	0.06852658931653213	0.06818454368806652	0.06782986842110451	0.07575889197434038	0.09177187511830505	0.08327390984183254	0.08752289248006881	0.08752289248006881	0.08752289248006881	0.08752289248006881	0.08752289248006881	0.08752289248006881	0.08752289248006881	0.08752289248006881	0.08752289248006881	0.08752289248006881	0.08752289248006881	0.08752289248006881	0.08752289248006881	0.08752289248006881	0.08752289248006881	0.08752289248006881	0.08752289248006881
0.06457227758846934	0.046075159349824445	0.04569062612181691	0.057453564474537776	0.06968505538676875	0.0809410441674507	0.05689549971607007	0.05802621547937931	0.054964462103966424	0.05871768721114429	0.05882010206186449	0.06646976461043114	0.06458566199943998	0.06042396278542169	0.06421632083957392	0.06055019020527076	0.05863325737368934	0.0580895225791602	0.05182658299938842	0.0629779598137999	0.060410071291828	0.06606885577577357	0.05708759096113183	0.06827144633715185	0.05531729364332586	0.06540820993579591	0.0652888420358932	0.06240940130562629	0.07459250862938867	0.07155680851846197	0.08826025316348907	0.06577737590933283	0.07244102495268644	0.06910920043100963	0.06910920043100963	0.06910920043100963	0.06910920043100963	0.06910920043100963	0.06910920043100963	0.06910920043100963	0.06910920043100963	0.06910920043100963	0.06910920043100963	0.06910920043100963	0.06910920043100963	0.06910920043100963	0.06910920043100963	0.06910920043100963	0.06910920043100963	0.06910920043100963
0.08135790747149027	0.06260201145578086	0.09930076632238283	0.10514807905238918	0.08133424905647806	0.07336665058396996	0.07600701694969811	0.09121554798502063	0.10101768346948205	0.09816162279928517	0.08638111871784175	0.09467488103136738	0.07748798968811149	0.09369874134325742	0.07106096775463128	0.08362028386786503	0.07327678497084582	0.12086225102011307	0.10692309563108023	0.09394572928709827	0.11447366353299139	0.10420969641004482	0.10420969641004482	0.10420969641004482	0.10420969641004482	0.10420969641004482	0.10420969641004482	0.10420969641004482	0.10420969641004482	0.10420969641004482	0.10420969641004482	0.10420969641004482	0.10420969641004482	0.10420969641004482	0.10420969641004482	0.10420969641004482	0.10420969641004482	0.10420969641004482	0.10420969641004482	0.10420969641004482	0.10420969641004482	0.10420969641004482	0.10420969641004482	0.10420969641004482	0.10420969641004482	0.10420969641004482	0.10420969641004482	0.10420969641004482	0.10420969641004482	0.10420969641004482
0.05399606449719418	0.05895086330683128	0.04827409202198957	0.051285781439306906	0.05628172789274517	0.05297485743398307	0.06225904760421219	0.057563392482881184	0.06565237819449382	0.052450551727168705	0.0509628253885558	0.07483206234662339	0.0504164295744019	0.06472928612471988	0.05891619540440261	0.04685391287437586	0.04619963340516292	0.056134438953944994	0.05059303509400309	0.14164390153830125	0.05055413133060386	0.12220567890714107	0.04933003077219263	0.061952563572961535	0.05564129717257709	0.05564129717257709	0.05564129717257709	0.05564129717257709	0.05564129717257709	0.05564129717257709	0.05564129717257709	0.05564129717257709	0.05564129717257709	0.05564129717257709	0.05564129717257709	0.05564129717257709	0.05564129717257709	0.05564129717257709	0.05564129717257709	0.05564129717257709	0.05564129717257709	0.05564129717257709	0.05564129717257709	0.05564129717257709	0.05564129717257709	0.05564129717257709	0.05564129717257709	0.05564129717257709	0.05564129717257709	0.05564129717257709
0.0842500708839432	0.10110963103721177	0.11693297322555453	0.10453359477713986	0.11482424012064313	0.11503993857951257	0.11671165067996367	0.09542808512034989	0.10244062123601223	0.12131017973594545	0.12776386845231316	0.11233291928521368	0.09981433302309317	0.0854281151519116	0.11952163743904666	0.14149310080950483	0.08657141250108705	0.0911087815069274	0.08037590847958595	0.13062090698262785	0.11456958668624824	0.10491661860238269	0.0826626890471614	0.1013376856650807	0.09327288112758587	0.1364073775738328	0.11484012935070934	0.11484012935070934	0.11484012935070934	0.11484012935070934	0.11484012935070934	0.11484012935070934	0.11484012935070934	0.11484012935070934	0.11484012935070934	0.11484012935070934	0.11484012935070934	0.11484012935070934	0.11484012935070934	0.11484012935070934	0.11484012935070934	0.11484012935070934	0.11484012935070934	0.11484012935070934	0.11484012935070934	0.11484012935070934	0.11484012935070934	0.11484012935070934	0.11484012935070934	0.11484012935070934
0.05838038726764609	0.06978030199286815	0.0937097029767759	0.10353764931527511	0.0863317633240859	0.10248211965370296	0.09265704288878063	0.09923656312579004	0.09724710772214284	0.10693668022361488	0.08928091103665384	0.07328527764047332	0.09255537010653646	0.054807808838593396	0.0972107842397019	0.08315501630292864	0.09125242151031855	0.0971877035234311	0.08880447194113122	0.0806037143701185	0.08470409315562487	0.08470409315562487	0.08470409315562487	0.08470409315562487	0.08470409315562487	0.08470409315562487	0.08470409315562487	0.08470409315562487	0.08470409315562487	0.08470409315562487	0.08470409315562487	0.08470409315562487	0.08470409315562487	0.08470409315562487	0.08470409315562487	0.08470409315562487	0.08470409315562487	0.08470409315562487	0.08470409315562487	0.08470409315562487	0.08470409315562487	0.08470409315562487	0.08470409315562487	0.08470409315562487	0.08470409315562487	0.08470409315562487	0.08470409315562487	0.08470409315562487	0.08470409315562487	0.08470409315562487
0.08613586379677254	0.07318154194212725	0.08835243082491655	0.0951808411420766	0.06839984133848842	0.0739120877139333	0.08480168776914494	0.09369466729982384	0.08245025602587795	0.07966032402311321	0.0882583805415792	0.07669981294612703	0.08856418664622569	0.07165723448766581	0.08658000359435923	0.07538076446556624	0.08515169229063103	0.07647001680223543	0.08827504310655503	0.08166853884241913	0.08373825298815052	0.08205923037787695	0.08289874168301373	0.08289874168301373	0.08289874168301373	0.08289874168301373	0.08289874168301373	0.08289874168301373	0.08289874168301373	0.08289874168301373	0.08289874168301373	0.08289874168301373	0.08289874168301373	0.08289874168301373	0.08289874168301373	0.08289874168301373	0.08289874168301373	0.08289874168301373	0.08289874168301373	0.08289874168301373	0.08289874168301373	0.08289874168301373	0.08289874168301373	0.08289874168301373	0.08289874168301373	0.08289874168301373	0.08289874168301373	0.08289874168301373	0.08289874168301373	0.08289874168301373
0.1083358755925595	0.11295234937944043	0.1727719973819389	0.15407996736818969	0.163951444919994	0.1270745741197471	0.11199717561829492	0.1499519211443103	0.159052412665247	0.1745409540558366	0.10451925592456282	0.14713777745973988	0.1357413108925109	0.1612797915706981	0.15435168876344255	0.11313089445214833	0.14638090249069272	0.1534190639125005	0.11440879203928293	0.16538287295952397	0.13989583249940343	0.13989583249940343	0.13989583249940343	0.13989583249940343	0.13989583249940343	0.13989583249940343	0.13989583249940343	0.13989583249940343	0.13989583249940343	0.13989583249940343	0.13989583249940343	0.13989583249940343	0.13989583249940343	0.13989583249940343	0.13989583249940343	0.13989583249940343	0.13989583249940343	0.13989583249940343	0.13989583249940343	0.13989583249940343	0.13989583249940343	0.13989583249940343	0.13989583249940343	0.13989583249940343	0.13989583249940343	0.13989583249940343	0.13989583249940343	0.13989583249940343	0.13989583249940343	0.13989583249940343
0.10333831976726768	0.13516928086165197	0.11352246461387908	0.11849439596088762	0.09964548620470537	0.09981644133214308	0.15057975093668463	0.12423938912339545	0.1403971055009004	0.13753609754962348	0.1240066139046724	0.10834195848478113	0.11243189056731832	0.09472005804023632	0.08489675401473329	0.09851025477440851	0.09761489244745396	0.09851691367193478	0.0937712634983393	0.07832942893128005	0.12105069013172028	0.11972439263685744	0.07527795417767252	0.09750117340726498	0.09750117340726498	0.09750117340726498	0.09750117340726498	0.09750117340726498	0.09750117340726498	0.09750117340726498	0.09750117340726498	0.09750117340726498	0.09750117340726498	0.09750117340726498	0.09750117340726498	0.09750117340726498	0.09750117340726498	0.09750117340726498	0.09750117340726498	0.09750117340726498	0.09750117340726498	0.09750117340726498	0.09750117340726498	0.09750117340726498	0.09750117340726498	0.09750117340726498	0.09750117340726498	0.09750117340726498	0.09750117340726498	0.09750117340726498
0.07915367054769495	0.10115616864804604	0.10802378891055887	0.0993807718917293	0.14392474914233808	0.10601660968325315	0.11524197417749585	0.11148074858251349	0.13019431071632376	0.10526715046599956	0.10102972614215253	0.0910644096572005	0.10508115743342082	0.10118093292521942	0.07410038300709648	0.08272438975967654	0.07830786231874542	0.11907307620018093	0.0772246504327001	0.10047531508808724	0.10297037097818924	0.10363148724832276	0.103300929113256	0.103300929113256	0.103300929113256	0.103300929113256	0.103300929113256	0.103300929113256	0.103300929113256	0.103300929113256	0.103300929113256	0.103300929113256	0.103300929113256	0.103300929113256	0.103300929113256	0.103300929113256	0.103300929113256	0.103300929113256	0.103300929113256	0.103300929113256	0.103300929113256	0.103300929113256	0.103300929113256	0.103300929113256	0.103300929113256	0.103300929113256	0.103300929113256	0.103300929113256	0.103300929113256	0.103300929113256
0.08481900888073218	0.10397511998527689	0.10662483777183857	0.09158826388974761	0.10012675213047013	0.10010845039432353	0.09373168407360537	0.10377070396472758	0.10739551457675119	0.109653962622956	0.09504430320964197	0.11744514826096415	0.10103098051110299	0.07868453864316753	0.11531671589136983	0.0999255563219266	0.0932844475936284	0.09564750305781973	0.10562470119846781	0.11324532984722452	0.10685184319368449	0.07657702811885499	0.09720872604207195	0.09500093022160837	0.09451465766696357	0.10792256177016157	0.1280073699518991	0.09565582302889031	0.1281523805526445	0.08743537603866124	0.11925861331308911	0.10334699467587517	0.10334699467587517	0.10334699467587517	0.10334699467587517	0.10334699467587517	0.10334699467587517	0.10334699467587517	0.10334699467587517	0.10334699467587517	0.10334699467587517	0.10334699467587517	0.10334699467587517	0.10334699467587517	0.10334699467587517	0.10334699467587517	0.10334699467587517	0.10334699467587517	0.10334699467587517	0.10334699467587517
0.062155807174641906	0.08210234367473514	0.0687834666912825	0.07780508559868474	0.06002934267753703	0.07507893293437533	0.07839211596021702	0.05302414585055995	0.08269872400576665	0.07327258797475812	0.06509502796605082	0.0920898209271431	0.056996413827310854	0.07757945682273955	0.06634474018610079	0.08319655714107478	0.08841649184817435	0.05343200934072057	0.05179055571007175	0.07093149572365995	0.0771588119963702	0.09156360030779362	0.07187770443732501	0.07158899063606024	0.05126201916391731	0.08028483164561458	0.07360927247801316	0.07441617090571923	0.08347566655615767	0.07182161003762715	0.08670795103768174	0.07926478053765444	0.07926478053765444	0.07926478053765444	0.07926478053765444	0.07926478053765444	0.07926478053765444	0.07926478053765444	0.07926478053765444	0.07926478053765444	0.07926478053765444	0.07926478053765444	0.07926478053765444	0.07926478053765444	0.07926478053765444	0.07926478053765444	0.07926478053765444	0.07926478053765444	0.07926478053765444	0.07926478053765444
0.07608364981234395	0.10682459853455459	0.10712116794179959	0.06612074709872018	0.08012760674556693	0.07301256953503772	0.09519251652067953	0.10189244349768121	0.08993430976108026	0.10020689838110923	0.08764833721780287	0.0854305751327467	0.1008650899812274	0.060132671193752686	0.08783413445086027	0.07166848556697844	0.09477545305712692	0.08193023694604985	0.0848664437292093	0.09736806213403977	0.1072457447862429	0.10230690346014133	0.10230690346014133	0.10230690346014133	0.10230690346014133	0.10230690346014133	0.10230690346014133	0.10230690346014133	0.10230690346014133	0.10230690346014133	0.10230690346014133	0.10230690346014133	0.10230690346014133	0.10230690346014133	0.10230690346014133	0.10230690346014133	0.10230690346014133	0.10230690346014133	0.10230690346014133	0.10230690346014133	0.10230690346014133	0.10230690346014133	0.10230690346014133	0.10230690346014133	0.10230690346014133	0.10230690346014133	0.10230690346014133	0.10230690346014133	0.10230690346014133	0.10230690346014133
0.0	0.04597748812274766	0.0009917094579505441	0.0	0.0	0.10012298713077002	0.34695630922886733	0.0	0.0	0.0009917094579505441	0.0	0.4470792963596374	0.0	0.0	0.43008380560799486	0.10012298713077002	0.0	0.4470792963596374	0.0	0.43008380560799486	0.4011018082368898	0.4155928069224424	0.4155928069224424	0.4155928069224424	0.4155928069224424	0.4155928069224424	0.4155928069224424	0.4155928069224424	0.4155928069224424	0.4155928069224424	0.4155928069224424	0.4155928069224424	0.4155928069224424	0.4155928069224424	0.4155928069224424	0.4155928069224424	0.4155928069224424	0.4155928069224424	0.4155928069224424	0.4155928069224424	0.4155928069224424	0.4155928069224424	0.4155928069224424	0.4155928069224424	0.4155928069224424	0.4155928069224424	0.4155928069224424	0.4155928069224424	0.4155928069224424	0.4155928069224424
0.0983027334019051	0.0855923101376199	0.10880460749491253	0.0901070048787478	0.09018457503210951	0.08237420924756371	0.1406921389624441	0.08294717220922555	0.08653467919198665	0.09552976953543879	0.11041606707652807	0.09298240959605625	0.11742392719575062	0.0823641848615977	0.09967380361797634	0.08994161909618244	0.06953612033253688	0.0946173285622479	0.09971718954467795	0.09737563796308552	0.07391093189531507	0.09420152771323187	0.08233170100364139	0.11306952274580151	0.11370673201917453	0.09684927040755831	0.09515567267849641	0.09284968466871041	0.06689156347561961	0.07987062407216501	0.07987062407216501	0.07987062407216501	0.07987062407216501	0.07987062407216501	0.07987062407216501	0.07987062407216501	0.07987062407216501	0.07987062407216501	0.07987062407216501	0.07987062407216501	0.07987062407216501	0.07987062407216501	0.07987062407216501	0.07987062407216501	0.07987062407216501	0.07987062407216501	0.07987062407216501	0.07987062407216501	0.07987062407216501	0.07987062407216501
0.06092742596204203	0.07299794277094294	0.07242398553914786	0.0679355595577121	0.06870672905493273	0.06211717065997954	0.07156754640388506	0.09626206471356978	0.08327408427909476	0.060777314094105195	0.08283558820092476	0.05873848344822982	0.0672234373847932	0.07229024425072121	0.07391172214041306	0.06689696102156294	0.056873502458449916	0.0798541102450277	0.07907254133319533	0.06432821560810745	0.06921654405877681	0.08640541983034424	0.061642742302046395	0.06913231543969414	0.0483705261016391	0.08713939784757797	0.10088001855779076	0.07902280892161959	0.0875492204331675	0.06656221305810392	0.06019545989096867	0.07755364647059187	0.06994287955066403	0.07736333058497082	0.0844611553484575	0.08091224296671415	0.08091224296671415	0.08091224296671415	0.08091224296671415	0.08091224296671415	0.08091224296671415	0.08091224296671415	0.08091224296671415	0.08091224296671415	0.08091224296671415	0.08091224296671415	0.08091224296671415	0.08091224296671415	0.08091224296671415	0.08091224296671415
0.07194434304175568	0.06504251724205097	0.05602225423701986	0.048992831234621344	0.05988458688303722	0.05919631445334498	0.07713642794639071	0.052440779490152016	0.05700583411086449	0.05413081443963963	0.0662361402528659	0.062477283330728176	0.0624408576729933	0.058413003470151575	0.07009978821403559	0.08612221089630939	0.05650808286650671	0.07547643810499498	0.07502885473971983	0.0684561245904539	0.0803703273506258	0.03629182956809088	0.06630100819748644	0.06508559450965763	0.06646273160821911	0.07888770747461336	0.07359043673969438	0.06278403908124322	0.0777097382518581	0.09199313961437444	0.08784614581637648	0.06766409708004942	0.06822571328558316	0.07222614573259209	0.07111075998377207	0.07726824155076542	0.07034307272342914	0.0730113882560269	0.06434647650061495	0.06385815782886241	0.06410231716473869	0.06410231716473869	0.06410231716473869	0.06410231716473869	0.06410231716473869	0.06410231716473869	0.06410231716473869	0.06410231716473869	0.06410231716473869	0.06410231716473869
0.081578079561359	0.07032608441999919	0.08700648688823565	0.109726605510253	0.10507955843716624	0.08575437996206965	0.08023979060117431	0.0825682480077378	0.07863151404911997	0.09930152767675864	0.09449811989080101	0.08551471519539876	0.1028624796260393	0.08788824562258721	0.09270062852876873	0.06101803529440103	0.09903958021061364	0.09590821720248993	0.10805768526402332	0.11383618484407114	0.05818835902032283	0.10591384012039527	0.09899660897383368	0.07654585023115273	0.08896789932609853	0.08275687477862563	0.08275687477862563	0.08275687477862563	0.08275687477862563	0.08275687477862563	0.08275687477862563	0.08275687477862563	0.08275687477862563	0.08275687477862563	0.08275687477862563	0.08275687477862563	0.08275687477862563	0.08275687477862563	0.08275687477862563	0.08275687477862563	0.08275687477862563	0.08275687477862563	0.08275687477862563	0.08275687477862563	0.08275687477862563	0.08275687477862563	0.08275687477862563	0.08275687477862563	0.08275687477862563	0.08275687477862563
0.04990545963181779	0.04813852706895277	0.06570801585884317	0.06007440784421396	0.06818817554993002	0.06484555817869175	0.05580932778233054	0.06071755992174036	0.06660252782040947	0.05991303625344947	0.057202537535950324	0.0570551991462594	0.06127962117552609	0.06684997097608755	0.061365430260940504	0.09161783400797968	0.06412399275330312	0.06132362208180769	0.06850927203940542	0.06703084981500516	0.0526609623207116	0.05914805188823436	0.07245538736837838	0.04913240886152434	0.06760969967310984	0.05897205435363488	0.0608888476622113	0.059577930335345565	0.05682229847710265	0.057712043596070725	0.06084477412321413	0.05927840885964243	0.05927840885964243	0.05927840885964243	0.05927840885964243	0.05927840885964243	0.05927840885964243	0.05927840885964243	0.05927840885964243	0.05927840885964243	0.05927840885964243	0.05927840885964243	0.05927840885964243	0.05927840885964243	0.05927840885964243	0.05927840885964243	0.05927840885964243	0.05927840885964243	0.05927840885964243	0.05927840885964243
0.2440851740291169	0.33717082412963956	0.3024012292589231	0.3270577935851192	0.30702094045268147	0.39205603568216185	0.0	0.3216044177282592	0.25874940143307873	0.2607308956288631	0.380234119664377	0.44585225029625425	0.29965892508330466	0.31493249881881363	0.33467827628231467	0.10504526698361935	0.19068804696645036	0.278392426605899	0.009230443183113477	0.17538809364684302	0.1400828618984329	0.00038904514858494987	0.21905138338817012	0.21748011541803375	0.31333590499545233	0.1400828618984329	0.22670938344694264	0.22670938344694264	0.22670938344694264	0.22670938344694264	0.22670938344694264	0.22670938344694264	0.22670938344694264	0.22670938344694264	0.22670938344694264	0.22670938344694264	0.22670938344694264	0.22670938344694264	0.22670938344694264	0.22670938344694264	0.22670938344694264	0.22670938344694264	0.22670938344694264	0.22670938344694264	0.22670938344694264	0.22670938344694264	0.22670938344694264	0.22670938344694264	0.22670938344694264	0.22670938344694264
0.06278096019884963	0.06070316436842666	0.07944924921730244	0.0452219584086182	0.06559113855068059	0.04046729136872546	0.0693873795434396	0.05102939204678085	0.05576692308942609	0.04367891344324773	0.062199503449294466	0.063879581642339	0.055612429007742555	0.054501878454788315	0.06598395495260065	0.05768158499236996	0.0491915659441354	0.05012807765649062	0.0544065647581467	0.05210814166685607	0.06582759991551812	0.07529406866836288	0.05531038814801478	0.06530222840818883	0.06530222840818883	0.06530222840818883	0.06530222840818883	0.06530222840818883	0.06530222840818883	0.06530222840818883	0.06530222840818883	0.06530222840818883	0.06530222840818883	0.06530222840818883	0.06530222840818883	0.06530222840818883	0.06530222840818883	0.06530222840818883	0.06530222840818883	0.06530222840818883	0.06530222840818883	0.06530222840818883	0.06530222840818883	0.06530222840818883	0.06530222840818883	0.06530222840818883	0.06530222840818883	0.06530222840818883	0.06530222840818883	0.06530222840818883
0.08831728003489137	0.1105971057144772	0.10181302004226168	0.08338364462062342	0.10341220696401462	0.09755810699008839	0.12078935224814231	0.08574571253826944	0.0956497508576781	0.11036246123018342	0.11980598834394214	0.13632643213791742	0.10149364055852438	0.10211620455596157	0.10285463006292284	0.10709421142367896	0.10095033052252982	0.07843244349341792	0.10786073761611781	0.14179642955869295	0.10261595010327759	0.10610373828592179	0.09185202322079637	0.1139686909079578	0.11025977109709852	0.11421598707560968	0.12050919211533104	0.09133387885203179	0.10494644318445477	0.08394521951910819	0.16848210903431168	0.12621366427670996	0.12621366427670996	0.12621366427670996	0.12621366427670996	0.12621366427670996	0.12621366427670996	0.12621366427670996	0.12621366427670996	0.12621366427670996	0.12621366427670996	0.12621366427670996	0.12621366427670996	0.12621366427670996	0.12621366427670996	0.12621366427670996	0.12621366427670996	0.12621366427670996	0.12621366427670996	0.12621366427670996
0.08063754273756736	0.09773020418588789	0.09259196643745109	0.0834544639123644	0.08326116389114677	0.0	0.05613081941847159	0.0	0.2442070495222439	0.09178516960323801	0.05865540345368321	0.00020586016321834784	0.0010200529166109601	0.08326116389114677	0.03717403093880316	0.0	0.0	0.09842776142727279	0.0	0.020783642131682413	0.09280522251984895	0.0	0.020783642131682413	0.1327123811264685	0.0	0.009544058628702211	0.0	0.009544058628702211	0.0035279430603993795	0.05869576218534858	0.055668081944630264	0.09984281873568557	0.0	0.0	0.08927727945944962	0.09989615161618966	0.07975552437778362	0.14450237159426393	0.11212894798602378	0.11212894798602378	0.11212894798602378	0.11212894798602378	0.11212894798602378	0.11212894798602378	0.11212894798602378	0.11212894798602378	0.11212894798602378	0.11212894798602378	0.11212894798602378	0.11212894798602378
0.06173712893166209	0.06516483249454638	0.06928612718340366	0.08913946791557895	0.08804878084166312	0.09510165158982868	0.0	0.08099256813169539	0.04637370776427472	0.08068048339154026	0.02607650172265854	0.06268762472176129	0.09043427744320204	0.06516483249454638	0.0	0.05057122966311076	0.06268762472176129	0.06516483249454638	0.06516483249454638	0.03908833077188787	0.06515963896278333	0.0	0.0	0.06516483249454638	0.0	0.09043427744320204	0.06268243751759299	0.0007162482416580586	0.10104711027785426	0.0001445483636500573	0.0007162482416580589	0.0	0.06268762472176129	0.006701529989053053	0.05211290270908588	0.06516483249454638	0.06516483249454638	0.0	0.08983792365473092	0.02607650172265854	0.006701529989053053	0.05846330250549336	0.0	0.0	0.0	0.0	0.0	0.0	0.0	0.0
0.047780789138641665	0.05369223347542168	0.05120677767753125	0.0440312696410782	0.06518841834881527	0.027133576208299343	0.0428743437371808	0.060526538932710594	0.03725050489007629	0.04750489650873363	0.04593274950571224	0.10880848959832906	0.06712730901601327	0.05808932047950962	0.050834956787681955	0.0462325926980926	0.03706673663168084	0.080855531395532	0.05538097245650691	0.0550060525504817	0.06666856413198909	0.04806420286227883	0.05578509612650643	0.05468191286563942	0.06851648056609673	0.060066309039010786	0.06396840533877521	0.052553010823643984	0.08243334985406792	0.10923298577346893	0.05598824455984706	0.06055800873490943	0.052049053035553204	0.06028680506471304	0.06561336116509386	0.06493090106490418	0.05527585538378008	0.07114219362311001	0.0891552520962513	0.08066974038031705	0.06217642180856634	0.1269091119755383	0.08456079948167924	0.11796777631925555	0.13705752526944964	0.12751265079435262	0.12751265079435262	0.12751265079435262	0.12751265079435262	0.12751265079435262
0.06456547881301782	0.05618266609158619	0.04670720293151632	0.0363252153745338	0.053546372580930056	0.11753875991917317	0.05543887279624616	0.07257637294688031	0.03589724407720261	0.07056525546971523	0.0017589799144605198	0.07191972312911737	0.02465332433559759	0.0373872012739537	0.12285732364001203	0.08825408159990895	0.04119681515005898	0.06839708109658238	0.024844390858862798	0.06280466284760217	0.0691674039452461	0.07024603245136385	0.04314107230714803	0.05314534288732416	0.06579773738428989	0.055779162320849944	0.05126004121475311	0.04465149744525377	0.021132492530159693	0.03392201749663517	0.027966332800446077	0.09750098709010799	0.06854552036293547	0.055296607814954137	0.041131655219760144	0.08640108640345538	0.059112424444322374	0.04050462409064616	0.02611556258232832	0.03331009333648723	0.03331009333648723	0.03331009333648723	0.03331009333648723	0.03331009333648723	0.03331009333648723	0.03331009333648723	0.03331009333648723	0.03331009333648723	0.03331009333648723	0.03331009333648723
0.24693692913296425	0.23300099732643803	0.14670944953692938	0.2829616293755798	0.2824920854956027	0.22666970708830064	0.28556330235186295	0.3055490393669023	0.22325105785660684	0.2644000486117546	0.2644000486117546	0.2644000486117546	0.2644000486117546	0.2644000486117546	0.2644000486117546	0.2644000486117546	0.2644000486117546	0.2644000486117546	0.2644000486117546	0.2644000486117546	0.2644000486117546	0.2644000486117546	0.2644000486117546	0.2644000486117546	0.2644000486117546	0.2644000486117546	0.2644000486117546	0.2644000486117546	0.2644000486117546	0.2644000486117546	0.2644000486117546	0.2644000486117546	0.2644000486117546	0.2644000486117546	0.2644000486117546	0.2644000486117546	0.2644000486117546	0.2644000486117546	0.2644000486117546	0.2644000486117546	0.2644000486117546	0.2644000486117546	0.2644000486117546	0.2644000486117546	0.2644000486117546	0.2644000486117546	0.2644000486117546	0.2644000486117546	0.2644000486117546	0.2644000486117546
0.18753814296395427	0.14294949177518504	0.18213207395161315	0.08167494083977958	0.2337732930442932	0.21476890378204697	0.21626432535035958	0.2393658752495808	0.16447739263977174	0.1474030877545264	0.1394235737652786	0.1903806741700958	0.22302715049437766	0.14521258239879	0.24573632599761255	0.18777314126085445	0.18289227628013527	0.22811699432828272	0.18203867737294424	0.13804804480355823	0.16004336108825123	0.16004336108825123	0.16004336108825123	0.16004336108825123	0.16004336108825123	0.16004336108825123	0.16004336108825123	0.16004336108825123	0.16004336108825123	0.16004336108825123	0.16004336108825123	0.16004336108825123	0.16004336108825123	0.16004336108825123	0.16004336108825123	0.16004336108825123	0.16004336108825123	0.16004336108825123	0.16004336108825123	0.16004336108825123	0.16004336108825123	0.16004336108825123	0.16004336108825123	0.16004336108825123	0.16004336108825123	0.16004336108825123	0.16004336108825123	0.16004336108825123	0.16004336108825123	0.16004336108825123
0.11197619123303623	0.1295046600345618	0.20410643044881863	0.15386885650489157	0.2388059761220704	0.1410102742059229	0.1287782556230367	0.12968043599673137	0.15366057221984128	0.15013403593422803	0.1321448728076599	0.03814043914872566	0.10612276717128155	0.09679094946447687	0.12483646770236553	0.1570535740274789	0.09129022457367521	0.0	0.037905897999259565	0.0815047970571779	0.1536302605908085	0.15636615725748276	0.10967035207090625	0.021399138030279444	0.14028096052642783	0.15072831144875137	0.15397612594592344	0.1756094483410141	0.21009400857247693	0.0014458358234674608	0.3008630237822775	0.08503916102055896	0.19295109240141825	0.19295109240141825	0.19295109240141825	0.19295109240141825	0.19295109240141825	0.19295109240141825	0.19295109240141825	0.19295109240141825	0.19295109240141825	0.19295109240141825	0.19295109240141825	0.19295109240141825	0.19295109240141825	0.19295109240141825	0.19295109240141825	0.19295109240141825	0.19295109240141825	0.19295109240141825
0.10370705780537356	0.10234517845503271	0.1283661950142251	0.11191115712286959	0.10773992805726369	0.11037218431524694	0.0845615976938036	0.09908403406506064	0.09326507047518869	0.09554727282032191	0.074059413560572	0.10453055524647772	0.08057071642343797	0.09270222136929542	0.10878684935299672	0.11792879204793395	0.08508455454429048	0.09572517702959966	0.07894674254408678	0.11541220450218188	0.09974087988456537	0.11072573895760786	0.08691909127399328	0.09882241511580057	0.09882241511580057	0.09882241511580057	0.09882241511580057	0.09882241511580057	0.09882241511580057	0.09882241511580057	0.09882241511580057	0.09882241511580057	0.09882241511580057	0.09882241511580057	0.09882241511580057	0.09882241511580057	0.09882241511580057	0.09882241511580057	0.09882241511580057	0.09882241511580057	0.09882241511580057	0.09882241511580057	0.09882241511580057	0.09882241511580057	0.09882241511580057	0.09882241511580057	0.09882241511580057	0.09882241511580057	0.09882241511580057	0.09882241511580057
0.2456246705078547	0.16990134647762425	0.17974594578267292	0.2061917043974131	0.15454858645220268	0.1635109200385517	0.16199065051350223	0.21540057465328924	0.17846096959409968	0.143487220254592	0.1959280270545585	0.16970762365457526	0.16970762365457526	0.16970762365457526	0.16970762365457526	0.16970762365457526	0.16970762365457526	0.16970762365457526	0.16970762365457526	0.16970762365457526	0.16970762365457526	0.16970762365457526	0.16970762365457526	0.16970762365457526	0.16970762365457526	0.16970762365457526	0.16970762365457526	0.16970762365457526	0.16970762365457526	0.16970762365457526	0.16970762365457526	0.16970762365457526	0.16970762365457526	0.16970762365457526	0.16970762365457526	0.16970762365457526	0.16970762365457526	0.16970762365457526	0.16970762365457526	0.16970762365457526	0.16970762365457526	0.16970762365457526	0.16970762365457526	0.16970762365457526	0.16970762365457526	0.16970762365457526	0.16970762365457526	0.16970762365457526	0.16970762365457526	0.16970762365457526
0.08795318727290409	0.10174335446152938	0.11034949768102766	0.11545010951088522	0.12007323057882903	0.10191599252831851	0.09988242359950411	0.10198725760597989	0.09987676084728841	0.09374946827583511	0.10317197254988723	0.08503642079493057	0.09079250969040255	0.09359578190080552	0.09168757350011011	0.10356310815506253	0.10692820936277814	0.10972280542875824	0.09225282771541113	0.11339077028916622	0.08215910457362718	0.10172023100314076	0.08550122297602047	0.07835732019152598	0.0969053880149947	0.08087692991011672	0.09750945440446461	0.09394535995398523	0.09572740717922491	0.09572740717922491	0.09572740717922491	0.09572740717922491	0.09572740717922491	0.09572740717922491	0.09572740717922491	0.09572740717922491	0.09572740717922491	0.09572740717922491	0.09572740717922491	0.09572740717922491	0.09572740717922491	0.09572740717922491	0.09572740717922491	0.09572740717922491	0.09572740717922491	0.09572740717922491	0.09572740717922491	0.09572740717922491	0.09572740717922491	0.09572740717922491
0.029251220173973417	0.0033304915139011643	0.0	0.0	0.0	0.06144006676258749	0.02513262665625055	0.03245711637218199	0.02967055526413162	0.03119054899391317	0.05516418808508862	0.03120879091798353	0.03238527947832771	0.03243314589394871	0.01941663055573408	0.0003559573253548729	0.0	0.0	0.0	0.0	0.0	0.03238527947832771	0.036307440446420335	0.0	0.0	0.03202932215297284	0.048379279053066326	0.0003559573253548729	0.04777577544768127	0.04494355654618207	0.019425915297102116	0.03443345907462085	0.026929687185861487	0.026929687185861487	0.026929687185861487	0.026929687185861487	0.026929687185861487	0.026929687185861487	0.026929687185861487	0.026929687185861487	0.026929687185861487	0.026929687185861487	0.026929687185861487	0.026929687185861487	0.026929687185861487	0.026929687185861487	0.026929687185861487	0.026929687185861487	0.026929687185861487	0.026929687185861487
0.0940250571846693	0.061730758151119336	0.08516848629094918	0.028538330614427558	0.0029429010156231308	0.06742507757481066	0.07717382553873363	0.0010859357314561139	0.006397410398691541	0.033656605303742294	0.05070671272483676	0.05116152993559554	0.03465878172025853	0.03885527867383207	0.0064518357087883825	0.04761060740618964	0.03942653253088915	0.04023717024779855	0.09330119338442834	0.0285640877506661	0.04698030742595682	0.03191711321539192	0.06986122242318678	0.028597501266986812	0.011431178798609437	0.0576607360660773	0.030339449731431014	0.039774711772294025	0.06976215286786187	0.08341868328261352	0.027451355000961512	0.029041813721483074	0.06688071784206825	0.052201388190317735	0.06739848108844392	0.03274017367130427	0.05006932737987409	0.05006932737987409	0.05006932737987409	0.05006932737987409	0.05006932737987409	0.05006932737987409	0.05006932737987409	0.05006932737987409	0.05006932737987409	0.05006932737987409	0.05006932737987409	0.05006932737987409	0.05006932737987409	0.05006932737987409
0.06409121672996367	0.06814250249354246	0.07264858030907419	0.08074262400876285	0.0728771266403619	0.08225677761936018	0.0665328755136416	0.08205416047287503	0.0781156795345545	0.08378919914421648	0.07848483544007254	0.06018448015228883	0.09272847180249667	0.09022434367950333	0.06784891759235002	0.0803173755614619	0.07224103067457335	0.08184405623838366	0.09393302342169867	0.07595504087427286	0.0773619876727306	0.09139253751753668	0.0851372835598911	0.0702063137489217	0.06306197378185587	0.07847954583383208	0.0928525885160401	0.07720478489869871	0.06895401018397011	0.07582556096724279	0.06371318976480453	0.06976937536602365	0.06976937536602365	0.06976937536602365	0.06976937536602365	0.06976937536602365	0.06976937536602365	0.06976937536602365	0.06976937536602365	0.06976937536602365	0.06976937536602365	0.06976937536602365	0.06976937536602365	0.06976937536602365	0.06976937536602365	0.06976937536602365	0.06976937536602365	0.06976937536602365	0.06976937536602365	0.06976937536602365
0.1275754132296179	0.10745627337581526	0.12022334544347288	0.11694596638735241	0.08561072653870039	0.11021829792865316	0.11021928598073183	0.12838971792966516	0.1199637507692705	0.13995156766365832	0.10273446971148784	0.10955819039704164	0.13506165758267225	0.15874372029791664	0.10907715180921218	0.11759780653433338	0.09837353838235106	0.08709638284897715	0.11055931651899077	0.10574445641234842	0.09431909689219048	0.14360206673547382	0.08908592629410036	0.12381142089388217	0.0979622800498791	0.11944710270817159	0.1253393005214943	0.09300014180630983	0.125067647903362	0.1013263042167299	0.11979103213039799	0.12988688389631878	0.07653109331069809	0.10029281123278837	0.09018335028330922	0.1059856814264692	0.12213340323158145	0.11405954232902532	0.11405954232902532	0.11405954232902532	0.11405954232902532	0.11405954232902532	0.11405954232902532	0.11405954232902532	0.11405954232902532	0.11405954232902532	0.11405954232902532	0.11405954232902532	0.11405954232902532	0.11405954232902532
0.0	0.0	0.0	0.0	0.0	0.0	0.0	0.0	0.06882196531460529	0.060314231420287134	0.030454498049933727	0.037876512498787686	0.030122163269990246	0.02929912097785367	0.0	0.030456925417633545	0.012470890581172017	0.04230987252538722	0.0	0.045652939764593815	0.030436043284780973	0.042267430726775745	0.030456925417633552	0.04142460445935549	0.03759351734881692	0.0	0.03394927030705732	0.0	0.03991262330690733	0.02983552549754964	0.030456925417633545	0.0	0.015228462708816773	0.015228462708816773	0.015228462708816773	0.015228462708816773	0.015228462708816773	0.015228462708816773	0.015228462708816773	0.015228462708816773	0.015228462708816773	0.015228462708816773	0.015228462708816773	0.015228462708816773	0.015228462708816773	0.015228462708816773	0.015228462708816773	0.015228462708816773	0.015228462708816773	0.015228462708816773
0.13262510945315129	0.13491004454666997	0.1439324821849823	0.19891173705415097	0.1707636660549907	0.21134639892010273	0.1681289800263187	0.1403735240025501	0.14406363223140503	0.13494065943491038	0.14014612264076556	0.16749741974231558	0.1787010155049213	0.14763461947322323	0.1585928044126666	0.18552999567735778	0.15517504865140314	0.10651604286280152	0.14347401062628223	0.1261017104775138	0.09314045743956151	0.15224102303501671	0.10645240598906122	0.14540611106017529	0.15078078157537497	0.15806509208236982	0.17191569347460006	0.15926889381784443	0.11708981345496357	0.11464794223529264	0.11741673955718357	0.1160323408962381	0.1160323408962381	0.1160323408962381	0.1160323408962381	0.1160323408962381	0.1160323408962381	0.1160323408962381	0.1160323408962381	0.1160323408962381	0.1160323408962381	0.1160323408962381	0.1160323408962381	0.1160323408962381	0.1160323408962381	0.1160323408962381	0.1160323408962381	0.1160323408962381	0.1160323408962381	0.1160323408962381
0.04752223595537585	0.04512555970608976	0.05137412540162306	0.06886534743309086	0.04304044674803423	0.0537989969590568	0.06268501225657552	0.09495571536705258	0.0697428860190926	0.05860684309947803	0.0569362911967067	0.05853803796017778	0.05496154146774454	0.053674808709120045	0.05032362124439443	0.04655662737028199	0.05209542122215239	0.05499100310363609	0.08303267969278516	0.04843017060735977	0.036354462120776955	0.11295913416998098	0.07223817852333463	0.07906507674522244	0.0921467553366544	0.09372809024504948	0.0836608626224378	0.06206006402187195	0.04895584281283743	0.08100030587325316	0.067042959433031	0.0726535412303145	0.0918110616659496	0.07023653740221139	0.10212223161756394	0.0911405476539313	0.06885268797452489	0.06920922269074706	0.08447192098473193	0.07880115701165512	0.08163653899819352	0.08163653899819352	0.08163653899819352	0.08163653899819352	0.08163653899819352	0.08163653899819352	0.08163653899819352	0.08163653899819352	0.08163653899819352	0.08163653899819352
0.06471700041428861	0.06979687513120618	0.08220948771875401	0.06060683103416038	0.057297788212134194	0.07285754903273206	0.08023084952338935	0.057341935442046015	0.05580082073202065	0.07618296373608505	0.06836997244379893	0.08271247379635713	0.07620413868848498	0.0690444309812732	0.06740016464220405	0.09243299695539359	0.07583140130411932	0.07129406970241117	0.08438524815279068	0.059291651120069226	0.09046083292809982	0.07837718975881765	0.05986938702743948	0.09006034733168167	0.05623473377902885	0.08608823890699437	0.07267705237705575	0.07581453172739144	0.08785527906136958	0.09221945337871168	0.060909031796684	0.10352840946546306	0.06817675797971569	0.0697462255671991	0.06249088962477378	0.06611855759598645	0.06611855759598645	0.06611855759598645	0.06611855759598645	0.06611855759598645	0.06611855759598645	0.06611855759598645	0.06611855759598645	0.06611855759598645	0.06611855759598645	0.06611855759598645	0.06611855759598645	0.06611855759598645	0.06611855759598645	0.06611855759598645
0.1182954417529747	0.14570759848348347	0.09785502520227285	0.11976946569373943	0.16542548614142047	0.10497574442725208	0.09686632220957189	0.11793049284830587	0.12002397915155914	0.18120234369780583	0.1409634174380547	0.1588344190370426	0.1292696388294758	0.11365044293624597	0.10583131252040204	0.14830953378569767	0.15781135796979515	0.1256429292396467	0.1394042123446083	0.12079767839602863	0.12115945340328145	0.11463372205903125	0.12987806010703018	0.12316795635302442	0.09691434452523597	0.12067909194221428	0.09479176492278862	0.12127560248520558	0.15121319056130522	0.16521092162830814	0.15821205609480668	0.15821205609480668	0.15821205609480668	0.15821205609480668	0.15821205609480668	0.15821205609480668	0.15821205609480668	0.15821205609480668	0.15821205609480668	0.15821205609480668	0.15821205609480668	0.15821205609480668	0.15821205609480668	0.15821205609480668	0.15821205609480668	0.15821205609480668	0.15821205609480668	0.15821205609480668	0.15821205609480668	0.15821205609480668
0.18962988247204687	0.13376804503651368	0.3441377136743907	0.23543792235278974	0.26914232016129497	0.2555087404026508	0.2792354509030125	0.24488649018835515	0.27308613585595454	0.2480007185796595	0.2905747913660471	0.25452655464425633	0.3974713344502262	0.267035421432874	0.27080306187640846	0.13274289383688725	0.20566556871572528	0.20500647446680448	0.29496896508318665	0.2538335596026957	0.17461845195135406	0.2942841373616945	0.2023942929571058	0.1773395074755023	0.20907529667555813	0.21485801293189316	0.13383394236091364	0.3216542240210429	0.2378043396464089	0.13394277338097654	0.17402671772490447	0.3183260572203026	0.2169964615219739	0.1443307863130362	0.12621207372708754	0.13527143002006187	0.13527143002006187	0.13527143002006187	0.13527143002006187	0.13527143002006187	0.13527143002006187	0.13527143002006187	0.13527143002006187	0.13527143002006187	0.13527143002006187	0.13527143002006187	0.13527143002006187	0.13527143002006187	0.13527143002006187	0.13527143002006187
0.06744183780648633	0.09070152897385761	0.09256199789820514	0.11351276095600105	0.06357736044639806	0.08152239271341893	0.09950102681452884	0.07614314139060682	0.08368880842856406	0.1039012216533006	0.08603199288382447	0.07422585634033887	0.0834773922879097	0.06217902707564529	0.08663773427052571	0.07807144169149952	0.08151776992262295	0.07893607904415492	0.07428011179203542	0.0804050018033113	0.09115085275892056	0.09534738808054964	0.08213715349566736	0.09408098894955869	0.06589143723798517	0.08948557722226767	0.06966663106740989	0.08546821139775916	0.104420581006374	0.0657844543223715	0.08776190323918626	0.06361174235491303	0.09706273364919056	0.07995747275048316	0.10001242875341129	0.08998495075194722	0.08998495075194722	0.08998495075194722	0.08998495075194722	0.08998495075194722	0.08998495075194722	0.08998495075194722	0.08998495075194722	0.08998495075194722	0.08998495075194722	0.08998495075194722	0.08998495075194722	0.08998495075194722	0.08998495075194722	0.08998495075194722
0.08106863141583003	0.07378025055783802	0.0921032300938659	0.08512014215760985	0.08611249509822393	0.08425798248051124	0.10651458083540999	0.09130646035798298	0.059875198647707205	0.0731846785149318	0.10903287325181453	0.07705944673333116	0.07103565022310089	0.07563588637145371	0.07767513715332437	0.07967886026939029	0.083208159717305	0.07613593053474554	0.09181874395868954	0.06701765838612164	0.08168624983366073	0.08267629156751787	0.07096423262747191	0.08413724187227957	0.10771149697989765	0.05858726676598574	0.07392846095694013	0.0854478360178422	0.07553029394091036	0.05934594190298063	0.07363154397530139	0.066488742939141	0.066488742939141	0.066488742939141	0.066488742939141	0.066488742939141	0.066488742939141	0.066488742939141	0.066488742939141	0.066488742939141	0.066488742939141	0.066488742939141	0.066488742939141	0.066488742939141	0.066488742939141	0.066488742939141	0.066488742939141	0.066488742939141	0.066488742939141	0.066488742939141
0.07058976958897951	0.0915382512601934	0.10415515260118438	0.0784244412288786	0.07839616825777816	0.10940968530408049	0.08770233909355418	0.08528870325210472	0.09856100037903559	0.09380476980026266	0.08284017007294829	0.10468525872648811	0.08380993362921747	0.08818430594092148	0.08457796497973126	0.09167486750648794	0.06679526383275021	0.0813344521111208	0.07875212284148937	0.07904813274344265	0.0674291498880764	0.0809188759398689	0.07364797602495718	0.0835781388093141	0.08114742978174848	0.10035255440377179	0.10533322244707347	0.08473324547687237	0.07518317073391304	0.10448192638624683	0.06977756255205926	0.08694741828462166	0.07836249041834047	0.07836249041834047	0.07836249041834047	0.07836249041834047	0.07836249041834047	0.07836249041834047	0.07836249041834047	0.07836249041834047	0.07836249041834047	0.07836249041834047	0.07836249041834047	0.07836249041834047	0.07836249041834047	0.07836249041834047	0.07836249041834047	0.07836249041834047	0.07836249041834047	0.07836249041834047
0.02835617974858365	0.04762104224014139	0.038267311250038634	0.03395243313862026	0.04213357711857513	0.051960401928872794	0.03381062997027977	0.03522373461737503	0.042833943846343155	0.034291375165368614	0.035550205803158506	0.02626407852153727	0.02861433279109803	0.044441252742188755	0.03228455101349438	0.026822259880090543	0.0600362381900949	0.04245640590181086	0.02989684658315654	0.02484203062093755	0.033146179630723124	0.03435383945640842	0.042243272663722194	0.03311166634223969	0.05463394743590583	0.03539046107887843	0.04423839124390257	0.0398144261613905	0.0398144261613905	0.0398144261613905	0.0398144261613905	0.0398144261613905	0.0398144261613905	0.0398144261613905	0.0398144261613905	0.0398144261613905	0.0398144261613905	0.0398144261613905	0.0398144261613905	0.0398144261613905	0.0398144261613905	0.0398144261613905	0.0398144261613905	0.0398144261613905	0.0398144261613905	0.0398144261613905	0.0398144261613905	0.0398144261613905	0.0398144261613905	0.0398144261613905
0.06239020671647821	0.06332737061714187	0.06555257400858165	0.05486069732990145	0.042034579611053634	0.07864220277389246	0.05703626104237912	0.06551121737809217	0.058746438570085754	0.07360452821697236	0.06343877106785789	0.057222688377272374	0.07632697855386487	0.08149451294388535	0.09051385171903696	0.08812803357305612	0.06541975608209927	0.05925143797504966	0.07302277824333803	0.06444508800244246	0.07168419719824022	0.07435320967495215	0.07307880726054916	0.06960515838613063	0.07982749221886329	0.07003804838326202	0.08111708859446187	0.03430982748490961	0.02910758143737324	0.04356529067173558	0.051397687977403135	0.07493581331093843	0.07935294126295488	0.0769380028829976	0.09568820803157696	0.07946968073244302	0.08044261289805472	0.09508147087993023	0.06281279094862426	0.07985722972471375	0.07299016978612202	0.06851769851714748	0.07623578819174777	0.07786970232747671	0.08345195387443244	0.07030514240330156	0.07638422589265575	0.07334468414797865	0.07334468414797865	0.07334468414797865
0.3060517182136528	0.023460608088943725	0.22812799447790624	0.29377992476716935	0.0	0.22812799447790624	0.0	0.22803728017777006	0.2828772554483641	0.00890109969250706	0.33317482968440904	0.3768894331813868	0.0005060325798782704	0.1368196473432301	0.023460608088943725	0.008672169013215	0.44758382908947664	0.0	0.0	0.0005060325798782704	0.2050341534268626	0.20466738638896256	0.05104608691109291	0.024670875894904267	0.29809672572752777	0.21945582546469125	0.22742573742500968	0.13683979786529915	0.227621961898028	0.31038243476703764	0.22812314324100624	0.3165052114538018	0.21945582546469125	0.26798051845924653	0.26798051845924653	0.26798051845924653	0.26798051845924653	0.26798051845924653	0.26798051845924653	0.26798051845924653	0.26798051845924653	0.26798051845924653	0.26798051845924653	0.26798051845924653	0.26798051845924653	0.26798051845924653	0.26798051845924653	0.26798051845924653	0.26798051845924653	0.26798051845924653
0.0	0.0	0.015918770144607387	0.2513685710105835	0.0	0.0	0.000929559152184748	0.0	0.0	0.0	0.375964808861434	0.0	0.0	0.0	0.0	0.0	0.004606036979300092	0.0	0.16769232263286832	0.043096084782017874	0.5504821335643255	0.41906089364345184	0.0	0.4194810064687237	0.5713366931747926	0.09384829224460654	0.25121880832738563	0.41902319128824095	0.2963007907562341	0.1677453885297738	0.6857356393957886	0.5737867670781222	0.6297612032369555	0.6297612032369555	0.6297612032369555	0.6297612032369555	0.6297612032369555	0.6297612032369555	0.6297612032369555	0.6297612032369555	0.6297612032369555	0.6297612032369555	0.6297612032369555	0.6297612032369555	0.6297612032369555	0.6297612032369555	0.6297612032369555	0.6297612032369555	0.6297612032369555	0.6297612032369555
0.07808759244676426	0.09346398890208114	0.08402400967703844	0.08460638624098596	0.0720162265212738	0.08331931666655153	0.0869510704905515	0.08115075298899953	0.06420592897827447	0.07817436561184335	0.05456275759332522	0.06348989048446343	0.07967381494182622	0.06443369047449406	0.08523610329821289	0.08955098656345822	0.0678527649291425	0.07484803289748783	0.06775749180932857	0.07881667421972055	0.06367175039725867	0.07124421230848961	0.07124421230848961	0.07124421230848961	0.07124421230848961	0.07124421230848961	0.07124421230848961	0.07124421230848961	0.07124421230848961	0.07124421230848961	0.07124421230848961	0.07124421230848961	0.07124421230848961	0.07124421230848961	0.07124421230848961	0.07124421230848961	0.07124421230848961	0.07124421230848961	0.07124421230848961	0.07124421230848961	0.07124421230848961	0.07124421230848961	0.07124421230848961	0.07124421230848961	0.07124421230848961	0.07124421230848961	0.07124421230848961	0.07124421230848961	0.07124421230848961	0.07124421230848961
0.07796511495936342	0.07876761979448478	0.07818623772065048	0.08630671835651105	0.08014508195965334	0.0949145565189289	0.08461300714090308	0.09950032692241491	0.08749353167527081	0.07606930219703022	0.07867337112406987	0.085213144497697	0.09444689298508906	0.08899335803892976	0.08236927688103268	0.07010781621727633	0.11368358812987886	0.0958926908705003	0.08997417964795444	0.07388329109682021	0.08814720188919463	0.08732952653805226	0.08773836421362344	0.08773836421362344	0.08773836421362344	0.08773836421362344	0.08773836421362344	0.08773836421362344	0.08773836421362344	0.08773836421362344	0.08773836421362344	0.08773836421362344	0.08773836421362344	0.08773836421362344	0.08773836421362344	0.08773836421362344	0.08773836421362344	0.08773836421362344	0.08773836421362344	0.08773836421362344	0.08773836421362344	0.08773836421362344	0.08773836421362344	0.08773836421362344	0.08773836421362344	0.08773836421362344	0.08773836421362344	0.08773836421362344	0.08773836421362344	0.08773836421362344
0.06746546841403206	0.0863398912211869	0.0886998287801599	0.07077625442118758	0.06762550936997744	0.089983837300156	0.08723926499353837	0.0814264458426149	0.09023503199734774	0.07479578233493146	0.07113638600689359	0.06994861979517546	0.06729708311796802	0.08458582372648292	0.06314884734495171	0.05968856878924112	0.08179392690006633	0.062436211213062774	0.08322348992290902	0.07869188953336916	0.07721218290059847	0.08389114959764556	0.08055166624912202	0.08055166624912202	0.08055166624912202	0.08055166624912202	0.08055166624912202	0.08055166624912202	0.08055166624912202	0.08055166624912202	0.08055166624912202	0.08055166624912202	0.08055166624912202	0.08055166624912202	0.08055166624912202	0.08055166624912202	0.08055166624912202	0.08055166624912202	0.08055166624912202	0.08055166624912202	0.08055166624912202	0.08055166624912202	0.08055166624912202	0.08055166624912202	0.08055166624912202	0.08055166624912202	0.08055166624912202	0.08055166624912202	0.08055166624912202	0.08055166624912202
0.06004950901489479	0.057549797939383134	0.061193135301565546	0.06435727631074964	0.049728026308261786	0.0724995963500694	0.0638201602965062	0.06532781036135957	0.062507220137746	0.07145297246743064	0.053066925006146785	0.054916284598192776	0.055193594458477865	0.05667742318515098	0.06365678184728646	0.07831439093210947	0.05397302239068016	0.0697766713594766	0.05111549527049665	0.060446083314986625	0.060446083314986625	0.060446083314986625	0.060446083314986625	0.060446083314986625	0.060446083314986625	0.060446083314986625	0.060446083314986625	0.060446083314986625	0.060446083314986625	0.060446083314986625	0.060446083314986625	0.060446083314986625	0.060446083314986625	0.060446083314986625	0.060446083314986625	0.060446083314986625	0.060446083314986625	0.060446083314986625	0.060446083314986625	0.060446083314986625	0.060446083314986625	0.060446083314986625	0.060446083314986625	0.060446083314986625	0.060446083314986625	0.060446083314986625	0.060446083314986625	0.060446083314986625	0.060446083314986625	0.060446083314986625
[truncated: 6 more columns]
