# Supplementary material for: Neuronal tuning aligns dynamically with object and texture manifolds across the visual hierarchy
Source: Nat Neurosci. 2026 Mar 10;29(4):864–75. doi: 10.1038/s41593-026-02207-1 (PMC13061647; doi:10.1038/s41593-026-02207-1)
Supplement: Supplementary file 10 — Attribution data for time windows 5, 10, 20, 25 and 50 ms, for panel b. Time window specific evolution trajectory of time windows 10, 20, 25 and 50 ms, for panel c. [file 41593_2026_2207_MOESM10_ESM.zip › ExtendedFig4_Source_data/FigureExtended4C_src_normresp_wdw_75-100_BigGAN_mean.csv]

0	1	2	3	4	5	6	7	8	9	10	11	12	13	14	15	16	17	18	19	20	21	22	23	24	25	26	27	28	29	30	31	32	33	34	35	36	37	38	39	40	41	42	43	44	45	46	47	48	49
0.3339789392598019	0.43854799494191427	0.5902278182428929	0.4659034610147975	0.5309509699527316	0.7032348979919536	0.7873019378871964	0.8181000491520185	0.7868971717986197	1.0282341288807366	0.8315392285881011	0.943349241383026	1.026809129583206	1.0125985509471571	1.1739518539816178	1.0429575634878712	0.9051550941483476	1.0797864992778643	1.2330792200685177	1.1043472612333567	1.0406142233055395	1.3166257225767373	1.1953207419978815	1.2299603435559658	1.04658064168093	1.2930332734100116	1.2639868257856972	1.194208386095205	1.3231236759759322	1.2767077174778285	1.2872014105294867	1.274751966457757	1.2571116933748387	1.2632405289041908	1.302479850429173	1.1947170023662335	1.2330869743432957	1.331412050110244	1.381351741301728	1.3335329884703802	1.2498709670635826	1.3693574085253797	1.417105231799056	1.3818172915987537	1.3645695261616406	1.2885769642089813	1.3422452272678307	1.3154110957384058	1.3154110957384058	1.3154110957384058
0.36750341739422276	0.5228859874728867	0.5205872729008846	0.5629184726363453	0.695934829183719	0.6205595419483053	0.6969015222681189	0.7507979730698682	0.8075948127442362	0.7361720773118099	0.7757749498362528	0.951134468748702	0.984865206767693	0.8186458247437424	0.9472653524944055	1.00919942392437	0.9069479262426944	0.9098744051965962	0.8050177710417922	1.0556566931857057	1.0127554264847858	1.0076092764101452	1.0926725369547716	1.0938302640904072	1.0364365327587721	1.0589510553902344	1.112201918795174	1.1443984542716144	1.033560320513971	1.3118673056969499	1.2766479039604963	0.9310498469885133	1.1397932618522089	1.2184695207935443	1.1696022986377228	1.1940359097156334	1.1940359097156334	1.1940359097156334	1.1940359097156334	1.1940359097156334	1.1940359097156334	1.1940359097156334	1.1940359097156334	1.1940359097156334	1.1940359097156334	1.1940359097156334	1.1940359097156334	1.1940359097156334	1.1940359097156334	1.1940359097156334
0.3869042579947372	0.41258604360768575	0.40659620167158317	0.34219773521723257	0.22513529478943392	0.38481775977721694	0.3558904556698679	0.2952540412420553	0.36697416617644735	0.31926562179681345	0.5010453051539439	0.33652297748561444	0.5015659162829991	0.24874584659906826	0.27225323680090013	0.5424391266307736	0.5865890572935913	0.4378062954556498	0.3382024539850657	0.5156429528707734	0.7172368350422071	0.5213856342611577	0.6211703232328591	0.4631341796351236	0.34176367412578496	0.8645119915711691	0.7233920928370985	0.7792249254632512	0.44775299452171846	0.3993722147411651	0.445455166941717	0.6569474660480596	0.6457443464493539	0.6513459062487067	0.6513459062487067	0.6513459062487067	0.6513459062487067	0.6513459062487067	0.6513459062487067	0.6513459062487067	0.6513459062487067	0.6513459062487067	0.6513459062487067	0.6513459062487067	0.6513459062487067	0.6513459062487067	0.6513459062487067	0.6513459062487067	0.6513459062487067	0.6513459062487067
0.5224656140651553	0.5270454968052631	0.5872947438805542	0.6604014393925743	0.7084166416992476	0.6285162330148253	0.7177104115860806	0.807661669917283	0.686276409398326	0.7575940764331354	0.6979754823376886	0.9371965021821512	0.7970777515361	0.8335428816894112	0.7507300598001422	0.7647160202792556	0.8101642108429202	0.7121599218699217	0.8431917689748433	0.7353321991542111	0.6293719166821541	0.752570458450953	0.8341267910372808	0.8892636034451525	0.7617624247613864	0.7051935254094979	0.6480244836268603	0.8793596386674835	0.7378341165647949	0.7241444797506337	0.7623417054495644	0.6898506416237342	0.7153234883760992	0.7754856299829057	0.7103465415755711	0.7211621033151379	0.8140221343004804	0.7333778144150486	0.7736999743577645	0.7736999743577645	0.7736999743577645	0.7736999743577645	0.7736999743577645	0.7736999743577645	0.7736999743577645	0.7736999743577645	0.7736999743577645	0.7736999743577645	0.7736999743577645	0.7736999743577645
0.43562721348223205	0.3524577149429986	0.4706760976163484	0.3670100383200259	0.45876875671196105	0.4321189778692575	0.5121353456524399	0.5310424445448257	0.33684160099506494	0.35325622183919714	0.5607771805480738	0.4860892309992114	0.38446212462929535	0.5479804159521284	0.44572919229168273	0.4301092085576852	0.6010689003849948	0.3968090101281798	0.4440048381981568	0.5535550719242958	0.49499390315219555	0.48050556284535356	0.37335922132944527	0.4179926342988955	0.564173733986363	0.5666474044383352	0.5631252792703805	0.490558499021955	0.5207871232359793	0.7440343560775319	0.6324107396567556	0.6324107396567556	0.6324107396567556	0.6324107396567556	0.6324107396567556	0.6324107396567556	0.6324107396567556	0.6324107396567556	0.6324107396567556	0.6324107396567556	0.6324107396567556	0.6324107396567556	0.6324107396567556	0.6324107396567556	0.6324107396567556	0.6324107396567556	0.6324107396567556	0.6324107396567556	0.6324107396567556	0.6324107396567556
0.5365267746000492	0.7454747241117055	0.7442702338043566	0.8008802784030857	0.9336346413827106	0.6784495276695001	0.7855722209440662	0.755715173478821	0.7025276440569578	0.8051904154426516	0.6760703073975903	0.7518139288819218	0.8696297779462782	0.7626159120972982	0.6005800759623852	0.5880077598725977	0.7992315031262416	0.8575349750072508	0.860980619523486	0.8084881551122898	0.804352726796409	0.8456807032600402	0.8143468382687163	0.7522272721312009	0.9477521214455396	0.650431791580471	0.7818373008985524	0.7746049824731918	0.6658966258036166	0.8651321593787301	0.6814545091952057	0.7387555870584838	0.7813447952201185	0.8361956023958526	0.7023655311937482	0.8474582124349332	0.5797494364727804	0.6168532474916464	0.6945251395537559	0.5844997150125383	0.6395124272831471	0.6395124272831471	0.6395124272831471	0.6395124272831471	0.6395124272831471	0.6395124272831471	0.6395124272831471	0.6395124272831471	0.6395124272831471	0.6395124272831471
0.7762637625643054	0.7379750307215931	0.9717788214437509	0.9765361313714374	0.7523004633241217	0.6187410311435316	0.7455725700534417	0.7928110959566284	0.8736105184210862	0.8824894889515721	1.0610159664816101	0.8265353499084406	0.8877574111931097	0.5127006259095996	0.8827687902517087	0.8697542545989683	0.3698400532754462	0.7057055335963308	0.5515684359144175	0.9118361247295792	0.8685947582029362	0.9179936632508674	0.6722512282256545	0.9932092743936365	0.6988979480051535	0.6813725603881213	0.6901352541966375	0.6901352541966375	0.6901352541966375	0.6901352541966375	0.6901352541966375	0.6901352541966375	0.6901352541966375	0.6901352541966375	0.6901352541966375	0.6901352541966375	0.6901352541966375	0.6901352541966375	0.6901352541966375	0.6901352541966375	0.6901352541966375	0.6901352541966375	0.6901352541966375	0.6901352541966375	0.6901352541966375	0.6901352541966375	0.6901352541966375	0.6901352541966375	0.6901352541966375	0.6901352541966375
0.7807090701357463	0.6902265194429315	0.7125531480382136	0.7997393048684917	0.7087399274568326	0.749979029311834	0.7307465219135892	0.7152634860342028	0.8205311290055886	0.8613434894544375	0.7377190663280804	0.7312980768070215	0.75488968246459	0.7247698644490859	0.8436549989927338	0.7775935110522303	0.78529201496506	0.797367758919474	0.782092584105287	0.8600005548470294	1.0350518767908856	0.9688095882081816	0.9777747780333823	0.9361760587137544	0.7904178739093791	0.9297874610689604	0.8840716558099541	0.9069295584394572	0.9069295584394572	0.9069295584394572	0.9069295584394572	0.9069295584394572	0.9069295584394572	0.9069295584394572	0.9069295584394572	0.9069295584394572	0.9069295584394572	0.9069295584394572	0.9069295584394572	0.9069295584394572	0.9069295584394572	0.9069295584394572	0.9069295584394572	0.9069295584394572	0.9069295584394572	0.9069295584394572	0.9069295584394572	0.9069295584394572	0.9069295584394572	0.9069295584394572
0.5057845152427478	0.567561305221458	0.5630198411453919	0.49173810365460674	0.5223897492476163	0.8417380242055428	0.8702464997977628	0.6706646545664856	0.6870582982629121	0.7116940938245989	0.7787307021793238	0.9825404184140069	0.7548369773084173	0.7757739883936268	0.8809133164174359	0.8591060867020734	0.8207202908051944	0.8719789337572743	0.8528699365231331	0.8584736164376907	0.9426600851073496	0.9038832472016374	0.8240188747185933	0.7763865702060464	0.7903366412579192	0.8858291201194896	0.7009434744496988	0.8403642837195313	0.8442166453308202	0.804822281351629	0.8843081192057903	0.7187678782748504	0.7307283931170939	0.7406562030731424	0.7356922980951182	0.7356922980951182	0.7356922980951182	0.7356922980951182	0.7356922980951182	0.7356922980951182	0.7356922980951182	0.7356922980951182	0.7356922980951182	0.7356922980951182	0.7356922980951182	0.7356922980951182	0.7356922980951182	0.7356922980951182	0.7356922980951182	0.7356922980951182
0.48733228962722164	0.6392375526345044	0.547821178064457	0.5962662814675427	0.6698415068791843	0.6935460003042886	0.7029904419088754	0.7839161214041258	0.809431999036936	0.6934494755450152	0.59601868442192	0.7196798244493239	0.6355156730430617	0.5266310862238687	0.5967246453462643	0.6571819986586409	0.7208800074669731	0.6451692448941877	0.7229860946099621	0.5365403683615844	0.6308959844337838	0.7512419233000474	0.6694928683033365	0.5608838323431954	0.9102299498459459	0.7780828275977719	0.8886545205390206	0.9430150107672038	0.8055332858379594	0.811865021448354	0.8084808021740724	0.9272864522598004	0.8107168486455513	0.8690016504526759	0.8690016504526759	0.8690016504526759	0.8690016504526759	0.8690016504526759	0.8690016504526759	0.8690016504526759	0.8690016504526759	0.8690016504526759	0.8690016504526759	0.8690016504526759	0.8690016504526759	0.8690016504526759	0.8690016504526759	0.8690016504526759	0.8690016504526759	0.8690016504526759
0.6808872252664772	0.6158979865373134	0.7220129687732071	0.6496427622737461	0.64922287285758	0.5700429697142696	0.7384064016425709	0.595155726253329	0.6186396969541352	0.6499069846324682	0.691767905540833	0.6409382008815282	0.8133516273220278	0.8257227462525922	0.6386709904774951	0.7582369975212209	0.6580870868836538	0.6820240739943134	0.6141955611234919	0.7401513832626495	0.7864896019207221	0.7106299486786618	0.8878438009547537	0.7664153612681703	0.8132354518952943	0.9174419967232961	0.9613598146725685	0.8875599867585909	0.9750281486018126	0.8767720187988355	0.7953287342153759	0.8360503765071057	0.8360503765071057	0.8360503765071057	0.8360503765071057	0.8360503765071057	0.8360503765071057	0.8360503765071057	0.8360503765071057	0.8360503765071057	0.8360503765071057	0.8360503765071057	0.8360503765071057	0.8360503765071057	0.8360503765071057	0.8360503765071057	0.8360503765071057	0.8360503765071057	0.8360503765071057	0.8360503765071057
0.38063711992607474	0.3862695583474517	0.472698166489313	0.4765114825578875	0.4222061531420558	0.5079611345412198	0.4511886991725988	0.5240145320863716	0.5059301902860548	0.5853938491996249	0.6182681845280468	0.6131362616727318	0.6315198129045819	0.6731125331508924	0.6027803716551355	0.6879574210135974	0.6803912589436325	0.6724606037402621	0.7341600126879944	0.711905133141076	0.675884367376469	0.7101850483779903	0.6916861112917104	0.7000484073896763	0.7712218739208783	0.7393834292157544	0.8877664080240527	0.8604709699857149	0.9680094028351102	0.9152092309389261	1.0675453820212302	0.9913773064800782	0.9913773064800782	0.9913773064800782	0.9913773064800782	0.9913773064800782	0.9913773064800782	0.9913773064800782	0.9913773064800782	0.9913773064800782	0.9913773064800782	0.9913773064800782	0.9913773064800782	0.9913773064800782	0.9913773064800782	0.9913773064800782	0.9913773064800782	0.9913773064800782	0.9913773064800782	0.9913773064800782
0.7095338265811976	0.7810555558965854	0.8285752860459306	0.8298511916356708	0.7196061302262592	0.9236886028692621	0.766370082958849	0.7323360898411777	0.7532156147694689	0.8759638506538192	0.7134716153363367	0.7374966114023032	0.853469287142848	0.7878796212922361	0.8909326029403981	0.8800154692524994	0.9136422433415023	0.8941829556136262	0.9067675759379751	0.9771984749116124	0.8956320341587104	0.9390016596750529	0.8663510495071977	0.7884868980258141	0.6973719360219455	0.8069734116864435	0.8091649412872063	0.6265305628895762	0.8324261109194253	0.841913341223168	0.7662504058281249	0.8040818735256464	0.8040818735256464	0.8040818735256464	0.8040818735256464	0.8040818735256464	0.8040818735256464	0.8040818735256464	0.8040818735256464	0.8040818735256464	0.8040818735256464	0.8040818735256464	0.8040818735256464	0.8040818735256464	0.8040818735256464	0.8040818735256464	0.8040818735256464	0.8040818735256464	0.8040818735256464	0.8040818735256464
0.5170936346888967	0.5942814190339767	0.8275903263645796	0.9025327660226923	0.9184098399118824	1.0699359509144282	0.8384163142413509	0.885548767308809	0.9153467211049363	0.7643089078093254	0.863698405952884	0.9243137815723594	0.9280144558228695	0.9390461122772462	0.8535268871780993	0.922741803700756	0.8804280414856018	0.9212402252461644	1.000477950291849	0.7649888151403991	1.0200198262311215	0.9509333176956497	1.025856020486008	1.1403648848524561	1.0017416124423928	0.9374717022828596	0.9518057538222123	0.945645589432086	1.000462982738165	0.9274281327171648	0.9147298490583875	0.9578759573357875	0.9363029031970874	0.9363029031970874	0.9363029031970874	0.9363029031970874	0.9363029031970874	0.9363029031970874	0.9363029031970874	0.9363029031970874	0.9363029031970874	0.9363029031970874	0.9363029031970874	0.9363029031970874	0.9363029031970874	0.9363029031970874	0.9363029031970874	0.9363029031970874	0.9363029031970874	0.9363029031970874
0.5231977684738364	0.41804082351952365	0.49596641338652475	0.6112723004605553	0.5341425718160743	0.6103612382603871	0.5958425185149974	0.5634433645893865	0.7066395946163271	0.8583697380148427	0.9260940711367602	0.9762015248487699	0.7782535989912549	0.8330686286512974	0.8180083934410456	0.8564360906891199	0.9224422010627334	1.040015841845624	0.848886315815299	0.7955967215523461	1.0164190812416831	1.0217720122390201	1.0866712154588472	1.0491280771369713	1.036415483225642	1.010237892592716	1.0989879417521606	1.03843207676491	1.1134281376562913	1.1104996266343534	1.1119638821453224	1.1119638821453224	1.1119638821453224	1.1119638821453224	1.1119638821453224	1.1119638821453224	1.1119638821453224	1.1119638821453224	1.1119638821453224	1.1119638821453224	1.1119638821453224	1.1119638821453224	1.1119638821453224	1.1119638821453224	1.1119638821453224	1.1119638821453224	1.1119638821453224	1.1119638821453224	1.1119638821453224	1.1119638821453224
0.5281421606680046	0.5912546034393624	0.497832143953679	0.6055826541327574	0.5342997991498193	0.6460606702604826	0.6563212369122341	0.7943817878205386	0.8155234660728682	0.9559168127788488	0.8957922491659196	0.7502128818062819	0.6914139167095686	0.7967811054146164	0.6285677923802541	0.7216627418973086	0.843564317673419	0.9224800809428404	0.8455607454995359	0.6982170698758167	0.9732096777730961	0.9387799754420525	0.8634104728594109	0.9010952241507316	0.9010952241507316	0.9010952241507316	0.9010952241507316	0.9010952241507316	0.9010952241507316	0.9010952241507316	0.9010952241507316	0.9010952241507316	0.9010952241507316	0.9010952241507316	0.9010952241507316	0.9010952241507316	0.9010952241507316	0.9010952241507316	0.9010952241507316	0.9010952241507316	0.9010952241507316	0.9010952241507316	0.9010952241507316	0.9010952241507316	0.9010952241507316	0.9010952241507316	0.9010952241507316	0.9010952241507316	0.9010952241507316	0.9010952241507316
0.42403047933005866	0.5085887445331371	0.539378457249994	0.5998513931726039	0.5116426322793568	0.7975647764851702	0.7268328796628477	0.6779081738837548	0.7711886134903354	0.7737461882486728	0.7442359370412979	0.7531425160191776	0.8912804014184187	0.8303053713191629	1.03951986774094	0.9495114234523134	0.8138460648270913	0.877902165324876	0.959556774045764	0.905211016840524	0.8399596819515625	1.1867973773202247	0.974090524968757	1.080443951144491	1.080443951144491	1.080443951144491	1.080443951144491	1.080443951144491	1.080443951144491	1.080443951144491	1.080443951144491	1.080443951144491	1.080443951144491	1.080443951144491	1.080443951144491	1.080443951144491	1.080443951144491	1.080443951144491	1.080443951144491	1.080443951144491	1.080443951144491	1.080443951144491	1.080443951144491	1.080443951144491	1.080443951144491	1.080443951144491	1.080443951144491	1.080443951144491	1.080443951144491	1.080443951144491
0.8571502503699493	0.7688217772836431	0.9831973025464098	0.7710266861574434	0.49950151379843033	0.5631319685052059	0.572905598511222	0.4828943523601025	0.4482649078688536	0.5351542368904372	0.6322809945291693	0.5805868017181453	0.5764751539978004	0.9375737588051621	0.9042843873954303	0.7390515110567724	1.029750360153993	0.7332064002248079	0.6216959200064109	0.8293577303606634	0.6359214370565046	0.800279108050788	0.8691471825233124	1.0224143693413372	0.6959537620543972	0.8604712777852825	0.8459276911281487	0.8428572751842291	0.8578890104775757	0.8075644416103394	0.8327267260439575	0.8327267260439575	0.8327267260439575	0.8327267260439575	0.8327267260439575	0.8327267260439575	0.8327267260439575	0.8327267260439575	0.8327267260439575	0.8327267260439575	0.8327267260439575	0.8327267260439575	0.8327267260439575	0.8327267260439575	0.8327267260439575	0.8327267260439575	0.8327267260439575	0.8327267260439575	0.8327267260439575	0.8327267260439575
0.5475981026888421	0.7592788970513573	0.9089152947942224	0.8505333481066972	0.8144202891938321	0.7446124010813483	0.7259973200621661	0.824422545188989	0.7269536066708968	0.7229667294636273	0.6718053264529165	0.8073521764964272	0.7470208259282798	0.6340666500543627	0.8288509741251915	0.9134010863204767	0.8252243250688087	1.0033911770322101	0.739024934029968	0.7812972405878291	0.8554305509164398	0.8385663787041185	0.7470479566323175	1.0351234334786108	0.9352253567272786	1.0456266244659778	0.8246580737111588	0.9557993460596881	0.9252806393684505	0.9036306784329945	1.0243899986246956	0.916370528874818	0.9703802637497568	0.9703802637497568	0.9703802637497568	0.9703802637497568	0.9703802637497568	0.9703802637497568	0.9703802637497568	0.9703802637497568	0.9703802637497568	0.9703802637497568	0.9703802637497568	0.9703802637497568	0.9703802637497568	0.9703802637497568	0.9703802637497568	0.9703802637497568	0.9703802637497568	0.9703802637497568
0.5162660764464883	0.524694729636372	0.6360196104268326	0.6373497026328216	0.6579851673123408	0.6167576197939318	0.590857737411292	0.7932167865732997	0.6210976454000323	0.7060687407341392	0.6380836169229017	0.7641670507849991	0.9525173045254528	0.7079836575013024	0.7402836204570743	0.61853122133555	0.7543314524264233	0.7558884377768978	0.6496773235469853	0.8723912448894	0.8933665222778621	0.7246120209593976	0.8947761526290587	0.7008788312494753	0.7876850911833572	0.816177038650175	0.8041152875594748	0.799561613282079	0.696372503016301	0.7967135501371277	0.9443966758829035	0.828288988339765	1.0200079504775463	0.990544458075868	0.8992810307122344	0.9449127443940512	0.9449127443940512	0.9449127443940512	0.9449127443940512	0.9449127443940512	0.9449127443940512	0.9449127443940512	0.9449127443940512	0.9449127443940512	0.9449127443940512	0.9449127443940512	0.9449127443940512	0.9449127443940512	0.9449127443940512	0.9449127443940512
0.36045606243276573	0.33752323714231125	0.2669522467547952	0.3863668800570103	0.36866991538905086	0.3837618544332577	0.4714541917522871	0.3902554639816754	0.46340129939287045	0.3979684590029893	0.3572776539077563	0.389493213119342	0.3269618897645065	0.33630757233959485	0.37986357531033677	0.49009926975286683	0.5313922995369702	0.416623886383326	0.4016332857063767	0.4280956057100132	0.35105413065538826	0.49053231261520186	0.4952746565756676	0.4184293242417428	0.4795626029197708	0.5267234060262843	0.5408002262070029	0.5024997131470857	0.5216499696770442	0.5216499696770442	0.5216499696770442	0.5216499696770442	0.5216499696770442	0.5216499696770442	0.5216499696770442	0.5216499696770442	0.5216499696770442	0.5216499696770442	0.5216499696770442	0.5216499696770442	0.5216499696770442	0.5216499696770442	0.5216499696770442	0.5216499696770442	0.5216499696770442	0.5216499696770442	0.5216499696770442	0.5216499696770442	0.5216499696770442	0.5216499696770442
0.6906556432032873	0.9962042659339145	0.9604823437335722	0.930714087689438	0.5379793400198156	0.8917166646236298	0.9577806792581935	1.304171616988571	1.1956022186335462	0.9793191364632473	1.2912994330122678	1.1906038692400387	1.0675832072790012	1.2133669513622296	1.2378285026413005	1.4293069769460343	1.1958842610626434	1.2444254651073985	1.1024966599445885	1.0344616988862	1.24023101600048	1.009047858732539	1.142186105537488	1.2690603240027842	1.331492517924651	1.1664039697960065	0.9307967839166528	1.1817959441007453	1.1822419635704693	1.1820189538356072	1.1820189538356072	1.1820189538356072	1.1820189538356072	1.1820189538356072	1.1820189538356072	1.1820189538356072	1.1820189538356072	1.1820189538356072	1.1820189538356072	1.1820189538356072	1.1820189538356072	1.1820189538356072	1.1820189538356072	1.1820189538356072	1.1820189538356072	1.1820189538356072	1.1820189538356072	1.1820189538356072	1.1820189538356072	1.1820189538356072
0.7744141754841909	0.842545824884957	0.9361220805742604	0.8223701391281638	1.04316567023216	1.0497207023484234	1.131279349737895	0.9993132287689537	0.9966843315600993	1.123993383877479	1.1773268707131908	1.3344617421270963	1.107945637294595	1.1383240459461448	1.091576173604653	1.2337652003033497	1.265620976996519	1.1659066179458955	1.0169711950846423	1.1874150059332915	1.2004304487972441	1.2600498137655818	1.0761601397593301	1.1466781122604213	1.159374840273268	1.042290776701929	1.1008328084875987	1.1008328084875987	1.1008328084875987	1.1008328084875987	1.1008328084875987	1.1008328084875987	1.1008328084875987	1.1008328084875987	1.1008328084875987	1.1008328084875987	1.1008328084875987	1.1008328084875987	1.1008328084875987	1.1008328084875987	1.1008328084875987	1.1008328084875987	1.1008328084875987	1.1008328084875987	1.1008328084875987	1.1008328084875987	1.1008328084875987	1.1008328084875987	1.1008328084875987	1.1008328084875987
0.9891959238094161	1.0138348516679683	1.1148781361027298	0.9307573863541635	1.0542712748673857	1.0883230285455485	1.1680096708011973	1.0285817269661512	1.1391513190337177	0.9523210558441534	1.0881916724561171	0.9474655204668708	1.0185140984448817	1.0918158023252607	1.1586100149402674	1.1406390073464492	1.1306751807346769	1.085913064032068	1.233862627459916	1.1488125230119524	1.1276413901740516	1.1817706585789054	1.1547060243764786	1.1547060243764786	1.1547060243764786	1.1547060243764786	1.1547060243764786	1.1547060243764786	1.1547060243764786	1.1547060243764786	1.1547060243764786	1.1547060243764786	1.1547060243764786	1.1547060243764786	1.1547060243764786	1.1547060243764786	1.1547060243764786	1.1547060243764786	1.1547060243764786	1.1547060243764786	1.1547060243764786	1.1547060243764786	1.1547060243764786	1.1547060243764786	1.1547060243764786	1.1547060243764786	1.1547060243764786	1.1547060243764786	1.1547060243764786	1.1547060243764786
0.689287438913915	0.7585581967660339	0.7031619972402853	0.8200292140967868	0.8410829900376393	0.7958356581485612	0.7864284857279458	0.8264297563073345	0.7530251180990701	0.7778992522700477	0.753911934345823	0.8129284974579586	0.721929389814147	0.7742179565108759	0.7625159634571874	0.7928024822828696	0.7337594994473164	0.7321098955222843	0.6220657048452838	0.6633935608225381	0.7333452684253556	0.821706579886514	0.8947805176489673	0.9558925712410609	0.7885165510548857	0.7873114591768064	0.8074425030175393	0.7973769810971729	0.7973769810971729	0.7973769810971729	0.7973769810971729	0.7973769810971729	0.7973769810971729	0.7973769810971729	0.7973769810971729	0.7973769810971729	0.7973769810971729	0.7973769810971729	0.7973769810971729	0.7973769810971729	0.7973769810971729	0.7973769810971729	0.7973769810971729	0.7973769810971729	0.7973769810971729	0.7973769810971729	0.7973769810971729	0.7973769810971729	0.7973769810971729	0.7973769810971729
0.9058393379230035	0.7930085588810896	0.9263975042978867	1.070370824444907	0.7537259847295111	0.841483138948539	0.6771637334470685	0.7527846862516052	0.8427929147090609	0.7372498193204025	1.0207531720669372	0.7808445637403305	0.9548920131013494	0.9653087874411588	0.7994469809438858	0.8168098440114315	0.8673009588067031	0.9238390487284407	0.8288379643072785	0.6579760189636085	0.7612418868839725	0.6221592433254025	0.7495277766750237	0.6879782301443884	0.8219213080688189	0.7801109483960178	0.6992485742965764	0.6949344866189282	0.7392534180863611	0.7170939523526446	0.7170939523526446	0.7170939523526446	0.7170939523526446	0.7170939523526446	0.7170939523526446	0.7170939523526446	0.7170939523526446	0.7170939523526446	0.7170939523526446	0.7170939523526446	0.7170939523526446	0.7170939523526446	0.7170939523526446	0.7170939523526446	0.7170939523526446	0.7170939523526446	0.7170939523526446	0.7170939523526446	0.7170939523526446	0.7170939523526446
0.8783204418254411	0.7216279122641116	0.8208993419589788	0.7972429654420577	0.713050169615082	1.0397051546086116	0.778163909200356	0.7995237230796999	0.9122813033135484	0.8565352133552626	0.743028289646322	0.8418440974584062	0.8757698233129122	1.1919430470467547	0.7291687985429687	0.8586913166170327	0.9181474485781272	0.7510824400877006	0.8965281985742155	1.064775161477666	1.0007843702691737	0.9955605987589808	0.9566261855068545	0.9451781400295056	1.0426069337903316	0.8214489553748412	0.8998302699648902	0.848015443669811	1.0090143959357913	1.0100824858218005	0.9011749020679907	1.017922133573527	0.9328711499844315	0.7547825129863779	0.8498799619785231	0.8496897569653341	0.9654855522996155	0.8932310670884617	0.9293583096940385	0.9293583096940385	0.9293583096940385	0.9293583096940385	0.9293583096940385	0.9293583096940385	0.9293583096940385	0.9293583096940385	0.9293583096940385	0.9293583096940385	0.9293583096940385	0.9293583096940385
0.5657618340149259	0.6188135781721383	0.6313065401355171	0.6785703462659131	0.6479929737166668	0.6257529154845083	0.4747279388280286	0.6070856705738273	0.6205854638618115	0.5386953997649374	0.5802491761864625	0.5307100676608149	0.6234977609527558	0.6355318440689084	0.5866216719168188	0.5444477198313447	0.4555709284595348	0.689695483496465	0.5594869414854254	0.3660917930579779	0.48596724823135934	0.7523449167355076	0.481106990676347	0.38743754665753993	0.44432924897398296	0.5350926396898831	0.5544040918123755	0.49840244458778477	0.27203469064104835	0.36230806011903927	0.4243854639254859	0.33907849302091586	0.4984168337228051	0.4756626647356234	0.3811598464375845	0.3896778155115787	0.2937117829274252	0.41951808293736714	0.38855251094838117	0.4657017871924498	0.3947237198788158	0.33329555209164646	0.3640096359852312	0.3640096359852312	0.3640096359852312	0.3640096359852312	0.3640096359852312	0.3640096359852312	0.3640096359852312	0.3640096359852312
0.470213160922677	0.35812970634398616	0.4315174090674258	0.36584704285559333	0.5037502199835299	0.48219088007053373	0.48870969257662034	0.5050437961431765	0.49601341896597284	0.5845641906565628	0.5076509244333545	0.5578273624590694	0.5898648525684613	0.5992997683858182	0.8700915662695633	0.8010644085930749	0.7009236553334818	0.7973307654629702	0.7614584152475071	0.7610404951280245	0.6992909328457665	0.769633515424991	0.8055520203665381	0.7519274021344545	0.8092016689972147	0.8241919226537652	0.7755999301905	0.6072465763688768	0.6914232532796883	0.6914232532796883	0.6914232532796883	0.6914232532796883	0.6914232532796883	0.6914232532796883	0.6914232532796883	0.6914232532796883	0.6914232532796883	0.6914232532796883	0.6914232532796883	0.6914232532796883	0.6914232532796883	0.6914232532796883	0.6914232532796883	0.6914232532796883	0.6914232532796883	0.6914232532796883	0.6914232532796883	0.6914232532796883	0.6914232532796883	0.6914232532796883
0.6887005244487115	0.8748959078517515	0.894901992176012	0.6934246054550145	0.759121549471362	0.9713482887275587	0.7228055233695683	0.8605608541767018	0.7079072343999311	0.6975306371682727	0.904908129665749	1.0289262644106838	0.8522763405422629	0.8355188210978516	0.8422438857040396	0.9089282457611252	0.7342642145757682	0.927973227360476	0.8598608825600808	0.866883030907042	0.718939539441175	0.7657203425563701	0.877656784334566	0.8064716825359531	0.9635184454130847	0.884995063974519	0.884995063974519	0.884995063974519	0.884995063974519	0.884995063974519	0.884995063974519	0.884995063974519	0.884995063974519	0.884995063974519	0.884995063974519	0.884995063974519	0.884995063974519	0.884995063974519	0.884995063974519	0.884995063974519	0.884995063974519	0.884995063974519	0.884995063974519	0.884995063974519	0.884995063974519	0.884995063974519	0.884995063974519	0.884995063974519	0.884995063974519	0.884995063974519
1.0635958837796538	1.0533209540467923	1.0618450789087137	1.0676618096305965	1.0674154257511006	1.1076607318852112	1.1129212416482093	1.066942393317363	1.1236538272244254	1.0940789486352989	1.0807623989075816	1.088224263692567	1.0737200276726435	1.0987817150114652	1.1104940514166743	1.045543120787475	1.0845282666562335	1.1327329051819623	1.174099386781413	1.1822004084261317	1.0309433223647297	1.1065718653954308	1.1065718653954308	1.1065718653954308	1.1065718653954308	1.1065718653954308	1.1065718653954308	1.1065718653954308	1.1065718653954308	1.1065718653954308	1.1065718653954308	1.1065718653954308	1.1065718653954308	1.1065718653954308	1.1065718653954308	1.1065718653954308	1.1065718653954308	1.1065718653954308	1.1065718653954308	1.1065718653954308	1.1065718653954308	1.1065718653954308	1.1065718653954308	1.1065718653954308	1.1065718653954308	1.1065718653954308	1.1065718653954308	1.1065718653954308	1.1065718653954308	1.1065718653954308
0.48251517526697857	0.464685912630724	0.39739972200086066	0.47573836011767145	0.4477837651335203	0.5579607871711768	0.5182187090482203	0.6118131797465388	0.747306147876277	0.7146322517915729	0.6328096324370973	0.679527547414615	0.619685660572405	0.5862193489616652	0.610940384777348	0.5719406043027571	0.7323084946302508	0.6563219707338859	0.7536571169656626	0.8858913071300089	0.7437600574727022	0.7203855744671309	0.7387763101901078	0.7295809423286194	0.7295809423286194	0.7295809423286194	0.7295809423286194	0.7295809423286194	0.7295809423286194	0.7295809423286194	0.7295809423286194	0.7295809423286194	0.7295809423286194	0.7295809423286194	0.7295809423286194	0.7295809423286194	0.7295809423286194	0.7295809423286194	0.7295809423286194	0.7295809423286194	0.7295809423286194	0.7295809423286194	0.7295809423286194	0.7295809423286194	0.7295809423286194	0.7295809423286194	0.7295809423286194	0.7295809423286194	0.7295809423286194	0.7295809423286194
0.7616357176817505	0.6328001562111525	0.8948404037480691	0.7774208547501749	0.7748578357211179	0.813329222414116	0.8209360444034385	0.8902214317530934	0.8937834663202107	1.0535776569241289	0.8213873240057764	0.8228692730487613	0.8547673589572291	0.9537750291055604	1.135377043346134	1.0616058915118542	0.7145613197370547	0.616358197619786	0.6915140966337417	0.7239737799135901	0.6799068199822501	0.7019402999479201	0.7019402999479201	0.7019402999479201	0.7019402999479201	0.7019402999479201	0.7019402999479201	0.7019402999479201	0.7019402999479201	0.7019402999479201	0.7019402999479201	0.7019402999479201	0.7019402999479201	0.7019402999479201	0.7019402999479201	0.7019402999479201	0.7019402999479201	0.7019402999479201	0.7019402999479201	0.7019402999479201	0.7019402999479201	0.7019402999479201	0.7019402999479201	0.7019402999479201	0.7019402999479201	0.7019402999479201	0.7019402999479201	0.7019402999479201	0.7019402999479201	0.7019402999479201
0.6312210707077718	0.6436860147341399	0.6387953596505761	0.7053801657759655	0.6755131306909327	0.5658655643377488	0.6588583886533924	0.7725897528317612	0.7468290948124842	0.7726080832580653	0.8210826164519173	0.8762731817297953	0.6746013287298752	0.9408695463739424	0.936722406656294	0.8784055030123369	0.8903995554500533	0.8417940243133678	0.8894351185953501	0.6989630346233408	0.8220518038139276	0.7523617175666569	0.817622276947671	0.8751388117105029	0.7546474443249481	0.8148931280177254	0.8148931280177254	0.8148931280177254	0.8148931280177254	0.8148931280177254	0.8148931280177254	0.8148931280177254	0.8148931280177254	0.8148931280177254	0.8148931280177254	0.8148931280177254	0.8148931280177254	0.8148931280177254	0.8148931280177254	0.8148931280177254	0.8148931280177254	0.8148931280177254	0.8148931280177254	0.8148931280177254	0.8148931280177254	0.8148931280177254	0.8148931280177254	0.8148931280177254	0.8148931280177254	0.8148931280177254
0.7893118536118615	0.769753971126887	0.8504828747863541	0.9339969568877621	0.8717647632900258	0.7506840229991759	0.7130575165807794	1.0785706918340894	0.8046354240449843	0.9048089754985503	0.8660331477918126	0.8413553209274831	0.7520485724590622	0.9467575394250446	0.9073017084887978	1.0323420628081301	1.0224773129454856	0.7559004299820073	0.9333303080915422	0.8624151694334821	0.8978727387625122	0.8978727387625122	0.8978727387625122	0.8978727387625122	0.8978727387625122	0.8978727387625122	0.8978727387625122	0.8978727387625122	0.8978727387625122	0.8978727387625122	0.8978727387625122	0.8978727387625122	0.8978727387625122	0.8978727387625122	0.8978727387625122	0.8978727387625122	0.8978727387625122	0.8978727387625122	0.8978727387625122	0.8978727387625122	0.8978727387625122	0.8978727387625122	0.8978727387625122	0.8978727387625122	0.8978727387625122	0.8978727387625122	0.8978727387625122	0.8978727387625122	0.8978727387625122	0.8978727387625122
0.6356645327014624	0.7765144560516976	0.7534188763964853	0.7170459546027014	0.6599171367450721	0.7573704951413209	0.7852062495982935	0.7307700883156553	0.7016872659031878	0.7853257250988359	0.7275510460302954	0.7895653481172784	0.8666429789846196	0.927777712530738	1.0416248933058447	0.9921975371316445	0.9078490328836658	0.7638957999882695	0.8600650579685419	0.8430558472076299	0.8304653119030303	0.7478386708075674	0.7891519913552988	0.7891519913552988	0.7891519913552988	0.7891519913552988	0.7891519913552988	0.7891519913552988	0.7891519913552988	0.7891519913552988	0.7891519913552988	0.7891519913552988	0.7891519913552988	0.7891519913552988	0.7891519913552988	0.7891519913552988	0.7891519913552988	0.7891519913552988	0.7891519913552988	0.7891519913552988	0.7891519913552988	0.7891519913552988	0.7891519913552988	0.7891519913552988	0.7891519913552988	0.7891519913552988	0.7891519913552988	0.7891519913552988	0.7891519913552988	0.7891519913552988
1.1385229971966717	1.1055228936417523	1.047779504043257	1.207844988458838	1.143800660098245	1.1796804419677194	1.1774631115886849	1.233934940195409	1.23938930082592	1.2623328511421767	1.1134545355147003	1.0984879355327506	1.1632291509207922	1.1812592960168675	1.0932064599743663	1.2404325230000024	1.15091056278831	1.2200552302264032	1.1135172778643174	1.2568810980725986	1.185199187968458	1.185199187968458	1.185199187968458	1.185199187968458	1.185199187968458	1.185199187968458	1.185199187968458	1.185199187968458	1.185199187968458	1.185199187968458	1.185199187968458	1.185199187968458	1.185199187968458	1.185199187968458	1.185199187968458	1.185199187968458	1.185199187968458	1.185199187968458	1.185199187968458	1.185199187968458	1.185199187968458	1.185199187968458	1.185199187968458	1.185199187968458	1.185199187968458	1.185199187968458	1.185199187968458	1.185199187968458	1.185199187968458	1.185199187968458
0.5720814157236226	0.5114748555419499	0.4189627232321614	0.7077197478255819	0.840682379998591	0.762122712469317	0.5714897368760168	0.5670454023871908	0.7234350865986705	0.6036540365480813	0.7808410092227548	0.7688275017290184	0.5424557223200892	0.8634809774972513	0.696071653198263	0.5906684525962204	0.5721523940771966	0.6240327726265777	0.6997911408278334	0.7769035285903285	0.6484038337803337	0.7928394856774731	0.7496915067586197	0.877621694534842	0.8558602046584541	0.5667269963211857	0.8848402522668469	0.9500399077313738	0.7730414526860233	0.8367472432437318	0.876466746057029	0.7684126800682813	0.7146225713533552	0.7061470800379884	0.6233404636249303	0.6647437718314595	0.6647437718314595	0.6647437718314595	0.6647437718314595	0.6647437718314595	0.6647437718314595	0.6647437718314595	0.6647437718314595	0.6647437718314595	0.6647437718314595	0.6647437718314595	0.6647437718314595	0.6647437718314595	0.6647437718314595	0.6647437718314595
1.0246141240529438	1.0790057809831561	1.092819861448088	0.9934369600814524	1.14919895519671	0.879654489728061	1.0327630018891494	1.0428824958973497	1.128299468765391	1.1555495856017894	1.1147517014349702	1.1734776238186437	1.2062874101670849	1.1939287565123693	1.239144366048215	1.2372081443987126	1.2381762552234639	1.2381762552234639	1.2381762552234639	1.2381762552234639	1.2381762552234639	1.2381762552234639	1.2381762552234639	1.2381762552234639	1.2381762552234639	1.2381762552234639	1.2381762552234639	1.2381762552234639	1.2381762552234639	1.2381762552234639	1.2381762552234639	1.2381762552234639	1.2381762552234639	1.2381762552234639	1.2381762552234639	1.2381762552234639	1.2381762552234639	1.2381762552234639	1.2381762552234639	1.2381762552234639	1.2381762552234639	1.2381762552234639	1.2381762552234639	1.2381762552234639	1.2381762552234639	1.2381762552234639	1.2381762552234639	1.2381762552234639	1.2381762552234639	1.2381762552234639
1.0218390463381442	1.13321056301129	1.078747586930453	1.0361806777770843	0.9557406811495226	1.01319511094351	0.9187491594802312	0.8407173709322227	0.9812037620752054	0.9300952622390196	1.0461194759723147	1.031902718674764	0.9792233537487747	0.9157189088527099	1.0899952352670192	1.0951141371433408	1.0063021268095627	0.9711112684684952	1.1304388865627653	1.119812831464239	1.0631389874851453	1.0069498632492837	1.0944006639414467	1.2111278264474667	1.1527642451944569	1.1527642451944569	1.1527642451944569	1.1527642451944569	1.1527642451944569	1.1527642451944569	1.1527642451944569	1.1527642451944569	1.1527642451944569	1.1527642451944569	1.1527642451944569	1.1527642451944569	1.1527642451944569	1.1527642451944569	1.1527642451944569	1.1527642451944569	1.1527642451944569	1.1527642451944569	1.1527642451944569	1.1527642451944569	1.1527642451944569	1.1527642451944569	1.1527642451944569	1.1527642451944569	1.1527642451944569	1.1527642451944569
0.7483394253613085	0.8811821280643097	0.7649224697122623	0.9970422001601619	0.8188884218007129	0.8892585612261923	0.7670490574948768	0.7975678233681802	0.7623405506976257	0.7258292209069956	0.673688772399639	0.9793019437255827	0.8988738941087009	0.8835606587013083	0.9387835181529585	0.8593689426100299	0.8941778610086073	0.6793570444196807	0.7867674527141439	0.7867674527141439	0.7867674527141439	0.7867674527141439	0.7867674527141439	0.7867674527141439	0.7867674527141439	0.7867674527141439	0.7867674527141439	0.7867674527141439	0.7867674527141439	0.7867674527141439	0.7867674527141439	0.7867674527141439	0.7867674527141439	0.7867674527141439	0.7867674527141439	0.7867674527141439	0.7867674527141439	0.7867674527141439	0.7867674527141439	0.7867674527141439	0.7867674527141439	0.7867674527141439	0.7867674527141439	0.7867674527141439	0.7867674527141439	0.7867674527141439	0.7867674527141439	0.7867674527141439	0.7867674527141439	0.7867674527141439
1.052537681562404	1.0382495830177898	0.8933244056574499	0.9135678315123856	0.9405879946090475	0.746350327152411	0.897722186221315	1.0497056217278289	0.9995703233165886	1.169304816598193	1.0213538809917242	1.1120296861336885	0.9982053935535444	0.9977241086364335	1.050078458491399	1.100784250686871	1.1886036576007661	1.1242036069655836	1.090064666042272	1.12619549734521	1.0566671737671867	1.0914313355561984	1.0914313355561984	1.0914313355561984	1.0914313355561984	1.0914313355561984	1.0914313355561984	1.0914313355561984	1.0914313355561984	1.0914313355561984	1.0914313355561984	1.0914313355561984	1.0914313355561984	1.0914313355561984	1.0914313355561984	1.0914313355561984	1.0914313355561984	1.0914313355561984	1.0914313355561984	1.0914313355561984	1.0914313355561984	1.0914313355561984	1.0914313355561984	1.0914313355561984	1.0914313355561984	1.0914313355561984	1.0914313355561984	1.0914313355561984	1.0914313355561984	1.0914313355561984
1.0453938712552708	1.1405072816900506	1.1121387847462278	1.0611090162819747	1.1349981942920824	1.034262135032505	1.211534070325868	0.9493739938930577	1.2045462519600083	1.0934692218983453	1.149007736929177	1.149007736929177	1.149007736929177	1.149007736929177	1.149007736929177	1.149007736929177	1.149007736929177	1.149007736929177	1.149007736929177	1.149007736929177	1.149007736929177	1.149007736929177	1.149007736929177	1.149007736929177	1.149007736929177	1.149007736929177	1.149007736929177	1.149007736929177	1.149007736929177	1.149007736929177	1.149007736929177	1.149007736929177	1.149007736929177	1.149007736929177	1.149007736929177	1.149007736929177	1.149007736929177	1.149007736929177	1.149007736929177	1.149007736929177	1.149007736929177	1.149007736929177	1.149007736929177	1.149007736929177	1.149007736929177	1.149007736929177	1.149007736929177	1.149007736929177	1.149007736929177	1.149007736929177
0.9498924980805099	0.8591209134632649	0.8807818550467276	0.8884203325831624	0.8194397893011436	0.9487095136057951	0.8950367138930307	1.0117491066687145	1.1155944337753496	1.192666654156175	0.9107106987612111	1.015324407745277	0.9189489227109243	1.0444418293789912	0.8977678691698201	1.0058456209375781	1.1051302617687195	1.024908724026419	1.0650194928975691	1.0650194928975691	1.0650194928975691	1.0650194928975691	1.0650194928975691	1.0650194928975691	1.0650194928975691	1.0650194928975691	1.0650194928975691	1.0650194928975691	1.0650194928975691	1.0650194928975691	1.0650194928975691	1.0650194928975691	1.0650194928975691	1.0650194928975691	1.0650194928975691	1.0650194928975691	1.0650194928975691	1.0650194928975691	1.0650194928975691	1.0650194928975691	1.0650194928975691	1.0650194928975691	1.0650194928975691	1.0650194928975691	1.0650194928975691	1.0650194928975691	1.0650194928975691	1.0650194928975691	1.0650194928975691	1.0650194928975691
0.27348605888942235	0.33423504779388374	0.5070249539949535	0.31906032449817134	0.3493264142270665	0.45789132598349264	0.5213140415268411	0.44579456301606235	0.5130426093362284	0.792791181221651	0.6287063387518693	0.47610014785833116	0.6102523250259371	0.6491866658588432	0.6447310747422392	0.7141961935121933	0.9468756448719895	1.049367384865331	0.986034626597391	1.0809474826624477	1.1354004478278916	1.1712390621406152	1.0262132466082616	1.0011102693442346	1.3528865759063555	1.1685040155930073	1.147286436042547	1.2890632126632695	1.2672452144382758	1.2736070743523742	1.54439207952542	1.408999576938897	1.408999576938897	1.408999576938897	1.408999576938897	1.408999576938897	1.408999576938897	1.408999576938897	1.408999576938897	1.408999576938897	1.408999576938897	1.408999576938897	1.408999576938897	1.408999576938897	1.408999576938897	1.408999576938897	1.408999576938897	1.408999576938897	1.408999576938897	1.408999576938897
0.3120592264055147	0.3264524223657349	0.35260650039252	0.510853469442792	0.4644729904787146	0.3789625827197372	0.42912747453531563	0.3470393183492833	0.6237646661768022	0.44313323584751174	0.4077433634264178	0.4088056639101489	0.4457179231523832	0.5058280619135541	0.484677423162463	0.6176008535241149	0.603352831035566	0.47178073587153097	0.4013686118955662	0.5584965977075788	0.6921533317555429	0.5032256102821691	0.5466107282400559	0.5804810791881733	0.5635459037141145	0.5635459037141145	0.5635459037141145	0.5635459037141145	0.5635459037141145	0.5635459037141145	0.5635459037141145	0.5635459037141145	0.5635459037141145	0.5635459037141145	0.5635459037141145	0.5635459037141145	0.5635459037141145	0.5635459037141145	0.5635459037141145	0.5635459037141145	0.5635459037141145	0.5635459037141145	0.5635459037141145	0.5635459037141145	0.5635459037141145	0.5635459037141145	0.5635459037141145	0.5635459037141145	0.5635459037141145	0.5635459037141145
0.8560103194171023	0.8785313391048184	1.0594773368821013	0.8636987240792181	1.040822478628951	0.9483121699038437	0.9264669244447553	1.0797150053931126	0.9218913958696032	0.7065987410144047	0.9169357552171395	0.8117672481157722	0.8117672481157722	0.8117672481157722	0.8117672481157722	0.8117672481157722	0.8117672481157722	0.8117672481157722	0.8117672481157722	0.8117672481157722	0.8117672481157722	0.8117672481157722	0.8117672481157722	0.8117672481157722	0.8117672481157722	0.8117672481157722	0.8117672481157722	0.8117672481157722	0.8117672481157722	0.8117672481157722	0.8117672481157722	0.8117672481157722	0.8117672481157722	0.8117672481157722	0.8117672481157722	0.8117672481157722	0.8117672481157722	0.8117672481157722	0.8117672481157722	0.8117672481157722	0.8117672481157722	0.8117672481157722	0.8117672481157722	0.8117672481157722	0.8117672481157722	0.8117672481157722	0.8117672481157722	0.8117672481157722	0.8117672481157722	0.8117672481157722
0.8650296177062794	0.8311706408133201	0.7841228919890302	0.7599540763297031	1.016520596658984	0.8544033932677135	0.7475542566906574	0.9157435301837176	1.0455432238935038	0.8124240931165996	0.9446996561028529	0.9364223240936571	0.7890279999357847	0.9209665062299147	0.8939211196503885	0.7346950465374711	0.8431636180272712	0.8023894944809804	0.8227765562541258	0.8227765562541258	0.8227765562541258	0.8227765562541258	0.8227765562541258	0.8227765562541258	0.8227765562541258	0.8227765562541258	0.8227765562541258	0.8227765562541258	0.8227765562541258	0.8227765562541258	0.8227765562541258	0.8227765562541258	0.8227765562541258	0.8227765562541258	0.8227765562541258	0.8227765562541258	0.8227765562541258	0.8227765562541258	0.8227765562541258	0.8227765562541258	0.8227765562541258	0.8227765562541258	0.8227765562541258	0.8227765562541258	0.8227765562541258	0.8227765562541258	0.8227765562541258	0.8227765562541258	0.8227765562541258	0.8227765562541258
0.6577354689012629	0.5635424701716497	0.5877498590090403	0.5110859637544419	0.7144379444807981	0.614773468923032	0.7032920684402404	0.7864587772969063	0.8211109765169673	0.6442490599181316	0.6546672502283323	0.9011608678886965	0.6518651046952604	0.8666711143094216	0.7601175295999983	0.8133943219547098	0.8133943219547098	0.8133943219547098	0.8133943219547098	0.8133943219547098	0.8133943219547098	0.8133943219547098	0.8133943219547098	0.8133943219547098	0.8133943219547098	0.8133943219547098	0.8133943219547098	0.8133943219547098	0.8133943219547098	0.8133943219547098	0.8133943219547098	0.8133943219547098	0.8133943219547098	0.8133943219547098	0.8133943219547098	0.8133943219547098	0.8133943219547098	0.8133943219547098	0.8133943219547098	0.8133943219547098	0.8133943219547098	0.8133943219547098	0.8133943219547098	0.8133943219547098	0.8133943219547098	0.8133943219547098	0.8133943219547098	0.8133943219547098	0.8133943219547098	0.8133943219547098
1.0433809246753223	0.8963960613546628	0.8493653288781522	0.8609170113871917	0.9910662530879794	0.9730674724005505	1.0690157042774704	0.8087987485355465	1.026696554336209	1.0078039619851114	1.3047375071772371	0.9546741166445518	1.23141646372935	1.1262205631387858	0.9137006393303866	0.967994384621918	1.0802348439805574	1.112877605298162	1.3035024890989	1.0011423038071614	0.940469087485055	1.1508963558159395	0.8563486987678081	1.0383233029696346	1.215050595703683	1.2836095715856208	1.136197716541275	1.332981870968277	1.234589793754776	1.234589793754776	1.234589793754776	1.234589793754776	1.234589793754776	1.234589793754776	1.234589793754776	1.234589793754776	1.234589793754776	1.234589793754776	1.234589793754776	1.234589793754776	1.234589793754776	1.234589793754776	1.234589793754776	1.234589793754776	1.234589793754776	1.234589793754776	1.234589793754776	1.234589793754776	1.234589793754776	1.234589793754776
1.2354814873964965	1.230129349960359	0.9561044111806153	1.0224384159760829	1.0310462883078884	1.0782454208339651	1.2706306037852186	1.3936638584125767	1.2902695551986354	1.1064772716833031	1.2334185733282752	1.1288249954818077	1.2251400765071783	1.182567845555609	1.308562400090896	1.1951416566385042	1.3483300383134174	1.0332214009198313	1.226629473833967	1.167797869395235	1.1184045719001061	1.3406439470443814	1.116393518034382	1.2285187325393816	1.2285187325393816	1.2285187325393816	1.2285187325393816	1.2285187325393816	1.2285187325393816	1.2285187325393816	1.2285187325393816	1.2285187325393816	1.2285187325393816	1.2285187325393816	1.2285187325393816	1.2285187325393816	1.2285187325393816	1.2285187325393816	1.2285187325393816	1.2285187325393816	1.2285187325393816	1.2285187325393816	1.2285187325393816	1.2285187325393816	1.2285187325393816	1.2285187325393816	1.2285187325393816	1.2285187325393816	1.2285187325393816	1.2285187325393816
1.0448016569722614	1.1781505721430776	1.0091525589351482	0.9068957542083336	1.064199982157666	0.9205670359616835	1.0078332042508298	0.7875193562624951	0.8719853927308001	0.8871658461156983	0.8511328154153097	0.9800638440671595	0.9481040754990916	1.1062489146508494	1.1375179033630367	1.0815260612595228	1.1806464161476056	1.07895203032677	1.0066354733836087	0.9575048202252754	0.9193268972412515	0.9384158587332634	0.9384158587332634	0.9384158587332634	0.9384158587332634	0.9384158587332634	0.9384158587332634	0.9384158587332634	0.9384158587332634	0.9384158587332634	0.9384158587332634	0.9384158587332634	0.9384158587332634	0.9384158587332634	0.9384158587332634	0.9384158587332634	0.9384158587332634	0.9384158587332634	0.9384158587332634	0.9384158587332634	0.9384158587332634	0.9384158587332634	0.9384158587332634	0.9384158587332634	0.9384158587332634	0.9384158587332634	0.9384158587332634	0.9384158587332634	0.9384158587332634	0.9384158587332634
1.3742903699616413	1.2645864066212904	1.4937360193505782	1.541453943753524	1.4676800358844602	1.5021438313306084	1.6486964172872338	1.3440212677130208	1.6089442175937727	1.2727070361378743	1.4461670933542536	1.3089505394407333	1.478353710202113	1.647484968485648	1.4531908461115968	1.4747283965960243	1.3833563711270622	1.0541355497814722	1.2187459604542672	1.2187459604542672	1.2187459604542672	1.2187459604542672	1.2187459604542672	1.2187459604542672	1.2187459604542672	1.2187459604542672	1.2187459604542672	1.2187459604542672	1.2187459604542672	1.2187459604542672	1.2187459604542672	1.2187459604542672	1.2187459604542672	1.2187459604542672	1.2187459604542672	1.2187459604542672	1.2187459604542672	1.2187459604542672	1.2187459604542672	1.2187459604542672	1.2187459604542672	1.2187459604542672	1.2187459604542672	1.2187459604542672	1.2187459604542672	1.2187459604542672	1.2187459604542672	1.2187459604542672	1.2187459604542672	1.2187459604542672
1.1634371840602167	1.2232993880611127	1.1516443196654182	0.9909192421534362	0.9913520109589183	1.1260335599223852	1.135261736339057	1.0526454958231302	1.0548250797915555	1.0730015287559174	1.0360118004136751	1.1399097041147273	1.1143455731121865	1.1361245452499782	1.0952727950636256	1.2079237367465696	0.9903360108402669	1.1593668777861124	1.163065860287117	1.2028402873375652	1.182953073812341	1.182953073812341	1.182953073812341	1.182953073812341	1.182953073812341	1.182953073812341	1.182953073812341	1.182953073812341	1.182953073812341	1.182953073812341	1.182953073812341	1.182953073812341	1.182953073812341	1.182953073812341	1.182953073812341	1.182953073812341	1.182953073812341	1.182953073812341	1.182953073812341	1.182953073812341	1.182953073812341	1.182953073812341	1.182953073812341	1.182953073812341	1.182953073812341	1.182953073812341	1.182953073812341	1.182953073812341	1.182953073812341	1.182953073812341
0.07226598108326801	0.1659151432949631	0.03892927322650627	0.03352860862912523	0.10258629553278564	0.07828643097952989	0.0476474472819927	0.05450729624126338	0.0	0.07385507276954524	0.07691359959451817	0.11809499057950924	0.2461910845066707	0.13384571910205534	0.2747968481629418	0.3252455092996311	0.3326149492333152	0.14937148122716623	0.278004275563788	0.6064840170667654	0.4427480366250641	0.6458295185461339	0.2987952234183065	0.716760011982722	0.75118497227984	0.4645413286884929	0.9973843271309141	0.7607240569442004	0.8733610355985317	0.8352044880427687	0.6089759682349339	0.8604267931410102	0.7415696754052877	0.8887391685993605	0.6972611989944957	0.5191349776836508	0.8688032229206527	0.699210124790684	0.8081835524113192	0.9614551297821974	0.702840422192057	0.8321477759871271	0.8321477759871271	0.8321477759871271	0.8321477759871271	0.8321477759871271	0.8321477759871271	0.8321477759871271	0.8321477759871271	0.8321477759871271
0.2491609845859498	0.5518150961654229	0.22154467858789395	0.29226798099882334	0.195754435936573	0.2130154916846943	0.22848727695029994	0.3026076942076293	0.3194897581577864	0.30498956246626996	0.1596138100358708	0.111013742777182	0.4146604779799024	0.37201841872380664	0.46050877898218573	0.5748160573751001	0.3501740943181783	0.44189154055265867	0.2885470546026863	0.49869172285817126	0.3606131843153428	0.4428583558215134	0.8315973018602456	0.3194518343572277	0.4679004041210631	0.3854076777397257	0.7258672079532256	0.5915534041182066	0.686119907523709	0.7373594251216157	0.7948700170976744	0.3786130719207796	0.53340002424125	0.5266247755184623	0.7878063844950076	0.9506890709774712	0.9184276986663413	1.1733731768802476	1.0311068959099465	0.9130696235869149	1.1521518698536548	0.9697274135511683	0.7435298981253096	0.5327099354996554	0.678986942525712	0.8391354010649821	0.759061171795347	0.759061171795347	0.759061171795347	0.759061171795347
0.4156971418775231	0.3470891450462664	0.42115926231126427	0.411555028939255	0.46834793049625206	0.37996754589511017	0.4469240874994778	0.49361698174445356	0.4110051279681779	0.6327362857864451	0.5347466392648655	0.4855665775984147	0.4181943147520099	0.5367591675110626	0.5474461642251347	0.5980631321456992	0.525735795233822	0.5376489114342339	0.6217206819030818	0.5838613753412585	0.5057416840014985	0.6030188248291968	0.5192285437726483	0.55358454808183	0.5608088496570744	0.6188891630937972	0.4699556877014049	0.4628694762944632	0.5215736455384471	0.6110537207213611	0.4880526758377513	0.5059432123926385	0.5417194797670907	0.6249788140135448	0.5748373149670116	0.5121908377849331	0.5530320971412426	0.546490127271932	0.6156847106968588	0.47744363575031323	0.5307009922607647	0.504072314005539	0.504072314005539	0.504072314005539	0.504072314005539	0.504072314005539	0.504072314005539	0.504072314005539	0.504072314005539	0.504072314005539
0.4164526992499292	0.39146623377183376	0.3896336807761754	0.35894654252525937	0.32805182125464255	0.4566048200322327	0.3668089987487813	0.47854599815097626	0.3817686652678068	0.46415896931093464	0.4925758544789942	0.4385732415098762	0.5197439464901639	0.42335635256103077	0.3953432184427045	0.44282138176623237	0.6250620906148681	0.5879110845290089	0.6540842132482394	0.43664732469928175	0.4822428244328646	0.6262482857343686	0.5928941327503672	0.6289954761740775	0.49078671806195906	0.5643875995421368	0.5952279184580122	0.624349830691047	0.6660150685032498	0.7290842293779639	0.4814246993858185	0.6285667346345957	0.623898571147856	0.6364781196372371	0.778136511352385	0.6837793225839258	0.6357765977438312	0.752691283517843	0.6383027247852501	0.5617099580335125	0.5914268546376857	0.6865592962364396	0.5969023795895831	0.686199397908498	0.8250186611078658	0.7825890733956563	0.803803867251761	0.803803867251761	0.803803867251761	0.803803867251761
0.5319308448340445	0.48420682356693445	0.25034858557176654	0.3128932056004863	0.6046035896009462	0.40897928440406356	0.48781764778194064	0.40341061791121	0.475456720620499	0.62933894263427	0.5036683183765964	0.36355915590497273	0.5101909169073564	0.38856774315433673	0.4452420334713045	0.36475843126905455	0.4714317956538608	0.3532942989689254	0.4766994347287994	0.5514302953194588	0.42035737505284004	0.5860895430310135	0.39219246166640037	0.6085053677467613	0.3983031654801586	0.4553710527699045	0.4786982706887155	0.5254310402514305	0.4093682262831792	0.4542655731308435	0.46506582251002926	0.601130449041907	0.6049758183163726	0.47929526004358364	0.32109938473252	0.4979466351578437	0.3766138961074719	0.40009233686766754	0.5583104066562148	0.4400594528321479	0.4146225244634371	0.379499896432282	0.5660808010081163	0.47279034872019915	0.47279034872019915	0.47279034872019915	0.47279034872019915	0.47279034872019915	0.47279034872019915	0.47279034872019915
1.1667378437094025	1.1356185060309334	1.0736509876973452	1.1662210182862887	0.9412948800065324	1.0355404722221933	1.0516428690375683	1.071053018428187	1.266540081621946	1.0862538798435848	0.9931150598796799	1.1763400572982174	1.0847275585889486	1.0847275585889486	1.0847275585889486	1.0847275585889486	1.0847275585889486	1.0847275585889486	1.0847275585889486	1.0847275585889486	1.0847275585889486	1.0847275585889486	1.0847275585889486	1.0847275585889486	1.0847275585889486	1.0847275585889486	1.0847275585889486	1.0847275585889486	1.0847275585889486	1.0847275585889486	1.0847275585889486	1.0847275585889486	1.0847275585889486	1.0847275585889486	1.0847275585889486	1.0847275585889486	1.0847275585889486	1.0847275585889486	1.0847275585889486	1.0847275585889486	1.0847275585889486	1.0847275585889486	1.0847275585889486	1.0847275585889486	1.0847275585889486	1.0847275585889486	1.0847275585889486	1.0847275585889486	1.0847275585889486	1.0847275585889486
1.0751738500082073	1.020174753305032	1.0887862793589682	1.2185764724843164	1.0419218950514793	0.9441825489687812	1.0856738004524018	1.1218621088021734	1.1488730171657127	1.0366017253420217	1.0690599934950136	1.101500929474806	1.139809771470601	1.2650187247505953	1.1483988830392997	1.108841833733876	1.0821906893235276	1.1611849023898821	0.9301411985429304	1.1455819598574724	1.2884515102892802	1.2582480597904746	1.251316112934401	1.1209188495825666	1.2897627851687337	1.2096467374688116	1.1541044669724891	1.2304792135337608	1.015791529023853	1.1507589925550197	1.1057213727551516	1.0488715878922368	1.0779803205853309	1.2504949681461432	1.2001969660149332	1.1976429541302458	1.2518655135161247	1.3028266882515414	1.1695195464674735	1.240254585631277	1.1591372255556704	1.1996959055934737	1.1996959055934737	1.1996959055934737	1.1996959055934737	1.1996959055934737	1.1996959055934737	1.1996959055934737	1.1996959055934737	1.1996959055934737
1.0545048514217632	1.0238821351078087	0.7266436822122844	0.9355157336390831	0.8288459774693095	0.8724744038820459	0.8703139230345285	0.7915816865789729	0.8341421810052433	0.9005656736156128	0.8207651420754263	0.9586582197213215	0.8542159683199627	0.8015487788226092	0.9374347297352865	1.0360162240580748	0.9381632216515156	0.7470824881421942	0.7296334658748973	0.7927781617258002	0.7728666202602681	0.7901501391794489	0.7764337608472318	0.7454817942612882	0.7439582400032215	0.9274351256610591	0.6685365647070035	0.6580368675450198	0.757736135253474	0.6834547421920276	0.6688994723268695	0.7158180233183875	0.9397676032925537	0.7335490682768878	0.7866026813274568	0.6771913487126446	0.8274040435378044	0.7182967545425626	0.8210068818572057	0.7469400379761227	0.8339830538988896	0.7326055644883878	0.8108557042588793	0.7975704904083597	0.82448418838837	0.8110273393983648	0.8110273393983648	0.8110273393983648	0.8110273393983648	0.8110273393983648
0.6930624791006018	0.37906507378992305	0.1607329037983789	0.5662330837143335	0.343125995098881	0.6618053099801524	0.0	0.7573798007072183	1.0470661306743774	0.38596083237310275	0.4548197652624505	0.5063824156941539	0.6698087181162831	0.7213821881642069	0.6201712209534039	0.12093086605822781	0.5398115531775869	0.2788772795521037	0.22548256840905012	0.11479591834386335	0.2997125295097835	0.3487516621582816	0.2236665699970534	0.34438775503159	0.784623790626371	0.48741562681578104	1.2699163194874525	0.5490236388468241	0.9588244424004478	0.653382345164535	0.37009619277092526	0.6456250107487419	0.1727931182034166	0.7642230967326777	0.4132466837565122	0.378824008996931	0.38495371260349037	0.29819612974274823	1.1424684813599784	0.7111271597878951	0.2295918366877267	0.3903247380751223	1.0260128618552975	1.1727215180251491	0.36757267257673676	0.7701470953009429	0.7701470953009429	0.7701470953009429	0.7701470953009429	0.7701470953009429
0.15541557321335359	0.21915913773003368	0.20940251446003605	0.18702506335495603	0.23938448279842914	0.16160009640540313	0.16783302375091402	0.19506511434473392	0.39174406973762044	0.18195734571434743	0.20995322060522995	0.2561126524309627	0.25117712008484583	0.21555577038618678	0.19715928573364008	0.2368417488848965	0.22694952697014786	0.17419829360835817	0.24524179914482358	0.19945930981254675	0.26314855414071026	0.2421459483363902	0.37262458579774643	0.20369494028130733	0.11401673730586077	0.248217646460124	0.3411333846475765	0.11689465401256519	0.2246621948677225	0.42976552741038926	0.2652707005469523	0.409441706470238	0.24470124942323368	0.35361785058054834	0.25911791041140836	0.17802565658432212	0.2006557402193478	0.23774905565569343	0.29715184035936204	0.28334013084011295	0.2216270453967328	0.35163742370705076	0.2996551714973507	0.32564629760220076	0.32564629760220076	0.32564629760220076	0.32564629760220076	0.32564629760220076	0.32564629760220076	0.32564629760220076
0.4594816998645623	0.3562076832974669	0.3979085673473376	0.4600564300827455	0.6258500382245094	0.44853122536389683	0.4493614881023392	0.5172327166402416	0.4828402652649912	0.35349024744337143	0.4672965737626231	0.5078689703701176	0.4948744266836723	0.5039279135676425	0.46993813391390754	0.4757226067365414	0.44724905252284686	0.4461301805733128	0.41086988222920495	0.6021974759029552	0.4366002658716117	0.5001432914649526	0.48519550654853333	0.5237675330924073	0.4814563715083626	0.46929034875600023	0.3097170414088891	0.41127075134691493	0.4532425565696671	0.6422653959264929	0.584347777921091	0.4368717293184828	0.5765909987295442	0.5061644773619757	0.5563303570091938	0.6421050581834847	0.5511305290113858	0.6134002518042417	0.6047305895579256	0.5073034788387752	0.5560170341983504	0.5560170341983504	0.5560170341983504	0.5560170341983504	0.5560170341983504	0.5560170341983504	0.5560170341983504	0.5560170341983504	0.5560170341983504	0.5560170341983504
0.21620806975705162	0.1691142031134407	0.16857944628326824	0.3456998333813147	0.10630540544541033	0.18942247346047592	0.36160304780022434	0.1967981872250904	0.26619366146643325	0.2727967630600804	0.25702454033403904	0.2695456864518746	0.297533222601051	0.2533485279404205	0.10149971305155275	0.4560908565763843	0.31016736538812106	0.229896125341216	0.16699633998966243	0.28084339473283837	0.3059754152602434	0.4584955022597756	0.36864075375188954	0.31523605704953034	0.251795566364362	0.3879637301803396	0.49929402715721516	0.4069246850097766	0.3473324372795082	0.3619796349301621	0.2524258185384352	0.3901678744759283	0.35918040327699824	0.30498628324284727	0.39049863087078124	0.3519286029699955	0.3192755911044899	0.4854189632894638	0.486150658265968	0.3370144817477221	0.43008276414516083	0.3835486229464415	0.3835486229464415	0.3835486229464415	0.3835486229464415	0.3835486229464415	0.3835486229464415	0.3835486229464415	0.3835486229464415	0.3835486229464415
0.1902417572992702	0.09641321129302428	0.19673233419665723	0.19052175082541392	0.11167302981402272	0.08516564029921003	0.1657802506308024	0.13002888518298492	0.15576371519223722	0.1379948622999312	0.10743888022771392	0.1482040963331008	0.16806411562890702	0.09772406320076588	0.15451723749642685	0.11692348500448631	0.1715538485968505	0.1323292249196386	0.12086243228027471	0.23092911180070302	0.1632319350627993	0.14936749606450253	0.22543308057456168	0.19185967969849005	0.133448277331624	0.16933291111551463	0.23762086699922458	0.2194974911803123	0.1265924803007713	0.1560614188495663	0.14115277719364044	0.15554535147373955	0.21750914251894388	0.17802582752017926	0.170555424993075	0.17503885262959734	0.22555131905427844	0.15195585473839904	0.19154729126495568	0.15085958593120807	0.09406746278543007	0.17436351995081525	0.19300284018647407	0.2171122693409734	0.2288314398560335	0.1750675612527374	0.16342402499133019	0.18298863708124055	0.15911535209448127	0.2360104357853996
0.054536657502155646	0.4746906724432295	0.1392647058631817	0.15213306204221927	0.10850186442843876	0.02181559880689027	0.13746500773974651	0.23953751558135197	0.21664203864352677	0.04363119761378054	0.09741321991831825	0.15954846668066391	0.0976293015224297	0.0590803766414139	0.39582210090869846	0.031833542375876864	0.19696784171890433	0.09719713831420679	0.08739527634933164	0.322509572066026	0.1948264398366365	0.1958971407777704	0.016078540779687678	0.2820056345818567	0.1403135021270458	0.1344619173576748	0.00021608160411145836	0.3022576033239413	0.0976293015224297	0.17588124009431533	0.11922881872520852	0.2556231255238211	0.29202357815084323	0.07930073483574974	0.04375490154575003	0.35876633430656046	0.023957000689158108	0.34253464789337623	0.08739527634933164	0.34043776761988054	0.11766710688315457	0.0	0.2140096263253175	0.1958971407777704	0.010234025173098054	0.0766683220525619	0.30439900520620916	0.23165905567188158	0.1466283319717106	0.20872097739394171
0.43682252417746664	0.6642470678017459	0.5265346322548284	0.5302227004638372	0.6055829185311108	0.5121899174279185	0.3875151050016619	0.635612636162791	0.7076509272102418	0.5706233969218422	0.6437404321418853	0.5417322981260715	0.695378896272479	0.6315180202621282	0.6181556293047137	0.5588081926467146	0.5074958022679839	0.6414654008255866	0.658780825879801	0.6108190408826601	0.5312992963253672	0.6418552985101065	0.5938994773293172	0.4814691150878331	0.5275438360528326	0.6112423096847479	0.5020543666451859	0.5658596955187197	0.6638445320092006	0.7190228293983656	0.5260094577547079	0.6558442266161609	0.5910185130979455	0.6840342880230561	0.4525518982377309	0.7029412092445119	0.6546517667818215	0.6901420399149082	0.49033304987758514	0.6299245319167558	0.6970778846573814	0.629931419347928	0.5340560932521526	0.5617073844954867	0.631209298689591	0.453076627869757	0.6056343788702453	0.4539544172174674	0.601173219744682	0.6967223985067484
0.7257067237878486	0.6968769969086726	0.6031480737591439	0.554964330801309	0.5357930392083294	0.595134626593671	0.5808404938147989	0.6141127284910042	0.8301990546380058	0.9814149367303879	0.8478162499673939	0.8529367292149718	0.9051586645241722	0.955849161727456	0.7670679361652272	0.8651625987426226	0.8634402408981126	0.8067126294310375	0.7790130577130187	0.7842849772412428	0.7396261386460256	0.8845257158742579	0.7980780916888575	0.8073051451848355	0.9341515211809037	0.8875385600894538	0.8102689122480979	0.7011778026031545	0.5250991412980998	0.4949123103349501	0.7504947362761423	0.7787300460928454	0.8229132261059607	0.7282603065739589	0.779332945013568	0.7892353231133069	0.7522352187596385	0.6916925125444605	0.7876267789583542	0.7053837109412047	0.7146283247003163	0.7168639639695605	0.732322633187881	0.7737260316036373	0.7681597939935857	0.5753011160163077	0.5776312527879446	0.5884575420335267	0.5482231205557526	0.534265619908076
0.2954229911025167	0.3988961646017953	0.33215584561446704	0.3109528739950203	0.29793330702361626	0.24076496328950328	0.12284365046828205	0.38605990102793797	0.2845408225554258	0.21815755816482518	0.3119644452317808	0.306953451137208	0.27051167164465684	0.3052328300618557	0.27601415577257943	0.26725572403349807	0.28309703877206527	0.3112127168238441	0.38491523518619647	0.273942108428034	0.28688159902851057	0.3060939178581187	0.34524775361492815	0.3046459779536348	0.275255515826817	0.327056401803285	0.280024991874341	0.3039921006816273	0.24544431983192455	0.315515328896007	0.4176740911378231	0.3091023065296446	0.3313960421848939	0.23257699808333226	0.30867546895789855	0.4139252767914292	0.2672471208320538	0.27147217253519057	0.3650556210168367	0.18965358461321702	0.29278115323352294	0.386069583580298	0.4285516996966392	0.26368743286405627	0.2836681971236934	0.30334974586701496	0.23936378307233347	0.34728118309258593	0.30460306037016693	0.35548693410149085
0.8687149326627503	0.7733330068404151	0.8233358597456919	0.8213045883056668	0.7980309581041999	0.7929634335436286	0.7916875152949174	0.6808409797188111	0.8664312584122964	0.9731090391551236	0.9028832655277537	0.7869143933653336	0.8640794358292727	0.8487253635539502	0.8212165881439255	0.7883714496985618	0.8023523503068754	0.7715823627652015	0.7900365006431388	0.9324204216811961	0.8756896429367069	0.9109321678718606	0.8181356740336521	0.8904636105659722	0.9280368279659028	0.8794636525882242	0.9189106684939249	0.8995697542857228	0.8562839500431921	0.7412245727435088	0.8679036649303816	0.8424271735584739	0.9411506715578514	0.7224458964159208	0.8527169496090408	0.8313337356392694	0.9326170349879729	0.9971284003692943	0.8776611558896011	0.8505399695959951	0.8618359219270554	0.9447795584394345	0.8559851080111015	0.900382333225268	0.900382333225268	0.900382333225268	0.900382333225268	0.900382333225268	0.900382333225268	0.900382333225268
0.9919785415377347	1.0369453568873286	1.0739369629099957	0.9234797760201207	1.1246945583698085	0.8979124370871678	0.9314596086991526	0.8721535795226324	0.8541684145370433	1.0484861779041685	0.9972624091941489	1.0228742935491588	1.0228742935491588	1.0228742935491588	1.0228742935491588	1.0228742935491588	1.0228742935491588	1.0228742935491588	1.0228742935491588	1.0228742935491588	1.0228742935491588	1.0228742935491588	1.0228742935491588	1.0228742935491588	1.0228742935491588	1.0228742935491588	1.0228742935491588	1.0228742935491588	1.0228742935491588	1.0228742935491588	1.0228742935491588	1.0228742935491588	1.0228742935491588	1.0228742935491588	1.0228742935491588	1.0228742935491588	1.0228742935491588	1.0228742935491588	1.0228742935491588	1.0228742935491588	1.0228742935491588	1.0228742935491588	1.0228742935491588	1.0228742935491588	1.0228742935491588	1.0228742935491588	1.0228742935491588	1.0228742935491588	1.0228742935491588	1.0228742935491588
0.6389429092820886	0.7938633341973195	0.7665557546571372	0.9570966110020742	0.811815863336653	0.772675320836478	0.7922455920865655	0.7922455920865655	0.7922455920865655	0.7922455920865655	0.7922455920865655	0.7922455920865655	0.7922455920865655	0.7922455920865655	0.7922455920865655	0.7922455920865655	0.7922455920865655	0.7922455920865655	0.7922455920865655	0.7922455920865655	0.7922455920865655	0.7922455920865655	0.7922455920865655	0.7922455920865655	0.7922455920865655	0.7922455920865655	0.7922455920865655	0.7922455920865655	0.7922455920865655	0.7922455920865655	0.7922455920865655	0.7922455920865655	0.7922455920865655	0.7922455920865655	0.7922455920865655	0.7922455920865655	0.7922455920865655	0.7922455920865655	0.7922455920865655	0.7922455920865655	0.7922455920865655	0.7922455920865655	0.7922455920865655	0.7922455920865655	0.7922455920865655	0.7922455920865655	0.7922455920865655	0.7922455920865655	0.7922455920865655	0.7922455920865655
0.2853347444230204	0.17863749151536665	0.4968410012260432	0.4622645593187228	0.4288612307024114	0.5456305187199011	0.15273122831438163	0.2635003970702776	0.33712653893113154	0.1217626459701244	0.0	0.09550102694990888	0.2594569290971559	0.17284348582811115	0.06377425498112774	0.08970702126265338	0.0	0.19081035354482861	0.3367993879753582	0.08642174291405558	0.47462912170317384	0.17265178547312202	0.2905626638251138	0.41909570854254735	0.1471483560774304	0.206476309280143	0.3367993879753582	0.09297393822583498	0.17265178547312202	0.3584888442336486	0.4321087145702779	0.5767105488283192	0.23666367698509463	0.30297486416833713	0.1471483560774304	0.1989873855599411	0.17306787081868574	0.17306787081868574	0.17306787081868574	0.17306787081868574	0.17306787081868574	0.17306787081868574	0.17306787081868574	0.17306787081868574	0.17306787081868574	0.17306787081868574	0.17306787081868574	0.17306787081868574	0.17306787081868574	0.17306787081868574
0.6782876669069504	0.6793652299132652	0.789393116439675	0.7494510503976257	0.7729911803290945	0.778202938297232	0.8459782064156053	0.8590745384353091	0.780789386655675	0.8816393607122326	0.7937704814004767	0.8383540247267183	0.7416015920477812	0.8622920211160258	0.6287609218881711	0.7681167682162597	0.7563130871853357	0.754054012016891	0.7967610693393244	0.756841356035977	0.8337695859066063	0.7078240173762099	0.6845877102368462	0.8542024300665675	0.7228592409262202	0.8684216775570824	0.8357655885673797	0.852093633062231	0.852093633062231	0.852093633062231	0.852093633062231	0.852093633062231	0.852093633062231	0.852093633062231	0.852093633062231	0.852093633062231	0.852093633062231	0.852093633062231	0.852093633062231	0.852093633062231	0.852093633062231	0.852093633062231	0.852093633062231	0.852093633062231	0.852093633062231	0.852093633062231	0.852093633062231	0.852093633062231	0.852093633062231	0.852093633062231
0.854422067702621	0.731735370628371	0.9298339451750911	0.7209063313692762	0.8685378022147192	1.014326531944541	0.7069506610452626	0.6579702327588007	0.5992911169181911	0.5939647225508021	0.7895094694285195	1.0435317367249426	0.8744065072848325	0.6462355344104205	0.7438336104384238	0.8521298870983787	0.9969684853161983	0.7461231520901126	0.8849883956283005	0.674461143248628	0.7797247694384642	0.7797247694384642	0.7797247694384642	0.7797247694384642	0.7797247694384642	0.7797247694384642	0.7797247694384642	0.7797247694384642	0.7797247694384642	0.7797247694384642	0.7797247694384642	0.7797247694384642	0.7797247694384642	0.7797247694384642	0.7797247694384642	0.7797247694384642	0.7797247694384642	0.7797247694384642	0.7797247694384642	0.7797247694384642	0.7797247694384642	0.7797247694384642	0.7797247694384642	0.7797247694384642	0.7797247694384642	0.7797247694384642	0.7797247694384642	0.7797247694384642	0.7797247694384642	0.7797247694384642
0.5995514698136551	0.664674437249646	0.7370617419155957	0.6838071163746041	0.8112490018132352	0.72948873047209	0.6722228204596717	0.7356688930647639	0.8341719597654894	0.8366523123282625	0.8933251826497909	0.8089459550453887	0.7866501281020005	0.8407040341331065	0.784086495416753	0.8283747988292087	0.8115608085449736	0.7679604651975577	0.7508823404649828	0.8239476517446652	0.7567729625262467	0.715711745078516	0.6742105300931448	0.735951332655074	0.9039920847793445	0.767827189185574	0.9476734571218859	0.889981920224326	0.8324944902986162	0.9807899332021355	0.9450699025919601	0.8122369632123212	0.8468468765027596	0.8476547772111817	0.8704695224228668	0.9058226506465712	0.7131742979175819	0.8094984742820767	0.8094984742820767	0.8094984742820767	0.8094984742820767	0.8094984742820767	0.8094984742820767	0.8094984742820767	0.8094984742820767	0.8094984742820767	0.8094984742820767	0.8094984742820767	0.8094984742820767	0.8094984742820767
0.7483412007559571	0.5196214430228371	0.7864703578944681	0.8433479747182152	0.6428840457226239	0.8380581879504806	0.6427735326697449	0.8005734706055359	0.6536584780534147	0.5067891356525993	0.8455661822600355	0.6733159618612593	0.7884480409433084	0.8346201034690978	0.7805223826445136	0.6860792005600687	0.7907091734544955	0.5396717368361029	0.6384497868449485	0.7800481870069602	0.7764371959635672	0.9167899051539307	0.9259110655339697	0.751893398124604	0.8893686123011441	0.826397754413233	0.7627247036228035	0.7805456669601997	0.7704592252774669	0.8371327455955072	0.5909903318928024	0.629700600981226	0.6103454664370142	0.6103454664370142	0.6103454664370142	0.6103454664370142	0.6103454664370142	0.6103454664370142	0.6103454664370142	0.6103454664370142	0.6103454664370142	0.6103454664370142	0.6103454664370142	0.6103454664370142	0.6103454664370142	0.6103454664370142	0.6103454664370142	0.6103454664370142	0.6103454664370142	0.6103454664370142
0.3274876066506035	0.2006562642035336	0.04148140842371729	0.17057106156540958	0.29174621147501456	0.5004077496481564	0.3070159707869467	0.40619937330330524	0.44802275017780474	0.29617753090295307	0.288608710232775	0.3920494547293011	0.1492443320164204	0.28927307556494525	0.3203660298188434	0.16173401178063826	0.13091244447131545	0.618570773095851	0.20025690191332	0.42184602109157926	0.11286740252776355	0.1522344597646974	0.3119198060879863	0.3862156583642168	0.38259748777172575	0.4033115151091597	0.5027277210491258	0.3997768206242428	0.33645165505437025	0.4772623501771827	0.3159612680753871	0.7037139421310266	0.6705756280885274	0.5131125612757066	0.5918440946821171	0.5918440946821171	0.5918440946821171	0.5918440946821171	0.5918440946821171	0.5918440946821171	0.5918440946821171	0.5918440946821171	0.5918440946821171	0.5918440946821171	0.5918440946821171	0.5918440946821171	0.5918440946821171	0.5918440946821171	0.5918440946821171	0.5918440946821171
0.6594855007119617	0.8270149582078831	0.8987678766047477	0.7848561828414219	0.7729306400734243	0.6801175609471115	0.8537274403379151	0.8556841749320425	0.7761001218644319	0.8077660503388383	0.7909273710614929	0.7974640009174028	0.7013160832191128	0.7506344896078897	0.7078416559942893	0.8726854111144929	0.7614351188408733	0.8073775129225281	1.0016945690139367	0.8803059131557306	0.9070777814123809	0.8583289211037948	0.8827033512580877	0.8827033512580877	0.8827033512580877	0.8827033512580877	0.8827033512580877	0.8827033512580877	0.8827033512580877	0.8827033512580877	0.8827033512580877	0.8827033512580877	0.8827033512580877	0.8827033512580877	0.8827033512580877	0.8827033512580877	0.8827033512580877	0.8827033512580877	0.8827033512580877	0.8827033512580877	0.8827033512580877	0.8827033512580877	0.8827033512580877	0.8827033512580877	0.8827033512580877	0.8827033512580877	0.8827033512580877	0.8827033512580877	0.8827033512580877	0.8827033512580877
0.05448224489020226	0.08900650186713843	0.0703590516090234	0.0	0.11786304105774581	0.0778132158036875	0.16642544093369815	0.060704907140108476	0.12734891626437622	0.1115481919399853	0.24120158516879076	0.0989004926575145	0.22138359448175765	0.2029898630103857	0.1504909244309554	0.10461744095246153	0.03328508831384233	0.09248241803545111	0.15644064752978662	0.07043995629047267	0.08809316147258156	0.15003048126947513	0.06545252671435821	0.2573576000510017	0.06629030255206729	0.1851151603385275	0.11659772685031798	0.214618857509766	0.0008055276902699337	0.16092601889997488	0.13709765666334828	0.34902766148588404	0.22838817971352657	0.16271039943398846	0.18208315654522428	0.18170209686830738	0.22642323018897714	0.16516012634496227	0.04073925247673075	0.11586113581951653	0.06038132807035374	0.08812123194493512	0.08812123194493512	0.08812123194493512	0.08812123194493512	0.08812123194493512	0.08812123194493512	0.08812123194493512	0.08812123194493512	0.08812123194493512
0.4347442873987112	0.5791782059407752	0.46428153150404033	0.6247230010350707	0.5048077692285048	0.5392384355200269	0.5477481878480941	0.5838441574759256	0.5596654065016603	0.6842466697482613	0.6204198347322811	0.7096839777071674	0.5403971023695655	0.5710405716652798	0.5253881330432744	0.4901428196293317	0.5390955825490177	0.5314404791775821	0.5201161939738795	0.692713873044278	0.6308745981175156	0.5185906418320131	0.6303493646384296	0.6120872260491464	0.49103132876629313	0.5515592774077198	0.5515592774077198	0.5515592774077198	0.5515592774077198	0.5515592774077198	0.5515592774077198	0.5515592774077198	0.5515592774077198	0.5515592774077198	0.5515592774077198	0.5515592774077198	0.5515592774077198	0.5515592774077198	0.5515592774077198	0.5515592774077198	0.5515592774077198	0.5515592774077198	0.5515592774077198	0.5515592774077198	0.5515592774077198	0.5515592774077198	0.5515592774077198	0.5515592774077198	0.5515592774077198	0.5515592774077198
0.22354579544739994	0.2704234956942801	0.09253590765682208	0.13271055515364225	0.1321161230379963	0.03848983235370051	0.00442011447613083	0.19276249991901548	0.12926699527455052	0.12309715072452922	0.19415248777002894	0.11640535901191372	0.16055830019367365	0.17870012469425736	0.19666968107910227	0.12683593480004945	0.1543588011412794	0.25766497437387487	0.14499916370164623	0.2215275189837316	0.16826589032088857	0.15004180197807632	0.07575441657901819	0.09909572781113483	0.18545643443332135	0.15535881346214073	0.0792232502592324	0.0781739276085242	0.10788157297541343	0.17671107069262756	0.1422963218340205	0.1422963218340205	0.1422963218340205	0.1422963218340205	0.1422963218340205	0.1422963218340205	0.1422963218340205	0.1422963218340205	0.1422963218340205	0.1422963218340205	0.1422963218340205	0.1422963218340205	0.1422963218340205	0.1422963218340205	0.1422963218340205	0.1422963218340205	0.1422963218340205	0.1422963218340205	0.1422963218340205	0.1422963218340205
0.6213078962922373	0.5982064583292405	0.6638640265928659	0.4939134354709623	0.6642062024233505	0.5465639761425217	0.71363322976434	0.5750161174526578	0.5996883664695563	0.588985496784094	0.7096159364169852	0.6627797333776592	0.6345074488423778	0.628698663193681	0.7097135609751262	0.7046668623436573	0.6331154559705039	0.6432016626891476	0.6381585593298258	0.6381585593298258	0.6381585593298258	0.6381585593298258	0.6381585593298258	0.6381585593298258	0.6381585593298258	0.6381585593298258	0.6381585593298258	0.6381585593298258	0.6381585593298258	0.6381585593298258	0.6381585593298258	0.6381585593298258	0.6381585593298258	0.6381585593298258	0.6381585593298258	0.6381585593298258	0.6381585593298258	0.6381585593298258	0.6381585593298258	0.6381585593298258	0.6381585593298258	0.6381585593298258	0.6381585593298258	0.6381585593298258	0.6381585593298258	0.6381585593298258	0.6381585593298258	0.6381585593298258	0.6381585593298258	0.6381585593298258
0.8100586330702335	0.8742582080368503	0.7872312171451276	0.6738442870504788	0.9600578930175048	0.9269735135425722	0.8996392508407766	0.6634197830203258	0.7867722938471525	0.8083132460889861	0.8327663527140616	0.7279763402098176	1.003903941063264	1.0330048957243745	0.7956545535040676	1.0242964680795041	0.7804294303747207	0.883404235035811	0.8853815498708482	0.8499962059427847	0.9251213019233611	0.8187676136046038	0.8146873389619551	0.8501643538400188	0.9314769581626996	0.8716480026057238	0.7517005803534357	0.8749192766510212	0.9776163628982177	0.9262678197746196	0.9262678197746196	0.9262678197746196	0.9262678197746196	0.9262678197746196	0.9262678197746196	0.9262678197746196	0.9262678197746196	0.9262678197746196	0.9262678197746196	0.9262678197746196	0.9262678197746196	0.9262678197746196	0.9262678197746196	0.9262678197746196	0.9262678197746196	0.9262678197746196	0.9262678197746196	0.9262678197746196	0.9262678197746196	0.9262678197746196
0.5402930918661148	0.6113976326020402	0.32799835158888707	0.3323028961557865	0.3256628640850341	0.5309086048102735	0.5613860908764364	0.3639889308678261	0.5548540120197526	0.34472875872849823	0.4234682898599401	0.4423214819712874	0.46817069256546967	0.3520517562875155	0.5145309890108868	0.4955427770945093	0.4597861317298463	0.38947631333098953	0.3352652449226947	0.4174959092366844	0.5392727122093014	0.596169251372533	0.5677209817909172	0.5677209817909172	0.5677209817909172	0.5677209817909172	0.5677209817909172	0.5677209817909172	0.5677209817909172	0.5677209817909172	0.5677209817909172	0.5677209817909172	0.5677209817909172	0.5677209817909172	0.5677209817909172	0.5677209817909172	0.5677209817909172	0.5677209817909172	0.5677209817909172	0.5677209817909172	0.5677209817909172	0.5677209817909172	0.5677209817909172	0.5677209817909172	0.5677209817909172	0.5677209817909172	0.5677209817909172	0.5677209817909172	0.5677209817909172	0.5677209817909172
0.9580106114994433	0.8778925841559221	0.9945070706629775	0.801530775060824	0.9501778108305567	0.9379317066985646	0.8497812517030497	0.9459112311400455	0.7732291611402163	0.9466958530912003	0.9126455280651389	0.856820034924718	0.7360378848178051	0.8419512083430333	0.9121920092179204	0.9291188041879629	0.7866216527744089	0.9420748906424077	0.8616510004577765	0.7540632177328765	0.8024329178194778	0.7383471430105994	0.7866773819327014	0.8915944910623765	0.7440277387734938	0.8251672094790409	0.7845974741262673	0.7845974741262673	0.7845974741262673	0.7845974741262673	0.7845974741262673	0.7845974741262673	0.7845974741262673	0.7845974741262673	0.7845974741262673	0.7845974741262673	0.7845974741262673	0.7845974741262673	0.7845974741262673	0.7845974741262673	0.7845974741262673	0.7845974741262673	0.7845974741262673	0.7845974741262673	0.7845974741262673	0.7845974741262673	0.7845974741262673	0.7845974741262673	0.7845974741262673	0.7845974741262673
0.4356914928169946	0.5814467701999397	0.444612676767327	0.43664302451058085	0.39162255559208875	0.43660139417606475	0.4748686999735067	0.3895224543143384	0.4654803312884828	0.4808797777491646	0.4200766486504859	0.5082869206802652	0.36733335756246766	0.6655851437658936	0.5542714627117306	0.6701772021265882	0.6813570978185267	0.5114109590395113	0.5905753454946303	0.41344109829072173	0.40683568254245633	0.45994392639720505	0.4022723393852186	0.5011425077755532	0.4517074235803859	0.4517074235803859	0.4517074235803859	0.4517074235803859	0.4517074235803859	0.4517074235803859	0.4517074235803859	0.4517074235803859	0.4517074235803859	0.4517074235803859	0.4517074235803859	0.4517074235803859	0.4517074235803859	0.4517074235803859	0.4517074235803859	0.4517074235803859	0.4517074235803859	0.4517074235803859	0.4517074235803859	0.4517074235803859	0.4517074235803859	0.4517074235803859	0.4517074235803859	0.4517074235803859	0.4517074235803859	0.4517074235803859
0.9540234932041346	0.8597616783601723	0.8537834297929985	0.8580317110734342	0.8769453998428625	0.8011308032239166	0.8326957692299292	0.8501752342590458	0.7334905185090849	0.9850104652507177	0.7405346083582206	0.8610032517286498	0.8491515323243192	0.9188112018402174	0.8327926401097016	0.992853718423837	0.8279081236521384	0.8814531670856398	1.0455285887821717	0.9151445726943215	0.8303736298776886	0.9205427556174355	0.9175734973228739	0.9445165748595231	0.9310450360911985	0.9310450360911985	0.9310450360911985	0.9310450360911985	0.9310450360911985	0.9310450360911985	0.9310450360911985	0.9310450360911985	0.9310450360911985	0.9310450360911985	0.9310450360911985	0.9310450360911985	0.9310450360911985	0.9310450360911985	0.9310450360911985	0.9310450360911985	0.9310450360911985	0.9310450360911985	0.9310450360911985	0.9310450360911985	0.9310450360911985	0.9310450360911985	0.9310450360911985	0.9310450360911985	0.9310450360911985	0.9310450360911985
0.26017152563521806	0.2478948080865543	0.229766470423309	0.2871872673953947	0.4239700409139122	0.5123398276007518	0.5379786207051266	0.7022441355721444	0.7748134090046399	0.6443783312311315	0.6447497384655527	0.6303734470484187	0.6104648116724924	0.6019023975104795	0.5827550265226495	0.843412192958822	0.8262025217802359	1.0675805791462807	0.956948988017603	1.0128783747344736	0.8409836399232106	0.9364893363600068	0.8476919667045967	0.8920906515323018	0.8920906515323018	0.8920906515323018	0.8920906515323018	0.8920906515323018	0.8920906515323018	0.8920906515323018	0.8920906515323018	0.8920906515323018	0.8920906515323018	0.8920906515323018	0.8920906515323018	0.8920906515323018	0.8920906515323018	0.8920906515323018	0.8920906515323018	0.8920906515323018	0.8920906515323018	0.8920906515323018	0.8920906515323018	0.8920906515323018	0.8920906515323018	0.8920906515323018	0.8920906515323018	0.8920906515323018	0.8920906515323018	0.8920906515323018
0.7514646572856157	0.6636961609868038	0.6014558287994136	0.6395134636889807	0.7443348646087471	0.8118409854210562	0.6556480218214991	0.7736261140420635	0.7280000047142651	0.7221995826812375	0.5537735524349892	0.5878349860337729	0.7234089957621087	0.9362422013616961	0.519290916219225	0.7354854809578542	0.7433898853462922	0.8152201115463471	0.8689472649932308	0.8195531690348052	0.7377843188015782	0.773521882877269	0.7581672482025676	0.744209383328526	0.7511883157655468	0.7511883157655468	0.7511883157655468	0.7511883157655468	0.7511883157655468	0.7511883157655468	0.7511883157655468	0.7511883157655468	0.7511883157655468	0.7511883157655468	0.7511883157655468	0.7511883157655468	0.7511883157655468	0.7511883157655468	0.7511883157655468	0.7511883157655468	0.7511883157655468	0.7511883157655468	0.7511883157655468	0.7511883157655468	0.7511883157655468	0.7511883157655468	0.7511883157655468	0.7511883157655468	0.7511883157655468	0.7511883157655468
0.8409762518726007	0.9404504054187958	0.9502957297796527	0.9278100770697866	0.8311446165133695	0.8988703949990204	1.0351655629295586	0.7290531917479917	0.9521570098426699	0.7637558354449476	0.8951227730725237	0.8195948322256882	0.887659716704027	0.9955202405977727	0.9719261521501023	0.8004058145296483	0.9107869384435365	0.943170720582507	1.049282836232349	0.8380124970314663	0.8750146183738093	1.078119174623387	0.9349864667610986	0.9300354161386497	0.7086740325062538	0.8557879486402987	0.894176703233753	1.0348034778784965	0.9563140500508972	0.8761988298166145	0.9162564399337558	0.9162564399337558	0.9162564399337558	0.9162564399337558	0.9162564399337558	0.9162564399337558	0.9162564399337558	0.9162564399337558	0.9162564399337558	0.9162564399337558	0.9162564399337558	0.9162564399337558	0.9162564399337558	0.9162564399337558	0.9162564399337558	0.9162564399337558	0.9162564399337558	0.9162564399337558	0.9162564399337558	0.9162564399337558
0.9729259372973199	0.9736687740865994	0.9996126556155172	1.0058880193927209	0.987903532981828	0.9816843399474736	0.9332321863831788	1.0671240294513908	1.1456515343553613	0.9806848374596028	1.1243176895481644	1.1040082375268414	1.085782078257229	0.9218378809879446	0.9444230774494116	1.0985546709086358	1.0246714751010344	0.9959727297917306	1.0760632605210088	1.0503776943052487	0.9440581038013925	0.9408092812810384	1.1284884564554203	0.9827284541683255	1.0773645950493997	0.9568204270259721	1.0583370740021423	0.9282151145129957	1.110199975326939	0.9798200081113695	1.0184632427261293	0.9991416254187493	0.9991416254187493	0.9991416254187493	0.9991416254187493	0.9991416254187493	0.9991416254187493	0.9991416254187493	0.9991416254187493	0.9991416254187493	0.9991416254187493	0.9991416254187493	0.9991416254187493	0.9991416254187493	0.9991416254187493	0.9991416254187493	0.9991416254187493	0.9991416254187493	0.9991416254187493	0.9991416254187493
0.7575229860409921	0.6589984095928262	0.7366740809887331	0.7075653282123221	0.8104135382576585	0.7434131956551661	0.7428938999501753	0.6877333405869788	0.5984250815658729	0.9139283262758213	0.8273507861321076	0.9261607660316801	0.8355019868796938	0.9556723174868847	0.9356515994297829	0.9042320515240011	0.8997171043610784	0.9877443020096472	0.8522659418187056	0.930293203746875	0.7862496014683427	0.9789568794645404	0.8190942950543759	0.8290541480041836	0.7666805683418763	1.0263407127645303	0.8185665629045322	1.111187809085052	0.897629969839803	0.8764281308233632	0.8870290503315832	0.8870290503315832	0.8870290503315832	0.8870290503315832	0.8870290503315832	0.8870290503315832	0.8870290503315832	0.8870290503315832	0.8870290503315832	0.8870290503315832	0.8870290503315832	0.8870290503315832	0.8870290503315832	0.8870290503315832	0.8870290503315832	0.8870290503315832	0.8870290503315832	0.8870290503315832	0.8870290503315832	0.8870290503315832
0.47988935218210454	0.49332894542264194	0.462480086579702	0.5841054712489169	0.5163482480833225	0.527614127944608	0.6347498292377303	0.6274871513054325	0.37906713650713136	0.6346280461478317	0.6788037016625993	0.6140645487574943	0.7187358023668518	0.7640366031875515	0.7276927448867571	0.5642941366055739	0.6971903975013062	0.5703986465664939	0.6520936898417398	0.6249914317419187	0.6385425607918293	0.6385425607918293	0.6385425607918293	0.6385425607918293	0.6385425607918293	0.6385425607918293	0.6385425607918293	0.6385425607918293	0.6385425607918293	0.6385425607918293	0.6385425607918293	0.6385425607918293	0.6385425607918293	0.6385425607918293	0.6385425607918293	0.6385425607918293	0.6385425607918293	0.6385425607918293	0.6385425607918293	0.6385425607918293	0.6385425607918293	0.6385425607918293	0.6385425607918293	0.6385425607918293	0.6385425607918293	0.6385425607918293	0.6385425607918293	0.6385425607918293	0.6385425607918293	0.6385425607918293
0.5569378989331395	0.43086210170451233	0.5793485440127487	0.5337074854995736	0.47291832569888487	0.5669273687363475	0.5781850556645567	0.6504295215804977	0.5086178285915538	0.461532865903598	0.5575701235519467	0.7259656868320294	0.7811590383782663	0.6004480916706567	0.44648862243899956	0.6496476692869423	0.6298614178379105	0.6044924765734884	0.7601422462791575	0.6620580460983451	0.5647447316649569	0.671984773601685	0.5949186720315397	0.5574838196711965	0.6416253970348933	0.44306194926554776	0.6794685806108121	0.5612652649381799	0.5612652649381799	0.5612652649381799	0.5612652649381799	0.5612652649381799	0.5612652649381799	0.5612652649381799	0.5612652649381799	0.5612652649381799	0.5612652649381799	0.5612652649381799	0.5612652649381799	0.5612652649381799	0.5612652649381799	0.5612652649381799	0.5612652649381799	0.5612652649381799	0.5612652649381799	0.5612652649381799	0.5612652649381799	0.5612652649381799	0.5612652649381799	0.5612652649381799
0.7298545864852987	0.6548683654257493	0.6866293081952487	0.6158033147384505	0.6458959879386851	0.7532556908957901	0.7031343974461066	0.7531038971451329	0.8234355019311691	0.7505888852546901	0.8364859512666206	0.7390258659172961	0.6867843295316507	0.8319318813249208	0.726687794248741	0.685486366417938	0.815598227836993	0.6435613800823857	0.7260379540068801	0.7319896860664236	0.7591534603785772	0.6927171362747916	0.911834521862504	0.8080427700108084	0.9075681438909449	0.9542849298196817	0.7200994091754783	0.8563733010144999	0.9915604529854478	0.826556527129598	0.8827022457731852	0.8399652001913902	0.8613337229822877	0.8613337229822877	0.8613337229822877	0.8613337229822877	0.8613337229822877	0.8613337229822877	0.8613337229822877	0.8613337229822877	0.8613337229822877	0.8613337229822877	0.8613337229822877	0.8613337229822877	0.8613337229822877	0.8613337229822877	0.8613337229822877	0.8613337229822877	0.8613337229822877	0.8613337229822877
0.5536095950389487	0.10730806465236545	0.059097762316347835	0.26321538649178006	0.8883327409651114	0.4426647003804471	0.5700044116236387	0.9608529553841286	1.2791702830670744	1.6136805741653082	1.1452398822517513	1.5351150595784464	1.4608391265949534	1.2203401608166273	1.5408366651352505	1.3805884129759387	1.3805884129759387	1.3805884129759387	1.3805884129759387	1.3805884129759387	1.3805884129759387	1.3805884129759387	1.3805884129759387	1.3805884129759387	1.3805884129759387	1.3805884129759387	1.3805884129759387	1.3805884129759387	1.3805884129759387	1.3805884129759387	1.3805884129759387	1.3805884129759387	1.3805884129759387	1.3805884129759387	1.3805884129759387	1.3805884129759387	1.3805884129759387	1.3805884129759387	1.3805884129759387	1.3805884129759387	1.3805884129759387	1.3805884129759387	1.3805884129759387	1.3805884129759387	1.3805884129759387	1.3805884129759387	1.3805884129759387	1.3805884129759387	1.3805884129759387	1.3805884129759387
1.067694180983934	0.9619401076936925	0.9128957341396912	0.9012579703894588	0.8652783925285771	0.8736514715019845	1.1271332390937643	0.9541745990983528	0.8685675813337405	1.1083813058817937	0.9693585646425832	0.958399222181065	1.0274618382014962	0.9896483386355097	1.0982852304711284	0.945720931009687	1.1414748930437535	0.9603092537761215	0.9408695299994771	1.0217985993957797	1.0483546829309933	1.122203013352928	0.9698160232901594	1.0593082809227081	1.0145621521064339	1.0145621521064339	1.0145621521064339	1.0145621521064339	1.0145621521064339	1.0145621521064339	1.0145621521064339	1.0145621521064339	1.0145621521064339	1.0145621521064339	1.0145621521064339	1.0145621521064339	1.0145621521064339	1.0145621521064339	1.0145621521064339	1.0145621521064339	1.0145621521064339	1.0145621521064339	1.0145621521064339	1.0145621521064339	1.0145621521064339	1.0145621521064339	1.0145621521064339	1.0145621521064339	1.0145621521064339	1.0145621521064339
0.23492975442588704	0.290409037186352	0.3369179306694032	0.27782428264008724	0.3517374425245762	0.36610547420869827	0.31513070065461657	0.2942790899096384	0.4302226184846109	0.35136088039420516	0.4661278498752405	0.43357322979580143	0.48772582170490114	0.18369148764854668	0.38425962613317866	0.2789467735225961	0.4609715103520917	0.3397372616982356	0.5537615800245997	0.4719029199422967	0.5237478189576027	0.419253435010495	0.43876293119167536	0.40377142490647966	0.4212671780490775	0.4212671780490775	0.4212671780490775	0.4212671780490775	0.4212671780490775	0.4212671780490775	0.4212671780490775	0.4212671780490775	0.4212671780490775	0.4212671780490775	0.4212671780490775	0.4212671780490775	0.4212671780490775	0.4212671780490775	0.4212671780490775	0.4212671780490775	0.4212671780490775	0.4212671780490775	0.4212671780490775	0.4212671780490775	0.4212671780490775	0.4212671780490775	0.4212671780490775	0.4212671780490775	0.4212671780490775	0.4212671780490775
0.415416290762839	0.4268690939125455	0.36651691171469725	0.43635358468336294	0.35288617095457775	0.5306711721586774	0.5752065174174565	0.6158708505773354	0.6223025214684631	0.5879024562757071	0.6898067761181926	0.6223855949590855	0.6591327768891575	0.6228140470097401	0.8456339851712538	0.6450602222710096	0.559341696763029	0.6812439916242872	0.65560737931417	0.728022563975202	0.6368892250270711	0.6800847011489184	0.7427183414744257	0.8426524266542788	0.7833584012569839	0.5110959899896755	0.7009955085813396	0.7661432742454812	0.8175128502470799	0.6884221680755811	0.7529675091613305	0.7529675091613305	0.7529675091613305	0.7529675091613305	0.7529675091613305	0.7529675091613305	0.7529675091613305	0.7529675091613305	0.7529675091613305	0.7529675091613305	0.7529675091613305	0.7529675091613305	0.7529675091613305	0.7529675091613305	0.7529675091613305	0.7529675091613305	0.7529675091613305	0.7529675091613305	0.7529675091613305	0.7529675091613305
1.2352297020918415	1.0645879202398192	1.1165646243815568	1.0827379590916772	1.1363673601338948	1.1125656574483438	1.1925226724581266	1.2172098739757369	1.1059162078283458	1.1702037657046762	1.2562120881583292	1.2319625907211997	1.1980106350795796	1.2149866129003897	1.2149866129003897	1.2149866129003897	1.2149866129003897	1.2149866129003897	1.2149866129003897	1.2149866129003897	1.2149866129003897	1.2149866129003897	1.2149866129003897	1.2149866129003897	1.2149866129003897	1.2149866129003897	1.2149866129003897	1.2149866129003897	1.2149866129003897	1.2149866129003897	1.2149866129003897	1.2149866129003897	1.2149866129003897	1.2149866129003897	1.2149866129003897	1.2149866129003897	1.2149866129003897	1.2149866129003897	1.2149866129003897	1.2149866129003897	1.2149866129003897	1.2149866129003897	1.2149866129003897	1.2149866129003897	1.2149866129003897	1.2149866129003897	1.2149866129003897	1.2149866129003897	1.2149866129003897	1.2149866129003897
0.6172353279668895	0.6677356865285	0.4496221662111582	0.5631193978320761	0.6804587734835957	0.7967084709895205	0.6360918940710767	0.7210495531178396	0.5493934594464814	0.6934588541471872	0.6116882554610116	0.6962769561526758	0.4703191553689378	0.6121017765485527	0.6928555013613723	0.5019440669601664	0.48831956521572584	0.6079125494125073	0.5307219727130716	0.6954976665333521	0.38968936414770267	0.5700179151045066	0.5665023455077656	0.6515014856478535	0.4527211309057519	0.5521113082768027	0.5521113082768027	0.5521113082768027	0.5521113082768027	0.5521113082768027	0.5521113082768027	0.5521113082768027	0.5521113082768027	0.5521113082768027	0.5521113082768027	0.5521113082768027	0.5521113082768027	0.5521113082768027	0.5521113082768027	0.5521113082768027	0.5521113082768027	0.5521113082768027	0.5521113082768027	0.5521113082768027	0.5521113082768027	0.5521113082768027	0.5521113082768027	0.5521113082768027	0.5521113082768027	0.5521113082768027
0.8204377491598153	1.040425585064713	1.0032389067880634	0.9657083541538534	1.1038393323552667	1.339037478199125	1.23595289261847	1.2199803478493554	1.1640161273309726	1.1014044908942195	1.0587582950192767	1.1158933199070746	1.4434051608475942	1.3301912167903158	1.1697903198872832	1.404952338029706	1.3668543328284442	1.2333222962013892	1.2978142496846619	1.2996869014944374	1.3171530501270163	1.308414454293954	1.2413903220817188	1.1811887013937423	1.2741849816027773	1.3552633755053503	1.3147241785540638	1.3147241785540638	1.3147241785540638	1.3147241785540638	1.3147241785540638	1.3147241785540638	1.3147241785540638	1.3147241785540638	1.3147241785540638	1.3147241785540638	1.3147241785540638	1.3147241785540638	1.3147241785540638	1.3147241785540638	1.3147241785540638	1.3147241785540638	1.3147241785540638	1.3147241785540638	1.3147241785540638	1.3147241785540638	1.3147241785540638	1.3147241785540638	1.3147241785540638	1.3147241785540638
0.09188041140501708	0.00977900562933101	0.03398406031383051	0.20095432456074458	0.11095654251268788	0.26814780204736355	0.2198164003616579	0.33889199990428404	0.22997763744724403	0.17552700228008436	0.09230297947884494	0.2286868418960894	0.24608675846718975	0.1064659242435025	0.12792377827805732	0.1408744830625335	0.04169771533354427	0.11919566985477806	0.37258547954031934	0.26396572454811085	0.23580459050306746	0.14321538420204777	0.2926804931630512	0.0448462044997366	0.12121961335654365	0.20582803243477957	0.1635238228956616	0.1635238228956616	0.1635238228956616	0.1635238228956616	0.1635238228956616	0.1635238228956616	0.1635238228956616	0.1635238228956616	0.1635238228956616	0.1635238228956616	0.1635238228956616	0.1635238228956616	0.1635238228956616	0.1635238228956616	0.1635238228956616	0.1635238228956616	0.1635238228956616	0.1635238228956616	0.1635238228956616	0.1635238228956616	0.1635238228956616	0.1635238228956616	0.1635238228956616	0.1635238228956616
0.7736861813847181	0.8971668162102799	0.6832875153224142	0.8453302899850327	0.7945605565593279	0.7106574807565511	0.8007784532348098	0.8247348133315263	0.6786946709226408	0.7753660246996429	0.6593179779808247	0.8390232712729364	0.8366122136219414	0.8670770062508238	0.7707895870946939	0.8381983385871764	0.8675370153174615	0.8385415214126195	0.897199835679961	0.8181967076858759	0.8504118529002564	0.8583105847205147	0.8287214960326509	0.9237425045996661	0.8614854704968204	0.7832263171572486	0.8223558938270346	0.8223558938270346	0.8223558938270346	0.8223558938270346	0.8223558938270346	0.8223558938270346	0.8223558938270346	0.8223558938270346	0.8223558938270346	0.8223558938270346	0.8223558938270346	0.8223558938270346	0.8223558938270346	0.8223558938270346	0.8223558938270346	0.8223558938270346	0.8223558938270346	0.8223558938270346	0.8223558938270346	0.8223558938270346	0.8223558938270346	0.8223558938270346	0.8223558938270346	0.8223558938270346
0.8376517981802135	0.9048539844784824	1.010293329705269	0.7704596452406205	0.7068441084122771	1.1302437441656752	0.7692084062609958	0.8918658764797751	0.9308844803954379	0.9715617165947041	1.036921950981228	0.890897634630969	1.0941699566622978	0.984251323173366	0.8513944445988951	0.7998337801264168	1.0313785751467668	0.9412332972994673	0.8526854839547231	0.6139270457076796	0.8000490572293383	0.7321540714302658	0.9784449608221896	0.867482582472783	0.809290766563521	0.8383866745181521	0.8383866745181521	0.8383866745181521	0.8383866745181521	0.8383866745181521	0.8383866745181521	0.8383866745181521	0.8383866745181521	0.8383866745181521	0.8383866745181521	0.8383866745181521	0.8383866745181521	0.8383866745181521	0.8383866745181521	0.8383866745181521	0.8383866745181521	0.8383866745181521	0.8383866745181521	0.8383866745181521	0.8383866745181521	0.8383866745181521	0.8383866745181521	0.8383866745181521	0.8383866745181521	0.8383866745181521
0.9470971704674912	0.8681662304475629	0.8669031025903002	1.0161203444113946	0.931742033431168	0.8455916581705786	0.9305252088004182	0.7741171802297461	0.9113263798218061	0.8451695747216039	0.8785292269226477	0.712276064057105	0.798757581430315	0.7212634248889217	0.7840900336380312	0.7601813130611015	0.9360073158714278	0.7810263683777773	0.9766860832054477	0.8512109243404425	0.8819606660768391	0.8635177551182864	0.7507727193410715	0.7884673364939173	0.6290768326897647	0.708772084591841	0.708772084591841	0.708772084591841	0.708772084591841	0.708772084591841	0.708772084591841	0.708772084591841	0.708772084591841	0.708772084591841	0.708772084591841	0.708772084591841	0.708772084591841	0.708772084591841	0.708772084591841	0.708772084591841	0.708772084591841	0.708772084591841	0.708772084591841	0.708772084591841	0.708772084591841	0.708772084591841	0.708772084591841	0.708772084591841	0.708772084591841	0.708772084591841
1.040311597176096	0.9715462688792558	0.9259725768713252	1.076639365780923	1.0469169449616302	1.1653995226890919	1.0109829848256067	1.0270102482459906	1.0518410750450657	0.9906523956535183	0.9471758881603174	1.0074161189954058	0.8952179653831863	0.8492536142672071	0.9646377338432083	0.9838959816164445	0.9408661814352676	0.9120035030158278	0.896903083965049	0.9649493998110951	0.9448879113757092	0.8617555572330365	0.9647689258030613	0.8363042966975074	0.8583421515498553	0.8473232241236813	0.8473232241236813	0.8473232241236813	0.8473232241236813	0.8473232241236813	0.8473232241236813	0.8473232241236813	0.8473232241236813	0.8473232241236813	0.8473232241236813	0.8473232241236813	0.8473232241236813	0.8473232241236813	0.8473232241236813	0.8473232241236813	0.8473232241236813	0.8473232241236813	0.8473232241236813	0.8473232241236813	0.8473232241236813	0.8473232241236813	0.8473232241236813	0.8473232241236813	0.8473232241236813	0.8473232241236813
1.0181499703931154	1.0672987441010262	0.9637505876990423	0.9167213641053173	0.8135403795794967	1.0512035934793913	0.9518321252976719	0.8596114461666388	0.7936180228725063	0.7594697214330093	0.9134071701413046	0.7666260531283923	1.0617850370013902	0.881932828011105	0.8677926795035718	0.8222169646353358	1.0480746335441211	0.925106250392019	0.7716918942979536	0.8857871221306238	0.8287395082142887	0.8287395082142887	0.8287395082142887	0.8287395082142887	0.8287395082142887	0.8287395082142887	0.8287395082142887	0.8287395082142887	0.8287395082142887	0.8287395082142887	0.8287395082142887	0.8287395082142887	0.8287395082142887	0.8287395082142887	0.8287395082142887	0.8287395082142887	0.8287395082142887	0.8287395082142887	0.8287395082142887	0.8287395082142887	0.8287395082142887	0.8287395082142887	0.8287395082142887	0.8287395082142887	0.8287395082142887	0.8287395082142887	0.8287395082142887	0.8287395082142887	0.8287395082142887	0.8287395082142887
0.9002824436894422	0.962212213707313	0.9626689700303324	0.9804711291256047	0.9945381959491556	1.022273298923842	1.0592710685473707	1.0005251184445398	1.0082548313338673	0.9522119777863076	1.0455523318018505	0.9450056385976701	1.1336662311990684	0.9567702290333557	1.0397049875749598	0.9264838429251733	0.9640875670418195	1.0606135307230957	1.086367563728344	0.9434053977059341	1.0148864807171392	1.0148864807171392	1.0148864807171392	1.0148864807171392	1.0148864807171392	1.0148864807171392	1.0148864807171392	1.0148864807171392	1.0148864807171392	1.0148864807171392	1.0148864807171392	1.0148864807171392	1.0148864807171392	1.0148864807171392	1.0148864807171392	1.0148864807171392	1.0148864807171392	1.0148864807171392	1.0148864807171392	1.0148864807171392	1.0148864807171392	1.0148864807171392	1.0148864807171392	1.0148864807171392	1.0148864807171392	1.0148864807171392	1.0148864807171392	1.0148864807171392	1.0148864807171392	1.0148864807171392
0.09908395848918242	0.1864961857383158	0.3664049939480124	0.1384135035440843	0.12358730141128517	0.2835514892528875	0.2188188019375095	0.19170136207011668	0.2704459655984178	0.05104038207199503	0.1799674034822762	0.07534946021177225	0.2016732480082319	0.06208590470738733	0.28595693811726935	0.18303697929115234	0.22415343678075303	0.15593569446421704	0.1624998857549811	0.4973300047710495	0.3434782876353549	0.22877231700019357	0.37397859787299964	0.1220246528607682	0.17497780850347155	0.5923401321245444	0.12934614959810345	0.3608431408613239	0.3608431408613239	0.3608431408613239	0.3608431408613239	0.3608431408613239	0.3608431408613239	0.3608431408613239	0.3608431408613239	0.3608431408613239	0.3608431408613239	0.3608431408613239	0.3608431408613239	0.3608431408613239	0.3608431408613239	0.3608431408613239	0.3608431408613239	0.3608431408613239	0.3608431408613239	0.3608431408613239	0.3608431408613239	0.3608431408613239	0.3608431408613239	0.3608431408613239
0.4649018523746654	0.5701584074950162	0.5103425767520285	0.5595622888449509	0.5812130679955618	0.7333307098333783	0.6592835262667501	0.7939576857108777	0.6877254214133457	0.7950385436095554	0.7630723204338126	0.7604333489112485	0.6598723448679967	0.6028750994834213	0.7263944359275135	0.588390935585252	0.7567574168186036	0.5999840768069475	0.568819700117055	0.68638903869755	0.8253680754053075	0.7292095304829039	0.6520323596332256	0.5310215318818132	0.5915269457575194	0.5915269457575194	0.5915269457575194	0.5915269457575194	0.5915269457575194	0.5915269457575194	0.5915269457575194	0.5915269457575194	0.5915269457575194	0.5915269457575194	0.5915269457575194	0.5915269457575194	0.5915269457575194	0.5915269457575194	0.5915269457575194	0.5915269457575194	0.5915269457575194	0.5915269457575194	0.5915269457575194	0.5915269457575194	0.5915269457575194	0.5915269457575194	0.5915269457575194	0.5915269457575194	0.5915269457575194	0.5915269457575194
0.6355603429884688	0.6270397300946519	0.7160008649038757	0.7237489251878426	0.5812011211703988	0.6935396492220133	0.7523131382162228	0.7510435903433651	0.7301932077443073	0.891030786510795	0.7997518558776778	0.5924365290819205	0.6043746234453256	0.8133875210041264	0.5791295798164074	0.6262096678290305	0.6329076169824083	0.7984074114335399	0.5810205378479039	0.7171128337347513	0.7593732587813963	0.6920200275921432	0.6541799021895524	0.6781477730067826	0.6216335359427246	0.5924692149277145	0.6070513754352196	0.6070513754352196	0.6070513754352196	0.6070513754352196	0.6070513754352196	0.6070513754352196	0.6070513754352196	0.6070513754352196	0.6070513754352196	0.6070513754352196	0.6070513754352196	0.6070513754352196	0.6070513754352196	0.6070513754352196	0.6070513754352196	0.6070513754352196	0.6070513754352196	0.6070513754352196	0.6070513754352196	0.6070513754352196	0.6070513754352196	0.6070513754352196	0.6070513754352196	0.6070513754352196
1.0741123488408142	0.9449352947673303	0.788458880908762	0.6243159543359031	1.1584822040309712	0.8437700359603854	0.7139432363200671	0.6383745330782737	0.862572040542217	0.9562266414217854	1.2105088841268863	0.643205389374021	1.061800094631144	0.44671487275579136	0.83080431315876	0.7783977589323984	0.9810721652435671	1.0242469642081546	0.8389511793982299	0.8357092515551725	0.8612663291280142	0.8467118161910058	0.9511745184364696	0.8989431673137377	0.8989431673137377	0.8989431673137377	0.8989431673137377	0.8989431673137377	0.8989431673137377	0.8989431673137377	0.8989431673137377	0.8989431673137377	0.8989431673137377	0.8989431673137377	0.8989431673137377	0.8989431673137377	0.8989431673137377	0.8989431673137377	0.8989431673137377	0.8989431673137377	0.8989431673137377	0.8989431673137377	0.8989431673137377	0.8989431673137377	0.8989431673137377	0.8989431673137377	0.8989431673137377	0.8989431673137377	0.8989431673137377	0.8989431673137377
0.9521329646673573	0.8522734650887127	0.9627378782677116	0.8589438226461703	0.8360951289587976	0.8848187968096406	0.8065813316557002	0.6349086830119797	0.7622125499605288	0.8300742347951582	0.8264818289120255	0.8674578038449238	0.6947383246864798	0.7030644254652165	0.7818982264244837	0.6770539547613131	0.7259797593830061	0.8635192328354756	0.819950623127335	0.8267946142203313	0.8943887545275014	0.8605916843739165	0.8605916843739165	0.8605916843739165	0.8605916843739165	0.8605916843739165	0.8605916843739165	0.8605916843739165	0.8605916843739165	0.8605916843739165	0.8605916843739165	0.8605916843739165	0.8605916843739165	0.8605916843739165	0.8605916843739165	0.8605916843739165	0.8605916843739165	0.8605916843739165	0.8605916843739165	0.8605916843739165	0.8605916843739165	0.8605916843739165	0.8605916843739165	0.8605916843739165	0.8605916843739165	0.8605916843739165	0.8605916843739165	0.8605916843739165	0.8605916843739165	0.8605916843739165
0.5724809420702801	0.34918495557517537	0.34330555442989164	0.5613891301636486	0.4734140409327653	0.4996427452123262	0.4327776904761711	0.5110363222146569	0.5853169377688727	0.6604929272696104	0.5158777807764144	0.4993840213834765	0.5017616868006742	0.7341443200435448	0.5901379840684973	0.6886292361669473	0.711502332600755	0.557622179356083	0.6031760025625259	0.6206150773571806	0.6457550293196639	0.8976729363733074	0.8569499945016904	0.8519876106290278	0.8135697157286041	0.8781234933241269	0.9498410649431361	0.9477480711964253	1.0036589834683391	1.165523798376351	0.9891110099013909	1.0620252451909669	0.984352410371355	1.023188827781161	1.023188827781161	1.023188827781161	1.023188827781161	1.023188827781161	1.023188827781161	1.023188827781161	1.023188827781161	1.023188827781161	1.023188827781161	1.023188827781161	1.023188827781161	1.023188827781161	1.023188827781161	1.023188827781161	1.023188827781161	1.023188827781161
0.7831657309140188	0.6178226063938564	0.7679010178521247	0.8774982800935338	0.7044319318066187	0.8551537837744787	0.829029027604141	0.7094905461740556	0.8004680443637182	0.8699142597296237	0.8791233351492612	0.7697780948324756	0.9146106569515636	0.9897282396575594	0.7466234574877756	0.9834629814807637	0.8973154960324632	0.9126836255143415	1.0199122064101072	0.9600046972133762	0.8969719691844403	1.101870932373732	0.9294053175030703	0.9863435426008345	0.9904154413185384	1.0129237599948115	1.07943748550782	1.1185009796243726	1.011121283121213	0.9688281547258419	1.0972162661595979	1.0000665760582637	0.9936528273608984	0.9968597017095812	0.9968597017095812	0.9968597017095812	0.9968597017095812	0.9968597017095812	0.9968597017095812	0.9968597017095812	0.9968597017095812	0.9968597017095812	0.9968597017095812	0.9968597017095812	0.9968597017095812	0.9968597017095812	0.9968597017095812	0.9968597017095812	0.9968597017095812	0.9968597017095812
0.8885099430355768	0.7748414067774871	0.9639022345533558	0.7740467993132898	0.755794793988299	0.7955491407982972	0.8729385800776653	0.9445149031323472	0.8381711547519662	0.7161506578212814	0.7798812558603686	0.7529634349575042	0.6482495719268916	0.8666443729771873	0.8299844036084333	0.5929750978574678	0.660265810871807	0.7869777906082588	0.6873699773009497	0.7041133345695489	0.6564642614962777	0.6802887980329133	0.6802887980329133	0.6802887980329133	0.6802887980329133	0.6802887980329133	0.6802887980329133	0.6802887980329133	0.6802887980329133	0.6802887980329133	0.6802887980329133	0.6802887980329133	0.6802887980329133	0.6802887980329133	0.6802887980329133	0.6802887980329133	0.6802887980329133	0.6802887980329133	0.6802887980329133	0.6802887980329133	0.6802887980329133	0.6802887980329133	0.6802887980329133	0.6802887980329133	0.6802887980329133	0.6802887980329133	0.6802887980329133	0.6802887980329133	0.6802887980329133	0.6802887980329133
0.4029380540563257	0.42805042211372096	0.3986774532883909	0.4744125516121216	0.515163316807427	0.4873714482035396	0.4416981935266995	0.522945313241854	0.528367530186814	0.37511742392056263	0.4514396987777014	0.3742226646880982	0.42945416868270103	0.5003099799061465	0.48824290212875426	0.3716709193740044	0.5309532185001485	0.47492022211315094	0.533852343205994	0.7230698344102849	0.47258188374772775	0.9278332089987775	0.5632646889980077	0.5189483673845137	0.5411065281912607	0.5411065281912607	0.5411065281912607	0.5411065281912607	0.5411065281912607	0.5411065281912607	0.5411065281912607	0.5411065281912607	0.5411065281912607	0.5411065281912607	0.5411065281912607	0.5411065281912607	0.5411065281912607	0.5411065281912607	0.5411065281912607	0.5411065281912607	0.5411065281912607	0.5411065281912607	0.5411065281912607	0.5411065281912607	0.5411065281912607	0.5411065281912607	0.5411065281912607	0.5411065281912607	0.5411065281912607	0.5411065281912607
0.7673970967899554	0.6776176167632763	0.7587353039908533	0.8419600072099247	0.6696549894210883	0.7900127361857358	0.8826533702609002	0.7606009261502279	0.856364979452029	0.9061910131714049	0.8587061099404782	0.9071078881028859	0.7656738125780723	0.6541071765646564	0.8903776282911768	0.8741526378135368	0.9791570797755723	0.9617937760409857	0.7423256495691269	0.9043375341127264	0.9397420189670955	0.7711541427622712	0.7089580742550342	0.6773101077885586	0.7162065797774935	0.7519379578363541	0.7340722688069238	0.7340722688069238	0.7340722688069238	0.7340722688069238	0.7340722688069238	0.7340722688069238	0.7340722688069238	0.7340722688069238	0.7340722688069238	0.7340722688069238	0.7340722688069238	0.7340722688069238	0.7340722688069238	0.7340722688069238	0.7340722688069238	0.7340722688069238	0.7340722688069238	0.7340722688069238	0.7340722688069238	0.7340722688069238	0.7340722688069238	0.7340722688069238	0.7340722688069238	0.7340722688069238
1.2964824806908353	1.0612204536085554	1.242674540025004	1.1780946466549498	1.1530165828410128	1.0115695502958515	1.146112895627517	0.9419756768046191	0.9879440224224354	1.1622041884933214	1.130775783411886	0.9691758611063161	0.9902217238237006	1.0800560475498906	1.0388126688844916	0.9417096898508033	1.0631751327247776	1.0189016553661066	1.0699009982626995	1.2043703225893254	1.1371356604260123	1.1371356604260123	1.1371356604260123	1.1371356604260123	1.1371356604260123	1.1371356604260123	1.1371356604260123	1.1371356604260123	1.1371356604260123	1.1371356604260123	1.1371356604260123	1.1371356604260123	1.1371356604260123	1.1371356604260123	1.1371356604260123	1.1371356604260123	1.1371356604260123	1.1371356604260123	1.1371356604260123	1.1371356604260123	1.1371356604260123	1.1371356604260123	1.1371356604260123	1.1371356604260123	1.1371356604260123	1.1371356604260123	1.1371356604260123	1.1371356604260123	1.1371356604260123	1.1371356604260123
0.7747125824304455	0.8229384149637637	0.7089399788658665	0.8109037175058452	0.6711732696472801	0.798286549565336	0.7994753953153316	0.8148429352399895	0.8441267390074322	0.6649748207071858	0.8194667174098601	0.8172716757627442	0.9269517980177332	0.5826356458786986	0.7481776772369867	0.6359489742597695	0.8676277575669199	0.9286378269164507	0.9142099336501659	0.9147323968161131	1.0307440249841457	0.9325858213542226	0.9816649231691841	0.9816649231691841	0.9816649231691841	0.9816649231691841	0.9816649231691841	0.9816649231691841	0.9816649231691841	0.9816649231691841	0.9816649231691841	0.9816649231691841	0.9816649231691841	0.9816649231691841	0.9816649231691841	0.9816649231691841	0.9816649231691841	0.9816649231691841	0.9816649231691841	0.9816649231691841	0.9816649231691841	0.9816649231691841	0.9816649231691841	0.9816649231691841	0.9816649231691841	0.9816649231691841	0.9816649231691841	0.9816649231691841	0.9816649231691841	0.9816649231691841
0.8222291041573182	0.7542272255700152	0.8671938294347271	0.6441928787513396	0.703396044762474	0.7384673807634574	0.6932044439925802	0.7433526841349012	0.556128679774995	0.7231815317476796	0.8522105878421605	0.8718964333737632	0.8177417873961552	0.8844568393505864	0.6516752085363811	0.8963302905300311	0.6891784016453537	0.6238264432953361	0.6564375863343125	0.5727868509653083	0.6146122186498104	0.6146122186498104	0.6146122186498104	0.6146122186498104	0.6146122186498104	0.6146122186498104	0.6146122186498104	0.6146122186498104	0.6146122186498104	0.6146122186498104	0.6146122186498104	0.6146122186498104	0.6146122186498104	0.6146122186498104	0.6146122186498104	0.6146122186498104	0.6146122186498104	0.6146122186498104	0.6146122186498104	0.6146122186498104	0.6146122186498104	0.6146122186498104	0.6146122186498104	0.6146122186498104	0.6146122186498104	0.6146122186498104	0.6146122186498104	0.6146122186498104	0.6146122186498104	0.6146122186498104
0.6705047430764753	0.7057286813869504	0.5568920073062363	0.719153109855584	0.8772166734980626	0.7038370259637005	0.5869401964272952	0.7570838496555325	0.8803342413778036	0.6952153521267119	0.6420285676705729	0.7416626305557932	0.8882618564147375	0.7512781714258194	0.4019252450726507	0.6005587427625759	0.44817490520583153	0.6523992454935388	0.7460332302432015	0.6920269133023813	0.6199502309788874	0.7515837010456007	0.4708626580119921	0.6112231795287965	0.6112231795287965	0.6112231795287965	0.6112231795287965	0.6112231795287965	0.6112231795287965	0.6112231795287965	0.6112231795287965	0.6112231795287965	0.6112231795287965	0.6112231795287965	0.6112231795287965	0.6112231795287965	0.6112231795287965	0.6112231795287965	0.6112231795287965	0.6112231795287965	0.6112231795287965	0.6112231795287965	0.6112231795287965	0.6112231795287965	0.6112231795287965	0.6112231795287965	0.6112231795287965	0.6112231795287965	0.6112231795287965	0.6112231795287965
0.8528278170268064	0.8332048526018797	0.764177870271442	0.7709936871218517	0.8900023263331613	0.9959091610895376	0.7820182148233331	0.6739051656630395	0.7793224376828913	0.7896334640373944	0.8372730138401547	0.7218571782072067	0.7529023838081146	0.6999134159733017	0.6240562284909594	0.6915218168736088	0.7332351846011578	0.7831072653014925	0.6191594035322654	0.6287918778926884	0.7825157960000432	0.7345560978321944	0.7585359469161188	0.7585359469161188	0.7585359469161188	0.7585359469161188	0.7585359469161188	0.7585359469161188	0.7585359469161188	0.7585359469161188	0.7585359469161188	0.7585359469161188	0.7585359469161188	0.7585359469161188	0.7585359469161188	0.7585359469161188	0.7585359469161188	0.7585359469161188	0.7585359469161188	0.7585359469161188	0.7585359469161188	0.7585359469161188	0.7585359469161188	0.7585359469161188	0.7585359469161188	0.7585359469161188	0.7585359469161188	0.7585359469161188	0.7585359469161188	0.7585359469161188
0.6775207690549253	0.593167204629766	0.6732603621048127	0.5139250984481224	0.7499601038781397	0.6726696847497514	0.8019926136028098	0.6633154663667747	0.7224992912168792	0.7584771795812378	0.7653844147801427	0.7094311781173415	0.7066149286014696	0.7779412467002698	0.7312027347996417	0.617186233712893	0.6435575298643239	0.9647057025453885	0.9464135588788962	0.6865386141616451	0.9746310789762969	0.8917432618918417	0.6899373667262976	0.9084238384796919	0.8611435035692288	1.0031949078105145	0.9851229162077321	1.0247579932328301	0.8691047923157977	0.7680874076228525	0.9089611902528384	0.8385242989378454	0.8385242989378454	0.8385242989378454	0.8385242989378454	0.8385242989378454	0.8385242989378454	0.8385242989378454	0.8385242989378454	0.8385242989378454	0.8385242989378454	0.8385242989378454	0.8385242989378454	0.8385242989378454	0.8385242989378454	0.8385242989378454	0.8385242989378454	0.8385242989378454	0.8385242989378454	0.8385242989378454
0.6827471251837572	0.6462285521775525	0.7548249935811874	0.6751534805414957	0.5140715290593176	0.8932099386864842	0.6603301972598536	0.4777648447454952	0.7386680863486503	0.6262226926600413	0.7311207553438475	0.7681781676367352	0.7583715538781416	0.713577801813952	0.5340577631073218	0.7333405394390289	0.7762155392934763	0.8732581744655127	0.6473715482893463	0.7211488568536161	0.7841733676953552	0.6909712057551364	0.838784730245425	0.7168345212075196	0.7830096487731615	0.6532688953163844	0.6518584861234492	0.8934336824630756	0.8182092412666181	0.7240849953250645	0.846048484662089	0.7850667399935768	0.7850667399935768	0.7850667399935768	0.7850667399935768	0.7850667399935768	0.7850667399935768	0.7850667399935768	0.7850667399935768	0.7850667399935768	0.7850667399935768	0.7850667399935768	0.7850667399935768	0.7850667399935768	0.7850667399935768	0.7850667399935768	0.7850667399935768	0.7850667399935768	0.7850667399935768	0.7850667399935768
0.7794804274628855	0.6215136788317869	0.6924890146909303	0.5818356466010192	0.596225432732142	0.7961891329382571	0.6996755206098241	0.865611511573679	0.7629267228788628	0.792100443471826	0.7467979817574374	0.6921405882689295	0.8635886346021434	0.8091588515609583	0.7590845759640642	0.6334344866551609	0.7932057527653688	0.6949961787923253	0.7125492140959234	0.7865167950493228	0.659720384763507	0.723118589906415	0.723118589906415	0.723118589906415	0.723118589906415	0.723118589906415	0.723118589906415	0.723118589906415	0.723118589906415	0.723118589906415	0.723118589906415	0.723118589906415	0.723118589906415	0.723118589906415	0.723118589906415	0.723118589906415	0.723118589906415	0.723118589906415	0.723118589906415	0.723118589906415	0.723118589906415	0.723118589906415	0.723118589906415	0.723118589906415	0.723118589906415	0.723118589906415	0.723118589906415	0.723118589906415	0.723118589906415	0.723118589906415
0.626757387228015	1.0322771235514516	0.7153268741754198	0.22892981495972398	0.8952322469692785	0.7153268741754198	0.8448538638697662	0.0	0.71139567696194	0.37125982968902393	0.08009838970461601	0.0	0.7017304815741058	0.35373223987422997	0.6344351169044433	0.7192580713888999	0.0	0.2281364473933635	0.4968556221698905	0.0039311972134799715	0.6785448836772218	0.34123804044535083	0.34123804044535083	0.34123804044535083	0.34123804044535083	0.34123804044535083	0.34123804044535083	0.34123804044535083	0.34123804044535083	0.34123804044535083	0.34123804044535083	0.34123804044535083	0.34123804044535083	0.34123804044535083	0.34123804044535083	0.34123804044535083	0.34123804044535083	0.34123804044535083	0.34123804044535083	0.34123804044535083	0.34123804044535083	0.34123804044535083	0.34123804044535083	0.34123804044535083	0.34123804044535083	0.34123804044535083	0.34123804044535083	0.34123804044535083	0.34123804044535083	0.34123804044535083
0.635978471931163	0.6281236898213192	0.5582542275056497	0.556223503373517	0.6383969377253612	0.5586420756421782	0.754348462887959	0.5096105896097043	0.6188731400982066	0.6895679145787517	0.6395248277864318	0.5799704054986738	0.6373186221508502	0.5243992231866053	0.5877638837404829	0.7356558189005353	0.6585125850568565	0.6741928278506082	0.4510360647544255	0.6136764742158672	0.5821025710669049	0.5770733636183055	0.5216858989056136	0.40057025046699757	0.6472685706742057	0.5593406846265919	0.5771509589438282	0.659793776807999	0.388553023489177	0.524173400148588	0.524173400148588	0.524173400148588	0.524173400148588	0.524173400148588	0.524173400148588	0.524173400148588	0.524173400148588	0.524173400148588	0.524173400148588	0.524173400148588	0.524173400148588	0.524173400148588	0.524173400148588	0.524173400148588	0.524173400148588	0.524173400148588	0.524173400148588	0.524173400148588	0.524173400148588	0.524173400148588
0.5604203705289678	0.5203650761717955	0.42800322894448894	0.5130421681117538	0.4576924786106245	0.4477226624393532	0.5069345721150265	0.4639267629854677	0.5009903948828156	0.49157740381836634	0.5153639343749318	0.5879940465984336	0.4597612079869298	0.510651968499495	0.5675824447241512	0.38651315793059815	0.4412771068687867	0.5156536288055243	0.4657598824183821	0.5406911805365863	0.387934678083422	0.4533663679627501	0.5503074281884922	0.5214608807812572	0.5022406466150588	0.49853446648778915	0.4774411437215742	0.5507650218999303	0.6119536362835788	0.5570431806146984	0.5701326339062376	0.6698822458628634	0.5252217115794339	0.5865183617083183	0.6617299370436192	0.6241241493759687	0.6241241493759687	0.6241241493759687	0.6241241493759687	0.6241241493759687	0.6241241493759687	0.6241241493759687	0.6241241493759687	0.6241241493759687	0.6241241493759687	0.6241241493759687	0.6241241493759687	0.6241241493759687	0.6241241493759687	0.6241241493759687
0.7001025309096904	0.5813697501655769	0.6838723453702338	0.5937895263846927	0.7053750168385394	0.6937735650479786	0.6888643257956525	0.643019396862602	0.7504342279897059	0.6921091713082281	0.8573363968247734	0.7691491501559131	0.6944300524697766	0.8611521115637548	0.7766697934597451	0.7361331477921208	0.9939631141947265	0.9846796898446988	0.8969337619316248	0.9952174442289148	0.9184936017344808	0.8553099172256866	0.9993146984581632	0.8615216654311207	0.9766238715108333	1.0037352863542641	1.014560585265379	1.0643844517834373	1.0362724978916806	0.8002957261265732	0.9160341434854506	0.9481142317139734	0.8417571725972588	0.8523804767140964	1.033229436462985	0.9379107328099562	0.8687844414884102	0.9413401515262906	0.9489281927103022	1.1964391863898758	1.0726836895500889	1.0726836895500889	1.0726836895500889	1.0726836895500889	1.0726836895500889	1.0726836895500889	1.0726836895500889	1.0726836895500889	1.0726836895500889	1.0726836895500889
0.7133811353854662	0.6918458661088679	0.7889000067806318	0.8034101719992415	0.8286154919172712	0.7881435642029204	0.6888115814020567	0.698942568340757	0.8898252569422263	0.7451979369661648	1.013835513296799	0.8688029056326733	1.0938683388419495	0.7581725947008545	0.7838633216619166	0.8568791546716592	0.8191395827472663	1.0041119976558468	0.9265692637656923	0.8926260387896203	0.9001544628710548	1.0160480541410108	1.0088080051170367	0.9222721271039733	0.8479333709926491	0.8851027490483112	0.8851027490483112	0.8851027490483112	0.8851027490483112	0.8851027490483112	0.8851027490483112	0.8851027490483112	0.8851027490483112	0.8851027490483112	0.8851027490483112	0.8851027490483112	0.8851027490483112	0.8851027490483112	0.8851027490483112	0.8851027490483112	0.8851027490483112	0.8851027490483112	0.8851027490483112	0.8851027490483112	0.8851027490483112	0.8851027490483112	0.8851027490483112	0.8851027490483112	0.8851027490483112	0.8851027490483112
0.5111038994905764	0.49532873894943474	0.42883838263764407	0.4736493210519226	0.4743665171034152	0.4859005384703371	0.42543055202922153	0.5421728993754901	0.4308166056406091	0.390275300205175	0.46715844269450535	0.5231818407325913	0.4820788666104807	0.549476244465437	0.5535821981355384	0.49350908628849377	0.516118883295456	0.4242512104562195	0.5691938645513899	0.5473372898068974	0.4096509534856657	0.4629895827650321	0.4535304530821704	0.46409768203734114	0.5562659508342652	0.6052572546856996	0.4126021597945194	0.41053117833638575	0.38157903017996686	0.5314110385210992	0.43384734072778447	0.4826291896244418	0.4826291896244418	0.4826291896244418	0.4826291896244418	0.4826291896244418	0.4826291896244418	0.4826291896244418	0.4826291896244418	0.4826291896244418	0.4826291896244418	0.4826291896244418	0.4826291896244418	0.4826291896244418	0.4826291896244418	0.4826291896244418	0.4826291896244418	0.4826291896244418	0.4826291896244418	0.4826291896244418
0.45689772707029674	0.44782064283088874	0.4748289377094227	0.4755361720330136	0.567253154199096	0.18770455562316454	0.2266488569582106	0.7539076886757677	0.364784478603229	0.36007311991156254	0.9882171573020809	0.6063549982206787	0.7523654898071639	0.8042510176697255	0.3420719147163262	0.6647961450166918	0.8905112936182985	0.7209430911658861	0.45389325932370683	0.3958956411256389	0.2768293177741502	0.22787981970794643	0.4190779897649514	0.2491985525331477	0.3465501448547122	0.8638169995385503	0.6051835721966312	0.6051835721966312	0.6051835721966312	0.6051835721966312	0.6051835721966312	0.6051835721966312	0.6051835721966312	0.6051835721966312	0.6051835721966312	0.6051835721966312	0.6051835721966312	0.6051835721966312	0.6051835721966312	0.6051835721966312	0.6051835721966312	0.6051835721966312	0.6051835721966312	0.6051835721966312	0.6051835721966312	0.6051835721966312	0.6051835721966312	0.6051835721966312	0.6051835721966312	0.6051835721966312
0.5597533077624858	0.4743845553818658	0.6206946487277565	0.5908079933666921	0.69138075252122	0.6140272061648092	0.6846673453637816	0.625742299932496	0.8510037894431894	0.6647200365315474	0.7169762206492909	0.8451518944728477	0.7501339093244254	0.7047161797682853	0.7268478502549536	0.7060255023265316	0.6603423569367258	0.710964431113483	0.7452917750826524	0.780830670243904	0.7460613249970974	0.9065616084082365	0.8433198517579508	0.8749407300830936	0.8749407300830936	0.8749407300830936	0.8749407300830936	0.8749407300830936	0.8749407300830936	0.8749407300830936	0.8749407300830936	0.8749407300830936	0.8749407300830936	0.8749407300830936	0.8749407300830936	0.8749407300830936	0.8749407300830936	0.8749407300830936	0.8749407300830936	0.8749407300830936	0.8749407300830936	0.8749407300830936	0.8749407300830936	0.8749407300830936	0.8749407300830936	0.8749407300830936	0.8749407300830936	0.8749407300830936	0.8749407300830936	0.8749407300830936
1.0362909072843902	0.7902381895955579	0.8540101348880551	0.680432430792299	0.7249982568557022	0.6109277535247948	0.6784518984057206	0.5150231267561818	0.6860479771939468	0.7436979540765245	0.6209910605831103	0.9805176100368799	0.8492542618302581	0.5669664273489708	0.6717627943855768	0.6950177116079932	0.6305801954710049	0.6016315871022027	0.5365421771560628	0.7421151179763894	0.46076180212454604	0.6500410749607372	0.7783261222883712	0.5646661083109559	0.6760762764125406	0.570229431639692	0.7254143912974323	0.7684731513506743	0.6142042543352604	0.7501957759633313	0.7732901976181151	0.7617429867907232	0.7617429867907232	0.7617429867907232	0.7617429867907232	0.7617429867907232	0.7617429867907232	0.7617429867907232	0.7617429867907232	0.7617429867907232	0.7617429867907232	0.7617429867907232	0.7617429867907232	0.7617429867907232	0.7617429867907232	0.7617429867907232	0.7617429867907232	0.7617429867907232	0.7617429867907232	0.7617429867907232
0.2467983991390853	0.4507479323127092	0.6841027547081652	0.520789646289651	0.38585726577841917	0.09532552948945251	0.4510773078650851	0.51688689152108	0.4205445621550465	0.3372381206607368	0.21791964159299532	0.4538053805531906	0.26927331171837254	0.2428164636539712	0.39050547159091104	0.2219164917143488	0.3461751559811192	0.31724901701091324	0.09087109172122512	0.20010099611880164	0.23935944775298348	0.0	0.14767231369846961	0.2903064215157105	0.3431265676220641	0.383669029437	0.234172327849888	0.3545939736807107	0.14465619404097954	0.3062598177417641	0.6236701302679999	0.15131071048007788	0.28034280389772853	0.15131071048007788	0.37387855639714074	0.448287420984293	0.49616884536714784	0.4136386795394301	0.45490376245328895	0.45490376245328895	0.45490376245328895	0.45490376245328895	0.45490376245328895	0.45490376245328895	0.45490376245328895	0.45490376245328895	0.45490376245328895	0.45490376245328895	0.45490376245328895	0.45490376245328895
0.025752312037949657	0.0	0.0728774286828439	0.0	0.10483673148042089	0.09258884972612574	0.12141547683904966	0.05213186599563713	0.10414809330035421	0.0	0.0	0.0	0.00011563869092004587	0.10905195684174457	0.06194062073347758	0.102970603206596	0.1159386145052617	0.04057262177442742	0.10776990452532403	0.05213186599563713	0.05213186599563713	0.05129507000575124	0.01913351116553909	0.09890250869678083	0.14273894840864343	0.0019817662182281	0.1500819397130053	0.20852746288765714	0.0418380414471737	0.1655819170998897	0.1842868035872126	0.020861201378126828	0.005934222634336678	0.08466794963891244	0.011790520956068548	0.046886280695314725	0.18568449733178152	0.0	0.1545294704596033	0.0005729985933264468	0.1212998381978974	0.057493089439433896	0.05224750468655717	0.0744412063042499	0.06334435549540353	0.06334435549540353	0.06334435549540353	0.06334435549540353	0.06334435549540353	0.06334435549540353
0.47379192798350317	0.5290399661206083	0.2896079676420775	0.41821198415563343	0.3879017170769106	0.299321183782736	0.39863484803833765	0.3187207711271574	0.31967831391871504	0.34285198835902997	0.28367245356022236	0.36223871268831065	0.21184403565471746	0.29261107672155623	0.25733052906747184	0.33107034984733347	0.2474971566222942	0.3330627655041702	0.3340986712998128	0.3992619532340699	0.3502595264645972	0.31874715806188303	0.36136234193331573	0.2644036991235837	0.2475853884761708	0.26839922881223033	0.38376685291080936	0.20922769919230894	0.3931727687060337	0.575398383411455	0.2773388342150296	0.30572874666357686	0.5432533367163768	0.27789030201935144	0.31102255840427745	0.36099511695865344	0.3640881114732515	0.4068333468178276	0.7198654085277217	0.46609406190926495	0.44547586376821136	0.6749378095867646	0.7666600969515115	0.8516594416903128	0.8368556742373332	0.8442575579638231	0.8442575579638231	0.8442575579638231	0.8442575579638231	0.8442575579638231
0.36437253339925985	0.14713309612834632	0.1761653236184313	0.3213469204875177	0.1296234750008965	0.6337587287693041	0.24882942267233674	0.2526975437144997	0.1954471513706207	0.28586260202900987	0.3957156942093958	0.5507655794612576	0.5464168989020209	0.4536332271031025	0.5207729428462833	0.47738651880967775	0.6685012603974467	0.6641238230922053	0.4725245684749325	0.3601092092058288	0.5561311397320208	0.59848253845982	0.5182916712232268	0.5773100560379802	0.6992358756042387	0.32439545456989344	0.5182944547817909	0.8331339883837744	0.52532081308036	0.5627028453159629	0.6141175317206627	0.6057951249580167	0.8143941647765742	0.49700806408455506	0.7535321810968684	0.49116852938239214	0.8355927702811314	0.5870764173957006	0.6591726058216139	0.6231245116086572	0.6231245116086572	0.6231245116086572	0.6231245116086572	0.6231245116086572	0.6231245116086572	0.6231245116086572	0.6231245116086572	0.6231245116086572	0.6231245116086572	0.6231245116086572
0.7532563627719389	0.4019029438748803	0.8451395285997508	0.47534166888737556	0.46820081483759274	0.46185629646867066	0.30728756946025765	0.7522184939620751	0.6149737275161827	0.683596110739129	0.683596110739129	0.683596110739129	0.683596110739129	0.683596110739129	0.683596110739129	0.683596110739129	0.683596110739129	0.683596110739129	0.683596110739129	0.683596110739129	0.683596110739129	0.683596110739129	0.683596110739129	0.683596110739129	0.683596110739129	0.683596110739129	0.683596110739129	0.683596110739129	0.683596110739129	0.683596110739129	0.683596110739129	0.683596110739129	0.683596110739129	0.683596110739129	0.683596110739129	0.683596110739129	0.683596110739129	0.683596110739129	0.683596110739129	0.683596110739129	0.683596110739129	0.683596110739129	0.683596110739129	0.683596110739129	0.683596110739129	0.683596110739129	0.683596110739129	0.683596110739129	0.683596110739129	0.683596110739129
0.7777702909327552	0.6808485007568154	0.7438122998141711	0.39386825973714873	0.5895961643008767	1.0432668035107173	0.7035007503965269	0.6386059727725597	0.8419772596985299	0.3560283761756664	0.645919954207114	0.6169590008279582	0.9486807244536987	0.4616890219365978	0.3748317561373931	0.3643305246456085	0.5742413084251299	0.6704496966523518	0.5875328321763508	1.133794468369304	0.8606636502728273	0.8606636502728273	0.8606636502728273	0.8606636502728273	0.8606636502728273	0.8606636502728273	0.8606636502728273	0.8606636502728273	0.8606636502728273	0.8606636502728273	0.8606636502728273	0.8606636502728273	0.8606636502728273	0.8606636502728273	0.8606636502728273	0.8606636502728273	0.8606636502728273	0.8606636502728273	0.8606636502728273	0.8606636502728273	0.8606636502728273	0.8606636502728273	0.8606636502728273	0.8606636502728273	0.8606636502728273	0.8606636502728273	0.8606636502728273	0.8606636502728273	0.8606636502728273	0.8606636502728273
0.4295478252910858	0.5751734388204487	1.2587101531550875	0.6826751100503077	0.8814922705154196	0.5889897412431618	0.39522470563255097	0.5838897572458885	0.5300701820576136	0.5519839355090157	0.42139750089652067	0.4558515055472977	0.6168520295942513	0.5301420928590208	0.3617037365502054	0.48035022278671585	0.5209599081674458	0.37218328644477955	0.5021356477352594	0.7290797423271005	0.46260782224355274	0.6047963338914986	0.5223437974328361	0.5109427594038998	0.5316463273590559	0.5144906470799027	0.5263485853279309	0.6441141512892299	0.41154141449680137	0.4576921532180111	0.5628888546812634	0.23693704597387458	0.399912950327569	0.399912950327569	0.399912950327569	0.399912950327569	0.399912950327569	0.399912950327569	0.399912950327569	0.399912950327569	0.399912950327569	0.399912950327569	0.399912950327569	0.399912950327569	0.399912950327569	0.399912950327569	0.399912950327569	0.399912950327569	0.399912950327569	0.399912950327569
0.576403241008496	0.5170518792739123	0.40723947831981655	0.4026281292948061	0.6514491234340313	0.5443561543132773	0.5613280286727492	0.5217138667684382	0.4570230094261665	0.6802654649263337	0.5572605144696676	0.5974540557045886	0.4787852524193829	0.35401423670621157	0.5017218127195247	0.7494420276233182	0.6109217244799419	0.8294096541290099	0.6106080199852659	0.6129253917830396	0.589859023194292	0.5420249375870784	0.8340370572435888	0.6880309974153336	0.6880309974153336	0.6880309974153336	0.6880309974153336	0.6880309974153336	0.6880309974153336	0.6880309974153336	0.6880309974153336	0.6880309974153336	0.6880309974153336	0.6880309974153336	0.6880309974153336	0.6880309974153336	0.6880309974153336	0.6880309974153336	0.6880309974153336	0.6880309974153336	0.6880309974153336	0.6880309974153336	0.6880309974153336	0.6880309974153336	0.6880309974153336	0.6880309974153336	0.6880309974153336	0.6880309974153336	0.6880309974153336	0.6880309974153336
0.9098310943520905	0.997084560500126	1.0268724688836481	0.6630605149805253	0.4970695834138038	0.7844247772576874	0.7242885007480613	0.6220395152243503	0.9927949518326413	0.7459162783292106	0.9241658384186862	0.8350410583739483	0.8350410583739483	0.8350410583739483	0.8350410583739483	0.8350410583739483	0.8350410583739483	0.8350410583739483	0.8350410583739483	0.8350410583739483	0.8350410583739483	0.8350410583739483	0.8350410583739483	0.8350410583739483	0.8350410583739483	0.8350410583739483	0.8350410583739483	0.8350410583739483	0.8350410583739483	0.8350410583739483	0.8350410583739483	0.8350410583739483	0.8350410583739483	0.8350410583739483	0.8350410583739483	0.8350410583739483	0.8350410583739483	0.8350410583739483	0.8350410583739483	0.8350410583739483	0.8350410583739483	0.8350410583739483	0.8350410583739483	0.8350410583739483	0.8350410583739483	0.8350410583739483	0.8350410583739483	0.8350410583739483	0.8350410583739483	0.8350410583739483
0.9447402491814533	0.614538451720388	0.8134816432485882	0.8500532359521487	1.0302674149165665	0.6991100330273	0.6818426025752183	0.5686756244052072	0.6617519191370558	0.6467072675789425	0.6050968925780852	0.5777618390035547	0.6709270819950893	0.5638318889196303	0.5622386864032933	0.4498188871416736	0.5955859094232919	0.7201690115772874	0.8205827351579938	0.6401698415663094	0.7774031130239799	0.5982810747768256	0.8117693684947562	0.8508706972882933	0.6708452793503041	0.647599166267519	0.6747649065813323	0.6837309366249393	0.6792479216031357	0.6792479216031357	0.6792479216031357	0.6792479216031357	0.6792479216031357	0.6792479216031357	0.6792479216031357	0.6792479216031357	0.6792479216031357	0.6792479216031357	0.6792479216031357	0.6792479216031357	0.6792479216031357	0.6792479216031357	0.6792479216031357	0.6792479216031357	0.6792479216031357	0.6792479216031357	0.6792479216031357	0.6792479216031357	0.6792479216031357	0.6792479216031357
0.06172831882395412	0.002664393211120931	0.0	0.020390866715350946	0.0	0.00028476586028389813	0.04816716608783168	0.002664393211120931	0.04458668486688466	0.030725457973952163	0.020734982689960962	0.0012696537266556377	0.052101213025608245	0.075117747126149	0.09488161295211546	0.1301837697117819	0.05957701488846733	0.0	0.04629909076794652	0.05476560576679579	0.025908223582662177	0.020163570840083862	0.0750602769927322	0.0	0.0003422353753673147	0.015540732237681692	0.092966865529407	0.052801334982229414	0.03368012179566741	0.051758977650240935	0.002664393211120931	0.04411334903146479	0.023388871121292863	0.023388871121292863	0.023388871121292863	0.023388871121292863	0.023388871121292863	0.023388871121292863	0.023388871121292863	0.023388871121292863	0.023388871121292863	0.023388871121292863	0.023388871121292863	0.023388871121292863	0.023388871121292863	0.023388871121292863	0.023388871121292863	0.023388871121292863	0.023388871121292863	0.023388871121292863
0.15523184976194368	0.05607244585091532	0.18920195240289664	0.11600295533788639	0.19116161281992378	0.19433202643312192	0.15710525917692947	0.14676171199110555	0.1458676446763322	0.15390629479188164	0.03971735335087551	0.13260906587286697	0.2076158132680125	0.1914149535968354	0.2759858245178545	0.1860057136279018	0.2941935975675941	0.16706875089847767	0.3430903647694264	0.3342257150279214	0.19887628877645921	0.33209025941658676	0.39263336595098786	0.4251741306980074	0.29597511057391546	0.30910258369844895	0.1634370478770419	0.3522109772028893	0.3638301007959136	0.12382365914428464	0.21957917352178918	0.2658617980468543	0.355387696969126	0.32482479009833715	0.3453852103617735	0.3557999999006073	0.3505926051311904	0.3505926051311904	0.3505926051311904	0.3505926051311904	0.3505926051311904	0.3505926051311904	0.3505926051311904	0.3505926051311904	0.3505926051311904	0.3505926051311904	0.3505926051311904	0.3505926051311904	0.3505926051311904	0.3505926051311904
0.5431650118542913	0.5495671936513546	0.4986470032017239	0.49516570551058486	0.5962123345454573	0.6496840014170214	0.6951530717257313	0.6855235602365876	0.6487136136557713	0.7203078703148866	0.650883851268495	0.8114540866959946	0.6922359022197955	0.8295580521715396	0.8101652707395897	0.6089220782777387	0.8679636295290879	0.8939701001819066	0.67698084005143	0.9139576408892538	0.8065279421516506	0.8340805312044035	0.8128203097543705	0.7742099656740552	0.8958652356497245	0.9948198675528663	0.8826814999772987	0.7404518885786393	0.9027582816826214	0.8700221207511077	0.8369721662487463	0.8534971434999271	0.8534971434999271	0.8534971434999271	0.8534971434999271	0.8534971434999271	0.8534971434999271	0.8534971434999271	0.8534971434999271	0.8534971434999271	0.8534971434999271	0.8534971434999271	0.8534971434999271	0.8534971434999271	0.8534971434999271	0.8534971434999271	0.8534971434999271	0.8534971434999271	0.8534971434999271	0.8534971434999271
0.7523485164589672	0.8458293981540187	0.8611379324844594	0.6889779200307045	0.5342933431274862	0.8306468058426613	0.7106897811493282	0.6315255124098021	0.7535274219567512	0.5715885890807719	0.7022470266703432	0.7047448868389837	0.9172197214467452	1.0371189046160973	0.982473809822828	0.7644493522104535	0.7561735868024813	0.5651402985526576	0.7678145279330336	0.8490284890427128	0.8650573247120422	0.654025902973902	0.6754662043057721	0.6144821743645946	0.6078479033530999	0.8865655766309576	1.0463114902525155	0.766987797964756	0.7513337957465178	0.7123142540471388	0.978178672857939	0.9464532874395435	0.8200503465923932	0.6810543703843993	0.4998165426384927	0.7367025909954457	0.7735397032334754	0.7551211471144605	0.7551211471144605	0.7551211471144605	0.7551211471144605	0.7551211471144605	0.7551211471144605	0.7551211471144605	0.7551211471144605	0.7551211471144605	0.7551211471144605	0.7551211471144605	0.7551211471144605	0.7551211471144605
0.0	0.0	0.0	0.0	0.0	0.0	0.0	0.0	0.09364424646556213	0.23188106424096339	0.09970057602897707	0.12391935197994541	0.07954132626415616	0.10960821032591109	0.07402286455414445	0.10252769722205046	0.07462207408114667	0.0819205452967658	0.09674420171523278	0.048839175751095684	0.10813857273452046	0.029822180131946256	0.0104681281420215	0.05051886454455241	0.03411570818037602	0.03536380899175558	0.08106130042238024	0.05096901535479619	0.09107927798676406	0.06393788831232226	0.06302282785745875	0.002161234954255795	0.03259203140585727	0.03259203140585727	0.03259203140585727	0.03259203140585727	0.03259203140585727	0.03259203140585727	0.03259203140585727	0.03259203140585727	0.03259203140585727	0.03259203140585727	0.03259203140585727	0.03259203140585727	0.03259203140585727	0.03259203140585727	0.03259203140585727	0.03259203140585727	0.03259203140585727	0.03259203140585727
0.3867841406875976	0.44538009132228906	0.4092739527795372	0.38386057798455386	0.3591344727185303	0.6046650657610202	0.21074611439835586	0.15451283727731627	0.375627373973641	0.6647262279208914	0.538251762209394	0.7026481920726526	0.4138759548883596	0.6016134669509572	0.5364722455664694	0.3288544171615784	0.33757432180003755	0.23234393123211303	0.46849163218996265	0.3977094232790971	0.13633352825505674	0.5939447070624543	0.26996908489958765	0.6965132663095546	0.49455066798772207	0.5753954529082042	0.4127183166763306	0.6539870461972669	0.6572139897834406	0.46251990277866895	0.6326776228341952	0.547598762806432	0.547598762806432	0.547598762806432	0.547598762806432	0.547598762806432	0.547598762806432	0.547598762806432	0.547598762806432	0.547598762806432	0.547598762806432	0.547598762806432	0.547598762806432	0.547598762806432	0.547598762806432	0.547598762806432	0.547598762806432	0.547598762806432	0.547598762806432	0.547598762806432
0.29927734362873454	0.3626651138401122	0.7088870287181127	0.5307392845140941	0.6513045183570854	0.5484176084548927	0.7558080847434442	0.9778504333962037	1.045811511988916	1.2545931261781706	1.1005167102741458	0.8832500510128314	1.0510583237353588	0.9334158478682909	1.2654036265040183	1.0692329156162517	1.0704273484992757	0.9252610034386929	1.3988203571535416	1.231460037990894	1.4444302738940755	1.327541246616615	1.6232287347065264	1.664513019794946	1.6910678412005147	1.6077186141131754	1.4064287319115178	1.7303530015278923	1.6777119081627476	1.5692228020642833	1.5714793854911864	1.4596675509231585	1.3713400418758372	1.5337051240627737	1.5630532642665744	1.7676998192281357	1.4398948937657299	1.5919703805171015	1.7493812873421375	1.7468253798639146	1.748103333603026	1.748103333603026	1.748103333603026	1.748103333603026	1.748103333603026	1.748103333603026	1.748103333603026	1.748103333603026	1.748103333603026	1.748103333603026
0.6089383792758404	0.3137885389070824	0.4221561591900947	0.45586333606663565	0.43294589761457114	0.4000540619210172	0.40239267443669846	0.3891599646244402	0.38498903620447406	0.49727984878056053	0.6621488606708049	0.6438381802823102	0.5736383689936174	0.8040031771878976	0.8133348132985858	0.587480354711968	0.6611675687416947	0.8461436105357072	0.8696620434587052	0.5894178255162508	0.7375356356930574	0.8004384527971359	0.7409867447603743	0.7816692152330309	0.9463714379126943	0.6940181967024215	0.7296664581514613	0.5799989979695822	0.6894598514532888	0.8283313971393119	0.6145173311556343	0.761661753658557	0.7136756504039127	0.6198042798199855	0.7049842036719048	0.6623942417459452	0.6623942417459452	0.6623942417459452	0.6623942417459452	0.6623942417459452	0.6623942417459452	0.6623942417459452	0.6623942417459452	0.6623942417459452	0.6623942417459452	0.6623942417459452	0.6623942417459452	0.6623942417459452	0.6623942417459452	0.6623942417459452
0.5176463872314143	0.5436980579313169	0.5898127520728751	0.6153479569691286	0.6118549326184354	0.4594940070019738	0.5262178978573226	0.7207886827233883	0.5994491329013283	0.7207237330935378	0.6813383353053618	0.8323931076076128	0.7896440559835584	0.5658645663823993	0.5994959042659556	0.6510729574034166	0.9391319701062611	0.8002311698095472	0.994626541394266	0.622800442789967	0.6269471511007338	0.9470082247743018	0.8178217131800866	0.5651695278811361	0.6508091301225523	0.8018131986574344	0.6651399146534086	0.9240540120940847	1.0597384326337493	0.8417939372817289	0.9507661849577391	0.9507661849577391	0.9507661849577391	0.9507661849577391	0.9507661849577391	0.9507661849577391	0.9507661849577391	0.9507661849577391	0.9507661849577391	0.9507661849577391	0.9507661849577391	0.9507661849577391	0.9507661849577391	0.9507661849577391	0.9507661849577391	0.9507661849577391	0.9507661849577391	0.9507661849577391	0.9507661849577391	0.9507661849577391
1.0169063256296904	1.0455704825045644	0.9398326653484825	0.737123983688975	1.36144914989532	0.7092892419121832	0.36768288119099046	0.9730086366244848	0.6401875719987012	1.3186217047656112	0.8448972689111821	0.20883785366647453	0.6838317699894719	0.2350285236813444	0.9994770567590558	0.3855283042030616	0.5080255033444958	0.8338231463067377	0.7407324318401199	0.6453690327315157	0.2528277799469351	0.8521032935894496	0.2942515142548499	0.7676582870642497	0.40375222958154444	0.6919549493516974	0.7072432134955839	0.6620507255450452	0.6170693220424408	0.5445101893915493	0.779891527271544	0.997865013097348	0.6922231870173448	0.43793434602598963	0.40625976558328825	0.4220970558046389	0.4220970558046389	0.4220970558046389	0.4220970558046389	0.4220970558046389	0.4220970558046389	0.4220970558046389	0.4220970558046389	0.4220970558046389	0.4220970558046389	0.4220970558046389	0.4220970558046389	0.4220970558046389	0.4220970558046389	0.4220970558046389
0.8430816041935185	0.9147329945781861	0.6753492237871278	0.7857063602665592	0.8765778977983181	0.8730198589308938	0.7072330787228771	0.8708547993267987	0.8649676976267249	0.8084710627566977	0.9240236541681673	0.8743301201111832	0.7252440153257038	0.7482161038514777	0.8129434514350212	0.9144120505697321	0.8451532596641924	0.824078906421347	0.8652365949068145	1.033062094999989	0.9198858479291492	0.9900535784883432	0.9223566417438802	0.9539404277106975	0.9759591478604687	0.973213311531441	1.0610039013408639	0.8485249698321847	0.913799341130108	0.8008861887472044	1.0220403300834755	0.9594081740974066	0.9884376156087024	0.8270531239828536	0.9312889347849042	0.8791710293838788	0.8791710293838788	0.8791710293838788	0.8791710293838788	0.8791710293838788	0.8791710293838788	0.8791710293838788	0.8791710293838788	0.8791710293838788	0.8791710293838788	0.8791710293838788	0.8791710293838788	0.8791710293838788	0.8791710293838788	0.8791710293838788
0.5060983586156109	0.47261651282307815	0.47465747106609496	0.6000173091444211	0.6265466281549171	0.6428407169432759	0.5358435455171539	0.5100596408932313	0.5918138347353807	0.4830857742023007	0.504078312256884	0.47663186070166785	0.543335782597601	0.5184003473658548	0.6516313997412756	0.7136049985527763	0.514689708993296	0.618669611937503	0.5028397732211745	0.7653207610129985	0.758397453420945	0.6216517932069106	0.6158525638612792	0.5320288571215216	0.4179757899467096	0.5731225979570376	0.7128625697830645	0.6060209600347876	0.6612364609738639	0.6957931217773856	0.6386412798909971	0.6672172008341913	0.6672172008341913	0.6672172008341913	0.6672172008341913	0.6672172008341913	0.6672172008341913	0.6672172008341913	0.6672172008341913	0.6672172008341913	0.6672172008341913	0.6672172008341913	0.6672172008341913	0.6672172008341913	0.6672172008341913	0.6672172008341913	0.6672172008341913	0.6672172008341913	0.6672172008341913	0.6672172008341913
0.8528647388968539	0.8589648882281442	0.7289006307890354	0.6688605844706966	0.8301273568619637	0.8527271086346779	0.9221361198780449	0.8665289502936444	0.9179910158145687	0.859801124860232	0.9543948639279041	1.0563858319622925	0.9735662418453102	1.0106919161422945	1.0784059474583148	1.0242614187851284	1.0596431524711036	1.0575529012481744	0.9915635292299211	0.9589832578447707	1.0641411580441618	0.9770113040889943	1.1682045753632275	0.9361590576836597	0.9934514377212237	1.0694101494998727	1.1394548158644915	1.0711909541102618	1.1742918693098607	1.167301674006617	1.202316267602478	1.1683666987838384	1.185341483193158	1.185341483193158	1.185341483193158	1.185341483193158	1.185341483193158	1.185341483193158	1.185341483193158	1.185341483193158	1.185341483193158	1.185341483193158	1.185341483193158	1.185341483193158	1.185341483193158	1.185341483193158	1.185341483193158	1.185341483193158	1.185341483193158	1.185341483193158
0.4694931186289796	0.3616605535055713	0.36573200478391077	0.403362544621595	0.37256671844369765	0.4063848431350675	0.3936431221100248	0.42277317247513224	0.19205057970477338	0.41748581042349897	0.3450623385293442	0.34017410245226454	0.348831044568484	0.4018517304079635	0.34491691576068273	0.2976157226735709	0.3499777615611755	0.2465283542978995	0.1911801699875539	0.19399377713580931	0.15415855606440182	0.28029249281246793	0.23997109605372122	0.19497885836756204	0.3196735230610487	0.3494246526490437	0.38864458918848627	0.369034620918765	0.369034620918765	0.369034620918765	0.369034620918765	0.369034620918765	0.369034620918765	0.369034620918765	0.369034620918765	0.369034620918765	0.369034620918765	0.369034620918765	0.369034620918765	0.369034620918765	0.369034620918765	0.369034620918765	0.369034620918765	0.369034620918765	0.369034620918765	0.369034620918765	0.369034620918765	0.369034620918765	0.369034620918765	0.369034620918765
0.30141629443089024	0.47168697640933815	0.44566867900579527	0.5176922492980798	0.42411586134602275	0.5678124052126022	0.5500466018641721	0.6248381626764532	0.787924787224079	0.7528692471763496	0.7268324872940131	0.7352009013753233	0.6002136370320069	0.7459211705393306	0.8579627222193625	0.9061301227881193	0.9715837374120938	0.7257849603663263	0.7794750147966966	0.740233295334991	0.755596497050368	0.6931799014472493	0.8032136127974187	0.8634516076902408	0.8339197213633321	0.9094627777619271	0.9020276163015527	0.5339105189190965	0.6391094097824113	0.6980743672674595	0.6904199427738885	0.9960984941553522	1.0428882596010676	0.9245333491974397	1.1051894982931239	1.0300466156897252	1.0409748966033867	1.114182110984135	0.955707446517477	0.9723460569007837	1.0282062983606368	1.1119397595033897	0.8578888082679957	0.9712673093293516	1.087780640828365	1.0307851975358704	1.0635161323711557	1.0471506649535132	1.0471506649535132	1.0471506649535132
0.0	0.0	0.0408712395161439	0.0	0.0	0.5385635073034433	0.0	0.3310712868590781	0.19433314684290798	0.5475071867469751	0.47206585916002697	0.03794179900621258	0.0	0.1809012774132679	0.01876848647115498	0.006937735210572001	0.5475071904057267	0.182502395582325	0.0	0.29197423387456434	0.182502395582325	0.0	0.25553295287241073	0.182502395582325	0.0	0.5066359472308312	0.3285635101624964	0.253527008639451	0.4380353484547357	0.8937434914404702	0.23031137030904092	0.6209425701009633	0.36500479116465	0.49297368063280667	0.49297368063280667	0.49297368063280667	0.49297368063280667	0.49297368063280667	0.49297368063280667	0.49297368063280667	0.49297368063280667	0.49297368063280667	0.49297368063280667	0.49297368063280667	0.49297368063280667	0.49297368063280667	0.49297368063280667	0.49297368063280667	0.49297368063280667	0.49297368063280667
0.0	0.0	1.0050024974225367	0.0	0.034476867825614294	0.13415385810629468	0.5954187960338376	0.0	0.0	0.034476867825614294	0.3352487149147615	0.0	0.0	0.0	0.0	0.034476867825614294	0.0007436473217477985	0.034476867825614294	0.0	0.33893354449820157	1.28478543241178	0.0	1.2306957107159986	0.3352487149147615	0.8563325244746617	0.3352487149147615	0.6668126002460829	1.0184904531482473	0.3315638853313214	1.6762435739337158	0.629895663859452	0.5609419282082233	0.5954187960338376	0.5954187960338376	0.5954187960338376	0.5954187960338376	0.5954187960338376	0.5954187960338376	0.5954187960338376	0.5954187960338376	0.5954187960338376	0.5954187960338376	0.5954187960338376	0.5954187960338376	0.5954187960338376	0.5954187960338376	0.5954187960338376	0.5954187960338376	0.5954187960338376	0.5954187960338376
0.9219589479044855	1.036304735380578	0.9336403691069842	0.8748712662587182	0.8508856064160797	0.9347571312050824	0.8697558569418053	0.8115987610649881	0.9542407560163962	0.9172475140622209	1.1389078887183166	0.9767408148706869	1.1086750286870914	1.0391692422212242	1.1593177244206492	1.0786984825058639	1.132947581392866	1.0367575345059847	1.0935659691093056	1.0378973475358533	1.0438973289515863	1.0408973382437197	1.0408973382437197	1.0408973382437197	1.0408973382437197	1.0408973382437197	1.0408973382437197	1.0408973382437197	1.0408973382437197	1.0408973382437197	1.0408973382437197	1.0408973382437197	1.0408973382437197	1.0408973382437197	1.0408973382437197	1.0408973382437197	1.0408973382437197	1.0408973382437197	1.0408973382437197	1.0408973382437197	1.0408973382437197	1.0408973382437197	1.0408973382437197	1.0408973382437197	1.0408973382437197	1.0408973382437197	1.0408973382437197	1.0408973382437197	1.0408973382437197	1.0408973382437197
0.7943661023791807	0.7985607589620994	0.8437215157893424	0.7536608529252466	0.8128107133711606	0.8644076260756651	0.8538179072668791	0.6744974645982651	0.6656745484840729	0.8348519225990806	0.7955558159541121	0.9072364893156304	0.8154042696133023	0.8926011689543033	0.9586174235437404	0.9371788627574288	0.8837456803782834	0.9285532514987692	0.9202407723716601	0.9195656489831299	0.8420625776686046	1.0006728611759095	0.9213677194222571	0.9213677194222571	0.9213677194222571	0.9213677194222571	0.9213677194222571	0.9213677194222571	0.9213677194222571	0.9213677194222571	0.9213677194222571	0.9213677194222571	0.9213677194222571	0.9213677194222571	0.9213677194222571	0.9213677194222571	0.9213677194222571	0.9213677194222571	0.9213677194222571	0.9213677194222571	0.9213677194222571	0.9213677194222571	0.9213677194222571	0.9213677194222571	0.9213677194222571	0.9213677194222571	0.9213677194222571	0.9213677194222571	0.9213677194222571	0.9213677194222571
1.1341452607505476	1.0757877110352105	1.1315657828529424	1.117449559560788	1.134920023245286	1.2308248341427346	1.0440514055431382	1.0676505644273082	1.1784730424300407	1.1722148854164673	1.1395806641170023	1.1103071750272455	1.1743713111041545	1.1706810408245387	1.1962952680433063	1.1277454712389061	1.2516511033826179	1.0775473243148224	1.1522784662505172	0.9845846576659589	1.1310196882008048	1.2196691201646854	1.1753444041827452	1.1753444041827452	1.1753444041827452	1.1753444041827452	1.1753444041827452	1.1753444041827452	1.1753444041827452	1.1753444041827452	1.1753444041827452	1.1753444041827452	1.1753444041827452	1.1753444041827452	1.1753444041827452	1.1753444041827452	1.1753444041827452	1.1753444041827452	1.1753444041827452	1.1753444041827452	1.1753444041827452	1.1753444041827452	1.1753444041827452	1.1753444041827452	1.1753444041827452	1.1753444041827452	1.1753444041827452	1.1753444041827452	1.1753444041827452	1.1753444041827452
1.084455748647392	0.9902162871635042	1.130630801352439	1.0480144226335932	1.0954811840176901	1.1355817490805566	1.1083931872036819	1.0974710144193538	1.1022887872014668	1.16727157648406	1.1441616954742522	1.1899759429734063	1.1757805324467248	1.0612490744765244	1.0458858771311987	0.9794829240646413	1.115490757143018	1.0874695602306634	1.1564943745810894	1.1219819674058764	1.1219819674058764	1.1219819674058764	1.1219819674058764	1.1219819674058764	1.1219819674058764	1.1219819674058764	1.1219819674058764	1.1219819674058764	1.1219819674058764	1.1219819674058764	1.1219819674058764	1.1219819674058764	1.1219819674058764	1.1219819674058764	1.1219819674058764	1.1219819674058764	1.1219819674058764	1.1219819674058764	1.1219819674058764	1.1219819674058764	1.1219819674058764	1.1219819674058764	1.1219819674058764	1.1219819674058764	1.1219819674058764	1.1219819674058764	1.1219819674058764	1.1219819674058764	1.1219819674058764	1.1219819674058764
[truncated: 6 more columns]
