# Supplementary material for: Neuronal tuning aligns dynamically with object and texture manifolds across the visual hierarchy
Source: Nat Neurosci. 2026 Mar 10;29(4):864–75. doi: 10.1038/s41593-026-02207-1 (PMC13061647; doi:10.1038/s41593-026-02207-1)
Supplement: Supplementary file 10 — Attribution data for time windows 5, 10, 20, 25 and 50 ms, for panel b. Time window specific evolution trajectory of time windows 10, 20, 25 and 50 ms, for panel c. [file 41593_2026_2207_MOESM10_ESM.zip › ExtendedFig4_Source_data/FigureExtended4C_src_normresp_wdw_100-120_DeePSim_mean.csv]

0	1	2	3	4	5	6	7	8	9	10	11	12	13	14	15	16	17	18	19	20	21	22	23	24	25	26	27	28	29	30	31	32	33	34	35	36	37	38	39	40	41	42	43	44	45	46	47	48	49
0.49188575849149624	0.5635483071387037	0.6619483072495682	0.6356441533796647	0.6178037252988514	0.6909035702103019	0.5826727328419922	0.7479070560222973	0.7115381150842871	0.6638305278639876	0.8397844579913606	0.8600173601792588	0.787794927567514	0.834442982845793	0.960337690459631	1.0153574013415114	0.9064249729729262	1.0199077741399296	1.0160361665900586	0.9539899309844773	0.9319426598505347	1.0837288279871151	1.0983025202584602	1.0814838959464943	1.0531037741753053	1.1543508897887877	1.1087283683371667	1.2052452496385502	1.1588967808252797	1.2463428654963356	1.1679688771502965	1.203814440827645	1.1354668908077328	1.2347961700756533	1.1778702621054629	1.1249669371622817	1.1413249166965884	1.2092653828062636	1.1690941129504253	1.1476221935382045	1.1153574965008062	1.2536070058233406	1.2569691093087374	1.2202428592311683	1.241688363086569	1.180166021202896	1.193207842061633	1.1866869316322644	1.1866869316322644	1.1866869316322644
0.79274118510948	1.0305115054068168	1.0362601224990087	1.1721350027797657	0.9944028237884336	0.9909155412541432	1.0125881650811261	1.0093418469635345	0.9446329863176495	1.298802920388207	1.1505685371803585	1.1339501760081279	0.9719058559869848	1.1622350365452532	1.208327882836886	1.1350273796763841	1.1416270545751255	1.1003165765030698	1.0896585483410615	1.2029923624384777	1.1003013035617586	1.1372695286761916	1.2564649244373156	0.9997253451212524	1.1459916167884847	1.1118228448749294	1.1970214088800772	1.1529527667639896	1.0825632030372696	1.0168515691891273	1.0570755637867206	1.1029143999608033	1.2661527864757605	1.1889356296581763	1.2667096984549915	1.2278226640565841	1.2278226640565841	1.2278226640565841	1.2278226640565841	1.2278226640565841	1.2278226640565841	1.2278226640565841	1.2278226640565841	1.2278226640565841	1.2278226640565841	1.2278226640565841	1.2278226640565841	1.2278226640565841	1.2278226640565841	1.2278226640565841
0.5063700707788708	0.36396971518510907	0.34170141271704096	0.36835256222412577	0.4849488210834654	0.5532944064911145	0.5000841448920907	0.5550715968961891	0.444122587108925	0.6541326345371005	0.5539976450595558	0.6240941766848215	0.5585029441616636	0.694245814697421	0.846996369105445	0.8768962444274243	0.9415200952637849	0.8935358140443166	0.7749567681354921	0.9415853036018262	1.039953958496568	0.9865669326773114	1.0299825587175597	0.8959646757026819	0.8999693510749833	1.0746386192715238	1.2456915942468476	1.187533470165016	0.944607931003528	1.1930911276789455	1.3429669842322791	1.124359293580739	1.1595684425765111	1.1419638680786248	1.1419638680786248	1.1419638680786248	1.1419638680786248	1.1419638680786248	1.1419638680786248	1.1419638680786248	1.1419638680786248	1.1419638680786248	1.1419638680786248	1.1419638680786248	1.1419638680786248	1.1419638680786248	1.1419638680786248	1.1419638680786248	1.1419638680786248	1.1419638680786248
0.7008799173219735	0.48039149062262354	0.4908383543339193	0.6435577715326333	0.5559394853370829	0.5798793400069233	0.5813562286628203	0.5557376526231684	0.5330469042906715	0.5046719647987976	0.5068861077429203	0.6140217429915704	0.611627519585265	0.5629068840582103	0.5885181429192422	0.5991934428289976	0.5244421476556862	0.5114015624031563	0.6126326029136588	0.42875964994880233	0.647843742593201	0.7380240938317889	0.6989008217929208	0.5796385680298998	0.6321589632040439	0.7064085028991927	0.7525555449372728	0.7935718507618013	0.7835424486809971	0.8059565229545873	0.7407461592332499	0.6554091847150934	0.7669216277008196	0.63458830064705	0.6968511528626307	0.758183060550972	0.7786336822470808	0.7419382527014747	0.7602859674742778	0.7602859674742778	0.7602859674742778	0.7602859674742778	0.7602859674742778	0.7602859674742778	0.7602859674742778	0.7602859674742778	0.7602859674742778	0.7602859674742778	0.7602859674742778	0.7602859674742778
0.5257769013343527	0.5322626722494819	0.6972967265926465	0.6043580132807198	0.5273059424263242	0.695889318357462	0.7010765169695949	0.6335084073927831	0.735141225168935	0.7411806703652686	0.8456685822581453	0.7560212707303283	0.7476098853474215	0.7092019720991096	0.8452122236051544	0.8441772878397034	0.8728456636709815	0.9585290064145022	0.9999964994524136	1.0544977770602442	0.9749741874015581	1.1697340609425626	1.0396569355349479	1.1804893898740068	1.1793595987572192	1.0893658367504673	1.0268304913715758	1.0900429220836638	1.173670011440754	1.1953948449022467	1.1845324281715004	1.1845324281715004	1.1845324281715004	1.1845324281715004	1.1845324281715004	1.1845324281715004	1.1845324281715004	1.1845324281715004	1.1845324281715004	1.1845324281715004	1.1845324281715004	1.1845324281715004	1.1845324281715004	1.1845324281715004	1.1845324281715004	1.1845324281715004	1.1845324281715004	1.1845324281715004	1.1845324281715004	1.1845324281715004
0.7682224781084172	0.8913359754581134	0.9921209640699076	1.0179548910347245	0.8707204826682007	0.8568960441216132	0.8864026412674135	0.8789054744203337	1.055962333133318	0.7765629742464454	0.7912852456329227	0.8233438509848218	0.9618227775423223	1.047002274873719	0.8735725724324559	0.7720318290863527	0.8667748983544477	0.9348384566087107	0.9842687582315773	0.8692853016189604	1.1435723358388705	0.9356639396671095	0.8168701095375537	0.875883303829154	0.7687236147229949	0.802266226921691	0.9442592349091434	1.0449800619452412	0.9088011562064379	0.8258748275968133	0.9964775451563651	0.8546614306554453	0.8952937987643813	0.9370368032959037	1.0490529370489698	1.045525155806726	0.6705879017706396	1.0115707678011248	1.0104930886881154	0.9029047268824915	0.9566989077853034	0.9566989077853034	0.9566989077853034	0.9566989077853034	0.9566989077853034	0.9566989077853034	0.9566989077853034	0.9566989077853034	0.9566989077853034	0.9566989077853034
0.9962558194466179	0.8604415487659853	1.0195964565730042	0.7925989573623384	0.8923946222354449	1.056174858729271	0.9957351764740162	1.0507872621831023	0.7252276435059503	0.9636275797995921	1.3887059748445634	0.8645315814241858	0.8023314717163704	1.1921372574355638	0.8638551240480076	0.9235568222828745	0.9056972655477064	0.7749604988626954	1.0432586025490267	1.1516495694516629	0.990895756225429	1.0616703520996835	0.9842156538909517	1.0229693935826163	0.870870473336727	1.0914071299530992	0.9811388016449131	0.9811388016449131	0.9811388016449131	0.9811388016449131	0.9811388016449131	0.9811388016449131	0.9811388016449131	0.9811388016449131	0.9811388016449131	0.9811388016449131	0.9811388016449131	0.9811388016449131	0.9811388016449131	0.9811388016449131	0.9811388016449131	0.9811388016449131	0.9811388016449131	0.9811388016449131	0.9811388016449131	0.9811388016449131	0.9811388016449131	0.9811388016449131	0.9811388016449131	0.9811388016449131
0.7940332139640129	0.7173635092382075	0.787547025311943	0.7235870402166111	0.7099502480994992	0.8166956037419512	0.7121410894886281	0.8359118975013649	0.8314804446169738	0.8691216517110913	0.7962635809972082	0.8073205113718996	0.8057684624239728	0.7984069782318428	0.8315064918492552	0.7570815631718661	0.779835498123555	0.7722342666923789	0.9566988968360607	0.8758608418911956	1.0677521931081855	0.9487820473536244	0.9580777407107002	0.9304104148005046	0.8886152194184656	0.9154530921594257	0.9116020570168516	0.9135275745881386	0.9135275745881386	0.9135275745881386	0.9135275745881386	0.9135275745881386	0.9135275745881386	0.9135275745881386	0.9135275745881386	0.9135275745881386	0.9135275745881386	0.9135275745881386	0.9135275745881386	0.9135275745881386	0.9135275745881386	0.9135275745881386	0.9135275745881386	0.9135275745881386	0.9135275745881386	0.9135275745881386	0.9135275745881386	0.9135275745881386	0.9135275745881386	0.9135275745881386
0.45915724537228886	0.5528447765684625	0.6772771764285034	0.65536341036504	0.7132142459658649	0.8031505241666911	0.7992434836314822	0.9418409057374082	0.7792671458802672	0.9236671772387418	0.9170332062700386	0.8742855626910421	0.8738483396386107	1.0103990854498397	1.07019460622127	1.038514893005893	1.1160321534522983	1.0514609252135136	1.0921985495109934	1.0713607723363707	1.0472613826297454	1.0618713614524542	1.105405205898945	1.0507652630919584	1.1044744332109373	1.2986094764171778	1.072628247229035	1.1538657037692068	1.277176268523555	1.2237691906600519	1.2915467418254134	1.2328706165867573	1.2432071335227441	1.232965872477254	1.238086502999999	1.238086502999999	1.238086502999999	1.238086502999999	1.238086502999999	1.238086502999999	1.238086502999999	1.238086502999999	1.238086502999999	1.238086502999999	1.238086502999999	1.238086502999999	1.238086502999999	1.238086502999999	1.238086502999999	1.238086502999999
0.6913158108382988	0.5826279233896647	0.7283785788693368	0.6202458270866856	0.7981295588862862	1.1758797727614325	1.1403239487032761	1.0473143299917795	0.9797875815841205	1.1164473596961706	0.9837446718187461	1.0842771695736286	1.016728331172519	1.1828980602564416	1.0351886323423434	0.9767721654066293	1.0225626469391464	1.1916544676715835	1.153216566185701	1.1876156636872717	1.1290545871296076	1.1486303973957872	1.1223043054483648	0.9351978858613056	1.1378023941818685	1.060349163233058	1.3074850041112216	1.001419557890544	1.1707950264281848	1.1372825062938487	0.960946950928826	1.125269646773394	1.149843328327519	1.1375564875504565	1.1375564875504565	1.1375564875504565	1.1375564875504565	1.1375564875504565	1.1375564875504565	1.1375564875504565	1.1375564875504565	1.1375564875504565	1.1375564875504565	1.1375564875504565	1.1375564875504565	1.1375564875504565	1.1375564875504565	1.1375564875504565	1.1375564875504565	1.1375564875504565
0.7709437134771738	0.5631769839824083	0.6882325428634138	0.724894673514671	0.6339268194103437	0.6565449727491811	0.7573552907910858	0.5459132954739875	0.6653207166094932	0.721616112434281	0.751498194761581	0.6022179153601988	0.6148572984095972	0.6219470702930733	0.7359442934824331	0.6579137862556838	0.770727042350591	0.6161029827453572	0.7127633347127784	0.59462350275693	0.7462221658955782	0.7385282875760244	0.7399570490955519	0.7561749782875534	0.708235637650817	0.8258148130561682	0.8496189272688663	0.8740739595689698	0.8354396351773724	0.8852134591256611	0.6761293825210124	0.7806714208233367	0.7806714208233367	0.7806714208233367	0.7806714208233367	0.7806714208233367	0.7806714208233367	0.7806714208233367	0.7806714208233367	0.7806714208233367	0.7806714208233367	0.7806714208233367	0.7806714208233367	0.7806714208233367	0.7806714208233367	0.7806714208233367	0.7806714208233367	0.7806714208233367	0.7806714208233367	0.7806714208233367
0.41920209918150464	0.40324669742804325	0.36916596161818	0.4151276961169806	0.4636419745961871	0.46405292165461126	0.426499240208414	0.44390533909864166	0.4954514978173155	0.5178704830977238	0.5520739562817584	0.6005396670538207	0.5903493556656493	0.7285852723607046	0.5942364279081536	0.6971816428888149	0.6176657688387007	0.7258666218604565	0.6714900107100199	0.7133471800807295	0.7465703038873313	0.7814120694011337	0.7197111328739565	0.8607258657427616	0.9355648893868795	0.8592407810261738	0.9567507600935072	0.924766365943892	0.9827512139425468	0.878287177824078	0.9562307755359746	0.9172589766800262	0.9172589766800262	0.9172589766800262	0.9172589766800262	0.9172589766800262	0.9172589766800262	0.9172589766800262	0.9172589766800262	0.9172589766800262	0.9172589766800262	0.9172589766800262	0.9172589766800262	0.9172589766800262	0.9172589766800262	0.9172589766800262	0.9172589766800262	0.9172589766800262	0.9172589766800262	0.9172589766800262
0.5931627197640245	0.6485741905407814	0.7397705810423201	0.7689882908633228	0.8529099079561246	0.8882149522314625	0.9235667661835376	0.8550494082447966	0.7979890152225563	0.8568923169581524	0.8864880177022639	0.9479962991007094	1.072491022156835	0.9621555626989148	1.075110038847072	1.0206919741105094	0.9964172651974986	1.0282629297212318	0.9881174609829818	1.152876908012793	1.0260716529753662	1.0191672344901983	1.091804856378603	1.087695162558805	1.1416750039601533	1.1931050195947472	1.0551045168725903	1.0530854361447375	0.9508353046027905	1.0478163983880053	0.9425262554968712	0.9951713269424383	0.9951713269424383	0.9951713269424383	0.9951713269424383	0.9951713269424383	0.9951713269424383	0.9951713269424383	0.9951713269424383	0.9951713269424383	0.9951713269424383	0.9951713269424383	0.9951713269424383	0.9951713269424383	0.9951713269424383	0.9951713269424383	0.9951713269424383	0.9951713269424383	0.9951713269424383	0.9951713269424383
0.5354404257421032	0.6666822387200101	0.516644007131	0.6281494641871059	0.6831610582029511	0.8235295867716622	0.7146910066070331	0.9477835658034501	0.7480414842945396	0.8305212268490392	0.7478203590575874	0.8784791947782393	0.9440918466044241	0.7118240303783407	0.804451535484093	0.7826879224979634	0.9116208613102232	0.8383586347774415	0.8617559695075813	0.8525678452690413	0.7777797108689358	0.993455729825216	0.8494534648846184	0.8104670084313936	0.91118347378254	0.8991864735630498	0.9357092607805841	0.8677529378858987	0.7124895512327312	0.921544745128666	0.9155553650224708	0.7374650927859376	0.8265102289042042	0.8265102289042042	0.8265102289042042	0.8265102289042042	0.8265102289042042	0.8265102289042042	0.8265102289042042	0.8265102289042042	0.8265102289042042	0.8265102289042042	0.8265102289042042	0.8265102289042042	0.8265102289042042	0.8265102289042042	0.8265102289042042	0.8265102289042042	0.8265102289042042	0.8265102289042042
0.4707462953007126	0.5589555634680782	0.4825922037099344	0.5939947343990506	0.6963881789636028	0.5290203159724156	0.5781534152330785	0.6994239690177936	0.6538408027237163	0.8106252378753673	0.7767782229248981	0.58706644924377	0.5953146295890908	0.8053546097845944	0.7257559156523246	0.8335441443497884	0.7138411405500548	0.6157054792256614	0.5791430903834021	0.5199123527642232	0.8542426930959783	0.8099330766115185	0.7589527578627622	0.6652424298204033	0.6876278876219805	0.6876413130180618	0.7320827899190583	0.6704525475768424	0.8276577890754128	0.790256876310212	0.8089573326928124	0.8089573326928124	0.8089573326928124	0.8089573326928124	0.8089573326928124	0.8089573326928124	0.8089573326928124	0.8089573326928124	0.8089573326928124	0.8089573326928124	0.8089573326928124	0.8089573326928124	0.8089573326928124	0.8089573326928124	0.8089573326928124	0.8089573326928124	0.8089573326928124	0.8089573326928124	0.8089573326928124	0.8089573326928124
0.6936089402373984	0.5830225191379588	0.507021783376022	0.5453952316032168	0.6487539793585553	0.618458056600004	0.5631859980499673	0.5768963684838033	0.5503664143143551	0.5276086612290138	0.5540668060559213	0.47237631564492577	0.6026202191645115	0.6333321543907513	0.5000085891591238	0.4603842256228551	0.5895773600158599	0.5690542951166392	0.5573009941285144	0.5576343558145344	0.44454218646927246	0.5965461090084465	0.525819089359871	0.5611825991841587	0.5611825991841587	0.5611825991841587	0.5611825991841587	0.5611825991841587	0.5611825991841587	0.5611825991841587	0.5611825991841587	0.5611825991841587	0.5611825991841587	0.5611825991841587	0.5611825991841587	0.5611825991841587	0.5611825991841587	0.5611825991841587	0.5611825991841587	0.5611825991841587	0.5611825991841587	0.5611825991841587	0.5611825991841587	0.5611825991841587	0.5611825991841587	0.5611825991841587	0.5611825991841587	0.5611825991841587	0.5611825991841587	0.5611825991841587
0.6356843069641606	0.5745963861814073	0.5115150950631245	0.5725531345169148	0.6391452968933575	0.6177285544341133	0.6055905453496593	0.6137794700857585	0.5588302112470143	0.5659118669037794	0.5780176644669465	0.6128242501358733	0.6234801066253307	0.6744384866986165	0.7450299951615286	0.7369820015937358	0.6953691313251145	0.6047534448868662	0.637214702653005	0.7078861099790689	0.6832746837560759	0.7126249580802142	0.8295884884056591	0.7711067232429366	0.7711067232429366	0.7711067232429366	0.7711067232429366	0.7711067232429366	0.7711067232429366	0.7711067232429366	0.7711067232429366	0.7711067232429366	0.7711067232429366	0.7711067232429366	0.7711067232429366	0.7711067232429366	0.7711067232429366	0.7711067232429366	0.7711067232429366	0.7711067232429366	0.7711067232429366	0.7711067232429366	0.7711067232429366	0.7711067232429366	0.7711067232429366	0.7711067232429366	0.7711067232429366	0.7711067232429366	0.7711067232429366	0.7711067232429366
0.6267526678413922	0.7379698878680212	0.7704608564709964	0.6952578538894755	0.7276741963659147	0.6788271877312378	0.6763744216017742	0.6450835869694971	0.9402944533260165	0.5953332864019933	0.761441310379455	0.5028663421200475	0.6299190687388726	0.9162121543333843	0.8336706578141906	0.8259469192001123	0.8365185088892599	0.8246570896515445	0.9851314118466531	1.0287971565590144	1.0280870455749525	1.0942014661964052	0.9006842656576513	0.7587834445841752	0.9854776011570535	1.0919010940245162	1.0864940163506258	0.8797560473058307	0.8964331406555994	0.9633457438955774	0.9298894422755883	0.9298894422755883	0.9298894422755883	0.9298894422755883	0.9298894422755883	0.9298894422755883	0.9298894422755883	0.9298894422755883	0.9298894422755883	0.9298894422755883	0.9298894422755883	0.9298894422755883	0.9298894422755883	0.9298894422755883	0.9298894422755883	0.9298894422755883	0.9298894422755883	0.9298894422755883	0.9298894422755883	0.9298894422755883
0.4163422588195154	0.5057851677556123	0.5330042178547	0.5378453771515218	0.7698500140839714	0.5668115342295135	0.5843779427061916	0.49627135907036934	0.5802716450127908	0.5560479577835592	0.6197810859766332	0.7049159903772388	0.6160017120591395	0.7473340654548672	0.7400632879848904	0.8971752358437701	0.7330899049005156	0.8057412746203305	0.9159096060997448	1.0825465281566777	0.7393979406072406	0.9925251300427638	0.9255798536054529	0.860598602269755	0.9550148251751308	0.9740080323603669	0.8247910210860983	0.8818911389382721	0.7223288573647173	0.6704646826724955	0.8505790260478759	0.6963833862972352	0.7734812061725556	0.7734812061725556	0.7734812061725556	0.7734812061725556	0.7734812061725556	0.7734812061725556	0.7734812061725556	0.7734812061725556	0.7734812061725556	0.7734812061725556	0.7734812061725556	0.7734812061725556	0.7734812061725556	0.7734812061725556	0.7734812061725556	0.7734812061725556	0.7734812061725556	0.7734812061725556
0.7823819493231958	0.6764988650289537	0.666196585394577	0.5831298410528063	0.5891635933322155	0.701527917171659	0.5893635205049526	0.7822688024374216	0.7080213072721976	0.6518387288878447	0.7009724133912607	0.7791604683106742	0.7155174043823235	0.7025907249594187	0.8845467215200089	0.5949571707890877	0.7712565716526741	0.7773534994790365	0.8956968467216071	0.9351263118755125	0.9708526712502044	0.8930219722840859	0.9611007253277198	0.9949479356078462	0.8933139581432967	1.096781929192513	1.0847770769832223	0.9056258460354241	0.8097150077525527	0.8473840771586728	0.8078781471343494	0.908668499718899	1.2093289938812413	1.0459149656021067	0.9927392414327451	1.019327103517426	1.019327103517426	1.019327103517426	1.019327103517426	1.019327103517426	1.019327103517426	1.019327103517426	1.019327103517426	1.019327103517426	1.019327103517426	1.019327103517426	1.019327103517426	1.019327103517426	1.019327103517426	1.019327103517426
0.5467719232288013	0.5101147290573429	0.5057258080034299	0.5415078987616476	0.6502333499932902	0.7846402096106405	0.719864026866919	0.7886016982723552	0.9244012249683909	0.9165965999910377	0.9691437943580122	1.055208070444735	0.9086910637632482	1.0882069541781985	1.1350871819916108	1.1267935003199478	1.0659398031514766	1.0940999662318343	1.1637542024775749	1.2398433476733333	1.1772046400831302	1.4277833297545977	1.3961571114994864	1.4251818518585064	1.439481890756299	1.4694238012534615	1.4256499378147083	1.467922171299831	1.4467860545572695	1.4467860545572695	1.4467860545572695	1.4467860545572695	1.4467860545572695	1.4467860545572695	1.4467860545572695	1.4467860545572695	1.4467860545572695	1.4467860545572695	1.4467860545572695	1.4467860545572695	1.4467860545572695	1.4467860545572695	1.4467860545572695	1.4467860545572695	1.4467860545572695	1.4467860545572695	1.4467860545572695	1.4467860545572695	1.4467860545572695	1.4467860545572695
0.29315548083731824	0.5281157745901021	0.8410471778955582	0.8866748003603171	0.7082549401705958	0.8544343948567854	0.876695627246949	1.0094416884064932	0.8203558573942185	0.8726901759576505	0.8619623929585786	0.6483664323186267	0.8924366360587425	0.833353676484188	0.7893575265817251	0.8693426430568286	0.908624568507172	1.0159783142564958	0.7420410520828201	1.0301659674661432	0.9590446223044994	0.8955138954271944	0.9330820076697441	0.8851016448343457	1.0782189801813342	1.1524185605758603	1.0520988225214658	1.1125926811181528	0.8663740427256944	0.9894833619219237	0.9894833619219237	0.9894833619219237	0.9894833619219237	0.9894833619219237	0.9894833619219237	0.9894833619219237	0.9894833619219237	0.9894833619219237	0.9894833619219237	0.9894833619219237	0.9894833619219237	0.9894833619219237	0.9894833619219237	0.9894833619219237	0.9894833619219237	0.9894833619219237	0.9894833619219237	0.9894833619219237	0.9894833619219237	0.9894833619219237
0.6125748316654095	0.8305544534284569	0.8939691381064115	0.8874754287067764	0.9575769479513448	0.9584824602853071	1.0622271273688493	1.116033551335179	1.0921604007185877	0.992696512865935	1.0589004454811395	1.1040305023227936	1.046538730866932	1.0728026206071803	1.1072870793218628	1.043822859394558	1.0176442057936084	0.9892303606455006	1.0682967982445544	1.02358223019441	1.0759682133758044	0.976719462537312	1.0418160419467726	1.097920037741165	0.9724655411077748	0.9417536459610826	0.9571095935344286	0.9571095935344286	0.9571095935344286	0.9571095935344286	0.9571095935344286	0.9571095935344286	0.9571095935344286	0.9571095935344286	0.9571095935344286	0.9571095935344286	0.9571095935344286	0.9571095935344286	0.9571095935344286	0.9571095935344286	0.9571095935344286	0.9571095935344286	0.9571095935344286	0.9571095935344286	0.9571095935344286	0.9571095935344286	0.9571095935344286	0.9571095935344286	0.9571095935344286	0.9571095935344286
0.5156214591941424	0.7917811089381046	0.6675163613132629	0.9836755551278157	0.9884306197041797	0.9627373367167484	0.9798064875960318	0.9593938530583569	1.0704349304462721	1.003667274173764	1.133714755936765	1.0501309625009714	0.9995503369130895	1.0499097051624855	1.0470404980795813	0.9641495607603136	1.1500711264828225	1.0612170831573342	1.0331005796972916	1.0821224963244573	1.0140823934444332	0.9933305470309448	1.0037064702376888	1.0037064702376888	1.0037064702376888	1.0037064702376888	1.0037064702376888	1.0037064702376888	1.0037064702376888	1.0037064702376888	1.0037064702376888	1.0037064702376888	1.0037064702376888	1.0037064702376888	1.0037064702376888	1.0037064702376888	1.0037064702376888	1.0037064702376888	1.0037064702376888	1.0037064702376888	1.0037064702376888	1.0037064702376888	1.0037064702376888	1.0037064702376888	1.0037064702376888	1.0037064702376888	1.0037064702376888	1.0037064702376888	1.0037064702376888	1.0037064702376888
0.7949182052753582	0.5209467892466145	0.5522325107753491	0.6449065312025416	0.705408238575173	0.6243687357288343	0.6524220674594845	0.7777198964946899	0.8354586575206556	0.7248937680763047	0.8316581974704111	0.9323524596805906	0.8619839074766247	0.9741509947350031	0.9366559855530182	0.948190070485107	0.9551289485380412	1.0489428421904474	0.9883092106259821	0.9899836008556294	0.9388769298510637	1.078854448040017	0.8789586356447778	1.0019235069473207	1.0515580485116807	1.066506811033387	1.1248608127939927	1.09568381191369	1.09568381191369	1.09568381191369	1.09568381191369	1.09568381191369	1.09568381191369	1.09568381191369	1.09568381191369	1.09568381191369	1.09568381191369	1.09568381191369	1.09568381191369	1.09568381191369	1.09568381191369	1.09568381191369	1.09568381191369	1.09568381191369	1.09568381191369	1.09568381191369	1.09568381191369	1.09568381191369	1.09568381191369	1.09568381191369
1.1328568268428407	1.0342875298151117	0.7790370699786434	0.9115920204402637	0.8351272237102366	0.7061256282089179	0.9807994591159278	0.8732883235412957	0.7831733396246755	0.8321250450106252	0.9474417611022166	0.9403636103808837	0.9067932566175331	0.8436379750656109	0.8823132630343705	0.8565773054101481	0.8961343108039063	0.8117633039440756	0.9852379820245711	0.9429934828780158	0.8198868598307397	0.9441863116989622	0.9314728742740318	1.052318511206024	1.019885635936126	0.9153950937440632	0.9236749430550749	1.0491047185580862	0.8905988854102962	0.9698518019841912	0.9698518019841912	0.9698518019841912	0.9698518019841912	0.9698518019841912	0.9698518019841912	0.9698518019841912	0.9698518019841912	0.9698518019841912	0.9698518019841912	0.9698518019841912	0.9698518019841912	0.9698518019841912	0.9698518019841912	0.9698518019841912	0.9698518019841912	0.9698518019841912	0.9698518019841912	0.9698518019841912	0.9698518019841912	0.9698518019841912
0.7065831252617516	0.8062041764197081	0.8975598012584537	0.8336532406989221	0.916714962424224	1.0055648200867	0.8063713560116146	0.7918549435729213	0.9216958486699862	0.7915341555681372	0.955712365183528	0.7837585705943253	0.9057415698159798	0.7718991953095939	0.9166672113194608	0.8599425171582645	0.7817247814393876	0.8552552359734547	0.7324367059636393	0.8033688716943038	0.9388587604396168	0.800173317198824	0.975154204445559	0.8082888355085512	0.9010688056849924	0.8351494065725372	0.8661540590043436	0.9360258876298232	0.9368898619788701	0.9433904970680709	0.9535486253978088	0.9156714969809053	1.034096063693879	1.0614243251467925	0.978083446551689	1.112431236198881	1.0473476976165452	1.1470656800151862	1.0972066888158656	1.0972066888158656	1.0972066888158656	1.0972066888158656	1.0972066888158656	1.0972066888158656	1.0972066888158656	1.0972066888158656	1.0972066888158656	1.0972066888158656	1.0972066888158656	1.0972066888158656
0.13820335995968908	0.10984770240340531	0.1718047929004053	0.23746527318784802	0.17646252213286714	0.18956628174867252	0.26942115876404743	0.250690584328029	0.298394434014906	0.3110611513806904	0.33743834892902624	0.29212833957242484	0.5313768794768065	0.42408847594097443	0.4110878418486498	0.5205885840335965	0.6428124526567659	0.8402848859566562	0.8042875804409978	0.7449473535607987	0.9058767268541001	0.9464495917693633	0.7160535712876939	0.9826212053727518	0.9399153794136197	0.9817320704380865	0.7537076401041073	1.5924876130855699	1.2730784746328032	1.1049735425701281	1.206191392118503	1.519040459903017	1.0366794051904162	1.2987276438981648	1.0235942774584341	0.8535764444257302	1.0438069357951878	1.4059941912190292	1.3593412329261048	1.1611154415996086	1.1452822481665614	1.7911859072297331	1.468234077698147	1.468234077698147	1.468234077698147	1.468234077698147	1.468234077698147	1.468234077698147	1.468234077698147	1.468234077698147
0.5492661805611324	0.755927962609505	0.7879729557260395	0.8131901187271027	0.7938870287422864	0.7447011074731037	0.8232699328655936	0.8188543206994264	0.890087413500529	0.8865908595817814	0.9093823757467775	0.9757951318942465	1.0134759504207993	1.1430085403538714	1.038996535886955	1.034418157496749	1.0851445728910876	1.1062791495100537	1.0748425024479131	1.1796606470978968	1.1102168194496627	1.1279890968622277	1.029222932390369	1.141144314291796	1.1610995008946061	1.123246939769354	1.090721463059608	1.0826348599703648	1.0866781615149865	1.0866781615149865	1.0866781615149865	1.0866781615149865	1.0866781615149865	1.0866781615149865	1.0866781615149865	1.0866781615149865	1.0866781615149865	1.0866781615149865	1.0866781615149865	1.0866781615149865	1.0866781615149865	1.0866781615149865	1.0866781615149865	1.0866781615149865	1.0866781615149865	1.0866781615149865	1.0866781615149865	1.0866781615149865	1.0866781615149865	1.0866781615149865
0.7785079939592434	0.7838924440578757	0.860850576722639	0.7583164287595233	0.8132108527927484	0.713556784803512	0.8312004759022678	0.8601808805350112	0.8369046245717559	0.7530617290292787	0.7779246239303543	0.7360469789033744	0.9590779827638382	0.9705595068052053	0.8821520137247447	0.8316652438370031	1.0689209144877545	0.9624291503741123	1.0012371569118665	0.8098928427709824	0.8260069636057681	1.0370898410146554	1.0154102671881455	0.969486428174731	0.9267129749011866	0.9480997015379589	0.9480997015379589	0.9480997015379589	0.9480997015379589	0.9480997015379589	0.9480997015379589	0.9480997015379589	0.9480997015379589	0.9480997015379589	0.9480997015379589	0.9480997015379589	0.9480997015379589	0.9480997015379589	0.9480997015379589	0.9480997015379589	0.9480997015379589	0.9480997015379589	0.9480997015379589	0.9480997015379589	0.9480997015379589	0.9480997015379589	0.9480997015379589	0.9480997015379589	0.9480997015379589	0.9480997015379589
0.7842198787360061	0.9278912719754921	0.8854982956335163	1.027363249161573	0.9872618648243933	1.0861693940436268	1.0052454972306704	1.0453435239778448	1.085817648452534	1.1391199051333756	1.0410407161780486	1.092444987965629	1.0776180328674543	1.075509838427413	1.0116287880511399	1.0842119218964827	1.096965592079723	1.0703248733754884	1.032485776412343	1.0269538815217165	1.0515713939360427	1.0392626377288796	1.0392626377288796	1.0392626377288796	1.0392626377288796	1.0392626377288796	1.0392626377288796	1.0392626377288796	1.0392626377288796	1.0392626377288796	1.0392626377288796	1.0392626377288796	1.0392626377288796	1.0392626377288796	1.0392626377288796	1.0392626377288796	1.0392626377288796	1.0392626377288796	1.0392626377288796	1.0392626377288796	1.0392626377288796	1.0392626377288796	1.0392626377288796	1.0392626377288796	1.0392626377288796	1.0392626377288796	1.0392626377288796	1.0392626377288796	1.0392626377288796	1.0392626377288796
0.5591966301800937	0.6709880228735559	0.6351154474629633	0.8351438808905931	0.9307005780263705	0.7967898318978391	0.9396766725125708	0.9713066383874924	1.063296541520784	1.2386402539757502	1.1511562615659152	1.1786289933848157	1.2962759613874821	1.4482386258148363	1.2967528253258112	1.2972640593883675	1.3267315941397722	1.2547445900667198	1.4525634467658832	1.4102643851011074	1.3668970174942832	1.3125502380930116	1.3700479441027869	1.3412990910978992	1.3412990910978992	1.3412990910978992	1.3412990910978992	1.3412990910978992	1.3412990910978992	1.3412990910978992	1.3412990910978992	1.3412990910978992	1.3412990910978992	1.3412990910978992	1.3412990910978992	1.3412990910978992	1.3412990910978992	1.3412990910978992	1.3412990910978992	1.3412990910978992	1.3412990910978992	1.3412990910978992	1.3412990910978992	1.3412990910978992	1.3412990910978992	1.3412990910978992	1.3412990910978992	1.3412990910978992	1.3412990910978992	1.3412990910978992
0.6434714104361209	0.6971368231034248	0.6412505834055169	0.6242531671647928	0.666789248589148	0.7070588057815684	0.7528784926002837	0.609585747773962	0.6997416633725854	0.8396911077681578	0.7405701424324334	0.8281033592398639	0.728560395553898	0.9518847652957747	1.0218652070353667	1.0950227515783266	0.5496015682156996	0.6201621789361813	0.7097182497791628	0.567707510257757	0.5839436203706216	0.5758255653141893	0.5758255653141893	0.5758255653141893	0.5758255653141893	0.5758255653141893	0.5758255653141893	0.5758255653141893	0.5758255653141893	0.5758255653141893	0.5758255653141893	0.5758255653141893	0.5758255653141893	0.5758255653141893	0.5758255653141893	0.5758255653141893	0.5758255653141893	0.5758255653141893	0.5758255653141893	0.5758255653141893	0.5758255653141893	0.5758255653141893	0.5758255653141893	0.5758255653141893	0.5758255653141893	0.5758255653141893	0.5758255653141893	0.5758255653141893	0.5758255653141893	0.5758255653141893
0.8239947848644965	0.8715111318027833	0.8330634068023411	0.9004332070438086	0.9316769046424841	0.9433119233396865	1.1180923779938	0.866790952768329	1.1551281986403643	0.9852976381060851	1.0681649612120239	1.0625413243700927	1.234784116415711	0.9893346984705098	1.1048343536111251	1.1332994007759094	1.1082984304701964	1.158438951201205	1.2286065776454307	1.1123697294196062	0.9922401521872285	0.949069648669841	1.1508290435144048	1.1496350602985181	1.087282969015227	1.1184590146568725	1.1184590146568725	1.1184590146568725	1.1184590146568725	1.1184590146568725	1.1184590146568725	1.1184590146568725	1.1184590146568725	1.1184590146568725	1.1184590146568725	1.1184590146568725	1.1184590146568725	1.1184590146568725	1.1184590146568725	1.1184590146568725	1.1184590146568725	1.1184590146568725	1.1184590146568725	1.1184590146568725	1.1184590146568725	1.1184590146568725	1.1184590146568725	1.1184590146568725	1.1184590146568725	1.1184590146568725
0.8523156442407899	0.7024229317192789	1.027017696117596	0.7962059880751541	0.895495765307657	0.8674710855714812	0.8861388452181468	0.8788608143142357	0.9283090136172669	0.8453301485177832	0.7902323345003484	0.9914314209807599	0.9334557015716111	0.9173923090733194	0.7991984098846965	0.9678951656014472	0.9078541938416868	0.964141131183422	0.8702554519206399	0.8588337063009958	0.8645445791108178	0.8645445791108178	0.8645445791108178	0.8645445791108178	0.8645445791108178	0.8645445791108178	0.8645445791108178	0.8645445791108178	0.8645445791108178	0.8645445791108178	0.8645445791108178	0.8645445791108178	0.8645445791108178	0.8645445791108178	0.8645445791108178	0.8645445791108178	0.8645445791108178	0.8645445791108178	0.8645445791108178	0.8645445791108178	0.8645445791108178	0.8645445791108178	0.8645445791108178	0.8645445791108178	0.8645445791108178	0.8645445791108178	0.8645445791108178	0.8645445791108178	0.8645445791108178	0.8645445791108178
0.5336127027279026	0.5759519435794968	0.6361848649955714	0.7691146558424183	0.6183977033054755	0.8904546403265365	0.7316998749482566	0.7481299902792669	0.698588352097251	0.7317357578703426	0.623346964646965	0.7608594813286321	0.7354492098064666	0.8079557864219435	1.0012170426277929	0.9732003887663833	0.8363197472185014	0.7587419199026774	0.8403999740803694	0.7649187165421119	0.7328529837228794	0.8273862167097834	0.7801196002163314	0.7801196002163314	0.7801196002163314	0.7801196002163314	0.7801196002163314	0.7801196002163314	0.7801196002163314	0.7801196002163314	0.7801196002163314	0.7801196002163314	0.7801196002163314	0.7801196002163314	0.7801196002163314	0.7801196002163314	0.7801196002163314	0.7801196002163314	0.7801196002163314	0.7801196002163314	0.7801196002163314	0.7801196002163314	0.7801196002163314	0.7801196002163314	0.7801196002163314	0.7801196002163314	0.7801196002163314	0.7801196002163314	0.7801196002163314	0.7801196002163314
0.7003006158826712	0.825865752749768	0.8302134488984867	1.0072533858431798	1.0792968330595194	0.990256948299042	1.0248157796353432	0.8897374299858145	0.9284580145553412	1.0493815590759414	0.9513822904589274	0.9381421940977858	1.0628553090708637	1.1101625666125303	1.096534111095799	1.1097647290525556	1.0121788394713906	0.9919797679322422	0.9850132687337197	1.034409676192877	1.0097114724632983	1.0097114724632983	1.0097114724632983	1.0097114724632983	1.0097114724632983	1.0097114724632983	1.0097114724632983	1.0097114724632983	1.0097114724632983	1.0097114724632983	1.0097114724632983	1.0097114724632983	1.0097114724632983	1.0097114724632983	1.0097114724632983	1.0097114724632983	1.0097114724632983	1.0097114724632983	1.0097114724632983	1.0097114724632983	1.0097114724632983	1.0097114724632983	1.0097114724632983	1.0097114724632983	1.0097114724632983	1.0097114724632983	1.0097114724632983	1.0097114724632983	1.0097114724632983	1.0097114724632983
0.7552006525415115	0.40632568625369375	0.6934752245660503	0.6990228939019713	0.685114865424313	0.7041978450434213	0.6733232305433482	0.8770330522908685	0.7715056603678255	0.6998272914884159	0.7603486986162644	0.8275684085756722	0.8595128399462251	0.8669570368251377	0.8509461197425597	0.7824189573688544	0.877454600927663	0.7472228499074861	0.8842897104726674	1.1810357405082517	0.9047293854688753	0.9617714959983529	1.1051389260666238	1.0244886712416408	1.2043783783068243	1.1777508378348154	0.7713580552131009	1.3264725638948824	0.8717288705638525	1.2507106393411456	0.8995291660799924	0.9737049928676641	1.072727962612389	1.0557349180937454	1.0195586638336902	1.037646790963718	1.037646790963718	1.037646790963718	1.037646790963718	1.037646790963718	1.037646790963718	1.037646790963718	1.037646790963718	1.037646790963718	1.037646790963718	1.037646790963718	1.037646790963718	1.037646790963718	1.037646790963718	1.037646790963718
0.7721550533312116	0.9813516720689797	0.8106920612002461	0.8365419363639789	0.9278287828045179	1.0368426234840409	0.9887157807861485	1.1296195339088608	1.1691964514999684	1.024214714856011	1.036002522768224	1.067272223819109	1.133250629511633	1.1338647044385757	1.082720738368459	1.0453431078191961	1.0640319230938275	1.0640319230938275	1.0640319230938275	1.0640319230938275	1.0640319230938275	1.0640319230938275	1.0640319230938275	1.0640319230938275	1.0640319230938275	1.0640319230938275	1.0640319230938275	1.0640319230938275	1.0640319230938275	1.0640319230938275	1.0640319230938275	1.0640319230938275	1.0640319230938275	1.0640319230938275	1.0640319230938275	1.0640319230938275	1.0640319230938275	1.0640319230938275	1.0640319230938275	1.0640319230938275	1.0640319230938275	1.0640319230938275	1.0640319230938275	1.0640319230938275	1.0640319230938275	1.0640319230938275	1.0640319230938275	1.0640319230938275	1.0640319230938275	1.0640319230938275
0.6784653588061608	0.6992793037724311	0.9254943701563773	1.0123557475860614	0.9630709053345532	0.9685952449269553	0.9449883562826118	1.0382574596551393	1.0930933717083904	1.051639427387968	0.9957573659501733	1.176882570122462	1.0062748840011932	1.0486887591936618	1.014658894904623	1.0580839776880981	1.0238654179079107	1.136587978567938	1.010249051194041	1.064934355328376	0.9995244955480065	1.1278504466344377	1.1063477178695857	1.1415542267594696	1.1239509723145278	1.1239509723145278	1.1239509723145278	1.1239509723145278	1.1239509723145278	1.1239509723145278	1.1239509723145278	1.1239509723145278	1.1239509723145278	1.1239509723145278	1.1239509723145278	1.1239509723145278	1.1239509723145278	1.1239509723145278	1.1239509723145278	1.1239509723145278	1.1239509723145278	1.1239509723145278	1.1239509723145278	1.1239509723145278	1.1239509723145278	1.1239509723145278	1.1239509723145278	1.1239509723145278	1.1239509723145278	1.1239509723145278
0.8952093307732747	0.8838559007923995	0.9163033071651066	0.756348091486215	0.8757789174281209	1.028062808794786	0.9139217355860377	0.7686069519063434	0.8331804484219482	0.9763411341595583	1.0175158641793633	0.7759056078998326	0.88276756261979	0.9455957941409591	0.9292650477459536	1.0347110906518588	0.8197071975034494	0.7260195669224118	0.7728633822129306	0.7728633822129306	0.7728633822129306	0.7728633822129306	0.7728633822129306	0.7728633822129306	0.7728633822129306	0.7728633822129306	0.7728633822129306	0.7728633822129306	0.7728633822129306	0.7728633822129306	0.7728633822129306	0.7728633822129306	0.7728633822129306	0.7728633822129306	0.7728633822129306	0.7728633822129306	0.7728633822129306	0.7728633822129306	0.7728633822129306	0.7728633822129306	0.7728633822129306	0.7728633822129306	0.7728633822129306	0.7728633822129306	0.7728633822129306	0.7728633822129306	0.7728633822129306	0.7728633822129306	0.7728633822129306	0.7728633822129306
0.5329675725307105	0.8104032023376513	0.9529588811757337	1.0538553925721732	1.0976863422003778	1.0530964092593653	0.9722332335182434	1.0505579959045492	1.0493131933406088	0.9470356137476915	0.9868202143797665	1.0263569793765541	1.0685191173405282	1.0770610438826946	1.056714441871232	1.0733138276995833	1.0289118024545358	1.1730372080436708	1.066108288032585	1.0554520398326948	1.0872215477050315	1.0713367937688631	1.0713367937688631	1.0713367937688631	1.0713367937688631	1.0713367937688631	1.0713367937688631	1.0713367937688631	1.0713367937688631	1.0713367937688631	1.0713367937688631	1.0713367937688631	1.0713367937688631	1.0713367937688631	1.0713367937688631	1.0713367937688631	1.0713367937688631	1.0713367937688631	1.0713367937688631	1.0713367937688631	1.0713367937688631	1.0713367937688631	1.0713367937688631	1.0713367937688631	1.0713367937688631	1.0713367937688631	1.0713367937688631	1.0713367937688631	1.0713367937688631	1.0713367937688631
0.8765288754104948	0.9443905677939226	0.9752954582407166	1.1245911455684747	1.1353673101011974	1.099326322910241	1.1876723489822703	1.1091860690870503	1.19654918530826	1.0646491438821875	1.1305991645952236	1.1305991645952236	1.1305991645952236	1.1305991645952236	1.1305991645952236	1.1305991645952236	1.1305991645952236	1.1305991645952236	1.1305991645952236	1.1305991645952236	1.1305991645952236	1.1305991645952236	1.1305991645952236	1.1305991645952236	1.1305991645952236	1.1305991645952236	1.1305991645952236	1.1305991645952236	1.1305991645952236	1.1305991645952236	1.1305991645952236	1.1305991645952236	1.1305991645952236	1.1305991645952236	1.1305991645952236	1.1305991645952236	1.1305991645952236	1.1305991645952236	1.1305991645952236	1.1305991645952236	1.1305991645952236	1.1305991645952236	1.1305991645952236	1.1305991645952236	1.1305991645952236	1.1305991645952236	1.1305991645952236	1.1305991645952236	1.1305991645952236	1.1305991645952236
0.6583125090264849	0.7485395690038364	0.7509500715299681	0.8389580663871676	0.7146786675891746	0.9080639645050376	0.8243720635399626	1.092777420885149	1.0165124882322434	0.9993237109086658	0.9927880572990254	0.8901960868854887	0.827127843041753	0.8418607325389846	0.9424212616191874	0.9532804081033671	1.0167179655156326	0.9932330168161803	1.0049754911659066	1.0049754911659066	1.0049754911659066	1.0049754911659066	1.0049754911659066	1.0049754911659066	1.0049754911659066	1.0049754911659066	1.0049754911659066	1.0049754911659066	1.0049754911659066	1.0049754911659066	1.0049754911659066	1.0049754911659066	1.0049754911659066	1.0049754911659066	1.0049754911659066	1.0049754911659066	1.0049754911659066	1.0049754911659066	1.0049754911659066	1.0049754911659066	1.0049754911659066	1.0049754911659066	1.0049754911659066	1.0049754911659066	1.0049754911659066	1.0049754911659066	1.0049754911659066	1.0049754911659066	1.0049754911659066	1.0049754911659066
0.4451905756575098	0.5700720168784805	0.552615067919433	0.8899691664756922	0.7838045641145173	0.9012251417245647	0.7911448226114185	1.0117645596756235	0.9375324990565473	1.096838942972143	1.156432494560515	1.1357562626969548	0.8331089052877781	0.923720790438216	1.0347974343080482	1.1399960815880341	0.9830950123530429	1.0484661213970201	0.9348302788770114	0.8162146204182209	0.6675396694080716	1.0177617431747346	1.1280947877529748	1.0001815057309746	1.2223665815758478	1.1352037715881294	1.3496175844200036	1.23657507373076	1.5990432593459605	1.305362220482402	1.3664168669097128	1.3358895436960574	1.3358895436960574	1.3358895436960574	1.3358895436960574	1.3358895436960574	1.3358895436960574	1.3358895436960574	1.3358895436960574	1.3358895436960574	1.3358895436960574	1.3358895436960574	1.3358895436960574	1.3358895436960574	1.3358895436960574	1.3358895436960574	1.3358895436960574	1.3358895436960574	1.3358895436960574	1.3358895436960574
0.7012945213183334	0.6503871561102244	0.791209866273274	0.7349446699447904	0.941066561010835	0.8917966515413589	0.886183328327623	1.2112823015379948	0.9010877665629712	1.2085104492638234	1.2744119609701028	1.2125094798266147	1.4148354527656715	1.374072810282712	1.3618156442639326	1.3611466748501388	1.4371583359337954	1.5561449632116464	1.2845711359646739	1.4517379345004764	1.372041111673317	1.4710338636094051	1.5682749731283487	1.5191479123393372	1.543711442733843	1.543711442733843	1.543711442733843	1.543711442733843	1.543711442733843	1.543711442733843	1.543711442733843	1.543711442733843	1.543711442733843	1.543711442733843	1.543711442733843	1.543711442733843	1.543711442733843	1.543711442733843	1.543711442733843	1.543711442733843	1.543711442733843	1.543711442733843	1.543711442733843	1.543711442733843	1.543711442733843	1.543711442733843	1.543711442733843	1.543711442733843	1.543711442733843	1.543711442733843
0.8080212570533111	0.8341072443382269	1.0246685383284047	0.8832026670068659	0.9113983353457227	0.9494951403266544	0.957971173789911	0.9987368197524747	0.8768832078636026	0.784578642838765	0.8222538135500447	0.8034162281944048	0.8034162281944048	0.8034162281944048	0.8034162281944048	0.8034162281944048	0.8034162281944048	0.8034162281944048	0.8034162281944048	0.8034162281944048	0.8034162281944048	0.8034162281944048	0.8034162281944048	0.8034162281944048	0.8034162281944048	0.8034162281944048	0.8034162281944048	0.8034162281944048	0.8034162281944048	0.8034162281944048	0.8034162281944048	0.8034162281944048	0.8034162281944048	0.8034162281944048	0.8034162281944048	0.8034162281944048	0.8034162281944048	0.8034162281944048	0.8034162281944048	0.8034162281944048	0.8034162281944048	0.8034162281944048	0.8034162281944048	0.8034162281944048	0.8034162281944048	0.8034162281944048	0.8034162281944048	0.8034162281944048	0.8034162281944048	0.8034162281944048
0.5327655150042083	0.7493014898626799	0.6662929802801698	0.8214307929934974	0.6700872209845087	0.8967003639815837	0.8400735376347465	0.8053961514731066	1.0315228651285557	0.903396463954869	1.045792204671705	1.0633871822253356	1.0204088615425166	1.0886285563415954	1.0642867925308166	1.0710876248967163	1.0764322880145265	1.045278192124061	1.0608552400692939	1.0608552400692939	1.0608552400692939	1.0608552400692939	1.0608552400692939	1.0608552400692939	1.0608552400692939	1.0608552400692939	1.0608552400692939	1.0608552400692939	1.0608552400692939	1.0608552400692939	1.0608552400692939	1.0608552400692939	1.0608552400692939	1.0608552400692939	1.0608552400692939	1.0608552400692939	1.0608552400692939	1.0608552400692939	1.0608552400692939	1.0608552400692939	1.0608552400692939	1.0608552400692939	1.0608552400692939	1.0608552400692939	1.0608552400692939	1.0608552400692939	1.0608552400692939	1.0608552400692939	1.0608552400692939	1.0608552400692939
0.35128142649713145	0.4527112820502464	1.0283271231179152	0.6982353623095972	0.7678143114646893	0.7884346198274036	0.7385448821221018	1.0716957011858916	0.8897046519359025	0.96489089029895	1.143230443520082	1.1334610392068791	1.0614314380186087	1.2707899331795134	1.0969149602734292	1.1838524467264713	1.1838524467264713	1.1838524467264713	1.1838524467264713	1.1838524467264713	1.1838524467264713	1.1838524467264713	1.1838524467264713	1.1838524467264713	1.1838524467264713	1.1838524467264713	1.1838524467264713	1.1838524467264713	1.1838524467264713	1.1838524467264713	1.1838524467264713	1.1838524467264713	1.1838524467264713	1.1838524467264713	1.1838524467264713	1.1838524467264713	1.1838524467264713	1.1838524467264713	1.1838524467264713	1.1838524467264713	1.1838524467264713	1.1838524467264713	1.1838524467264713	1.1838524467264713	1.1838524467264713	1.1838524467264713	1.1838524467264713	1.1838524467264713	1.1838524467264713	1.1838524467264713
0.6887731862965869	0.6737209774836103	0.6776480457605434	0.7091160462736904	0.8853352441171887	0.7816005740154542	0.8227468713169577	0.5854720567245786	0.8854033524367197	1.012706722328915	0.9977653765002109	1.0282825336207317	1.2493866335150505	0.830606873603598	1.1348000257245976	1.0527032808446781	1.2491439742862356	1.072288639479457	1.1670761546634503	1.2178000359739047	1.1151025500211715	1.0649173597096842	1.1754771644933208	1.2501995247272037	1.2129165473163541	1.0743471775819808	1.293511653094703	1.2011917933671021	1.2473517232309026	1.2473517232309026	1.2473517232309026	1.2473517232309026	1.2473517232309026	1.2473517232309026	1.2473517232309026	1.2473517232309026	1.2473517232309026	1.2473517232309026	1.2473517232309026	1.2473517232309026	1.2473517232309026	1.2473517232309026	1.2473517232309026	1.2473517232309026	1.2473517232309026	1.2473517232309026	1.2473517232309026	1.2473517232309026	1.2473517232309026	1.2473517232309026
0.4386015449319525	0.7383813663106702	0.7125002697352206	0.7679459327251935	0.8422507529895601	0.8566765439856088	0.7502511642389619	0.9172572707828371	1.005862956157229	0.8163090018814461	0.9749307644510775	1.0103303068922025	0.8971309998801109	0.996834406718696	1.1267463112255778	1.1317225719868145	1.233348711211641	0.9274137361851111	1.054690486880666	0.9923209565449276	0.9782605394688191	1.1084060051286835	1.1202277156460099	1.1143168603873466	1.1143168603873466	1.1143168603873466	1.1143168603873466	1.1143168603873466	1.1143168603873466	1.1143168603873466	1.1143168603873466	1.1143168603873466	1.1143168603873466	1.1143168603873466	1.1143168603873466	1.1143168603873466	1.1143168603873466	1.1143168603873466	1.1143168603873466	1.1143168603873466	1.1143168603873466	1.1143168603873466	1.1143168603873466	1.1143168603873466	1.1143168603873466	1.1143168603873466	1.1143168603873466	1.1143168603873466	1.1143168603873466	1.1143168603873466
0.6336038302547045	1.010061313069446	1.0778394168132925	1.1639147583244926	1.0330419105225253	1.1768389957578465	1.0977835229839457	1.1246329650892415	1.2313151811096406	1.1027069038282191	1.1475027178375303	1.2679198461043095	1.1177333540937309	1.0920131194690608	1.2002209162005162	1.0386499404595435	1.2814759943323148	1.1840511158392388	1.1012114812668528	1.0592931228546465	1.1761109383623485	1.1177020306084975	1.1177020306084975	1.1177020306084975	1.1177020306084975	1.1177020306084975	1.1177020306084975	1.1177020306084975	1.1177020306084975	1.1177020306084975	1.1177020306084975	1.1177020306084975	1.1177020306084975	1.1177020306084975	1.1177020306084975	1.1177020306084975	1.1177020306084975	1.1177020306084975	1.1177020306084975	1.1177020306084975	1.1177020306084975	1.1177020306084975	1.1177020306084975	1.1177020306084975	1.1177020306084975	1.1177020306084975	1.1177020306084975	1.1177020306084975	1.1177020306084975	1.1177020306084975
0.68693132532509	0.8089531988908827	0.9872751530933851	0.8480139826848042	0.7848029038655544	0.8560010378053866	0.9149753818984595	0.9006114886245313	0.937702828626444	0.921296696680893	0.9767653068654	0.8162548507032883	1.022856677892552	0.9880213910070333	0.8631628075878678	1.069799441966731	0.9430524196200101	0.9790960739961894	0.9610742468080997	0.9610742468080997	0.9610742468080997	0.9610742468080997	0.9610742468080997	0.9610742468080997	0.9610742468080997	0.9610742468080997	0.9610742468080997	0.9610742468080997	0.9610742468080997	0.9610742468080997	0.9610742468080997	0.9610742468080997	0.9610742468080997	0.9610742468080997	0.9610742468080997	0.9610742468080997	0.9610742468080997	0.9610742468080997	0.9610742468080997	0.9610742468080997	0.9610742468080997	0.9610742468080997	0.9610742468080997	0.9610742468080997	0.9610742468080997	0.9610742468080997	0.9610742468080997	0.9610742468080997	0.9610742468080997	0.9610742468080997
0.7071999377056706	0.7962870059915056	0.8902236903758085	0.9632319673339883	0.953091949412975	1.115962728883992	1.001445619179194	1.009323568511288	1.0017676067990309	0.9848191283976542	1.055191568359994	0.8751928564014776	0.9303707002346786	0.9723814004745166	0.9392547975595836	1.0880289351433894	1.0652578729750988	1.1229431426313778	1.001053772638148	1.054003696794396	1.027528734716272	1.027528734716272	1.027528734716272	1.027528734716272	1.027528734716272	1.027528734716272	1.027528734716272	1.027528734716272	1.027528734716272	1.027528734716272	1.027528734716272	1.027528734716272	1.027528734716272	1.027528734716272	1.027528734716272	1.027528734716272	1.027528734716272	1.027528734716272	1.027528734716272	1.027528734716272	1.027528734716272	1.027528734716272	1.027528734716272	1.027528734716272	1.027528734716272	1.027528734716272	1.027528734716272	1.027528734716272	1.027528734716272	1.027528734716272
0.08016456918284356	0.09000520639187086	0.2008426991361197	0.1603733001560202	0.2712775887240715	0.3955315745968231	0.4707432991470952	0.25402856481629654	0.5813438955142716	0.4699472860208732	0.6320092995305159	0.8631765346746182	0.5093384971982772	0.7226645913437413	0.7919404597975479	0.8606591525482987	0.7789393134621638	0.6522349585966485	0.8921944043507837	0.9522671963528264	1.050716518033497	1.0179587356711792	0.8804258065895334	0.839731874041443	0.7667973641476395	0.7619010139373901	1.1358107685023011	1.1663197734786304	0.9801910977314041	0.6600145599983376	0.8688689716761474	0.8636371399959397	0.8840917790252107	1.0992039815731314	1.18731699771676	1.0451254167928592	0.939998454992057	1.084020861133118	1.0529829037096596	1.041716420727757	1.1386058944754294	1.090161157601593	1.090161157601593	1.090161157601593	1.090161157601593	1.090161157601593	1.090161157601593	1.090161157601593	1.090161157601593	1.090161157601593
0.4270996723653963	0.28295308481313186	0.36752721909371283	0.44591286993355717	0.5115498194222418	0.2814316576010191	0.5380533948153996	0.36805391168158375	0.483522711695334	0.5785915737294631	0.258360903210941	0.3927634648945195	0.6291927420102333	0.5707281767574975	0.5561286075036335	0.6860778053645713	1.0671308481444972	0.8512329626593726	0.8306266067310824	1.2086311478306364	0.9032737213314734	0.885667973216793	1.3389296786525333	0.8372770422186351	1.4258185124952936	1.3075244224653784	0.9069842819628557	0.823405975243375	0.8830961396141372	1.2445966695632622	0.8189861116858861	0.8433960207901732	1.2139809341618364	1.1272381657759774	1.469111691973931	0.9296649012770489	0.8493409630859594	1.3264183383957078	1.204619945871463	1.017537466749882	1.481535424687328	1.2509589618109869	1.0092363043819066	1.1418125232329466	0.7416936987541539	0.7258157303701367	0.7337547145621452	0.7337547145621452	0.7337547145621452	0.7337547145621452
0.44833333672832587	0.6711233402548956	0.7064103749060324	0.6890795845404774	0.6357825655394492	0.7422019993710529	0.7029706139354908	0.5460798662073324	0.7133502614139066	0.7591241249735612	0.6902822130177422	0.7657692613083062	0.7333958139470719	0.7171071481945559	0.9408460657831489	0.9213045364728284	0.9057854136151149	0.8666422562902866	1.0277641109760567	0.9648845350902673	0.9558292179901953	1.0972821628813598	1.0630745974270905	1.058381625934946	1.1346947895274395	1.091960740357103	1.1339365121068445	1.366914778133628	1.3000616004022298	1.3501527649499714	1.3041200495068648	1.3587450154296101	1.1986226088466019	1.168104857434784	1.243214663650558	1.2273567923717572	1.168304893097189	1.32206185053208	1.263785109002888	1.3798937533592421	1.3072702915002807	1.3435820224297614	1.3435820224297614	1.3435820224297614	1.3435820224297614	1.3435820224297614	1.3435820224297614	1.3435820224297614	1.3435820224297614	1.3435820224297614
0.6979690906943308	0.7387345564139294	0.7786410747562499	0.6821637581000849	0.6966679847052821	0.6547475311687241	0.9388203362894444	0.8224776306190388	0.6408355387976188	0.9001437955089657	0.8574389421760951	0.9471198879325688	0.9339220300091051	1.0328371590184313	0.7974609729876188	1.0433624096588925	0.8765218026832287	1.1661674638735666	1.1722827503663675	1.149496538559396	0.9872879312574668	1.0088369155826453	1.1375611527380682	1.1222596886501501	1.0865935318452258	1.0189475376397727	1.3089185223386959	1.3234678727919422	1.3684671410218279	1.351165163944803	1.1812800752253525	1.3910382736158886	1.5074211718696884	1.6097074425968656	1.806866588226674	1.5401213284285247	1.5756664667084463	1.5657243735510153	1.732130242208649	1.6194116684165751	1.68021992712188	1.7042852111043507	1.6584817805138774	1.6857965393622374	1.5853245623963774	1.8456801593709564	1.715502360883667	1.715502360883667	1.715502360883667	1.715502360883667
0.8345806452970728	0.5833040341426999	0.5324324305065418	0.7334774532697648	0.7468235884505892	0.5843854940061303	0.8019463168816802	0.6797100897369359	0.6401631201545982	0.7408507745394832	0.5931991415444162	0.5960215318117034	0.630434307677099	0.6577719664955577	0.4583039639340021	0.6752699367727976	0.5566280140510917	0.5289266218263529	0.6111736835717413	0.5527958748756375	0.7236021425245516	0.5642761578321001	0.6760517606394787	0.7566606689127158	0.6262790992353676	0.6387982501497338	0.6299026786650901	0.43157572581549314	0.6506827818835199	0.8513642169753988	0.6191461723953212	0.7501744982427918	0.5184047258548189	0.5645780790593448	0.715527577201057	0.5199515918142563	0.6030031481582144	0.7313948677628139	0.6872533055858255	0.5890109198940991	0.7259926907527461	0.6231440934396	0.6943513850992362	0.6587477392694181	0.6587477392694181	0.6587477392694181	0.6587477392694181	0.6587477392694181	0.6587477392694181	0.6587477392694181
0.9515372405900965	0.99145748460268	1.095172304190717	1.206598647413025	1.1054929366300947	1.114988064250853	1.5930194552828032	1.0212427384417255	1.4294235352084166	1.0819152424010339	1.0077722728499927	1.2773346230837992	1.142553447966896	1.142553447966896	1.142553447966896	1.142553447966896	1.142553447966896	1.142553447966896	1.142553447966896	1.142553447966896	1.142553447966896	1.142553447966896	1.142553447966896	1.142553447966896	1.142553447966896	1.142553447966896	1.142553447966896	1.142553447966896	1.142553447966896	1.142553447966896	1.142553447966896	1.142553447966896	1.142553447966896	1.142553447966896	1.142553447966896	1.142553447966896	1.142553447966896	1.142553447966896	1.142553447966896	1.142553447966896	1.142553447966896	1.142553447966896	1.142553447966896	1.142553447966896	1.142553447966896	1.142553447966896	1.142553447966896	1.142553447966896	1.142553447966896	1.142553447966896
1.1801274553474799	1.206374923793735	1.2178709001021193	1.1275366934360205	1.131758194882384	1.2650849095407524	1.322920146546199	1.2030894719266207	1.0851193601935696	1.0072327267778491	1.0875212119039648	1.087810725725878	1.1714177282490055	1.2722370483628724	1.1535597244932851	1.266364755238302	1.0666320921982888	0.8892232387487422	0.9368977856214383	0.9559453655822874	0.781868757174713	1.1580491206320807	1.1753202003856917	0.8568268149548486	1.0601357746373676	0.9952995152630951	0.9085911755487741	1.0533177921256893	1.0330571458608289	1.0506923858993316	1.0488195510649538	1.0600721022517356	0.8604963165443407	0.8660074587316042	0.9948390822139107	0.9415627117669404	0.9437348161063256	1.0190717007866796	1.1162733698006644	0.9853268925815487	1.1132085533436433	1.049267722962596	1.049267722962596	1.049267722962596	1.049267722962596	1.049267722962596	1.049267722962596	1.049267722962596	1.049267722962596	1.049267722962596
1.1383567067104294	1.1430019352131726	1.1044715796813298	1.1220397849619412	1.1860664472095295	1.3190725203651952	1.2134018551532495	1.1240366675086604	1.1557392651843925	1.200436502434068	1.1176917558282509	1.243459235327256	1.1448152485625633	1.2535831272883107	1.2104334874360607	1.2252842890636888	1.3909278586113103	1.1474356148475784	1.1625352639739783	1.2496803053045344	1.151753735220399	1.222148953066379	1.2812536043260567	1.1608434282240774	1.3117297298237074	1.1726546894774896	1.2216440542715927	1.1291365386887986	1.2473166253128825	1.2005264119074248	1.1421807092108738	1.2772082712424209	1.215453568255981	1.261848599334934	1.1544275064674903	1.1228057456369847	1.3230989023450064	1.1635909044199173	1.2907559570051474	1.2402662417011996	1.238095300399791	1.3906679403753572	1.2321130482870923	1.3205332259790072	1.3197825846597537	1.3201579053193804	1.3201579053193804	1.3201579053193804	1.3201579053193804	1.3201579053193804
0.5814212581770253	0.8120551798279961	1.1183372188330833	0.7385524180051702	0.5843619503873257	0.508863407915065	0.976187738631398	1.0973641372903382	0.5354172057979816	0.6052303675113293	1.1139480292225106	1.3235879483156014	1.754250441874998	1.2697819933990102	2.331597543233298	2.142767966631495	1.6064376758226802	1.7218788541138763	1.3129214184645168	2.3717660762581114	1.2124400235053807	2.540112303811058	1.9086026346527718	2.1988128592125755	1.8584829141860664	1.155933353580579	2.436862396208599	1.944533836771042	1.921524873698613	1.8500017965816924	1.7668389222776	1.9506221887815125	2.831886637350763	1.9581505333391598	1.605769690202701	2.2213522369536793	1.519904602172051	3.31327922519986	1.7107711925889562	2.0770056186515924	1.9156388238609878	3.018271567541983	1.7584790262091086	2.2431432480613513	1.6282957314984894	1.9357194897799201	1.9357194897799201	1.9357194897799201	1.9357194897799201	1.9357194897799201
0.6954034663355376	1.0699661321135137	0.7552827514195609	0.707179800131757	0.9129503555504749	0.9513119540150119	0.996945983356691	1.0999382539177838	1.2597091429759144	1.1811029904220818	1.2365724725047684	1.2193968832626025	1.538799066879932	1.4872438739904494	1.206111744999089	1.5141480036022466	1.599365677782559	1.6016796417599588	1.553510496002415	1.7498111496757534	1.4174322877433607	1.7771622776282088	1.7982018517612577	1.7971267688777783	1.8440634112617602	1.682964242886097	1.6174685037731487	1.6262415430481143	1.8744241313659398	1.3356573639535398	1.723985103756166	1.686086359006468	1.3806680838002687	1.6719704565471019	1.770316143907426	1.6558599082122802	1.6098009834977756	1.7360315916889053	1.8804795927781848	2.026636086290742	1.4431944711079518	1.737353426986966	1.8607349993469409	1.7990442131669535	1.7990442131669535	1.7990442131669535	1.7990442131669535	1.7990442131669535	1.7990442131669535	1.7990442131669535
0.6224233397613277	0.5895255865051456	0.4416083280940396	0.49636341817874424	0.6325732489534063	0.5614978525901959	0.5728643059446401	0.45954188374004185	0.585037441443013	0.5634078630070635	0.6092132013570167	0.787405038318058	0.45444592965534086	0.6911792116224448	0.7265482628723622	0.5381257465214724	0.5759688800751112	0.6453995478777341	0.5472737359263677	0.624119709706079	0.693470247827908	0.8164787231749686	0.7050072466881322	0.6685895493556874	0.853678333671128	0.757972665534732	0.6829882775326059	0.7101577941797884	0.5843451713589384	0.7504583802118632	0.6426120211952927	0.7744832921001429	0.6503258106883527	0.6791792502642402	0.6694355649951845	0.7256456007341073	0.8118420019473328	0.6836734947655161	0.7340628224337108	0.7972414327897346	0.7656521276117227	0.7656521276117227	0.7656521276117227	0.7656521276117227	0.7656521276117227	0.7656521276117227	0.7656521276117227	0.7656521276117227	0.7656521276117227	0.7656521276117227
0.3812864662157392	0.5433504526399339	0.6864232090242682	0.7035305369198696	0.8960141920199146	0.799198125401225	1.0459506619363674	0.7611493148618242	0.8492597261806389	1.2506015873878886	1.2691816329973598	1.0464032353466508	1.0164337608122136	1.0147932046134926	1.165390881296669	1.1706069129080936	0.914364510539461	0.7985173108608163	0.9358433486154314	0.7820042315952385	1.2373885031357272	1.592055381226855	1.35861453677078	1.4928164797746262	1.595325426614647	1.3180158126172243	1.530570061286133	1.4378948282923578	1.421295727455077	0.8595169610958243	1.0637542587942115	1.4651763280148329	1.6936817972200044	1.469729269723306	1.2858941130893917	1.671991423566668	1.7323121074951562	1.6510944632953701	1.8776178728146042	1.4840413721061234	1.7420148925174184	1.6130281323117708	1.6130281323117708	1.6130281323117708	1.6130281323117708	1.6130281323117708	1.6130281323117708	1.6130281323117708	1.6130281323117708	1.6130281323117708
0.3144083330396049	0.46210199401117863	0.43969163925907884	0.49474489779424374	0.5118291434501324	0.589464634206447	0.4436941478732846	0.5646264319876237	0.7441579150393036	0.7353615120292177	0.9242169963695125	1.079104743253658	0.8849177329833124	0.949669657526271	0.8012374277221695	0.8497025431556768	1.0595449366923602	1.1899768834704914	1.4284947461348718	1.2603133944337372	1.3514086997876797	1.3729190546572148	1.2474029640885806	1.4505774558028528	1.4148318319430695	1.5477870980219777	1.5110896913399383	1.550808568349463	1.6745290823213086	1.5198288384356935	1.5774307626199944	1.6556292408145963	1.6412296887081053	1.6122794139991097	1.5274641511364082	1.6757984836129751	1.6753307689719887	1.586997071842105	1.5260384237365008	1.5128986882013542	1.492476116395374	1.4473774467798959	1.4925270517874714	1.6167442148805562	1.6384481913888167	1.6297465196618592	1.494631127589719	1.5738233457473396	1.6586531631703207	1.5724114647038079
0.771347162512795	0.6785692959763785	1.2498971725962256	0.5817556187629473	0.7141733805000156	0.6876508182731613	0.4416582743570111	0.4973143162218076	0.22729751314274252	0.13785113741475366	0.3224211132645953	0.9985352078806298	0.7395253869320837	1.0737418741100355	0.509262259613667	0.4979966320006987	0.4658524078438152	0.6053936223501474	0.6336452532557622	0.915056105366736	1.097382114538829	0.6905089920116595	1.1311228397102817	0.6051052681134563	0.6900870200960836	1.2049813749537923	1.1416713128206235	0.8961089791715419	0.8257562888192553	0.3597045672904161	0.48255310777941446	1.0052218887131963	1.278357208092135	1.145306835285998	1.4799622935944725	0.8008586512378338	1.0868311937810922	1.0569067933416603	1.4166651691656014	1.4067647152599734	0.8560323139871029	1.106175282490426	1.4239976179314517	0.7929825855187183	0.6646354881547116	0.6419840524652074	1.487597091259686	1.3549030892961187	1.193666046319832	1.3543632562147756
0.5684705422242903	0.5008398127256286	0.423693058673292	0.6674740754409635	0.47039827248758326	0.4844335781338062	0.5383635202153566	0.5138121223898724	0.606957093561788	0.564429193608278	0.6657854087611064	0.6640010895879317	0.8771011841883336	0.6119750017668371	0.7480017916049971	0.787529146203437	0.5923876324103576	0.593198457726594	0.5285863483050722	0.5998511031031462	0.5232153273227916	0.6251764965972343	0.7374888790883499	0.7187970079217316	0.7807858678547275	0.7809464401570776	0.7807371587459733	0.6270714124448736	0.8832024094840584	0.57762134647978	0.8426822987653274	0.7944042377489172	0.6379468873930696	0.561376549187506	0.6781989171507653	0.6707050511916369	0.9052542978009702	0.8072162214602493	0.6297055578582607	0.6017675825057314	0.8246658012249879	0.7988603101769677	0.6475795569689018	0.6143345296185121	0.6292800732150486	0.8082549493207017	0.882815155486824	0.7094339779537394	0.7908062860062349	0.7370710271932812
0.9521397951060089	0.9797127309674915	1.0931363604467406	1.1078628939660626	1.2514468310896705	1.1181197879653713	1.1472253449612193	1.2096169674196564	1.1100141621952315	1.238940628415038	1.077476913574128	1.2410066870711518	1.2958119454823147	1.1369140910862077	1.118227337214091	1.2485473897053418	1.1647450404435542	1.4030043418402478	1.3539454247334488	1.2941612386343162	1.3649659142123323	1.357983304728467	1.3781967188225737	1.324840602828368	1.3848849231231202	1.3623597800040752	1.2677232582455238	1.3863092328199023	1.3813126098194788	1.3787634145201915	1.287040903296696	1.292307535719522	1.2886338043982493	1.2801656819154086	1.275438686793834	1.2826436068157256	1.3602290876287437	1.4556030028109903	1.342731018072778	1.567872029779968	1.5022992664367967	1.3796746816350143	1.4485831914570821	1.3994825495962269	1.4046903098153323	1.600968552249472	1.466081592687712	1.4230203482843775	1.50297677592021	1.4148911663222306
0.29772441197640115	0.22877761461059642	0.3217251474348659	0.6221553044380048	0.5373001649756555	0.5200126698173786	0.6233521133307177	0.6259824201124694	0.7479101576759165	0.6035713251251419	0.49481358869812014	0.6811529147495642	0.7294398651433799	0.7207768078047964	0.6903387884581085	0.5801825532212105	1.0022241938163838	0.8804995003513233	0.7136403905469464	0.5700237589809206	0.5542950566754721	0.5654918276735487	0.592193532552466	0.6730292011693263	0.7904051010615905	0.6963830981264467	0.7724581465264609	0.7684065541617818	0.7659463964943632	0.9532201216135366	0.7833312559692521	0.9606333481938099	0.895294086657104	0.8488571498561577	0.9975164967758533	0.9210641579496504	1.0673119661476729	1.1319737178409006	1.1629997209384182	0.9791087327794179	1.0375197665555904	0.8834569267087036	1.0304417442810803	1.1075799092506704	1.101031206677068	1.2942501122826566	1.1157809740808624	1.2197261659944965	1.3878336101017885	1.0300894227217523
0.6060407965453237	0.6430813277534551	0.8638387555424057	0.7714364997619758	0.7717472676120855	0.7830809956628632	0.7898873120639223	0.9456831663170818	0.8312598195038684	0.8637777029710909	0.9459617030755535	0.9570560642532692	0.9799551832104694	0.8174471669344792	0.9798798328613192	0.9234437462357945	0.9594093946500429	1.007997712639754	0.8804119024267163	0.949451678153057	0.9100448512572539	0.9321249259550198	0.8713016333717261	0.9423004226984374	0.9467369923500668	0.9491443402354967	0.8890663650386023	0.9870183354437148	1.000471011790062	0.8490578938643434	0.9216821451031092	0.8599168301657492	1.0521424007356566	1.0297941955403511	1.0127328060076206	1.0715789844339145	0.925444565747747	1.1709614123315746	1.0008039691961972	1.1800468257255097	1.0912443924940283	1.1046765139514072	1.0401847983627213	1.0724306561570642	1.0724306561570642	1.0724306561570642	1.0724306561570642	1.0724306561570642	1.0724306561570642	1.0724306561570642
1.1659499088854377	0.7337009447765138	0.9904424027240573	0.7627360379680364	0.9611082419408135	0.7422277352463242	0.7051126423891003	0.7750644016656123	0.623057492722637	0.8774671891090937	0.6818724310028479	0.7796698100559708	0.7796698100559708	0.7796698100559708	0.7796698100559708	0.7796698100559708	0.7796698100559708	0.7796698100559708	0.7796698100559708	0.7796698100559708	0.7796698100559708	0.7796698100559708	0.7796698100559708	0.7796698100559708	0.7796698100559708	0.7796698100559708	0.7796698100559708	0.7796698100559708	0.7796698100559708	0.7796698100559708	0.7796698100559708	0.7796698100559708	0.7796698100559708	0.7796698100559708	0.7796698100559708	0.7796698100559708	0.7796698100559708	0.7796698100559708	0.7796698100559708	0.7796698100559708	0.7796698100559708	0.7796698100559708	0.7796698100559708	0.7796698100559708	0.7796698100559708	0.7796698100559708	0.7796698100559708	0.7796698100559708	0.7796698100559708	0.7796698100559708
1.2289747631133234	0.9913790314790223	1.1354046616887032	0.9757130506006966	0.8630500195629047	1.0230900622397945	0.9430700409013497	0.9430700409013497	0.9430700409013497	0.9430700409013497	0.9430700409013497	0.9430700409013497	0.9430700409013497	0.9430700409013497	0.9430700409013497	0.9430700409013497	0.9430700409013497	0.9430700409013497	0.9430700409013497	0.9430700409013497	0.9430700409013497	0.9430700409013497	0.9430700409013497	0.9430700409013497	0.9430700409013497	0.9430700409013497	0.9430700409013497	0.9430700409013497	0.9430700409013497	0.9430700409013497	0.9430700409013497	0.9430700409013497	0.9430700409013497	0.9430700409013497	0.9430700409013497	0.9430700409013497	0.9430700409013497	0.9430700409013497	0.9430700409013497	0.9430700409013497	0.9430700409013497	0.9430700409013497	0.9430700409013497	0.9430700409013497	0.9430700409013497	0.9430700409013497	0.9430700409013497	0.9430700409013497	0.9430700409013497	0.9430700409013497
0.1693423978903738	0.5487245472864632	0.259809435900096	0.19998433624497572	0.5707896670934838	0.4807909477207078	0.25223119145580447	0.4997070389834397	0.39378169411812725	0.27839465329652574	0.21707898984910035	0.20979391651016344	0.4683918714227436	0.2185631929420895	0.1908033465272005	0.30054418263349003	0.33078491371037383	0.5564961354876968	0.5377190354053406	0.2960672977124532	0.7345675784706152	0.22295433881527899	0.4447950332918644	0.9542546921055665	0.7051329758591692	0.7712996530923238	0.6156943995822413	0.757422079406701	0.718191860238685	0.9593008709594997	0.6903911532080632	0.5017915618536288	0.8529687857866834	0.40915274671246676	0.3221524460693973	0.42975387671362547	0.37595316139151136	0.37595316139151136	0.37595316139151136	0.37595316139151136	0.37595316139151136	0.37595316139151136	0.37595316139151136	0.37595316139151136	0.37595316139151136	0.37595316139151136	0.37595316139151136	0.37595316139151136	0.37595316139151136	0.37595316139151136
0.7497121286816477	0.889512390105598	0.7381685696237851	0.6902733292497205	0.6745336035439046	0.7231347455020215	0.8225773804331886	0.6736191052729993	0.8521472097194585	0.8215250551726915	0.8267301641907899	0.6936029971001408	0.7491908666447892	0.6003233935797159	0.7483061226250421	0.8295647878728513	0.7360473421334599	0.677276657183167	0.6865435255431613	0.7759329720665222	0.7556163788212109	0.7606190575494142	0.7353695312928666	0.7420468903553112	0.7195224222397829	0.5312065805913663	0.7351331011893065	0.6331698408903363	0.6331698408903363	0.6331698408903363	0.6331698408903363	0.6331698408903363	0.6331698408903363	0.6331698408903363	0.6331698408903363	0.6331698408903363	0.6331698408903363	0.6331698408903363	0.6331698408903363	0.6331698408903363	0.6331698408903363	0.6331698408903363	0.6331698408903363	0.6331698408903363	0.6331698408903363	0.6331698408903363	0.6331698408903363	0.6331698408903363	0.6331698408903363	0.6331698408903363
0.8314456084345099	0.8532745879539477	0.6151528839253328	0.7317647954714501	0.8245345329952987	0.8556973152001753	0.7552425980790041	0.7335373264387508	0.7079822761852201	0.6902857734415226	0.6772059025476715	0.68985016800695	0.6051208277620954	0.487892085839635	0.44521300268905045	0.6308846320691418	0.5241805073834204	0.5688467956015737	0.7861316032948859	0.6036547027574506	0.6948931530261682	0.6948931530261682	0.6948931530261682	0.6948931530261682	0.6948931530261682	0.6948931530261682	0.6948931530261682	0.6948931530261682	0.6948931530261682	0.6948931530261682	0.6948931530261682	0.6948931530261682	0.6948931530261682	0.6948931530261682	0.6948931530261682	0.6948931530261682	0.6948931530261682	0.6948931530261682	0.6948931530261682	0.6948931530261682	0.6948931530261682	0.6948931530261682	0.6948931530261682	0.6948931530261682	0.6948931530261682	0.6948931530261682	0.6948931530261682	0.6948931530261682	0.6948931530261682	0.6948931530261682
0.9568378337559197	0.9591138708325269	0.8811559205558724	0.8755621453441358	0.7870679671857113	0.9318585984003145	0.7634553125317952	0.7418422584655402	0.7935208364874539	0.7629335861755144	0.7937317657500902	0.7088562180432272	0.7334157627071493	0.7221642151069223	0.8479856466609349	0.8074728813231328	0.6716197824090567	0.709546781060823	0.8595918145499826	0.7070632963037732	0.8181817302883853	0.5760820753225603	0.7337707311538303	0.7005000824492764	0.8103327878379889	0.698840474508698	0.6538653469892819	0.7481997141573858	0.6934269044856528	0.7497194344583418	0.659485965432065	0.6331508819175676	0.7579884745283463	0.6852647213877255	0.6599210243440211	0.7065665505121841	0.7040266038595591	0.7052965771858716	0.7052965771858716	0.7052965771858716	0.7052965771858716	0.7052965771858716	0.7052965771858716	0.7052965771858716	0.7052965771858716	0.7052965771858716	0.7052965771858716	0.7052965771858716	0.7052965771858716	0.7052965771858716
0.7348361809212682	0.4834375876842784	0.5351345337685053	0.553145391624443	0.5284068804455623	0.5074093828350551	0.5296880971478412	0.4132418571253922	0.38523291075424265	0.5816741534527758	0.50525125661335	0.45055077377413544	0.5197185228630486	0.660980521228659	0.5196581776336447	0.3844214140629466	0.43978737405714413	0.49442248891964913	0.4119121260697214	0.46647835940034127	0.4677432296654242	0.4862493142102425	0.5353703840305779	0.558025733654017	0.4897995977246464	0.41679236744436327	0.5363071966739812	0.5672744749841032	0.31745252459993295	0.47835934727660884	0.3986637577501598	0.4886629591952977	0.4436633584727287	0.4436633584727287	0.4436633584727287	0.4436633584727287	0.4436633584727287	0.4436633584727287	0.4436633584727287	0.4436633584727287	0.4436633584727287	0.4436633584727287	0.4436633584727287	0.4436633584727287	0.4436633584727287	0.4436633584727287	0.4436633584727287	0.4436633584727287	0.4436633584727287	0.4436633584727287
0.31392185526333644	0.2697679581667615	0.2905090832551395	0.4154823559243841	0.6213383787396753	0.4124966190329303	0.4499296805596664	0.516151850273685	0.5037069975742031	0.49462224046167075	0.3977747285023343	0.6056086352099905	0.5604062375754152	0.5039113851489406	0.8641516463986759	0.868026126884638	0.6890698048373906	0.6760370601683332	0.8828688045027138	0.7914619943227735	0.6957872028674437	0.6644933023816871	0.5325539760668117	0.6620686495083041	0.6592554904310843	0.5701090786523738	0.5858624270149878	0.7975307369176555	0.8236231926592199	0.7419134981716311	0.9755982743451396	0.8694906064402429	0.619077953976092	0.7233222043468214	0.6712000791614566	0.6712000791614566	0.6712000791614566	0.6712000791614566	0.6712000791614566	0.6712000791614566	0.6712000791614566	0.6712000791614566	0.6712000791614566	0.6712000791614566	0.6712000791614566	0.6712000791614566	0.6712000791614566	0.6712000791614566	0.6712000791614566	0.6712000791614566
1.0545631892124974	0.917535500405674	0.8925457729445565	0.8719927258300412	0.9636136354628808	0.9023275479950393	0.8401703616455048	0.9638693222771632	0.8529511717322079	0.8827154122366246	0.6597485297190584	0.7876931059386576	0.7843650370994766	0.79630490354609	0.7053405940849694	0.7969480307127835	0.8864777504707217	0.8533010329729431	0.9145242686804995	0.8072313982849892	0.7726745551346156	0.8448707113299493	0.8087726332322824	0.8087726332322824	0.8087726332322824	0.8087726332322824	0.8087726332322824	0.8087726332322824	0.8087726332322824	0.8087726332322824	0.8087726332322824	0.8087726332322824	0.8087726332322824	0.8087726332322824	0.8087726332322824	0.8087726332322824	0.8087726332322824	0.8087726332322824	0.8087726332322824	0.8087726332322824	0.8087726332322824	0.8087726332322824	0.8087726332322824	0.8087726332322824	0.8087726332322824	0.8087726332322824	0.8087726332322824	0.8087726332322824	0.8087726332322824	0.8087726332322824
0.7464771673268508	0.4378307226576656	0.6243004310292463	0.4772088620900104	0.19656596267282156	0.5674998770065157	0.3586769904734011	0.43768776764469836	0.5753106832410128	0.4479341650634206	0.4873599880169036	0.5217593706434308	0.8328423661553237	1.112705899894651	0.9032573163867643	0.9113409349870625	0.8143520222199142	0.6464259168931918	1.0897011434214663	1.351370760577699	1.3546855046770427	0.9797619992013974	1.2753995490933998	1.2534887827602064	1.1201507326728284	1.4002359860992701	1.0622178450017676	0.8950111995914795	0.9493937511597489	1.2702736997341928	1.0848797791795919	1.4907281882547403	0.9756728279102208	1.0947299830104773	1.282152087898155	1.2626915044866602	1.386188642769719	1.1968980339366777	1.5236292620140608	1.3179308673192327	1.3986643986281926	1.3582976329737126	1.3582976329737126	1.3582976329737126	1.3582976329737126	1.3582976329737126	1.3582976329737126	1.3582976329737126	1.3582976329737126	1.3582976329737126
0.5646194252868465	0.4343770342367612	0.48066933339111745	0.5606367461162018	0.5736007452470849	0.5980533809579944	0.6150247086306665	0.5498750707691645	0.7160549035027269	0.7215354286284723	0.6814576429421844	0.7867659774230427	0.7324950218971008	0.9188992926498287	0.9361998653991823	0.8829191017929305	0.7931830276217169	0.8099624295775588	0.8402466806964228	0.9078634878313795	1.0253714715367372	0.9736630885863725	0.8947253673140342	1.1912566689618627	0.9691245646805067	1.0801906168211846	1.0801906168211846	1.0801906168211846	1.0801906168211846	1.0801906168211846	1.0801906168211846	1.0801906168211846	1.0801906168211846	1.0801906168211846	1.0801906168211846	1.0801906168211846	1.0801906168211846	1.0801906168211846	1.0801906168211846	1.0801906168211846	1.0801906168211846	1.0801906168211846	1.0801906168211846	1.0801906168211846	1.0801906168211846	1.0801906168211846	1.0801906168211846	1.0801906168211846	1.0801906168211846	1.0801906168211846
0.7004652614909066	0.6371432173825541	0.5265565491114718	0.5867549018359427	0.505986106722545	0.6942249173874193	0.8351289944972263	0.5527803709133106	1.0121774333587408	0.8079257118524497	0.9896880200433027	0.7626321865839103	0.49255253875465405	0.9676908611843767	0.7958787515280564	0.838227807958989	1.0316384038156536	1.0436578211586132	1.0097855989732587	1.0089198389092342	0.7887781640276927	0.7275848833679229	0.6667967372080621	1.1911228163840584	1.1860498242534543	1.118800700488397	1.2249457689732763	0.9480959151303998	1.1439204545282564	1.1060289830236985	1.1249747187759773	1.1249747187759773	1.1249747187759773	1.1249747187759773	1.1249747187759773	1.1249747187759773	1.1249747187759773	1.1249747187759773	1.1249747187759773	1.1249747187759773	1.1249747187759773	1.1249747187759773	1.1249747187759773	1.1249747187759773	1.1249747187759773	1.1249747187759773	1.1249747187759773	1.1249747187759773	1.1249747187759773	1.1249747187759773
0.5641989166159674	0.6454255828635803	0.5406973597811834	0.5642597921037181	0.5852895403918534	0.6029488659154926	0.46205360937696854	0.6515215364503405	0.6415714488303588	0.5203603379622732	0.5072899418843027	0.561029633893723	0.5329480895803403	0.513112352722066	0.7000165444001204	0.5685939747568108	0.5456404976349757	0.5118210928478799	0.5287307952414279	0.5287307952414279	0.5287307952414279	0.5287307952414279	0.5287307952414279	0.5287307952414279	0.5287307952414279	0.5287307952414279	0.5287307952414279	0.5287307952414279	0.5287307952414279	0.5287307952414279	0.5287307952414279	0.5287307952414279	0.5287307952414279	0.5287307952414279	0.5287307952414279	0.5287307952414279	0.5287307952414279	0.5287307952414279	0.5287307952414279	0.5287307952414279	0.5287307952414279	0.5287307952414279	0.5287307952414279	0.5287307952414279	0.5287307952414279	0.5287307952414279	0.5287307952414279	0.5287307952414279	0.5287307952414279	0.5287307952414279
0.6291339292338507	0.5625013752536129	0.5129122976700187	0.6421212442399515	0.6449249880230393	0.5938083961539936	0.5907101555609652	0.8065242980991549	0.5989638641830918	0.6667638273915484	0.6320426750153035	0.7188875382786813	0.5503954243949034	0.6482647584105469	0.7148581069704883	0.6958111943334989	0.7703946836241184	0.7201330122909874	0.645223154476906	0.6398716617227059	0.5713932560231963	0.589508808777281	0.8184441283928363	0.703799806361452	0.6311803352558834	0.5815567980095184	0.6282782434816675	0.6489252246760063	0.7978828962260066	0.7234040604510065	0.7234040604510065	0.7234040604510065	0.7234040604510065	0.7234040604510065	0.7234040604510065	0.7234040604510065	0.7234040604510065	0.7234040604510065	0.7234040604510065	0.7234040604510065	0.7234040604510065	0.7234040604510065	0.7234040604510065	0.7234040604510065	0.7234040604510065	0.7234040604510065	0.7234040604510065	0.7234040604510065	0.7234040604510065	0.7234040604510065
0.6849301441843458	0.775998004691613	0.6199530750552901	0.6420916205821947	0.6634283029626066	0.664234155494417	0.7011359924353125	0.6237894305997176	0.8082297009892764	0.6135235729788452	0.735631288328622	0.6243260851934503	0.54323797252894	0.6470823543173598	0.812661060961694	0.7028586203035022	0.7361725431148065	0.6976974999055204	0.7169844210614167	0.6696874373223441	0.7929231122852364	0.8777073505052532	0.8353152313952448	0.8353152313952448	0.8353152313952448	0.8353152313952448	0.8353152313952448	0.8353152313952448	0.8353152313952448	0.8353152313952448	0.8353152313952448	0.8353152313952448	0.8353152313952448	0.8353152313952448	0.8353152313952448	0.8353152313952448	0.8353152313952448	0.8353152313952448	0.8353152313952448	0.8353152313952448	0.8353152313952448	0.8353152313952448	0.8353152313952448	0.8353152313952448	0.8353152313952448	0.8353152313952448	0.8353152313952448	0.8353152313952448	0.8353152313952448	0.8353152313952448
0.6798982740618186	0.7065559892716781	0.7205662383030278	0.6669860821132562	0.6190280594670338	0.6892607313470549	0.6904763035429495	0.5947955192421898	0.6322004274613433	0.6926248710163342	0.752681074729509	0.7419323828195599	0.7475618792919068	0.702186301679218	0.8100139084303553	0.6085355008473865	0.760112208769036	0.6860525504262448	0.7737973619726456	0.5874493913725192	0.5273742581860972	0.6936690793217966	0.6752558122552361	0.7047064028556725	0.5566923574717645	0.8016409544049005	0.6791666559383325	0.6791666559383325	0.6791666559383325	0.6791666559383325	0.6791666559383325	0.6791666559383325	0.6791666559383325	0.6791666559383325	0.6791666559383325	0.6791666559383325	0.6791666559383325	0.6791666559383325	0.6791666559383325	0.6791666559383325	0.6791666559383325	0.6791666559383325	0.6791666559383325	0.6791666559383325	0.6791666559383325	0.6791666559383325	0.6791666559383325	0.6791666559383325	0.6791666559383325	0.6791666559383325
0.5381839536715406	0.5078047195508532	0.4662185707561616	0.4972619512244327	0.49611438719526685	0.5987314743747053	0.5865580400803554	0.5098350605337505	0.6475363694538516	0.6696005358415215	0.5232415097808852	0.5502755037960841	0.5111783515426886	0.6255017868689704	0.7080779459164048	0.6254822815837249	0.6351828732306368	0.7577558079426279	0.626419667750711	0.7213014766780216	0.6427580712376243	0.5942866432229045	0.5507198778034363	0.41873643764298035	0.4847281577232083	0.4847281577232083	0.4847281577232083	0.4847281577232083	0.4847281577232083	0.4847281577232083	0.4847281577232083	0.4847281577232083	0.4847281577232083	0.4847281577232083	0.4847281577232083	0.4847281577232083	0.4847281577232083	0.4847281577232083	0.4847281577232083	0.4847281577232083	0.4847281577232083	0.4847281577232083	0.4847281577232083	0.4847281577232083	0.4847281577232083	0.4847281577232083	0.4847281577232083	0.4847281577232083	0.4847281577232083	0.4847281577232083
0.7869662344734413	0.6496265433390371	0.6664962667141848	0.6350634337081645	0.785697181625069	0.7950468927396965	0.7100223906162755	0.8100855068625299	0.7200083483612908	0.7325153681980797	0.8737341600751316	0.9106417679285018	0.713837296349513	0.6552787187934438	0.7393985221898814	0.7012189089910734	0.688051583581795	0.7115057759470418	0.8252360091696201	0.6400464263555294	0.7998448011988607	0.7659753310545602	0.6600366706843878	0.7739655027761133	0.7170010867302505	0.7170010867302505	0.7170010867302505	0.7170010867302505	0.7170010867302505	0.7170010867302505	0.7170010867302505	0.7170010867302505	0.7170010867302505	0.7170010867302505	0.7170010867302505	0.7170010867302505	0.7170010867302505	0.7170010867302505	0.7170010867302505	0.7170010867302505	0.7170010867302505	0.7170010867302505	0.7170010867302505	0.7170010867302505	0.7170010867302505	0.7170010867302505	0.7170010867302505	0.7170010867302505	0.7170010867302505	0.7170010867302505
0.30881240627603423	0.4304520919673834	0.3145980313573208	0.26513004603545387	0.2999325515388065	0.2332293058335149	0.36281359645263167	0.29874089683499644	0.30346632978304783	0.31630012906652677	0.33996045644660977	0.247471329608058	0.299723996200698	0.25428324288685067	0.2309748692698141	0.24471574396083484	0.2004069634546287	0.28064297848362496	0.2870291133015843	0.16134129701750702	0.2317982325456183	0.3447639371439158	0.27093225858259395	0.30784809786325484	0.30784809786325484	0.30784809786325484	0.30784809786325484	0.30784809786325484	0.30784809786325484	0.30784809786325484	0.30784809786325484	0.30784809786325484	0.30784809786325484	0.30784809786325484	0.30784809786325484	0.30784809786325484	0.30784809786325484	0.30784809786325484	0.30784809786325484	0.30784809786325484	0.30784809786325484	0.30784809786325484	0.30784809786325484	0.30784809786325484	0.30784809786325484	0.30784809786325484	0.30784809786325484	0.30784809786325484	0.30784809786325484	0.30784809786325484
0.8160781565916088	0.8997344876887446	0.7808168638364009	0.7750857614072648	0.773241971814413	0.7201444140137593	0.8662029921907991	0.6990832155422875	0.8003255676788752	0.8809778790606859	0.968307421419794	0.9173743722009923	0.6373175882746747	0.8020714019213006	0.7531373642965393	0.8282658978460226	0.8408163455598545	0.8626257584535635	0.7782673077941137	0.8082116982318484	0.7469267021601004	0.8922040227669926	0.7922769443609143	0.6884293397878358	0.7403531420743751	0.7403531420743751	0.7403531420743751	0.7403531420743751	0.7403531420743751	0.7403531420743751	0.7403531420743751	0.7403531420743751	0.7403531420743751	0.7403531420743751	0.7403531420743751	0.7403531420743751	0.7403531420743751	0.7403531420743751	0.7403531420743751	0.7403531420743751	0.7403531420743751	0.7403531420743751	0.7403531420743751	0.7403531420743751	0.7403531420743751	0.7403531420743751	0.7403531420743751	0.7403531420743751	0.7403531420743751	0.7403531420743751
0.596257252519591	0.7122631537895644	0.7784669043230853	0.7337672304813648	0.8210266729759064	1.0300723125278282	0.8973777559183732	1.0133231580893494	0.9220471029897266	0.9977282254201579	0.9476024925398174	0.9503437714409642	1.0008281175298093	0.8764798321441251	1.0192883816991318	0.918879238658695	1.0910197907554968	0.9588754874461171	1.2251180996361932	1.1373265533567303	0.9689524486324375	1.0066349008611941	1.177077358174577	1.0260356497086889	1.1655467452110715	1.0902497399692863	1.0972107131441007	1.0707016053203253	1.196753299138561	1.2024102141074555	1.1995817566230083	1.1995817566230083	1.1995817566230083	1.1995817566230083	1.1995817566230083	1.1995817566230083	1.1995817566230083	1.1995817566230083	1.1995817566230083	1.1995817566230083	1.1995817566230083	1.1995817566230083	1.1995817566230083	1.1995817566230083	1.1995817566230083	1.1995817566230083	1.1995817566230083	1.1995817566230083	1.1995817566230083	1.1995817566230083
0.7535999757379787	0.8527440317799266	0.8207613518901359	0.9108191364852715	0.8586735836966456	1.0234668709031547	0.9951449038964367	0.9550752600048955	0.9384338736266313	1.014231564883052	0.966804119216202	0.9786042211131155	1.0410769913645748	1.0753772086552966	0.9859151270468394	0.996994414384604	1.0893315270450927	1.0284742323651879	1.073480685385669	1.0056954238362572	1.0467390704866006	1.0925391372523294	0.9322918172898996	1.077328523676274	1.1110877201294573	1.1289971329663329	1.087832176466995	1.0775070022536446	0.9655046809597797	0.9991447813846217	1.0128844000398916	1.0060145907122566	1.0060145907122566	1.0060145907122566	1.0060145907122566	1.0060145907122566	1.0060145907122566	1.0060145907122566	1.0060145907122566	1.0060145907122566	1.0060145907122566	1.0060145907122566	1.0060145907122566	1.0060145907122566	1.0060145907122566	1.0060145907122566	1.0060145907122566	1.0060145907122566	1.0060145907122566	1.0060145907122566
0.3619798009128858	0.39066254966314	0.4176476737373868	0.4023569048896082	0.295203905871669	0.4953984838138973	0.5059904470410923	0.41872399590027104	0.4996595040821859	0.5733911724234912	0.5766486732682546	0.6971910109259981	0.6760579404124668	0.5482946948553603	0.6516585733009794	0.694564616819166	0.6414730308412951	0.6410221209750797	0.7931252498358039	0.7187290637524768	0.7233196059802276	0.7587306548764708	0.818847839994963	0.8440297457402574	0.7985348737088452	0.701483846335925	0.8728089515295561	1.0450467622438884	0.7543029129667218	0.7318658213486212	0.7430843671576715	0.7430843671576715	0.7430843671576715	0.7430843671576715	0.7430843671576715	0.7430843671576715	0.7430843671576715	0.7430843671576715	0.7430843671576715	0.7430843671576715	0.7430843671576715	0.7430843671576715	0.7430843671576715	0.7430843671576715	0.7430843671576715	0.7430843671576715	0.7430843671576715	0.7430843671576715	0.7430843671576715	0.7430843671576715
0.6013952432487253	0.7475875191121737	0.7012170622114717	0.5913267174645572	0.7139839897395953	0.8944123363484253	0.8432411567924031	0.9229069200602253	1.1816617631132103	1.0192221230967147	0.9873924532206435	1.0819425923679826	0.9537969017329951	0.9102048532194797	1.0123577565887756	1.2215774506777959	1.202481982707242	1.1926533983809129	1.2823446031006622	1.2852989149888894	1.2838217590447758	1.2838217590447758	1.2838217590447758	1.2838217590447758	1.2838217590447758	1.2838217590447758	1.2838217590447758	1.2838217590447758	1.2838217590447758	1.2838217590447758	1.2838217590447758	1.2838217590447758	1.2838217590447758	1.2838217590447758	1.2838217590447758	1.2838217590447758	1.2838217590447758	1.2838217590447758	1.2838217590447758	1.2838217590447758	1.2838217590447758	1.2838217590447758	1.2838217590447758	1.2838217590447758	1.2838217590447758	1.2838217590447758	1.2838217590447758	1.2838217590447758	1.2838217590447758	1.2838217590447758
0.9836812538053774	0.9116439672379801	0.8916396237270686	0.9629659601535935	0.8516292010721503	0.9695765192635217	1.1333158408603594	1.1577005275015508	1.1082581770675959	0.9993855890516105	1.1522724900571384	1.1113294235741098	1.0800311868221306	1.1878120902104101	0.9335999765400916	0.9891494712357065	1.0515007682090596	1.1530044081713462	1.1697855555910521	1.019236295370142	1.0854774363365347	1.183101530459892	0.9712391772516348	1.0945390414649465	1.129504653682378	1.2338189912587096	1.028844352372556	1.1313316718156328	1.1313316718156328	1.1313316718156328	1.1313316718156328	1.1313316718156328	1.1313316718156328	1.1313316718156328	1.1313316718156328	1.1313316718156328	1.1313316718156328	1.1313316718156328	1.1313316718156328	1.1313316718156328	1.1313316718156328	1.1313316718156328	1.1313316718156328	1.1313316718156328	1.1313316718156328	1.1313316718156328	1.1313316718156328	1.1313316718156328	1.1313316718156328	1.1313316718156328
0.491392932910587	0.6594743917938332	0.6819075966545233	0.6765311616607793	0.6344547883750664	0.6040654129761177	0.7466274911209348	0.7801733729679652	0.8703249321582958	0.7986743035150228	0.8007769787812549	0.8447565170566426	0.9608360060872381	0.8988227866856536	0.890112953690301	0.8980695510621614	0.9183763171174204	1.0184446984937714	1.0689322395747543	0.9239028534353619	1.0590783575174332	0.8602510770037424	0.9715278183607426	0.8567158183948288	1.0392879240831259	1.0100806815558994	1.0024694978509967	0.9694349550334407	1.0663067748799273	0.980521886646484	1.0793994323832288	1.0978875075229648	1.0886434699530967	1.0886434699530967	1.0886434699530967	1.0886434699530967	1.0886434699530967	1.0886434699530967	1.0886434699530967	1.0886434699530967	1.0886434699530967	1.0886434699530967	1.0886434699530967	1.0886434699530967	1.0886434699530967	1.0886434699530967	1.0886434699530967	1.0886434699530967	1.0886434699530967	1.0886434699530967
1.4663372192223894	1.005962212616836	1.2512727382023012	1.61021681123261	1.0609623438635452	1.9258957192395112	1.6809757434557604	1.438587014686182	1.8931086370433454	2.321453130405294	2.1238780623767854	1.6955191894042763	1.8677930796948548	2.167276350138849	2.4473101157177077	2.3072932329282785	2.3072932329282785	2.3072932329282785	2.3072932329282785	2.3072932329282785	2.3072932329282785	2.3072932329282785	2.3072932329282785	2.3072932329282785	2.3072932329282785	2.3072932329282785	2.3072932329282785	2.3072932329282785	2.3072932329282785	2.3072932329282785	2.3072932329282785	2.3072932329282785	2.3072932329282785	2.3072932329282785	2.3072932329282785	2.3072932329282785	2.3072932329282785	2.3072932329282785	2.3072932329282785	2.3072932329282785	2.3072932329282785	2.3072932329282785	2.3072932329282785	2.3072932329282785	2.3072932329282785	2.3072932329282785	2.3072932329282785	2.3072932329282785	2.3072932329282785	2.3072932329282785
0.8372433330395586	0.7178522212690392	0.8604888438833186	0.9071514168190968	1.0947834300221382	1.0211607934962423	1.0023491196450367	0.9448612882546841	0.9913211725384614	0.9289953466886913	1.2761224572386414	1.0031910351091882	1.0158776169457695	0.9850673696533843	1.0589362911836666	1.0976849456895914	1.0589181539339214	1.1444184549902148	0.995396514362029	1.207963825398099	1.007949369291474	1.162859510196145	1.1868815379700264	1.2365021389717166	1.2116918384708715	1.2116918384708715	1.2116918384708715	1.2116918384708715	1.2116918384708715	1.2116918384708715	1.2116918384708715	1.2116918384708715	1.2116918384708715	1.2116918384708715	1.2116918384708715	1.2116918384708715	1.2116918384708715	1.2116918384708715	1.2116918384708715	1.2116918384708715	1.2116918384708715	1.2116918384708715	1.2116918384708715	1.2116918384708715	1.2116918384708715	1.2116918384708715	1.2116918384708715	1.2116918384708715	1.2116918384708715	1.2116918384708715
0.4955587849035433	0.7171246013885444	1.0292746149319438	1.0482499753246788	1.1277693078348423	0.8904304330691143	0.9148224029054282	1.020443706471272	1.0128307905249576	1.1011783591652797	1.1597857858440805	1.1391554491621179	1.2505770675381782	1.3315827760179182	1.180594548722818	1.4926486214970913	1.4745058219749017	1.3182930951240859	1.3893339054335496	1.4330786447355117	1.2908688943561342	1.3536877220878754	1.2236309400220837	1.2727346435723015	1.2481827917971926	1.2481827917971926	1.2481827917971926	1.2481827917971926	1.2481827917971926	1.2481827917971926	1.2481827917971926	1.2481827917971926	1.2481827917971926	1.2481827917971926	1.2481827917971926	1.2481827917971926	1.2481827917971926	1.2481827917971926	1.2481827917971926	1.2481827917971926	1.2481827917971926	1.2481827917971926	1.2481827917971926	1.2481827917971926	1.2481827917971926	1.2481827917971926	1.2481827917971926	1.2481827917971926	1.2481827917971926	1.2481827917971926
0.4534045060605934	0.7239605870734133	0.5579975781289058	0.6032005033136946	0.5825409795077389	0.8272930931139145	0.5975330397826238	0.6459217177487536	0.5566531425247273	0.9151016468340135	0.7044742480129839	0.8068925085167904	0.6448501449004423	1.144643070013212	0.917538564187461	0.8761460745851921	1.028998703450388	1.216484496718112	1.2137034580180737	1.0224344680243755	1.1278459588669314	1.0788373044745234	1.2789107317561699	1.2108979156214386	1.3797011546334585	1.1086248753024124	1.2045684258537015	1.2857701749229224	1.1831770677185378	1.271801854103425	1.2274894609109812	1.2274894609109812	1.2274894609109812	1.2274894609109812	1.2274894609109812	1.2274894609109812	1.2274894609109812	1.2274894609109812	1.2274894609109812	1.2274894609109812	1.2274894609109812	1.2274894609109812	1.2274894609109812	1.2274894609109812	1.2274894609109812	1.2274894609109812	1.2274894609109812	1.2274894609109812	1.2274894609109812	1.2274894609109812
0.5175811404496844	0.7889458427309639	0.5800124410004522	0.7630250192009148	0.9213449052850262	0.9217150844780247	1.0043710470563234	0.9005237167283602	1.0097773355869955	1.0866300845101815	0.9130026585792665	1.011045640203031	1.1917675019228398	1.1014065710629355	1.1014065710629355	1.1014065710629355	1.1014065710629355	1.1014065710629355	1.1014065710629355	1.1014065710629355	1.1014065710629355	1.1014065710629355	1.1014065710629355	1.1014065710629355	1.1014065710629355	1.1014065710629355	1.1014065710629355	1.1014065710629355	1.1014065710629355	1.1014065710629355	1.1014065710629355	1.1014065710629355	1.1014065710629355	1.1014065710629355	1.1014065710629355	1.1014065710629355	1.1014065710629355	1.1014065710629355	1.1014065710629355	1.1014065710629355	1.1014065710629355	1.1014065710629355	1.1014065710629355	1.1014065710629355	1.1014065710629355	1.1014065710629355	1.1014065710629355	1.1014065710629355	1.1014065710629355	1.1014065710629355
0.7931164105029621	0.69526206170496	0.7113055391292226	0.627429624539234	0.6689300556053436	0.5681646685879295	0.6038705625794146	0.7310167524326162	0.5738848122277866	0.5380458037277408	0.7095237708627113	0.670993980861995	0.5561858215096901	0.6947433034276418	0.5155397514876421	0.6459905584047432	0.6250119432120941	0.6622215368629412	0.6730790194154193	0.7737879423102445	0.5885694964629299	0.5046096742445131	0.5573721373844238	0.5778037514018586	0.47884319433576045	0.5283234728688095	0.5283234728688095	0.5283234728688095	0.5283234728688095	0.5283234728688095	0.5283234728688095	0.5283234728688095	0.5283234728688095	0.5283234728688095	0.5283234728688095	0.5283234728688095	0.5283234728688095	0.5283234728688095	0.5283234728688095	0.5283234728688095	0.5283234728688095	0.5283234728688095	0.5283234728688095	0.5283234728688095	0.5283234728688095	0.5283234728688095	0.5283234728688095	0.5283234728688095	0.5283234728688095	0.5283234728688095
0.693569413104952	0.6365542902828403	0.8272588749481582	0.6668190461051413	0.8539927147436506	0.8289535061382357	1.0160876014213833	1.0900398149787425	1.0977758979795391	0.9600581083392199	1.0156725675256464	1.2430720015645238	1.0711025678051787	0.998188179562991	1.0291573917240515	1.083730247200895	1.07111153040977	1.0124820739080853	1.000989649179734	1.0076680604342663	1.2252365274934043	1.054609430008249	0.9841049132820303	1.2089354311014138	0.953733524960495	0.920844593239505	0.9372890590999999	0.9372890590999999	0.9372890590999999	0.9372890590999999	0.9372890590999999	0.9372890590999999	0.9372890590999999	0.9372890590999999	0.9372890590999999	0.9372890590999999	0.9372890590999999	0.9372890590999999	0.9372890590999999	0.9372890590999999	0.9372890590999999	0.9372890590999999	0.9372890590999999	0.9372890590999999	0.9372890590999999	0.9372890590999999	0.9372890590999999	0.9372890590999999	0.9372890590999999	0.9372890590999999
0.3421632594093112	0.4505195615945284	0.918475149446515	0.9216665053412345	0.9738114486070482	1.109797918337118	1.0715942575757738	0.8328016957831709	1.0451091378136965	1.2159300225897811	1.0694918829162914	1.3887103725149583	1.1851934804953341	1.1909458403180142	1.4582390493572994	1.2481062709993918	1.6177295268657268	1.1175492781434597	1.4552229012757278	1.5463329172657325	1.3442830747629961	2.1740684223716555	1.6568092057195254	1.9996788522714983	1.889894025093111	1.5020499609392584	1.6959719930161847	1.6959719930161847	1.6959719930161847	1.6959719930161847	1.6959719930161847	1.6959719930161847	1.6959719930161847	1.6959719930161847	1.6959719930161847	1.6959719930161847	1.6959719930161847	1.6959719930161847	1.6959719930161847	1.6959719930161847	1.6959719930161847	1.6959719930161847	1.6959719930161847	1.6959719930161847	1.6959719930161847	1.6959719930161847	1.6959719930161847	1.6959719930161847	1.6959719930161847	1.6959719930161847
0.5790692074673631	0.6315228432837832	0.7230562134571491	0.7948092577402595	0.8257346652389272	0.8974711040925845	0.9068989682722643	0.9863359199009637	1.0847100050311493	1.0473394580421538	1.0723172731943167	1.1127534238283407	0.9952344288756028	1.0412157242498858	1.0721950034008967	1.0881691097555422	1.132919136536196	1.0841849357348292	1.1769682872357572	1.232597704468941	1.3095816573705954	1.1564506847208118	1.2094869459157993	1.1957601373927327	1.118021901679754	1.2109616228667355	1.1644917622732447	1.1644917622732447	1.1644917622732447	1.1644917622732447	1.1644917622732447	1.1644917622732447	1.1644917622732447	1.1644917622732447	1.1644917622732447	1.1644917622732447	1.1644917622732447	1.1644917622732447	1.1644917622732447	1.1644917622732447	1.1644917622732447	1.1644917622732447	1.1644917622732447	1.1644917622732447	1.1644917622732447	1.1644917622732447	1.1644917622732447	1.1644917622732447	1.1644917622732447	1.1644917622732447
0.7260934161981684	0.7532838973220176	0.7348276911118867	0.8175887989067393	0.8197018578079154	0.8227576558690282	0.8450316067190615	0.9740933126424349	0.8777366815537796	0.9691927495073066	0.9387031491617782	1.1183507239216697	1.231845375876265	1.1721810969560733	1.0999257880972573	1.3839054370467185	1.0445300342924524	1.0102655557264535	0.993016443693424	1.0078503609988807	1.0803770331396476	1.0087701044823711	1.0702258933636635	1.1038992680788475	1.011755200261573	1.0578272341702104	1.0578272341702104	1.0578272341702104	1.0578272341702104	1.0578272341702104	1.0578272341702104	1.0578272341702104	1.0578272341702104	1.0578272341702104	1.0578272341702104	1.0578272341702104	1.0578272341702104	1.0578272341702104	1.0578272341702104	1.0578272341702104	1.0578272341702104	1.0578272341702104	1.0578272341702104	1.0578272341702104	1.0578272341702104	1.0578272341702104	1.0578272341702104	1.0578272341702104	1.0578272341702104	1.0578272341702104
0.8301546814013236	0.7886274665087413	0.9051305093000392	0.798627503854262	0.8126582327983555	0.8677635172718923	0.9261603148898879	0.7562263624300226	1.0192919958059596	0.7256364083773171	0.6960742007481847	0.8570122944776088	0.8111766695841945	0.80766363190669	0.878434393058243	0.8549650273912608	0.6830199920393186	0.9289074544946706	0.8289019065100462	0.7590370665674218	0.9067471108171138	0.9016075393884198	0.9461167713493489	0.8847803951976879	0.9821159890757651	0.9334481921367265	0.9334481921367265	0.9334481921367265	0.9334481921367265	0.9334481921367265	0.9334481921367265	0.9334481921367265	0.9334481921367265	0.9334481921367265	0.9334481921367265	0.9334481921367265	0.9334481921367265	0.9334481921367265	0.9334481921367265	0.9334481921367265	0.9334481921367265	0.9334481921367265	0.9334481921367265	0.9334481921367265	0.9334481921367265	0.9334481921367265	0.9334481921367265	0.9334481921367265	0.9334481921367265	0.9334481921367265
0.6265092759805749	0.6925012115365389	0.8674223430345274	0.8197937965018549	0.9335649678833783	0.9518063204011622	0.974903366859736	1.0413795936864185	1.0332388620625608	1.0595480831368311	1.073451989401349	0.9795926680937994	1.061281001767911	1.0778768586019363	1.1116264570856416	1.1580603229500082	1.174204581457423	1.2314207282392649	1.0535404058610283	1.0131556491817053	1.0925774106140653	1.2184014824219704	1.1240415637392935	1.0529949969588084	1.0856810585269416	1.069338027742875	1.069338027742875	1.069338027742875	1.069338027742875	1.069338027742875	1.069338027742875	1.069338027742875	1.069338027742875	1.069338027742875	1.069338027742875	1.069338027742875	1.069338027742875	1.069338027742875	1.069338027742875	1.069338027742875	1.069338027742875	1.069338027742875	1.069338027742875	1.069338027742875	1.069338027742875	1.069338027742875	1.069338027742875	1.069338027742875	1.069338027742875	1.069338027742875
1.094385761714996	0.970044883106926	0.7263056023474028	0.7734671997965066	0.6235462002546488	0.8913071406010707	0.8114572686073872	0.8196000743236839	0.8394658955634602	0.73837304992463	0.7148898175854378	0.6599119679735176	0.7253033246085036	0.7734785651001956	0.873962737560151	0.7611026127008498	0.8560109018802026	0.7473137411791086	0.780835767544607	0.7266947114679794	0.7537652395062931	0.7537652395062931	0.7537652395062931	0.7537652395062931	0.7537652395062931	0.7537652395062931	0.7537652395062931	0.7537652395062931	0.7537652395062931	0.7537652395062931	0.7537652395062931	0.7537652395062931	0.7537652395062931	0.7537652395062931	0.7537652395062931	0.7537652395062931	0.7537652395062931	0.7537652395062931	0.7537652395062931	0.7537652395062931	0.7537652395062931	0.7537652395062931	0.7537652395062931	0.7537652395062931	0.7537652395062931	0.7537652395062931	0.7537652395062931	0.7537652395062931	0.7537652395062931	0.7537652395062931
0.8391687411154983	0.843859658241579	0.8916627466973401	0.9274830608614125	0.842467879780608	0.8483474177981005	0.8953510117144213	0.9674881500425282	1.071746033464767	1.0234404723763628	1.0210603912023946	0.9911083017264396	1.116425358767083	1.0948724247582617	1.0246332657880706	0.9398244389728216	1.1346790082736011	1.0540146473602556	1.1018517448774798	1.046820854657962	1.074336299767721	1.074336299767721	1.074336299767721	1.074336299767721	1.074336299767721	1.074336299767721	1.074336299767721	1.074336299767721	1.074336299767721	1.074336299767721	1.074336299767721	1.074336299767721	1.074336299767721	1.074336299767721	1.074336299767721	1.074336299767721	1.074336299767721	1.074336299767721	1.074336299767721	1.074336299767721	1.074336299767721	1.074336299767721	1.074336299767721	1.074336299767721	1.074336299767721	1.074336299767721	1.074336299767721	1.074336299767721	1.074336299767721	1.074336299767721
0.8044731205707447	0.7817368538357404	0.9809261905155592	0.6721859185476576	1.0552164772278625	0.7681946441092263	0.6634843731292083	0.9190294693071629	0.7903931025872041	0.8150590346429513	0.8727779743103162	1.1104972265570892	1.0813297207402301	1.2012535501532695	1.391920268883806	1.2425285771628005	1.2164674201089063	1.2260834711995217	1.0240423037836024	1.5626077654218624	1.0458552587127645	1.0553704556079349	1.1273795790155001	0.758479928650597	0.967824316459107	1.1636836715912757	1.1436853916865295	1.1536845316389028	1.1536845316389028	1.1536845316389028	1.1536845316389028	1.1536845316389028	1.1536845316389028	1.1536845316389028	1.1536845316389028	1.1536845316389028	1.1536845316389028	1.1536845316389028	1.1536845316389028	1.1536845316389028	1.1536845316389028	1.1536845316389028	1.1536845316389028	1.1536845316389028	1.1536845316389028	1.1536845316389028	1.1536845316389028	1.1536845316389028	1.1536845316389028	1.1536845316389028
0.7976997845204448	0.5943219766651019	0.7463556497889862	0.6022142310913462	0.49532350712953965	0.614613555210135	0.5857326293819108	0.6690093504580442	0.65111797736395	0.69522613735809	0.5559837726483459	0.5457672320581766	0.6635192292818506	0.5918467949399016	0.627009682755885	0.5473863578751585	0.3625071419464862	0.671975647978423	0.5780683797850751	0.46982681924479236	0.5810763618792963	0.40178344329063814	0.6071378342297723	0.6751826939219328	0.6411602640758525	0.6411602640758525	0.6411602640758525	0.6411602640758525	0.6411602640758525	0.6411602640758525	0.6411602640758525	0.6411602640758525	0.6411602640758525	0.6411602640758525	0.6411602640758525	0.6411602640758525	0.6411602640758525	0.6411602640758525	0.6411602640758525	0.6411602640758525	0.6411602640758525	0.6411602640758525	0.6411602640758525	0.6411602640758525	0.6411602640758525	0.6411602640758525	0.6411602640758525	0.6411602640758525	0.6411602640758525	0.6411602640758525
0.7777539287698496	0.8518473375510951	0.8374172222779309	0.7981768390176994	0.6411766295738702	0.902546513278735	0.8720264908393845	0.8215837528067578	0.7498001315270623	0.8330098690497262	0.8073097485565729	0.7299425328965968	0.8461029554712061	0.8887778284510811	0.8443427521873511	0.6977987999143435	0.9937420827044369	0.8474003448959786	0.9020342458688717	0.7396116512160398	0.7961607553702141	0.8251790873750581	0.8548432979739845	0.8784401532695003	0.8197232994597123	0.8254106915766326	0.8225669955181724	0.8225669955181724	0.8225669955181724	0.8225669955181724	0.8225669955181724	0.8225669955181724	0.8225669955181724	0.8225669955181724	0.8225669955181724	0.8225669955181724	0.8225669955181724	0.8225669955181724	0.8225669955181724	0.8225669955181724	0.8225669955181724	0.8225669955181724	0.8225669955181724	0.8225669955181724	0.8225669955181724	0.8225669955181724	0.8225669955181724	0.8225669955181724	0.8225669955181724	0.8225669955181724
1.0881984459801375	0.9638974319085551	1.0785180124575602	0.6324435451008529	0.7769663219086522	0.8419246088573604	1.0401830643612306	0.9688548570986684	1.114434098993365	0.9365610491230849	0.8371469028985979	1.1623520006759076	1.1485028164449826	1.1598826341852921	1.0225724620673364	0.8755876220250268	0.8451932309080301	0.8946781868785932	0.8225605792112245	0.8268594426220566	0.7882841702976797	0.599992077096176	0.9249269312944222	0.7624595041952991	0.7624595041952991	0.7624595041952991	0.7624595041952991	0.7624595041952991	0.7624595041952991	0.7624595041952991	0.7624595041952991	0.7624595041952991	0.7624595041952991	0.7624595041952991	0.7624595041952991	0.7624595041952991	0.7624595041952991	0.7624595041952991	0.7624595041952991	0.7624595041952991	0.7624595041952991	0.7624595041952991	0.7624595041952991	0.7624595041952991	0.7624595041952991	0.7624595041952991	0.7624595041952991	0.7624595041952991	0.7624595041952991	0.7624595041952991
0.8359299049521383	0.7570759112521721	0.6650264425550517	0.8114848590890581	0.7322893944845092	0.8421929210808455	0.7222510076819757	0.7897563406093723	0.8530769903620419	0.7649029996375728	0.7479868568723937	0.8832812899105441	0.8953326137431058	0.774248011905701	0.6644037141974742	0.8331747207579725	0.6657302725942865	0.7927706536356534	0.6880224243932112	0.7200998865741846	0.6652848011234859	0.6926923438488353	0.6926923438488353	0.6926923438488353	0.6926923438488353	0.6926923438488353	0.6926923438488353	0.6926923438488353	0.6926923438488353	0.6926923438488353	0.6926923438488353	0.6926923438488353	0.6926923438488353	0.6926923438488353	0.6926923438488353	0.6926923438488353	0.6926923438488353	0.6926923438488353	0.6926923438488353	0.6926923438488353	0.6926923438488353	0.6926923438488353	0.6926923438488353	0.6926923438488353	0.6926923438488353	0.6926923438488353	0.6926923438488353	0.6926923438488353	0.6926923438488353	0.6926923438488353
0.6198909033331634	0.5571249553325702	0.4342077575126528	0.6510067764167028	0.6037441991139095	0.6093501633169672	0.5871655291788365	0.6253021998376778	0.722577865338245	0.5458886109728474	0.5444398038720125	0.6618340493107234	0.6307276232925836	0.6352879676985617	0.5948630239501109	0.7250679678844938	0.5735136783369382	0.6764653315071336	0.5715411346277276	0.5563629440664717	0.5737510587979295	0.6975172953396802	0.5837800319759279	0.7344256723684662	0.63828055528243	0.644427409874861	0.7982417078716205	0.7355041320259953	0.7092260566459342	0.8571878052967455	0.8475759119913397	0.7800859136943112	0.9354286839195723	0.8577572988069417	0.8577572988069417	0.8577572988069417	0.8577572988069417	0.8577572988069417	0.8577572988069417	0.8577572988069417	0.8577572988069417	0.8577572988069417	0.8577572988069417	0.8577572988069417	0.8577572988069417	0.8577572988069417	0.8577572988069417	0.8577572988069417	0.8577572988069417	0.8577572988069417
0.7590977158226313	0.8053696977167477	0.927200812686962	1.0653922643803455	0.8104705306822912	0.8507397438892442	0.979105480184719	0.9065553840522731	0.9650653739474755	0.9091805953281823	1.0535385082296966	1.0580643424967087	0.996641077024349	0.9543549824716355	0.9730862643062236	0.8369950905409277	0.966692931285953	0.911597064680054	1.0787685831381575	1.1250154565689232	1.1230611903897525	0.9499345659349424	0.9879523992491538	0.9843215308341946	0.9905334449825248	1.0595673523224451	0.9758417767591104	1.0060698927630594	0.9670769277397463	0.9813800555931474	0.9533735106339283	0.9510023137052676	0.9360842857400744	0.9435432997226709	0.9435432997226709	0.9435432997226709	0.9435432997226709	0.9435432997226709	0.9435432997226709	0.9435432997226709	0.9435432997226709	0.9435432997226709	0.9435432997226709	0.9435432997226709	0.9435432997226709	0.9435432997226709	0.9435432997226709	0.9435432997226709	0.9435432997226709	0.9435432997226709
0.6893445325843227	1.0052060602797719	0.8056436731574637	0.8436752826999186	0.8638742470807853	0.8577636460456683	0.996538504986654	0.9989694541370328	1.1853068990338256	1.0386172157865254	0.9310154443788381	1.0435684791444524	0.9926143613299881	1.029408215135612	0.9216237931811592	0.9898966809046573	0.8235112999722813	0.9318397329516821	0.914597911554294	0.8268069463216701	0.8471015446219677	0.836954245471819	0.836954245471819	0.836954245471819	0.836954245471819	0.836954245471819	0.836954245471819	0.836954245471819	0.836954245471819	0.836954245471819	0.836954245471819	0.836954245471819	0.836954245471819	0.836954245471819	0.836954245471819	0.836954245471819	0.836954245471819	0.836954245471819	0.836954245471819	0.836954245471819	0.836954245471819	0.836954245471819	0.836954245471819	0.836954245471819	0.836954245471819	0.836954245471819	0.836954245471819	0.836954245471819	0.836954245471819	0.836954245471819
0.7023491778870764	0.6813851947579412	0.6325883960655581	0.5306690006254869	0.5493581941629547	0.5736409534700553	0.6510493791979762	0.5670424137652939	0.5624836188630863	0.6606787268221623	0.6396239929536437	0.5543926214108813	0.6368075548477814	0.6011007363968831	0.5742774064406013	0.655443694818127	0.46222384903162694	0.5550089650231941	0.5371983892072729	0.579994472930418	0.5601904096820066	0.8907844854805627	0.6718073239671624	0.5602644175840537	0.616035870775608	0.616035870775608	0.616035870775608	0.616035870775608	0.616035870775608	0.616035870775608	0.616035870775608	0.616035870775608	0.616035870775608	0.616035870775608	0.616035870775608	0.616035870775608	0.616035870775608	0.616035870775608	0.616035870775608	0.616035870775608	0.616035870775608	0.616035870775608	0.616035870775608	0.616035870775608	0.616035870775608	0.616035870775608	0.616035870775608	0.616035870775608	0.616035870775608	0.616035870775608
0.762247291577122	0.8508275434957852	0.6563538858858166	0.6996436864509404	0.7880938733209244	0.6064153747383011	0.5945460007419296	0.7743143471708941	0.9374980020036958	0.7318988957662326	0.7193134186491879	0.7762256194837696	0.6809591898466114	0.858815005876325	0.7421574669187678	0.7062176960534994	0.9481227061600898	0.8637551113983362	0.8049667596901017	0.7243457013112816	0.6765240747374278	0.5163898453398076	0.8362661991300923	0.7846945815507335	0.7241169932537747	0.837885459299833	0.7810012262768038	0.7810012262768038	0.7810012262768038	0.7810012262768038	0.7810012262768038	0.7810012262768038	0.7810012262768038	0.7810012262768038	0.7810012262768038	0.7810012262768038	0.7810012262768038	0.7810012262768038	0.7810012262768038	0.7810012262768038	0.7810012262768038	0.7810012262768038	0.7810012262768038	0.7810012262768038	0.7810012262768038	0.7810012262768038	0.7810012262768038	0.7810012262768038	0.7810012262768038	0.7810012262768038
0.8075984324428246	0.8326772384063527	0.8926442553694686	0.8457932096441789	0.8996537485478003	1.091931148036693	1.0761268685685221	1.0569393001837437	1.1004738914261587	1.0735062020117352	1.0679165960947345	1.1549437925032748	1.1170646194436635	1.019525080850283	1.0601681909477176	1.061231047120203	0.9493993560542288	1.130064776342939	1.0904885786520004	1.1246589495034496	1.107573764077725	1.107573764077725	1.107573764077725	1.107573764077725	1.107573764077725	1.107573764077725	1.107573764077725	1.107573764077725	1.107573764077725	1.107573764077725	1.107573764077725	1.107573764077725	1.107573764077725	1.107573764077725	1.107573764077725	1.107573764077725	1.107573764077725	1.107573764077725	1.107573764077725	1.107573764077725	1.107573764077725	1.107573764077725	1.107573764077725	1.107573764077725	1.107573764077725	1.107573764077725	1.107573764077725	1.107573764077725	1.107573764077725	1.107573764077725
0.670989168816608	0.7979229466826983	0.8249045426277637	0.8192554603242838	0.9054088584014993	0.8706054296696616	0.7780963731617148	0.9116884306288924	0.9961837929057038	1.0181695486210636	0.8689645947567759	1.0707804362043198	1.1503143077020017	1.0278698276192242	1.0810210106658216	0.9902763105562711	0.9937462095502541	1.0871321076898481	0.9202767279373307	0.9247815609133843	1.1376104657400141	1.0367045137554858	1.0871574897477498	1.0871574897477498	1.0871574897477498	1.0871574897477498	1.0871574897477498	1.0871574897477498	1.0871574897477498	1.0871574897477498	1.0871574897477498	1.0871574897477498	1.0871574897477498	1.0871574897477498	1.0871574897477498	1.0871574897477498	1.0871574897477498	1.0871574897477498	1.0871574897477498	1.0871574897477498	1.0871574897477498	1.0871574897477498	1.0871574897477498	1.0871574897477498	1.0871574897477498	1.0871574897477498	1.0871574897477498	1.0871574897477498	1.0871574897477498	1.0871574897477498
1.0190912535802672	1.0580634151122805	1.0813475759429139	0.9740469354554074	0.7493749261866517	1.1109581395783275	0.9452248923882758	0.8579979829711087	0.8123996647925715	0.971659347786578	0.8564721582985461	0.7074417259191802	0.7306570128122903	0.9533052429399004	0.8760856548736825	0.8629658427099506	0.7428530150468229	0.8536506700306895	0.7361304755845568	0.9007428507937314	0.8184366631891441	0.8184366631891441	0.8184366631891441	0.8184366631891441	0.8184366631891441	0.8184366631891441	0.8184366631891441	0.8184366631891441	0.8184366631891441	0.8184366631891441	0.8184366631891441	0.8184366631891441	0.8184366631891441	0.8184366631891441	0.8184366631891441	0.8184366631891441	0.8184366631891441	0.8184366631891441	0.8184366631891441	0.8184366631891441	0.8184366631891441	0.8184366631891441	0.8184366631891441	0.8184366631891441	0.8184366631891441	0.8184366631891441	0.8184366631891441	0.8184366631891441	0.8184366631891441	0.8184366631891441
0.782128912559329	0.7474722970434354	0.878239481244471	0.6628533999407156	0.7349695245813811	0.8186346280622894	0.9094072265928003	0.7739380849497869	0.6784623999558245	0.9679398954961997	0.858326970458653	0.640316995368243	0.7803802234737613	0.8522403923030106	1.0365741244201327	0.7623537770826982	0.8171600738226634	0.6621450844545447	1.0314181261599586	0.8283151477557903	0.7883249443756079	0.8600786699837162	0.6806534012814927	0.7703660356326044	0.7703660356326044	0.7703660356326044	0.7703660356326044	0.7703660356326044	0.7703660356326044	0.7703660356326044	0.7703660356326044	0.7703660356326044	0.7703660356326044	0.7703660356326044	0.7703660356326044	0.7703660356326044	0.7703660356326044	0.7703660356326044	0.7703660356326044	0.7703660356326044	0.7703660356326044	0.7703660356326044	0.7703660356326044	0.7703660356326044	0.7703660356326044	0.7703660356326044	0.7703660356326044	0.7703660356326044	0.7703660356326044	0.7703660356326044
0.8389987588418233	0.7221162180408999	0.8501868365328459	0.8238635385077012	0.6714904407745618	0.9438815532203021	0.5799250492894923	0.6998037378553776	0.6731086147392563	0.6477429293654737	0.7315201499406566	0.6306858616147071	0.7219584347109208	0.6349503384618405	0.6118559064437814	0.6990506276804012	0.723253324872845	0.6623317700558143	0.7383152339004987	0.7360455815023351	0.8444938205899041	0.7337166936512791	0.7891052571205915	0.7891052571205915	0.7891052571205915	0.7891052571205915	0.7891052571205915	0.7891052571205915	0.7891052571205915	0.7891052571205915	0.7891052571205915	0.7891052571205915	0.7891052571205915	0.7891052571205915	0.7891052571205915	0.7891052571205915	0.7891052571205915	0.7891052571205915	0.7891052571205915	0.7891052571205915	0.7891052571205915	0.7891052571205915	0.7891052571205915	0.7891052571205915	0.7891052571205915	0.7891052571205915	0.7891052571205915	0.7891052571205915	0.7891052571205915	0.7891052571205915
0.8301596867115065	0.7789163042484037	0.6020200875728339	0.7904217308034722	0.564725438338818	0.6668444520854053	0.8458340820016269	0.7839273174671066	0.8021525764542272	0.8517389195951806	0.855831604698969	0.9617731484898459	1.0406628475308817	0.9853741803097448	0.862588235219523	0.8490814129548343	0.8605874909849285	0.8682222244892512	0.8403764042549442	0.6382250655919443	0.9407421120343017	0.8099470952649956	0.9013173248608237	0.802667899672053	0.9544609434835495	0.7717424124278683	0.9078044528305618	0.7071672586347739	0.8941462210610196	0.8091083918398694	0.9755510951561519	0.8923297434980106	0.8923297434980106	0.8923297434980106	0.8923297434980106	0.8923297434980106	0.8923297434980106	0.8923297434980106	0.8923297434980106	0.8923297434980106	0.8923297434980106	0.8923297434980106	0.8923297434980106	0.8923297434980106	0.8923297434980106	0.8923297434980106	0.8923297434980106	0.8923297434980106	0.8923297434980106	0.8923297434980106
0.7350708445327636	0.8066991238847522	0.8474471871972874	0.6581404146574723	0.8303174359624963	0.8726422212481874	0.959348382975403	0.8216177189124195	0.7958794967108536	1.0158880235169445	0.85126931504271	0.8781616158084908	0.8464123774668008	0.8393038835098087	0.8563924903977606	1.0277333774214104	1.0056565412606544	0.9243191299036233	0.9997565674043982	0.8674534948120134	0.8382091670027094	0.8477611950555424	0.8779836387351363	0.8924677157364739	0.9517883771144079	0.9795005207623917	1.004121531086638	0.8820945445548235	0.9067402863445183	0.828470708460907	0.9193250947636323	0.8738979016122697	0.8738979016122697	0.8738979016122697	0.8738979016122697	0.8738979016122697	0.8738979016122697	0.8738979016122697	0.8738979016122697	0.8738979016122697	0.8738979016122697	0.8738979016122697	0.8738979016122697	0.8738979016122697	0.8738979016122697	0.8738979016122697	0.8738979016122697	0.8738979016122697	0.8738979016122697	0.8738979016122697
0.9048748971773238	0.908058092582905	0.9395300442810651	1.0879601668485601	1.0030011961153977	0.9371730711961506	1.0188948406269083	0.9027834805292821	1.0307765625581071	0.9878870398638163	1.1800958864611975	0.8120618753886883	1.004331380762544	0.9550756427924477	1.0200723459460748	0.8339723593417235	0.8552480234354226	0.8739285465798904	0.9165871267832642	0.7791524238078553	0.8618127128695708	0.820482568338713	0.820482568338713	0.820482568338713	0.820482568338713	0.820482568338713	0.820482568338713	0.820482568338713	0.820482568338713	0.820482568338713	0.820482568338713	0.820482568338713	0.820482568338713	0.820482568338713	0.820482568338713	0.820482568338713	0.820482568338713	0.820482568338713	0.820482568338713	0.820482568338713	0.820482568338713	0.820482568338713	0.820482568338713	0.820482568338713	0.820482568338713	0.820482568338713	0.820482568338713	0.820482568338713	0.820482568338713	0.820482568338713
1.4902643211987912	1.5283228517482474	1.7914600758634573	2.122961520968483	0.7918619501838546	2.1947987331792547	1.735433162071121	1.6139704943919089	1.3971228011238668	1.8827728728969058	0.7131199467608577	2.1954185515904743	0.8376538622631009	1.4272726717696305	1.3003501592392916	1.23196481272939	1.5183204884396901	0.6525505145110907	2.0185487885301447	1.3485043440733324	0.6737355106910627	1.0111199273821976	1.0111199273821976	1.0111199273821976	1.0111199273821976	1.0111199273821976	1.0111199273821976	1.0111199273821976	1.0111199273821976	1.0111199273821976	1.0111199273821976	1.0111199273821976	1.0111199273821976	1.0111199273821976	1.0111199273821976	1.0111199273821976	1.0111199273821976	1.0111199273821976	1.0111199273821976	1.0111199273821976	1.0111199273821976	1.0111199273821976	1.0111199273821976	1.0111199273821976	1.0111199273821976	1.0111199273821976	1.0111199273821976	1.0111199273821976	1.0111199273821976	1.0111199273821976
0.7468733305772833	0.8442364896701331	0.786460849788094	0.76983704617869	0.8953250729482735	0.8516870814772289	0.8543003845147275	0.8626805650974774	0.7346830800014392	0.8011739432387759	0.718069924736524	1.044003478355127	0.9790636590126353	0.8331782906992867	0.9134010245902459	1.0299415465784763	0.9853823301611006	0.9037516617145045	0.8577439944312154	0.9412331946721088	0.8214946870115439	1.0019833692337439	0.9970224843565545	0.8339583486045531	0.8933414860413305	0.8922684766080481	0.9337445479244892	0.759265998602625	0.9260699837432929	0.8426679911729589	0.8426679911729589	0.8426679911729589	0.8426679911729589	0.8426679911729589	0.8426679911729589	0.8426679911729589	0.8426679911729589	0.8426679911729589	0.8426679911729589	0.8426679911729589	0.8426679911729589	0.8426679911729589	0.8426679911729589	0.8426679911729589	0.8426679911729589	0.8426679911729589	0.8426679911729589	0.8426679911729589	0.8426679911729589	0.8426679911729589
0.5685929654587561	0.5960086948399757	0.5811425343594282	0.4860920149569218	0.5419597938169356	0.6403833263260142	0.628205673016366	0.6773247297099885	0.5730763514814888	0.6042583276778386	0.7128844318755414	0.7445315075427882	0.7973987544297675	0.8492362589581484	0.8718793023483384	0.8146604878602222	0.7731656552972107	0.8610848127349515	0.8229780405033091	0.7232031844424683	0.8589800020831748	0.916910502938529	0.899675038621702	1.021787896627443	0.8205482358671953	0.9316787701666428	0.9847976703688491	0.9604912517838563	0.8828334867877724	0.9493381837749866	0.9124515970537165	1.0701659431571773	0.9895389995035055	0.9558011944178894	1.2425509350717154	1.0991760647448023	1.0991760647448023	1.0991760647448023	1.0991760647448023	1.0991760647448023	1.0991760647448023	1.0991760647448023	1.0991760647448023	1.0991760647448023	1.0991760647448023	1.0991760647448023	1.0991760647448023	1.0991760647448023	1.0991760647448023	1.0991760647448023
1.1209008434173129	0.8702420317491821	0.863211366310637	0.7910298039055561	0.8873215049805059	0.7990169654196614	0.8659036678519056	1.007858720258086	0.8844717737902661	0.9405564694893863	0.8192107495882747	0.9643924954060683	0.8804730443774894	0.8795843886768017	0.7427892409842017	0.7807284304944143	0.8664932953290758	0.9111908597780964	0.9399668971607162	1.0211118551299885	0.8284723979313666	0.9681597393898957	0.9263748423342022	0.9676772323337868	1.0389796809795897	1.0767644751282097	1.0297144351172163	1.0728976392500684	0.9478830403750919	1.0036871259842548	1.0069619028176966	0.9600945078592643	1.057796728616281	1.1779976816585176	1.068039683831529	1.1298728763854562	1.099080127189286	1.0862915155001167	0.9547996132771405	1.0960366127901846	1.0254181130336626	1.0254181130336626	1.0254181130336626	1.0254181130336626	1.0254181130336626	1.0254181130336626	1.0254181130336626	1.0254181130336626	1.0254181130336626	1.0254181130336626
1.1129762472877611	0.9224079120476184	0.771293307734755	0.7664673089845268	0.9222643224358292	0.7992971125952626	0.769390113918989	0.8878738091893864	0.7831918201603274	0.8983233096802041	0.9409588863552526	0.7290031774309882	0.9496077985409925	0.9368234838330848	0.9176338664079885	0.8881096028475246	0.9124847786306124	0.8498741428965559	0.9346872779625879	0.8866310273982664	0.9014277775673729	0.843832121173635	0.9116176303679979	0.9046378418754255	0.9586750177120812	0.9316564297937532	0.9316564297937532	0.9316564297937532	0.9316564297937532	0.9316564297937532	0.9316564297937532	0.9316564297937532	0.9316564297937532	0.9316564297937532	0.9316564297937532	0.9316564297937532	0.9316564297937532	0.9316564297937532	0.9316564297937532	0.9316564297937532	0.9316564297937532	0.9316564297937532	0.9316564297937532	0.9316564297937532	0.9316564297937532	0.9316564297937532	0.9316564297937532	0.9316564297937532	0.9316564297937532	0.9316564297937532
0.7887586988938826	0.6558932310642251	0.5894325259496107	0.6371640081222678	0.7069122300514533	0.63899032817225	0.5244364291077566	0.49665880116284955	0.6025435759390309	0.7123826152473901	0.5950577520751129	0.715906045691915	0.5091132608378602	0.6137955518759728	0.68507210502426	0.6993954695061296	0.6428417912509533	0.7150910850443634	0.5806649634713783	0.6555620348194857	0.6082896874739604	0.6167233844701512	0.6533522770093376	0.5741976393786388	0.5658374848550363	0.632957388591632	0.7432810960870924	0.7060604223106302	0.5422451878654044	0.7041925622769332	0.6436055381664775	0.6738990502217054	0.6738990502217054	0.6738990502217054	0.6738990502217054	0.6738990502217054	0.6738990502217054	0.6738990502217054	0.6738990502217054	0.6738990502217054	0.6738990502217054	0.6738990502217054	0.6738990502217054	0.6738990502217054	0.6738990502217054	0.6738990502217054	0.6738990502217054	0.6738990502217054	0.6738990502217054	0.6738990502217054
0.5218201205658856	0.4179493365221654	0.3289918776695845	0.3276478327217339	0.45915334642217165	0.22954646115704797	0.8566017070306212	0.5125571017945177	0.553988924136846	0.3715126324125062	0.7791026901972573	0.10665534598177799	0.5022203095222789	0.6393030494678414	0.43847023411710756	0.3946054324380495	0.6245690112453015	0.3835755519091898	0.4752290574630358	0.16288211181986914	0.36385197070657693	0.40467362331867823	0.17682626690861614	0.7506779776785203	0.5508068517667246	0.223645325690015	0.38722608872836983	0.38722608872836983	0.38722608872836983	0.38722608872836983	0.38722608872836983	0.38722608872836983	0.38722608872836983	0.38722608872836983	0.38722608872836983	0.38722608872836983	0.38722608872836983	0.38722608872836983	0.38722608872836983	0.38722608872836983	0.38722608872836983	0.38722608872836983	0.38722608872836983	0.38722608872836983	0.38722608872836983	0.38722608872836983	0.38722608872836983	0.38722608872836983	0.38722608872836983	0.38722608872836983
0.5524928102709517	0.46069888367492867	0.6081173633893123	0.7427056433526223	0.6335664920115543	0.6872604284105459	1.0114964108361029	1.0204073264863485	0.9941776740455377	1.0408583433576983	1.1690976807985571	1.2382557133365453	1.1635404323659808	1.1908691067519943	1.1018387447878515	1.10679204190455	1.2818748844425076	1.3288496926377862	1.1340058769296322	1.152147190059787	1.1364316553088214	1.2178201347305027	1.2392442116418645	1.2285321731861836	1.2285321731861836	1.2285321731861836	1.2285321731861836	1.2285321731861836	1.2285321731861836	1.2285321731861836	1.2285321731861836	1.2285321731861836	1.2285321731861836	1.2285321731861836	1.2285321731861836	1.2285321731861836	1.2285321731861836	1.2285321731861836	1.2285321731861836	1.2285321731861836	1.2285321731861836	1.2285321731861836	1.2285321731861836	1.2285321731861836	1.2285321731861836	1.2285321731861836	1.2285321731861836	1.2285321731861836	1.2285321731861836	1.2285321731861836
1.0587951122198782	1.0818388759519633	1.1302160378352364	1.158063698403998	1.275345062350843	1.0073772637905276	1.3201499763513465	1.2017130247163363	0.9938525387695586	1.238338390621967	1.1430104550782925	1.2519173651076319	1.103373442565873	1.1832014027269089	1.145673517014271	1.0758691014078923	1.1711329401400221	1.01759856769034	1.0446666452944262	1.2251986436651354	1.0346527952378255	1.1186067923475265	0.8830921250166031	0.9543533078697152	1.026218119611392	1.082237633626723	1.1943374964129656	1.2493299195958956	1.0109832845023217	1.1835892228764082	0.9938811764855635	1.088735199680986	1.088735199680986	1.088735199680986	1.088735199680986	1.088735199680986	1.088735199680986	1.088735199680986	1.088735199680986	1.088735199680986	1.088735199680986	1.088735199680986	1.088735199680986	1.088735199680986	1.088735199680986	1.088735199680986	1.088735199680986	1.088735199680986	1.088735199680986	1.088735199680986
0.7564592232167847	0.4609402723008992	0.8644126179027566	0.7769355982732017	0.8227488034192731	0.7071709303920961	1.3163991614776123	0.9816085053881656	1.001739645511603	1.3741986211203987	0.8358496383866048	1.155968911957547	1.2991768185011803	0.587301169729712	0.9212957662384839	1.3327435229270015	0.4519907941427142	0.5855456497919619	0.9269967240648388	0.9114460612450047	0.768198916858461	1.0232256375502793	0.8661482147843412	1.1241425847362045	0.9864077661880675	0.9056219528617938	0.9931671733977774	1.0234647012625715	1.1007439944999593	1.1549094355613854	1.1923700326860132	1.0998529742515106	1.2830851046209104	1.1138535934959606	1.3547774374611958	1.120948260415936	1.2718443673409823	1.1841569119397746	1.2280006396403784	1.2280006396403784	1.2280006396403784	1.2280006396403784	1.2280006396403784	1.2280006396403784	1.2280006396403784	1.2280006396403784	1.2280006396403784	1.2280006396403784	1.2280006396403784	1.2280006396403784
0.13521709252576197	0.14043328783800824	0.16196826310780083	0.37215641207418054	0.2316364952512367	0.3286698724121264	0.4217210621974728	0.14327126462828735	0.16992935473388493	0.24452393843552395	0.2616415442415554	0.5768467202900597	0.36107472927203127	0.38505509978632557	0.22241346522785774	0.1623548855768109	0.5245072560716395	0.4872006691967639	0.5310523199416501	0.6847121669063685	0.5585926048481203	0.40222633580267125	0.36311730393884983	0.610954518886576	0.4080731027655624	0.3740070955681222	0.9282878068246426	0.4697775432497609	0.7671147809285148	0.1749239772898872	0.339017204723482	0.6947738097736162	0.988487466963865	0.44855306665408	0.766306224052622	1.1039498523710838	0.3567156674690476	0.8788916695925553	0.913202024063968	0.6945577007800263	0.7081142248344194	0.6791497386960328	1.0195132916996137	1.3177090714832833	1.1686111815914484	1.1686111815914484	1.1686111815914484	1.1686111815914484	1.1686111815914484	1.1686111815914484
0.712133337869936	0.7253832393905502	0.975254888279362	1.019768352093203	1.0130367210778783	1.1061341598500054	0.9581729730367473	1.1035109169833037	1.0855354451939665	1.238937643375923	1.0194826986078238	0.961544040453321	0.9567043304015439	1.1038349496366067	1.0452958156330519	0.9936117551573421	1.1700936493835976	1.07430786980952	1.2328897396540137	1.2413940524040052	0.9676840034338199	1.2900988810399157	1.2911938165432777	1.3367955846697688	1.13112173795687	1.1517824594028345	1.2197308616991263	1.313341151918602	1.4472786412785248	1.0652549076883904	1.1410194466129686	1.39246427031941	1.4024604556183458	1.39510385208139	1.4113390417270224	1.4656373056269552	1.2491280730302485	1.4482605857402673	1.5067346890803275	1.3484191345765029	1.3755768376244306	1.5476879387039568	1.4476031653144914	1.015623438407744	1.3950744724952768	1.2053489554515104	1.2053489554515104	1.2053489554515104	1.2053489554515104	1.2053489554515104
1.1006276859805477	1.3041636072241114	1.0660813130386042	1.2510527004426504	1.0684722336798442	1.1605073335929528	1.1398886124076903	1.1306683668795636	1.005091656913746	1.1348290391499158	1.124816439440031	1.010355621530886	1.1392069934469073	1.160813929553056	1.1082212026330636	1.2599279397083707	1.3184041497310155	1.4414497771889843	1.1472985371319562	1.2134673074969107	1.1284211456318427	1.0401075212851043	1.420690740896134	1.1640642656779792	1.23824717889476	1.1210505620856772	1.2895710573525834	1.187673467812649	1.1651245108998396	1.4215402652786926	1.1672552711066075	1.3315857305735634	1.1336386520006645	1.5395692445665254	1.3642522537807633	1.4320848097235586	1.6393888996781605	1.5390320317685569	1.4343731816243166	1.4867026066964366	1.4867026066964366	1.4867026066964366	1.4867026066964366	1.4867026066964366	1.4867026066964366	1.4867026066964366	1.4867026066964366	1.4867026066964366	1.4867026066964366	1.4867026066964366
1.784903091362768	0.7922715317424783	0.8469788205457819	1.3457995725234784	0.7617743049849538	0.6589125235591916	1.2123277696979071	0.824805967042285	0.5034630749709252	0.6641345210066052	0.6641345210066052	0.6641345210066052	0.6641345210066052	0.6641345210066052	0.6641345210066052	0.6641345210066052	0.6641345210066052	0.6641345210066052	0.6641345210066052	0.6641345210066052	0.6641345210066052	0.6641345210066052	0.6641345210066052	0.6641345210066052	0.6641345210066052	0.6641345210066052	0.6641345210066052	0.6641345210066052	0.6641345210066052	0.6641345210066052	0.6641345210066052	0.6641345210066052	0.6641345210066052	0.6641345210066052	0.6641345210066052	0.6641345210066052	0.6641345210066052	0.6641345210066052	0.6641345210066052	0.6641345210066052	0.6641345210066052	0.6641345210066052	0.6641345210066052	0.6641345210066052	0.6641345210066052	0.6641345210066052	0.6641345210066052	0.6641345210066052	0.6641345210066052	0.6641345210066052
0.07624211191051776	0.12443931356593299	0.055007855270414276	0.13519818669673325	0.2800273841193088	0.10114121655626795	0.34791361568519563	0.1672094434198721	0.5340812812431954	0.27785365567518877	0.33245859521730425	0.37114555545859057	0.8229539354966625	0.26964903107035376	0.409370041339978	0.22129518693542588	0.6625235133598717	0.8981390910750607	1.053454824840135	0.3073782024163249	0.6804165136282299	0.6804165136282299	0.6804165136282299	0.6804165136282299	0.6804165136282299	0.6804165136282299	0.6804165136282299	0.6804165136282299	0.6804165136282299	0.6804165136282299	0.6804165136282299	0.6804165136282299	0.6804165136282299	0.6804165136282299	0.6804165136282299	0.6804165136282299	0.6804165136282299	0.6804165136282299	0.6804165136282299	0.6804165136282299	0.6804165136282299	0.6804165136282299	0.6804165136282299	0.6804165136282299	0.6804165136282299	0.6804165136282299	0.6804165136282299	0.6804165136282299	0.6804165136282299	0.6804165136282299
0.3729077292457444	0.24608981140271666	0.9856087117927578	0.6994061269625788	0.9439404466665972	0.4081806049802473	0.9429798905400967	0.7714529172414668	0.5903347687309353	0.5002203574659244	0.5328467235427732	0.7479419068958139	1.1927170513191276	1.3746777007170794	0.6325034259937284	0.9955545715565135	0.9574897532517586	1.1158388012876421	0.9591015189650248	1.379854073309039	1.2868613170944518	0.8679268921917579	1.0490384971533004	0.8386952199466772	0.5547761323492802	0.9298153197420604	0.480242314398809	0.7420423074829634	1.313388609426899	0.75430895811644	1.0896306602719636	0.6824335438321315	0.8860321020520475	0.8860321020520475	0.8860321020520475	0.8860321020520475	0.8860321020520475	0.8860321020520475	0.8860321020520475	0.8860321020520475	0.8860321020520475	0.8860321020520475	0.8860321020520475	0.8860321020520475	0.8860321020520475	0.8860321020520475	0.8860321020520475	0.8860321020520475	0.8860321020520475	0.8860321020520475
0.7970500586645363	0.5826500156574531	0.7049673141799716	0.7623247743619788	0.9176702273792923	0.6949560465734176	0.7260880841349286	0.7697834600348101	0.6876219318492961	0.6387618594288713	0.7929124171486871	0.8830118986518063	0.790277931403467	0.7161470754976683	0.7072938933836189	0.7267662955653726	0.5900732874590536	0.8884267170170055	0.771940853402094	0.5713279660937922	0.6700142406162339	0.5760148122444975	0.7915743511904793	0.6837945817174883	0.6837945817174883	0.6837945817174883	0.6837945817174883	0.6837945817174883	0.6837945817174883	0.6837945817174883	0.6837945817174883	0.6837945817174883	0.6837945817174883	0.6837945817174883	0.6837945817174883	0.6837945817174883	0.6837945817174883	0.6837945817174883	0.6837945817174883	0.6837945817174883	0.6837945817174883	0.6837945817174883	0.6837945817174883	0.6837945817174883	0.6837945817174883	0.6837945817174883	0.6837945817174883	0.6837945817174883	0.6837945817174883	0.6837945817174883
1.0155743936550155	1.0791779376688602	0.9964121626148932	0.9742614562134881	1.1844949630554191	0.9016090590638786	1.0386581109987518	0.8257325725101513	0.664675855989101	0.6836508511444339	0.5844884182665808	0.6340696347055075	0.6340696347055075	0.6340696347055075	0.6340696347055075	0.6340696347055075	0.6340696347055075	0.6340696347055075	0.6340696347055075	0.6340696347055075	0.6340696347055075	0.6340696347055075	0.6340696347055075	0.6340696347055075	0.6340696347055075	0.6340696347055075	0.6340696347055075	0.6340696347055075	0.6340696347055075	0.6340696347055075	0.6340696347055075	0.6340696347055075	0.6340696347055075	0.6340696347055075	0.6340696347055075	0.6340696347055075	0.6340696347055075	0.6340696347055075	0.6340696347055075	0.6340696347055075	0.6340696347055075	0.6340696347055075	0.6340696347055075	0.6340696347055075	0.6340696347055075	0.6340696347055075	0.6340696347055075	0.6340696347055075	0.6340696347055075	0.6340696347055075
1.2385322407829482	0.9714780186469346	0.9171796589168041	1.019210303332113	0.8701696150274727	0.8434457132732391	0.9011653835712139	0.8155113434698198	0.972863372095628	1.0193881079339373	0.9023125550346986	0.7233633608672835	1.0261780976280883	0.793439562854638	0.8845175322896713	0.9867323897333307	0.9521997979688901	1.006489872195446	0.8380642437640381	0.7832809813867889	0.7873754998581771	0.7311198421889588	0.9223580476776868	0.8461987740679101	0.842703266109625	0.8839899592471898	0.8284884600272314	0.6348968548263456	0.7316926574267886	0.7316926574267886	0.7316926574267886	0.7316926574267886	0.7316926574267886	0.7316926574267886	0.7316926574267886	0.7316926574267886	0.7316926574267886	0.7316926574267886	0.7316926574267886	0.7316926574267886	0.7316926574267886	0.7316926574267886	0.7316926574267886	0.7316926574267886	0.7316926574267886	0.7316926574267886	0.7316926574267886	0.7316926574267886	0.7316926574267886	0.7316926574267886
0.11944871808805793	0.11968896087057038	0.21607096309796356	0.16438254302417293	0.23342054603815388	0.3385105024488332	0.4313694319119993	0.5278006551156003	0.5463323823934859	0.4279533674500711	0.2977348925264437	0.3757875421897354	0.5807558585381428	0.9276084065374173	0.6949543895599883	0.9201978727466815	0.7961911076663197	0.7806303595638328	0.9423775646702233	1.3140612532909568	1.192480488943261	1.1709200554142933	0.8893338572364476	1.0491235138977617	0.6949811549668314	0.7683779995282107	0.7828694383406756	0.8518158379389457	0.7304862997858054	1.1295448179094298	0.8527312662735864	1.0508360138061135	0.9517836400398499	0.9517836400398499	0.9517836400398499	0.9517836400398499	0.9517836400398499	0.9517836400398499	0.9517836400398499	0.9517836400398499	0.9517836400398499	0.9517836400398499	0.9517836400398499	0.9517836400398499	0.9517836400398499	0.9517836400398499	0.9517836400398499	0.9517836400398499	0.9517836400398499	0.9517836400398499
0.3876897717259541	0.36463364871847903	0.22103485023686945	0.41795399419469503	0.2236221549129161	0.26692855838879886	0.3632142904031959	0.2419845410792656	0.22092521898370446	0.4371207815730143	0.37104569528121517	0.41637757520721164	0.38377000321585203	0.2887772154023575	0.6087092302284105	0.6961686006698926	0.5937606669954504	0.5650134663576496	0.4560570677286989	0.7624937033351564	0.481312127832127	0.48107919351840656	0.6222092705054701	0.918312481755708	0.5882589318659099	0.9124997509200886	1.1367556285763813	0.8636204754020022	0.8680457270101055	0.8778275308626019	1.0931989735679355	1.1545691043082627	1.445424846846887	1.0340220284904482	1.3369942182487988	1.1543134094241683	1.2456538138364834	1.2456538138364834	1.2456538138364834	1.2456538138364834	1.2456538138364834	1.2456538138364834	1.2456538138364834	1.2456538138364834	1.2456538138364834	1.2456538138364834	1.2456538138364834	1.2456538138364834	1.2456538138364834	1.2456538138364834
0.6776965535498793	0.6873586429506574	0.558193913274588	0.6831092163838955	0.7038033889106451	0.8191802256501697	0.7635020724518611	0.7910229055711337	0.8008969543590917	0.7537597831245112	0.8019573982380094	0.7546625493710525	0.6755543368694533	0.7516806626262461	0.6748787230439677	0.8266132330835694	0.7636136757282296	0.7122426241626052	0.6901660263155628	0.7957312031664824	0.8991141074211664	0.7525073858268326	0.6808691772701353	0.7424030317753199	0.6379394905114883	0.827626409317206	0.6935236754648362	0.7169641699895987	0.740049322259307	0.7475437471842394	0.7262489607702552	0.7368963539772473	0.7368963539772473	0.7368963539772473	0.7368963539772473	0.7368963539772473	0.7368963539772473	0.7368963539772473	0.7368963539772473	0.7368963539772473	0.7368963539772473	0.7368963539772473	0.7368963539772473	0.7368963539772473	0.7368963539772473	0.7368963539772473	0.7368963539772473	0.7368963539772473	0.7368963539772473	0.7368963539772473
1.5874182452670829	0.9324831804809625	1.2377913221276686	1.1033780364812291	1.0284485308902198	0.8741244500043079	1.0223782721231178	1.2228699313093947	0.7920795641026507	1.2921406237924427	1.0654942889111325	1.0802918019502745	1.082042631451252	1.0576807355565712	0.7899367471558718	0.8064696339473323	0.6992909188900358	0.9161267429818181	0.6880086189726583	0.9538028070621695	0.9914104680601941	0.8288059103797993	0.8591617121168611	0.6878080046713393	0.7148875951127265	0.8642225048869382	0.6346567305674822	0.7736864699259197	1.0127702977565571	0.6934852217421026	0.7548653752167644	0.6980991375428708	0.9325377371138286	0.805833824688914	0.8576610307362412	0.8960775788510026	0.97392356896172	0.9350005739063614	0.9350005739063614	0.9350005739063614	0.9350005739063614	0.9350005739063614	0.9350005739063614	0.9350005739063614	0.9350005739063614	0.9350005739063614	0.9350005739063614	0.9350005739063614	0.9350005739063614	0.9350005739063614
0.052688153101771495	0.028426463723124656	0.10970186921459782	0.0578704894583627	0.08743458656415268	0.039801659543772024	0.02842646372312465	0.0	0.546483998371111	0.8716060983934764	0.6104184644078982	0.541381666338969	0.5209114307503806	0.5668343403661201	0.6502071341565375	0.7871106517322686	0.8992595515028402	0.8979656051050547	0.7305595630451156	0.7069640092553868	0.8645313506879021	0.9569404958368921	1.0438617798733785	1.276005589869523	1.0699733530278699	1.1437875377868008	1.0930173891065824	0.8865413729624642	1.05342669948535	1.2118681554207935	1.1491887697355345	0.9477695934705045	1.0484791816030195	1.0484791816030195	1.0484791816030195	1.0484791816030195	1.0484791816030195	1.0484791816030195	1.0484791816030195	1.0484791816030195	1.0484791816030195	1.0484791816030195	1.0484791816030195	1.0484791816030195	1.0484791816030195	1.0484791816030195	1.0484791816030195	1.0484791816030195	1.0484791816030195	1.0484791816030195
0.3405093045447092	0.48260846504446575	0.4809940206055906	0.21345046173819932	0.5710977645374529	0.23387108964821995	0.48723047915322243	0.3959653756790053	0.2643848544338968	0.28090322312541105	0.38880689764099535	0.5233220765856428	0.36235020845964044	0.32370169132483523	0.3062374956952868	0.20041639562224448	0.24733483920698326	0.27181647410636783	0.3412666158729768	0.16826166792650665	0.3050894240222719	0.27139943043247433	0.3555822096344535	0.3769414773343554	0.10909490492789958	0.16920030704386999	0.40009045583807856	0.29093294408837433	0.5889778853917257	0.27434036024182656	0.655520551705249	0.4649304559735378	0.4649304559735378	0.4649304559735378	0.4649304559735378	0.4649304559735378	0.4649304559735378	0.4649304559735378	0.4649304559735378	0.4649304559735378	0.4649304559735378	0.4649304559735378	0.4649304559735378	0.4649304559735378	0.4649304559735378	0.4649304559735378	0.4649304559735378	0.4649304559735378	0.4649304559735378	0.4649304559735378
0.40341364946522257	0.5286777582761691	0.25108955946307354	0.32889872791501973	0.44580721018965214	0.25562185516545305	0.6861519393418092	0.510274260789098	0.5802421796122876	0.5489061849637772	0.6995807033341069	0.6670232690685673	0.6186743721367107	0.6217756414311335	0.35984798284607467	0.8335307966158271	0.607135252921392	0.6803017038918879	0.6697965388250465	0.6724525193602486	0.5852801812283924	0.5626771405895751	0.6706375028170286	0.543704228785163	0.5360114814036864	0.4986261562781096	0.5332071666278723	0.39984169066451947	0.36151428453214063	0.44602969614870247	0.4609612981071961	0.6357859387109649	0.45602817297558024	0.8143253344762799	0.6750590235907744	0.8793320586122075	0.7582901855472997	0.7247968089090667	0.644587172877526	0.6018119789621579	0.6231995759198419	0.6231995759198419	0.6231995759198419	0.6231995759198419	0.6231995759198419	0.6231995759198419	0.6231995759198419	0.6231995759198419	0.6231995759198419	0.6231995759198419
0.4685429020930014	0.7406827804589873	0.6382766272739142	0.6175921725724607	0.7639514944034409	0.6947723142933037	0.8726381301780324	0.8152073512011689	0.8212939554705732	0.7688308829900221	0.8163428813118249	0.7942141783741006	0.8853495659362247	0.6779899474376356	0.7823338150582871	0.8571729824394514	0.7648075589513725	0.7628899445708041	0.7170232866265435	0.9204596034124206	0.7207464794380809	0.9776555365392294	0.754740756272372	0.9218280017878682	0.7471636561245426	0.927632551391421	0.8447995322517918	0.9702175707048956	0.9308554919432536	0.8532785345847451	0.8408561361084498	0.8497702846883912	0.8615412031077906	0.8583010955944205	0.8889748658550753	0.8736379807247479	0.8736379807247479	0.8736379807247479	0.8736379807247479	0.8736379807247479	0.8736379807247479	0.8736379807247479	0.8736379807247479	0.8736379807247479	0.8736379807247479	0.8736379807247479	0.8736379807247479	0.8736379807247479	0.8736379807247479	0.8736379807247479
0.7328663027141534	0.9846729686302467	0.713726506762268	0.7130910134440536	0.7378364993006147	0.6173366962147013	0.6277742015402172	0.7762899527781135	0.593295837029312	0.8617107753930671	0.5253655845254964	0.5184823504226066	0.6408775841726075	0.42342717596649443	0.7101382934583033	0.5967253762361611	0.5442656110424211	0.7503524371418222	0.6264548645016734	0.46270391790751897	0.5548179373795589	0.6130394406869505	0.6021005995691637	0.5594943877086934	0.568469147825727	0.41163250363718634	0.4606092894125388	0.5180132545875774	0.5457902984379178	0.49799749792512643	0.5218938981815221	0.5218938981815221	0.5218938981815221	0.5218938981815221	0.5218938981815221	0.5218938981815221	0.5218938981815221	0.5218938981815221	0.5218938981815221	0.5218938981815221	0.5218938981815221	0.5218938981815221	0.5218938981815221	0.5218938981815221	0.5218938981815221	0.5218938981815221	0.5218938981815221	0.5218938981815221	0.5218938981815221	0.5218938981815221
1.3210501012268905	1.2261826478158737	1.0070168969003663	0.6742277361578795	0.6847256881826291	0.7417400621713532	0.8767428972863622	1.062374618861602	0.8014085840640819	0.4817431394075375	0.4219309841707745	0.9388101775875173	0.6501436949213283	1.2094083548986394	0.8038772766651902	0.6739406911565885	0.5545333505643728	0.6080371309182184	0.8218177607593296	0.3394526982333478	0.7831367365977028	0.6447440648642154	0.972518357309959	0.8434353890419903	1.0006504333518491	1.327511340415638	0.7803136775324645	1.0223573533920278	0.5084750433713704	1.3184492869956803	0.628765027808104	0.6258784100288606	0.8320383779047053	0.8306484900038135	0.3613617190692224	0.596005104536518	0.596005104536518	0.596005104536518	0.596005104536518	0.596005104536518	0.596005104536518	0.596005104536518	0.596005104536518	0.596005104536518	0.596005104536518	0.596005104536518	0.596005104536518	0.596005104536518	0.596005104536518	0.596005104536518
0.8390129182027969	0.8830576765437935	0.9970266302849209	0.7793430820806072	0.7904180295700677	0.9610127477806704	0.9079759903815473	0.8303812151829489	0.798545667458499	0.8034049314798922	0.8133430325414639	0.7708147085769378	0.7091180070581345	0.8075747764711555	0.7366698327926774	0.7435929139126342	0.8362261748938258	0.8731968637982113	0.7209230949162034	0.7215609895815674	0.586704020658614	0.8411197240703203	0.7057977047384494	0.7299511250652565	0.6552945828295302	0.7398539855215848	0.7504796881298805	0.7329524947557444	0.7845200109517654	0.9770033280676537	0.7102202840635461	0.6967814562081525	0.7220729996417584	0.7960557510120169	0.6060682055909283	0.7010619783014727	0.7010619783014727	0.7010619783014727	0.7010619783014727	0.7010619783014727	0.7010619783014727	0.7010619783014727	0.7010619783014727	0.7010619783014727	0.7010619783014727	0.7010619783014727	0.7010619783014727	0.7010619783014727	0.7010619783014727	0.7010619783014727
0.5893684082225961	0.7506860356349895	0.6883701952903493	0.6468064967027212	0.6378667479462642	0.7618190033775445	0.7704622396107516	0.6724098242952812	0.5932605650257251	0.6653398215132512	0.8307747994264788	0.678738975732931	0.6958141151053524	0.7343547126901181	0.7117412379378051	0.7323843082750369	0.715598631540131	0.780941742855267	0.7577255077121071	0.8438063504972354	0.8206747519295111	0.817028691783006	0.6386601874771192	0.9024806623318704	0.7573954371438881	0.7863648792270909	0.6756068857616542	0.8455216396457332	0.855124367756148	0.6760415972890741	0.7227027088754097	0.699372153082242	0.699372153082242	0.699372153082242	0.699372153082242	0.699372153082242	0.699372153082242	0.699372153082242	0.699372153082242	0.699372153082242	0.699372153082242	0.699372153082242	0.699372153082242	0.699372153082242	0.699372153082242	0.699372153082242	0.699372153082242	0.699372153082242	0.699372153082242	0.699372153082242
0.8183565794709929	0.7877061117530886	0.8135097410520116	0.8410251405481544	0.6632850011431172	0.8908202174291542	0.6504455977731867	0.7320221236506012	0.6925840731503441	0.6819619320417649	0.6697383998748438	0.8334591610209151	0.6777175203629552	0.6783109620831537	0.6804076710438458	0.6406473628862347	0.8611612376393727	0.8201933354738318	0.7490015546005854	0.8969926698344007	0.8183813874121453	0.7554061816138757	0.8780184408973818	0.9086601059091165	0.7437336846194074	0.821596976646824	0.8800315528288071	0.9352413683696776	0.7589359788600433	0.8558678504548185	0.5747976559388733	0.7943972646250507	0.684597460281962	0.684597460281962	0.684597460281962	0.684597460281962	0.684597460281962	0.684597460281962	0.684597460281962	0.684597460281962	0.684597460281962	0.684597460281962	0.684597460281962	0.684597460281962	0.684597460281962	0.684597460281962	0.684597460281962	0.684597460281962	0.684597460281962	0.684597460281962
0.2005758802586154	0.20259398314488003	0.20348087953039296	0.2645119593764988	0.3255349738623176	0.3962565518087894	0.47218904253292787	0.6705102827401072	0.6359713481295944	0.7768143201586993	0.8927330919133529	0.9003423532408581	0.9685551683668404	0.890119079909486	0.8590591738941737	0.8079884340092395	0.9265986130887848	0.896619804131287	1.1604887464345892	1.1165447931638457	1.1404201217023333	1.0493807863262457	1.0848798386562641	1.178633389620885	1.115274383361808	1.3282973473793647	1.1144332421717773	1.2213652947755709	1.2213652947755709	1.2213652947755709	1.2213652947755709	1.2213652947755709	1.2213652947755709	1.2213652947755709	1.2213652947755709	1.2213652947755709	1.2213652947755709	1.2213652947755709	1.2213652947755709	1.2213652947755709	1.2213652947755709	1.2213652947755709	1.2213652947755709	1.2213652947755709	1.2213652947755709	1.2213652947755709	1.2213652947755709	1.2213652947755709	1.2213652947755709	1.2213652947755709
0.5693678738389808	0.5752689947605146	0.6196335741081281	0.5142997348466587	0.4983854929566442	0.6217400937891683	0.6364376783173643	0.7541286077076146	0.7986222113332462	0.7319460045065569	0.7620556021066196	0.8030066995979226	0.6277238399938837	0.760465217528685	0.6897542565511203	0.815013031985181	0.9122408493809082	0.8557041398788143	0.9198676342699209	0.923810169655008	0.9601095925050601	1.1325653654717625	0.9511800117394	1.0439431778011508	0.9179990273603982	1.0561025816593117	1.1915974120968735	1.0918469949143343	1.1289042265972513	0.9034963579535936	1.0928460812998442	0.9532557560340683	0.8245224672888354	1.0614993427145516	0.8453077231003145	1.0676562947751107	0.93885332028192	0.9623821335731563	1.0436211329624552	0.9576787164518964	0.9391943493921658	0.958908660697833	0.9869303444172617	0.910222282224914	0.917567443519784	0.9744250177398995	1.0646822454287102	1.019553631584305	1.019553631584305	1.019553631584305
0.19010666206492186	0.0	0.000316270362423919	0.13715989091543204	0.0	0.0	0.005420105633259375	0.005420105633259375	0.11064934067670398	0.08898577875486685	0.057055122882879436	0.057055122882879436	0.0	0.0	0.03193065587198743	0.1282333868555255	0.20026766015641867	0.0	0.1425799965486914	0.1298005307875253	0.369117722831195	0.42742371928365025	0.27942361710169955	0.2797398874641234	0.14414714048069122	0.11064934067670398	0.0031342878639996157	0.0	0.14226372618626748	0.4130771153072839	0.23320870548533887	0.016230023987589638	0.13872703484743185	0.07747852941751074	0.07747852941751074	0.07747852941751074	0.07747852941751074	0.07747852941751074	0.07747852941751074	0.07747852941751074	0.07747852941751074	0.07747852941751074	0.07747852941751074	0.07747852941751074	0.07747852941751074	0.07747852941751074	0.07747852941751074	0.07747852941751074	0.07747852941751074	0.07747852941751074
0.0	0.0	0.0	0.0	0.0	0.0	0.2619130585271574	0.20325787587427832	0.026935052988761168	0.0	0.0	0.0	0.0	0.0	0.009956490940595884	0.20325787587427832	0.0	0.20613664898634085	0.5478823969310134	0.0028787731120625587	0.0	0.4195993898788875	0.27186954946775327	0.0	0.0	0.23497800553839626	0.1571053568816147	0.0	0.6809314739359295	0.1048077016455427	0.2619130585271574	0.6443725303990154	0.4531427944630864	0.4531427944630864	0.4531427944630864	0.4531427944630864	0.4531427944630864	0.4531427944630864	0.4531427944630864	0.4531427944630864	0.4531427944630864	0.4531427944630864	0.4531427944630864	0.4531427944630864	0.4531427944630864	0.4531427944630864	0.4531427944630864	0.4531427944630864	0.4531427944630864	0.4531427944630864
0.5355667804198166	0.6160145432069037	0.755466587382718	0.9432304339484465	0.8147797446303938	0.9153771226676347	0.9255370196400784	1.029007832895111	0.8730179610525199	1.0094049257705997	1.0138760812097733	0.9940883859714009	0.986625165393961	1.0016388282176256	1.054239384998948	0.8888731196562549	1.0493182791840916	1.0671454985333206	0.9681655143240574	0.9826253128041008	1.0196692398109384	1.0011472763075198	1.0011472763075198	1.0011472763075198	1.0011472763075198	1.0011472763075198	1.0011472763075198	1.0011472763075198	1.0011472763075198	1.0011472763075198	1.0011472763075198	1.0011472763075198	1.0011472763075198	1.0011472763075198	1.0011472763075198	1.0011472763075198	1.0011472763075198	1.0011472763075198	1.0011472763075198	1.0011472763075198	1.0011472763075198	1.0011472763075198	1.0011472763075198	1.0011472763075198	1.0011472763075198	1.0011472763075198	1.0011472763075198	1.0011472763075198	1.0011472763075198	1.0011472763075198
0.671812786896751	0.7825430124764271	0.8567792375532051	0.7970552916867705	0.8641038360662451	0.9184034086397137	0.8753793033426355	1.0899081028941968	1.0595690077872957	0.9010818212824602	1.0616081464640974	0.9319275661587239	1.009000545204067	0.9884247159323112	1.0561375595932736	1.0865841002110324	1.0801294548767124	1.0068159534386496	1.0613645066068749	1.0945789843893325	1.0402726244133327	1.105587203161352	1.0729299137873425	1.0729299137873425	1.0729299137873425	1.0729299137873425	1.0729299137873425	1.0729299137873425	1.0729299137873425	1.0729299137873425	1.0729299137873425	1.0729299137873425	1.0729299137873425	1.0729299137873425	1.0729299137873425	1.0729299137873425	1.0729299137873425	1.0729299137873425	1.0729299137873425	1.0729299137873425	1.0729299137873425	1.0729299137873425	1.0729299137873425	1.0729299137873425	1.0729299137873425	1.0729299137873425	1.0729299137873425	1.0729299137873425	1.0729299137873425	1.0729299137873425
0.7355720832059446	0.8698572056557168	0.8955508360211233	0.8837579237456753	0.8707639132396837	0.948655444076579	1.022439305987047	0.9799961521395529	1.1109612250133691	0.998879913108046	0.988629671140003	1.1292258762677465	1.037642306587959	1.0497748742229627	1.0287485758176405	0.9375754217198954	0.9983892965524107	1.1044372575142416	1.0035122438095025	0.9987999173746662	1.0274068636657425	0.9322705463744597	0.9798387050201011	0.9798387050201011	0.9798387050201011	0.9798387050201011	0.9798387050201011	0.9798387050201011	0.9798387050201011	0.9798387050201011	0.9798387050201011	0.9798387050201011	0.9798387050201011	0.9798387050201011	0.9798387050201011	0.9798387050201011	0.9798387050201011	0.9798387050201011	0.9798387050201011	0.9798387050201011	0.9798387050201011	0.9798387050201011	0.9798387050201011	0.9798387050201011	0.9798387050201011	0.9798387050201011	0.9798387050201011	0.9798387050201011	0.9798387050201011	0.9798387050201011
0.5912723558228364	0.9071185611830616	0.9027453980591973	0.996045047733802	0.9895621750648834	0.9301058921128403	0.9020440901958465	0.9225519391970494	0.9002735599121987	1.03814221050091	1.039934169796561	0.9786387684260248	0.9842646303208342	1.0216073813159647	0.995331808905076	1.0520653509438518	1.0377110483295737	1.0631166663848866	1.1254368262455214	1.0942767463152039	1.0942767463152039	1.0942767463152039	1.0942767463152039	1.0942767463152039	1.0942767463152039	1.0942767463152039	1.0942767463152039	1.0942767463152039	1.0942767463152039	1.0942767463152039	1.0942767463152039	1.0942767463152039	1.0942767463152039	1.0942767463152039	1.0942767463152039	1.0942767463152039	1.0942767463152039	1.0942767463152039	1.0942767463152039	1.0942767463152039	1.0942767463152039	1.0942767463152039	1.0942767463152039	1.0942767463152039	1.0942767463152039	1.0942767463152039	1.0942767463152039	1.0942767463152039	1.0942767463152039	1.0942767463152039
[truncated: 6 more columns]
