# Supplementary material for: Neuronal tuning aligns dynamically with object and texture manifolds across the visual hierarchy
Source: Nat Neurosci. 2026 Mar 10;29(4):864–75. doi: 10.1038/s41593-026-02207-1 (PMC13061647; doi:10.1038/s41593-026-02207-1)
Supplement: Supplementary file 10 — Attribution data for time windows 5, 10, 20, 25 and 50 ms, for panel b. Time window specific evolution trajectory of time windows 10, 20, 25 and 50 ms, for panel c. [file 41593_2026_2207_MOESM10_ESM.zip › ExtendedFig4_Source_data/FigureExtended4C_src_normresp_wdw_0-25_DeePSim_mean.csv]

0	1	2	3	4	5	6	7	8	9	10	11	12	13	14	15	16	17	18	19	20	21	22	23	24	25	26	27	28	29	30	31	32	33	34	35	36	37	38	39	40	41	42	43	44	45	46	47	48	49
0.10422451252957761	0.19738651886040454	0.2218319987992198	0.15777828986193218	0.1608969184818607	0.15188941237116801	0.19808805687916328	0.18289474439536846	0.1361190849673955	0.16129506916912076	0.1533349024540153	0.18680246052742297	0.11281133781069355	0.16235727528155577	0.17179166068787025	0.07984110773612957	0.136951828254754	0.15326271614716575	0.12492933507759249	0.13405704705347463	0.11042110312852847	0.12266085015288797	0.19465129845626947	0.11734620671651884	0.11599284220182307	0.1215569267571367	0.18225740946710725	0.10976738514354784	0.16782940113330297	0.15316841513134377	0.12909027569788187	0.15631608957052637	0.15512753544791982	0.15094655282615083	0.11362275051004135	0.10771505664256219	0.14299093774843072	0.11174982465792402	0.12871111769929444	0.1532512100296822	0.08922715916647517	0.13643144954410505	0.11931276847699271	0.11235984516980645	0.145109290796286	0.07681470592552757	0.12480061112632113	0.10080765852592435	0.10080765852592435	0.10080765852592435
0.24630627364967828	0.25108569137938413	0.2152949229145396	0.20806251357979968	0.15976819009336246	0.20332157512115467	0.18056815058948558	0.17004665163917354	0.13718811427083624	0.22029033945420748	0.1296040985013907	0.21515313559248103	0.24843231976471855	0.1591346705598235	0.15699355878505947	0.20483385833811796	0.19942562489402235	0.17093385153602794	0.18351383101317564	0.21173220614597238	0.1701868824337665	0.18898226827823195	0.14343398855252112	0.157379168742471	0.18932074312448574	0.18047140044722557	0.15532689106579345	0.12704350109235552	0.11606502223926278	0.15109797749483678	0.15719960882262674	0.24477021357577194	0.24460788286277996	0.16665254238361824	0.12485432524660746	0.14575343381511285	0.14575343381511285	0.14575343381511285	0.14575343381511285	0.14575343381511285	0.14575343381511285	0.14575343381511285	0.14575343381511285	0.14575343381511285	0.14575343381511285	0.14575343381511285	0.14575343381511285	0.14575343381511285	0.14575343381511285	0.14575343381511285
0.1467451530588238	0.04721624247461666	0.07612919899361754	0.07555795168379358	0.1597248702890668	0.03700593999252513	0.08911510004679851	0.056513252967538945	0.06404289750155216	0.10943984561864352	0.07480603172767475	0.08137267711341006	0.04389785324249501	0.04948793317502409	0.07138742275987073	0.1640262606866795	0.15690520828724727	0.1551179227006758	0.16067259787623528	0.0807355345106543	0.020815588197201616	0.11311824853217547	0.10573711069976097	0.03222545039463587	0.07845610284614056	0.10993767354006596	0.07765503225775781	0.14958872463925485	0.11503369890208268	0.03285296576072668	0.1160896657284186	0.0627258760611871	0.1681447380912668	0.11543530707622694	0.11543530707622694	0.11543530707622694	0.11543530707622694	0.11543530707622694	0.11543530707622694	0.11543530707622694	0.11543530707622694	0.11543530707622694	0.11543530707622694	0.11543530707622694	0.11543530707622694	0.11543530707622694	0.11543530707622694	0.11543530707622694	0.11543530707622694	0.11543530707622694
0.3578648408235832	0.2743325191688142	0.16253424211903358	0.19812234404382603	0.2442477834273535	0.1715899570441314	0.203530611441959	0.2013183490718839	0.1571731493910075	0.18488744602968313	0.16306038191010339	0.20465649593924273	0.17682194904495369	0.27930295120994225	0.16042293319592024	0.13432869091158023	0.15790184270912277	0.14259995514091342	0.15027477134047781	0.14237301415014283	0.14392269344546607	0.14315789391782047	0.14087387783405578	0.20992251362465658	0.1413708340849361	0.128829839440656	0.09700787088858866	0.18535571217579935	0.11481873395200837	0.13454747375025677	0.1013671147328468	0.18279500708596672	0.12936552833418233	0.15320523857168195	0.1865841088103409	0.18291373470123637	0.17200817785142114	0.15363479360622856	0.16282148572882482	0.16282148572882482	0.16282148572882482	0.16282148572882482	0.16282148572882482	0.16282148572882482	0.16282148572882482	0.16282148572882482	0.16282148572882482	0.16282148572882482	0.16282148572882482	0.16282148572882482
0.3383518128784104	0.33130950393288877	0.2356046449480351	0.2835028498181906	0.28974932376058526	0.2978634441212401	0.30762804754106404	0.3264599680449468	0.32289026607103866	0.29795219623554814	0.3342799349000942	0.3668725787582595	0.28855992542333825	0.3020687125476605	0.38605277153483897	0.3010552530711035	0.38207340010082474	0.30269452925357193	0.349824743984	0.43668858460295973	0.36814967658789804	0.26817789454198254	0.3425213864669219	0.321093567132732	0.31034598097320415	0.31989059246537094	0.3994517298143954	0.295707249213201	0.4042038507832695	0.2942806300946991	0.3492422404389843	0.3492422404389843	0.3492422404389843	0.3492422404389843	0.3492422404389843	0.3492422404389843	0.3492422404389843	0.3492422404389843	0.3492422404389843	0.3492422404389843	0.3492422404389843	0.3492422404389843	0.3492422404389843	0.3492422404389843	0.3492422404389843	0.3492422404389843	0.3492422404389843	0.3492422404389843	0.3492422404389843	0.3492422404389843
0.5213274105139236	0.6071925623227267	0.5937256718625388	0.4590196384076395	0.698532665259939	0.7020887320493437	0.5898848746814844	0.5885952371753227	0.5652825090160362	0.5072257413643445	0.706099173715151	0.5662804687831618	0.5739399556077879	0.52844942781205	0.5560710189270006	0.623669485515371	0.4909109438520782	0.5227850322076715	0.5704164190313514	0.4386264653449243	0.4962817542049823	0.6212639480245914	0.4704101347512587	0.6000868684812548	0.6170806876598066	0.5888920888935786	0.5527710810233483	0.47349790887947224	0.3786790718206906	0.5413023900483422	0.5651320148624658	0.5303897128549329	0.6801152384158342	0.6384809398633426	0.6517358285007225	0.8094837006050353	0.5490813654474372	0.6115300140746259	0.5982370929439735	0.48798176014721945	0.5431094265455965	0.5431094265455965	0.5431094265455965	0.5431094265455965	0.5431094265455965	0.5431094265455965	0.5431094265455965	0.5431094265455965	0.5431094265455965	0.5431094265455965
0.44813425355232706	0.45166491884890625	0.4024965038601755	0.36054423723511364	0.31994109190298947	0.34549108791290745	0.3725519513796345	0.26729505994615255	0.39438877733121497	0.4000141365405659	0.42331798946846977	0.3937631519090771	0.4141573021934408	0.3174180936528016	0.22849966405336855	0.25926494315243653	0.35349279311774506	0.32294042977313075	0.3406693979342595	0.4370818813502811	0.23299502462562516	0.1873237369442447	0.3758549024184398	0.44380208765050033	0.3426350191424798	0.20806971258113396	0.2753523658618069	0.2753523658618069	0.2753523658618069	0.2753523658618069	0.2753523658618069	0.2753523658618069	0.2753523658618069	0.2753523658618069	0.2753523658618069	0.2753523658618069	0.2753523658618069	0.2753523658618069	0.2753523658618069	0.2753523658618069	0.2753523658618069	0.2753523658618069	0.2753523658618069	0.2753523658618069	0.2753523658618069	0.2753523658618069	0.2753523658618069	0.2753523658618069	0.2753523658618069	0.2753523658618069
0.5066852743721821	0.4855329481703784	0.44913521727463623	0.43974545935621945	0.5011024536894685	0.4590187576975902	0.4217844807465805	0.5281491020619191	0.5229477555611067	0.510976428581962	0.5041987257632641	0.5047462374833293	0.4411319480811335	0.4921653078406329	0.42898272556433936	0.4858630387127777	0.5243228087455297	0.539058226035577	0.47851222905221175	0.5555305883538341	0.7263289021353099	0.7028929603587264	0.7114854214966577	0.6225597070059368	0.5485424053876328	0.47644962553269715	0.5705539751468027	0.5235018003397499	0.5235018003397499	0.5235018003397499	0.5235018003397499	0.5235018003397499	0.5235018003397499	0.5235018003397499	0.5235018003397499	0.5235018003397499	0.5235018003397499	0.5235018003397499	0.5235018003397499	0.5235018003397499	0.5235018003397499	0.5235018003397499	0.5235018003397499	0.5235018003397499	0.5235018003397499	0.5235018003397499	0.5235018003397499	0.5235018003397499	0.5235018003397499	0.5235018003397499
0.12092173027632826	0.0955508936237837	0.1999532231546731	0.15883179456703797	0.10309457987634275	0.15686387623061498	0.07902352638051512	0.11708207496437706	0.09099012270057817	0.12416736138931267	0.13596726830641478	0.14335573765275858	0.14575533970028767	0.15165126466396064	0.12006604076562424	0.09813635484600156	0.10222261108912274	0.08813840749037888	0.1677102412239311	0.12490439101615058	0.08938650588359574	0.10956572371143698	0.07368131453976358	0.1119103791886265	0.17149049651016277	0.12496910410935731	0.14818936228026075	0.07539159268804732	0.15854116133473917	0.09635630116569127	0.07568979118151994	0.1305475418582782	0.090183971436424	0.1955336003868557	0.14285878591163984	0.14285878591163984	0.14285878591163984	0.14285878591163984	0.14285878591163984	0.14285878591163984	0.14285878591163984	0.14285878591163984	0.14285878591163984	0.14285878591163984	0.14285878591163984	0.14285878591163984	0.14285878591163984	0.14285878591163984	0.14285878591163984	0.14285878591163984
0.16074043975002122	0.1554563026122638	0.23318207765155155	0.13766063861680689	0.13273969485481352	0.1103883225394302	0.13454697177786296	0.14866410397386987	0.2643439790864516	0.19394985795877637	0.15543687868659692	0.27174545780073334	0.21128601880747272	0.2607650373084357	0.20356944065896487	0.2379609023508933	0.14384264274956993	0.12418567250094402	0.14213378408386404	0.2109470604089112	0.3827377138104531	0.2477757257240454	0.32959974967335387	0.10658546038199099	0.2618076525517588	0.21101665058565128	0.2629796129773093	0.3522887475154368	0.323975359667077	0.2284356988248964	0.14159181538523183	0.26037593957479255	0.3162287438819653	0.28830234172837893	0.28830234172837893	0.28830234172837893	0.28830234172837893	0.28830234172837893	0.28830234172837893	0.28830234172837893	0.28830234172837893	0.28830234172837893	0.28830234172837893	0.28830234172837893	0.28830234172837893	0.28830234172837893	0.28830234172837893	0.28830234172837893	0.28830234172837893	0.28830234172837893
0.3846574372066394	0.29937706353750027	0.31715821207965345	0.29207987920078576	0.3356432162270676	0.2762851305984747	0.20167143150121922	0.3597721199104221	0.17904041482275876	0.2799134040172627	0.3451394288330547	0.25079003148107953	0.36595398610211866	0.40220788507042604	0.3425125640079229	0.30572524108036286	0.3535079664116855	0.3944046854555479	0.2570336238110578	0.38664157520111686	0.3304052067925746	0.3376145251583132	0.3261654552434257	0.4955166736114854	0.4135487369969802	0.36840259363664585	0.3763510583699874	0.3722187713537045	0.42383449817780394	0.3940404353144274	0.44952801835207734	0.42178422683325234	0.42178422683325234	0.42178422683325234	0.42178422683325234	0.42178422683325234	0.42178422683325234	0.42178422683325234	0.42178422683325234	0.42178422683325234	0.42178422683325234	0.42178422683325234	0.42178422683325234	0.42178422683325234	0.42178422683325234	0.42178422683325234	0.42178422683325234	0.42178422683325234	0.42178422683325234	0.42178422683325234
0.2759042320133967	0.2788890281710937	0.3628197366403863	0.3342620853743892	0.31394244962767015	0.2786797420311262	0.3036307526783392	0.34730709538771515	0.33685539053773944	0.41820958754228266	0.3817489421553011	0.3668315957241784	0.4144624003457037	0.5499709916650202	0.4840630459986529	0.5134587536588918	0.542275704819414	0.6191746951540275	0.5282997746939949	0.6461390135223808	0.5449823308102629	0.5366741505964127	0.4892249037187694	0.715275338654337	0.5879497484052392	0.6679121409457608	0.7028216873618278	0.807793870604688	0.7858293206615613	0.8151879395092757	0.8006739689655694	0.8079309542374226	0.8079309542374226	0.8079309542374226	0.8079309542374226	0.8079309542374226	0.8079309542374226	0.8079309542374226	0.8079309542374226	0.8079309542374226	0.8079309542374226	0.8079309542374226	0.8079309542374226	0.8079309542374226	0.8079309542374226	0.8079309542374226	0.8079309542374226	0.8079309542374226	0.8079309542374226	0.8079309542374226
0.38276154901622167	0.4279719502126484	0.4161967491688702	0.4192453506159251	0.33622043175321314	0.3501019200386008	0.30758879184771903	0.3814067870645345	0.29364653835351373	0.35214460929283603	0.3696470255864452	0.4004835157374219	0.42058622683937147	0.40313581268323345	0.3528573912070354	0.43941975395499344	0.4139217299199204	0.38910156459830403	0.2900203687081981	0.42413244726605714	0.42842384184691407	0.38441545285647916	0.3212352411486412	0.3535483307469589	0.4070313507558789	0.490850718795449	0.37143044934293334	0.25596088620767443	0.3885364883540702	0.30559380801301705	0.22794917720096308	0.26677149260699007	0.26677149260699007	0.26677149260699007	0.26677149260699007	0.26677149260699007	0.26677149260699007	0.26677149260699007	0.26677149260699007	0.26677149260699007	0.26677149260699007	0.26677149260699007	0.26677149260699007	0.26677149260699007	0.26677149260699007	0.26677149260699007	0.26677149260699007	0.26677149260699007	0.26677149260699007	0.26677149260699007
0.39036578210723155	0.24965328984220897	0.34533854007303294	0.3438359851210964	0.2969277363412592	0.26475545541261003	0.2280903510039645	0.3870227730955409	0.2912312166327717	0.2665015521897044	0.28563874336389644	0.34161665128987945	0.21983740251634298	0.22486352311372765	0.3161056754757002	0.34533550681290814	0.29593727297144	0.43312432623814723	0.36034968840162274	0.2814777194399858	0.355751047079992	0.29641875381497024	0.5385682981351241	0.5021670271361881	0.5962315452871618	0.3915154388096017	0.3655772324092568	0.4507923170289811	0.4867789727263892	0.40246848185607387	0.43608094690398413	0.46214964007417914	0.4491152934890817	0.4491152934890817	0.4491152934890817	0.4491152934890817	0.4491152934890817	0.4491152934890817	0.4491152934890817	0.4491152934890817	0.4491152934890817	0.4491152934890817	0.4491152934890817	0.4491152934890817	0.4491152934890817	0.4491152934890817	0.4491152934890817	0.4491152934890817	0.4491152934890817	0.4491152934890817
0.21752815329691297	0.2497892364006986	0.2761271190425724	0.24538231367733235	0.12671916128368027	0.2207019735951327	0.1685602888440146	0.1865485013070133	0.1839324269107252	0.13250146024344822	0.13405918124065036	0.1173341364154215	0.28067466698131455	0.17355825443961934	0.14164610975582131	0.20776318415421882	0.22432979200068426	0.15005809423014863	0.17107692863569807	0.15177593157948518	0.13476251739874445	0.24319332153997966	0.1011294751773815	0.1573466509147649	0.14216817180052763	0.2113635148474878	0.08435824038915438	0.13797535490828658	0.14932268550434893	0.14645609764799067	0.14788939157616982	0.14788939157616982	0.14788939157616982	0.14788939157616982	0.14788939157616982	0.14788939157616982	0.14788939157616982	0.14788939157616982	0.14788939157616982	0.14788939157616982	0.14788939157616982	0.14788939157616982	0.14788939157616982	0.14788939157616982	0.14788939157616982	0.14788939157616982	0.14788939157616982	0.14788939157616982	0.14788939157616982	0.14788939157616982
0.28199152342758826	0.3208485573717203	0.2325836115083732	0.26535878615068176	0.21004695430912373	0.2824171622321261	0.22495403687593615	0.2002635700406035	0.19991566580164785	0.23920558859330251	0.22954306282351208	0.12880208817212532	0.20531432921881201	0.23189305674751398	0.17607400405217902	0.25490404280190426	0.2733261569178218	0.17758121686939718	0.2119476632431561	0.33211764958429874	0.18047459363069504	0.2760702852437934	0.23869085723007755	0.2573805712369355	0.2573805712369355	0.2573805712369355	0.2573805712369355	0.2573805712369355	0.2573805712369355	0.2573805712369355	0.2573805712369355	0.2573805712369355	0.2573805712369355	0.2573805712369355	0.2573805712369355	0.2573805712369355	0.2573805712369355	0.2573805712369355	0.2573805712369355	0.2573805712369355	0.2573805712369355	0.2573805712369355	0.2573805712369355	0.2573805712369355	0.2573805712369355	0.2573805712369355	0.2573805712369355	0.2573805712369355	0.2573805712369355	0.2573805712369355
0.2721683732245889	0.2763209756383941	0.22554023813640234	0.2349154742688533	0.2685392759622309	0.18885329050063843	0.178462410297614	0.2646531432204564	0.20507404153915232	0.19240992710925545	0.23624300746800783	0.18342963675935492	0.17027250682953438	0.26428445078524204	0.31171100703149024	0.26391059764922087	0.20806212106113686	0.19439978736638042	0.22315606384543907	0.23509639928474652	0.2603245643814029	0.25348345773624126	0.21375727129304323	0.23362036451464221	0.23362036451464221	0.23362036451464221	0.23362036451464221	0.23362036451464221	0.23362036451464221	0.23362036451464221	0.23362036451464221	0.23362036451464221	0.23362036451464221	0.23362036451464221	0.23362036451464221	0.23362036451464221	0.23362036451464221	0.23362036451464221	0.23362036451464221	0.23362036451464221	0.23362036451464221	0.23362036451464221	0.23362036451464221	0.23362036451464221	0.23362036451464221	0.23362036451464221	0.23362036451464221	0.23362036451464221	0.23362036451464221	0.23362036451464221
0.6428381616852838	0.5329923906285144	0.3826699432906285	0.46385703455063915	0.4242107023154434	0.3413496260032415	0.33557277788890694	0.40335896450058617	0.39856016070106004	0.45318085808476816	0.4227729387991401	0.2906703182204987	0.3876598506357564	0.4501249123733127	0.5637901516913422	0.40279314403374283	0.5545243285201316	0.46900275102178063	0.3390066448018265	0.4288769328551266	0.5631424921224889	0.38199269727030516	0.418763688710469	0.3459056189262748	0.6333114392955465	0.48419914092710725	0.5904583163348199	0.5618030099761716	0.44357948595045577	0.35088591140068254	0.39723269867556915	0.39723269867556915	0.39723269867556915	0.39723269867556915	0.39723269867556915	0.39723269867556915	0.39723269867556915	0.39723269867556915	0.39723269867556915	0.39723269867556915	0.39723269867556915	0.39723269867556915	0.39723269867556915	0.39723269867556915	0.39723269867556915	0.39723269867556915	0.39723269867556915	0.39723269867556915	0.39723269867556915	0.39723269867556915
0.17260390436155795	0.2986012557108075	0.2902009829809236	0.2606801214297863	0.24180153719809294	0.1475536725291503	0.15988097608038282	0.15923629169545261	0.1586566555422755	0.1811710821740584	0.20212669064985442	0.1280120446131313	0.16192728029992223	0.16564694267956784	0.17407516707738876	0.1085611865242303	0.1562665949773895	0.1407015789928752	0.15516567458093947	0.21322864617629272	0.15460121377623282	0.11908257867090775	0.0716608585806009	0.1644120133299657	0.1779730511343438	0.19432991060210175	0.16150830707669214	0.24514066518729632	0.20020459021470532	0.21973171882874531	0.1727804017906397	0.1110138880573575	0.1418971449239986	0.1418971449239986	0.1418971449239986	0.1418971449239986	0.1418971449239986	0.1418971449239986	0.1418971449239986	0.1418971449239986	0.1418971449239986	0.1418971449239986	0.1418971449239986	0.1418971449239986	0.1418971449239986	0.1418971449239986	0.1418971449239986	0.1418971449239986	0.1418971449239986	0.1418971449239986
0.4693890018282067	0.4253504282684612	0.359419101383562	0.414508787022624	0.39789024975366805	0.43815001159694694	0.41949599746222316	0.32548374180297474	0.39774072603952804	0.464984515816193	0.30970153883509427	0.4350036111692018	0.40734584819645464	0.4277996120683424	0.4083933491083457	0.35421169331636637	0.4443696499098791	0.40689165461783555	0.5513595163821675	0.5099188810610131	0.5892542434496003	0.49855437970382344	0.602700002562611	0.5356520968039339	0.45793463630730524	0.4622065927015645	0.4457125690994606	0.5323071569336717	0.45615104661465955	0.573556092399585	0.4639527140600495	0.5188561855594168	0.6867171563992975	0.5932473507263966	0.5937019125325482	0.5934746316294723	0.5934746316294723	0.5934746316294723	0.5934746316294723	0.5934746316294723	0.5934746316294723	0.5934746316294723	0.5934746316294723	0.5934746316294723	0.5934746316294723	0.5934746316294723	0.5934746316294723	0.5934746316294723	0.5934746316294723	0.5934746316294723
0.37298465518835217	0.26687623399750676	0.26757053393174945	0.303967953738989	0.25831733316043065	0.21020943603609724	0.18334822808159257	0.20905476554773805	0.23597899638684633	0.18933992758589036	0.17981478351128574	0.2644320451800375	0.2326788710953572	0.20361527089350429	0.21567905328698447	0.22646023644293162	0.3242624994570331	0.33321344599095676	0.28226432058702916	0.22362158220233141	0.2916006595521163	0.25885746097222995	0.27977197325271336	0.25767843883800196	0.2576504770685816	0.24021858783971264	0.26637499597355924	0.2893840246885422	0.27787951033105074	0.27787951033105074	0.27787951033105074	0.27787951033105074	0.27787951033105074	0.27787951033105074	0.27787951033105074	0.27787951033105074	0.27787951033105074	0.27787951033105074	0.27787951033105074	0.27787951033105074	0.27787951033105074	0.27787951033105074	0.27787951033105074	0.27787951033105074	0.27787951033105074	0.27787951033105074	0.27787951033105074	0.27787951033105074	0.27787951033105074	0.27787951033105074
0.07543364122833093	0.1597543740639173	0.1224625443923206	0.05184227396354857	0.0801405364921056	0.09904730378471126	0.07636113058851882	0.067335297015063	0.10495362129408761	0.17063260420442863	0.06305810788915929	0.1061461650849189	0.04928758359264244	0.07020971693520964	0.07782564332312175	0.1296555010745363	0.09025670784182675	0.06182899323271997	0.09901724259502741	0.1350975163651501	0.029439451879813498	0.04299159617464775	0.08772128442239743	0.0876397854253623	0.14544824436298953	0.07748006034968419	0.07918254973085403	0.1059434720931857	0.10695025409400435	0.10644686309359502	0.10644686309359502	0.10644686309359502	0.10644686309359502	0.10644686309359502	0.10644686309359502	0.10644686309359502	0.10644686309359502	0.10644686309359502	0.10644686309359502	0.10644686309359502	0.10644686309359502	0.10644686309359502	0.10644686309359502	0.10644686309359502	0.10644686309359502	0.10644686309359502	0.10644686309359502	0.10644686309359502	0.10644686309359502	0.10644686309359502
0.2882314003992865	0.42782813568220446	0.2998946658574974	0.36015733864299965	0.31876366580171983	0.30275063416945885	0.2716825814172637	0.34845834783355384	0.36304794630884707	0.3054239571287971	0.320156511093923	0.2802151441851226	0.2348765263152821	0.227710412939108	0.2560928743001359	0.31289688055880716	0.22145890783946842	0.28348303083639653	0.32611201902366127	0.2772940531641245	0.2531800314278441	0.2325798305449211	0.253684853127311	0.24040456311469924	0.19500699272794292	0.2728484187264017	0.23392770572717234	0.23392770572717234	0.23392770572717234	0.23392770572717234	0.23392770572717234	0.23392770572717234	0.23392770572717234	0.23392770572717234	0.23392770572717234	0.23392770572717234	0.23392770572717234	0.23392770572717234	0.23392770572717234	0.23392770572717234	0.23392770572717234	0.23392770572717234	0.23392770572717234	0.23392770572717234	0.23392770572717234	0.23392770572717234	0.23392770572717234	0.23392770572717234	0.23392770572717234	0.23392770572717234
0.30390993352523116	0.2600595352424716	0.3027243812074681	0.39454245302213903	0.2845111279835306	0.2529727453887274	0.3193466031934924	0.2705618079328146	0.28043987134779225	0.29110316441515033	0.24248445652568432	0.3385793372942551	0.31406689979226976	0.31985270931383897	0.2627051832034275	0.2065845107747478	0.2581843929734177	0.2740525816632143	0.3150099783248972	0.21128235853630375	0.25957638822873286	0.31735549084223513	0.288465939535484	0.288465939535484	0.288465939535484	0.288465939535484	0.288465939535484	0.288465939535484	0.288465939535484	0.288465939535484	0.288465939535484	0.288465939535484	0.288465939535484	0.288465939535484	0.288465939535484	0.288465939535484	0.288465939535484	0.288465939535484	0.288465939535484	0.288465939535484	0.288465939535484	0.288465939535484	0.288465939535484	0.288465939535484	0.288465939535484	0.288465939535484	0.288465939535484	0.288465939535484	0.288465939535484	0.288465939535484
0.22565271132991777	0.23280622488861616	0.21197816488818025	0.18298141546111868	0.21346607301651244	0.2149830075824623	0.25371403434235823	0.3230536449267898	0.22757880350320384	0.27597872495947096	0.2397477512725971	0.2706002739487333	0.28473865427060246	0.26788000715558646	0.23866983402769293	0.25263365291297796	0.2995453813824054	0.3047717802691681	0.2749203970561835	0.2838377814134445	0.24450258493099267	0.3166010413519412	0.2678278913310264	0.3120093466643799	0.3047073076019052	0.2568328231925862	0.3177418141798196	0.2872873186862029	0.2872873186862029	0.2872873186862029	0.2872873186862029	0.2872873186862029	0.2872873186862029	0.2872873186862029	0.2872873186862029	0.2872873186862029	0.2872873186862029	0.2872873186862029	0.2872873186862029	0.2872873186862029	0.2872873186862029	0.2872873186862029	0.2872873186862029	0.2872873186862029	0.2872873186862029	0.2872873186862029	0.2872873186862029	0.2872873186862029	0.2872873186862029	0.2872873186862029
0.5513071822667377	0.6680570352144097	0.80836327397803	0.6409371957447979	0.6236612915172289	0.6388289120217332	0.5137733274083857	0.590534194483627	0.5663797020682994	0.6864764564699108	0.5982802811113135	0.57994713649669	0.4583501201346167	0.5444610588076988	0.48830077313688053	0.46494527441183714	0.5697619346232418	0.4729766435003491	0.6808500282593286	0.5720879349147951	0.5257260549594802	0.5876718163180198	0.5342211599895081	0.5176516151961665	0.5336080351717838	0.40948578855324247	0.5292016549261147	0.48204565457447884	0.43977860853244194	0.4609121315534604	0.4609121315534604	0.4609121315534604	0.4609121315534604	0.4609121315534604	0.4609121315534604	0.4609121315534604	0.4609121315534604	0.4609121315534604	0.4609121315534604	0.4609121315534604	0.4609121315534604	0.4609121315534604	0.4609121315534604	0.4609121315534604	0.4609121315534604	0.4609121315534604	0.4609121315534604	0.4609121315534604	0.4609121315534604	0.4609121315534604
0.5752489522730194	0.581849105171768	0.631115939852095	0.6301554188508817	0.5230575179342869	0.4848703109355177	0.5328189293945663	0.5429325427628926	0.5557986037032615	0.6302905546453289	0.47459191719323035	0.40014864851034615	0.47062650675743845	0.5551744692491027	0.522169517266809	0.5154885591410703	0.6209341266588699	0.5552875135781206	0.6184626124422449	0.5380304820105835	0.616039813229022	0.5420418290849103	0.4919811969039088	0.5371490399520916	0.62816163916342	0.534357003337993	0.4870028346799086	0.610982723891337	0.5498250612882286	0.6196658074879369	0.46627071297073813	0.540109284148554	0.47221670776958585	0.6078701604403755	0.6505717831838728	0.585863002935848	0.5829962682292928	0.7105269656025544	0.6467616169159236	0.6467616169159236	0.6467616169159236	0.6467616169159236	0.6467616169159236	0.6467616169159236	0.6467616169159236	0.6467616169159236	0.6467616169159236	0.6467616169159236	0.6467616169159236	0.6467616169159236
0.007432235894206278	0.0009762824658165467	0.009292806782904917	0.024385358910037073	0.0	0.0	0.009292806782904917	0.0	0.0	0.029869195936472786	0.0	0.0	0.009292806782904917	0.0	0.005574176920654709	0.037171227504218314	0.028834089921312096	0.040945648264491624	0.009211279733716488	0.009292806782904917	0.008337137582906209	0.00721169146061302	0.009646068079103736	0.009292806782904917	0.03752448813506241	0.0009762824658165467	0.04523644723769742	0.005594790186472548	0.040536595635571285	0.0	0.0	0.018565000299991998	0.009292806782904917	0.00010214031500626904	0.009272193517087078	0.008337137582906209	0.004162230644583794	0.0	0.017629944365811126	0.00035326129619881917	0.03509011158754286	0.0	0.01754505579377143	0.01754505579377143	0.01754505579377143	0.01754505579377143	0.01754505579377143	0.01754505579377143	0.01754505579377143	0.01754505579377143
0.1950858710046513	0.20255999412382505	0.12769696258673208	0.2146250184810362	0.13891582427011406	0.24872001108518932	0.20804980313667104	0.17370046879947104	0.1946970841116542	0.12351990065723177	0.12566482510985755	0.19477647409057272	0.13866910264428428	0.165259810858656	0.18805389782424073	0.15199443824283873	0.21294022941564955	0.1210500937074882	0.20363237131733095	0.11022458387070172	0.19368712324907963	0.17008062294910994	0.10228663003108403	0.13011834692626562	0.12752725078544738	0.11874760295179966	0.12723781304121226	0.14818811242215535	0.1377129627316838	0.1377129627316838	0.1377129627316838	0.1377129627316838	0.1377129627316838	0.1377129627316838	0.1377129627316838	0.1377129627316838	0.1377129627316838	0.1377129627316838	0.1377129627316838	0.1377129627316838	0.1377129627316838	0.1377129627316838	0.1377129627316838	0.1377129627316838	0.1377129627316838	0.1377129627316838	0.1377129627316838	0.1377129627316838	0.1377129627316838	0.1377129627316838
0.44780708130067304	0.6218842556767673	0.4798594596804687	0.5705106987424506	0.5378536077884744	0.5343019222610622	0.5047629244922375	0.5793626444822204	0.5586832238355294	0.4989644428739891	0.6139916427479071	0.5862633674356547	0.48518612886187745	0.5741998533516662	0.5668301085629353	0.539421268412221	0.5527704982687588	0.5330080132714331	0.608105833832227	0.5042573145981831	0.49891333144902567	0.5883364999651136	0.5649288501863354	0.5657730306658083	0.46241735080825874	0.5140951907370335	0.5140951907370335	0.5140951907370335	0.5140951907370335	0.5140951907370335	0.5140951907370335	0.5140951907370335	0.5140951907370335	0.5140951907370335	0.5140951907370335	0.5140951907370335	0.5140951907370335	0.5140951907370335	0.5140951907370335	0.5140951907370335	0.5140951907370335	0.5140951907370335	0.5140951907370335	0.5140951907370335	0.5140951907370335	0.5140951907370335	0.5140951907370335	0.5140951907370335	0.5140951907370335	0.5140951907370335
0.5816356894622273	0.5795455158819048	0.5795632772675046	0.5722021486012863	0.5750031685336336	0.593231691580069	0.577331086763045	0.5447809583954926	0.6083160730946048	0.5508765838363255	0.5597258824276709	0.6530432927886745	0.587763089601224	0.6583557882553785	0.5569378499692642	0.5596867543397225	0.5994513847945414	0.6233829222584205	0.5473163998531415	0.5257070313132948	0.5671921653066099	0.5464495983099523	0.5464495983099523	0.5464495983099523	0.5464495983099523	0.5464495983099523	0.5464495983099523	0.5464495983099523	0.5464495983099523	0.5464495983099523	0.5464495983099523	0.5464495983099523	0.5464495983099523	0.5464495983099523	0.5464495983099523	0.5464495983099523	0.5464495983099523	0.5464495983099523	0.5464495983099523	0.5464495983099523	0.5464495983099523	0.5464495983099523	0.5464495983099523	0.5464495983099523	0.5464495983099523	0.5464495983099523	0.5464495983099523	0.5464495983099523	0.5464495983099523	0.5464495983099523
0.1182560005662235	0.15374917677014235	0.07709554286643963	0.14127630213927758	0.09684401329107396	0.09575652387516329	0.14761317670084623	0.13715151749920923	0.10186386736360059	0.13886630086967633	0.128593108743948	0.12278415208910895	0.14346383185044886	0.16314973131798427	0.11399052623866605	0.14821496010728588	0.10076072876941679	0.1480905112137885	0.11189049056721735	0.0867147591451999	0.10447988825297778	0.09057321498626882	0.06401417858952692	0.07729369678789787	0.07729369678789787	0.07729369678789787	0.07729369678789787	0.07729369678789787	0.07729369678789787	0.07729369678789787	0.07729369678789787	0.07729369678789787	0.07729369678789787	0.07729369678789787	0.07729369678789787	0.07729369678789787	0.07729369678789787	0.07729369678789787	0.07729369678789787	0.07729369678789787	0.07729369678789787	0.07729369678789787	0.07729369678789787	0.07729369678789787	0.07729369678789787	0.07729369678789787	0.07729369678789787	0.07729369678789787	0.07729369678789787	0.07729369678789787
0.34103605770282913	0.27376387296326204	0.2780775972503582	0.3226652090309315	0.2910172922427526	0.3008198527525726	0.2921100411877428	0.26565948286868085	0.35649565123038446	0.4305887700227196	0.39878298444958643	0.4195654928221159	0.41778570533014747	0.6067766099939434	0.679311924365312	0.6885391882950133	0.13206086309279064	0.13386543166591644	0.13004492347460156	0.10545774115472177	0.11161247145496736	0.10853510630484457	0.10853510630484457	0.10853510630484457	0.10853510630484457	0.10853510630484457	0.10853510630484457	0.10853510630484457	0.10853510630484457	0.10853510630484457	0.10853510630484457	0.10853510630484457	0.10853510630484457	0.10853510630484457	0.10853510630484457	0.10853510630484457	0.10853510630484457	0.10853510630484457	0.10853510630484457	0.10853510630484457	0.10853510630484457	0.10853510630484457	0.10853510630484457	0.10853510630484457	0.10853510630484457	0.10853510630484457	0.10853510630484457	0.10853510630484457	0.10853510630484457	0.10853510630484457
0.311100847951956	0.28594563983384913	0.3516781729363157	0.31786166370576513	0.29718434151820283	0.32290592311374	0.3482991955604289	0.24208877618678493	0.23753991511700226	0.3257945386295211	0.26241270596387295	0.3064997837021926	0.3175102355448324	0.3403370270404683	0.3225173161297374	0.28693056583355797	0.332003319161038	0.2822163169307451	0.43039921910667733	0.3174157555872217	0.36193184601359	0.3455356885409272	0.3760530605660984	0.39165205583113194	0.43425295534228	0.41295250558670593	0.41295250558670593	0.41295250558670593	0.41295250558670593	0.41295250558670593	0.41295250558670593	0.41295250558670593	0.41295250558670593	0.41295250558670593	0.41295250558670593	0.41295250558670593	0.41295250558670593	0.41295250558670593	0.41295250558670593	0.41295250558670593	0.41295250558670593	0.41295250558670593	0.41295250558670593	0.41295250558670593	0.41295250558670593	0.41295250558670593	0.41295250558670593	0.41295250558670593	0.41295250558670593	0.41295250558670593
0.6620623198139388	0.7303853721605995	0.7666999812717206	0.7611573299006517	0.6598790498862973	0.6270378446127863	0.6200421831018813	0.8906011872083764	0.812580877855984	0.6835100108520442	0.755770449384703	0.7272075766683282	0.8192990082228644	0.8443126395635575	0.7223323505464072	0.7293842045146638	0.7285912494908466	0.7804927547422505	0.6942080950357489	0.772635113679426	0.7334216043575875	0.7334216043575875	0.7334216043575875	0.7334216043575875	0.7334216043575875	0.7334216043575875	0.7334216043575875	0.7334216043575875	0.7334216043575875	0.7334216043575875	0.7334216043575875	0.7334216043575875	0.7334216043575875	0.7334216043575875	0.7334216043575875	0.7334216043575875	0.7334216043575875	0.7334216043575875	0.7334216043575875	0.7334216043575875	0.7334216043575875	0.7334216043575875	0.7334216043575875	0.7334216043575875	0.7334216043575875	0.7334216043575875	0.7334216043575875	0.7334216043575875	0.7334216043575875	0.7334216043575875
0.30876777080173506	0.39902260901157144	0.3411225729287481	0.418672380290915	0.38017086176868514	0.46134691205039674	0.3471003048822782	0.4626115628801005	0.3977585289570671	0.4114960152221627	0.33426093892654823	0.23359144289945538	0.3158415137388685	0.4942405850249884	0.589765540245271	0.6430643196886634	0.4037172972473245	0.4305516118240214	0.530215967422045	0.33633816087251484	0.34680182438542595	0.36650838907659405	0.35665510673101	0.35665510673101	0.35665510673101	0.35665510673101	0.35665510673101	0.35665510673101	0.35665510673101	0.35665510673101	0.35665510673101	0.35665510673101	0.35665510673101	0.35665510673101	0.35665510673101	0.35665510673101	0.35665510673101	0.35665510673101	0.35665510673101	0.35665510673101	0.35665510673101	0.35665510673101	0.35665510673101	0.35665510673101	0.35665510673101	0.35665510673101	0.35665510673101	0.35665510673101	0.35665510673101	0.35665510673101
0.3631102799892851	0.3925215738507996	0.4252698847529564	0.35639797844059096	0.4237910998686011	0.3031912892117122	0.3581570580196758	0.3929641912278134	0.43841831594101405	0.3779650610179015	0.4538659438672336	0.39104232090976576	0.323850299119959	0.3896837836118471	0.34239741262294426	0.44582480438240724	0.28878673553409057	0.3654419294752062	0.3913803687340966	0.37569345973186863	0.3835369142329826	0.3835369142329826	0.3835369142329826	0.3835369142329826	0.3835369142329826	0.3835369142329826	0.3835369142329826	0.3835369142329826	0.3835369142329826	0.3835369142329826	0.3835369142329826	0.3835369142329826	0.3835369142329826	0.3835369142329826	0.3835369142329826	0.3835369142329826	0.3835369142329826	0.3835369142329826	0.3835369142329826	0.3835369142329826	0.3835369142329826	0.3835369142329826	0.3835369142329826	0.3835369142329826	0.3835369142329826	0.3835369142329826	0.3835369142329826	0.3835369142329826	0.3835369142329826	0.3835369142329826
0.09749508888524178	0.2055468301264926	0.12120911278141734	0.11384930270229683	0.16322182220619966	0.09414544428164745	0.04499672454970589	0.2114911521738667	0.09901836703145674	0.15563512595375792	0.1312521499670604	0.11744914122929938	0.13940416333574387	0.13045779959437417	0.19139346351128864	0.1335087222002318	0.12815429890741775	0.13232773466693365	0.10916449273753756	0.1808696871220393	0.09403434838791033	0.11348710852966916	0.26735769848705226	0.16643033658687298	0.09906810211922372	0.1424428408178352	0.10184691484773496	0.18214302146269762	0.0791136372832753	0.11830742608487266	0.08490402776129498	0.1597636393399188	0.12907940508877197	0.11978270166807092	0.10239979789186412	0.11109124977996752	0.11109124977996752	0.11109124977996752	0.11109124977996752	0.11109124977996752	0.11109124977996752	0.11109124977996752	0.11109124977996752	0.11109124977996752	0.11109124977996752	0.11109124977996752	0.11109124977996752	0.11109124977996752	0.11109124977996752	0.11109124977996752
0.3650381673828334	0.4338737425926871	0.3736132820136808	0.3543529770807464	0.2905368628438649	0.37715306915438923	0.306140446254663	0.38783986268569415	0.3594813527902087	0.30412761087156526	0.2891081761880637	0.31639473286343844	0.338552602152007	0.24861999432430576	0.31603754816133195	0.35282988041181085	0.33443371428657137	0.33443371428657137	0.33443371428657137	0.33443371428657137	0.33443371428657137	0.33443371428657137	0.33443371428657137	0.33443371428657137	0.33443371428657137	0.33443371428657137	0.33443371428657137	0.33443371428657137	0.33443371428657137	0.33443371428657137	0.33443371428657137	0.33443371428657137	0.33443371428657137	0.33443371428657137	0.33443371428657137	0.33443371428657137	0.33443371428657137	0.33443371428657137	0.33443371428657137	0.33443371428657137	0.33443371428657137	0.33443371428657137	0.33443371428657137	0.33443371428657137	0.33443371428657137	0.33443371428657137	0.33443371428657137	0.33443371428657137	0.33443371428657137	0.33443371428657137
0.44531750254046604	0.4134561348840512	0.4191678864212503	0.26339592220113367	0.38955392625769214	0.36208143119145647	0.3334515252462758	0.2815066800985379	0.37922038819728077	0.35461674387470177	0.3883752918831064	0.34458457305252277	0.3511262931778441	0.31487355669271966	0.2913683143943743	0.3035345434010867	0.2881521627265076	0.3829490685530831	0.34092338175177705	0.3307736824393241	0.26075819136663864	0.2675898640986236	0.25426295175798397	0.27293969198428214	0.26360132187113305	0.26360132187113305	0.26360132187113305	0.26360132187113305	0.26360132187113305	0.26360132187113305	0.26360132187113305	0.26360132187113305	0.26360132187113305	0.26360132187113305	0.26360132187113305	0.26360132187113305	0.26360132187113305	0.26360132187113305	0.26360132187113305	0.26360132187113305	0.26360132187113305	0.26360132187113305	0.26360132187113305	0.26360132187113305	0.26360132187113305	0.26360132187113305	0.26360132187113305	0.26360132187113305	0.26360132187113305	0.26360132187113305
0.436887621099151	0.5185321245854285	0.47716263842586526	0.5191412363659603	0.5565598562361049	0.5259663567632544	0.47020776517118573	0.4843829275714326	0.4571204568358692	0.49564783626343145	0.5042579919289361	0.44134707654070465	0.46625407831558163	0.5678185220619891	0.45403860945541974	0.4373570531602419	0.4841584223160249	0.3822999037579943	0.43322916303700965	0.43322916303700965	0.43322916303700965	0.43322916303700965	0.43322916303700965	0.43322916303700965	0.43322916303700965	0.43322916303700965	0.43322916303700965	0.43322916303700965	0.43322916303700965	0.43322916303700965	0.43322916303700965	0.43322916303700965	0.43322916303700965	0.43322916303700965	0.43322916303700965	0.43322916303700965	0.43322916303700965	0.43322916303700965	0.43322916303700965	0.43322916303700965	0.43322916303700965	0.43322916303700965	0.43322916303700965	0.43322916303700965	0.43322916303700965	0.43322916303700965	0.43322916303700965	0.43322916303700965	0.43322916303700965	0.43322916303700965
0.27064852344355933	0.2911856706807714	0.22677028319507703	0.20243688644285066	0.30043001653559115	0.33690586329316735	0.29053831499693716	0.334047574005559	0.23329651917632213	0.276276363094687	0.2012199443981749	0.2921000883242272	0.22254658862446913	0.3072533680647767	0.2633605623945199	0.30929734153583543	0.2448039847576664	0.2007558307049625	0.2785956716890979	0.32012305562129456	0.24398690808152246	0.2820549818514085	0.2820549818514085	0.2820549818514085	0.2820549818514085	0.2820549818514085	0.2820549818514085	0.2820549818514085	0.2820549818514085	0.2820549818514085	0.2820549818514085	0.2820549818514085	0.2820549818514085	0.2820549818514085	0.2820549818514085	0.2820549818514085	0.2820549818514085	0.2820549818514085	0.2820549818514085	0.2820549818514085	0.2820549818514085	0.2820549818514085	0.2820549818514085	0.2820549818514085	0.2820549818514085	0.2820549818514085	0.2820549818514085	0.2820549818514085	0.2820549818514085	0.2820549818514085
0.26254287981275926	0.3561519245748922	0.31972003186754366	0.30270325701746864	0.3660904503036952	0.38998112947294644	0.24107513050538024	0.3159586187849231	0.26674545252883175	0.29154865767653737	0.27914705510268456	0.27914705510268456	0.27914705510268456	0.27914705510268456	0.27914705510268456	0.27914705510268456	0.27914705510268456	0.27914705510268456	0.27914705510268456	0.27914705510268456	0.27914705510268456	0.27914705510268456	0.27914705510268456	0.27914705510268456	0.27914705510268456	0.27914705510268456	0.27914705510268456	0.27914705510268456	0.27914705510268456	0.27914705510268456	0.27914705510268456	0.27914705510268456	0.27914705510268456	0.27914705510268456	0.27914705510268456	0.27914705510268456	0.27914705510268456	0.27914705510268456	0.27914705510268456	0.27914705510268456	0.27914705510268456	0.27914705510268456	0.27914705510268456	0.27914705510268456	0.27914705510268456	0.27914705510268456	0.27914705510268456	0.27914705510268456	0.27914705510268456	0.27914705510268456
0.31634991679186136	0.2730215355069081	0.2640506881174363	0.2613082436613633	0.17424169545449247	0.2759443517176514	0.29027058620828877	0.2158617911909836	0.29707560636958374	0.39747276638451406	0.23769163129018275	0.1177714103394414	0.2169255690858866	0.2856410461344582	0.3058924620214729	0.3039228825706921	0.22338676157200618	0.35609288987087223	0.2897398257214392	0.2897398257214392	0.2897398257214392	0.2897398257214392	0.2897398257214392	0.2897398257214392	0.2897398257214392	0.2897398257214392	0.2897398257214392	0.2897398257214392	0.2897398257214392	0.2897398257214392	0.2897398257214392	0.2897398257214392	0.2897398257214392	0.2897398257214392	0.2897398257214392	0.2897398257214392	0.2897398257214392	0.2897398257214392	0.2897398257214392	0.2897398257214392	0.2897398257214392	0.2897398257214392	0.2897398257214392	0.2897398257214392	0.2897398257214392	0.2897398257214392	0.2897398257214392	0.2897398257214392	0.2897398257214392	0.2897398257214392
0.26648578921781324	0.10905217024109809	0.12937429299414097	0.19544553515441893	0.11565460451973372	0.08925379802000755	0.08464330776722384	0.1703173855856964	0.17164822466578195	0.12867744709432183	0.0766731275076491	0.13073835082941224	0.16092776427026778	0.14678457037246873	0.16774836860554396	0.1218753274540337	0.15448747276335079	0.031044515230827543	0.11713628083782229	0.2617342204819161	0.10456289704998005	0.22392518131787273	0.1742765830831401	0.13246239251064792	0.13840043267857627	0.12609001607591183	0.16276613633532197	0.07106859098393119	0.10868176553795028	0.10033417154938201	0.10925718661430678	0.1047956790818444	0.1047956790818444	0.1047956790818444	0.1047956790818444	0.1047956790818444	0.1047956790818444	0.1047956790818444	0.1047956790818444	0.1047956790818444	0.1047956790818444	0.1047956790818444	0.1047956790818444	0.1047956790818444	0.1047956790818444	0.1047956790818444	0.1047956790818444	0.1047956790818444	0.1047956790818444	0.1047956790818444
0.17255540190225402	0.1644400603805951	0.1813465445518335	0.15750228272145864	0.14795439634774968	0.19857440191411516	0.17573822664882344	0.1351893424246949	0.13054821606611972	0.1379878283850309	0.12250104157656987	0.11769762294435597	0.1893129707856377	0.14793367481803849	0.2349002983164821	0.14173091176783056	0.17277084444152918	0.15332794018957946	0.1456206120596497	0.14629842364270765	0.15836844990399832	0.10005306085643365	0.1355382187026484	0.12156447619647859	0.12855134744956348	0.12855134744956348	0.12855134744956348	0.12855134744956348	0.12855134744956348	0.12855134744956348	0.12855134744956348	0.12855134744956348	0.12855134744956348	0.12855134744956348	0.12855134744956348	0.12855134744956348	0.12855134744956348	0.12855134744956348	0.12855134744956348	0.12855134744956348	0.12855134744956348	0.12855134744956348	0.12855134744956348	0.12855134744956348	0.12855134744956348	0.12855134744956348	0.12855134744956348	0.12855134744956348	0.12855134744956348	0.12855134744956348
0.9204445939333856	0.8710422317396783	0.8878962010423197	0.7873636178396133	0.8742743979054449	0.8436228248923019	0.8704857012358458	0.8458606929448598	0.8968192595118265	0.7372633228202347	0.777624960462529	0.7574441416413819	0.7574441416413819	0.7574441416413819	0.7574441416413819	0.7574441416413819	0.7574441416413819	0.7574441416413819	0.7574441416413819	0.7574441416413819	0.7574441416413819	0.7574441416413819	0.7574441416413819	0.7574441416413819	0.7574441416413819	0.7574441416413819	0.7574441416413819	0.7574441416413819	0.7574441416413819	0.7574441416413819	0.7574441416413819	0.7574441416413819	0.7574441416413819	0.7574441416413819	0.7574441416413819	0.7574441416413819	0.7574441416413819	0.7574441416413819	0.7574441416413819	0.7574441416413819	0.7574441416413819	0.7574441416413819	0.7574441416413819	0.7574441416413819	0.7574441416413819	0.7574441416413819	0.7574441416413819	0.7574441416413819	0.7574441416413819	0.7574441416413819
0.736141708669247	0.8046640532566326	0.7193744587393917	0.7436736837189586	0.725086456053123	0.8243360245613238	0.7596585385625372	0.6757169529049832	0.7418250448375767	0.8093739203234931	0.7737520583592118	0.6715075360326445	0.586127740671548	0.6301195638782017	0.705951719519549	0.690258265674177	0.6920610859574344	0.867501304000226	0.7797811949788301	0.7797811949788301	0.7797811949788301	0.7797811949788301	0.7797811949788301	0.7797811949788301	0.7797811949788301	0.7797811949788301	0.7797811949788301	0.7797811949788301	0.7797811949788301	0.7797811949788301	0.7797811949788301	0.7797811949788301	0.7797811949788301	0.7797811949788301	0.7797811949788301	0.7797811949788301	0.7797811949788301	0.7797811949788301	0.7797811949788301	0.7797811949788301	0.7797811949788301	0.7797811949788301	0.7797811949788301	0.7797811949788301	0.7797811949788301	0.7797811949788301	0.7797811949788301	0.7797811949788301	0.7797811949788301	0.7797811949788301
0.2536114527678992	0.27019777495072633	0.3975680850856949	0.2926858591419517	0.32678457979270875	0.33531163426100213	0.25345669195300846	0.30702614960324937	0.31429635843120096	0.20972394394017316	0.22667800474359992	0.21598340384946568	0.26008705513204666	0.2741352692160627	0.3381256449821014	0.30613045709908204	0.30613045709908204	0.30613045709908204	0.30613045709908204	0.30613045709908204	0.30613045709908204	0.30613045709908204	0.30613045709908204	0.30613045709908204	0.30613045709908204	0.30613045709908204	0.30613045709908204	0.30613045709908204	0.30613045709908204	0.30613045709908204	0.30613045709908204	0.30613045709908204	0.30613045709908204	0.30613045709908204	0.30613045709908204	0.30613045709908204	0.30613045709908204	0.30613045709908204	0.30613045709908204	0.30613045709908204	0.30613045709908204	0.30613045709908204	0.30613045709908204	0.30613045709908204	0.30613045709908204	0.30613045709908204	0.30613045709908204	0.30613045709908204	0.30613045709908204	0.30613045709908204
0.12385054687008779	0.13495155151413277	0.14214334593188654	0.09318153505763131	0.0982253355460408	0.09280267575755943	0.12867512166293357	0.09771570617398616	0.08259153507693891	0.08906866980889094	0.061461312050057865	0.08543504189450259	0.07084582457812193	0.2178275078838057	0.13367101900328707	0.011794850902451316	0.1146386082495688	0.15921242221144424	0.11948845659906035	0.12261508483366702	0.12304530019945129	0.16526943902333094	0.05480715279914535	0.12462324240308617	0.15379892774268392	0.1449899248312649	0.050292349562176174	0.08926738081428601	0.0697798651882311	0.0697798651882311	0.0697798651882311	0.0697798651882311	0.0697798651882311	0.0697798651882311	0.0697798651882311	0.0697798651882311	0.0697798651882311	0.0697798651882311	0.0697798651882311	0.0697798651882311	0.0697798651882311	0.0697798651882311	0.0697798651882311	0.0697798651882311	0.0697798651882311	0.0697798651882311	0.0697798651882311	0.0697798651882311	0.0697798651882311	0.0697798651882311
0.34247976264495505	0.31202379599292174	0.27006066002665013	0.2090415107686178	0.2507982411917862	0.17983996780447328	0.20650374074496655	0.20948520891920613	0.30000732324200713	0.1798404058607818	0.16101814295739258	0.281018899579566	0.23084704805717143	0.20558382213374396	0.2603785540608179	0.18899508963204578	0.2870904592037907	0.1657790117682383	0.22951354868446214	0.22751809808017612	0.2834311560900711	0.15061307148515313	0.25728283766056087	0.20394795457285703	0.20394795457285703	0.20394795457285703	0.20394795457285703	0.20394795457285703	0.20394795457285703	0.20394795457285703	0.20394795457285703	0.20394795457285703	0.20394795457285703	0.20394795457285703	0.20394795457285703	0.20394795457285703	0.20394795457285703	0.20394795457285703	0.20394795457285703	0.20394795457285703	0.20394795457285703	0.20394795457285703	0.20394795457285703	0.20394795457285703	0.20394795457285703	0.20394795457285703	0.20394795457285703	0.20394795457285703	0.20394795457285703	0.20394795457285703
0.30348372819045766	0.30265782443715267	0.2805853014930048	0.3704814677128043	0.3263779527538989	0.34465942073538974	0.43154105907918977	0.3435562289250741	0.3039419956705527	0.38530390496704897	0.3821693513711545	0.28671359259627865	0.3379323773320789	0.2548651341062377	0.29692454300461996	0.33967792223381155	0.23188036618870309	0.3182717634091262	0.25558660911738457	0.2615089688773018	0.25873825588753674	0.26012361238241927	0.26012361238241927	0.26012361238241927	0.26012361238241927	0.26012361238241927	0.26012361238241927	0.26012361238241927	0.26012361238241927	0.26012361238241927	0.26012361238241927	0.26012361238241927	0.26012361238241927	0.26012361238241927	0.26012361238241927	0.26012361238241927	0.26012361238241927	0.26012361238241927	0.26012361238241927	0.26012361238241927	0.26012361238241927	0.26012361238241927	0.26012361238241927	0.26012361238241927	0.26012361238241927	0.26012361238241927	0.26012361238241927	0.26012361238241927	0.26012361238241927	0.26012361238241927
0.23442821784224604	0.16503047775655494	0.25284244689990476	0.1970260985406788	0.16482273378860177	0.2513929591805589	0.18304626917595765	0.16088585960823962	0.2465258009733927	0.17922649102009208	0.21990153487859238	0.24069637311010478	0.14568815800731513	0.15259312684092288	0.2732646792884578	0.2523877357470152	0.1677420007428728	0.24823039344783931	0.20798619709535607	0.20798619709535607	0.20798619709535607	0.20798619709535607	0.20798619709535607	0.20798619709535607	0.20798619709535607	0.20798619709535607	0.20798619709535607	0.20798619709535607	0.20798619709535607	0.20798619709535607	0.20798619709535607	0.20798619709535607	0.20798619709535607	0.20798619709535607	0.20798619709535607	0.20798619709535607	0.20798619709535607	0.20798619709535607	0.20798619709535607	0.20798619709535607	0.20798619709535607	0.20798619709535607	0.20798619709535607	0.20798619709535607	0.20798619709535607	0.20798619709535607	0.20798619709535607	0.20798619709535607	0.20798619709535607	0.20798619709535607
0.2880355333826067	0.28397300008533216	0.26071517541444544	0.22837307370416024	0.1963040048754985	0.22210346287203162	0.25788106029234886	0.2885985763817365	0.23952623094776995	0.25099974651771745	0.28434308837628547	0.33655748901536714	0.2597414123615126	0.2703285452269518	0.29498162539799955	0.2472745783054752	0.38679251985745866	0.34806592183062185	0.2921653297316167	0.2694670469736135	0.28081618835261507	0.28081618835261507	0.28081618835261507	0.28081618835261507	0.28081618835261507	0.28081618835261507	0.28081618835261507	0.28081618835261507	0.28081618835261507	0.28081618835261507	0.28081618835261507	0.28081618835261507	0.28081618835261507	0.28081618835261507	0.28081618835261507	0.28081618835261507	0.28081618835261507	0.28081618835261507	0.28081618835261507	0.28081618835261507	0.28081618835261507	0.28081618835261507	0.28081618835261507	0.28081618835261507	0.28081618835261507	0.28081618835261507	0.28081618835261507	0.28081618835261507	0.28081618835261507	0.28081618835261507
0.0	0.0	0.0	0.0	0.0	0.0	0.0	0.0	0.0	0.0	0.034952770364145055	0.0	0.021794500197632554	0.0	0.0	0.0	0.0	0.0	0.0	0.0	0.0	0.0	0.003736575437902822	0.0	0.003736575437902822	0.0	0.0	0.0	0.0	0.0	0.0	0.0	0.0	0.0	0.0	0.036333988344739186	0.0	0.07266797668947837	0.0	0.0	8.059590363486076e-05	4.029795181743038e-05	4.029795181743038e-05	4.029795181743038e-05	4.029795181743038e-05	4.029795181743038e-05	4.029795181743038e-05	4.029795181743038e-05	4.029795181743038e-05	4.029795181743038e-05
0.037325086848912455	0.0	0.05185092275538847	0.037325086848912455	0.10353354816460218	0.022388998559335394	0.037325086848912455	0.1304429650689786	0.02896616882104127	0.02896616882104127	0.18613238743593227	0.1083935364773935	0.19641515365732862	0.016354982372819637	0.14930034661173552	0.2094246851869987	0.14546184771281967	0.1463770562372539	0.05829519132500526	0.14396015927531308	0.13486001448108456	0.3177416529435787	0.0038384996828301544	0.07465017369782491	0.22203858027286708	0.07465017369782491	0.21043332731472986	0.1115650081636363	0.07456737934356093	0.03740788120317644	0.12033417857460853	0.20014262795204218	0.16171346125960162	0.26653651841920384	0.04500208621457275	0.06020984010624276	0.2024846615630623	0.07606906770980255	0.155830120453741	0.16423643568522683	0.24983500434967057	0.09100515528673027	0.20397273508417796	0.12216684100341424	0.1396216543687091	0.08333654975453314	0.11147910206162112	0.11147910206162112	0.11147910206162112	0.11147910206162112
0.4318456500219638	0.36013443919819427	0.38375824958273475	0.4660744662730766	0.4230282175427332	0.486103138870434	0.3381721237721201	0.45480825868292657	0.33913496320790254	0.4289252020877034	0.4530362250033116	0.3958201159210985	0.45987945553777904	0.2737273427039993	0.3664576945234034	0.3407084888532152	0.3998923681462423	0.26363479515240223	0.41879252744112055	0.37344212694553836	0.39738184230646023	0.45427279015241107	0.31532705748611356	0.3751024523761811	0.3631544458051966	0.4306711353764412	0.37490279027318796	0.2911161270421181	0.41734822724227066	0.3861527702015368	0.372074954585683	0.35442527343683194	0.378100892849296	0.499611893569432	0.4187975620695836	0.3206467153592476	0.2883730620335518	0.3571511639979215	0.4311596943444183	0.3690526283376722	0.44127884078040785	0.40516573455904004	0.40516573455904004	0.40516573455904004	0.40516573455904004	0.40516573455904004	0.40516573455904004	0.40516573455904004	0.40516573455904004	0.40516573455904004
0.17692296534421129	0.1301041148417601	0.12978285554482294	0.1892666786932268	0.1501501649495796	0.17848861389799944	0.15106416412076695	0.08179746411132488	0.10546594500755428	0.12099305651635735	0.11113087343183105	0.16625405793661452	0.1412277743268441	0.10963437774814637	0.1434171672923028	0.16483942755686842	0.11314662453886574	0.1230157720516689	0.13167525945754827	0.09818136364504472	0.10195383856022625	0.1315369849449683	0.18771751043119247	0.05605506043357289	0.09275543698793734	0.1145378912500428	0.06326906977337544	0.09727783246949352	0.0842070681318254	0.07824789391304676	0.10895587065917968	0.11366091767482629	0.09458727575403758	0.10513350617987677	0.1286132683212939	0.06791848304179401	0.07741031993077847	0.10562882033086662	0.09837182751864242	0.03733469636155174	0.10680758741128735	0.09288256904203551	0.05954607121554367	0.1043952053050798	0.08498023580474265	0.1001033466027417	0.09254179120374217	0.09254179120374217	0.09254179120374217	0.09254179120374217
0.2427491982197877	0.5736582006616329	0.5770153861255708	0.46733776817990497	0.4387987834641415	0.33790204583213185	0.6498749664628553	0.536144813320941	0.31377810413227214	0.6135814731856442	0.37212667559833734	0.35822617444638244	0.3531802125774139	0.28158866828094126	0.3575468865325711	0.40927804373967863	0.32045164093338463	0.5043713119570578	0.56063640070862	0.29151664447172976	0.40769296694748486	0.3840394273213134	0.44401896363182813	0.2972617921537268	0.43296794797297034	0.4431975959779905	0.25739060109705597	0.3871948642550734	0.4852704689313092	0.4107613066236284	0.4560621057235158	0.24106822884624185	0.38809205411656084	0.4615887635659151	0.18466702075674132	0.21257708154887545	0.41000183314483546	0.4162762495844815	0.24796796604405597	0.5364814787546788	0.4322203260981848	0.41262456788160445	0.3684219632552807	0.3905232655684426	0.3905232655684426	0.3905232655684426	0.3905232655684426	0.3905232655684426	0.3905232655684426	0.3905232655684426
0.24490090365725709	0.18452722260595844	0.23500561491876396	0.33102856329703545	0.21420574760467267	0.2425699349867566	0.23625028626695133	0.15953249477292838	0.3954022823962297	0.2075580347619779	0.1766078504244512	0.31726633812346955	0.24693709427396038	0.24693709427396038	0.24693709427396038	0.24693709427396038	0.24693709427396038	0.24693709427396038	0.24693709427396038	0.24693709427396038	0.24693709427396038	0.24693709427396038	0.24693709427396038	0.24693709427396038	0.24693709427396038	0.24693709427396038	0.24693709427396038	0.24693709427396038	0.24693709427396038	0.24693709427396038	0.24693709427396038	0.24693709427396038	0.24693709427396038	0.24693709427396038	0.24693709427396038	0.24693709427396038	0.24693709427396038	0.24693709427396038	0.24693709427396038	0.24693709427396038	0.24693709427396038	0.24693709427396038	0.24693709427396038	0.24693709427396038	0.24693709427396038	0.24693709427396038	0.24693709427396038	0.24693709427396038	0.24693709427396038	0.24693709427396038
0.267852131791396	0.2522540890910913	0.22844491475167072	0.23509245627860986	0.250350646737777	0.2272048375893155	0.09905973078760325	0.12198485825916329	0.14887941562213214	0.21074628120852104	0.23145564026607518	0.2168945759426665	0.20439009923729742	0.2487211287287747	0.19679440845840945	0.26934258177547615	0.09050782807364117	0.18450810766228234	0.21098534468013208	0.12527216613199582	0.24468045214733133	0.24270350101208865	0.24144606039984962	0.15420181421932683	0.2562479715105855	0.21213840449737303	0.3126386094400646	0.24652451919691148	0.23853129343706256	0.2047668185778114	0.19580662057861836	0.276548475849053	0.22064041658176164	0.18000307146672306	0.16938234536375796	0.262038701035984	0.18421892606128704	0.29531355997712616	0.1958488204733147	0.19998110244845158	0.30272093674488776	0.25135101959666967	0.25135101959666967	0.25135101959666967	0.25135101959666967	0.25135101959666967	0.25135101959666967	0.25135101959666967	0.25135101959666967	0.25135101959666967
0.2810934529073907	0.270376356779597	0.24942400786217986	0.3082196920164964	0.2567734246502585	0.21874401767439847	0.2643113830710971	0.24709015032507062	0.2887966554313405	0.2563311742496976	0.30135319244791936	0.3646959533692712	0.30367982757477857	0.30638405421912335	0.3106911315917916	0.2901238912087265	0.31345285995842986	0.3331528034654113	0.4069284804806322	0.277945144507079	0.33679765329341116	0.31975518826344224	0.33323703135886407	0.3247289190849266	0.3469640473683112	0.23912701941555797	0.3002034765159169	0.2906356785599885	0.29270634037351057	0.3500060353171184	0.370408636924022	0.35289506829776623	0.25683955462149655	0.36584864679103307	0.32113432221324817	0.31888194283392396	0.32821818506198086	0.3139557526069391	0.2931430067057193	0.3609520972345605	0.220446549074053	0.32618742645828547	0.2807760479679785	0.2937358452890286	0.35255847197165213	0.3231471586303404	0.3231471586303404	0.3231471586303404	0.3231471586303404	0.3231471586303404
0.13747942132999977	0.0	0.0	0.21428571424187826	0.0	0.06426833736339127	0.0	0.001177642603861763	0.0	0.0	0.04287451975754786	0.0	0.0	0.0	0.004072980905469354	0.0	0.10714285712093913	0.0	0.10714285712093913	0.0	0.0	0.10714285712093913	0.0	0.10306987621546976	0.0	0.0	0.0	0.001177642603861763	0.0	0.0	0.0	0.06426833736339127	0.0	0.0	0.0	0.001177642603861763	0.0	0.0	0.0	0.0	0.0	0.0	0.0	0.0	0.0	0.0	0.0	0.0	0.0	0.0
0.30391018394137026	0.13613072102011659	0.24633538658356124	0.211994076008397	0.044719463786348196	0.15834057400374638	0.2975367537359697	0.14740047261717454	0.23666058848161248	0.11831526624020797	0.10608457075360422	0.08872981947607281	0.13090958194252694	0.12581931367709714	0.13864441477431713	0.18733437809543133	0.21660971188201641	0.16171867320852845	0.09060264800364122	0.16639828302829265	0.16787368479114553	0.1503425226059106	0.1144751141697253	0.0884775879520691	0.15865079632324358	0.20943996270576892	0.15358295070111083	0.09603746854303384	0.09119063787568855	0.07278304869170787	0.060279795692675296	0.2445287979105116	0.1445510210908184	0.13760652001135992	0.06275968312823081	0.16558927787512134	0.08493573010035588	0.06500361235032923	0.10521881540220382	0.10386296765596327	0.16189508436578345	0.1862854003282844	0.16155053303243785	0.1739179666803611	0.1739179666803611	0.1739179666803611	0.1739179666803611	0.1739179666803611	0.1739179666803611	0.1739179666803611
0.5259038847118404	0.4383089685936863	0.44870270320503924	0.3851554088510034	0.37418589785640183	0.43712530913371017	0.4967508009955018	0.40394119769467174	0.5292656491581784	0.4360731083960555	0.39584541829294556	0.48685814561375435	0.3498093318070214	0.4649412182169245	0.3929223601602986	0.45768200288223226	0.38735000971554046	0.4078163263873083	0.48335786910303424	0.441011779829092	0.434808961571694	0.6001811069477809	0.4562589629604227	0.41570565273152627	0.34151601956073147	0.3344439700286529	0.43479415904768476	0.47065591306318144	0.5516222890647228	0.4371833667068639	0.5187212665558615	0.37681194914181565	0.5212200783075788	0.4439633775986303	0.46619140333677445	0.5862684474932814	0.4582861408385323	0.363197979331432	0.4672004313704027	0.4727146727256505	0.4699575520480266	0.4699575520480266	0.4699575520480266	0.4699575520480266	0.4699575520480266	0.4699575520480266	0.4699575520480266	0.4699575520480266	0.4699575520480266	0.4699575520480266
0.3031041070414043	0.11650278491615514	0.22104309184148196	0.11680956190104129	0.18789685147609805	0.2628801855227852	0.29302077128432275	0.22919398251254933	0.18968121750783742	0.134937764256103	0.338497332033518	0.3144954941439515	0.266332342310806	0.2045524834703544	0.2282707289202893	0.19341062798308423	0.14130166351869305	0.13841764190760897	0.23033366800597554	0.13427612466857292	0.341492120916421	0.3136093680964395	0.15126717118390254	0.23983744758671788	0.16410840346660566	0.2727784217252844	0.2840918682633384	0.10354248925848959	0.32843277860052644	0.24750730890948372	0.15317362724088643	0.20375912411936356	0.3048249815364076	0.2842701565562175	0.22703960366586165	0.22859384615738634	0.1530612498502261	0.14712149882272219	0.2926781489982534	0.15153189295438887	0.22089369356889407	0.18621279326164147	0.18621279326164147	0.18621279326164147	0.18621279326164147	0.18621279326164147	0.18621279326164147	0.18621279326164147	0.18621279326164147	0.18621279326164147
0.1369110695265016	0.1336781018417271	0.1728779784318937	0.10159698628009489	0.10439928046839725	0.174320965722647	0.1342406020858896	0.16642237708617827	0.06635605102344679	0.1326267895511681	0.14900158119145482	0.0749071575180422	0.1088572910969365	0.07943549949075994	0.11354604263297237	0.11529819098447654	0.20547061637491337	0.10186772012704116	0.09540178570785247	0.1836558712513108	0.1223120791725653	0.13955627957827882	0.05116476966461682	0.09517390024381805	0.12674571297909096	0.10207404350928546	0.07855001375266163	0.11907493795014172	0.07783888246576501	0.06450585136980351	0.08148392428814265	0.08537010383980875	0.09993848943777688	0.13740045119108169	0.08173928077135455	0.09114836337242481	0.08963455036467029	0.13247021839134923	0.08202941607667676	0.11376589488169414	0.1404302134776002	0.10393090917592149	0.13949974948776434	0.10627017815473601	0.09090274148136303	0.10065323323446936	0.09413056450855074	0.08242788183277379	0.14218933631516192	0.12030416656371676
0.14545566275925267	0.27075837401450775	0.2113078793170681	0.2182203582691354	0.19138976734241891	0.3535089787641244	0.10126840679987618	0.11007263588270295	0.13999221614928803	0.21476411879310175	0.23757566505857872	0.09091900525709704	0.14766257856513595	0.383037925529502	0.41901032324509807	0.2160134424632521	0.5690900591571024	0.47129833706667174	0.43717122870767466	0.18183801051419407	0.18873117258093952	0.35412426420016324	0.35046455821905725	0.0036579156398710224	0.20907195376858528	0.2182203582691354	0.3433147954752905	0.36367602102838814	0.5049932566002242	0.34477239319454084	0.5784401381723657	0.2207568981421806	0.4570519453171072	0.16681620919074192	0.12408655095061574	0.25974901946703255	0.500932483283122	0.5216965646039388	0.07421569534387046	0.2182203582691354	0.30568312214068666	0.39560280842890416	0.10047076208532187	0.27375633500055857	0.2727570157712911	0.0	0.07489788305525323	0.2634069351069036	0.2725553396074537	0.2632052589430662
0.6022892291234782	0.3984286246341145	0.45565124212983255	0.6919590491553222	0.48775847979553344	0.449987276723828	0.5660321244630415	0.6075655076649652	0.4308578322356766	0.5515094014116027	0.48433867947229947	0.5825274909780201	0.563367829731538	0.5094027400823189	0.5543815121265686	0.7587484157305543	0.6420520525789071	0.6233543959975747	0.6182730092225878	0.5090678969235216	0.4781410036166222	0.5889687002795811	0.5711229592730289	0.6100613359021898	0.7450123871687714	0.7529756204984002	0.539546047380906	0.595516828685555	0.3836794677625677	0.6750023627727749	0.5159192008074962	0.5954812701909025	0.5881734277040521	0.7688484792644503	0.543453455881522	0.5688185751463462	0.45326559908706343	0.6714125511557867	0.5968893600599338	0.560451870486511	0.7126753648679427	0.6378944844162716	0.5762566570273683	0.5093649109438161	0.5889222965540862	0.4581551909380529	0.40125042275145395	0.5029736869065221	0.6142372091708803	0.5763361011373322
0.17803371493611678	0.16684934168740073	0.23057217949989356	0.2110878707997527	0.19855351247550465	0.1834805037485664	0.23383622366121382	0.21172964455715315	0.17131205165710453	0.16590533835993368	0.21173486370946953	0.18154454277118126	0.14762271051262849	0.17932770672985138	0.21236633907836858	0.1792489896363876	0.2107500374601897	0.19781060007902446	0.13246794374165355	0.20709236222439922	0.23406941273745693	0.1598785057486589	0.22410348646405243	0.22322468451534852	0.2147070827737142	0.1822703950036334	0.23407396784020865	0.19637320970311672	0.19918873802683001	0.2536412739816713	0.25051563896967866	0.19755137989897437	0.21189485950243428	0.1802822346352606	0.19984193121696794	0.17245168518433815	0.19787997229078494	0.2708092317785916	0.19859661373547566	0.20332338146383264	0.15280771769634727	0.27016642900426624	0.15428150540618443	0.1620077593376948	0.2167737298342019	0.17180911383942404	0.23151122341288505	0.19566285739804787	0.24257796364943066	0.28063675879514555
0.26375363575400745	0.3154637461420679	0.36260115563092693	0.1673458221692207	0.18842054443262327	0.16945744896078072	0.21680427396678598	0.2692526234463998	0.28905157588674113	0.2768040708667151	0.3004892436016771	0.25406245430936686	0.29328834636880896	0.15677059282821043	0.21063411350264452	0.1936139053609313	0.16537196913199523	0.3074217347302761	0.19530137650478632	0.24227736965756197	0.23173621431642263	0.19262417623144118	0.3231676274486884	0.2861354408376762	0.23560743796275724	0.2833875313935282	0.254285550095344	0.2976899108957978	0.19033551462065837	0.2747230190051951	0.2539261972290982	0.296742074993541	0.15645681890386698	0.3035348029913349	0.23984677931230017	0.23279190485534382	0.3031084354126452	0.2665829715775283	0.33702940545512006	0.1952522566711468	0.266445521971907	0.30466172169515876	0.2872154417109284	0.21030665603281237	0.3095773025088147	0.3288232314940588	0.24564607459568463	0.24187631949575264	0.2650923899915393	0.32996073200391207
0.5958677332736622	0.6535519033558929	0.738171746875918	0.5966111705502677	0.6798269608357415	0.5930283515268733	0.5978199166002428	0.7652891104433466	0.6835919475759522	0.6676752804706101	0.5993129939516015	0.6503634695829696	0.6133846203465864	0.5307859541791763	0.6865503152865133	0.6560391846067581	0.6109580313362257	0.6204873242218456	0.5265080952128461	0.7542312643422114	0.6028116302748752	0.49980193888110885	0.5634246967159409	0.5988380403348562	0.7546739991313057	0.723724008146613	0.6299005449369567	0.6814819113845456	0.6658852937187842	0.6092083536902264	0.6397536514830007	0.6534159119039482	0.6726170802078631	0.7287445169250911	0.6097513406011796	0.7043981163177211	0.7751914273315204	0.7337319795911483	0.8300021229258338	0.6656669402563359	0.6651251483246172	0.6235372222063614	0.6775982611865711	0.6505677416964661	0.6505677416964661	0.6505677416964661	0.6505677416964661	0.6505677416964661	0.6505677416964661	0.6505677416964661
0.23594618530092515	0.10929935890824509	0.19172393592282141	0.10026007857524588	0.2944224496443995	0.20098850334080554	0.17660972545513545	0.10166385452706897	0.1351851657658547	0.15924544034719845	0.12393868210567066	0.14159206122643456	0.14159206122643456	0.14159206122643456	0.14159206122643456	0.14159206122643456	0.14159206122643456	0.14159206122643456	0.14159206122643456	0.14159206122643456	0.14159206122643456	0.14159206122643456	0.14159206122643456	0.14159206122643456	0.14159206122643456	0.14159206122643456	0.14159206122643456	0.14159206122643456	0.14159206122643456	0.14159206122643456	0.14159206122643456	0.14159206122643456	0.14159206122643456	0.14159206122643456	0.14159206122643456	0.14159206122643456	0.14159206122643456	0.14159206122643456	0.14159206122643456	0.14159206122643456	0.14159206122643456	0.14159206122643456	0.14159206122643456	0.14159206122643456	0.14159206122643456	0.14159206122643456	0.14159206122643456	0.14159206122643456	0.14159206122643456	0.14159206122643456
0.7030254210476564	0.5594431662322241	0.5134758649981123	0.5791778731882474	0.5105915746852663	0.5345782502325926	0.5225849124589296	0.5225849124589296	0.5225849124589296	0.5225849124589296	0.5225849124589296	0.5225849124589296	0.5225849124589296	0.5225849124589296	0.5225849124589296	0.5225849124589296	0.5225849124589296	0.5225849124589296	0.5225849124589296	0.5225849124589296	0.5225849124589296	0.5225849124589296	0.5225849124589296	0.5225849124589296	0.5225849124589296	0.5225849124589296	0.5225849124589296	0.5225849124589296	0.5225849124589296	0.5225849124589296	0.5225849124589296	0.5225849124589296	0.5225849124589296	0.5225849124589296	0.5225849124589296	0.5225849124589296	0.5225849124589296	0.5225849124589296	0.5225849124589296	0.5225849124589296	0.5225849124589296	0.5225849124589296	0.5225849124589296	0.5225849124589296	0.5225849124589296	0.5225849124589296	0.5225849124589296	0.5225849124589296	0.5225849124589296	0.5225849124589296
0.0	0.10802717864256947	0.0	0.0	0.09387758724394232	0.00011981272186821518	0.054013589321284736	0.032399393426569174	0.054013589321284736	0.120123471073323	0.054013589321284736	0.03795413322710927	0.041917296890531225	0.05341990808408907	0.05389377659941652	0.00011981272186821518	0.10597387967469585	0.051960290353411105	0.032399393426569174	0.021614195894715565	0.0	0.0	0.05606688828915837	0.051960290353411105	0.054013589321284736	0.054013589321284736	0.0	0.012096292430753513	0.10802717864256947	0.09593088621181596	0.0	0.032399393426569174	0.16204076796385422	0.012096292430753513	0.04845884952074463	0.08581930151065825	0.06713907551570143	0.06713907551570143	0.06713907551570143	0.06713907551570143	0.06713907551570143	0.06713907551570143	0.06713907551570143	0.06713907551570143	0.06713907551570143	0.06713907551570143	0.06713907551570143	0.06713907551570143	0.06713907551570143	0.06713907551570143
0.24453693731655096	0.24049426910523874	0.21758859783886766	0.23564068516240735	0.24047541138291284	0.1886213367835583	0.23455714869657032	0.27936541437949536	0.34277549267684054	0.2537586822482546	0.361270944364167	0.30608158006631564	0.2320766681460198	0.22241336971396014	0.31128986614960014	0.23394589954942568	0.2604690468692786	0.21276283560970338	0.2641479068458953	0.2296079234342192	0.2656556389017064	0.20790106536716738	0.2427746906801739	0.2618634854737336	0.2527739456244391	0.25048649195787803	0.26313169378500195	0.25680909287144	0.25680909287144	0.25680909287144	0.25680909287144	0.25680909287144	0.25680909287144	0.25680909287144	0.25680909287144	0.25680909287144	0.25680909287144	0.25680909287144	0.25680909287144	0.25680909287144	0.25680909287144	0.25680909287144	0.25680909287144	0.25680909287144	0.25680909287144	0.25680909287144	0.25680909287144	0.25680909287144	0.25680909287144	0.25680909287144
0.22118593665242053	0.15197000309721004	0.2623176323696604	0.1861131318382167	0.1732682909074336	0.17574506014537267	0.17247192879377274	0.07321463074785113	0.08443625354300731	0.192166633114115	0.1268540603194462	0.24734163874792453	0.24393857077231462	0.18083904261793113	0.14511648759929574	0.15004376778276612	0.16786214199902466	0.10290329849806046	0.17916811710816202	0.13687890629402677	0.15802351170109438	0.15802351170109438	0.15802351170109438	0.15802351170109438	0.15802351170109438	0.15802351170109438	0.15802351170109438	0.15802351170109438	0.15802351170109438	0.15802351170109438	0.15802351170109438	0.15802351170109438	0.15802351170109438	0.15802351170109438	0.15802351170109438	0.15802351170109438	0.15802351170109438	0.15802351170109438	0.15802351170109438	0.15802351170109438	0.15802351170109438	0.15802351170109438	0.15802351170109438	0.15802351170109438	0.15802351170109438	0.15802351170109438	0.15802351170109438	0.15802351170109438	0.15802351170109438	0.15802351170109438
0.3294551142819421	0.297987525952007	0.3554611330672251	0.33068636734908313	0.2521568439803365	0.2984612336464411	0.3159387951380039	0.33711985305870074	0.2823832146034588	0.29386077427936624	0.23741008594091156	0.36581346141228116	0.3350124254004744	0.3255199727519353	0.3726050770908645	0.27847907948414874	0.2779135008385225	0.2638278468018984	0.34199606766680385	0.3566705206615806	0.2782931571210355	0.28149338381954553	0.298582423420174	0.3725743898604908	0.3154056392743712	0.33470228421864745	0.24781457861612755	0.29848001041454686	0.20069962400805064	0.3310248863921961	0.25555644720916926	0.30684502607895214	0.3363951275055026	0.2967534274684798	0.34031226094030137	0.3367011574219244	0.3453653602573343	0.34103325883962937	0.34103325883962937	0.34103325883962937	0.34103325883962937	0.34103325883962937	0.34103325883962937	0.34103325883962937	0.34103325883962937	0.34103325883962937	0.34103325883962937	0.34103325883962937	0.34103325883962937	0.34103325883962937
0.41605870212582174	0.23693736857259173	0.34973229288911956	0.30476968716573016	0.3292889131403212	0.3084451345145167	0.3343442917479306	0.27017764911212544	0.2772884049554909	0.27250914891907985	0.29584982819792105	0.286906617943793	0.300145533399228	0.31393512683707625	0.32638691259569164	0.37062083366587284	0.2932445028864738	0.36004624782820915	0.3199659062083213	0.2990032455626713	0.36790457967891793	0.31963229873485116	0.34812152386148415	0.2840744145539432	0.3016747590701779	0.2243764368179523	0.3105099380184697	0.3051140654791682	0.28360059591544645	0.22709601505740118	0.2707624993517154	0.2044788706702946	0.23762068501100503	0.23762068501100503	0.23762068501100503	0.23762068501100503	0.23762068501100503	0.23762068501100503	0.23762068501100503	0.23762068501100503	0.23762068501100503	0.23762068501100503	0.23762068501100503	0.23762068501100503	0.23762068501100503	0.23762068501100503	0.23762068501100503	0.23762068501100503	0.23762068501100503	0.23762068501100503
0.6179451192398163	0.32387408437861276	0.19708031807556717	0.38516514456105094	0.6028553612751251	0.362147669785423	0.2544683311428584	0.3011685329966249	0.44525724173885506	0.26816300445753904	0.21521619035655026	0.14485939818568686	0.27572351591635164	0.23721955183965723	0.1398146692498013	0.3019929843053304	0.16353963360938387	0.21434425700392604	0.2931015684227562	0.17794657405797062	0.32510500228486783	0.5794036244487798	0.14381620145072022	0.3002038678486529	0.2835838607835132	0.2762857988164757	0.1566752340637346	0.22800664168317106	0.20597010897525433	0.3487474795931158	0.3447382015276595	0.4147891279168845	0.0	0.2612143966643381	0.13060719833216905	0.13060719833216905	0.13060719833216905	0.13060719833216905	0.13060719833216905	0.13060719833216905	0.13060719833216905	0.13060719833216905	0.13060719833216905	0.13060719833216905	0.13060719833216905	0.13060719833216905	0.13060719833216905	0.13060719833216905	0.13060719833216905	0.13060719833216905
0.21115272897034285	0.2791499427750875	0.27223817830304115	0.2987485439718044	0.3048691146863286	0.31015339926548197	0.3435571076213133	0.31954056896858996	0.29343867263307705	0.2517439616434216	0.28755565527824184	0.3088702552999006	0.4082202750273047	0.35500086839498163	0.2349650170446402	0.3726031103607612	0.2816237652764545	0.28199211097737326	0.32233435385423137	0.3624308111768678	0.4525947430296648	0.37195466133658733	0.41227470218312606	0.41227470218312606	0.41227470218312606	0.41227470218312606	0.41227470218312606	0.41227470218312606	0.41227470218312606	0.41227470218312606	0.41227470218312606	0.41227470218312606	0.41227470218312606	0.41227470218312606	0.41227470218312606	0.41227470218312606	0.41227470218312606	0.41227470218312606	0.41227470218312606	0.41227470218312606	0.41227470218312606	0.41227470218312606	0.41227470218312606	0.41227470218312606	0.41227470218312606	0.41227470218312606	0.41227470218312606	0.41227470218312606	0.41227470218312606	0.41227470218312606
0.05547514718973723	0.18281815216705108	0.19002247333745426	0.09103240234741165	0.08382103392810321	0.1444711513642211	0.14348286839384944	0.0923281894072362	0.2244950021079721	0.10239253167618327	0.13240814829644548	0.3624856320703966	0.1018765095903303	0.2851550290663536	0.1679254253123841	0.1370689610601979	0.30259555237556374	0.22869902856215796	0.14791110792271164	0.356964347137043	0.21272770235893362	0.1634932667505144	0.10915807047555606	0.3761393252066412	0.34847435892306555	0.12290834355144895	0.1532483765066685	0.27293665460587785	0.17137015130038247	0.20842018251164546	0.15066595274868944	0.18289222478049375	0.3669438673398964	0.2332219439329277	0.16830549356441146	0.21142279440937758	0.41554758157899885	0.20682981546277196	0.21314992434048005	0.3260596858191623	0.1927002947813763	0.2593799903002693	0.2593799903002693	0.2593799903002693	0.2593799903002693	0.2593799903002693	0.2593799903002693	0.2593799903002693	0.2593799903002693	0.2593799903002693
0.2989229649646957	0.15339001872177221	0.15474293661043606	0.17418077652030842	0.13110017450266867	0.2334108353362073	0.2077117457597615	0.14193078379552754	0.17906034151361586	0.22232791606007438	0.1737800022379856	0.14990302509216386	0.16652965631879435	0.16537023027350484	0.21054057753020392	0.16847715559460233	0.1845338591463309	0.19775793383328144	0.2335467961591126	0.22088752539125847	0.15380819387904154	0.23546217380633008	0.17687467305284205	0.1902128042028985	0.2391718991678014	0.21469235168534995	0.21469235168534995	0.21469235168534995	0.21469235168534995	0.21469235168534995	0.21469235168534995	0.21469235168534995	0.21469235168534995	0.21469235168534995	0.21469235168534995	0.21469235168534995	0.21469235168534995	0.21469235168534995	0.21469235168534995	0.21469235168534995	0.21469235168534995	0.21469235168534995	0.21469235168534995	0.21469235168534995	0.21469235168534995	0.21469235168534995	0.21469235168534995	0.21469235168534995	0.21469235168534995	0.21469235168534995
0.3547704826167628	0.31234566578357165	0.25779626982418086	0.3605661032934491	0.2533863231762165	0.26827180189396316	0.29260243998336377	0.2463219237133384	0.24833855854331569	0.2807941332163938	0.3183680308889808	0.3430160340331461	0.28767688764794785	0.23971336163142148	0.274836692777162	0.36842010874966363	0.27892331844233936	0.31122126495202307	0.2616967514352199	0.21590816954299422	0.29613396226766636	0.3237947102864498	0.32152420520032454	0.4042131698339678	0.21950866412427195	0.2583057771436308	0.21007208004250444	0.21913120897562702	0.4508092182055174	0.40135758731991644	0.4260834027627169	0.4260834027627169	0.4260834027627169	0.4260834027627169	0.4260834027627169	0.4260834027627169	0.4260834027627169	0.4260834027627169	0.4260834027627169	0.4260834027627169	0.4260834027627169	0.4260834027627169	0.4260834027627169	0.4260834027627169	0.4260834027627169	0.4260834027627169	0.4260834027627169	0.4260834027627169	0.4260834027627169	0.4260834027627169
0.2531749565906782	0.3625181490627813	0.3463192533307183	0.33551559520060986	0.27712306158903854	0.30424789395733287	0.348427378228419	0.38757897859231816	0.35187116480680525	0.22786912027092282	0.30646269932189785	0.3138194178660712	0.46144117557705144	0.38914802635680285	0.4164030998712931	0.24050162021648117	0.2797607295120209	0.2993161085377089	0.2895384190248649	0.2895384190248649	0.2895384190248649	0.2895384190248649	0.2895384190248649	0.2895384190248649	0.2895384190248649	0.2895384190248649	0.2895384190248649	0.2895384190248649	0.2895384190248649	0.2895384190248649	0.2895384190248649	0.2895384190248649	0.2895384190248649	0.2895384190248649	0.2895384190248649	0.2895384190248649	0.2895384190248649	0.2895384190248649	0.2895384190248649	0.2895384190248649	0.2895384190248649	0.2895384190248649	0.2895384190248649	0.2895384190248649	0.2895384190248649	0.2895384190248649	0.2895384190248649	0.2895384190248649	0.2895384190248649	0.2895384190248649
0.2751351587251052	0.1693399527879524	0.20806668340544407	0.15399213762691613	0.16474720263944917	0.22155785448452484	0.08683032460446045	0.10337373625415686	0.18595771203797443	0.06564237482733297	0.10825904036198385	0.18038528298891646	0.20667653193041313	0.13395939282404973	0.16280678994092548	0.16231808882247598	0.1763657700780109	0.18788862805822712	0.20344220352456144	0.11991179515985383	0.11814676284352424	0.128352568744305	0.09483109793363345	0.15326162388094725	0.15771324321610744	0.2297072288797613	0.09742719568191885	0.18113296369230628	0.09102056074549636	0.1360767622189013	0.1360767622189013	0.1360767622189013	0.1360767622189013	0.1360767622189013	0.1360767622189013	0.1360767622189013	0.1360767622189013	0.1360767622189013	0.1360767622189013	0.1360767622189013	0.1360767622189013	0.1360767622189013	0.1360767622189013	0.1360767622189013	0.1360767622189013	0.1360767622189013	0.1360767622189013	0.1360767622189013	0.1360767622189013	0.1360767622189013
0.32933219267296066	0.307877123475419	0.32436614741264647	0.23301593116381963	0.24891522507461608	0.3530723428709026	0.2407228708335222	0.22806839782140906	0.297474132910893	0.29178909244524837	0.24291366898971176	0.2819787388380976	0.3588740894409539	0.25361001842890507	0.19069902002998834	0.2619337042065409	0.3609399567022939	0.15644581980774094	0.31573557720528833	0.2698463415622287	0.4496667769526607	0.2516079908394449	0.3506373838960528	0.3506373838960528	0.3506373838960528	0.3506373838960528	0.3506373838960528	0.3506373838960528	0.3506373838960528	0.3506373838960528	0.3506373838960528	0.3506373838960528	0.3506373838960528	0.3506373838960528	0.3506373838960528	0.3506373838960528	0.3506373838960528	0.3506373838960528	0.3506373838960528	0.3506373838960528	0.3506373838960528	0.3506373838960528	0.3506373838960528	0.3506373838960528	0.3506373838960528	0.3506373838960528	0.3506373838960528	0.3506373838960528	0.3506373838960528	0.3506373838960528
0.14759324310667307	0.08139251121187215	0.08693708262257986	0.13131142424093184	0.061065269700198765	0.09467924628243232	0.07733719644387847	0.09341015744974981	0.16123856190285105	0.06941334302875396	0.06648747574776931	0.15295835669408814	0.09260419015912316	0.08157025123839393	0.10134607065664682	0.18995255969139993	0.07439314439330734	0.1045740751270165	0.0789576720106144	0.08539633342298614	0.1461436548144954	0.0834796222387293	0.06781160319195041	0.11552115602118572	0.08966480815132404	0.10353278091599623	0.09659879453366015	0.09659879453366015	0.09659879453366015	0.09659879453366015	0.09659879453366015	0.09659879453366015	0.09659879453366015	0.09659879453366015	0.09659879453366015	0.09659879453366015	0.09659879453366015	0.09659879453366015	0.09659879453366015	0.09659879453366015	0.09659879453366015	0.09659879453366015	0.09659879453366015	0.09659879453366015	0.09659879453366015	0.09659879453366015	0.09659879453366015	0.09659879453366015	0.09659879453366015	0.09659879453366015
0.14698164259431296	0.1890566087474875	0.3034024684070482	0.2324621557859365	0.17091964311562097	0.1328115692393528	0.21698762506467925	0.16893800521636765	0.28089397475922034	0.11085226927786579	0.15100331133329045	0.1534238609273858	0.2008899109306411	0.1659482822350452	0.23198343098288826	0.17768457473198576	0.1703444828893725	0.13312012406558282	0.18287772797690713	0.15901742332083937	0.18122314460240072	0.1445116196328991	0.10242916656915305	0.10730116002232275	0.1048651632957379	0.1048651632957379	0.1048651632957379	0.1048651632957379	0.1048651632957379	0.1048651632957379	0.1048651632957379	0.1048651632957379	0.1048651632957379	0.1048651632957379	0.1048651632957379	0.1048651632957379	0.1048651632957379	0.1048651632957379	0.1048651632957379	0.1048651632957379	0.1048651632957379	0.1048651632957379	0.1048651632957379	0.1048651632957379	0.1048651632957379	0.1048651632957379	0.1048651632957379	0.1048651632957379	0.1048651632957379	0.1048651632957379
0.2852725762613279	0.214460205111847	0.24022705425718152	0.15147233040177854	0.23669433959582248	0.2989266060315888	0.23312672989226005	0.19855865540553083	0.14309310402883477	0.3503242548060399	0.22807314669188572	0.22898493614170673	0.22158370124037122	0.23984286640083918	0.31978740100632996	0.29368746421983055	0.23854690994273872	0.225272137757134	0.17984693725464404	0.2737479949310631	0.334245020828062	0.297781957492337	0.2372386283110424	0.22228290149924781	0.2297607649051451	0.2297607649051451	0.2297607649051451	0.2297607649051451	0.2297607649051451	0.2297607649051451	0.2297607649051451	0.2297607649051451	0.2297607649051451	0.2297607649051451	0.2297607649051451	0.2297607649051451	0.2297607649051451	0.2297607649051451	0.2297607649051451	0.2297607649051451	0.2297607649051451	0.2297607649051451	0.2297607649051451	0.2297607649051451	0.2297607649051451	0.2297607649051451	0.2297607649051451	0.2297607649051451	0.2297607649051451	0.2297607649051451
0.15597083454337127	0.13642501821603417	0.12493956990878777	0.1465914916267228	0.16630130610461913	0.2533020136538258	0.1767946732533012	0.15113173910151376	0.18484959112853444	0.14529405378560556	0.23657158615347249	0.1392180063630944	0.1780681790053419	0.10543457400384175	0.1800529960127023	0.14750527327231963	0.14791517768800472	0.18282608858661753	0.17825998386776265	0.10218211525848281	0.12409402472556985	0.14835967515721718	0.11862845245206145	0.1334940638046393	0.1334940638046393	0.1334940638046393	0.1334940638046393	0.1334940638046393	0.1334940638046393	0.1334940638046393	0.1334940638046393	0.1334940638046393	0.1334940638046393	0.1334940638046393	0.1334940638046393	0.1334940638046393	0.1334940638046393	0.1334940638046393	0.1334940638046393	0.1334940638046393	0.1334940638046393	0.1334940638046393	0.1334940638046393	0.1334940638046393	0.1334940638046393	0.1334940638046393	0.1334940638046393	0.1334940638046393	0.1334940638046393	0.1334940638046393
0.41425910943646377	0.2966572606306723	0.3124678799625266	0.3079834617948278	0.3582755757061489	0.38162219002755465	0.2552543764838016	0.28195006272877954	0.21879319338778597	0.35498024685865315	0.3311244131367557	0.3552786203576378	0.3116617002699448	0.3229079255324393	0.3025579522979572	0.29706355837111226	0.2768234775678571	0.31541240130391973	0.3529634704480146	0.3450814357266931	0.3119383979516079	0.295703001078032	0.3460239748142482	0.36825334960030764	0.3571386622072779	0.3571386622072779	0.3571386622072779	0.3571386622072779	0.3571386622072779	0.3571386622072779	0.3571386622072779	0.3571386622072779	0.3571386622072779	0.3571386622072779	0.3571386622072779	0.3571386622072779	0.3571386622072779	0.3571386622072779	0.3571386622072779	0.3571386622072779	0.3571386622072779	0.3571386622072779	0.3571386622072779	0.3571386622072779	0.3571386622072779	0.3571386622072779	0.3571386622072779	0.3571386622072779	0.3571386622072779	0.3571386622072779
0.1947332151908594	0.20419197423088295	0.23300756403570896	0.1504560430028624	0.181580805586754	0.19289469837052967	0.15467829583630152	0.1958720172355635	0.18431102569597296	0.16040257661293675	0.1472415554996413	0.17763290271671517	0.18307067218857354	0.2025038342400683	0.12074540448074063	0.13413307506482916	0.24174398359421256	0.1455165926927036	0.2142745187400891	0.17923490185613206	0.12766195268669858	0.12549930384343058	0.1805383849539709	0.28001258348614116	0.17415410071025453	0.13874077583586011	0.15988734092309922	0.22534727225146428	0.20478947102083253	0.2135984514219743	0.2091939612214034	0.2091939612214034	0.2091939612214034	0.2091939612214034	0.2091939612214034	0.2091939612214034	0.2091939612214034	0.2091939612214034	0.2091939612214034	0.2091939612214034	0.2091939612214034	0.2091939612214034	0.2091939612214034	0.2091939612214034	0.2091939612214034	0.2091939612214034	0.2091939612214034	0.2091939612214034	0.2091939612214034	0.2091939612214034
0.22039213010854208	0.21110430633963062	0.18449099927158763	0.15811750798752164	0.20055579511444147	0.19694808950140402	0.16900648964266182	0.16289539790821542	0.19293182650297092	0.19611318860234128	0.11603202942131403	0.13288598798836201	0.1626435121108706	0.13580362071112226	0.1627720077357561	0.10454896494645276	0.12764992153919097	0.14968015358762865	0.1918767451387848	0.15897350843130786	0.15271844995627487	0.13919263925045766	0.14534167514124005	0.1833385034513659	0.0967289966214125	0.1678991428079173	0.18745763427984338	0.17073150505908835	0.11944163026727388	0.12886006328187374	0.11454511168283306	0.12170258748235341	0.12170258748235341	0.12170258748235341	0.12170258748235341	0.12170258748235341	0.12170258748235341	0.12170258748235341	0.12170258748235341	0.12170258748235341	0.12170258748235341	0.12170258748235341	0.12170258748235341	0.12170258748235341	0.12170258748235341	0.12170258748235341	0.12170258748235341	0.12170258748235341	0.12170258748235341	0.12170258748235341
0.05624507130044459	0.05288069284574917	0.09460424881536034	0.042209028455841444	0.05378807544049626	0.07255884971751668	0.06580447680925942	0.11165857076657516	0.06903349160118724	0.0766082955039217	0.11530984648453771	0.10768374481502858	0.11122319332203401	0.07471409443445325	0.07329812804987569	0.10413283023443651	0.019280342469850477	0.09405808098351225	0.09348323096892978	0.09692653281098815	0.09032418830435868	0.07470577068115682	0.13552567574263258	0.08390107138748727	0.07375961687816038	0.06981509130019571	0.049475811044172896	0.15974391488540796	0.051672961514113824	0.07150066390110146	0.061586812707607644	0.061586812707607644	0.061586812707607644	0.061586812707607644	0.061586812707607644	0.061586812707607644	0.061586812707607644	0.061586812707607644	0.061586812707607644	0.061586812707607644	0.061586812707607644	0.061586812707607644	0.061586812707607644	0.061586812707607644	0.061586812707607644	0.061586812707607644	0.061586812707607644	0.061586812707607644	0.061586812707607644	0.061586812707607644
0.1763327055016019	0.06874618620232124	0.08630202326733256	0.08901765374484792	0.07439800154869475	0.07760860237076117	0.07108957687790042	0.09305881963025843	0.0751207990380072	0.08790898531155526	0.0810816527193991	0.05632781557459906	0.09651568026426627	0.12739603414606593	0.0644706059983726	0.11492827325200619	0.0878831118014268	0.08833217348648731	0.10293130546370433	0.14207131226462508	0.1225013088641647	0.1225013088641647	0.1225013088641647	0.1225013088641647	0.1225013088641647	0.1225013088641647	0.1225013088641647	0.1225013088641647	0.1225013088641647	0.1225013088641647	0.1225013088641647	0.1225013088641647	0.1225013088641647	0.1225013088641647	0.1225013088641647	0.1225013088641647	0.1225013088641647	0.1225013088641647	0.1225013088641647	0.1225013088641647	0.1225013088641647	0.1225013088641647	0.1225013088641647	0.1225013088641647	0.1225013088641647	0.1225013088641647	0.1225013088641647	0.1225013088641647	0.1225013088641647	0.1225013088641647
0.16014731382595174	0.07947532342101589	0.03472351787681895	0.026903462358569236	0.051677806896219314	0.09139498345200647	0.029207098352708388	0.061896963263561464	0.04641979881192495	0.07022657273006619	0.003184972235817372	0.019644806536685887	0.04293524241309379	0.029908235378099127	0.029973886803745315	0.02129579990706514	0.06998651859590142	0.07889778340118453	0.07664157487768518	0.050516820522502705	0.06019899921815798	0.03894897642743871	0.02148862372941394	0.050434501272873196	0.03737647597306028	0.021713301704322348	0.03263413084847622	0.02717371627639928	0.02717371627639928	0.02717371627639928	0.02717371627639928	0.02717371627639928	0.02717371627639928	0.02717371627639928	0.02717371627639928	0.02717371627639928	0.02717371627639928	0.02717371627639928	0.02717371627639928	0.02717371627639928	0.02717371627639928	0.02717371627639928	0.02717371627639928	0.02717371627639928	0.02717371627639928	0.02717371627639928	0.02717371627639928	0.02717371627639928	0.02717371627639928	0.02717371627639928
0.04840038700931593	0.08120569147091584	0.08201436907383781	0.04590759158077715	0.09062943880735527	0.06824763491914462	0.06134869172584976	0.04312581860930451	0.06652831429810419	0.044713121800600254	0.029995243779064245	0.048682572259755925	0.05294745750148377	0.03690973850135842	0.03305489099041954	0.029401021149405182	0.04400287493832008	0.11366621664395314	0.05189314227623094	0.05844333221126494	0.06464847991789195	0.032437309143916224	0.03856258064400083	0.06543981745499111	0.04386366990794935	0.04410206033755751	0.101946019745136	0.026888358712398606	0.06985966508794499	0.05897124436739073	0.033953408971518	0.07901627012380216	0.056484839547660086	0.056484839547660086	0.056484839547660086	0.056484839547660086	0.056484839547660086	0.056484839547660086	0.056484839547660086	0.056484839547660086	0.056484839547660086	0.056484839547660086	0.056484839547660086	0.056484839547660086	0.056484839547660086	0.056484839547660086	0.056484839547660086	0.056484839547660086	0.056484839547660086	0.056484839547660086
0.13860912066557318	0.23145560901878817	0.06573745316842361	0.0	0.19737834151992928	0.054796022748293954	0.14246077427786719	0.09732052783715348	0.14246077302240007	0.07584483842499863	0.0	0.08899483657181058	0.007718247771762504	0.0	0.32471717672411415	0.16235858836205708	0.16235858836205708	0.16235858836205708	0.16235858836205708	0.16235858836205708	0.16235858836205708	0.16235858836205708	0.16235858836205708	0.16235858836205708	0.16235858836205708	0.16235858836205708	0.16235858836205708	0.16235858836205708	0.16235858836205708	0.16235858836205708	0.16235858836205708	0.16235858836205708	0.16235858836205708	0.16235858836205708	0.16235858836205708	0.16235858836205708	0.16235858836205708	0.16235858836205708	0.16235858836205708	0.16235858836205708	0.16235858836205708	0.16235858836205708	0.16235858836205708	0.16235858836205708	0.16235858836205708	0.16235858836205708	0.16235858836205708	0.16235858836205708	0.16235858836205708	0.16235858836205708
0.11036071404024207	0.1305317220562802	0.11566289964165374	0.1289175286226433	0.0732043955466913	0.08454870497343603	0.05858298598194434	0.06835264101611077	0.07448120596088184	0.10346721499520829	0.07853068481286259	0.08212598255784283	0.03678407429065823	0.05298218668899382	0.13806924703348247	0.0980271216520112	0.0682613793117337	0.05733297369756283	0.04164192777473385	0.06340351120304635	0.11577930918648527	0.12043249254025769	0.10444227506708981	0.11133668131075278	0.10788947818892129	0.10788947818892129	0.10788947818892129	0.10788947818892129	0.10788947818892129	0.10788947818892129	0.10788947818892129	0.10788947818892129	0.10788947818892129	0.10788947818892129	0.10788947818892129	0.10788947818892129	0.10788947818892129	0.10788947818892129	0.10788947818892129	0.10788947818892129	0.10788947818892129	0.10788947818892129	0.10788947818892129	0.10788947818892129	0.10788947818892129	0.10788947818892129	0.10788947818892129	0.10788947818892129	0.10788947818892129	0.10788947818892129
0.051022832589185926	0.06200138655417653	0.09831685339919974	0.13083861055913484	0.1197255375993186	0.07432778572092653	0.022383533967029322	0.03747945848150079	0.1051647423699555	0.0943602199726035	0.06190554741020889	0.0926905544796653	0.11168841844305614	0.07673963586563218	0.045943240156208126	0.1293508540214673	0.0879783880296953	0.040504929628494606	0.00847765412020817	0.047303162417848904	0.16430092846560088	0.08396964677830182	0.057482188798832226	0.08302134938999046	0.07025176909441136	0.07025176909441136	0.07025176909441136	0.07025176909441136	0.07025176909441136	0.07025176909441136	0.07025176909441136	0.07025176909441136	0.07025176909441136	0.07025176909441136	0.07025176909441136	0.07025176909441136	0.07025176909441136	0.07025176909441136	0.07025176909441136	0.07025176909441136	0.07025176909441136	0.07025176909441136	0.07025176909441136	0.07025176909441136	0.07025176909441136	0.07025176909441136	0.07025176909441136	0.07025176909441136	0.07025176909441136	0.07025176909441136
0.11133868000811126	0.04035834855390766	0.07207353980163891	0.09889190986374813	0.047449448536296165	0.03773051576047971	0.10678068588247298	0.058411769319245924	0.07122654338551078	0.03626238729460143	0.07216707722076048	0.033927300031406905	0.0513295380888997	0.07944234755889105	0.03171519071345729	0.027207585160452408	0.023096802784967632	0.0432557311415362	0.06869646659396804	0.08651554138471103	0.11305620329796479	0.07889951560375483	0.09859549298977184	0.0883189641229598	0.07803007188038359	0.08813072285778004	0.09955493730980353	0.05348632418293543	0.04309328612861824	0.09809633106646325	0.07059480859754075	0.07059480859754075	0.07059480859754075	0.07059480859754075	0.07059480859754075	0.07059480859754075	0.07059480859754075	0.07059480859754075	0.07059480859754075	0.07059480859754075	0.07059480859754075	0.07059480859754075	0.07059480859754075	0.07059480859754075	0.07059480859754075	0.07059480859754075	0.07059480859754075	0.07059480859754075	0.07059480859754075	0.07059480859754075
0.03530781136045771	0.01935557833353656	0.015103522687674398	0.02274271849459455	0.0059050924636736245	0.013340648994558668	0.024969265860001224	0.03696034600410275	0.027323892859445077	0.03427411745540358	0.02407914331913858	0.030031656824797387	0.04467986195698828	0.037355759390892834	0.037355759390892834	0.037355759390892834	0.037355759390892834	0.037355759390892834	0.037355759390892834	0.037355759390892834	0.037355759390892834	0.037355759390892834	0.037355759390892834	0.037355759390892834	0.037355759390892834	0.037355759390892834	0.037355759390892834	0.037355759390892834	0.037355759390892834	0.037355759390892834	0.037355759390892834	0.037355759390892834	0.037355759390892834	0.037355759390892834	0.037355759390892834	0.037355759390892834	0.037355759390892834	0.037355759390892834	0.037355759390892834	0.037355759390892834	0.037355759390892834	0.037355759390892834	0.037355759390892834	0.037355759390892834	0.037355759390892834	0.037355759390892834	0.037355759390892834	0.037355759390892834	0.037355759390892834	0.037355759390892834
0.3357183765401394	0.4874263545092947	0.37628024017469125	0.4833286578538129	0.3839509472170309	0.46399749982904775	0.4055491112110973	0.366288909075918	0.32107064680468045	0.38779346335110404	0.4343823298350214	0.3999792309669399	0.4218365681686618	0.5035125415536327	0.3516577323273769	0.27581708292490215	0.592063624751023	0.4434960335835398	0.38509523778101273	0.38772723711448925	0.5016414808334334	0.3584282426075421	0.39013412050922636	0.37794273117277305	0.3621444396294316	0.3700435854011023	0.3700435854011023	0.3700435854011023	0.3700435854011023	0.3700435854011023	0.3700435854011023	0.3700435854011023	0.3700435854011023	0.3700435854011023	0.3700435854011023	0.3700435854011023	0.3700435854011023	0.3700435854011023	0.3700435854011023	0.3700435854011023	0.3700435854011023	0.3700435854011023	0.3700435854011023	0.3700435854011023	0.3700435854011023	0.3700435854011023	0.3700435854011023	0.3700435854011023	0.3700435854011023	0.3700435854011023
0.030604382004507685	0.04729588754779205	0.03693512171933046	0.021790206193088597	0.03178057782682285	0.020726993644196178	0.005381816196333676	0.010002891468004647	0.00434160751946565	0.034429767178791086	0.02982611104986436	0.03698420280958606	0.024418838299042137	0.023205488236526947	0.01941273257196923	0.011127484708658016	0.009538018079327585	0.03323127340142479	0.006580309973699966	0.0196099107755713	0.01563279278694332	0.022177689229479696	0.026460252593515515	0.05026282168440506	0.028535364557245608	0.0	0.014267682278622804	0.014267682278622804	0.014267682278622804	0.014267682278622804	0.014267682278622804	0.014267682278622804	0.014267682278622804	0.014267682278622804	0.014267682278622804	0.014267682278622804	0.014267682278622804	0.014267682278622804	0.014267682278622804	0.014267682278622804	0.014267682278622804	0.014267682278622804	0.014267682278622804	0.014267682278622804	0.014267682278622804	0.014267682278622804	0.014267682278622804	0.014267682278622804	0.014267682278622804	0.014267682278622804
0.07277700957503415	0.024484742172396934	0.0272913785906378	0.07706503661579102	0.06684374268176153	0.05434332623035213	0.026991410015876183	0.02248227943451542	0.0010374677964591936	0.027351916214475955	0.0808366679754542	0.0	0.05324532081005479	6.053762383814997e-05	0.006111878518331881	0.026253910794178607	0.03821235626509207	0.026253910794178607	6.053762383814997e-05	0.06550373490783741	0.07803003155721334	0.03821235626509207	0.0	0.03163408848718801	0.010920977674454263	0.026991410015876183	0.018956193845165226	0.018956193845165226	0.018956193845165226	0.018956193845165226	0.018956193845165226	0.018956193845165226	0.018956193845165226	0.018956193845165226	0.018956193845165226	0.018956193845165226	0.018956193845165226	0.018956193845165226	0.018956193845165226	0.018956193845165226	0.018956193845165226	0.018956193845165226	0.018956193845165226	0.018956193845165226	0.018956193845165226	0.018956193845165226	0.018956193845165226	0.018956193845165226	0.018956193845165226	0.018956193845165226
0.16347092431021806	0.05122753543035555	0.07677938433470982	0.10297419539755312	0.1048660823778053	0.06558567915329036	0.07023613310536293	0.08457912940444565	0.08425709446946002	0.04945056736697916	0.04582133440063587	0.0673483004629513	0.04430445186457101	0.10269236925168354	0.07435199591945695	0.0787677836285324	0.10979301765406208	0.06876594128559675	0.05164230851547912	0.11411427876230892	0.1052503215034597	0.07810696703552084	0.04415337192004479	0.07934360730768968	0.06541896925806953	0.05688097829704575	0.06114997377755764	0.06114997377755764	0.06114997377755764	0.06114997377755764	0.06114997377755764	0.06114997377755764	0.06114997377755764	0.06114997377755764	0.06114997377755764	0.06114997377755764	0.06114997377755764	0.06114997377755764	0.06114997377755764	0.06114997377755764	0.06114997377755764	0.06114997377755764	0.06114997377755764	0.06114997377755764	0.06114997377755764	0.06114997377755764	0.06114997377755764	0.06114997377755764	0.06114997377755764	0.06114997377755764
0.14014678151917215	0.17478744877669522	0.1097540781410031	0.18631470092119012	0.1584323093756106	0.2076483410854969	0.16281819284517834	0.11988761329640539	0.12501002576767334	0.11897639585058335	0.12181904903535523	0.08410106705142394	0.1727840042481258	0.13757335375493077	0.17781376664166632	0.04339419780923222	0.11047839647225609	0.14214046139685327	0.1411327440936104	0.13353664563656845	0.13344276089347942	0.1097701215932476	0.19601257370301162	0.16890912807428446	0.11668327705236639	0.14279620256332545	0.14279620256332545	0.14279620256332545	0.14279620256332545	0.14279620256332545	0.14279620256332545	0.14279620256332545	0.14279620256332545	0.14279620256332545	0.14279620256332545	0.14279620256332545	0.14279620256332545	0.14279620256332545	0.14279620256332545	0.14279620256332545	0.14279620256332545	0.14279620256332545	0.14279620256332545	0.14279620256332545	0.14279620256332545	0.14279620256332545	0.14279620256332545	0.14279620256332545	0.14279620256332545	0.14279620256332545
0.3796430806169562	0.3457046884376045	0.37362090587510954	0.42446523963987615	0.48237702097961727	0.5015122385398099	0.467413083841785	0.4161683186969007	0.4647229750356985	0.46882675420134234	0.5497259702245422	0.46403448418179577	0.4479012872284214	0.41283495477090226	0.4003089682010413	0.459463335525212	0.38680649076787293	0.47782235930155254	0.4016766079834164	0.45853978735966666	0.41790947542565704	0.5162026447218185	0.47513871507334127	0.39198467676182797	0.5924421139622236	0.4922133953620258	0.4922133953620258	0.4922133953620258	0.4922133953620258	0.4922133953620258	0.4922133953620258	0.4922133953620258	0.4922133953620258	0.4922133953620258	0.4922133953620258	0.4922133953620258	0.4922133953620258	0.4922133953620258	0.4922133953620258	0.4922133953620258	0.4922133953620258	0.4922133953620258	0.4922133953620258	0.4922133953620258	0.4922133953620258	0.4922133953620258	0.4922133953620258	0.4922133953620258	0.4922133953620258	0.4922133953620258
0.20955591578168958	0.2150403132049757	0.26794019845914635	0.20908252374753414	0.2198558598704587	0.20540423794276477	0.20179592324867102	0.22223322065216902	0.23369831623483425	0.22700735430393876	0.22229802413962713	0.22876358039867342	0.2537144826182973	0.24414768950707375	0.21411593171388973	0.22226489620757184	0.26385688114162176	0.2542138123400172	0.22491308091087966	0.1642679251307341	0.2177683492201948	0.158404876306202	0.2364025287145889	0.22776404040994727	0.26837072402942375	0.2480673822196855	0.2480673822196855	0.2480673822196855	0.2480673822196855	0.2480673822196855	0.2480673822196855	0.2480673822196855	0.2480673822196855	0.2480673822196855	0.2480673822196855	0.2480673822196855	0.2480673822196855	0.2480673822196855	0.2480673822196855	0.2480673822196855	0.2480673822196855	0.2480673822196855	0.2480673822196855	0.2480673822196855	0.2480673822196855	0.2480673822196855	0.2480673822196855	0.2480673822196855	0.2480673822196855	0.2480673822196855
0.4974978901129891	0.527620485681709	0.3759500728242222	0.36560073347211475	0.5217624832445497	0.4509299094171396	0.47989666323738595	0.5031142973091943	0.440176593586725	0.409327050155383	0.4354936225373409	0.43407909930170796	0.5151637368533375	0.45197227848121496	0.4174039414838359	0.5363199486768128	0.5138457049504455	0.3979063249024862	0.4997291014235232	0.40494820129870474	0.45233865136111395	0.45233865136111395	0.45233865136111395	0.45233865136111395	0.45233865136111395	0.45233865136111395	0.45233865136111395	0.45233865136111395	0.45233865136111395	0.45233865136111395	0.45233865136111395	0.45233865136111395	0.45233865136111395	0.45233865136111395	0.45233865136111395	0.45233865136111395	0.45233865136111395	0.45233865136111395	0.45233865136111395	0.45233865136111395	0.45233865136111395	0.45233865136111395	0.45233865136111395	0.45233865136111395	0.45233865136111395	0.45233865136111395	0.45233865136111395	0.45233865136111395	0.45233865136111395	0.45233865136111395
0.2769152113663377	0.29442192898009545	0.286851258147419	0.2485767076442814	0.2402635298137613	0.2331612042949427	0.23202911310608393	0.23799165936749003	0.2338585765765022	0.27145075759762666	0.2339411366724455	0.2570517279937354	0.24197293142002196	0.1371006488671914	0.21389096658655296	0.20480522536948523	0.21406433404149244	0.2467465976395736	0.16792743951307842	0.2831893140235336	0.225558376768306	0.225558376768306	0.225558376768306	0.225558376768306	0.225558376768306	0.225558376768306	0.225558376768306	0.225558376768306	0.225558376768306	0.225558376768306	0.225558376768306	0.225558376768306	0.225558376768306	0.225558376768306	0.225558376768306	0.225558376768306	0.225558376768306	0.225558376768306	0.225558376768306	0.225558376768306	0.225558376768306	0.225558376768306	0.225558376768306	0.225558376768306	0.225558376768306	0.225558376768306	0.225558376768306	0.225558376768306	0.225558376768306	0.225558376768306
0.4047439850990348	0.2036418873200303	0.3348779108408723	0.3207863228546017	0.2833100960951903	0.14187132250974346	0.19411835743151387	0.37688987599568813	0.14271096491075388	0.24522071541623705	0.26416900568751095	0.26147281714710735	0.07736704152299874	0.17269842670583646	0.2315359852488768	0.2780654122231907	0.2849547854507124	0.33409841037899907	0.1585039566784389	0.3179843930178492	0.1366652727205853	0.2747981360917812	0.3406970644948138	0.09297201440301907	0.2480479280753615	0.22241664768146882	0.1867419652181691	0.20457930644981898	0.20457930644981898	0.20457930644981898	0.20457930644981898	0.20457930644981898	0.20457930644981898	0.20457930644981898	0.20457930644981898	0.20457930644981898	0.20457930644981898	0.20457930644981898	0.20457930644981898	0.20457930644981898	0.20457930644981898	0.20457930644981898	0.20457930644981898	0.20457930644981898	0.20457930644981898	0.20457930644981898	0.20457930644981898	0.20457930644981898	0.20457930644981898	0.20457930644981898
0.3197333663996814	0.3659164232038731	0.2923192730773943	0.29572586255413996	0.3939594020454276	0.28978894499384883	0.3047398799868751	0.2917632395475369	0.2682351242876933	0.5093946021811929	0.3026799336986185	0.4026021566962097	0.38545350848877097	0.3221674394171816	0.23339414726294563	0.3255386757058355	0.23385079699186478	0.38914589381193054	0.38423825710800863	0.3325259437857405	0.34057909456965874	0.38757753786804644	0.34844742806724543	0.2547748173775576	0.3016111227224015	0.3016111227224015	0.3016111227224015	0.3016111227224015	0.3016111227224015	0.3016111227224015	0.3016111227224015	0.3016111227224015	0.3016111227224015	0.3016111227224015	0.3016111227224015	0.3016111227224015	0.3016111227224015	0.3016111227224015	0.3016111227224015	0.3016111227224015	0.3016111227224015	0.3016111227224015	0.3016111227224015	0.3016111227224015	0.3016111227224015	0.3016111227224015	0.3016111227224015	0.3016111227224015	0.3016111227224015	0.3016111227224015
0.5042830090602805	0.4581692920489219	0.40863603428618805	0.4680716217898774	0.3693999487328295	0.43490006174748064	0.46280778759344965	0.3549278775216027	0.3497089768229895	0.5449940686273674	0.4488429244772529	0.5039374694539775	0.4325830787630955	0.4659329676970662	0.48408826820462963	0.5062843282384436	0.41558750869070277	0.46739846143757224	0.5127312410717654	0.41961288274984365	0.4822046430633059	0.4290619382433002	0.4586891952134876	0.3969315189346856	0.41649761650308076	0.516761152121481	0.46662938431228085	0.46662938431228085	0.46662938431228085	0.46662938431228085	0.46662938431228085	0.46662938431228085	0.46662938431228085	0.46662938431228085	0.46662938431228085	0.46662938431228085	0.46662938431228085	0.46662938431228085	0.46662938431228085	0.46662938431228085	0.46662938431228085	0.46662938431228085	0.46662938431228085	0.46662938431228085	0.46662938431228085	0.46662938431228085	0.46662938431228085	0.46662938431228085	0.46662938431228085	0.46662938431228085
0.20287900587844454	0.058397676559293475	0.07843505347581897	0.11373397170552693	0.024694518391735365	0.0002714256248284424	0.06480116335534783	0.09512525841189438	0.1798210927636133	0.09895780973079951	0.05237977473973636	0.1571780765690167	0.11353600225500265	0.08247409516844577	0.1612558228020194	0.19469036853375224	0.1372862182665807	0.12120444141592614	0.10838846036657068	0.061662166583169316	0.24362872933177104	0.07413833245442263	0.09823522231728458	0.0861867773858536	0.0861867773858536	0.0861867773858536	0.0861867773858536	0.0861867773858536	0.0861867773858536	0.0861867773858536	0.0861867773858536	0.0861867773858536	0.0861867773858536	0.0861867773858536	0.0861867773858536	0.0861867773858536	0.0861867773858536	0.0861867773858536	0.0861867773858536	0.0861867773858536	0.0861867773858536	0.0861867773858536	0.0861867773858536	0.0861867773858536	0.0861867773858536	0.0861867773858536	0.0861867773858536	0.0861867773858536	0.0861867773858536	0.0861867773858536
0.1241887704873926	0.1209855215825178	0.09894782474808872	0.2064299601605938	0.08901775066210593	0.14783195318853126	0.10443923906306658	0.050599912530306594	0.1657358347758182	0.1231883269988201	0.1184195553552235	0.0580904531771044	0.05138963376056609	0.13466808989155343	0.07681746844492203	0.05546464161766046	0.06644011477490247	0.08715192005966595	0.12274858060785074	0.07470972606127545	0.05395442521691898	0.06433207563909722	0.06433207563909722	0.06433207563909722	0.06433207563909722	0.06433207563909722	0.06433207563909722	0.06433207563909722	0.06433207563909722	0.06433207563909722	0.06433207563909722	0.06433207563909722	0.06433207563909722	0.06433207563909722	0.06433207563909722	0.06433207563909722	0.06433207563909722	0.06433207563909722	0.06433207563909722	0.06433207563909722	0.06433207563909722	0.06433207563909722	0.06433207563909722	0.06433207563909722	0.06433207563909722	0.06433207563909722	0.06433207563909722	0.06433207563909722	0.06433207563909722	0.06433207563909722
0.12106682726676672	0.14538892552286042	0.06266690251354004	0.10092133242405679	0.052116037634455395	0.06631504824687852	0.033263855149937425	0.13294236666403256	0.15771524154330258	0.1007740219597024	0.1583497454701013	0.09022486802086738	0.08060767837356085	0.08205232665748119	0.11916890154606748	0.07307387754995014	0.11679199845966366	0.08055444082360408	0.1066534910177811	0.12603764743847848	0.10204858973202575	0.12590052416968123	0.06966758297469927	0.1619291930894794	0.051305660692539765	0.0723526531760698	0.0647302666522913	0.06439975163465579	0.08610090605528332	0.1387306424952524	0.12989547760521894	0.16085070525946987	0.1438448128112899	0.15234775903537992	0.15234775903537992	0.15234775903537992	0.15234775903537992	0.15234775903537992	0.15234775903537992	0.15234775903537992	0.15234775903537992	0.15234775903537992	0.15234775903537992	0.15234775903537992	0.15234775903537992	0.15234775903537992	0.15234775903537992	0.15234775903537992	0.15234775903537992	0.15234775903537992
0.24041508557416236	0.08936121155131287	0.14550507265281898	0.13089778257375526	0.12489953662498181	0.15832101968566828	0.09890554526601542	0.17003389513350706	0.13600918299229336	0.06133635321915638	0.09886842399424715	0.1256775441531852	0.11447707709165006	0.11471213442828611	0.11519430960775853	0.11121088331223375	0.15493120302325442	0.048814223450300336	0.21952721381032983	0.20051284479910989	0.19254115343183728	0.08294725207284348	0.10167792149149688	0.1653507564561096	0.09023944229858936	0.17632527236732803	0.1009249583535459	0.09475783627984286	0.13074498345442245	0.08102675207841949	0.10281524212081555	0.07309439902508072	0.08742882159571427	0.0802616103103975	0.0802616103103975	0.0802616103103975	0.0802616103103975	0.0802616103103975	0.0802616103103975	0.0802616103103975	0.0802616103103975	0.0802616103103975	0.0802616103103975	0.0802616103103975	0.0802616103103975	0.0802616103103975	0.0802616103103975	0.0802616103103975	0.0802616103103975	0.0802616103103975
0.5286297187379294	0.6199279946333319	0.6283105714057073	0.5738784878074242	0.5014357884123452	0.4983358088495281	0.618662526568894	0.5531122154059739	0.5811490934752059	0.555501497081449	0.5629775550792006	0.5845254573242487	0.481490418626326	0.5434724944910652	0.5111468751095528	0.5520307106646283	0.4811366748644367	0.5671849353622284	0.5552049060825157	0.5399849189874754	0.6026865492167762	0.5713357341021258	0.5713357341021258	0.5713357341021258	0.5713357341021258	0.5713357341021258	0.5713357341021258	0.5713357341021258	0.5713357341021258	0.5713357341021258	0.5713357341021258	0.5713357341021258	0.5713357341021258	0.5713357341021258	0.5713357341021258	0.5713357341021258	0.5713357341021258	0.5713357341021258	0.5713357341021258	0.5713357341021258	0.5713357341021258	0.5713357341021258	0.5713357341021258	0.5713357341021258	0.5713357341021258	0.5713357341021258	0.5713357341021258	0.5713357341021258	0.5713357341021258	0.5713357341021258
0.2596588654669288	0.14517153476271627	0.21753363890412747	0.21722988349746633	0.17224381717659898	0.19953037761106832	0.23572803706387088	0.16668705983215035	0.1773333481471549	0.20679762063081897	0.23916896820555575	0.1382131178654497	0.2263723910739201	0.23197906148917413	0.18357869571087698	0.19067543671094908	0.15418709462678998	0.16549476918065667	0.23157161938330473	0.2866548413108222	0.2187442816773999	0.6091688363154055	0.16212242792210416	0.14137168049533633	0.15174705420872026	0.15174705420872026	0.15174705420872026	0.15174705420872026	0.15174705420872026	0.15174705420872026	0.15174705420872026	0.15174705420872026	0.15174705420872026	0.15174705420872026	0.15174705420872026	0.15174705420872026	0.15174705420872026	0.15174705420872026	0.15174705420872026	0.15174705420872026	0.15174705420872026	0.15174705420872026	0.15174705420872026	0.15174705420872026	0.15174705420872026	0.15174705420872026	0.15174705420872026	0.15174705420872026	0.15174705420872026	0.15174705420872026
0.392080788757267	0.4939476797148378	0.2823760550780745	0.40411964211621193	0.30905619379809895	0.24821211297242315	0.24111273058464305	0.37425844306540995	0.2895321583962641	0.22210052630601254	0.3696476907044461	0.34391492527077605	0.2474459798597468	0.39984554803086086	0.3136805486828357	0.38818480760942503	0.26112460163419837	0.30131420460222097	0.3159688016091036	0.35045330874889785	0.3526674148627995	0.36908253984744344	0.3400069880545372	0.3368609003398743	0.3232670808085104	0.3041689654865516	0.313718023147531	0.313718023147531	0.313718023147531	0.313718023147531	0.313718023147531	0.313718023147531	0.313718023147531	0.313718023147531	0.313718023147531	0.313718023147531	0.313718023147531	0.313718023147531	0.313718023147531	0.313718023147531	0.313718023147531	0.313718023147531	0.313718023147531	0.313718023147531	0.313718023147531	0.313718023147531	0.313718023147531	0.313718023147531	0.313718023147531	0.313718023147531
0.15236166530735018	0.15046347784448227	0.1518191891096287	0.1362187978885009	0.14850294584271673	0.15487935770073316	0.14240104104143633	0.1524370939300471	0.14291874411854602	0.15412186186836163	0.16918632592459604	0.1455662436783781	0.160000231421619	0.08932283775070254	0.13588467746462674	0.10446065858895162	0.18284367731077528	0.17930087903508396	0.12475995456202155	0.1350462977374479	0.1299031261497347	0.1299031261497347	0.1299031261497347	0.1299031261497347	0.1299031261497347	0.1299031261497347	0.1299031261497347	0.1299031261497347	0.1299031261497347	0.1299031261497347	0.1299031261497347	0.1299031261497347	0.1299031261497347	0.1299031261497347	0.1299031261497347	0.1299031261497347	0.1299031261497347	0.1299031261497347	0.1299031261497347	0.1299031261497347	0.1299031261497347	0.1299031261497347	0.1299031261497347	0.1299031261497347	0.1299031261497347	0.1299031261497347	0.1299031261497347	0.1299031261497347	0.1299031261497347	0.1299031261497347
0.19573480567707557	0.1763133374834261	0.1510363193034726	0.12506612845165685	0.14706827854845472	0.1785038043326958	0.17904024265696558	0.10208792821735864	0.1621683580272381	0.12177631548829045	0.11614272660287699	0.1522008406035284	0.17281580921019588	0.1583342540350065	0.15978697264289646	0.1585059791491864	0.14925642944956155	0.15538743274666214	0.12055847104452203	0.11913181979849473	0.1614763256110636	0.1537827034690028	0.15762951454003318	0.15762951454003318	0.15762951454003318	0.15762951454003318	0.15762951454003318	0.15762951454003318	0.15762951454003318	0.15762951454003318	0.15762951454003318	0.15762951454003318	0.15762951454003318	0.15762951454003318	0.15762951454003318	0.15762951454003318	0.15762951454003318	0.15762951454003318	0.15762951454003318	0.15762951454003318	0.15762951454003318	0.15762951454003318	0.15762951454003318	0.15762951454003318	0.15762951454003318	0.15762951454003318	0.15762951454003318	0.15762951454003318	0.15762951454003318	0.15762951454003318
0.4790913835293137	0.4930062100778379	0.41129559981036024	0.481463781299652	0.5977918263278819	0.5734900895372375	0.48126316402756786	0.443663131090556	0.3726546738773694	0.4049306747240554	0.32940695787541424	0.5901123743430291	0.3561994840846737	0.40100656557927455	0.5276167720902006	0.4769706600064852	0.46404533423586425	0.4495442687629208	0.5961445829663193	0.5608867945164431	0.5785156887413812	0.5785156887413812	0.5785156887413812	0.5785156887413812	0.5785156887413812	0.5785156887413812	0.5785156887413812	0.5785156887413812	0.5785156887413812	0.5785156887413812	0.5785156887413812	0.5785156887413812	0.5785156887413812	0.5785156887413812	0.5785156887413812	0.5785156887413812	0.5785156887413812	0.5785156887413812	0.5785156887413812	0.5785156887413812	0.5785156887413812	0.5785156887413812	0.5785156887413812	0.5785156887413812	0.5785156887413812	0.5785156887413812	0.5785156887413812	0.5785156887413812	0.5785156887413812	0.5785156887413812
0.6607987567019279	0.539557123362279	0.479684426882488	0.46444108484172336	0.448193609242295	0.570450132955597	0.4334275829946312	0.4847369060409983	0.6603049616704273	0.4908004813480212	0.5080178673508082	0.5712795025230994	0.46775919435748703	0.6598608877409178	0.5538269968691035	0.4575902350607086	0.38342990354743656	0.4927861710319192	0.42640953968373635	0.43242668470003404	0.5360069718944458	0.5703582844228777	0.3858961048846285	0.4781271946537531	0.4781271946537531	0.4781271946537531	0.4781271946537531	0.4781271946537531	0.4781271946537531	0.4781271946537531	0.4781271946537531	0.4781271946537531	0.4781271946537531	0.4781271946537531	0.4781271946537531	0.4781271946537531	0.4781271946537531	0.4781271946537531	0.4781271946537531	0.4781271946537531	0.4781271946537531	0.4781271946537531	0.4781271946537531	0.4781271946537531	0.4781271946537531	0.4781271946537531	0.4781271946537531	0.4781271946537531	0.4781271946537531	0.4781271946537531
0.5880956616238743	0.4551494134762113	0.5922669186108157	0.5439959608344087	0.4552426811083975	0.5101855210000309	0.4154162497860935	0.25005253198676036	0.4051721162460041	0.4204103791549793	0.41977772302857236	0.4152078692660215	0.45958175653677275	0.42342178412430204	0.3663968096515904	0.589298795930447	0.5545779674030231	0.4236556458291374	0.4803319171341686	0.36330459947630434	0.49046896524315037	0.5184309928859354	0.5044499790645429	0.5044499790645429	0.5044499790645429	0.5044499790645429	0.5044499790645429	0.5044499790645429	0.5044499790645429	0.5044499790645429	0.5044499790645429	0.5044499790645429	0.5044499790645429	0.5044499790645429	0.5044499790645429	0.5044499790645429	0.5044499790645429	0.5044499790645429	0.5044499790645429	0.5044499790645429	0.5044499790645429	0.5044499790645429	0.5044499790645429	0.5044499790645429	0.5044499790645429	0.5044499790645429	0.5044499790645429	0.5044499790645429	0.5044499790645429	0.5044499790645429
0.1681055358600305	0.24607445986465723	0.172608918165841	0.13883932131344565	0.1671127494947925	0.09803681565564121	0.08037493099690281	0.16115707769705165	0.10719222396105026	0.07072792738969383	0.07674071615464971	0.11673172544234157	0.19563915205132784	0.027766639726890245	0.07368563451917756	0.0804206790099766	0.08093225587847265	0.0564691910300055	0.045666171468933495	0.10445218234817526	0.06292836297117933	0.06649063965279713	0.03743129842296114	0.08963855996794638	0.07937325568098444	0.08494790239557004	0.06164523532331632	0.14004452489919406	0.11058879171999851	0.08171188385543186	0.14045456681928212	0.11108322533735698	0.11108322533735698	0.11108322533735698	0.11108322533735698	0.11108322533735698	0.11108322533735698	0.11108322533735698	0.11108322533735698	0.11108322533735698	0.11108322533735698	0.11108322533735698	0.11108322533735698	0.11108322533735698	0.11108322533735698	0.11108322533735698	0.11108322533735698	0.11108322533735698	0.11108322533735698	0.11108322533735698
0.3817897249172301	0.279241747799118	0.3845070022691636	0.35406510237511407	0.2836669028437981	0.22171661846839238	0.3068071534776779	0.33807424534180425	0.3171291103423162	0.37434890970690204	0.3860707277111988	0.30184768652809263	0.3456554396614688	0.3567809359217432	0.33080696131344056	0.37802299737686956	0.3133853617712272	0.2525196555040092	0.366968385855185	0.3421482559397777	0.2963257647580472	0.2718126746335236	0.2964679044417305	0.3511143880459342	0.2731842984487728	0.34306821077651534	0.2907632692661604	0.29109904221771776	0.29061094055015896	0.36165977600316934	0.38005748557462893	0.37085863078889914	0.37085863078889914	0.37085863078889914	0.37085863078889914	0.37085863078889914	0.37085863078889914	0.37085863078889914	0.37085863078889914	0.37085863078889914	0.37085863078889914	0.37085863078889914	0.37085863078889914	0.37085863078889914	0.37085863078889914	0.37085863078889914	0.37085863078889914	0.37085863078889914	0.37085863078889914	0.37085863078889914
0.5021228953248322	0.41558216848347385	0.45337877615073113	0.478409568902112	0.4349410289907245	0.4394483013083891	0.40558530033431933	0.5155556602420737	0.34880215753865007	0.35659405055503074	0.372201951106481	0.506238589636922	0.49976608205099216	0.4931032205848897	0.45253928188085335	0.3937082742718344	0.366145578143898	0.43264505423895117	0.3146552866465719	0.3376452979426274	0.5288970863046806	0.433271192123654	0.433271192123654	0.433271192123654	0.433271192123654	0.433271192123654	0.433271192123654	0.433271192123654	0.433271192123654	0.433271192123654	0.433271192123654	0.433271192123654	0.433271192123654	0.433271192123654	0.433271192123654	0.433271192123654	0.433271192123654	0.433271192123654	0.433271192123654	0.433271192123654	0.433271192123654	0.433271192123654	0.433271192123654	0.433271192123654	0.433271192123654	0.433271192123654	0.433271192123654	0.433271192123654	0.433271192123654	0.433271192123654
0.0	0.445614007559163	0.0004958547289752721	0.0	0.7600710584742439	0.08945211393478779	0.2259966464382437	0.2235396481798187	0.0	0.05006149356538501	0.6446773474906821	0.0	0.2235396481798187	0.22108264992139373	0.3124959073856312	0.0	0.0	0.09190911219321275	0.0	0.0	0.02298874406137383	0.011494372030686916	0.011494372030686916	0.011494372030686916	0.011494372030686916	0.011494372030686916	0.011494372030686916	0.011494372030686916	0.011494372030686916	0.011494372030686916	0.011494372030686916	0.011494372030686916	0.011494372030686916	0.011494372030686916	0.011494372030686916	0.011494372030686916	0.011494372030686916	0.011494372030686916	0.011494372030686916	0.011494372030686916	0.011494372030686916	0.011494372030686916	0.011494372030686916	0.011494372030686916	0.011494372030686916	0.011494372030686916	0.011494372030686916	0.011494372030686916	0.011494372030686916	0.011494372030686916
0.40807892122190575	0.2951787229841263	0.27226812414377327	0.2617695886422233	0.24015770010809	0.21152106240402774	0.2941245052904718	0.23636159074360852	0.3206015482263949	0.2276458457103041	0.20007791648995032	0.30852323290793376	0.2678972200074269	0.18595768786402972	0.41581848838432434	0.2346045905382243	0.22119001196831134	0.22948480668088933	0.20101369980697947	0.20422433934802658	0.26256980477978614	0.31434229895108406	0.31032469988179656	0.2580217040861791	0.18638347756936585	0.29339835462210356	0.24663432438621394	0.2427900538809467	0.2797928723994073	0.261291463140177	0.261291463140177	0.261291463140177	0.261291463140177	0.261291463140177	0.261291463140177	0.261291463140177	0.261291463140177	0.261291463140177	0.261291463140177	0.261291463140177	0.261291463140177	0.261291463140177	0.261291463140177	0.261291463140177	0.261291463140177	0.261291463140177	0.261291463140177	0.261291463140177	0.261291463140177	0.261291463140177
0.5111579303294497	0.4552493171847669	0.47406182222427073	0.5761785800462569	0.536715546011325	0.3857291898035708	0.39309679819359195	0.485360383582667	0.3813032452938009	0.4040751518909202	0.337935826562924	0.44829613190327805	0.524099566392489	0.45920761164494095	0.39073632425005655	0.5506256648642149	0.36238514680265144	0.44648141545011244	0.4362864711106197	0.3915314762576532	0.5517833587284697	0.4833447359001623	0.49422368318548987	0.6041081545797926	0.45824517273349874	0.5003885211817493	0.5433625216753667	0.39796774887401376	0.4583206901327086	0.3837958551432284	0.5232776046257155	0.5507144965721626	0.4947878723368215	0.4437009039288641	0.4643364565366931	0.4540186802327786	0.4540186802327786	0.4540186802327786	0.4540186802327786	0.4540186802327786	0.4540186802327786	0.4540186802327786	0.4540186802327786	0.4540186802327786	0.4540186802327786	0.4540186802327786	0.4540186802327786	0.4540186802327786	0.4540186802327786	0.4540186802327786
0.3069772273540836	0.32859192415499694	0.24690775279605323	0.2810791965115966	0.2698704169491384	0.23057253706280123	0.27541505891236273	0.31606668533400456	0.3033398566414425	0.2880047630724579	0.2875444623026266	0.28475280952847315	0.2723001850052719	0.3110074005833269	0.26831394953695736	0.3141462666492907	0.2761176674984998	0.2940694814991849	0.21040126125699904	0.3225091057547329	0.22074575566020893	0.3004626221449634	0.3383587243145343	0.26846926342427585	0.29911421720590614	0.2869207091374827	0.2706612529940735	0.22898099694889024	0.26534677662240663	0.2429611748248426	0.27479744030002523	0.2502533392524954	0.2034250748352778	0.2274115106878963	0.29660695605041215	0.2255826772038287	0.24210162616521047	0.22100103765849768	0.2571742140091633	0.26496654532686875	0.26107037966801605	0.26107037966801605	0.26107037966801605	0.26107037966801605	0.26107037966801605	0.26107037966801605	0.26107037966801605	0.26107037966801605	0.26107037966801605	0.26107037966801605
0.36623592095203367	0.28467632135823095	0.2989469127988782	0.2889775937758121	0.3684571055111579	0.31873297597417705	0.2942068092688446	0.3389767751006338	0.3598940408626847	0.314181885028047	0.2762915767011782	0.31031894964736345	0.2834824810610589	0.32097750287119475	0.3120802153949372	0.28961537426004613	0.3051961828560435	0.3752785095866282	0.4237863533081885	0.3142923257183264	0.294108905605936	0.280271155990912	0.31639891900301886	0.2829199778722116	0.35209983817393575	0.31750990802307366	0.31750990802307366	0.31750990802307366	0.31750990802307366	0.31750990802307366	0.31750990802307366	0.31750990802307366	0.31750990802307366	0.31750990802307366	0.31750990802307366	0.31750990802307366	0.31750990802307366	0.31750990802307366	0.31750990802307366	0.31750990802307366	0.31750990802307366	0.31750990802307366	0.31750990802307366	0.31750990802307366	0.31750990802307366	0.31750990802307366	0.31750990802307366	0.31750990802307366	0.31750990802307366	0.31750990802307366
0.32192469536146895	0.33145589922820606	0.39178211456686884	0.3679774197752551	0.3832765990123739	0.3054045260485915	0.33675253700605007	0.3642253558913157	0.2856613385879972	0.33260748625799125	0.3334122690556049	0.24203046938345474	0.2903489410068288	0.33249796852117763	0.36667257124006936	0.2675127672337251	0.32372056147004513	0.30749345366838926	0.23423632099959518	0.29572224207347325	0.37497744753840234	0.32139730272850625	0.3185151696144436	0.31162751051459386	0.25518292002711906	0.26061633983864396	0.29532306871417646	0.36153661644484564	0.32091217982613024	0.3062494588553615	0.3375690623175328	0.32190926058644714	0.32190926058644714	0.32190926058644714	0.32190926058644714	0.32190926058644714	0.32190926058644714	0.32190926058644714	0.32190926058644714	0.32190926058644714	0.32190926058644714	0.32190926058644714	0.32190926058644714	0.32190926058644714	0.32190926058644714	0.32190926058644714	0.32190926058644714	0.32190926058644714	0.32190926058644714	0.32190926058644714
0.22627108130711895	0.06805504767262287	0.3498123130008086	0.43494206721193857	0.4723973147393614	0.36688701953931574	0.27853498266271226	0.2621182670145601	0.15574909449604438	0.21897187212963787	0.24769404749338308	0.639182109581253	0.0886579211162989	0.22465665479614164	0.21447156937414785	0.3026940037590221	0.599349640674359	0.18421199806993085	0.4123968197712415	0.47046956540015095	0.19812786366183258	0.36473040377798094	0.5612561222837755	0.8099022710744118	0.5442011349352897	0.0	0.2721005674676448	0.2721005674676448	0.2721005674676448	0.2721005674676448	0.2721005674676448	0.2721005674676448	0.2721005674676448	0.2721005674676448	0.2721005674676448	0.2721005674676448	0.2721005674676448	0.2721005674676448	0.2721005674676448	0.2721005674676448	0.2721005674676448	0.2721005674676448	0.2721005674676448	0.2721005674676448	0.2721005674676448	0.2721005674676448	0.2721005674676448	0.2721005674676448	0.2721005674676448	0.2721005674676448
0.21427653918420178	0.2255473240736534	0.2664217342925211	0.30769341951263685	0.20239114929581511	0.25575164943025575	0.22743260886823483	0.23943592144558096	0.19634926300416422	0.2172569065256674	0.2553788936692354	0.21219087913286558	0.23820591130951785	0.27761694299882916	0.3052872666250658	0.2573727656480683	0.30681694979845486	0.22563163840645165	0.29277111250896676	0.21598975467976683	0.2616323148640502	0.2812020003155082	0.2260467956191497	0.25362439796732894	0.25362439796732894	0.25362439796732894	0.25362439796732894	0.25362439796732894	0.25362439796732894	0.25362439796732894	0.25362439796732894	0.25362439796732894	0.25362439796732894	0.25362439796732894	0.25362439796732894	0.25362439796732894	0.25362439796732894	0.25362439796732894	0.25362439796732894	0.25362439796732894	0.25362439796732894	0.25362439796732894	0.25362439796732894	0.25362439796732894	0.25362439796732894	0.25362439796732894	0.25362439796732894	0.25362439796732894	0.25362439796732894	0.25362439796732894
0.0903423246544591	0.09137417484475152	0.06506910139378323	0.05632971033139325	0.020655950962716677	0.0017974872125213232	0.03506316066396741	0.07984931897653375	0.020701769908258297	0.10975703144667776	0.008311549405410594	0.061455482817778295	0.07898395414471139	0.06413792305217886	0.029861893524602397	0.07431225444545611	0.019916544498780074	0.06962957538656403	0.06118262747867179	0.041357720870974966	0.20370638395360682	0.07893813519916977	0.03478880634679733	0.062013671833691636	0.008265730459868972	0.02278020218120388	0.05554253894802498	0.026797430204098433	0.0903881436000007	0.07435807339099773	0.07426726708015968	0.0743126702355787	0.0743126702355787	0.0743126702355787	0.0743126702355787	0.0743126702355787	0.0743126702355787	0.0743126702355787	0.0743126702355787	0.0743126702355787	0.0743126702355787	0.0743126702355787	0.0743126702355787	0.0743126702355787	0.0743126702355787	0.0743126702355787	0.0743126702355787	0.0743126702355787	0.0743126702355787	0.0743126702355787
0.08580857602353245	0.05254215424441757	0.12473864794435337	0.0	0.01163883959374215	0.046626251779042185	0.16266186514594105	0.12988658397055286	0.09427865774231237	0.04999527649729178	0.10394184922223086	0.04624798748274866	0.19567362921741746	0.046626251779042185	0.15033753761846852	0.1038265675308286	0.0	0.046626251779042185	0.0	0.08695833679641546	0.1038265675308286	0.05197092461111543	0.07276772333323793	0.0	0.0	0.05731559744318866	0.05197092461111543	0.0	0.0	0.005344672832073238	0.05185564291971316	0.05197092461111543	0.001975648113823653	0.04033208501737328	0.0001152816914022748	0.2592833955060691	0.10371128583942632	0.06929456614815392	0.08650292599379011	0.08650292599379011	0.08650292599379011	0.08650292599379011	0.08650292599379011	0.08650292599379011	0.08650292599379011	0.08650292599379011	0.08650292599379011	0.08650292599379011	0.08650292599379011	0.08650292599379011
0.2893961627435983	0.4250730543536802	0.22533791807536854	0.1470169123776199	0.24036125631496055	0.22399702344157713	0.22302949278714138	0.20885150363947852	0.20493603453908976	0.32091313213094735	0.10703035106608387	0.29922507391281117	0.33138213246593284	0.19291041614022048	0.12490763864083715	0.35741662954574044	0.15781355138686456	0.13217123005748665	0.18484311046250015	0.24162882281581208	0.11745647248997051	0.16065301283611677	0.2596871323742901	0.17153059973026683	0.3512060138699198	0.14682542501435594	0.15275440525420428	0.10246073829753262	0.2625514761251012	0.27080412140097	0.274337890825566	0.1783075751755317	0.2948088796730672	0.22622106486186727	0.16654896218992252	0.20628091057105777	0.13136638382309518	0.14417745152060435	0.08049032598163137	0.08531098578869414	0.4085670410990056	0.21991357434977402	0.23208849328162545	0.10098363289424776	0.16653606308793661	0.16653606308793661	0.16653606308793661	0.16653606308793661	0.16653606308793661	0.16653606308793661
0.18648111412850493	0.23294406690787128	0.12559267627993367	0.08644803194370612	0.09504631307661272	0.11054460226172048	0.09728715852938034	0.09816901980566946	0.06036633641960797	0.0883425627029207	0.09495376429087878	0.14134656176594892	0.11504131469128193	0.04451460089166023	0.14185290060715658	0.1445056906287943	0.0822200231029062	0.09252690469862801	0.04654401349313427	0.14804360683448853	0.00020296315967925405	0.06441375890449218	0.09692665899713014	0.1145434161320695	0.10634607535397533	0.11639079488164555	0.03849247460557441	0.1135339273764605	0.11099530977937598	0.056886395022064044	0.07418520423655302	0.134843211807993	0.06664958981917857	0.10646922620521523	0.06750736916452464	0.025537293257664295	0.09916393742246693	0.12889883499125596	0.1540561171578847	0.1351622740523115	0.12087003364100737	0.21888887184045838	0.15639737538185983	0.2890912491436074	0.1464523678110416	0.2177718084773245	0.2177718084773245	0.2177718084773245	0.2177718084773245	0.2177718084773245
0.41562870262786966	0.2686172217957197	0.22398633155567466	0.3059898135875732	0.17851795250722435	0.36590013345348565	0.3958894884199724	0.3195487003819197	0.1701589865529377	0.23245523628017914	0.22624456359121736	0.2187448972074776	0.31348540621870447	0.4164065094252917	0.41217541188262885	0.16478186748701648	0.13072228453445642	0.23656508278457886	0.3561960014747692	0.11477166960680658	0.3231298445827796	0.27579311342440777	0.18417350561546458	0.24681328579630124	0.09618956085692534	0.22658347773661422	0.15597937607684115	0.29869812420094144	0.1287402601659473	0.27442680342297454	0.15201880096660503	0.1776570820537661	0.2905024087659536	0.22292696054462477	0.24494091599525794	0.17971647463906915	0.23503753810909253	0.1641701790954707	0.30262458762617017	0.23339738336082042	0.23339738336082042	0.23339738336082042	0.23339738336082042	0.23339738336082042	0.23339738336082042	0.23339738336082042	0.23339738336082042	0.23339738336082042	0.23339738336082042	0.23339738336082042
0.0017635827763329236	0.3553562291406116	0.28588474341073905	0.5160698902744172	0.3528091590234361	0.1284210284692793	0.34201596446580396	0.24067823736075702	0.376886739145787	0.30878248825327204	0.30878248825327204	0.30878248825327204	0.30878248825327204	0.30878248825327204	0.30878248825327204	0.30878248825327204	0.30878248825327204	0.30878248825327204	0.30878248825327204	0.30878248825327204	0.30878248825327204	0.30878248825327204	0.30878248825327204	0.30878248825327204	0.30878248825327204	0.30878248825327204	0.30878248825327204	0.30878248825327204	0.30878248825327204	0.30878248825327204	0.30878248825327204	0.30878248825327204	0.30878248825327204	0.30878248825327204	0.30878248825327204	0.30878248825327204	0.30878248825327204	0.30878248825327204	0.30878248825327204	0.30878248825327204	0.30878248825327204	0.30878248825327204	0.30878248825327204	0.30878248825327204	0.30878248825327204	0.30878248825327204	0.30878248825327204	0.30878248825327204	0.30878248825327204	0.30878248825327204
0.0	0.0	0.0	0.0	0.0	0.0	0.0	0.04574526714631066	0.0	0.10979606032376821	0.13549681929502733	0.0	0.0	0.0	0.04400628421633142	0.0005028013715905008	0.02743974111516379	0.0	0.10633810006146852	0.04574526714631066	0.07604168360388959	0.07604168360388959	0.07604168360388959	0.07604168360388959	0.07604168360388959	0.07604168360388959	0.07604168360388959	0.07604168360388959	0.07604168360388959	0.07604168360388959	0.07604168360388959	0.07604168360388959	0.07604168360388959	0.07604168360388959	0.07604168360388959	0.07604168360388959	0.07604168360388959	0.07604168360388959	0.07604168360388959	0.07604168360388959	0.07604168360388959	0.07604168360388959	0.07604168360388959	0.07604168360388959	0.07604168360388959	0.07604168360388959	0.07604168360388959	0.07604168360388959	0.07604168360388959	0.07604168360388959
0.0	0.12681894638255645	0.13846698922028094	0.1131734744256657	0.05308073560165439	0.005458805430141375	0.0	0.05308073560165439	0.36195292841832105	0.05853954103179576	0.05308073560165439	0.0	0.041193354882371205	0.0	0.001166855866430196	0.05308073560165439	0.05424759146808458	0.051062898590739425	0.10414363419239382	0.0	0.05308073560165439	0.0	0.011887380719283188	0.05451514467935427	0.05308073560165439	0.07966270102939307	0.0524973076684393	0.1537834013748218	0.005458805430141375	0.05308073560165439	0.1598256347381783	0.05308073560165439	0.10645318516991634	0.10645318516991634	0.10645318516991634	0.10645318516991634	0.10645318516991634	0.10645318516991634	0.10645318516991634	0.10645318516991634	0.10645318516991634	0.10645318516991634	0.10645318516991634	0.10645318516991634	0.10645318516991634	0.10645318516991634	0.10645318516991634	0.10645318516991634	0.10645318516991634	0.10645318516991634
0.29465634554306963	0.1708689131241625	0.14773104788602137	0.09683549012248821	0.14460092506261157	0.2499664383634825	0.13012140630022612	0.16914322933327697	0.17108715805011912	0.11900817808950519	0.1526604923762559	0.15227948270248415	0.13749881475314796	0.22629763935037034	0.1683547395919177	0.21369331284526877	0.20156799438786488	0.18082123707024142	0.2615749774532696	0.21184379762248828	0.27560844678233337	0.1781800220133668	0.2589759400554947	0.2185779810344307	0.2185779810344307	0.2185779810344307	0.2185779810344307	0.2185779810344307	0.2185779810344307	0.2185779810344307	0.2185779810344307	0.2185779810344307	0.2185779810344307	0.2185779810344307	0.2185779810344307	0.2185779810344307	0.2185779810344307	0.2185779810344307	0.2185779810344307	0.2185779810344307	0.2185779810344307	0.2185779810344307	0.2185779810344307	0.2185779810344307	0.2185779810344307	0.2185779810344307	0.2185779810344307	0.2185779810344307	0.2185779810344307	0.2185779810344307
0.2958437812705173	0.383422651692517	0.3412783298507488	0.30917913441393263	0.3297411756637803	0.2790843862666797	0.24710844648657793	0.4064730274057387	0.34061243151012677	0.2975046761791386	0.14668041707394086	0.22209254662653977	0.22209254662653977	0.22209254662653977	0.22209254662653977	0.22209254662653977	0.22209254662653977	0.22209254662653977	0.22209254662653977	0.22209254662653977	0.22209254662653977	0.22209254662653977	0.22209254662653977	0.22209254662653977	0.22209254662653977	0.22209254662653977	0.22209254662653977	0.22209254662653977	0.22209254662653977	0.22209254662653977	0.22209254662653977	0.22209254662653977	0.22209254662653977	0.22209254662653977	0.22209254662653977	0.22209254662653977	0.22209254662653977	0.22209254662653977	0.22209254662653977	0.22209254662653977	0.22209254662653977	0.22209254662653977	0.22209254662653977	0.22209254662653977	0.22209254662653977	0.22209254662653977	0.22209254662653977	0.22209254662653977	0.22209254662653977	0.22209254662653977
0.5310597624737036	0.4487890880633273	0.37562045074573414	0.5153772425889869	0.4392128139703949	0.3946807078853281	0.3294610493192123	0.2648965171475168	0.4867252488191323	0.35724582639913344	0.4190089617059643	0.3982524561899946	0.35628858733698526	0.38876400487406676	0.28401867034265926	0.4688506503758011	0.3115638403125905	0.36972349526170284	0.4361561535125364	0.3364893093015294	0.470853503627662	0.4531782482380171	0.4088565096990284	0.40082754400549125	0.4046034834826982	0.3739774692947072	0.3207361124213671	0.3231557575084167	0.3219459349648919	0.3219459349648919	0.3219459349648919	0.3219459349648919	0.3219459349648919	0.3219459349648919	0.3219459349648919	0.3219459349648919	0.3219459349648919	0.3219459349648919	0.3219459349648919	0.3219459349648919	0.3219459349648919	0.3219459349648919	0.3219459349648919	0.3219459349648919	0.3219459349648919	0.3219459349648919	0.3219459349648919	0.3219459349648919	0.3219459349648919	0.3219459349648919
0.05590775214994885	0.06573933109869846	0.04841565556838058	0.14291870521122707	0.024181008677151363	0.14534125822395946	0.09717077610801983	0.06384500543793223	0.14952849819573194	0.06464094492725694	0.227958849401137	0.10726594952482955	0.029596322784302312	0.05171437481255137	0.009676325255315116	0.20243016230374045	0.04294670324715178	0.025100237352431654	0.2190491623151873	0.12632035827777896	0.1774656297148756	0.1245406759156214	0.07259666385309634	0.09358381981334385	0.11836463759752157	0.03385733393246648	0.12534749083439406	0.08796693808240173	0.06620848347986731	0.08612848087034783	0.09391784752002524	0.10883348890848002	0.10137566821425262	0.10137566821425262	0.10137566821425262	0.10137566821425262	0.10137566821425262	0.10137566821425262	0.10137566821425262	0.10137566821425262	0.10137566821425262	0.10137566821425262	0.10137566821425262	0.10137566821425262	0.10137566821425262	0.10137566821425262	0.10137566821425262	0.10137566821425262	0.10137566821425262	0.10137566821425262
0.2264046582258014	0.08559996176355311	0.11950664190874008	0.11194424405274098	0.0829423534255639	0.09753763643472806	0.15884010335789056	0.20986758812010542	0.07200418550676721	0.0728643395684831	0.10774034510021697	0.10263454766296438	0.11978398446176719	0.07299281685715758	0.09604701233379244	0.31078429732141266	0.023710203300164816	0.12993639741431814	0.10082219746916359	0.10656701676498093	0.14119682499965827	0.19994961647464835	0.13322250523005888	0.11695499805750312	0.10669507371472091	0.1018710275939866	0.1280580569806922	0.0798858882968527	0.1970846530445269	0.1448414397562298	0.1742171660220643	0.1792760723023792	0.17317076613760532	0.2840673071798498	0.21543693709772962	0.19639185944535503	0.20591439827154231	0.20591439827154231	0.20591439827154231	0.20591439827154231	0.20591439827154231	0.20591439827154231	0.20591439827154231	0.20591439827154231	0.20591439827154231	0.20591439827154231	0.20591439827154231	0.20591439827154231	0.20591439827154231	0.20591439827154231
0.32083014696086376	0.3207573048945168	0.2459829736760263	0.37030028231630585	0.3011401344508929	0.32606260957387284	0.3079785180198977	0.32499578563160464	0.34294947109222457	0.3128808563979831	0.273878288011917	0.28275113307201244	0.3780906667127065	0.34740724471474116	0.45726169018620744	0.3349062995983995	0.3509725716881353	0.37294756232078313	0.31367892889403837	0.2792919874321443	0.28782532335463795	0.255991136827318	0.3091272731075221	0.26159710883582227	0.2794523634462185	0.3123335318638234	0.3483718731245268	0.33453093612614276	0.2814743398047753	0.33837070601849817	0.29301695857480015	0.31569383229664916	0.31569383229664916	0.31569383229664916	0.31569383229664916	0.31569383229664916	0.31569383229664916	0.31569383229664916	0.31569383229664916	0.31569383229664916	0.31569383229664916	0.31569383229664916	0.31569383229664916	0.31569383229664916	0.31569383229664916	0.31569383229664916	0.31569383229664916	0.31569383229664916	0.31569383229664916	0.31569383229664916
0.22868888960962064	0.14353478458898689	0.22960061679131172	0.1784723245947218	0.07097888573684544	0.09430723082228586	0.11910476606608786	0.11261161246336483	0.16733234377114486	0.1526211021709276	0.14002581372990913	0.2975839224635255	0.19847113594099255	0.24089885634661262	0.11731342646024322	0.12183562975852194	0.11534420395119382	0.2339053556667329	0.15203194791580776	0.16309682512445714	0.17044291300570855	0.2853632512721855	0.16125956046564796	0.14136148829933698	0.23218091014922218	0.17203239189222727	0.15816366217932948	0.17619644211839613	0.10487024594379785	0.14482579481701618	0.15882621170537925	0.15014720289676525	0.12265215475782351	0.06459385254725937	0.11357823847859569	0.1104383152082963	0.16909035246016735	0.13976433383423184	0.13976433383423184	0.13976433383423184	0.13976433383423184	0.13976433383423184	0.13976433383423184	0.13976433383423184	0.13976433383423184	0.13976433383423184	0.13976433383423184	0.13976433383423184	0.13976433383423184	0.13976433383423184
0.0	0.022741170978499724	0.0	0.0	0.021876676996797403	0.0	0.0	0.0	0.1568978040236717	0.24018822966936879	0.10520814875384518	0.02279161535051132	0.07672121853140502	0.10627429604294562	0.10952792900069767	0.0008644939817023179	0.08181408288546939	0.059259887734753956	0.06313064912418238	0.11345589915559162	0.09305342184760414	0.030172729111625874	0.18401810695564771	0.09121463869567012	0.1339949070292457	0.14971516204872168	0.03526559316175159	0.1162945045387268	0.1066418502675598	0.10281901073303121	0.21487519987481446	0.0	0.10743759993740723	0.10743759993740723	0.10743759993740723	0.10743759993740723	0.10743759993740723	0.10743759993740723	0.10743759993740723	0.10743759993740723	0.10743759993740723	0.10743759993740723	0.10743759993740723	0.10743759993740723	0.10743759993740723	0.10743759993740723	0.10743759993740723	0.10743759993740723	0.10743759993740723	0.10743759993740723
0.03261706133141241	0.043447797097645166	0.08679943123937917	0.07689854920591208	0.08622677719457073	0.033643076944060435	0.12113836827111844	0.13005490403924522	0.13005490403924522	0.04335163467974841	0.07100357474122969	0.04382812684467449	0.13005490403924522	0.10405095419396838	0.11706932467094028	0.026003949845276837	0.0	0.033643076944060435	0.03529106716026488	0.0	0.09599038667448485	0.04170364446354396	0.09641182709518478	0.0	9.616241789675652e-05	0.04335163467974841	0.033643076944060435	0.10455048823275027	0.07253235963103848	0.08670326935949682	0.08689559419529032	0.08679943177739358	0.08679943177739358	0.08679943177739358	0.08679943177739358	0.08679943177739358	0.08679943177739358	0.08679943177739358	0.08679943177739358	0.08679943177739358	0.08679943177739358	0.08679943177739358	0.08679943177739358	0.08679943177739358	0.08679943177739358	0.08679943177739358	0.08679943177739358	0.08679943177739358	0.08679943177739358	0.08679943177739358
0.1449364777690649	0.0765138405166993	0.04389050435007784	0.14366967936074532	0.03216107640766185	0.06554802011687098	0.10366228790444519	0.10807070403369133	0.025909484630034847	0.09598445574848112	0.13377150792868506	0.0637566506063842	0.12747134893739817	0.08492241651242761	0.04774399514975346	0.06160845981805712	0.04961163655043366	0.08902719137097391	0.05004209498481852	0.07057196242527398	0.026501632108292667	0.08099589457164075	0.06672904793187458	0.10026298474660318	0.0761817795155939	0.0762051580355163	0.08030165155283421	0.11610575505814028	0.10848921337841358	0.09552735180347571	0.06177370229343962	0.09262134068392525	0.07146616891035922	0.059233251558342415	0.05259094265998683	0.18611903807954186	0.07189158637556317	0.12136978295153737	0.1064880180030584	0.12479270020058986	0.11564035910182412	0.11564035910182412	0.11564035910182412	0.11564035910182412	0.11564035910182412	0.11564035910182412	0.11564035910182412	0.11564035910182412	0.11564035910182412	0.11564035910182412
0.20710815739194455	0.13849815813872693	0.13631714893253036	0.14106664670733926	0.19162807708493057	0.0836603965185157	0.12967629449950427	0.09655388086163715	0.08086984618347166	0.12541518767263368	0.10123166917503439	0.0877832572425499	0.15017299023876987	0.07709318837799108	0.06114192906781052	0.09102712471325888	0.0939940938734505	0.125854568638239	0.1378033472922396	0.07651649890595695	0.17069036005641325	0.0519881494032731	0.07008048099775673	0.09007365318620099	0.1284854098681324	0.05383883505541487	0.11971644434080486	0.12113210195235521	0.053668845142555904	0.054868555451980223	0.09424018087967347	0.05504653258336026	0.1515223526302612	0.06928868411180246	0.11754797726316503	0.09341833068748374	0.09341833068748374	0.09341833068748374	0.09341833068748374	0.09341833068748374	0.09341833068748374	0.09341833068748374	0.09341833068748374	0.09341833068748374	0.09341833068748374	0.09341833068748374	0.09341833068748374	0.09341833068748374	0.09341833068748374	0.09341833068748374
0.26658160873904074	0.16963064022719365	0.18245308744167932	0.1488014023814277	0.1235853708761076	0.19043813944738452	0.0955763843799018	0.20684491851855133	0.10881622920058176	0.13483026420511202	0.12171215853592747	0.1429298540755146	0.11279311914600341	0.15156796638552364	0.08601619710897254	0.11279099293710342	0.08800365492403812	0.15712251796393586	0.14430699145320192	0.08270137101003325	0.1263807022155821	0.2039828611566952	0.11284318032799627	0.16787670351806996	0.07905797436454512	0.08800365516103524	0.22968465307889077	0.21433429572063026	0.15662639926470162	0.1512702895125245	0.15394834438861305	0.15394834438861305	0.15394834438861305	0.15394834438861305	0.15394834438861305	0.15394834438861305	0.15394834438861305	0.15394834438861305	0.15394834438861305	0.15394834438861305	0.15394834438861305	0.15394834438861305	0.15394834438861305	0.15394834438861305	0.15394834438861305	0.15394834438861305	0.15394834438861305	0.15394834438861305	0.15394834438861305	0.15394834438861305
0.0736136275394441	0.08436157063746358	0.2259423629463533	0.18720058794921463	0.0	0.05914777513281136	0.08324966063818089	0.0	0.09603123274499863	0.25933068999323194	0.084174854321517	0.053691124765586684	0.15969319424768083	0.1346661150589752	0.0001867163159465731	0.0	0.084174854321517	0.0	0.15351699508837505	0.1178584479055758	0.1178584479055758	0.08737471834964548	0.08324966063818089	0.03368359358405879	0.09283136871687016	0.168349708643034	0.0	0.0001867163159465731	0.0	0.004125057711464594	0.08436157063746358	0.0	0.0	0.07551833992616383	0.0	0.037759169963081915	0.037759169963081915	0.037759169963081915	0.037759169963081915	0.037759169963081915	0.037759169963081915	0.037759169963081915	0.037759169963081915	0.037759169963081915	0.037759169963081915	0.037759169963081915	0.037759169963081915	0.037759169963081915	0.037759169963081915	0.037759169963081915
0.10167145021491186	0.12898731424474644	0.12190181589077409	0.08663419610797789	0.20261799482045714	0.0715766646175494	0.09381385019948374	0.04957441139218791	0.11772527313413389	0.0940289827031611	0.0480449624472671	0.06692030926363311	0.0718551741679075	0.07774717496304331	0.05267003077510982	0.08587752045585378	0.020659318628506028	0.0946073508513262	0.050742707325187014	0.08083027343303678	0.08095867872407546	0.09080745838814308	0.015440533689393165	0.05036645802782533	0.043864643526139196	0.07937753185430489	0.061115265733556946	0.07540147887603493	0.03920039834851882	0.06988755344054172	0.021653501508543112	0.05830424178766034	0.04127580868066164	0.030185001805946587	0.060266935896809086	0.04522596885137784	0.04522596885137784	0.04522596885137784	0.04522596885137784	0.04522596885137784	0.04522596885137784	0.04522596885137784	0.04522596885137784	0.04522596885137784	0.04522596885137784	0.04522596885137784	0.04522596885137784	0.04522596885137784	0.04522596885137784	0.04522596885137784
0.2108896841544732	0.4501991347096291	0.21836855170665673	0.40256577433282514	0.3858063573989871	0.3386408009411009	0.5022320245263333	0.43066490594387985	0.32134837014914674	0.3389424112563405	0.42589436142438164	0.42546591644949533	0.230320176547028	0.23431787269455176	0.31979526830468896	0.39502833056261666	0.4300920270540751	0.3506875583931213	0.3529646997892402	0.37541712567241736	0.40433695543476444	0.5021412795575406	0.48711314497166164	0.4209019692717402	0.5349999993444055	0.28879089895890386	0.45468556886569356	0.535234877730655	0.44873115256128526	0.3854903109758364	0.38706415436359076	0.3862772326697136	0.3862772326697136	0.3862772326697136	0.3862772326697136	0.3862772326697136	0.3862772326697136	0.3862772326697136	0.3862772326697136	0.3862772326697136	0.3862772326697136	0.3862772326697136	0.3862772326697136	0.3862772326697136	0.3862772326697136	0.3862772326697136	0.3862772326697136	0.3862772326697136	0.3862772326697136	0.3862772326697136
0.4402505063584566	0.42826508473730585	0.292583178679862	0.34607687433162554	0.25160415242562445	0.38751597869157045	0.3163334365374548	0.3367541622251043	0.401436300689692	0.3354768262031902	0.35069851492071547	0.273024415626322	0.2776690761964077	0.3529695061370041	0.40422897840716415	0.2792204916197649	0.3993167588859723	0.3891239418888514	0.4503405112302735	0.33214538480966715	0.2849870122714243	0.3713663786713666	0.45217764498555263	0.37899567869196554	0.2599587427655654	0.3882616032249201	0.3620298082517093	0.32874716420647854	0.27978229051638587	0.3143465204000987	0.30030206886882693	0.3888961139200713	0.3445990913944491	0.3445990913944491	0.3445990913944491	0.3445990913944491	0.3445990913944491	0.3445990913944491	0.3445990913944491	0.3445990913944491	0.3445990913944491	0.3445990913944491	0.3445990913944491	0.3445990913944491	0.3445990913944491	0.3445990913944491	0.3445990913944491	0.3445990913944491	0.3445990913944491	0.3445990913944491
0.19848632370696273	0.13008399359222425	0.19068487016854144	0.05421576017317321	0.09395868661658156	0.058759027051877105	0.08601160467260398	0.17222253882766192	0.0876001689018107	0.07160497174303043	0.058218918758926444	0.12384985188892454	0.09124584823236964	0.05974877776872881	0.12259890512763635	0.10825630209693732	0.05170359431676521	0.12340290277681415	0.10018031088027284	0.08715805474188487	0.0797899804310633	0.10509494732489226	0.056729441805193626	0.04917891099859818	0.19541059224720994	0.0931908501076578	0.10595546304913357	0.09957315657839569	0.09957315657839569	0.09957315657839569	0.09957315657839569	0.09957315657839569	0.09957315657839569	0.09957315657839569	0.09957315657839569	0.09957315657839569	0.09957315657839569	0.09957315657839569	0.09957315657839569	0.09957315657839569	0.09957315657839569	0.09957315657839569	0.09957315657839569	0.09957315657839569	0.09957315657839569	0.09957315657839569	0.09957315657839569	0.09957315657839569	0.09957315657839569	0.09957315657839569
0.17146187332870647	0.11937447030795571	0.15305425132774325	0.09986537121471527	0.09720896872206126	0.14750666183849903	0.08786307794678291	0.1571493183827336	0.1322833502934667	0.15030233898690415	0.11459769589322066	0.09829140373204331	0.12162452663570505	0.11636596037102695	0.06657414304643533	0.09686922284522365	0.0750008114203027	0.09487620158435991	0.11370807205223499	0.11084077072238101	0.11263861678259944	0.10958176171028039	0.11667723385926175	0.1170489345680034	0.10563725002126169	0.07192036870136123	0.07372088771419869	0.09195816609929601	0.09759261601926254	0.12566993364304405	0.12212774323831946	0.13229348816369502	0.05246406892279626	0.14346792549323092	0.08592460134527583	0.1144063194402754	0.0902163136074283	0.10815687264727396	0.12295790703163327	0.15993496001840113	0.09083739856993393	0.18500908387960366	0.11833733387643192	0.1368291873333174	0.12265247436722641	0.0800649632098824	0.12790043744722038	0.10398270032855139	0.10398270032855139	0.10398270032855139
0.3806698624382422	0.6813016140727111	0.7272593576687784	0.13221430239867868	0.6226734965763359	0.4560029726658734	0.40935817550390907	0.31664746701926944	0.3005703326273996	0.32837777106374133	0.11406399723895312	0.7109035581576861	0.22812799447790624	0.22838101076784537	0.11406399723895312	0.11406399723895312	0.5361531756429948	0.2934655240495482	0.25392553546543534	0.3162049300058204	0.6492164740262872	0.8612780786464171	0.5935275779937703	0.4522228038981783	0.6846369997236579	0.7410493439921457	0.5695723036290441	0.37892686155965455	1.0393652626182845	0.6332949340385389	0.7935611914260072	0.692778901609461	0.45217292073914417	0.5724759111743025	0.5724759111743025	0.5724759111743025	0.5724759111743025	0.5724759111743025	0.5724759111743025	0.5724759111743025	0.5724759111743025	0.5724759111743025	0.5724759111743025	0.5724759111743025	0.5724759111743025	0.5724759111743025	0.5724759111743025	0.5724759111743025	0.5724759111743025	0.5724759111743025
0.5587478581912692	0.0023030184896500466	0.26846528398295816	0.9065939758002158	0.9083850989648055	0.8873686915264065	0.8460869824397244	0.7593616479039151	0.7836972279882161	0.29567962662781017	0.714740520271262	1.3472712948300138	0.39751285125244296	1.1184471807391414	0.20953044682172592	0.7186115713694989	0.7013563698948677	0.9168819266698921	0.9145591685526927	1.1948845620049304	1.2820023719598184	0.6239853034858778	1.2590209198439133	1.0064373779981208	0.9732517910185363	1.089490358297487	1.3731121781374005	1.3241982095883695	0.029513235143485642	1.4512920369996765	1.1684204106191947	0.7388100200416086	0.9536152153304016	0.9536152153304016	0.9536152153304016	0.9536152153304016	0.9536152153304016	0.9536152153304016	0.9536152153304016	0.9536152153304016	0.9536152153304016	0.9536152153304016	0.9536152153304016	0.9536152153304016	0.9536152153304016	0.9536152153304016	0.9536152153304016	0.9536152153304016	0.9536152153304016	0.9536152153304016
0.21177100516279682	0.22101092393504154	0.19568291420053915	0.13613412688539722	0.14920458075717888	0.13904345749872488	0.133696803095578	0.15882155260274902	0.19821556260849052	0.1276169571872193	0.14338388003481478	0.15748158655432454	0.19831676622950448	0.1596464039184755	0.16187075496638934	0.16629929936755927	0.16725059094357228	0.12908538932235342	0.17645453564852698	0.159259653424516	0.17663256284617956	0.16794610813534777	0.16794610813534777	0.16794610813534777	0.16794610813534777	0.16794610813534777	0.16794610813534777	0.16794610813534777	0.16794610813534777	0.16794610813534777	0.16794610813534777	0.16794610813534777	0.16794610813534777	0.16794610813534777	0.16794610813534777	0.16794610813534777	0.16794610813534777	0.16794610813534777	0.16794610813534777	0.16794610813534777	0.16794610813534777	0.16794610813534777	0.16794610813534777	0.16794610813534777	0.16794610813534777	0.16794610813534777	0.16794610813534777	0.16794610813534777	0.16794610813534777	0.16794610813534777
0.1899544528803131	0.14274970904289327	0.12562034866208882	0.08977533204984563	0.12711742587173167	0.12461598194831745	0.11658557802154178	0.13583560808026388	0.07390318192085307	0.09217946991466631	0.10805237868628391	0.098176921579127	0.10622957154931625	0.10190803571373995	0.11545578139942768	0.0976824516026897	0.16756418825593278	0.13641592481369885	0.10369876748206516	0.10872778098018554	0.10199119549005158	0.0973302677625009	0.09966073162627624	0.09966073162627624	0.09966073162627624	0.09966073162627624	0.09966073162627624	0.09966073162627624	0.09966073162627624	0.09966073162627624	0.09966073162627624	0.09966073162627624	0.09966073162627624	0.09966073162627624	0.09966073162627624	0.09966073162627624	0.09966073162627624	0.09966073162627624	0.09966073162627624	0.09966073162627624	0.09966073162627624	0.09966073162627624	0.09966073162627624	0.09966073162627624	0.09966073162627624	0.09966073162627624	0.09966073162627624	0.09966073162627624	0.09966073162627624	0.09966073162627624
0.17671455141974873	0.17960346535924113	0.09665547046906367	0.17392704749021368	0.22621056837938017	0.17596997948378626	0.13067082928060741	0.15287811219003647	0.12932867233809361	0.14134030942814702	0.20034788087746186	0.1315244629882245	0.2072447594898941	0.20247290090777711	0.1725983763186532	0.1491331518003853	0.13784759232156443	0.14419758315366157	0.1667905917226958	0.20291542878177726	0.16127522103263783	0.15582738310003483	0.15855130206633633	0.15855130206633633	0.15855130206633633	0.15855130206633633	0.15855130206633633	0.15855130206633633	0.15855130206633633	0.15855130206633633	0.15855130206633633	0.15855130206633633	0.15855130206633633	0.15855130206633633	0.15855130206633633	0.15855130206633633	0.15855130206633633	0.15855130206633633	0.15855130206633633	0.15855130206633633	0.15855130206633633	0.15855130206633633	0.15855130206633633	0.15855130206633633	0.15855130206633633	0.15855130206633633	0.15855130206633633	0.15855130206633633	0.15855130206633633	0.15855130206633633
0.10332696800172606	0.11951862454821646	0.16081470034950607	0.12585359647335506	0.1037050203315978	0.10147681846719724	0.14147392014583393	0.0900812055273608	0.08939914660113579	0.08210874289039216	0.11469987654448963	0.12720341231533525	0.07024620718981739	0.15642404502354304	0.14065034367972995	0.10347681558348563	0.18959284730038364	0.16347959111072052	0.15298369140703033	0.15823164125887543	0.15823164125887543	0.15823164125887543	0.15823164125887543	0.15823164125887543	0.15823164125887543	0.15823164125887543	0.15823164125887543	0.15823164125887543	0.15823164125887543	0.15823164125887543	0.15823164125887543	0.15823164125887543	0.15823164125887543	0.15823164125887543	0.15823164125887543	0.15823164125887543	0.15823164125887543	0.15823164125887543	0.15823164125887543	0.15823164125887543	0.15823164125887543	0.15823164125887543	0.15823164125887543	0.15823164125887543	0.15823164125887543	0.15823164125887543	0.15823164125887543	0.15823164125887543	0.15823164125887543	0.15823164125887543
[truncated: 6 more columns]
