# Supplementary material for: Neuronal tuning aligns dynamically with object and texture manifolds across the visual hierarchy
Source: Nat Neurosci. 2026 Mar 10;29(4):864–75. doi: 10.1038/s41593-026-02207-1 (PMC13061647; doi:10.1038/s41593-026-02207-1)
Supplement: Supplementary file 10 — Attribution data for time windows 5, 10, 20, 25 and 50 ms, for panel b. Time window specific evolution trajectory of time windows 10, 20, 25 and 50 ms, for panel c. [file 41593_2026_2207_MOESM10_ESM.zip › ExtendedFig4_Source_data/FigureExtended4C_src_normresp_wdw_60-80_BigGAN_mean.csv]

0	1	2	3	4	5	6	7	8	9	10	11	12	13	14	15	16	17	18	19	20	21	22	23	24	25	26	27	28	29	30	31	32	33	34	35	36	37	38	39	40	41	42	43	44	45	46	47	48	49
0.255381862168678	0.3133356962235135	0.4438135585673423	0.35088627530189276	0.34587692060141995	0.324097740216461	0.41342743322098396	0.3552900665554273	0.3461609127401042	0.42771806543713425	0.49995102819500103	0.48671369184052404	0.3820546501527828	0.46238657607399075	0.6353116608729781	0.41272488781396255	0.5138712095813747	0.6013886963542278	0.685303751592213	0.5777378742249552	0.6382686325453307	0.5872941159860975	0.5742235416483514	0.54971077321462	0.6153547408447309	0.6228429464146614	0.6339482295575282	0.5583255987472523	0.6443857463772223	0.5758975812176309	0.7004348486958981	0.5820647418626709	0.8792355562194485	0.7630012922154034	0.684707889865767	0.594127664807856	0.7686456839718255	0.6368913177307924	0.677722602463022	0.7210355134278552	0.7223226588617013	0.6113693406382007	0.8061234333714282	0.7169673167837666	0.6576030206582091	0.6195926072269721	0.6329063486886031	0.6262494779577875	0.6262494779577875	0.6262494779577875
0.1918644329290563	0.3048999530215268	0.20627335331846433	0.22441643776269712	0.27764501555884297	0.364179718420745	0.36494744547264896	0.2727122369453191	0.3171675664528777	0.4432515763594033	0.22807110095106803	0.41816729875310965	0.39069492758927393	0.32064832522419234	0.42245713613571	0.4438537903419717	0.4464976013104527	0.3456277161259965	0.34625120336635096	0.4518239930447072	0.48014060117351337	0.44971739466834404	0.3891310773876634	0.5463691053710344	0.45620209835410547	0.49400322440661093	0.4842247006089911	0.42182194687250607	0.5437639272538943	0.5144778141795634	0.48198822485193954	0.43062393326669074	0.3610789224534878	0.5279224677267497	0.4347900805943053	0.48135627416052745	0.48135627416052745	0.48135627416052745	0.48135627416052745	0.48135627416052745	0.48135627416052745	0.48135627416052745	0.48135627416052745	0.48135627416052745	0.48135627416052745	0.48135627416052745	0.48135627416052745	0.48135627416052745	0.48135627416052745	0.48135627416052745
0.12942323758330337	0.1175437110143986	0.2107613102906489	0.044749118803680925	0.11582886148413618	0.16365129032148082	0.1252978637626961	0.05246223983374276	0.21737841796265875	0.11541128483748439	0.2688935842370025	0.17357243512923992	0.07857917822029098	0.23475498513670803	0.10224589337949332	0.24851910340264638	0.11944676852337133	0.2391166674878565	0.14511460983584476	0.19834567599684025	0.4027907311907137	0.27879639249081273	0.24472546088666022	0.15463490760143733	0.141692871279321	0.18162955026107433	0.2249342495252755	0.29402499610353167	0.17646069920331237	0.1361188139288356	0.4199253689550352	0.28697672552277287	0.4502999664385829	0.36863834598067785	0.36863834598067785	0.36863834598067785	0.36863834598067785	0.36863834598067785	0.36863834598067785	0.36863834598067785	0.36863834598067785	0.36863834598067785	0.36863834598067785	0.36863834598067785	0.36863834598067785	0.36863834598067785	0.36863834598067785	0.36863834598067785	0.36863834598067785	0.36863834598067785
0.6571365004735008	0.5020852859577883	0.5314399068161504	0.5215234988595601	0.6503238314473592	0.5846159285465563	0.583796119661224	0.5234697085675107	0.6687439499567558	0.5789589869383415	0.6077293403290204	0.7935472335132117	0.774911023195377	0.8577395433044396	0.681831570346921	0.5838131340550811	0.7198216867174739	0.8531662502578476	0.7127030987851243	0.7022277065212468	0.7277923765910597	0.8441101191522282	0.7737267857044111	0.8087372794431117	0.7555086393129147	0.7123737973012844	0.7803807225817294	0.8645118787453353	0.663438270689289	0.816644356409542	0.7913684791786024	0.6956226902507192	0.7376795384466402	0.9360686065717582	0.6691705457648373	0.7272215166998445	0.7203042365134694	0.8333850350059089	0.7768446357596892	0.7768446357596892	0.7768446357596892	0.7768446357596892	0.7768446357596892	0.7768446357596892	0.7768446357596892	0.7768446357596892	0.7768446357596892	0.7768446357596892	0.7768446357596892	0.7768446357596892
0.2197032333442742	0.24236124044454194	0.35001657762380867	0.2637865448241348	0.30461534477184626	0.290287913447915	0.330434093471478	0.26138407616673043	0.3294094972524273	0.2970470134988892	0.3506799608102296	0.34049427252773107	0.27068131217505387	0.24389779828087632	0.31711685974699566	0.3686490518949466	0.3236937403508724	0.32771006256967655	0.2994210344157828	0.3993047807336722	0.358497268527852	0.3361623507752798	0.27288596500492757	0.3094993429255307	0.4159834458931752	0.30083619518778515	0.4076759573578742	0.3072458204454236	0.29563111520826635	0.4595566268729003	0.37759387104058334	0.37759387104058334	0.37759387104058334	0.37759387104058334	0.37759387104058334	0.37759387104058334	0.37759387104058334	0.37759387104058334	0.37759387104058334	0.37759387104058334	0.37759387104058334	0.37759387104058334	0.37759387104058334	0.37759387104058334	0.37759387104058334	0.37759387104058334	0.37759387104058334	0.37759387104058334	0.37759387104058334	0.37759387104058334
0.43627463389418514	0.5511108390720174	0.6609550267430138	0.5410970923811805	0.5392158058944688	0.5309877223703631	0.5013041037753838	0.5866364912944546	0.5132488369279781	0.4925147495073573	0.5885097920609546	0.506671042886449	0.4943211019345217	0.5067741463472719	0.3283723289854734	0.5735016430148356	0.4075495650310343	0.6066565601400579	0.573751166023837	0.5211792498774129	0.4976649410985614	0.5421793411940776	0.5307271303087737	0.6712309829462733	0.7022233181077331	0.6090816670284875	0.6143695944315817	0.3656833047435625	0.4144399442237071	0.5373971620952139	0.564522046859989	0.5706612610114704	0.693898124552712	0.6039729006040436	0.4364781781674976	0.44906304632377736	0.36924727453884115	0.4862390919816435	0.5925398822641573	0.5122812691493598	0.5524105757067586	0.5524105757067586	0.5524105757067586	0.5524105757067586	0.5524105757067586	0.5524105757067586	0.5524105757067586	0.5524105757067586	0.5524105757067586	0.5524105757067586
0.7452103828937238	1.1151603245005393	0.7445950744559217	0.7303363901895126	0.7112004751832676	0.7822525275249532	0.7194318453423826	0.606451639627476	0.7148337818629286	0.698170976919295	0.6206179375855229	0.7585099435030037	0.8205009105080917	0.5183775657793342	0.5119019776782666	0.6113233428647253	0.593735472284437	0.45246011654153145	0.7118061220002431	0.7266905941576759	0.6526633759193485	0.56764812409775	0.7046592584884517	0.5548204037957847	0.5327824967584575	0.7507258728622007	0.6417541848103291	0.6417541848103291	0.6417541848103291	0.6417541848103291	0.6417541848103291	0.6417541848103291	0.6417541848103291	0.6417541848103291	0.6417541848103291	0.6417541848103291	0.6417541848103291	0.6417541848103291	0.6417541848103291	0.6417541848103291	0.6417541848103291	0.6417541848103291	0.6417541848103291	0.6417541848103291	0.6417541848103291	0.6417541848103291	0.6417541848103291	0.6417541848103291	0.6417541848103291	0.6417541848103291
0.5977403186714998	0.667015105010667	0.6571697747817091	0.636065419209757	0.658830016076272	0.6255571955018152	0.6255841214103608	0.5868030453201016	0.7368923350536931	0.7073163850064241	0.540734096005028	0.620030910319293	0.665438265329058	0.5941690685595319	0.6401466978349354	0.6592348969610684	0.7240778557792549	0.6484974599448591	0.666006713884006	0.6896546855315987	0.9525911266525738	0.8071995369657559	0.8166683472632503	0.7912160783000382	0.6869926175839948	0.8088463890635696	0.7541289226181269	0.7814876558408482	0.7814876558408482	0.7814876558408482	0.7814876558408482	0.7814876558408482	0.7814876558408482	0.7814876558408482	0.7814876558408482	0.7814876558408482	0.7814876558408482	0.7814876558408482	0.7814876558408482	0.7814876558408482	0.7814876558408482	0.7814876558408482	0.7814876558408482	0.7814876558408482	0.7814876558408482	0.7814876558408482	0.7814876558408482	0.7814876558408482	0.7814876558408482	0.7814876558408482
0.25250876701543695	0.2602976861525629	0.3651783188144053	0.264716187593533	0.2513657458302814	0.42482806699078507	0.5062843670802643	0.437734349531974	0.2871634165310294	0.48937563558526875	0.4777291033605747	0.4827680245400756	0.35243601309888284	0.4444790377947656	0.6353667896565259	0.46056060278431077	0.36469987053794894	0.49632243517541536	0.5155408760438925	0.5369681997768045	0.5028530818331094	0.4811060394189806	0.5225623506632195	0.42500629367227044	0.43270637246803406	0.502400437677902	0.3575622350443601	0.4161576326552545	0.3985067787549539	0.3168806848549281	0.5069855243974216	0.344604435856586	0.40191554905382654	0.43130149816854835	0.4166085236111874	0.4166085236111874	0.4166085236111874	0.4166085236111874	0.4166085236111874	0.4166085236111874	0.4166085236111874	0.4166085236111874	0.4166085236111874	0.4166085236111874	0.4166085236111874	0.4166085236111874	0.4166085236111874	0.4166085236111874	0.4166085236111874	0.4166085236111874
0.2505611698591746	0.43337230210248906	0.3444752050115637	0.35748705020764515	0.3257215440113166	0.42771847498151305	0.3625531447655682	0.45998396044266077	0.29748173637030845	0.4080494133336661	0.35032620363278905	0.3769421567476349	0.3109952103888088	0.25156578771585825	0.32261111608184356	0.19953649588328398	0.32767300174949504	0.26589751387421356	0.2941702647948088	0.29906056592904656	0.3532966206809604	0.296351903528381	0.28434188035938707	0.29296950007496053	0.3721490187817967	0.3173178432853502	0.4730787288491173	0.4369358555426542	0.3846069165816415	0.3680957759761708	0.2666326137093019	0.43500123088746095	0.5198872780777449	0.477444254482603	0.477444254482603	0.477444254482603	0.477444254482603	0.477444254482603	0.477444254482603	0.477444254482603	0.477444254482603	0.477444254482603	0.477444254482603	0.477444254482603	0.477444254482603	0.477444254482603	0.477444254482603	0.477444254482603	0.477444254482603	0.477444254482603
0.7103885306051292	0.7052040466392488	0.8440192968571258	0.7220554005159163	0.8961721986706044	0.7335601819888521	0.87615761882218	0.6926365204382893	0.916279202737685	0.7186916956986379	0.6723283733428665	0.8744594667891625	1.0814720472970425	0.9013330948736152	0.8385341669253411	0.8044892216148544	0.8962481635060287	0.8200300131056116	0.7626417845290316	0.6624390687058717	0.8204364982119564	0.875096882625592	1.0870384026927717	0.9114623761273979	0.9950456618751656	0.9530921487129463	0.9318796915407771	0.8787274228039714	0.9976159194898663	0.848413742339022	0.9036698224496525	0.8760417823943373	0.8760417823943373	0.8760417823943373	0.8760417823943373	0.8760417823943373	0.8760417823943373	0.8760417823943373	0.8760417823943373	0.8760417823943373	0.8760417823943373	0.8760417823943373	0.8760417823943373	0.8760417823943373	0.8760417823943373	0.8760417823943373	0.8760417823943373	0.8760417823943373	0.8760417823943373	0.8760417823943373
0.47501356529621175	0.3981372677384725	0.5664457710846116	0.5766324485423343	0.5175225821021096	0.619511241896077	0.5178597597183877	0.5518637145664275	0.708152540177601	0.7355040447551109	0.7361956489906997	0.6406672424221233	0.626637660655622	0.8689567350684332	0.6705974139449842	0.7536029315723994	0.8268842042343278	0.8325520987317706	0.8161435599568624	0.8123316781856972	0.9075115433010508	0.8446659458748267	0.9230300298942166	0.9014776535141917	0.8498537261960282	1.047878086317332	0.9778866468671711	1.0936218159428441	1.115097373482766	1.1472619680475937	1.0655079159471605	1.106384941997377	1.106384941997377	1.106384941997377	1.106384941997377	1.106384941997377	1.106384941997377	1.106384941997377	1.106384941997377	1.106384941997377	1.106384941997377	1.106384941997377	1.106384941997377	1.106384941997377	1.106384941997377	1.106384941997377	1.106384941997377	1.106384941997377	1.106384941997377	1.106384941997377
0.5703562683571551	0.7646766399793195	0.8076516442354601	0.7002060279553775	0.6605380266072817	0.9109942589764063	0.6744839097349927	0.5518659116939728	0.5973315268210294	0.6719422029670303	0.6696973457469048	0.7153717301467883	0.6276214547859789	0.6269849111022641	0.5970864130558774	0.7100285277752655	0.8055941625759243	0.5795604145197142	0.5658779527676336	0.7070681885956462	0.6194221582286621	0.7217866935364357	0.6708251444771611	0.7522868033574581	0.7398289941162527	0.6788497936436493	0.6099246716723961	0.5613912734609178	0.685345299441992	0.6617014731517041	0.6319802530209183	0.6468408630863112	0.6468408630863112	0.6468408630863112	0.6468408630863112	0.6468408630863112	0.6468408630863112	0.6468408630863112	0.6468408630863112	0.6468408630863112	0.6468408630863112	0.6468408630863112	0.6468408630863112	0.6468408630863112	0.6468408630863112	0.6468408630863112	0.6468408630863112	0.6468408630863112	0.6468408630863112	0.6468408630863112
0.6270588620796888	0.7497387321676721	0.662234310618241	0.6232214532191961	0.5266566001032628	0.6721418350704268	0.5427522682527056	0.6440127690247366	0.6363595222449201	0.6820658661538536	0.7059705546664504	0.7373477072527709	0.690016559638168	0.7410829008119318	0.7726980596658168	0.8693137671335528	0.881339515556121	0.7668908660936649	0.7021509315896521	0.5777311105510059	0.7436721730930054	0.935764376550166	0.8508583305131135	0.7935739364702963	0.8636931379739738	0.7741752836298041	0.7355660991875644	0.8853149120574628	0.7647618887063695	0.6400687131876515	0.6710441206991776	0.7761511612385045	0.723597640968841	0.723597640968841	0.723597640968841	0.723597640968841	0.723597640968841	0.723597640968841	0.723597640968841	0.723597640968841	0.723597640968841	0.723597640968841	0.723597640968841	0.723597640968841	0.723597640968841	0.723597640968841	0.723597640968841	0.723597640968841	0.723597640968841	0.723597640968841
0.38813956725344423	0.4342964693522401	0.5554224184246479	0.6493326929282486	0.45498402417416667	0.5576881819272376	0.6496990438958746	0.6535057755294853	0.7647830927675182	0.8462591682877867	0.7485736657588785	0.7936762908195438	0.6790949920562351	0.6147196544880705	0.8695574198185705	0.7451452936477029	0.7013805930094033	1.0104066175365853	0.7791735449045895	0.664667073519673	0.8942051114511734	0.8749974671912605	0.8285558735864686	0.7949506277151626	1.0185054329684113	0.7514240586548849	0.7574949208436951	0.7567138221865769	0.7649647456642932	0.8449036071664648	0.8049341764153791	0.8049341764153791	0.8049341764153791	0.8049341764153791	0.8049341764153791	0.8049341764153791	0.8049341764153791	0.8049341764153791	0.8049341764153791	0.8049341764153791	0.8049341764153791	0.8049341764153791	0.8049341764153791	0.8049341764153791	0.8049341764153791	0.8049341764153791	0.8049341764153791	0.8049341764153791	0.8049341764153791	0.8049341764153791
0.72967233581019	0.7343265443779106	0.5032317591060507	0.5990082055345168	0.5636877695770305	0.6028212308027322	0.6732454262078342	0.6991176193512236	0.7691612933716783	0.7040980613270775	0.7298836745849215	0.5880909457500092	0.73967347710466	0.6243812787999589	0.549879993033881	0.5710403431791067	0.7898812269847816	0.8952927333053916	0.6836880039979559	0.6717881487789955	0.8194515375615444	0.9049477194622312	0.8084278881707142	0.8566878038164727	0.8566878038164727	0.8566878038164727	0.8566878038164727	0.8566878038164727	0.8566878038164727	0.8566878038164727	0.8566878038164727	0.8566878038164727	0.8566878038164727	0.8566878038164727	0.8566878038164727	0.8566878038164727	0.8566878038164727	0.8566878038164727	0.8566878038164727	0.8566878038164727	0.8566878038164727	0.8566878038164727	0.8566878038164727	0.8566878038164727	0.8566878038164727	0.8566878038164727	0.8566878038164727	0.8566878038164727	0.8566878038164727	0.8566878038164727
0.5977991557043179	0.6591458212748484	0.6498405327474632	0.6897980701656459	0.6209152372239288	0.8035775037759613	0.7934527471260803	0.6664963732608468	0.7052363106454248	0.7944354750232423	0.7385693953002438	0.9356303772829392	0.9165865742791637	0.8501390932096521	1.0090278986205006	1.013060602905128	0.8993376909612725	0.9476068342121055	0.9849857065370455	0.8518678442285356	0.9273421846027523	1.2118486878611445	1.0550551157796846	1.1334519018204146	1.1334519018204146	1.1334519018204146	1.1334519018204146	1.1334519018204146	1.1334519018204146	1.1334519018204146	1.1334519018204146	1.1334519018204146	1.1334519018204146	1.1334519018204146	1.1334519018204146	1.1334519018204146	1.1334519018204146	1.1334519018204146	1.1334519018204146	1.1334519018204146	1.1334519018204146	1.1334519018204146	1.1334519018204146	1.1334519018204146	1.1334519018204146	1.1334519018204146	1.1334519018204146	1.1334519018204146	1.1334519018204146	1.1334519018204146
0.8167368405713548	0.41016261169376783	0.9400571442321614	0.5676263434795663	0.3056350516910353	0.349607040159735	0.7846747726839497	0.2683352693451439	0.4899290285936527	0.5688487898368293	0.35718909848601404	0.5581683036478714	0.6694341248191242	0.782218121138807	0.6305601639934543	0.6421172458493387	0.6113614122851155	0.6491368557319994	0.5129261311538892	0.7224254274326458	0.7761762787719317	0.5659506024580324	0.4538888937715163	0.8554410162535928	0.48792640590643654	0.5002518356598462	0.6387516499298098	0.6793806274759369	0.6027099723993363	0.6746869880723732	0.6386984802358548	0.6386984802358548	0.6386984802358548	0.6386984802358548	0.6386984802358548	0.6386984802358548	0.6386984802358548	0.6386984802358548	0.6386984802358548	0.6386984802358548	0.6386984802358548	0.6386984802358548	0.6386984802358548	0.6386984802358548	0.6386984802358548	0.6386984802358548	0.6386984802358548	0.6386984802358548	0.6386984802358548	0.6386984802358548
0.4138449201189633	0.6399912552853191	0.7518668399097022	0.6266044304153733	0.7119141652529719	0.5566899456375255	0.50074393886264	0.6440980582391956	0.6173394882016446	0.5445664644187691	0.47066776420638173	0.5693519186385243	0.5878025792610071	0.5063942325615884	0.4599644019482134	0.6375675343583411	0.5330118215950567	0.6453288051596137	0.5156100081059662	0.6378457803294849	0.5792471256311135	0.5178341448891932	0.5320584742796396	0.7488822905453725	0.6188974159490125	0.4811323159389949	0.42098136707787925	0.6117495261826182	0.4615981105600016	0.39096666526528284	0.5317739591655518	0.40461113098287277	0.46819254507421226	0.46819254507421226	0.46819254507421226	0.46819254507421226	0.46819254507421226	0.46819254507421226	0.46819254507421226	0.46819254507421226	0.46819254507421226	0.46819254507421226	0.46819254507421226	0.46819254507421226	0.46819254507421226	0.46819254507421226	0.46819254507421226	0.46819254507421226	0.46819254507421226	0.46819254507421226
0.6165009075180249	0.5875091883094544	0.37897410365065387	0.6277488132391654	0.6145082311584782	0.4347236596955817	0.5728508198456728	0.6352623386762272	0.4665206521359875	0.5774641813626945	0.626455367047101	0.7310195197212953	0.7806444800571227	0.6184543280211168	0.9058440080547042	0.5107842303191894	0.655881154911967	0.6469238430723655	0.749123916371177	0.7243737553599661	0.7492788237103908	0.7390419267965647	0.7403740550621865	0.7932236538634201	0.6763896382114069	0.707758649689062	0.856580527012781	0.6442714708338974	0.8038249453097589	0.7375701605212431	0.6373488594006096	0.7099064054616065	0.7701145280163545	0.9609261100807439	0.7087011680112223	0.834813639045983	0.834813639045983	0.834813639045983	0.834813639045983	0.834813639045983	0.834813639045983	0.834813639045983	0.834813639045983	0.834813639045983	0.834813639045983	0.834813639045983	0.834813639045983	0.834813639045983	0.834813639045983	0.834813639045983
0.2872305520525401	0.17840265147016934	0.1629455333682104	0.2713026312613173	0.27560705282886405	0.3019671136522565	0.2734126785954052	0.3091829339285565	0.21611734864174606	0.19206937534097085	0.1769794031356753	0.24845347522205552	0.26068064169655514	0.17155629239847073	0.2633160670273962	0.20190415060377556	0.2220837896346385	0.21115820476368571	0.2443897095263842	0.1681980673635512	0.13288932434151807	0.21120325763663414	0.25864101946737333	0.2118639315154552	0.2495805292360971	0.2920238413564031	0.212105610465989	0.2455316509234288	0.22881863069470887	0.22881863069470887	0.22881863069470887	0.22881863069470887	0.22881863069470887	0.22881863069470887	0.22881863069470887	0.22881863069470887	0.22881863069470887	0.22881863069470887	0.22881863069470887	0.22881863069470887	0.22881863069470887	0.22881863069470887	0.22881863069470887	0.22881863069470887	0.22881863069470887	0.22881863069470887	0.22881863069470887	0.22881863069470887	0.22881863069470887	0.22881863069470887
0.7437785985686856	0.9401434436769235	1.044496587512741	1.1215357037810962	0.467272659078975	1.0382999072240688	0.9799434689382824	1.0157872480271215	1.0744296542014362	1.107758703291123	1.2814368439545747	1.34089483608963	0.9166644988657227	1.1102987681115293	1.5499228693586817	1.3675583210865163	1.184082878377878	1.1005997350545822	0.7936019791537081	0.7265533142991552	1.100602623800335	1.174949992556406	0.9316043657193294	1.2013104149268445	1.0751785684841189	1.0614108266778937	1.0566379615225168	1.1644031762512597	1.0129651171270109	1.0886841466891353	1.0886841466891353	1.0886841466891353	1.0886841466891353	1.0886841466891353	1.0886841466891353	1.0886841466891353	1.0886841466891353	1.0886841466891353	1.0886841466891353	1.0886841466891353	1.0886841466891353	1.0886841466891353	1.0886841466891353	1.0886841466891353	1.0886841466891353	1.0886841466891353	1.0886841466891353	1.0886841466891353	1.0886841466891353	1.0886841466891353
0.6320859783937254	0.8612633586702199	0.8801999623590344	0.7110049486942285	1.0505792048751945	0.9779803859098881	1.1991374388501874	1.0906804933154648	0.9814468909215724	1.0625226968279688	1.2344697955427764	1.1698258873510299	1.1973523572268026	1.05468901791225	1.178498674675613	1.1465000892681174	1.2284150148992512	1.049028389162656	0.9856724967246057	1.1553772062355818	1.1919626571049633	1.332915826783855	1.0804925319925838	1.0821659110640707	1.0796052223409056	1.1987198248010995	1.1391625235710026	1.1391625235710026	1.1391625235710026	1.1391625235710026	1.1391625235710026	1.1391625235710026	1.1391625235710026	1.1391625235710026	1.1391625235710026	1.1391625235710026	1.1391625235710026	1.1391625235710026	1.1391625235710026	1.1391625235710026	1.1391625235710026	1.1391625235710026	1.1391625235710026	1.1391625235710026	1.1391625235710026	1.1391625235710026	1.1391625235710026	1.1391625235710026	1.1391625235710026	1.1391625235710026
0.995019598536868	0.9413412579598976	1.0387194127228796	0.7565495275525642	1.0645331285420638	1.1788883977336264	1.1643945259946358	1.0528023253553447	1.0264936629387567	1.0351397040263208	1.0915383338773168	1.0432793210610671	0.9919813044477628	1.0252845348841426	1.1666567001032948	1.0353768290240548	1.125170599486319	1.0482608351969829	1.1658650879750625	1.1288670379036583	1.0719573137775034	1.1614687247160613	1.1167130192467825	1.1167130192467825	1.1167130192467825	1.1167130192467825	1.1167130192467825	1.1167130192467825	1.1167130192467825	1.1167130192467825	1.1167130192467825	1.1167130192467825	1.1167130192467825	1.1167130192467825	1.1167130192467825	1.1167130192467825	1.1167130192467825	1.1167130192467825	1.1167130192467825	1.1167130192467825	1.1167130192467825	1.1167130192467825	1.1167130192467825	1.1167130192467825	1.1167130192467825	1.1167130192467825	1.1167130192467825	1.1167130192467825	1.1167130192467825	1.1167130192467825
0.761763517210007	0.9224553675193451	0.8853074953222992	0.955876627612721	0.9043283509300348	0.8278204792820385	0.9812795809887388	1.0127197470037153	1.1090599018709268	0.937723600519442	0.9585273178482913	0.9939389475621845	0.8903087427704393	1.0085175904490729	1.0278172895649234	0.9457838071325257	0.8550759141081128	0.949869168024404	0.9213527420211733	0.9973024965922681	0.911652670291943	0.979345759621023	0.8956120675169563	0.9726187408491824	0.9461312052280337	0.943198657096155	0.8951311120355636	0.9191648845658593	0.9191648845658593	0.9191648845658593	0.9191648845658593	0.9191648845658593	0.9191648845658593	0.9191648845658593	0.9191648845658593	0.9191648845658593	0.9191648845658593	0.9191648845658593	0.9191648845658593	0.9191648845658593	0.9191648845658593	0.9191648845658593	0.9191648845658593	0.9191648845658593	0.9191648845658593	0.9191648845658593	0.9191648845658593	0.9191648845658593	0.9191648845658593	0.9191648845658593
0.6210336274298613	0.7691673107329794	0.7694768156707181	0.7749767912268675	0.6112222070375783	0.7066297908103581	0.694006229796898	0.7316256881909823	0.6640234317785801	0.7341109351957931	0.7505172538403551	0.6924339371327142	0.7716974258191371	0.7564133989603337	0.5789838493299441	0.7507708916981682	0.5924038037544676	0.552032055758585	0.8485150640250918	0.5408517498335115	0.6192717644215056	0.6205354750060461	0.4930791016655064	0.5449517501098649	0.7824242920060059	0.6529495007455105	0.47048772327244437	0.42611312772481175	0.4674405429325724	0.4467768353286921	0.4467768353286921	0.4467768353286921	0.4467768353286921	0.4467768353286921	0.4467768353286921	0.4467768353286921	0.4467768353286921	0.4467768353286921	0.4467768353286921	0.4467768353286921	0.4467768353286921	0.4467768353286921	0.4467768353286921	0.4467768353286921	0.4467768353286921	0.4467768353286921	0.4467768353286921	0.4467768353286921	0.4467768353286921	0.4467768353286921
0.6048403057410485	0.8005608753217504	0.809321248668077	0.8490447896602336	0.7114699339738082	0.8862780686720412	0.8456988924979831	0.8200574952843149	0.7027252749327824	0.778762018833713	0.5484524825348983	0.6301299979627887	0.7480858790424585	0.7758736511776282	0.6342005649163476	0.7290894518752885	0.6214085116242486	0.8114071863866467	0.6472825211037811	0.7631439315865558	0.7147853438249241	0.8185525291131825	0.652601330925214	0.6798318562341031	0.8229701516427427	0.8141907555140258	0.9271026110299948	0.8517694689948382	0.8533743621801841	0.961531362886116	0.8031368631127358	0.7908856250525329	0.7757980548015979	0.9159663433650733	0.8414844433191578	0.7617225333701034	0.8622157564487196	0.8655120766994246	0.8638639165740721	0.8638639165740721	0.8638639165740721	0.8638639165740721	0.8638639165740721	0.8638639165740721	0.8638639165740721	0.8638639165740721	0.8638639165740721	0.8638639165740721	0.8638639165740721	0.8638639165740721
0.29693772169382887	0.30434569469190154	0.3726256742480483	0.24000209330352953	0.31536502988364407	0.24806732639733142	0.28834871420350183	0.24596567646302084	0.3029647456509541	0.38404953320318497	0.1642148818431045	0.2068634569562762	0.15365499120623533	0.36702419981936035	0.2317368656351262	0.20406538373351082	0.17758742589569732	0.30842807354402113	0.18262233357112997	0.05595937061062132	0.20464427755799147	0.3646557922518056	0.2619750223293349	0.3219989999901185	0.142562833721243	0.28078231019272093	0.19468458937807268	0.24533391268321658	0.25001214473704875	0.24811165098022123	0.24459004422727143	0.14522920036783576	0.19368230264975345	0.0977027740459768	0.28032722262894294	0.23396192222696696	0.09217304013248041	0.2378148845365787	0.16257341834304972	0.18075185401887947	0.2136593878147685	0.14702672011064094	0.1803430539627047	0.1803430539627047	0.1803430539627047	0.1803430539627047	0.1803430539627047	0.1803430539627047	0.1803430539627047	0.1803430539627047
0.2996456260201747	0.31860042070019234	0.17251219458419823	0.22490315340903758	0.22805318139150083	0.2471519846087728	0.2747075968999752	0.25876153189281076	0.2669741128140726	0.32342107076556914	0.33254996610911075	0.23145211195091656	0.4093885963339891	0.39754624010477907	0.3443820063909365	0.38040848062638716	0.41785399660022005	0.38702193936480345	0.3113775624383678	0.326488484876478	0.4151055479219314	0.3875759964131493	0.367391941023763	0.35820873416844173	0.4411291414049043	0.4988792348084264	0.3846893190526992	0.31275327166683126	0.34872129535976526	0.34872129535976526	0.34872129535976526	0.34872129535976526	0.34872129535976526	0.34872129535976526	0.34872129535976526	0.34872129535976526	0.34872129535976526	0.34872129535976526	0.34872129535976526	0.34872129535976526	0.34872129535976526	0.34872129535976526	0.34872129535976526	0.34872129535976526	0.34872129535976526	0.34872129535976526	0.34872129535976526	0.34872129535976526	0.34872129535976526	0.34872129535976526
0.6253449539339531	0.6517429579962495	0.6977604018600244	0.9459656879083458	0.7522472010057502	0.8771723458236544	0.8222171712251825	0.67372576889663	0.6750430908819806	0.8070155220298193	0.725717453047169	0.814592888342271	0.8884354593718872	0.6760045393360944	0.6205937512007682	0.7880729217269101	0.7274857525260641	0.78241840277129	0.7812961603928427	0.6546326408885418	0.689943350960087	0.7648618781453075	0.981309223893687	0.7703791098893278	0.8396844249327688	0.8050317674110484	0.8050317674110484	0.8050317674110484	0.8050317674110484	0.8050317674110484	0.8050317674110484	0.8050317674110484	0.8050317674110484	0.8050317674110484	0.8050317674110484	0.8050317674110484	0.8050317674110484	0.8050317674110484	0.8050317674110484	0.8050317674110484	0.8050317674110484	0.8050317674110484	0.8050317674110484	0.8050317674110484	0.8050317674110484	0.8050317674110484	0.8050317674110484	0.8050317674110484	0.8050317674110484	0.8050317674110484
1.0011193590992546	0.9521919921870816	0.960494515121479	1.0321886725887872	0.9700323550237911	1.1100127973012353	0.9910544005399147	1.0509075516758817	0.9532832731121389	0.8667978063868974	1.0188222426525202	0.9421840598213523	0.9710890628258019	0.9632309114484155	0.9842284006260328	0.9727568140637118	1.0088438656323693	1.1348223054973219	1.065871743099956	1.0746147665795307	0.9514023705087978	1.0130085685441643	1.0130085685441643	1.0130085685441643	1.0130085685441643	1.0130085685441643	1.0130085685441643	1.0130085685441643	1.0130085685441643	1.0130085685441643	1.0130085685441643	1.0130085685441643	1.0130085685441643	1.0130085685441643	1.0130085685441643	1.0130085685441643	1.0130085685441643	1.0130085685441643	1.0130085685441643	1.0130085685441643	1.0130085685441643	1.0130085685441643	1.0130085685441643	1.0130085685441643	1.0130085685441643	1.0130085685441643	1.0130085685441643	1.0130085685441643	1.0130085685441643	1.0130085685441643
0.37188197505631093	0.32538017533073366	0.24348906112661398	0.3353102301747096	0.32963543498222	0.3465668447852106	0.3521608267671851	0.24612003771588714	0.34655566267696875	0.35953728530170986	0.26609750080830713	0.3921175608780024	0.339872733237655	0.25251384766903295	0.27071052589432126	0.4054684891075318	0.3239579907659373	0.3015463142007271	0.36145984643857654	0.2988817528138587	0.4280132051545051	0.3329823800449216	0.3147208585020512	0.3238516192734864	0.3238516192734864	0.3238516192734864	0.3238516192734864	0.3238516192734864	0.3238516192734864	0.3238516192734864	0.3238516192734864	0.3238516192734864	0.3238516192734864	0.3238516192734864	0.3238516192734864	0.3238516192734864	0.3238516192734864	0.3238516192734864	0.3238516192734864	0.3238516192734864	0.3238516192734864	0.3238516192734864	0.3238516192734864	0.3238516192734864	0.3238516192734864	0.3238516192734864	0.3238516192734864	0.3238516192734864	0.3238516192734864	0.3238516192734864
0.6022102486719443	0.6924856312099636	0.7722246015393355	0.7548211389039202	0.7278392836833584	0.7618539754346357	0.7337717833299592	0.8516987569666418	0.8970048047237948	0.8959841751604201	0.796801641230271	0.8540168487014296	0.8014807346677472	0.9834896590508537	1.2287485602567116	0.9948199517913358	0.6430999118406664	0.7000829310865987	0.7612422142984961	0.6391602939728472	0.6327504766824605	0.6359553853276539	0.6359553853276539	0.6359553853276539	0.6359553853276539	0.6359553853276539	0.6359553853276539	0.6359553853276539	0.6359553853276539	0.6359553853276539	0.6359553853276539	0.6359553853276539	0.6359553853276539	0.6359553853276539	0.6359553853276539	0.6359553853276539	0.6359553853276539	0.6359553853276539	0.6359553853276539	0.6359553853276539	0.6359553853276539	0.6359553853276539	0.6359553853276539	0.6359553853276539	0.6359553853276539	0.6359553853276539	0.6359553853276539	0.6359553853276539	0.6359553853276539	0.6359553853276539
0.5709706128193596	0.6988742469074753	0.639885127611171	0.6999300523281572	0.5677213139654067	0.6294485135755455	0.7448297445982994	0.8052860523034348	0.5451544810724753	0.7290431815156717	0.7279491310715963	0.735126100893344	0.6620132656185462	0.8566475006038671	0.8033932975602793	0.6600194276801976	0.7795683120838364	0.9005119660620687	0.6412201379841509	0.6685929445097606	0.8027028216418995	0.7102295970054892	0.7186590214616959	0.7927620041938448	0.823728624815705	0.808245314504775	0.808245314504775	0.808245314504775	0.808245314504775	0.808245314504775	0.808245314504775	0.808245314504775	0.808245314504775	0.808245314504775	0.808245314504775	0.808245314504775	0.808245314504775	0.808245314504775	0.808245314504775	0.808245314504775	0.808245314504775	0.808245314504775	0.808245314504775	0.808245314504775	0.808245314504775	0.808245314504775	0.808245314504775	0.808245314504775	0.808245314504775	0.808245314504775
0.8694544694972334	0.7452690512647392	0.9973042192052891	0.7433897920302646	0.9271187692434003	0.7380192417352988	0.9041666106635794	0.9265734642979261	0.8044060607323104	0.7556527912488159	0.793600151744105	0.9447037561668329	0.9351643557925309	0.8989295547085272	0.7653355240477219	1.006081133871713	0.8509976183542468	0.6898407355519774	0.8927338449767351	0.8914890319819507	0.8921114384793429	0.8921114384793429	0.8921114384793429	0.8921114384793429	0.8921114384793429	0.8921114384793429	0.8921114384793429	0.8921114384793429	0.8921114384793429	0.8921114384793429	0.8921114384793429	0.8921114384793429	0.8921114384793429	0.8921114384793429	0.8921114384793429	0.8921114384793429	0.8921114384793429	0.8921114384793429	0.8921114384793429	0.8921114384793429	0.8921114384793429	0.8921114384793429	0.8921114384793429	0.8921114384793429	0.8921114384793429	0.8921114384793429	0.8921114384793429	0.8921114384793429	0.8921114384793429	0.8921114384793429
0.6419142416586352	0.6598591073532593	0.674428752945286	0.7445427617879333	0.7176939839218427	0.754507882544874	0.6989895653583825	0.7300964044345652	0.6936972521011859	0.6404117707931491	0.662349590410717	0.7591787752182159	0.9346865253852545	0.9267840719836568	0.9745189215925634	1.01038009327632	0.9376591609553269	0.6909615572112869	0.8479625253897927	0.8492853595774442	0.8509532535185713	0.8037221314698677	0.8273376924942195	0.8273376924942195	0.8273376924942195	0.8273376924942195	0.8273376924942195	0.8273376924942195	0.8273376924942195	0.8273376924942195	0.8273376924942195	0.8273376924942195	0.8273376924942195	0.8273376924942195	0.8273376924942195	0.8273376924942195	0.8273376924942195	0.8273376924942195	0.8273376924942195	0.8273376924942195	0.8273376924942195	0.8273376924942195	0.8273376924942195	0.8273376924942195	0.8273376924942195	0.8273376924942195	0.8273376924942195	0.8273376924942195	0.8273376924942195	0.8273376924942195
1.0588213780960525	1.0695303545395034	1.0197029226815726	1.130391816560284	1.1281360713700699	1.2325544957308507	1.2218378914919468	1.1181984173759896	1.0820419291201637	1.1121482333783625	1.086840488708342	1.021404552214694	1.1826179641523349	1.0968110555939234	1.1324369310985856	1.0488525752778521	1.0566431076287186	1.1337777067200572	1.1819914135726302	1.0868917635475166	1.1344415885600734	1.1344415885600734	1.1344415885600734	1.1344415885600734	1.1344415885600734	1.1344415885600734	1.1344415885600734	1.1344415885600734	1.1344415885600734	1.1344415885600734	1.1344415885600734	1.1344415885600734	1.1344415885600734	1.1344415885600734	1.1344415885600734	1.1344415885600734	1.1344415885600734	1.1344415885600734	1.1344415885600734	1.1344415885600734	1.1344415885600734	1.1344415885600734	1.1344415885600734	1.1344415885600734	1.1344415885600734	1.1344415885600734	1.1344415885600734	1.1344415885600734	1.1344415885600734	1.1344415885600734
0.2525912178928166	0.2427059334271541	0.28086384575120155	0.37116242164023727	0.5492331948636358	0.29641108301004504	0.35599097719909323	0.24898443545129745	0.5276350295821457	0.40718655947617666	0.5901925467685805	0.4754834101005448	0.32745438295136853	0.30389510648885343	0.3704668853717575	0.27433320029827385	0.2709419231649935	0.33501647248999705	0.37294753390160656	0.37677382050771424	0.2874227665935303	0.470017696411466	0.23288798137353836	0.7449808022075313	0.36448400226102723	0.2720927934525324	0.46760969560890037	0.46845428795373845	0.5336115469803717	0.39263395908676674	0.4256849686628536	0.5182611176917173	0.46854497214960494	0.30325188067581577	0.33779682171741515	0.3205243511966155	0.3205243511966155	0.3205243511966155	0.3205243511966155	0.3205243511966155	0.3205243511966155	0.3205243511966155	0.3205243511966155	0.3205243511966155	0.3205243511966155	0.3205243511966155	0.3205243511966155	0.3205243511966155	0.3205243511966155	0.3205243511966155
0.841804433214646	0.817148693364711	0.9265043758242042	0.8118647069215493	0.9946470010553783	0.7619190567651007	0.8473562490887789	0.8904656560332093	1.0653124249577155	0.9218865190281609	0.9496770645900466	1.0649051707399009	1.2100464598194618	1.1041722705006305	1.011038831759103	1.0674257954938033	1.0392323136264532	1.0392323136264532	1.0392323136264532	1.0392323136264532	1.0392323136264532	1.0392323136264532	1.0392323136264532	1.0392323136264532	1.0392323136264532	1.0392323136264532	1.0392323136264532	1.0392323136264532	1.0392323136264532	1.0392323136264532	1.0392323136264532	1.0392323136264532	1.0392323136264532	1.0392323136264532	1.0392323136264532	1.0392323136264532	1.0392323136264532	1.0392323136264532	1.0392323136264532	1.0392323136264532	1.0392323136264532	1.0392323136264532	1.0392323136264532	1.0392323136264532	1.0392323136264532	1.0392323136264532	1.0392323136264532	1.0392323136264532	1.0392323136264532	1.0392323136264532
0.9882193068267354	0.8996692478332036	1.0079876390660845	0.9849403608157958	0.6582742128458741	1.0270161814597454	0.8282189422730839	0.830578467772945	0.9308547375368402	0.7735068686963688	0.8757772354881151	0.9215653691018268	0.795428539762502	0.8410033870542545	0.876154192362027	1.0142722437950127	0.863671966193169	0.7630124856898949	0.9547590771963802	1.0575848333647928	1.0168147782514294	0.8862197750783427	1.0691812863974157	1.002495150393393	1.0358382183954045	1.0358382183954045	1.0358382183954045	1.0358382183954045	1.0358382183954045	1.0358382183954045	1.0358382183954045	1.0358382183954045	1.0358382183954045	1.0358382183954045	1.0358382183954045	1.0358382183954045	1.0358382183954045	1.0358382183954045	1.0358382183954045	1.0358382183954045	1.0358382183954045	1.0358382183954045	1.0358382183954045	1.0358382183954045	1.0358382183954045	1.0358382183954045	1.0358382183954045	1.0358382183954045	1.0358382183954045	1.0358382183954045
1.0144909715978836	0.7569686863771568	1.130192077549185	1.009412589727244	0.6825333501362129	0.8380108820342923	0.8648001723723953	1.1019394891324308	0.5989978364275884	0.8675249411928686	1.0795956826648303	0.7854770331745516	0.7514422231887631	0.7850761364720134	1.0662241774000556	0.844011013092112	0.9349319092320066	0.8152916866509087	0.8751117979414577	0.8751117979414577	0.8751117979414577	0.8751117979414577	0.8751117979414577	0.8751117979414577	0.8751117979414577	0.8751117979414577	0.8751117979414577	0.8751117979414577	0.8751117979414577	0.8751117979414577	0.8751117979414577	0.8751117979414577	0.8751117979414577	0.8751117979414577	0.8751117979414577	0.8751117979414577	0.8751117979414577	0.8751117979414577	0.8751117979414577	0.8751117979414577	0.8751117979414577	0.8751117979414577	0.8751117979414577	0.8751117979414577	0.8751117979414577	0.8751117979414577	0.8751117979414577	0.8751117979414577	0.8751117979414577	0.8751117979414577
0.7574378397670277	0.8847655997729589	0.8894637978705942	0.938596911570561	0.8972491570349291	0.7147507229661877	0.8980299997678092	0.9461241890839949	0.9738666651768688	1.135693580804825	0.8097707478688791	0.9138713999798045	0.9206973272017933	1.0509015667490935	0.9347433755925059	0.9966759126418878	0.987497762790249	1.0920561433493865	0.965365964502783	0.8915089151475881	1.0441280565644586	0.9678184858560235	0.9678184858560235	0.9678184858560235	0.9678184858560235	0.9678184858560235	0.9678184858560235	0.9678184858560235	0.9678184858560235	0.9678184858560235	0.9678184858560235	0.9678184858560235	0.9678184858560235	0.9678184858560235	0.9678184858560235	0.9678184858560235	0.9678184858560235	0.9678184858560235	0.9678184858560235	0.9678184858560235	0.9678184858560235	0.9678184858560235	0.9678184858560235	0.9678184858560235	0.9678184858560235	0.9678184858560235	0.9678184858560235	0.9678184858560235	0.9678184858560235	0.9678184858560235
0.9757247300919011	0.8541470740743321	1.0099122311856925	1.0795013722663656	1.0729135653746957	1.0248828869566458	1.0171138709596186	0.8572229589831679	1.2150201352340337	0.9286394261351663	1.0718297806846	1.0718297806846	1.0718297806846	1.0718297806846	1.0718297806846	1.0718297806846	1.0718297806846	1.0718297806846	1.0718297806846	1.0718297806846	1.0718297806846	1.0718297806846	1.0718297806846	1.0718297806846	1.0718297806846	1.0718297806846	1.0718297806846	1.0718297806846	1.0718297806846	1.0718297806846	1.0718297806846	1.0718297806846	1.0718297806846	1.0718297806846	1.0718297806846	1.0718297806846	1.0718297806846	1.0718297806846	1.0718297806846	1.0718297806846	1.0718297806846	1.0718297806846	1.0718297806846	1.0718297806846	1.0718297806846	1.0718297806846	1.0718297806846	1.0718297806846	1.0718297806846	1.0718297806846
0.9011041796776785	0.9234810013849218	0.7520084529218864	0.7117330122861217	0.7418206310916244	0.9125184811221027	0.770532053431126	0.9424082211152135	1.0108774546759396	0.9970059640962103	0.9960792294686552	0.747016840223841	1.0323195956136193	0.9299529896882844	0.8137346267796352	1.0042774382041617	1.0442094067374035	0.9387044384485416	0.9914569225929725	0.9914569225929725	0.9914569225929725	0.9914569225929725	0.9914569225929725	0.9914569225929725	0.9914569225929725	0.9914569225929725	0.9914569225929725	0.9914569225929725	0.9914569225929725	0.9914569225929725	0.9914569225929725	0.9914569225929725	0.9914569225929725	0.9914569225929725	0.9914569225929725	0.9914569225929725	0.9914569225929725	0.9914569225929725	0.9914569225929725	0.9914569225929725	0.9914569225929725	0.9914569225929725	0.9914569225929725	0.9914569225929725	0.9914569225929725	0.9914569225929725	0.9914569225929725	0.9914569225929725	0.9914569225929725	0.9914569225929725
0.190788068894094	0.09128940197342295	0.08547429695810235	0.16219577788153997	0.05367491565311424	0.20087373582565693	0.12637069746685767	0.09246498919571845	0.1593023087041394	0.12340827574417984	0.23789957133051956	0.14406162940069392	0.227546754640579	0.21415181942283348	0.18999160618587796	0.2723631804737013	0.4283923735173778	0.3578920293352521	0.39115009786216154	0.38821200518018795	0.3273655100512877	0.485386266704093	0.20414250977261642	0.33274058833043385	0.26799602666419875	0.5231362845803975	0.5847344370556125	0.46652972021804073	0.5808237115496283	0.6372201935591766	0.4355695090292411	0.5363948512942088	0.5363948512942088	0.5363948512942088	0.5363948512942088	0.5363948512942088	0.5363948512942088	0.5363948512942088	0.5363948512942088	0.5363948512942088	0.5363948512942088	0.5363948512942088	0.5363948512942088	0.5363948512942088	0.5363948512942088	0.5363948512942088	0.5363948512942088	0.5363948512942088	0.5363948512942088	0.5363948512942088
0.4956910736200035	0.36806893570566396	0.3186476384328299	0.4636003704161689	0.40773644396767084	0.43266341256153756	0.3101151466431535	0.3001028918227651	0.4736403324268756	0.2939171609460147	0.3197552897153909	0.2532940686465202	0.32972603940857165	0.29326022424883014	0.3678660019524245	0.33914073908779985	0.2354787189756387	0.15882286174104357	0.2382877419782516	0.4347807391190818	0.3964339732626438	0.26220794645129936	0.3379384920427444	0.3135219278388718	0.32573020994080804	0.32573020994080804	0.32573020994080804	0.32573020994080804	0.32573020994080804	0.32573020994080804	0.32573020994080804	0.32573020994080804	0.32573020994080804	0.32573020994080804	0.32573020994080804	0.32573020994080804	0.32573020994080804	0.32573020994080804	0.32573020994080804	0.32573020994080804	0.32573020994080804	0.32573020994080804	0.32573020994080804	0.32573020994080804	0.32573020994080804	0.32573020994080804	0.32573020994080804	0.32573020994080804	0.32573020994080804	0.32573020994080804
0.8524889165755525	0.858462332672942	0.9426181191020543	0.854923120602534	1.0322148119168728	1.0442187358921002	1.0020412774945386	0.9708879206285348	0.8968792302743892	0.6888985031925086	0.9249894256721147	0.8069439644323116	0.8069439644323116	0.8069439644323116	0.8069439644323116	0.8069439644323116	0.8069439644323116	0.8069439644323116	0.8069439644323116	0.8069439644323116	0.8069439644323116	0.8069439644323116	0.8069439644323116	0.8069439644323116	0.8069439644323116	0.8069439644323116	0.8069439644323116	0.8069439644323116	0.8069439644323116	0.8069439644323116	0.8069439644323116	0.8069439644323116	0.8069439644323116	0.8069439644323116	0.8069439644323116	0.8069439644323116	0.8069439644323116	0.8069439644323116	0.8069439644323116	0.8069439644323116	0.8069439644323116	0.8069439644323116	0.8069439644323116	0.8069439644323116	0.8069439644323116	0.8069439644323116	0.8069439644323116	0.8069439644323116	0.8069439644323116	0.8069439644323116
0.925629463282562	0.7300601682450099	1.0090440421281097	0.763764633688231	0.7864089945515853	0.7154850641611227	0.9235297244437022	0.8200509566688226	0.7456801616650942	0.7798064574149065	0.9131746961873624	0.8633562691576336	0.7850717460592497	0.663392842884926	0.9235626351309897	0.805387688399133	0.9735069990136674	0.7335454962489182	0.8535262476312929	0.8535262476312929	0.8535262476312929	0.8535262476312929	0.8535262476312929	0.8535262476312929	0.8535262476312929	0.8535262476312929	0.8535262476312929	0.8535262476312929	0.8535262476312929	0.8535262476312929	0.8535262476312929	0.8535262476312929	0.8535262476312929	0.8535262476312929	0.8535262476312929	0.8535262476312929	0.8535262476312929	0.8535262476312929	0.8535262476312929	0.8535262476312929	0.8535262476312929	0.8535262476312929	0.8535262476312929	0.8535262476312929	0.8535262476312929	0.8535262476312929	0.8535262476312929	0.8535262476312929	0.8535262476312929	0.8535262476312929
0.4375322217269328	0.5553305448049967	0.35990508557801165	0.40597599691868325	0.6864612737255948	0.6416764386539913	0.5241608585468235	0.7643266896934111	0.6301228666656771	0.4177650846747926	0.6225784909391169	0.7207853222420283	0.4630769148446286	0.48944877370473167	0.5718814767338964	0.5306651252193141	0.5306651252193141	0.5306651252193141	0.5306651252193141	0.5306651252193141	0.5306651252193141	0.5306651252193141	0.5306651252193141	0.5306651252193141	0.5306651252193141	0.5306651252193141	0.5306651252193141	0.5306651252193141	0.5306651252193141	0.5306651252193141	0.5306651252193141	0.5306651252193141	0.5306651252193141	0.5306651252193141	0.5306651252193141	0.5306651252193141	0.5306651252193141	0.5306651252193141	0.5306651252193141	0.5306651252193141	0.5306651252193141	0.5306651252193141	0.5306651252193141	0.5306651252193141	0.5306651252193141	0.5306651252193141	0.5306651252193141	0.5306651252193141	0.5306651252193141	0.5306651252193141
0.572490849786564	0.7337935412012014	0.6553646848276216	0.5347574482223668	0.8339570854276294	0.7084213272980623	0.7097479313209283	0.7998537397461634	0.6804905843206025	0.6804416849443031	0.8820198603657585	0.5601730763811973	0.7881217984693257	0.5994154413351479	0.5496911600344029	0.6684992932752452	0.6983666193677461	0.5704799549900337	0.7980470912591632	0.7751371264120412	0.5741944583750132	0.5932336754352088	0.5482560748768401	0.7047972832161381	0.5958015212688851	0.9137728230100479	0.5796297935443229	0.6538796009669096	0.6167546972556162	0.6167546972556162	0.6167546972556162	0.6167546972556162	0.6167546972556162	0.6167546972556162	0.6167546972556162	0.6167546972556162	0.6167546972556162	0.6167546972556162	0.6167546972556162	0.6167546972556162	0.6167546972556162	0.6167546972556162	0.6167546972556162	0.6167546972556162	0.6167546972556162	0.6167546972556162	0.6167546972556162	0.6167546972556162	0.6167546972556162	0.6167546972556162
0.916930852260993	1.0185529776513644	0.8060560336513491	0.9392734446269504	1.0859812649811795	1.100948233489081	1.148744820925411	1.4308800389152623	1.1412034506600868	0.9870795900507738	0.963712644211364	0.9715705292313486	1.0422616333287054	1.081263973932089	1.1004636381470851	1.081455968744458	1.1218782474125895	0.8881849259244429	1.1930900153834587	1.0259688545710421	0.9757574859035876	1.1914489332206444	0.8283891589093542	1.0099190460649994	1.0099190460649994	1.0099190460649994	1.0099190460649994	1.0099190460649994	1.0099190460649994	1.0099190460649994	1.0099190460649994	1.0099190460649994	1.0099190460649994	1.0099190460649994	1.0099190460649994	1.0099190460649994	1.0099190460649994	1.0099190460649994	1.0099190460649994	1.0099190460649994	1.0099190460649994	1.0099190460649994	1.0099190460649994	1.0099190460649994	1.0099190460649994	1.0099190460649994	1.0099190460649994	1.0099190460649994	1.0099190460649994	1.0099190460649994
0.8910067666394837	0.9529548901680365	0.7960214091289608	0.6536553113224826	0.7743330524250889	0.69327826849928	0.9089183199472444	0.6870064681664897	0.7019578999580314	0.7731117159347608	0.6288472121862664	0.7937529501831128	0.7748622936189411	0.7602353005398913	0.8825685121389448	0.7031129574444736	0.8325284710889412	0.8060758062795221	0.8060219178012026	1.0604124288024492	0.7209169261037941	0.8906646774531217	0.8906646774531217	0.8906646774531217	0.8906646774531217	0.8906646774531217	0.8906646774531217	0.8906646774531217	0.8906646774531217	0.8906646774531217	0.8906646774531217	0.8906646774531217	0.8906646774531217	0.8906646774531217	0.8906646774531217	0.8906646774531217	0.8906646774531217	0.8906646774531217	0.8906646774531217	0.8906646774531217	0.8906646774531217	0.8906646774531217	0.8906646774531217	0.8906646774531217	0.8906646774531217	0.8906646774531217	0.8906646774531217	0.8906646774531217	0.8906646774531217	0.8906646774531217
1.2260729356776137	1.1054662466418022	1.344614019486742	1.2589869323190233	1.3732457767460566	1.3242204128073327	1.241322257971042	1.161835150753694	1.1381981718874847	1.2455093458320114	1.1025894351929435	1.336839145658273	1.5727708092330932	1.3763182002326417	0.9957817785922068	1.1737011439157048	1.140597284648499	0.9491077259935612	1.0448525053210302	1.0448525053210302	1.0448525053210302	1.0448525053210302	1.0448525053210302	1.0448525053210302	1.0448525053210302	1.0448525053210302	1.0448525053210302	1.0448525053210302	1.0448525053210302	1.0448525053210302	1.0448525053210302	1.0448525053210302	1.0448525053210302	1.0448525053210302	1.0448525053210302	1.0448525053210302	1.0448525053210302	1.0448525053210302	1.0448525053210302	1.0448525053210302	1.0448525053210302	1.0448525053210302	1.0448525053210302	1.0448525053210302	1.0448525053210302	1.0448525053210302	1.0448525053210302	1.0448525053210302	1.0448525053210302	1.0448525053210302
0.9119057494173923	1.0410578412555882	1.1341018431257628	0.7110744970580314	0.9624589255705124	1.0335222742345023	0.9982312545775543	0.9997879196050522	1.021965301618059	0.90378097221041	0.9788604663907208	1.03212922804034	1.0159889880429813	1.0189239299362376	1.0097508078201654	1.0496084236034682	0.9815289230158936	1.0357165716775447	1.0123670514463365	1.1514539811072544	1.0819105162767955	1.0819105162767955	1.0819105162767955	1.0819105162767955	1.0819105162767955	1.0819105162767955	1.0819105162767955	1.0819105162767955	1.0819105162767955	1.0819105162767955	1.0819105162767955	1.0819105162767955	1.0819105162767955	1.0819105162767955	1.0819105162767955	1.0819105162767955	1.0819105162767955	1.0819105162767955	1.0819105162767955	1.0819105162767955	1.0819105162767955	1.0819105162767955	1.0819105162767955	1.0819105162767955	1.0819105162767955	1.0819105162767955	1.0819105162767955	1.0819105162767955	1.0819105162767955	1.0819105162767955
0.0	0.00010794094236811708	0.00010794094236811708	0.0	0.04365724942879871	0.0	0.0	0.0	0.0	0.0	0.0	0.0005348556581466845	0.037763873963774806	0.0	0.029189062764686458	0.07903183787093726	0.020007384426593066	0.037763873963774806	0.06880278223818555	0.006854187614058416	0.06531438874970792	0.06987602486893539	0.00010794094236811708	0.055805356270053716	0.10899750351459815	0.19268857968043895	0.10124909473714248	0.13859114697342814	0.10953235917274484	0.06409059034627962	0.037763873963774806	0.10835012256031805	0.1616767596669391	0.14464296118683867	0.20391012007690135	0.0544166711803499	0.09563848894274551	0.041448641862766054	0.14937739228596159	0.11873444040294848	0.12465781596746257	0.1216961281852055	0.1216961281852055	0.1216961281852055	0.1216961281852055	0.1216961281852055	0.1216961281852055	0.1216961281852055	0.1216961281852055	0.1216961281852055
0.1504177232182607	0.16494059498575453	0.11876819762851222	0.19973405181310958	0.03188557050345264	0.13510402491963003	0.1612727316011685	0.26909890214895804	0.1975060708597398	0.23439974419701545	0.08008510682479263	0.24983389271022088	0.050099840897111295	0.055679248546665595	0.052988150393427025	0.10993291748683313	0.10872314097234705	0.20938795350308984	0.0	0.10063824165427222	0.0699926466587023	0.13980729721190616	0.17870646388690206	0.033209858426427756	0.12347048555796726	0.05433900990870355	0.20912474370377512	0.06822508770672146	0.19077301713775657	0.19866844248036117	0.05188926017699334	0.00011088529588926262	0.09202347438962163	0.09361895076222676	0.21940643928278444	0.2390189733697535	0.08533683991018655	0.24400153158989094	0.4219786352638165	0.31626023934951725	0.29447645237452574	0.08515897198612685	0.1755973690206258	0.1295880970517136	0.19808208870558738	0.26896144674015104	0.23352176772286923	0.23352176772286923	0.23352176772286923	0.23352176772286923
0.46328849423488866	0.44082392772681084	0.4975566486194391	0.4224752151574081	0.5131838748385	0.41953788930316405	0.34123443763072653	0.3733145259884668	0.4281186147107131	0.40841712430685156	0.3869361076481782	0.3469925667055726	0.3684927331166917	0.406311204986228	0.37053927821228616	0.41848631122869717	0.3793678899738184	0.3321711783839468	0.49637447041333393	0.37021238820933755	0.38607792107639505	0.4571084875097569	0.36786711171544034	0.3667945174065423	0.3968184180967941	0.42300732842412253	0.41741749579994	0.31268172692762364	0.4355490113190614	0.3328075402262055	0.34320835272534483	0.3646361424398953	0.48718512307320977	0.3969435735414752	0.3760494912680711	0.3911090374505908	0.4381652362225144	0.4426586738078149	0.3898685556717873	0.4013586779583864	0.2864515380545326	0.3439051080064595	0.3439051080064595	0.3439051080064595	0.3439051080064595	0.3439051080064595	0.3439051080064595	0.3439051080064595	0.3439051080064595	0.3439051080064595
0.27650307160299503	0.12485930173259001	0.1753559799917596	0.18249605577978567	0.1719226665379257	0.22731221580322478	0.1916797430806219	0.13415476969625986	0.23065857878300874	0.2100611167581702	0.24175715139416273	0.292762357601133	0.19569875205954465	0.20049780758290714	0.16247432017959249	0.12008722245088378	0.21266629648116278	0.14172602075991472	0.20749636749373837	0.19494148895170857	0.20186094617937644	0.16499610458532293	0.15931828142128984	0.18422361953880015	0.20053096452619207	0.16137602779682658	0.13637474203714134	0.2601014384880687	0.20661419855877397	0.2035317726600261	0.18483275529599083	0.1293261035904306	0.1272251547161808	0.1634491873008172	0.18587009938574742	0.22364146093156936	0.21632570699285034	0.2046088197325412	0.27439621830483873	0.26237645711564245	0.18087649254496446	0.23660926268064975	0.19112695897071166	0.11684108044386646	0.1738710259822299	0.15863221255670162	0.16625161926946577	0.16625161926946577	0.16625161926946577	0.16625161926946577
0.550429559534855	0.26292228602474876	0.2888779797280519	0.3297682135183056	0.3548593587129234	0.41192806799465825	0.5934893466605063	0.44801175379783276	0.38594536132364987	0.52732275398653	0.36966886279769406	0.4309792921043393	0.4406551860795128	0.40139971387597145	0.47218289729924173	0.5481364689553837	0.4190589852479984	0.559451012881512	0.4265445687679665	0.5006862270037062	0.4849384924102681	0.3468930556609001	0.251802315582642	0.669139527859937	0.28326333644459445	0.4624677968112284	0.4713383448519206	0.5906570610422665	0.47288311131225563	0.6951650661417742	0.3966684537541155	0.48152381019811114	0.4680501785355802	0.5464080240712346	0.3311900026107878	0.49526585769990905	0.33216201739905243	0.5208092852641498	0.4151043613160607	0.39503240297653613	0.445510337506955	0.3231163454842356	0.38119433997907665	0.3521553427316561	0.3521553427316561	0.3521553427316561	0.3521553427316561	0.3521553427316561	0.3521553427316561	0.3521553427316561
1.070624872196906	0.8601044542328578	0.6407302839457166	0.8585948343330749	0.7571083705949497	0.6718794523643763	0.8573290654499254	0.7814199810037055	0.9658744643456082	0.9580989843277258	0.7448568659435607	0.8948740998290685	0.8198654828863147	0.8198654828863147	0.8198654828863147	0.8198654828863147	0.8198654828863147	0.8198654828863147	0.8198654828863147	0.8198654828863147	0.8198654828863147	0.8198654828863147	0.8198654828863147	0.8198654828863147	0.8198654828863147	0.8198654828863147	0.8198654828863147	0.8198654828863147	0.8198654828863147	0.8198654828863147	0.8198654828863147	0.8198654828863147	0.8198654828863147	0.8198654828863147	0.8198654828863147	0.8198654828863147	0.8198654828863147	0.8198654828863147	0.8198654828863147	0.8198654828863147	0.8198654828863147	0.8198654828863147	0.8198654828863147	0.8198654828863147	0.8198654828863147	0.8198654828863147	0.8198654828863147	0.8198654828863147	0.8198654828863147	0.8198654828863147
0.6577034540104888	0.943342055291064	0.8954445910873076	0.8484953474056778	0.7369913508372707	0.6547471441864838	0.8288925196672954	0.6779283745668998	0.7517235240978176	0.7109150398933142	0.6969063823264211	0.8697857132224208	0.7601664912073919	0.8119044144677746	0.8228580252463671	0.7266500772796488	0.684191635734551	0.7261397136814306	0.7563014282507246	0.6174466532978635	0.8447462111216101	0.7988375541703325	0.959166224008665	0.8454663409332032	0.802860268948226	1.0064889573429079	0.9945691937650005	0.7263690356007725	0.6025468873608834	0.8771257628005484	0.8081016895666605	0.8391612007860556	0.8754134637523846	0.7777256895043717	0.9485952044185549	0.6302756469982593	0.8812520871889435	0.8403553967866386	0.7010428764572701	0.9331865158104561	0.749050108496865	0.8411183121536606	0.8411183121536606	0.8411183121536606	0.8411183121536606	0.8411183121536606	0.8411183121536606	0.8411183121536606	0.8411183121536606	0.8411183121536606
0.48562646341953714	0.44170147325133974	0.30724105898283877	0.3945229904603399	0.3173931523562956	0.39707323274256073	0.28573351392454016	0.2659543774779865	0.2265698887671126	0.2537628801535037	0.4123125397808398	0.3514835787942281	0.2444228069822534	0.20944938413454087	0.2262619612031803	0.41558812207566487	0.2716043235506776	0.23457023125307372	0.2764860308039527	0.2605439487136788	0.26927887955618657	0.21910242049511894	0.3523061321508872	0.24534900852595373	0.2154674234036654	0.2767617482054583	0.17489968871431602	0.20798074110873083	0.24386302050566655	0.21025598120230063	0.2112400385446487	0.2575190643078384	0.29425956139456816	0.22191694771828901	0.34732421248061635	0.20516133875552367	0.40086607770574134	0.21527345580405166	0.24355931185983196	0.21942552019757564	0.26983608192757313	0.22797014365034252	0.22860790812084603	0.29911690746327596	0.23921533428771458	0.26916612087549524	0.26916612087549524	0.26916612087549524	0.26916612087549524	0.26916612087549524
0.0	0.14191769801394288	0.0	0.1113593507556601	0.0	0.0054548851412535996	0.0	0.05742123181814445	0.27412832776602625	0.00031829979290784927	0.0	0.16632836203186258	0.03759043231542267	0.00031829979290784927	0.03759043354831185	0.0	0.14349489792982917	0.0	0.1113593507556601	0.1287379297164399	0.143813197722737	0.0	0.2722328276462691	0.0015771999158862898	0.212189986861574	0.0054548851412535996	0.13296618328008297	0.0	0.2060527150963194	0.10114893589882176	0.03759043231542267	0.14349489532706317	0.0	0.0	0.0	0.058998431734030736	0.17531214531109038	0.0	0.3161854382470119	0.1113593507556601	0.058998431734030736	0.014756968213389265	0.15667466622733214	0.26170411039375685	0.0	0.13085205519687843	0.13085205519687843	0.13085205519687843	0.13085205519687843	0.13085205519687843
0.0872940831322023	0.2416726772161029	0.12012517275350984	0.27515721162657664	0.16701973895929295	0.21622604688470343	0.32221868122267383	0.27297915838755143	0.22875412888799287	0.21763411418065506	0.27527668567290425	0.3685529330485358	0.2054631978005783	0.29343216453846527	0.12808987199859548	0.1339846655925143	0.3977819525831934	0.3035295118222985	0.20417016183163114	0.29823420070945866	0.1644273223289062	0.10742613891823295	0.1467633267762888	0.12074580636914406	0.12838534412178307	0.37947855164933564	0.1878462681911532	0.2186318243636853	0.16303923937715661	0.07410176733395515	0.2505041908865076	0.26835364931344924	0.3384073644183747	0.29684938453417237	0.2640678289195638	0.21144893977680418	0.15098584264899853	0.06281586992076942	0.22550743189333966	0.2208520860586269	0.25124017395588333	0.20081787115842895	0.12447005573879162	0.1626439634486103	0.1626439634486103	0.1626439634486103	0.1626439634486103	0.1626439634486103	0.1626439634486103	0.1626439634486103
0.5358284578931383	0.3865145883851708	0.4546183708000019	0.4047933103605293	0.4866808003488478	0.36576998655199233	0.4234238968908814	0.4244837386858226	0.34229535180313164	0.399680833738666	0.48065722410367373	0.38627464701889885	0.5105387501975479	0.44030660416992196	0.4282136655020799	0.4101104584800162	0.5096444041763457	0.41162853601146127	0.4649081634969811	0.37985293929812686	0.3944560723724578	0.4782958170729606	0.39970014315832375	0.5024760461778588	0.41881352679628997	0.4577443072007059	0.5302717503211977	0.5164673489284953	0.5398071822030172	0.4525431018721422	0.5441945184058736	0.515498901760524	0.6239302924854772	0.5072375073538063	0.500572895947902	0.48609272433815465	0.4844587631378457	0.4462646555853319	0.535253103106348	0.5782711532548012	0.5567621281805746	0.5567621281805746	0.5567621281805746	0.5567621281805746	0.5567621281805746	0.5567621281805746	0.5567621281805746	0.5567621281805746	0.5567621281805746	0.5567621281805746
0.13087280225816394	0.09628328234992062	0.1937021959804903	0.2152621880012112	0.11776429127452877	0.22556345165117236	0.1527108000870992	0.29510414944290464	0.12497474202625049	0.31633306478046713	0.21119482551511268	0.2504791276161705	0.25231601398511594	0.18625049950564693	0.3209375061472003	0.40741852985301025	0.4611992753283684	0.35557060572594956	0.15602993044705768	0.19601079740034247	0.11940892572392925	0.2681465450097535	0.26561525476923453	0.2395347123282866	0.268350998266862	0.32549379656834043	0.14524551103656305	0.3089400697126839	0.2699591486129262	0.23813797884090412	0.18924114183885007	0.18984576830213726	0.35111056813055247	0.33047793353116167	0.4732114571209279	0.20934850679754485	0.2089376447642151	0.1920913008942628	0.2894845216954739	0.24185786875043722	0.20413818018905341	0.22299802446974532	0.22299802446974532	0.22299802446974532	0.22299802446974532	0.22299802446974532	0.22299802446974532	0.22299802446974532	0.22299802446974532	0.22299802446974532
0.1738981750747761	0.08679796651557899	0.18250073148847154	0.20872623101491486	0.12134942033654225	0.11459845222226756	0.13824030175442095	0.14149531717425204	0.10625260865701558	0.18665558871398524	0.11465118023490344	0.12736937583871416	0.17143659912686016	0.13387673410030726	0.16872340473803188	0.16353549680388194	0.13542689604427985	0.12438962172943131	0.09697291635220062	0.14809013741424462	0.10442868958369694	0.07053935673173108	0.14540290316790422	0.10293587760744487	0.07901645379417604	0.15235267361420243	0.15220426556822833	0.12436080954971185	0.12393903477754285	0.11856630637563864	0.06896928890848578	0.11926253903960313	0.11370157991189979	0.11532079793284371	0.11385888947133574	0.10494410004237992	0.12920105920922262	0.07808667144004226	0.1187715244968985	0.12036741354693477	0.05857069768316176	0.10386560058061305	0.05326167960604583	0.09639688743949722	0.18598124314503678	0.05626089688230808	0.06455519646555012	0.120533656278505	0.19267343960671757	0.16641880627228417
0.4988864603239229	0.3165732158608362	0.1217665248978978	0.0	0.004628892155402224	0.11847600891891297	0.13535722853040913	0.1816769368993262	0.0	0.0	0.10924409543666455	0.10924409543666455	0.11713763274249557	0.0	0.24057735898434474	0.0	0.027269498508612836	0.012522429461233246	0.0	0.027269498508612836	0.24219467361937816	0.0730401662975299	0.04872635860036791	0.11058247161308195	0.1217665248978978	0.3606706846306949	0.1217665248978978	0.0013383761764174025	0.12203662690303711	0.24219467361937816	0.03979192796984608	0.11847600891891297	0.37423400532421525	0.12966006220372883	0.2481619419511978	0.1204281487214804	0.027269498508612836	0.21626355128718275	0.0013383761764174025	0.1263954170533	0.24487142597221298	0.0	0.0	0.0	0.09745271720073582	0.09449702638928496	0.17539187765880726	0.0	0.13295057818271364	0.2165336532923221
0.443159519703865	0.5643047328889811	0.45439559115870687	0.6666939086694934	0.5866505402913903	0.5041010398475331	0.6259390777593636	0.5000057045216725	0.5719165050295414	0.581934400392609	0.604816056840626	0.770268296906274	0.5407733107699704	0.6288794887949826	0.631367020628742	0.6143184465827367	0.4632881445927491	0.6062763169974227	0.600173851147922	0.7251620054321446	0.5799514354251479	0.4662604841273754	0.6095531243264594	0.4367487638651712	0.5518450914341911	0.6598509601244283	0.44400226454599623	0.5491031318567492	0.47597454628136227	0.6585108312382641	0.5758175941578063	0.7249531917524341	0.836008819968413	0.5668581079658657	0.6372898063492156	0.5978726718062445	0.7197292510652297	0.6113773547988616	0.619053628204588	0.6808570524611017	0.6594516420776204	0.5912871865851855	0.5673682667232666	0.5348778447108616	0.6508611064529765	0.5392921113111172	0.5806871787527482	0.5647635217586997	0.6019653403130114	0.6932077920482097
0.3539605701878378	0.27737791606939505	0.2399145140901842	0.21827995229708502	0.19722155631180383	0.1778373027565382	0.2358115351407621	0.22681561791590824	0.3655674354959534	0.35649390761357097	0.34056529707260574	0.30320595898988467	0.38323792630532705	0.30092843748834613	0.343156409380436	0.3108994638460763	0.24310746249096374	0.2599427935239213	0.3486332896061555	0.21576079343568033	0.24607660414888716	0.29794409618555545	0.3602157744380066	0.31152841946323123	0.3416671181874275	0.27689672943494587	0.2575506629239497	0.26088329269749466	0.1687975780654126	0.1597138105125653	0.27023932366888614	0.27368968646026054	0.3336846612611167	0.26544730957167684	0.23592182870980163	0.22680688825643056	0.2946694852823449	0.26205639734867897	0.29039340427860405	0.27111105526751694	0.2898758252926183	0.22362187565874314	0.17505018688071244	0.27489590297389366	0.25282017164640513	0.23329442865034097	0.1368785575887402	0.11449953662089686	0.19155817898465896	0.1631490237321504
0.3465055424095428	0.34470973553876916	0.34513900106098344	0.25796552753232976	0.26348732698785343	0.23549608667972938	0.18803175090625104	0.38360745240151883	0.2842914106577093	0.2488445103482833	0.2987305340603597	0.22105673111026145	0.3273237051277718	0.28018047426029924	0.1314605806235768	0.23438649793493166	0.2553186096140764	0.28040191742493836	0.3510469436371124	0.23947758282007942	0.2889087153694009	0.17181081605816506	0.21362901379079483	0.2540030537355272	0.21095311381221674	0.27082535340870734	0.33537864693998287	0.1974862441522654	0.2133627948185471	0.20991754969644466	0.38743394014636867	0.21817591887885404	0.2620365306289658	0.174433084118618	0.26851719735728274	0.33697815874415565	0.32722582611846857	0.3561385117569381	0.1385519767434478	0.22058219795979792	0.2513753574744063	0.3591764214559047	0.23493880884145815	0.23404864807621997	0.29879400037598103	0.2915506443782299	0.2638373087403655	0.17152413112005982	0.30370188802901144	0.33562714542720823
0.6782082603298163	0.6183691072264448	0.7329678721109363	0.5445892623109407	0.6779728831882771	0.7201516301405013	0.726284823525348	0.7417545651477847	0.6635976049089881	0.6356761878070545	0.7346742045110922	0.5557681833241703	0.6780533181641956	0.7251526563802397	0.6334322112219605	0.775546481452506	0.5681504861090058	0.5491787265069713	0.6501791677476488	0.5675527255418825	0.7231435324793	0.7085374005183334	0.6718462788664082	0.7453873127181843	0.6940352435380662	0.575317653588729	0.668191816157843	0.7484296931601986	0.7078895766918621	0.6503634257932508	0.7603646773907369	0.7174895731765857	0.7508633742358652	0.6800142059357572	0.7374591302953116	0.6091859574984624	0.7465248865546763	0.7754800537968844	0.7940670012584762	0.7977769072900754	0.7995920165376543	0.7977614214198684	0.6858503699674743	0.7418058956936713	0.7418058956936713	0.7418058956936713	0.7418058956936713	0.7418058956936713	0.7418058956936713	0.7418058956936713
1.0718791883802856	0.9322996064893208	1.019032772583557	0.8393743207115415	0.8995049866109662	0.6017837751230813	0.9991549121038183	0.8676816590562308	0.9142311006069105	1.0543785460538682	0.8992206020915118	0.9767995740726899	0.9767995740726899	0.9767995740726899	0.9767995740726899	0.9767995740726899	0.9767995740726899	0.9767995740726899	0.9767995740726899	0.9767995740726899	0.9767995740726899	0.9767995740726899	0.9767995740726899	0.9767995740726899	0.9767995740726899	0.9767995740726899	0.9767995740726899	0.9767995740726899	0.9767995740726899	0.9767995740726899	0.9767995740726899	0.9767995740726899	0.9767995740726899	0.9767995740726899	0.9767995740726899	0.9767995740726899	0.9767995740726899	0.9767995740726899	0.9767995740726899	0.9767995740726899	0.9767995740726899	0.9767995740726899	0.9767995740726899	0.9767995740726899	0.9767995740726899	0.9767995740726899	0.9767995740726899	0.9767995740726899	0.9767995740726899	0.9767995740726899
0.9238944968895949	0.7186973836832988	0.5524763536897062	0.7977783357912561	0.5007420871809135	0.6367369296742352	0.5687395084275744	0.5687395084275744	0.5687395084275744	0.5687395084275744	0.5687395084275744	0.5687395084275744	0.5687395084275744	0.5687395084275744	0.5687395084275744	0.5687395084275744	0.5687395084275744	0.5687395084275744	0.5687395084275744	0.5687395084275744	0.5687395084275744	0.5687395084275744	0.5687395084275744	0.5687395084275744	0.5687395084275744	0.5687395084275744	0.5687395084275744	0.5687395084275744	0.5687395084275744	0.5687395084275744	0.5687395084275744	0.5687395084275744	0.5687395084275744	0.5687395084275744	0.5687395084275744	0.5687395084275744	0.5687395084275744	0.5687395084275744	0.5687395084275744	0.5687395084275744	0.5687395084275744	0.5687395084275744	0.5687395084275744	0.5687395084275744	0.5687395084275744	0.5687395084275744	0.5687395084275744	0.5687395084275744	0.5687395084275744	0.5687395084275744
0.21606895756214173	0.31099843066728156	0.3891199482245832	0.04852235219956973	0.11213377657831675	0.40910349218316217	0.1687193675599606	0.15125557043200058	0.37770053098701045	0.2158147318414025	0.0	0.024192584861507025	0.004346223379483692	0.004106597935747261	0.2158147318414025	0.0	0.0	0.21605435728513894	0.09691769904148928	0.0	0.10802717864256947	0.08383459378106245	0.004106597935747261	0.3453548853278595	0.2259764744118278	0.21968170433341336	0.02537994733589836	0.0	0.17426079281911633	0.09810506151588061	0.008213195871494522	0.3518542247365757	0.21170813390565527	0.13103240102968516	0.21486699481074759	0.10707944161191457	0.16097321821133107	0.16097321821133107	0.16097321821133107	0.16097321821133107	0.16097321821133107	0.16097321821133107	0.16097321821133107	0.16097321821133107	0.16097321821133107	0.16097321821133107	0.16097321821133107	0.16097321821133107	0.16097321821133107	0.16097321821133107
0.616684423168651	0.6308009318890752	0.6724603651247251	0.8285812539294952	0.8752443325953809	0.8809921420527747	0.8646240193140118	0.8913678705965842	1.0342183470086557	0.8901684940783318	0.9534506602766357	0.8141186052574756	0.8152892211247197	0.7790381002526717	0.7505215346866236	0.7924446932513977	0.7654434607973208	0.7552537838164897	0.8718766741058286	0.6886597503254435	0.7949243789561481	0.75449571451804	0.7713188299526701	0.7564101936225657	0.8249893894710553	0.776522484062903	0.9009536972514851	0.8387380906571942	0.8387380906571942	0.8387380906571942	0.8387380906571942	0.8387380906571942	0.8387380906571942	0.8387380906571942	0.8387380906571942	0.8387380906571942	0.8387380906571942	0.8387380906571942	0.8387380906571942	0.8387380906571942	0.8387380906571942	0.8387380906571942	0.8387380906571942	0.8387380906571942	0.8387380906571942	0.8387380906571942	0.8387380906571942	0.8387380906571942	0.8387380906571942	0.8387380906571942
0.7736209885649551	0.7027530604902965	0.7583418152740842	0.6770866718181352	0.8432004090447454	0.8916393861559443	0.8400786759630551	0.6255268867634971	0.835965517054217	0.6020910914994517	0.6278733549233716	0.8570058886017229	0.7071451337393554	0.6411388018539578	0.605206731160902	0.5988695986001156	0.7464717537175241	0.7473862302819471	0.7134041130626356	0.5634652852508416	0.6384346991567386	0.6384346991567386	0.6384346991567386	0.6384346991567386	0.6384346991567386	0.6384346991567386	0.6384346991567386	0.6384346991567386	0.6384346991567386	0.6384346991567386	0.6384346991567386	0.6384346991567386	0.6384346991567386	0.6384346991567386	0.6384346991567386	0.6384346991567386	0.6384346991567386	0.6384346991567386	0.6384346991567386	0.6384346991567386	0.6384346991567386	0.6384346991567386	0.6384346991567386	0.6384346991567386	0.6384346991567386	0.6384346991567386	0.6384346991567386	0.6384346991567386	0.6384346991567386	0.6384346991567386
0.46830746462178824	0.5515334638145479	0.4965645492359255	0.4733853147571137	0.5716156865074488	0.539694900853433	0.6134475448389745	0.6104400690421172	0.5320049493934641	0.605130489870934	0.5471151024905196	0.6014762350955384	0.5476358164323581	0.5122069152156485	0.4954132409507618	0.5712009510324332	0.4645922626039835	0.5460364640683245	0.5177620396090471	0.521975837639244	0.5303258934916331	0.5365540762626594	0.540814037145244	0.5871540231316137	0.6467518032489984	0.4817334844408638	0.5262440743747244	0.5737127198429582	0.465128900349824	0.6267665838247378	0.6137990550919842	0.5118813110382288	0.552333261691671	0.5221850863087849	0.5763460674777588	0.5262390774726347	0.5060165229114171	0.5161278001920259	0.5161278001920259	0.5161278001920259	0.5161278001920259	0.5161278001920259	0.5161278001920259	0.5161278001920259	0.5161278001920259	0.5161278001920259	0.5161278001920259	0.5161278001920259	0.5161278001920259	0.5161278001920259
1.111451753632858	1.0970202765333774	1.3126719330133856	1.0581128505976403	1.219782501454518	1.0987691403728483	1.127240038286353	1.2478221761637114	1.2887483924749255	1.0017539115772016	1.3217006253812718	0.806249618704033	0.9962182077860688	1.3512644113595498	1.3406326148551602	1.1336040340892646	0.9941746718949994	1.2724480597309797	1.3602192757859246	1.104490812595776	0.9825416686681441	1.4768645553863335	1.352904831059528	1.128056013359894	1.0640811824133913	1.1003292401489588	0.9976862857181572	1.2292436544926522	0.9530153100689754	1.1427841642697212	1.0654852976303701	1.024061080447558	1.044773189038964	1.044773189038964	1.044773189038964	1.044773189038964	1.044773189038964	1.044773189038964	1.044773189038964	1.044773189038964	1.044773189038964	1.044773189038964	1.044773189038964	1.044773189038964	1.044773189038964	1.044773189038964	1.044773189038964	1.044773189038964	1.044773189038964	1.044773189038964
0.33149237730100223	0.6698160324124522	0.3375222870006334	0.2826272780985614	0.25857022587364603	0.33849388422519017	0.4271970347717281	0.5474682110155316	0.3131150514451099	0.3108758806901563	0.24747509915774138	0.16114933011106433	0.1553257559974108	0.4950765935893125	0.30472480884763037	0.25959278000902414	0.13830392544284334	0.37475635926501233	0.29675401512766286	0.34872053953967214	0.30973856420353113	0.3153172263472135	0.3645796353102304	0.20694799093552843	0.3233839093933712	0.26748623910398167	0.19828412967885647	0.4384718567730927	0.43254515411980976	0.32109173694737925	0.3821787549821725	0.3396075558908383	0.2989656850704242	0.30072123855277777	0.299843461811601	0.299843461811601	0.299843461811601	0.299843461811601	0.299843461811601	0.299843461811601	0.299843461811601	0.299843461811601	0.299843461811601	0.299843461811601	0.299843461811601	0.299843461811601	0.299843461811601	0.299843461811601	0.299843461811601	0.299843461811601
0.5361798672366345	0.5447758179419537	0.6403504042823215	0.6801413354016828	0.6392441044692031	0.6626930371485776	0.5386691866302846	0.5745074936990572	0.5241980300218886	0.5466811506148119	0.5666008070316801	0.5604597123888916	0.4744991878902109	0.5243497074808876	0.49195794232148915	0.5670857265366632	0.6060282983676758	0.5566077170378971	0.59052572364568	0.7199435925277318	0.517373498898457	0.5179995492103686	0.5176865240544127	0.5176865240544127	0.5176865240544127	0.5176865240544127	0.5176865240544127	0.5176865240544127	0.5176865240544127	0.5176865240544127	0.5176865240544127	0.5176865240544127	0.5176865240544127	0.5176865240544127	0.5176865240544127	0.5176865240544127	0.5176865240544127	0.5176865240544127	0.5176865240544127	0.5176865240544127	0.5176865240544127	0.5176865240544127	0.5176865240544127	0.5176865240544127	0.5176865240544127	0.5176865240544127	0.5176865240544127	0.5176865240544127	0.5176865240544127	0.5176865240544127
0.1137681197516489	0.14045844342868932	0.22550260226580512	0.17574314713029854	0.0	0.16866527298841746	0.045427835563783325	0.09207311671061985	0.041606360392302914	0.07893393633552892	0.005193403004269932	0.0739873066386397	0.11327090106045348	0.27923903553664636	0.07588113392513558	0.1059070238792796	0.11391973170466892	0.14931883991077766	0.02495706832922215	0.054745540767393845	0.10816978911382799	0.1037987151561708	0.05825565245538367	0.17425961248230856	0.14101106443902817	0.1710692441190819	0.08321272245282876	0.04476964940619664	0.14036615364207192	0.09253042598821636	0.07893393546169786	0.00631773823362029	0.004278784449076915	0.09105926844224624	0.009317705203610523	0.11703018543703793	0.1295551765718051	0.07545454517146212	0.14370820346760751	0.05250571046033664	0.001673935564591267	0.027089823012463952	0.027089823012463952	0.027089823012463952	0.027089823012463952	0.027089823012463952	0.027089823012463952	0.027089823012463952	0.027089823012463952	0.027089823012463952
0.7499694209918766	0.9828955777315753	0.6891510553332677	0.6649032386374627	1.018601933019619	1.0523686074847969	0.8216833684736766	0.9090509407443002	0.8172349165632082	0.9054208987558485	0.6239990569826244	0.9759861822466882	0.6616987161048992	0.8957567949827222	0.8826600464516011	0.6996753754518472	0.8280796098167656	0.827622796403515	0.942130243924502	0.9002083967716382	0.7322602446980355	0.8579806192787283	0.8912165423524051	0.8342016543159245	0.5867144330409676	0.710458043678446	0.710458043678446	0.710458043678446	0.710458043678446	0.710458043678446	0.710458043678446	0.710458043678446	0.710458043678446	0.710458043678446	0.710458043678446	0.710458043678446	0.710458043678446	0.710458043678446	0.710458043678446	0.710458043678446	0.710458043678446	0.710458043678446	0.710458043678446	0.710458043678446	0.710458043678446	0.710458043678446	0.710458043678446	0.710458043678446	0.710458043678446	0.710458043678446
0.1408031452357783	0.09107114515557477	0.0969685768223849	0.19653113816309956	0.19415248777002894	0.07765312297767038	0.1410217972944846	0.16129585751111605	0.14300137173477698	0.07765312297767038	0.0649333317085553	0.13410313353099643	0.3666143936103493	0.15580207456525527	0.13973594368878953	0.14745951770391813	0.10663465724251375	0.048645789005136816	0.10295466602374664	0.3324581966309734	0.13236107599539543	0.10295466602374664	0.050383273818903666	0.050138617631540795	0.06266234833177727	0.22326748880519207	0.050383273818903666	0.005099311594781929	0.1456143658275217	0.08751783052751519	0.11656609817751847	0.11656609817751847	0.11656609817751847	0.11656609817751847	0.11656609817751847	0.11656609817751847	0.11656609817751847	0.11656609817751847	0.11656609817751847	0.11656609817751847	0.11656609817751847	0.11656609817751847	0.11656609817751847	0.11656609817751847	0.11656609817751847	0.11656609817751847	0.11656609817751847	0.11656609817751847	0.11656609817751847	0.11656609817751847
0.6009418248716253	0.6869154872150601	0.6031509543943477	0.466720455300781	0.5530866651885119	0.663351450525097	0.48918550833030205	0.5881569325769859	0.6719563315387642	0.5260789378413235	0.5734402347644714	0.5509408165685739	0.5598579189196646	0.6832263011836953	0.5010772373357225	0.46950416431644376	0.542634048154217	0.5282201653830068	0.5354271067686118	0.5354271067686118	0.5354271067686118	0.5354271067686118	0.5354271067686118	0.5354271067686118	0.5354271067686118	0.5354271067686118	0.5354271067686118	0.5354271067686118	0.5354271067686118	0.5354271067686118	0.5354271067686118	0.5354271067686118	0.5354271067686118	0.5354271067686118	0.5354271067686118	0.5354271067686118	0.5354271067686118	0.5354271067686118	0.5354271067686118	0.5354271067686118	0.5354271067686118	0.5354271067686118	0.5354271067686118	0.5354271067686118	0.5354271067686118	0.5354271067686118	0.5354271067686118	0.5354271067686118	0.5354271067686118	0.5354271067686118
0.7140851994785369	0.8241865577403731	0.6862613842950495	0.5576950210710939	0.6074501694465931	0.8365051583268976	0.864842545205422	0.8156899281453642	0.7325297359780601	0.7746469300827815	0.9303881805405587	0.8613397312617999	0.8486496075634323	0.7399303031172063	0.7649671444749528	0.9595909900507117	0.8873680005491211	0.7863102806160547	0.9758458109855073	0.9522958242295291	0.8132869804080464	0.9620406258312533	0.7884011277794304	0.8488697660858859	0.9474562162136403	1.1108047409849158	0.8992942068315222	0.628745396299397	1.050207470995982	0.8394764336476894	0.8394764336476894	0.8394764336476894	0.8394764336476894	0.8394764336476894	0.8394764336476894	0.8394764336476894	0.8394764336476894	0.8394764336476894	0.8394764336476894	0.8394764336476894	0.8394764336476894	0.8394764336476894	0.8394764336476894	0.8394764336476894	0.8394764336476894	0.8394764336476894	0.8394764336476894	0.8394764336476894	0.8394764336476894	0.8394764336476894
0.39058040412369344	0.31646915832830513	0.3538691568600062	0.46564803706382835	0.3955754858217538	0.49842855056671437	0.4305473950401498	0.4688706229726474	0.5415947313338894	0.470795145606412	0.36984742256994835	0.4712381189069539	0.5457125817620653	0.4090872470680631	0.39351505768465317	0.5840792345432715	0.38040102677718496	0.49556013126774423	0.31153309962703774	0.4390163616658714	0.4456298141175555	0.37347357198235226	0.40955169304995387	0.40955169304995387	0.40955169304995387	0.40955169304995387	0.40955169304995387	0.40955169304995387	0.40955169304995387	0.40955169304995387	0.40955169304995387	0.40955169304995387	0.40955169304995387	0.40955169304995387	0.40955169304995387	0.40955169304995387	0.40955169304995387	0.40955169304995387	0.40955169304995387	0.40955169304995387	0.40955169304995387	0.40955169304995387	0.40955169304995387	0.40955169304995387	0.40955169304995387	0.40955169304995387	0.40955169304995387	0.40955169304995387	0.40955169304995387	0.40955169304995387
0.9418603257351356	0.8120165222479903	0.8928566414061344	0.7199849915884616	1.0390655561637503	0.8552462141745573	0.852405011006939	1.0535135472652297	0.6495138283238403	1.0169258811863813	0.9096891831617891	0.6791607666493518	0.6174880248803397	0.9178589204147539	0.8860049920604984	0.7887331588790741	0.7240968849429281	0.7594343631540209	0.6388871909222598	0.538858856925289	0.8101050859348685	0.6581398088667355	0.7917122594234377	0.6673535407658556	0.6393873487854908	0.6410781465991678	0.6402327476923293	0.6402327476923293	0.6402327476923293	0.6402327476923293	0.6402327476923293	0.6402327476923293	0.6402327476923293	0.6402327476923293	0.6402327476923293	0.6402327476923293	0.6402327476923293	0.6402327476923293	0.6402327476923293	0.6402327476923293	0.6402327476923293	0.6402327476923293	0.6402327476923293	0.6402327476923293	0.6402327476923293	0.6402327476923293	0.6402327476923293	0.6402327476923293	0.6402327476923293	0.6402327476923293
0.43359247875054907	0.46969468990207464	0.6911964450765969	0.4919255985396728	0.33664130711967816	0.6104610672644224	0.6461322114380038	0.32871118573690317	0.45208171858308355	0.4165722948774762	0.4628665388765965	0.32167815490977175	0.3712345349514286	0.40994887670540964	0.45896031326470516	0.4714327899567208	0.45217499592091404	0.5217793921292396	0.43767180165538805	0.40517176999990134	0.42288416416041424	0.32378582208653583	0.31977276340232297	0.411206043925732	0.3654894036640275	0.3654894036640275	0.3654894036640275	0.3654894036640275	0.3654894036640275	0.3654894036640275	0.3654894036640275	0.3654894036640275	0.3654894036640275	0.3654894036640275	0.3654894036640275	0.3654894036640275	0.3654894036640275	0.3654894036640275	0.3654894036640275	0.3654894036640275	0.3654894036640275	0.3654894036640275	0.3654894036640275	0.3654894036640275	0.3654894036640275	0.3654894036640275	0.3654894036640275	0.3654894036640275	0.3654894036640275	0.3654894036640275
0.8361555229842869	0.7841200502864492	0.8214238825366704	0.7320814868877338	0.835084582677242	0.8309214532538256	1.0146033890035207	0.9783639827208727	0.8853801956983458	0.8982414315362962	0.7451831289496393	0.8545696894100386	0.9275903715247681	1.0966825684870545	0.844999448653389	0.9858083386265571	1.0265999104614945	0.9180487246809194	0.7943191096627654	1.0098537277787738	1.062251007276154	0.8099484047946057	0.8997137584548274	0.9001773218175078	0.8999455401361676	0.8999455401361676	0.8999455401361676	0.8999455401361676	0.8999455401361676	0.8999455401361676	0.8999455401361676	0.8999455401361676	0.8999455401361676	0.8999455401361676	0.8999455401361676	0.8999455401361676	0.8999455401361676	0.8999455401361676	0.8999455401361676	0.8999455401361676	0.8999455401361676	0.8999455401361676	0.8999455401361676	0.8999455401361676	0.8999455401361676	0.8999455401361676	0.8999455401361676	0.8999455401361676	0.8999455401361676	0.8999455401361676
0.3163937558585411	0.29349425197354506	0.27576153710620654	0.222173917510371	0.2840019565450005	0.39124686955768484	0.30308855520712447	0.42698746086536915	0.3540347036326703	0.380615392083662	0.29378641669388067	0.3205224006340384	0.33397433520526026	0.306855857533742	0.3092650439126476	0.39349922114738267	0.261704574982938	0.36906083005637996	0.46010792626841396	0.5721801068513629	0.3978804430751048	0.3417494352557409	0.4929104880640501	0.4173299616598955	0.4173299616598955	0.4173299616598955	0.4173299616598955	0.4173299616598955	0.4173299616598955	0.4173299616598955	0.4173299616598955	0.4173299616598955	0.4173299616598955	0.4173299616598955	0.4173299616598955	0.4173299616598955	0.4173299616598955	0.4173299616598955	0.4173299616598955	0.4173299616598955	0.4173299616598955	0.4173299616598955	0.4173299616598955	0.4173299616598955	0.4173299616598955	0.4173299616598955	0.4173299616598955	0.4173299616598955	0.4173299616598955	0.4173299616598955
0.5896367695864918	0.6206108717040169	0.6700898099515779	0.5956216316944893	0.5931085928506661	0.5982216446165659	0.5534180930533743	0.5588110730485973	0.5698686783949605	0.5783580651033575	0.5488462748180946	0.6281114704448815	0.6083512385611839	0.7367841090721127	0.41742668873646976	0.6995661896695189	0.5699411608356605	0.6451074839486458	0.5934285982904888	0.4875989731210597	0.5177160670934461	0.7127766894312946	0.6571100197469456	0.5354919964758206	0.5963010081113831	0.5963010081113831	0.5963010081113831	0.5963010081113831	0.5963010081113831	0.5963010081113831	0.5963010081113831	0.5963010081113831	0.5963010081113831	0.5963010081113831	0.5963010081113831	0.5963010081113831	0.5963010081113831	0.5963010081113831	0.5963010081113831	0.5963010081113831	0.5963010081113831	0.5963010081113831	0.5963010081113831	0.5963010081113831	0.5963010081113831	0.5963010081113831	0.5963010081113831	0.5963010081113831	0.5963010081113831	0.5963010081113831
1.0524127456337067	0.9194200573626745	0.986341424317556	1.2373995217971436	0.9869332112916764	0.9702690757572338	1.1592638970161802	0.95396265841272	0.9508617381278454	0.9820064008027481	1.2305796953870014	0.8187428386819476	1.0254236325011301	1.0054719438956758	1.1547082570646656	0.9869648249038738	1.0516656623883724	1.0038430731238612	1.1637660227199271	1.0784860940632344	0.9817000394946487	1.2127155020261304	0.9293500140616631	1.1976805959532624	0.9514997611876209	1.0759693963010155	1.179947010844451	1.22286681422172	1.1272321628396744	0.934055872308965	1.03064401757432	1.03064401757432	1.03064401757432	1.03064401757432	1.03064401757432	1.03064401757432	1.03064401757432	1.03064401757432	1.03064401757432	1.03064401757432	1.03064401757432	1.03064401757432	1.03064401757432	1.03064401757432	1.03064401757432	1.03064401757432	1.03064401757432	1.03064401757432	1.03064401757432	1.03064401757432
1.001659208077926	1.0180077333597812	1.0185396137504819	0.9879349011915367	1.0774035347054036	1.0227538084355154	1.0402546716720174	1.1583194302407738	1.1763307612933775	1.0964049736325714	1.1168105703594644	1.1176541029330913	1.1654142015894473	1.1419047283114498	1.1351849318198568	1.053049882184803	1.2517364424509054	1.168228273646053	1.2763894126354278	1.2396872022780985	1.1552954564492308	1.2414405475028896	1.0233519708700625	1.1306448505419677	1.1010961285102623	1.0320256941958261	1.152549028389571	1.147383955825135	1.0437637772102688	1.137390854663426	1.1946933953718724	1.1660421250176491	1.1660421250176491	1.1660421250176491	1.1660421250176491	1.1660421250176491	1.1660421250176491	1.1660421250176491	1.1660421250176491	1.1660421250176491	1.1660421250176491	1.1660421250176491	1.1660421250176491	1.1660421250176491	1.1660421250176491	1.1660421250176491	1.1660421250176491	1.1660421250176491	1.1660421250176491	1.1660421250176491
0.5966831573550521	0.6882792044039602	0.6970153918598004	0.8463740111078867	0.7341295346675307	0.5980187205929287	0.8783086781027407	0.9000779142933417	0.783372029124815	0.8462867011558464	0.8577733055646458	0.9161211287800852	0.8241080557770027	0.9500744236525517	0.9244863591165207	0.7561017374994826	1.091668596152616	1.0116092357324764	1.1076334222850985	0.9719241002070885	1.1053058420213826	1.125717797605785	0.9417574750780779	0.9254605148168585	0.983370631904457	1.0220136941180535	1.0419362718816494	0.9042423120518275	1.1249544820584652	1.0874220779697477	1.1061882800141063	1.1061882800141063	1.1061882800141063	1.1061882800141063	1.1061882800141063	1.1061882800141063	1.1061882800141063	1.1061882800141063	1.1061882800141063	1.1061882800141063	1.1061882800141063	1.1061882800141063	1.1061882800141063	1.1061882800141063	1.1061882800141063	1.1061882800141063	1.1061882800141063	1.1061882800141063	1.1061882800141063	1.1061882800141063
0.35087708706510995	0.4074709783841145	0.36609024923623773	0.37771706130189886	0.33662448046472637	0.29758202951147705	0.2800792096348854	0.30151266768864937	0.3186590460105713	0.27401593017835163	0.3656764766641314	0.30112088748588345	0.4438630805316742	0.4804176147433798	0.3597107370763416	0.3161112615699952	0.4175136737991125	0.3306878367324268	0.3967446025530212	0.42085186948765685	0.40879823602033905	0.40879823602033905	0.40879823602033905	0.40879823602033905	0.40879823602033905	0.40879823602033905	0.40879823602033905	0.40879823602033905	0.40879823602033905	0.40879823602033905	0.40879823602033905	0.40879823602033905	0.40879823602033905	0.40879823602033905	0.40879823602033905	0.40879823602033905	0.40879823602033905	0.40879823602033905	0.40879823602033905	0.40879823602033905	0.40879823602033905	0.40879823602033905	0.40879823602033905	0.40879823602033905	0.40879823602033905	0.40879823602033905	0.40879823602033905	0.40879823602033905	0.40879823602033905	0.40879823602033905
0.32810517525742716	0.3154097116310442	0.3538114353525897	0.33293478591933223	0.33054862498421594	0.2611039863305083	0.3239391427039649	0.3854774361380017	0.2597867955397965	0.21247952596704556	0.27473527581909235	0.3593246311286015	0.32855920685094825	0.24683931205261572	0.24587331534221857	0.34235954614164377	0.3953055064851938	0.4396554131863535	0.4153168081165198	0.34075370511392317	0.3071203200360008	0.35743233793549317	0.33209905365686715	0.37009303694424317	0.5610700388316735	0.23395960458353046	0.45962395226478314	0.3467917784241568	0.3467917784241568	0.3467917784241568	0.3467917784241568	0.3467917784241568	0.3467917784241568	0.3467917784241568	0.3467917784241568	0.3467917784241568	0.3467917784241568	0.3467917784241568	0.3467917784241568	0.3467917784241568	0.3467917784241568	0.3467917784241568	0.3467917784241568	0.3467917784241568	0.3467917784241568	0.3467917784241568	0.3467917784241568	0.3467917784241568	0.3467917784241568	0.3467917784241568
0.6427559088017643	0.5954300776572783	0.6363401426146227	0.43915224984638196	0.5649539318574033	0.45474549282916127	0.477276357550266	0.6090840219081504	0.7052896873247984	0.5685832082762673	0.5628661578628402	0.7046406545556491	0.6662510254720876	0.6178524260236451	0.5908049172089571	0.5603373531393254	0.5720913749329097	0.5433240645137516	0.6311897277025907	0.7135963384814864	0.6698637491948841	0.5354890827026997	0.6895652571296003	0.44950090288564587	0.6059346950605103	0.6273400845839698	0.6768254427667525	0.5630004794250708	0.8159025866882463	0.7154459869822267	0.6600111748368118	0.7346270618606591	0.6973191183487355	0.6973191183487355	0.6973191183487355	0.6973191183487355	0.6973191183487355	0.6973191183487355	0.6973191183487355	0.6973191183487355	0.6973191183487355	0.6973191183487355	0.6973191183487355	0.6973191183487355	0.6973191183487355	0.6973191183487355	0.6973191183487355	0.6973191183487355	0.6973191183487355	0.6973191183487355
0.0010038020365919795	0.004166085548708941	0.10959204549658791	0.011270409994816067	0.0012045624439103754	0.0	0.10838748305267754	0.06694201561233397	0.2740659957495945	0.43246841883331005	0.0012045624439103754	0.13925467722946427	0.40304092992258933	0.3331853161524997	0.4850873546933966	0.40913633542294814	0.40913633542294814	0.40913633542294814	0.40913633542294814	0.40913633542294814	0.40913633542294814	0.40913633542294814	0.40913633542294814	0.40913633542294814	0.40913633542294814	0.40913633542294814	0.40913633542294814	0.40913633542294814	0.40913633542294814	0.40913633542294814	0.40913633542294814	0.40913633542294814	0.40913633542294814	0.40913633542294814	0.40913633542294814	0.40913633542294814	0.40913633542294814	0.40913633542294814	0.40913633542294814	0.40913633542294814	0.40913633542294814	0.40913633542294814	0.40913633542294814	0.40913633542294814	0.40913633542294814	0.40913633542294814	0.40913633542294814	0.40913633542294814	0.40913633542294814	0.40913633542294814
1.1721154914394636	1.3053004253129745	1.1556155115125624	1.1783090092278101	1.0194851418748823	0.9289154401177065	1.1631303733523939	1.1351352282493887	1.0051146271140134	1.0442468090948762	1.1567270950200823	1.1236611908400627	1.0868531124584655	1.185514038578348	1.2617268863603874	1.1443335739330494	1.2531418929601081	1.1555884309461533	1.2184184471912554	1.2525824848389608	1.1689525799106089	1.1576776653104828	1.1497555098982386	1.0753986264264936	1.1125770681623661	1.1125770681623661	1.1125770681623661	1.1125770681623661	1.1125770681623661	1.1125770681623661	1.1125770681623661	1.1125770681623661	1.1125770681623661	1.1125770681623661	1.1125770681623661	1.1125770681623661	1.1125770681623661	1.1125770681623661	1.1125770681623661	1.1125770681623661	1.1125770681623661	1.1125770681623661	1.1125770681623661	1.1125770681623661	1.1125770681623661	1.1125770681623661	1.1125770681623661	1.1125770681623661	1.1125770681623661	1.1125770681623661
0.04593156439651086	0.02213679399557977	0.14106657806668405	0.03087961333149042	0.08200798303365552	0.08538603900584085	0.07493117203028507	0.1966337072989775	0.07340679175552331	0.07947093281086333	0.042564028912538736	0.06529587188207985	0.03718880768151927	0.04473932316820149	0.04090551719462124	0.1378455259482698	0.0727605197596906	0.08915612471456914	0.07316416253072468	0.10121812218266119	0.09305568138085579	0.09446592684410164	0.07072605505644429	0.1440370745785945	0.1073815648175194	0.1073815648175194	0.1073815648175194	0.1073815648175194	0.1073815648175194	0.1073815648175194	0.1073815648175194	0.1073815648175194	0.1073815648175194	0.1073815648175194	0.1073815648175194	0.1073815648175194	0.1073815648175194	0.1073815648175194	0.1073815648175194	0.1073815648175194	0.1073815648175194	0.1073815648175194	0.1073815648175194	0.1073815648175194	0.1073815648175194	0.1073815648175194	0.1073815648175194	0.1073815648175194	0.1073815648175194	0.1073815648175194
0.7054244766457172	0.8117351825156884	0.5334006704984413	0.742386438308414	0.7575116953419395	0.7161161393365377	0.7068074995508796	0.5467786617966888	0.609259414923367	0.7832374458788791	0.6835653849575976	0.5071843430996605	0.7228891291318505	0.557769847683789	0.6518737002597826	0.6307515352263847	0.766091622062555	0.7427411644724407	0.897879001617566	1.0784673840106267	0.7242727130959208	0.7665412694776238	0.7376544598415388	0.6823343540930321	0.5618124361130314	0.5851295558977211	0.7001694398815176	0.586470426064615	0.725330842680558	0.7356048953745035	0.7304678690275307	0.7304678690275307	0.7304678690275307	0.7304678690275307	0.7304678690275307	0.7304678690275307	0.7304678690275307	0.7304678690275307	0.7304678690275307	0.7304678690275307	0.7304678690275307	0.7304678690275307	0.7304678690275307	0.7304678690275307	0.7304678690275307	0.7304678690275307	0.7304678690275307	0.7304678690275307	0.7304678690275307	0.7304678690275307
0.9722273392475445	1.0608833666876165	1.0334408115443385	1.0599299184385362	0.9019562843040144	0.9876587679377977	1.04635682753706	1.06756097056696	0.9082748132543169	1.013007423357469	1.0433981045989076	1.1004038003951304	0.9427000478304252	1.0215519241127777	1.0215519241127777	1.0215519241127777	1.0215519241127777	1.0215519241127777	1.0215519241127777	1.0215519241127777	1.0215519241127777	1.0215519241127777	1.0215519241127777	1.0215519241127777	1.0215519241127777	1.0215519241127777	1.0215519241127777	1.0215519241127777	1.0215519241127777	1.0215519241127777	1.0215519241127777	1.0215519241127777	1.0215519241127777	1.0215519241127777	1.0215519241127777	1.0215519241127777	1.0215519241127777	1.0215519241127777	1.0215519241127777	1.0215519241127777	1.0215519241127777	1.0215519241127777	1.0215519241127777	1.0215519241127777	1.0215519241127777	1.0215519241127777	1.0215519241127777	1.0215519241127777	1.0215519241127777	1.0215519241127777
1.2460366276833426	1.2425513364012217	1.00550816740789	1.0453437515447086	1.0967089982184233	1.0277116318574913	1.2748846298894811	1.155911312680927	1.2208836450452476	1.3603674049840928	1.1172315156290977	1.1089337229388	1.0657443347604063	1.1718361402634776	1.3580841873217555	0.9457006956252189	1.1368842257185272	1.0131151529771478	1.2394582867598882	1.0793924250448004	1.0376992625697248	1.064568445735946	1.0643383384940759	1.1390980442505383	1.1248793972074205	1.1319887207289794	1.1319887207289794	1.1319887207289794	1.1319887207289794	1.1319887207289794	1.1319887207289794	1.1319887207289794	1.1319887207289794	1.1319887207289794	1.1319887207289794	1.1319887207289794	1.1319887207289794	1.1319887207289794	1.1319887207289794	1.1319887207289794	1.1319887207289794	1.1319887207289794	1.1319887207289794	1.1319887207289794	1.1319887207289794	1.1319887207289794	1.1319887207289794	1.1319887207289794	1.1319887207289794	1.1319887207289794
1.0178199394991232	1.048772065361626	0.9956615419285303	1.1235258895112503	1.1762985592729023	1.1576309328884413	1.0725816757911348	1.1986844799062546	1.0486490432194338	1.2068292509149765	1.1984019907309909	1.0530900454506171	1.5042846416264988	1.1495783164740008	1.2750104807468268	1.3099249470431555	1.173616103290715	1.174056296632862	1.3385282556942772	1.3275005625179415	1.2801242862349673	1.3318367187530746	1.264891895820366	1.1972687090257623	1.2310386217112927	1.4490065136631585	1.3400225676872257	1.3400225676872257	1.3400225676872257	1.3400225676872257	1.3400225676872257	1.3400225676872257	1.3400225676872257	1.3400225676872257	1.3400225676872257	1.3400225676872257	1.3400225676872257	1.3400225676872257	1.3400225676872257	1.3400225676872257	1.3400225676872257	1.3400225676872257	1.3400225676872257	1.3400225676872257	1.3400225676872257	1.3400225676872257	1.3400225676872257	1.3400225676872257	1.3400225676872257	1.3400225676872257
0.0	0.0	0.06680651421793936	0.08804457141084221	0.05518269433079884	0.0	0.0	0.056536617526517695	0.0	0.07642471253018412	0.0020749355929183867	0.1617944111985847	0.11064051280594636	0.0545827571812756	0.2673005153626279	0.0	0.0	0.0545827571812756	0.19535851309517002	0.09694175732588743	0.12126819568257084	0.0	0.054703832428951896	0.0	0.00573434824048064	0.15813499672725873	0.08193467248386968	0.08193467248386968	0.08193467248386968	0.08193467248386968	0.08193467248386968	0.08193467248386968	0.08193467248386968	0.08193467248386968	0.08193467248386968	0.08193467248386968	0.08193467248386968	0.08193467248386968	0.08193467248386968	0.08193467248386968	0.08193467248386968	0.08193467248386968	0.08193467248386968	0.08193467248386968	0.08193467248386968	0.08193467248386968	0.08193467248386968	0.08193467248386968	0.08193467248386968	0.08193467248386968
0.8039589586513014	0.8777095658505065	0.7505078495017712	0.8778638117748984	0.9259426332245513	0.7442095921426298	0.9519450370720351	0.9145790509786575	0.7470782676003636	0.8574011558080321	0.8184971450820644	0.8979768523272142	0.8551481991967439	0.8967056229377923	0.8608849485210803	0.8879561959379683	0.852975275847999	0.8269914985837753	0.9637504414265139	0.7441052519900949	0.880980550305987	0.9116029347301396	0.8523084230463837	0.8661140173644615	0.8918481310458357	0.8791895534767918	0.8855188422613137	0.8855188422613137	0.8855188422613137	0.8855188422613137	0.8855188422613137	0.8855188422613137	0.8855188422613137	0.8855188422613137	0.8855188422613137	0.8855188422613137	0.8855188422613137	0.8855188422613137	0.8855188422613137	0.8855188422613137	0.8855188422613137	0.8855188422613137	0.8855188422613137	0.8855188422613137	0.8855188422613137	0.8855188422613137	0.8855188422613137	0.8855188422613137	0.8855188422613137	0.8855188422613137
0.9095363541051374	0.9840587278051709	0.9725665268263637	1.0152403457340968	0.938777862261301	1.3090987483517122	1.0991785935334515	1.0216341947346321	1.187599240542126	0.9568774157977951	1.1076165617553346	1.0295475339583804	1.2695362734956108	1.1219978927695655	1.0527566797182528	0.960198407173139	0.9912943793391996	1.314868881692905	0.9120998827144776	0.9492741093403586	0.9424189037415764	0.7912276521729839	1.1372273177534458	0.9702657930533319	1.0944199371789085	1.0323428651161202	1.0323428651161202	1.0323428651161202	1.0323428651161202	1.0323428651161202	1.0323428651161202	1.0323428651161202	1.0323428651161202	1.0323428651161202	1.0323428651161202	1.0323428651161202	1.0323428651161202	1.0323428651161202	1.0323428651161202	1.0323428651161202	1.0323428651161202	1.0323428651161202	1.0323428651161202	1.0323428651161202	1.0323428651161202	1.0323428651161202	1.0323428651161202	1.0323428651161202	1.0323428651161202	1.0323428651161202
1.1076258636166378	0.82363564442538	0.99349747844901	0.9447071133508416	0.8711891021736646	1.0712342356888869	0.8028109046811674	0.7508299216046355	0.9603979715326268	0.7518282873469038	0.9092542431004422	0.9019757110531378	0.6941561968055001	0.7459254972344576	0.6454036238786274	0.7580002710785126	0.7758235794279454	0.8431003821949435	0.7754575592375628	0.8429267046502387	0.9351800584705703	0.6530588468291478	0.8204028557019776	0.8940537685184019	0.8716295104828387	0.8828416395006202	0.8828416395006202	0.8828416395006202	0.8828416395006202	0.8828416395006202	0.8828416395006202	0.8828416395006202	0.8828416395006202	0.8828416395006202	0.8828416395006202	0.8828416395006202	0.8828416395006202	0.8828416395006202	0.8828416395006202	0.8828416395006202	0.8828416395006202	0.8828416395006202	0.8828416395006202	0.8828416395006202	0.8828416395006202	0.8828416395006202	0.8828416395006202	0.8828416395006202	0.8828416395006202	0.8828416395006202
1.1251499783312402	1.0607685170324879	1.183653165088107	1.326474658975174	1.2351577241300546	1.302315024727073	1.1969780302209605	1.069606424363264	1.1394853648778003	1.130574123353153	1.1735162972319089	1.2784663239094127	1.2124880352234528	1.099352622610025	1.1715714518675462	1.2989450367345423	1.074387328011522	1.1544243225203106	1.0920980525158537	1.0013054210787713	1.2256401492627416	1.1541969345844092	1.1050437866312324	1.0961880376366242	1.0187224147216678	1.0574552261791461	1.0574552261791461	1.0574552261791461	1.0574552261791461	1.0574552261791461	1.0574552261791461	1.0574552261791461	1.0574552261791461	1.0574552261791461	1.0574552261791461	1.0574552261791461	1.0574552261791461	1.0574552261791461	1.0574552261791461	1.0574552261791461	1.0574552261791461	1.0574552261791461	1.0574552261791461	1.0574552261791461	1.0574552261791461	1.0574552261791461	1.0574552261791461	1.0574552261791461	1.0574552261791461	1.0574552261791461
1.1145218832724928	0.8013780237140639	1.2184731200426933	1.1194873639924368	0.904438197455686	1.0794319027482027	0.9845258148090985	1.0681860581631297	1.1438417560209833	1.3038068590235872	0.9028737762925206	1.0431159674143868	1.199128759534678	1.1311518890995076	1.009696016045316	0.9007635244280886	0.8152595786330552	0.7716743516095486	0.7768686656548854	0.9142929450678948	0.8455808053613901	0.8455808053613901	0.8455808053613901	0.8455808053613901	0.8455808053613901	0.8455808053613901	0.8455808053613901	0.8455808053613901	0.8455808053613901	0.8455808053613901	0.8455808053613901	0.8455808053613901	0.8455808053613901	0.8455808053613901	0.8455808053613901	0.8455808053613901	0.8455808053613901	0.8455808053613901	0.8455808053613901	0.8455808053613901	0.8455808053613901	0.8455808053613901	0.8455808053613901	0.8455808053613901	0.8455808053613901	0.8455808053613901	0.8455808053613901	0.8455808053613901	0.8455808053613901	0.8455808053613901
1.0192890273128234	1.045069536529533	1.065183612923293	1.1114804245381116	1.1085088365406242	1.0084456317908526	1.168636042513427	1.0314430445844813	1.1651325753618325	1.1846563326904094	1.1646299071937396	1.1535082891858408	1.2513773971637776	1.1013142755080598	1.2362456025509179	1.035146178586877	1.2356249694744852	1.171989473937427	1.1606108210822084	1.1221911511049472	1.1414009860935779	1.1414009860935779	1.1414009860935779	1.1414009860935779	1.1414009860935779	1.1414009860935779	1.1414009860935779	1.1414009860935779	1.1414009860935779	1.1414009860935779	1.1414009860935779	1.1414009860935779	1.1414009860935779	1.1414009860935779	1.1414009860935779	1.1414009860935779	1.1414009860935779	1.1414009860935779	1.1414009860935779	1.1414009860935779	1.1414009860935779	1.1414009860935779	1.1414009860935779	1.1414009860935779	1.1414009860935779	1.1414009860935779	1.1414009860935779	1.1414009860935779	1.1414009860935779	1.1414009860935779
0.03305573755264627	0.030012050057624508	0.1394573890033889	0.07779958930058636	0.1271854178659403	0.10585832892488892	0.30640996388189706	0.15108122149438893	0.1571490444404707	0.13156226398287077	0.052824896559767236	0.0	0.09664661770315884	0.11576312148645204	0.0387210050228302	0.11584770660213808	0.18039243703950653	0.1296573773238706	0.1748802711674917	0.1900724517000216	0.2559257585579331	0.0856710363817046	0.27379635571613703	0.028244587882811163	0.03463027802169686	0.2561830346292973	0.1504779856067284	0.20333051011801284	0.20333051011801284	0.20333051011801284	0.20333051011801284	0.20333051011801284	0.20333051011801284	0.20333051011801284	0.20333051011801284	0.20333051011801284	0.20333051011801284	0.20333051011801284	0.20333051011801284	0.20333051011801284	0.20333051011801284	0.20333051011801284	0.20333051011801284	0.20333051011801284	0.20333051011801284	0.20333051011801284	0.20333051011801284	0.20333051011801284	0.20333051011801284	0.20333051011801284
0.493719977045721	0.4644139278197805	0.4181787293973441	0.5647976765563196	0.4593790504607968	0.7021852746834493	0.48860821823780326	0.6318991970383632	0.6297460453369743	0.4802693506686099	0.5232516834375011	0.6150054892729545	0.5082327232694117	0.2848056449043428	0.5440837473167308	0.38668988543933003	0.598369927307186	0.5781637378713946	0.5485443582425418	0.6540909544042948	0.6936746779841992	0.6870525815189147	0.5602786232031772	0.5633201537065702	0.5617993884548736	0.5617993884548736	0.5617993884548736	0.5617993884548736	0.5617993884548736	0.5617993884548736	0.5617993884548736	0.5617993884548736	0.5617993884548736	0.5617993884548736	0.5617993884548736	0.5617993884548736	0.5617993884548736	0.5617993884548736	0.5617993884548736	0.5617993884548736	0.5617993884548736	0.5617993884548736	0.5617993884548736	0.5617993884548736	0.5617993884548736	0.5617993884548736	0.5617993884548736	0.5617993884548736	0.5617993884548736	0.5617993884548736
0.6181444162689711	0.7019915217830458	0.8684886063845325	0.7673580892620885	0.5602037838635118	0.7425885918921947	0.6505587306426494	0.7514397078618062	0.9338200059426719	0.9524296746621682	0.9023516293946097	0.788186273397391	0.8286151774833678	0.8269675992134946	0.7872219191176274	0.7228402901074693	0.700787014873582	0.9429806308076784	0.7099324660859065	0.6273874310901352	0.6737140148130737	0.6854083450681265	0.6554969925949423	0.780647182125107	0.4925692643308831	0.7281106444327556	0.6103399543818193	0.6103399543818193	0.6103399543818193	0.6103399543818193	0.6103399543818193	0.6103399543818193	0.6103399543818193	0.6103399543818193	0.6103399543818193	0.6103399543818193	0.6103399543818193	0.6103399543818193	0.6103399543818193	0.6103399543818193	0.6103399543818193	0.6103399543818193	0.6103399543818193	0.6103399543818193	0.6103399543818193	0.6103399543818193	0.6103399543818193	0.6103399543818193	0.6103399543818193	0.6103399543818193
0.35674730393352116	0.24427491508092788	0.16007176036514792	0.3020930011761679	0.5553005185972196	0.10705887926846035	0.29401984117224705	0.11611776409309964	0.49301912147239746	0.151974332642583	0.40060314616132553	0.2269361979529139	0.6696853451096907	0.1438499183817769	0.36141012842881226	0.4147653900756691	0.28307235163444244	0.26163978915452885	0.0990082884753245	0.21049427345453264	0.285383147860256	0.25709335473266787	0.4562806658030371	0.3566870102678525	0.3566870102678525	0.3566870102678525	0.3566870102678525	0.3566870102678525	0.3566870102678525	0.3566870102678525	0.3566870102678525	0.3566870102678525	0.3566870102678525	0.3566870102678525	0.3566870102678525	0.3566870102678525	0.3566870102678525	0.3566870102678525	0.3566870102678525	0.3566870102678525	0.3566870102678525	0.3566870102678525	0.3566870102678525	0.3566870102678525	0.3566870102678525	0.3566870102678525	0.3566870102678525	0.3566870102678525	0.3566870102678525	0.3566870102678525
0.8627891435507952	0.6523807019112816	0.6938343683032245	0.7501121416203816	0.6531848716193982	0.6981384620175224	0.7579999251850209	0.6496684124896045	0.732793205536317	0.7711629008801975	0.6927175199356804	0.7006345842053352	0.6698860947525955	0.6917888288885825	0.6429911252644964	0.5805378658370737	0.47887443576430555	0.7827054581510836	0.58344567733732	0.6093955623881496	0.6680453360172095	0.6387204492026796	0.6387204492026796	0.6387204492026796	0.6387204492026796	0.6387204492026796	0.6387204492026796	0.6387204492026796	0.6387204492026796	0.6387204492026796	0.6387204492026796	0.6387204492026796	0.6387204492026796	0.6387204492026796	0.6387204492026796	0.6387204492026796	0.6387204492026796	0.6387204492026796	0.6387204492026796	0.6387204492026796	0.6387204492026796	0.6387204492026796	0.6387204492026796	0.6387204492026796	0.6387204492026796	0.6387204492026796	0.6387204492026796	0.6387204492026796	0.6387204492026796	0.6387204492026796
0.4748192009231992	0.44141392298825677	0.37944564490572213	0.4568289491489488	0.3899511635894463	0.4244012756844777	0.5086774572549524	0.44383391049905846	0.4409975112826734	0.47459820661858954	0.46369603259124276	0.4268125523287856	0.421821995631753	0.5876649283588616	0.3570184955848292	0.5646412484729494	0.42536202007737006	0.5266593849957355	0.5397253417029482	0.49132526065280147	0.4266637680632409	0.6415531522586339	0.6335130014841162	0.6712800989503396	0.6240458051011613	0.7472984613480808	0.7047729820335796	0.6844699393700754	0.7565627856802558	0.8820657243718244	0.765015922615977	0.7711818961958219	0.7164042240707793	0.7437930601333006	0.7437930601333006	0.7437930601333006	0.7437930601333006	0.7437930601333006	0.7437930601333006	0.7437930601333006	0.7437930601333006	0.7437930601333006	0.7437930601333006	0.7437930601333006	0.7437930601333006	0.7437930601333006	0.7437930601333006	0.7437930601333006	0.7437930601333006	0.7437930601333006
0.6686264947363753	0.48621958126251336	0.7330237473760153	0.665795692306135	0.5602585293214939	0.6680757918042155	0.6544181560586436	0.5815836672282572	0.6016084773773055	0.6274200683778527	0.707075589611386	0.6904468317959681	0.6260794698845156	0.7187771729049874	0.7909472856079586	0.6262587483350821	0.6843555402253284	0.6850568756412723	0.7447407943131655	0.6421799924776707	0.7024454106828674	0.6369118397040893	0.6320758141670371	0.6392251167425298	0.6627652550806926	0.6777397843236741	0.5974406346025759	0.7493425897548053	0.6675513077667034	0.6650518799549342	0.7258659974904194	0.7221835982167538	0.6897507024352918	0.7059671503260229	0.7059671503260229	0.7059671503260229	0.7059671503260229	0.7059671503260229	0.7059671503260229	0.7059671503260229	0.7059671503260229	0.7059671503260229	0.7059671503260229	0.7059671503260229	0.7059671503260229	0.7059671503260229	0.7059671503260229	0.7059671503260229	0.7059671503260229	0.7059671503260229
0.8822639351621567	0.8333620447754194	0.9155283329555658	0.805480815659098	0.7539187198025866	0.7386027068744276	0.794332597979684	0.8750392445320251	0.793411066775857	0.7873845962186385	0.8148857340769401	0.8034918441504724	0.6714892275441176	0.9241784720719851	0.6669512306519371	0.6424656444033329	0.8196591096889652	0.8775590328054288	0.7434111107143977	0.7872010808341517	0.6855889338816663	0.7363950073579091	0.7363950073579091	0.7363950073579091	0.7363950073579091	0.7363950073579091	0.7363950073579091	0.7363950073579091	0.7363950073579091	0.7363950073579091	0.7363950073579091	0.7363950073579091	0.7363950073579091	0.7363950073579091	0.7363950073579091	0.7363950073579091	0.7363950073579091	0.7363950073579091	0.7363950073579091	0.7363950073579091	0.7363950073579091	0.7363950073579091	0.7363950073579091	0.7363950073579091	0.7363950073579091	0.7363950073579091	0.7363950073579091	0.7363950073579091	0.7363950073579091	0.7363950073579091
0.4712306440426034	0.49824137608472757	0.47719669802827797	0.473097760638205	0.5277653797103076	0.481811383483598	0.4545207861997237	0.507416057732178	0.41689086415660015	0.39944518172545607	0.4840400638246279	0.460736822735763	0.41277621766859485	0.48224803307146497	0.4117960133718367	0.42496149642190373	0.45440760586418155	0.4414532261730981	0.3755261357422606	0.7149713188312122	0.4268802964378563	0.7956779096445993	0.570093614835605	0.4928981290876825	0.5314958719616437	0.5314958719616437	0.5314958719616437	0.5314958719616437	0.5314958719616437	0.5314958719616437	0.5314958719616437	0.5314958719616437	0.5314958719616437	0.5314958719616437	0.5314958719616437	0.5314958719616437	0.5314958719616437	0.5314958719616437	0.5314958719616437	0.5314958719616437	0.5314958719616437	0.5314958719616437	0.5314958719616437	0.5314958719616437	0.5314958719616437	0.5314958719616437	0.5314958719616437	0.5314958719616437	0.5314958719616437	0.5314958719616437
0.7256280995171894	0.6890535666640698	0.7651508422449215	0.7802139817960779	0.7951773222820904	0.8265805058506737	0.6716168111842359	0.8905836401826203	0.6652082850839803	0.858417328046195	0.802904287722823	0.7462625860674952	0.7610173915644441	0.8614293658809112	0.9193999661484217	0.7938285706987644	0.7369554471327907	1.0158886643708886	0.7165136139415585	0.8344324771185176	0.972259646473847	0.7711219423894481	0.6765697322286442	0.7545541922788004	0.7764215523600403	1.0713128874330184	0.9238672198965292	0.9238672198965292	0.9238672198965292	0.9238672198965292	0.9238672198965292	0.9238672198965292	0.9238672198965292	0.9238672198965292	0.9238672198965292	0.9238672198965292	0.9238672198965292	0.9238672198965292	0.9238672198965292	0.9238672198965292	0.9238672198965292	0.9238672198965292	0.9238672198965292	0.9238672198965292	0.9238672198965292	0.9238672198965292	0.9238672198965292	0.9238672198965292	0.9238672198965292	0.9238672198965292
1.2215629934335392	1.2170303701548595	1.241943905796577	1.2685580861235521	1.2170858883638989	1.0101548575066908	1.2290305738002643	1.0937774177916735	1.270786269356266	1.3284867120056139	1.3909218751626766	1.2215301063351316	1.1983852843675125	1.2096582764279546	1.175089453403217	1.1544133155580485	1.2756042393608569	1.2922272517455928	1.141005229782332	1.2877316074454057	1.2143684186138688	1.2143684186138688	1.2143684186138688	1.2143684186138688	1.2143684186138688	1.2143684186138688	1.2143684186138688	1.2143684186138688	1.2143684186138688	1.2143684186138688	1.2143684186138688	1.2143684186138688	1.2143684186138688	1.2143684186138688	1.2143684186138688	1.2143684186138688	1.2143684186138688	1.2143684186138688	1.2143684186138688	1.2143684186138688	1.2143684186138688	1.2143684186138688	1.2143684186138688	1.2143684186138688	1.2143684186138688	1.2143684186138688	1.2143684186138688	1.2143684186138688	1.2143684186138688	1.2143684186138688
0.8982397465990349	0.9547106194630118	0.7350188504850567	0.9738329990625171	0.7439314456702536	0.8100738501806078	0.7998420771545947	0.811908112719242	0.892628552811436	0.768271554280307	0.9007840955118757	0.9225586090880695	0.947131832470576	0.7970913103875852	0.7645196422236119	0.7572274423447418	0.8922048654858783	0.840677486818094	0.879466241711719	1.022088158311981	1.009875230867913	0.8936263825907163	0.9517508067293148	0.9517508067293148	0.9517508067293148	0.9517508067293148	0.9517508067293148	0.9517508067293148	0.9517508067293148	0.9517508067293148	0.9517508067293148	0.9517508067293148	0.9517508067293148	0.9517508067293148	0.9517508067293148	0.9517508067293148	0.9517508067293148	0.9517508067293148	0.9517508067293148	0.9517508067293148	0.9517508067293148	0.9517508067293148	0.9517508067293148	0.9517508067293148	0.9517508067293148	0.9517508067293148	0.9517508067293148	0.9517508067293148	0.9517508067293148	0.9517508067293148
1.1049920311770605	1.2173139736982213	1.2064963705278275	1.1201257634100248	1.475759172885976	0.9208624328819122	1.0422530986052223	1.0712389137712701	1.1848038736265545	1.2800362824953897	0.9100423127034072	1.1264423328726252	0.8358081454323518	1.1424892690299293	0.939762130437178	1.0373290931942012	0.991893364368132	1.0550095658662852	0.8169584915282951	1.0887575201076412	0.9528580058179681	0.9528580058179681	0.9528580058179681	0.9528580058179681	0.9528580058179681	0.9528580058179681	0.9528580058179681	0.9528580058179681	0.9528580058179681	0.9528580058179681	0.9528580058179681	0.9528580058179681	0.9528580058179681	0.9528580058179681	0.9528580058179681	0.9528580058179681	0.9528580058179681	0.9528580058179681	0.9528580058179681	0.9528580058179681	0.9528580058179681	0.9528580058179681	0.9528580058179681	0.9528580058179681	0.9528580058179681	0.9528580058179681	0.9528580058179681	0.9528580058179681	0.9528580058179681	0.9528580058179681
0.6061293894097485	0.648331652880196	0.535556064837733	0.5458634657691481	0.6970564023575352	0.5382827081053215	0.7724048053427108	0.721217665364385	0.7029814852359646	0.675320993422259	0.7166429708254275	0.521012268193876	0.7573794294749125	0.5732206413558829	0.5329138039853656	0.4739921694446953	0.4531900562065656	0.6130414398233895	0.6050449842399028	0.4236801791796482	0.5747647336759524	0.7332399010479618	0.45618119369535415	0.594710547371658	0.594710547371658	0.594710547371658	0.594710547371658	0.594710547371658	0.594710547371658	0.594710547371658	0.594710547371658	0.594710547371658	0.594710547371658	0.594710547371658	0.594710547371658	0.594710547371658	0.594710547371658	0.594710547371658	0.594710547371658	0.594710547371658	0.594710547371658	0.594710547371658	0.594710547371658	0.594710547371658	0.594710547371658	0.594710547371658	0.594710547371658	0.594710547371658	0.594710547371658	0.594710547371658
0.8086472386559256	0.7476480819563143	0.6731252063621718	0.6986474661757808	0.7695387760363875	0.9344406618664174	0.7585745173602036	0.8152644939607393	0.7560964546586517	0.7428523085365765	0.7007627497453854	0.5421202394703905	0.6088139903400934	0.7092818886640024	0.6815053248836439	0.5588489347946319	0.8151840552694517	0.808392987676029	0.807316348985037	0.7117083580756047	0.765301114514976	0.6222788034995935	0.6937899590072847	0.6937899590072847	0.6937899590072847	0.6937899590072847	0.6937899590072847	0.6937899590072847	0.6937899590072847	0.6937899590072847	0.6937899590072847	0.6937899590072847	0.6937899590072847	0.6937899590072847	0.6937899590072847	0.6937899590072847	0.6937899590072847	0.6937899590072847	0.6937899590072847	0.6937899590072847	0.6937899590072847	0.6937899590072847	0.6937899590072847	0.6937899590072847	0.6937899590072847	0.6937899590072847	0.6937899590072847	0.6937899590072847	0.6937899590072847	0.6937899590072847
0.8342324190195444	0.6110430537496764	0.6248342850550442	0.6694913140751992	0.7039489535900758	0.5247517494465703	0.7081553203844011	0.6455615420311359	0.7179093277567301	0.9032272002828751	0.7267378604923475	0.8001094256820397	0.9026062779815797	0.7356470605189805	0.7520860920159492	0.6544167741432843	0.6863689443416999	0.8167337973962593	0.7073075365477327	0.6495400719307504	0.8707700406077384	0.8278521001158912	0.6341935685257833	0.637539431322203	0.8620053562245409	0.9118214584745412	0.8321320580764417	0.6941853010107548	0.9065073786555968	0.6743775932142557	0.7827454419490801	0.728561517581668	0.728561517581668	0.728561517581668	0.728561517581668	0.728561517581668	0.728561517581668	0.728561517581668	0.728561517581668	0.728561517581668	0.728561517581668	0.728561517581668	0.728561517581668	0.728561517581668	0.728561517581668	0.728561517581668	0.728561517581668	0.728561517581668	0.728561517581668	0.728561517581668
0.8143884013617639	0.9064303975859166	0.8712678276237129	0.884343047470278	0.7608652848329948	0.7898711942932701	0.8337825934100032	0.655349193828679	0.934061883733633	0.7104725835150567	0.7613194300439703	0.8399335399118724	0.9822637217928607	0.869432374890332	0.8130195542299192	0.8455936069062682	0.9052829087350942	0.6885907018822368	0.7422406788591998	0.7330496953849539	0.7930508599956108	0.7718109685459454	0.8165804275197556	0.7859682319658519	0.7931155602048482	0.9001107491891753	0.7777349976368978	0.8865868792155257	0.8758240422100803	0.9254810130310098	0.9119871416087636	0.9187340773198865	0.9187340773198865	0.9187340773198865	0.9187340773198865	0.9187340773198865	0.9187340773198865	0.9187340773198865	0.9187340773198865	0.9187340773198865	0.9187340773198865	0.9187340773198865	0.9187340773198865	0.9187340773198865	0.9187340773198865	0.9187340773198865	0.9187340773198865	0.9187340773198865	0.9187340773198865	0.9187340773198865
0.6045698321295009	0.6760603250228142	0.6844169927407106	0.4751338382035657	0.5590751306182368	0.5944654501683415	0.5483872149136589	0.678406589955536	0.5201852347867177	0.79311352879339	0.4866941439297907	0.7436868929883845	0.6339772512682581	0.5562574222245152	0.6174753540011183	0.4421388018881707	0.6914416226517336	0.3847568054816467	0.6694978462077689	0.6513278081197085	0.6848052052301001	0.6680665066749043	0.6680665066749043	0.6680665066749043	0.6680665066749043	0.6680665066749043	0.6680665066749043	0.6680665066749043	0.6680665066749043	0.6680665066749043	0.6680665066749043	0.6680665066749043	0.6680665066749043	0.6680665066749043	0.6680665066749043	0.6680665066749043	0.6680665066749043	0.6680665066749043	0.6680665066749043	0.6680665066749043	0.6680665066749043	0.6680665066749043	0.6680665066749043	0.6680665066749043	0.6680665066749043	0.6680665066749043	0.6680665066749043	0.6680665066749043	0.6680665066749043	0.6680665066749043
0.0	0.04597748812274766	0.0009917094579505441	0.0	0.0	0.10012298713077002	0.3469563092288674	0.0	0.0	0.0009917094579505441	0.0	0.4470792963596374	0.0	0.0	0.43008380560799486	0.10012298713077002	0.0	0.4470792963596374	0.0	0.43008380560799486	0.40110180823688973	0.4155928069224423	0.4155928069224423	0.4155928069224423	0.4155928069224423	0.4155928069224423	0.4155928069224423	0.4155928069224423	0.4155928069224423	0.4155928069224423	0.4155928069224423	0.4155928069224423	0.4155928069224423	0.4155928069224423	0.4155928069224423	0.4155928069224423	0.4155928069224423	0.4155928069224423	0.4155928069224423	0.4155928069224423	0.4155928069224423	0.4155928069224423	0.4155928069224423	0.4155928069224423	0.4155928069224423	0.4155928069224423	0.4155928069224423	0.4155928069224423	0.4155928069224423	0.4155928069224423
0.8106368492744496	0.6308964706960286	0.5876636278215958	0.5183062360109344	0.5790704469482356	0.4370426055418019	0.8017803693117688	0.5737477094315797	0.5942079011576856	0.5894475163915212	0.5934347585000134	0.5922305413324557	0.6336933882826118	0.5090160840630464	0.6099131745321366	0.5365360502197519	0.4415134769667263	0.7152777882087681	0.6922229719752112	0.6699228359941894	0.7321266257160766	0.6995312669099019	0.6145002520383521	0.4879523396143094	0.7795652359404983	0.43262778425846177	0.6864866828189085	0.6367348305556191	0.3342294485093739	0.48548213953249647	0.48548213953249647	0.48548213953249647	0.48548213953249647	0.48548213953249647	0.48548213953249647	0.48548213953249647	0.48548213953249647	0.48548213953249647	0.48548213953249647	0.48548213953249647	0.48548213953249647	0.48548213953249647	0.48548213953249647	0.48548213953249647	0.48548213953249647	0.48548213953249647	0.48548213953249647	0.48548213953249647	0.48548213953249647	0.48548213953249647
0.6513698800047523	0.6377910193510115	0.7702727488403229	0.5805044366529152	0.5987309409537056	0.6055730803988043	0.5683648400827482	0.7378493764317298	0.5328964789678631	0.4399954431088548	0.599482571514089	0.585374650795799	0.5804231603720166	0.5450341730203052	0.6227029550425814	0.5594639640409477	0.47943625314629773	0.7054596582650386	0.589335572222098	0.7964439160946338	0.6083012706638145	0.707100346977343	0.5502503904871031	0.6416341600359889	0.48916112042630583	0.6773985751997722	0.6933493084454684	0.5873539228719884	0.8403411246071288	0.6349773465428861	0.5485998928187669	0.6146946609055256	0.687296519056503	0.5950153224516203	0.6009394233933346	0.5979773729224774	0.5979773729224774	0.5979773729224774	0.5979773729224774	0.5979773729224774	0.5979773729224774	0.5979773729224774	0.5979773729224774	0.5979773729224774	0.5979773729224774	0.5979773729224774	0.5979773729224774	0.5979773729224774	0.5979773729224774	0.5979773729224774
0.5713609810559199	0.5231960208647125	0.49913948422780896	0.5552563527384966	0.5470282618977954	0.5209866635371478	0.5170992029564098	0.4597131454646987	0.4786590488769964	0.5650865889843268	0.621278846564139	0.5599376212690521	0.552524501667996	0.5933514028555475	0.5209020302212896	0.6023300744767544	0.6002685073038325	0.5622458993030695	0.678281283885593	0.5604683361295518	0.5601743269604013	0.5696547561836153	0.665217859663696	0.644961031943636	0.6228341020055339	0.6420463378030294	0.7054507694050199	0.7342903414514295	0.829703322103739	0.6116956384363693	0.5557642458178133	0.5903524041503817	0.4750400079896279	0.5684239173430922	0.5375107375990893	0.6352810977933467	0.5429368454426028	0.663770111758668	0.5939034231600985	0.6284234669073967	0.6111634450337475	0.6111634450337475	0.6111634450337475	0.6111634450337475	0.6111634450337475	0.6111634450337475	0.6111634450337475	0.6111634450337475	0.6111634450337475	0.6111634450337475
0.7191452877209276	0.7582650249362146	0.7933443140348994	0.7730968249067872	0.94699302387527	0.7884959147338313	0.5170475030439571	0.5784627901051013	0.6088295537846626	0.7519302769419769	0.7478608617057315	0.6157820952743248	0.7233436815650771	0.5990386094142166	0.6277344019424119	0.662222251299986	0.685679372179268	0.6376035640008488	0.7227778253968129	0.8082551292518642	0.5162300243885505	0.7320801668722605	0.6577771004840067	0.5456303024394886	0.634975159480912	0.5903027309602003	0.5903027309602003	0.5903027309602003	0.5903027309602003	0.5903027309602003	0.5903027309602003	0.5903027309602003	0.5903027309602003	0.5903027309602003	0.5903027309602003	0.5903027309602003	0.5903027309602003	0.5903027309602003	0.5903027309602003	0.5903027309602003	0.5903027309602003	0.5903027309602003	0.5903027309602003	0.5903027309602003	0.5903027309602003	0.5903027309602003	0.5903027309602003	0.5903027309602003	0.5903027309602003	0.5903027309602003
0.518275470471982	0.519895683570178	0.5439482018209069	0.5614890719062771	0.3920917341279666	0.5327884231309777	0.4229415255857473	0.4343760040560356	0.4655641599776365	0.4284733734671155	0.5304872698350147	0.48044526343562055	0.5181438814989574	0.45134939322316925	0.5324926683539791	0.5751546447425598	0.49345301851587464	0.4360261802097633	0.5120347967307823	0.39433180368197973	0.35218942047018015	0.45155068380231617	0.5406575346200213	0.40059056792596986	0.4019878138184656	0.4451535938212386	0.39067846668380696	0.42861705796188754	0.6563862098156492	0.3856094957103689	0.45945987828586177	0.42253468699811536	0.42253468699811536	0.42253468699811536	0.42253468699811536	0.42253468699811536	0.42253468699811536	0.42253468699811536	0.42253468699811536	0.42253468699811536	0.42253468699811536	0.42253468699811536	0.42253468699811536	0.42253468699811536	0.42253468699811536	0.42253468699811536	0.42253468699811536	0.42253468699811536	0.42253468699811536	0.42253468699811536
0.43814602982662004	0.4621821414893295	0.6505157658041824	0.7015523745873721	0.6313686919008793	0.6290518998408855	0.0	0.6897565007010358	0.45598059825403614	0.5081274269457685	0.5853674454518143	1.0342917095606436	0.7015523745873721	0.714198481646701	0.4479973291510502	0.10983799842902973	0.36301672608954266	0.5001835965576942	0.013334577323506066	0.17538809364684302	0.17538809364684302	0.00038904514858494987	0.3930514370115891	0.3114981889920887	0.7328471041208526	0.17538809364684302	0.45411759888384784	0.45411759888384784	0.45411759888384784	0.45411759888384784	0.45411759888384784	0.45411759888384784	0.45411759888384784	0.45411759888384784	0.45411759888384784	0.45411759888384784	0.45411759888384784	0.45411759888384784	0.45411759888384784	0.45411759888384784	0.45411759888384784	0.45411759888384784	0.45411759888384784	0.45411759888384784	0.45411759888384784	0.45411759888384784	0.45411759888384784	0.45411759888384784	0.45411759888384784	0.45411759888384784
0.5550325697180646	0.48430001323903676	0.6303777067677081	0.4475355120402277	0.6408235448975789	0.434697200304301	0.5685086131800698	0.5026001447762565	0.6402798218403769	0.4739328683414895	0.4752858972901336	0.5450695529263132	0.5578665974374899	0.5902004958560161	0.6175241405293252	0.5303099482011063	0.49044774393338936	0.5317938549840998	0.6309285338545592	0.4238882126788782	0.5203321685264624	0.6020676803795636	0.5920074721313783	0.5970375762554709	0.5970375762554709	0.5970375762554709	0.5970375762554709	0.5970375762554709	0.5970375762554709	0.5970375762554709	0.5970375762554709	0.5970375762554709	0.5970375762554709	0.5970375762554709	0.5970375762554709	0.5970375762554709	0.5970375762554709	0.5970375762554709	0.5970375762554709	0.5970375762554709	0.5970375762554709	0.5970375762554709	0.5970375762554709	0.5970375762554709	0.5970375762554709	0.5970375762554709	0.5970375762554709	0.5970375762554709	0.5970375762554709	0.5970375762554709
0.7644883357338965	0.836772458740356	0.6617286065484742	0.8390889674486038	0.7128179813883945	0.5777005263600681	0.6186670488785269	0.5686478177700011	0.6477566231674671	0.7882291103493917	0.8055067877303705	1.0629755983539704	0.9508189573318107	0.7570899073472839	1.0393428936933178	0.7974320820360109	0.8062045517058003	0.9482066100733325	0.7818389573209593	0.823456353230504	0.8206454809409444	0.8829218201747017	1.0969311170813636	0.9174374214950499	0.8779340159044524	0.9534496775558665	0.9420095439486059	0.8763814680668347	1.0732605847481609	0.933829496027234	0.9859291703511667	0.9598793331892003	0.9598793331892003	0.9598793331892003	0.9598793331892003	0.9598793331892003	0.9598793331892003	0.9598793331892003	0.9598793331892003	0.9598793331892003	0.9598793331892003	0.9598793331892003	0.9598793331892003	0.9598793331892003	0.9598793331892003	0.9598793331892003	0.9598793331892003	0.9598793331892003	0.9598793331892003	0.9598793331892003
0.08063754273756739	0.12892231017845676	0.09280522251984899	0.092805222519849	0.08326116389114678	0.0	0.06521214057333248	0.0	0.4266831188599462	0.09178516960323803	0.07747177699292364	0.00020586016321834787	0.0010200529166109597	0.08326116389114678	0.040665083635618104	0.0	0.0	0.13892924583577707	0.0	0.020783642131682413	0.09280522251984899	0.0	0.020783642131682413	0.23684838329618213	0.0	0.009544058628702211	0.0	0.009544058628702211	0.0035279430603993795	0.07645172407631268	0.055668081944630264	0.15072600522675011	0.0	0.0	0.0892772794594496	0.15358721940503536	0.11017877387999626	0.17542726739710476	0.14280302063855052	0.14280302063855052	0.14280302063855052	0.14280302063855052	0.14280302063855052	0.14280302063855052	0.14280302063855052	0.14280302063855052	0.14280302063855052	0.14280302063855052	0.14280302063855052	0.14280302063855052
0.08585554621941645	0.0651648324945464	0.09124133421720494	0.17419936466315053	0.15482439292954503	0.1815343908196312	0.0	0.11573606215765715	0.07928414071431057	0.14086428626553701	0.026076501722658536	0.06268762472176127	0.1303296649890928	0.0651648324945464	0.0	0.05057122966311077	0.06268762472176127	0.0651648324945464	0.0651648324945464	0.03908833077188787	0.06530938085819646	0.0	0.0	0.0651648324945464	0.0	0.1303296649890928	0.06283217308541134	0.0007162482416580586	0.18075634628855353	0.00014454836365005734	0.0007162482416580586	0.0	0.06268762472176127	0.006701529989053053	0.0651648324945464	0.0651648324945464	0.0651648324945464	0.0	0.12946886838378466	0.026076501722658536	0.006701529989053053	0.05846330250549335	0.0	0.0	0.0	0.0	0.0	0.0	0.0	0.0
0.11194252362003144	0.16677090413026224	0.14425000242675598	0.0794903584731765	0.16572988007079184	0.027196623554006615	0.09175292979906739	0.2040837450354883	0.06088039734775811	0.10569080719160076	0.11521332340960358	0.3229125082789862	0.13148252061476576	0.18003894483672916	0.153389330245131	0.09979838844327305	0.07445584044799917	0.215405304232685	0.13769411691994066	0.16308609117478634	0.14342694372047896	0.11846921103101686	0.20153141395197852	0.1690329481548905	0.22220133798156144	0.24420623356363763	0.19359926325192095	0.12324879787053448	0.21475956562299203	0.40195528354501714	0.13694596355491603	0.09943595365331177	0.11896516677528336	0.13680965701620126	0.17291805355602516	0.13406087106514827	0.15172968914872997	0.16277868943583984	0.3542001235580281	0.2646048334785245	0.21765023394395175	0.49791858708971737	0.3259197821251416	0.39313448885450875	0.5314897406655051	0.46231211476000694	0.46231211476000694	0.46231211476000694	0.46231211476000694	0.46231211476000694
0.1421044642591444	0.10710685546977328	0.08298682100702488	0.10733279200068854	0.1296882639622635	0.3932300259259933	0.1589452009875501	0.1497722354653288	0.055334373642907164	0.12037889484808137	0.0017589799144605198	0.16673185830732093	0.050812242442866265	0.11392954816500694	0.30644503303044424	0.22993957274545251	0.09765297997684427	0.13449459357087384	0.03665532132685272	0.10721940046884997	0.09194973223570695	0.1854721193148183	0.10350073393344386	0.0877874382013244	0.12273595900880684	0.1026893411802334	0.1005807338299398	0.10935527968097819	0.02625339638126959	0.084583587861037	0.06534836157736787	0.24392112544938138	0.22258195256250493	0.17712308264053853	0.13032287029080084	0.26012057328483734	0.16194812854682042	0.0941618280365222	0.026115562582328312	0.060138695309425255	0.060138695309425255	0.060138695309425255	0.060138695309425255	0.060138695309425255	0.060138695309425255	0.060138695309425255	0.060138695309425255	0.060138695309425255	0.060138695309425255	0.060138695309425255
0.8052557430633299	0.34349575249020126	0.35324304431846326	0.6538382520907863	0.6867611804659302	0.806174761951712	0.8168077880707323	1.1275612546562945	0.6168123330218926	0.8721867938390936	0.8721867938390936	0.8721867938390936	0.8721867938390936	0.8721867938390936	0.8721867938390936	0.8721867938390936	0.8721867938390936	0.8721867938390936	0.8721867938390936	0.8721867938390936	0.8721867938390936	0.8721867938390936	0.8721867938390936	0.8721867938390936	0.8721867938390936	0.8721867938390936	0.8721867938390936	0.8721867938390936	0.8721867938390936	0.8721867938390936	0.8721867938390936	0.8721867938390936	0.8721867938390936	0.8721867938390936	0.8721867938390936	0.8721867938390936	0.8721867938390936	0.8721867938390936	0.8721867938390936	0.8721867938390936	0.8721867938390936	0.8721867938390936	0.8721867938390936	0.8721867938390936	0.8721867938390936	0.8721867938390936	0.8721867938390936	0.8721867938390936	0.8721867938390936	0.8721867938390936
0.6995015208529786	0.3314717540198829	0.6022968107438462	0.08205037691697495	0.7901850557882601	0.5940165399143762	0.8771684724087955	0.6675299792434938	0.4604052923311634	0.34024854159535417	0.3230709891113745	0.5813390816728605	0.6607994620597292	0.3192473944600541	0.8777814018847883	0.5982936253488625	0.4998398430783304	0.7956633055019273	0.4947066407946174	0.40052362409063946	0.44761513244262846	0.44761513244262846	0.44761513244262846	0.44761513244262846	0.44761513244262846	0.44761513244262846	0.44761513244262846	0.44761513244262846	0.44761513244262846	0.44761513244262846	0.44761513244262846	0.44761513244262846	0.44761513244262846	0.44761513244262846	0.44761513244262846	0.44761513244262846	0.44761513244262846	0.44761513244262846	0.44761513244262846	0.44761513244262846	0.44761513244262846	0.44761513244262846	0.44761513244262846	0.44761513244262846	0.44761513244262846	0.44761513244262846	0.44761513244262846	0.44761513244262846	0.44761513244262846	0.44761513244262846
0.15951416593620912	0.21101177748602284	0.49954726237335934	0.31173313534187835	0.4323714336778578	0.20292706863078094	0.18936379952451424	0.20719824091370892	0.3081298552367103	0.28263121819803144	0.23307975223472163	0.03814043914872567	0.189574056263126	0.12301079880223102	0.18342946925728995	0.2930671148248026	0.13041640602064797	0.0	0.03897201972442469	0.11148974641934631	0.350965794150529	0.31173313543236697	0.1730815933566251	0.024830745946782428	0.24747273504592063	0.27100993636411935	0.27757503521838367	0.27209322253480744	0.34330847871295284	0.002083671190053922	0.515131099071588	0.08503916102055896	0.3000851300460735	0.3000851300460735	0.3000851300460735	0.3000851300460735	0.3000851300460735	0.3000851300460735	0.3000851300460735	0.3000851300460735	0.3000851300460735	0.3000851300460735	0.3000851300460735	0.3000851300460735	0.3000851300460735	0.3000851300460735	0.3000851300460735	0.3000851300460735	0.3000851300460735	0.3000851300460735
0.8441508095527018	0.6481077525992215	0.5877277521125376	0.5932591991980586	0.7160272948853122	0.7423025445659824	0.584424391506754	0.5826815073683105	0.46861848009457885	0.7005859414377127	0.6729454935964208	0.6651733925040368	0.8082243468850651	0.7144449741176709	0.8545866919893924	0.8125218194977504	0.5290846947971527	0.7521082257429194	0.786926386515587	0.6487917025968628	0.7225120390683318	0.7140033878590876	0.695776227393478	0.7048898076262827	0.7048898076262827	0.7048898076262827	0.7048898076262827	0.7048898076262827	0.7048898076262827	0.7048898076262827	0.7048898076262827	0.7048898076262827	0.7048898076262827	0.7048898076262827	0.7048898076262827	0.7048898076262827	0.7048898076262827	0.7048898076262827	0.7048898076262827	0.7048898076262827	0.7048898076262827	0.7048898076262827	0.7048898076262827	0.7048898076262827	0.7048898076262827	0.7048898076262827	0.7048898076262827	0.7048898076262827	0.7048898076262827	0.7048898076262827
1.054140397217411	0.6145424102090157	0.8582849396559541	0.6289247834568205	0.7210595917883761	0.7396612625316252	1.0525485504030574	0.7781773187773072	0.9208523817411537	0.8998304087137549	0.6370515373404086	0.7684409730270817	0.7684409730270817	0.7684409730270817	0.7684409730270817	0.7684409730270817	0.7684409730270817	0.7684409730270817	0.7684409730270817	0.7684409730270817	0.7684409730270817	0.7684409730270817	0.7684409730270817	0.7684409730270817	0.7684409730270817	0.7684409730270817	0.7684409730270817	0.7684409730270817	0.7684409730270817	0.7684409730270817	0.7684409730270817	0.7684409730270817	0.7684409730270817	0.7684409730270817	0.7684409730270817	0.7684409730270817	0.7684409730270817	0.7684409730270817	0.7684409730270817	0.7684409730270817	0.7684409730270817	0.7684409730270817	0.7684409730270817	0.7684409730270817	0.7684409730270817	0.7684409730270817	0.7684409730270817	0.7684409730270817	0.7684409730270817	0.7684409730270817
0.8268774561669104	0.8222523684655453	0.8826797592425153	0.9933646438299711	1.1643102958683376	0.9485880945466831	0.8297076662127467	0.8983649747068245	0.7954772713924387	0.8039026410149476	0.7591316216451851	0.8223636979267953	0.8852838567271485	0.8284959378986082	0.6509108623683227	0.6410275270928507	0.8881197699640389	0.8174864049791507	0.9953013858257357	0.9213724842389139	0.8133801642108914	0.6476735491142175	0.7834492644057545	0.7025363965618214	0.7129228873870479	0.8868387001165261	0.7230633335281997	0.5581589703397569	0.6406111519339783	0.6406111519339783	0.6406111519339783	0.6406111519339783	0.6406111519339783	0.6406111519339783	0.6406111519339783	0.6406111519339783	0.6406111519339783	0.6406111519339783	0.6406111519339783	0.6406111519339783	0.6406111519339783	0.6406111519339783	0.6406111519339783	0.6406111519339783	0.6406111519339783	0.6406111519339783	0.6406111519339783	0.6406111519339783	0.6406111519339783	0.6406111519339783
0.02925122017397342	0.0033304915139011643	0.0	0.0	0.0	0.061440066762587515	0.025132626656250552	0.03245711637218199	0.03666339811185859	0.04455854195335267	0.0991115463282111	0.03448466115926421	0.03238527947832772	0.03571577099222888	0.02072886202392106	0.00035595732535487277	0.0	0.0	0.0	0.0	0.0	0.03238527947832772	0.03630744044642034	0.0	0.0	0.03202932215297285	0.08657269409900482	0.00035595732535487277	0.08384051692840268	0.06477055861657205	0.019425915297102116	0.04534464365955332	0.03238527947832772	0.03238527947832772	0.03238527947832772	0.03238527947832772	0.03238527947832772	0.03238527947832772	0.03238527947832772	0.03238527947832772	0.03238527947832772	0.03238527947832772	0.03238527947832772	0.03238527947832772	0.03238527947832772	0.03238527947832772	0.03238527947832772	0.03238527947832772	0.03238527947832772	0.03238527947832772
0.18001742184440617	0.08307532129780955	0.174021959759181	0.030280264907683728	0.0032517379112249503	0.1272344743206999	0.17772580768161342	0.0010859357314561139	0.006397410398691541	0.04779487225687558	0.05182125471106899	0.10786804737616358	0.05227046481276364	0.05713272888742757	0.007860694261351631	0.08569909333114134	0.056818746521170645	0.05796804801757382	0.11636146970259317	0.02862973023593178	0.08454979180746723	0.04090265172455939	0.10590140173252255	0.03181810235493873	0.011431178798609436	0.13951671865148063	0.041083478973779335	0.0634667734939011	0.13962278426613556	0.1485991954299715	0.028880346809970703	0.03496377484240532	0.13586981388860617	0.11771904334543525	0.1431458040121362	0.04926727039357093	0.09620653720285355	0.09620653720285355	0.09620653720285355	0.09620653720285355	0.09620653720285355	0.09620653720285355	0.09620653720285355	0.09620653720285355	0.09620653720285355	0.09620653720285355	0.09620653720285355	0.09620653720285355	0.09620653720285355	0.09620653720285355
0.7057077168432881	0.5987581236172224	0.5361616102645572	0.5822681705289228	0.4654823399373217	0.595431823065034	0.49299894654749726	0.6128861797063503	0.6744094469801141	0.6814342413638886	0.6166829429937792	0.6828092474042645	0.5783520381909589	0.6334912101535615	0.6356050318259823	0.5773655131486648	0.530416168365237	0.742477157520581	0.6773132074915572	0.625742031386461	0.5460714160767618	0.7605351603873863	0.7038464865749118	0.612490213976928	0.5325119091164884	0.6478135259837539	0.662905503303104	0.6464361165864724	0.5687531872140789	0.6783979605331029	0.593470191268309	0.6359340759007059	0.6359340759007059	0.6359340759007059	0.6359340759007059	0.6359340759007059	0.6359340759007059	0.6359340759007059	0.6359340759007059	0.6359340759007059	0.6359340759007059	0.6359340759007059	0.6359340759007059	0.6359340759007059	0.6359340759007059	0.6359340759007059	0.6359340759007059	0.6359340759007059	0.6359340759007059	0.6359340759007059
0.5940296391552483	0.6533819135996785	0.6047791204263625	0.5478581055214039	0.48568933052414676	0.5725934072065093	0.4703137717333137	0.6708373433443501	0.7301263941853111	0.4967535110542866	0.3867798031384251	0.5257273646515586	0.7261817596848938	0.8180768104556881	0.6696435214569194	0.5691012664946377	0.4439470527065713	0.3779340581422873	0.49965554097784903	0.5935935174345877	0.4910623740102841	0.6001293983537309	0.4402368452154338	0.5471943874298665	0.3965285790628827	0.5854686383556778	0.5944740466386481	0.3856502725040154	0.5070010132808628	0.5878727997439	0.6651808671272859	0.3960615115476412	0.3696554111991848	0.4508667660377589	0.4311776750874967	0.568976806771444	0.6307027733891817	0.5998397900803129	0.5998397900803129	0.5998397900803129	0.5998397900803129	0.5998397900803129	0.5998397900803129	0.5998397900803129	0.5998397900803129	0.5998397900803129	0.5998397900803129	0.5998397900803129	0.5998397900803129	0.5998397900803129
0.0	0.0	0.0	0.0	0.0	0.0	0.0	0.0	0.1377813094765748	0.139762155132688	0.0305244848444348	0.055807294844819395	0.03012216326999025	0.029299120977853664	0.0	0.030456925417633555	0.015319890022950276	0.04230987252538722	0.0	0.04879370054145918	0.03161472985741345	0.06091385083526711	0.030456925417633555	0.05968848696868598	0.05375828894032454	0.0	0.04756833658765076	0.0	0.057446908472509994	0.03611992072515293	0.030456925417633555	0.0	0.015228462708816778	0.015228462708816778	0.015228462708816778	0.015228462708816778	0.015228462708816778	0.015228462708816778	0.015228462708816778	0.015228462708816778	0.015228462708816778	0.015228462708816778	0.015228462708816778	0.015228462708816778	0.015228462708816778	0.015228462708816778	0.015228462708816778	0.015228462708816778	0.015228462708816778	0.015228462708816778
0.5692200601382483	0.4690475873762968	0.41760302803022303	0.687998776903512	0.6199817004951756	0.9628815264759081	0.4582533278583506	0.40970797604752407	0.6381851093330546	0.38552945714273495	0.4278273885694292	0.5920104215570879	0.4337029566233354	0.35482855927524987	0.6198308921023319	0.6689461463838188	0.3944797849280708	0.2622431101725674	0.3262753707042317	0.36562396209227493	0.1674428324629808	0.46446946329626454	0.23978190846113512	0.36173140884941346	0.393161463316435	0.5099620758136566	0.4199080840356212	0.5130456816325627	0.3353588174233961	0.30586483421874494	0.3320735621255391	0.31896919817214203	0.31896919817214203	0.31896919817214203	0.31896919817214203	0.31896919817214203	0.31896919817214203	0.31896919817214203	0.31896919817214203	0.31896919817214203	0.31896919817214203	0.31896919817214203	0.31896919817214203	0.31896919817214203	0.31896919817214203	0.31896919817214203	0.31896919817214203	0.31896919817214203	0.31896919817214203	0.31896919817214203
0.10894639725546344	0.1522486750689227	0.19395700549670866	0.17324570554444185	0.1019860187439855	0.15404166562507235	0.26993734115693063	0.3142999355487411	0.21207765441960744	0.26821294475969787	0.18652806806277897	0.2041657916902288	0.1955063383731364	0.19603182254756307	0.16232272388891728	0.1359308114079511	0.16023106462961123	0.1787370244479101	0.2935557992362081	0.16270532359556955	0.09674742535587677	0.4203781000719664	0.3329887729397919	0.45350512996329906	0.46383876853983513	0.39593856137491595	0.2651101028120175	0.4359686114938442	0.18546796767681722	0.3072517641433046	0.2229539090095468	0.23905297602628792	0.2865749161525856	0.20697774460113402	0.4524924380200541	0.4144871208598076	0.29490760332538785	0.35161026923170996	0.4176609233267457	0.5024697854973608	0.46006535441205326	0.46006535441205326	0.46006535441205326	0.46006535441205326	0.46006535441205326	0.46006535441205326	0.46006535441205326	0.46006535441205326	0.46006535441205326	0.46006535441205326
0.48765092662907217	0.4222182891472888	0.6143657638269584	0.4358691218103682	0.509654167450444	0.43397024331615214	0.5439168418688151	0.5620937416483672	0.39538351626337037	0.36518000214627294	0.455315965626165	0.4656764561259218	0.5865508983073865	0.4974147970673774	0.6082941938200059	0.5869161283627883	0.45706474020767346	0.5660800128094886	0.5929334627187787	0.4718506889244305	0.7004811120905602	0.582926904636346	0.6028975118587043	0.5893817857081475	0.857851213269474	0.7403058995975712	0.6686056347856423	0.6490699426359516	0.7910450195981066	0.7714505161839535	0.6355305256991355	0.792796889600074	0.8289372698761319	0.6237656968571882	0.5783367849781019	0.6010512409176451	0.6010512409176451	0.6010512409176451	0.6010512409176451	0.6010512409176451	0.6010512409176451	0.6010512409176451	0.6010512409176451	0.6010512409176451	0.6010512409176451	0.6010512409176451	0.6010512409176451	0.6010512409176451	0.6010512409176451	0.6010512409176451
0.6748144326182451	0.746534205231575	0.48251775697088733	0.523095939705343	1.04998434395975	0.4741554046110591	0.3856265254682888	0.5058000690904669	0.5814976593025163	0.7333260957581756	0.6148126230866359	0.9391825870809755	0.7525700224040983	0.6620572949555082	0.5724133005777877	0.6787063935322419	0.6802511285626951	0.46505600431463284	0.5108339612732431	0.6202594434115337	0.5079290291823269	0.7096200466825882	0.548752691865141	0.4030478968852855	0.2863397361892637	0.5793814184583361	0.40918829141827	0.7650820088623264	0.6642778912015733	0.7712398518343629	0.7177588715179681	0.7177588715179681	0.7177588715179681	0.7177588715179681	0.7177588715179681	0.7177588715179681	0.7177588715179681	0.7177588715179681	0.7177588715179681	0.7177588715179681	0.7177588715179681	0.7177588715179681	0.7177588715179681	0.7177588715179681	0.7177588715179681	0.7177588715179681	0.7177588715179681	0.7177588715179681	0.7177588715179681	0.7177588715179681
0.44121731151647847	0.17650759738444383	1.2951790741909044	0.503381260930178	0.6863565200789578	0.624794296980001	0.5793982267513581	0.6595877263706483	0.8863525346846792	0.7358847664246754	0.7892067955834343	0.6742614206952646	0.6787811428662203	0.3505105276572132	0.8401077647845999	0.17539988133335954	0.3776791283957422	0.4338319569938702	1.0960443335074128	0.4146504355257173	0.293225504569012	0.6010108685179242	0.3671898633788009	0.31972680492477734	0.38358663916311736	0.5726413282900048	0.18186754237447628	0.9363706447630755	0.6595877263706483	0.1897724434513934	0.2714168466508577	0.7194177048225151	0.3920516908753857	0.21498394418149253	0.12765007200727965	0.17131700809438608	0.17131700809438608	0.17131700809438608	0.17131700809438608	0.17131700809438608	0.17131700809438608	0.17131700809438608	0.17131700809438608	0.17131700809438608	0.17131700809438608	0.17131700809438608	0.17131700809438608	0.17131700809438608	0.17131700809438608	0.17131700809438608
0.45508524851915694	0.6196634500554579	0.5649454905133736	0.570873329737552	0.5917153826655572	0.6004900780368828	0.6066851883224468	0.7185117065437641	0.6398969706248241	0.7456001536556308	0.6201308752577672	0.5888507805617959	0.6077003547780467	0.5108811948700144	0.5527391616750236	0.7474941382321053	0.5678552431280333	0.6041545948948412	0.6074822550889916	0.7120549008246473	0.6116723183007314	0.7777055094596238	0.6220625631294993	0.6717172263195444	0.5306598643920927	0.5994054696529136	0.5038219337978734	0.5446415357183416	0.7263035944691151	0.37292138251349755	0.5265582848956276	0.5901909576692906	0.5923289919496175	0.5919866818848413	0.6052912439090978	0.5986389628969695	0.5986389628969695	0.5986389628969695	0.5986389628969695	0.5986389628969695	0.5986389628969695	0.5986389628969695	0.5986389628969695	0.5986389628969695	0.5986389628969695	0.5986389628969695	0.5986389628969695	0.5986389628969695	0.5986389628969695	0.5986389628969695
0.47665162483581286	0.3534644169275351	0.5040462410710026	0.3862478194318213	0.4197797558662502	0.4078863445031242	0.5918702753608234	0.46404081040113143	0.23926705494949524	0.3706263679134678	0.5038478001548337	0.31599676783575714	0.3264195367615285	0.2569182316055777	0.3362303220732306	0.40189186348365974	0.49875796025751135	0.2784774473823148	0.33501061763948525	0.445026906811795	0.42205800486959894	0.49997601313115664	0.46381824536421995	0.5021915571519153	0.6053210567178424	0.2236489940682877	0.4862431705464943	0.4443189662533353	0.40763504446429794	0.5731111154189561	0.3725954120845462	0.47285326375175113	0.47285326375175113	0.47285326375175113	0.47285326375175113	0.47285326375175113	0.47285326375175113	0.47285326375175113	0.47285326375175113	0.47285326375175113	0.47285326375175113	0.47285326375175113	0.47285326375175113	0.47285326375175113	0.47285326375175113	0.47285326375175113	0.47285326375175113	0.47285326375175113	0.47285326375175113	0.47285326375175113
0.8448248273804836	0.8577651293023707	0.731574524317553	0.6833727662917924	0.8417990929269168	0.7937218739723577	0.8515147445203679	0.7904457273293894	0.8217116390732243	0.8093592153809436	0.831754560337069	0.8165448849593643	0.7241156671745185	0.7773963596162476	0.9723760860147664	0.859040011603747	0.8945191594994008	0.8308800197612435	0.8584974921024735	0.83451057190203	0.8126977738125406	0.7643784205820238	0.702166190174555	0.6741346849512644	0.8125093904170457	0.9729545046126015	1.0461628206203488	0.8718194242213293	0.7603777316536612	0.8716838491166637	0.9247155434355252	0.9645508628899898	0.9446332031627576	0.9446332031627576	0.9446332031627576	0.9446332031627576	0.9446332031627576	0.9446332031627576	0.9446332031627576	0.9446332031627576	0.9446332031627576	0.9446332031627576	0.9446332031627576	0.9446332031627576	0.9446332031627576	0.9446332031627576	0.9446332031627576	0.9446332031627576	0.9446332031627576	0.9446332031627576
0.10617349859381242	0.1840003731635233	0.14571415377709446	0.10289735673489514	0.23560914970793853	0.1725913717473374	0.11662245045061151	0.1008368565755931	0.06521326552421175	0.10541005778266462	0.11143533819142623	0.06416067405710799	0.06821777898626548	0.13333699695273404	0.0811567405130617	0.049123289052034856	0.1824578849201096	0.10681748138821719	0.07041494957348123	0.05017717714239989	0.05983145779572454	0.10139914936617117	0.08304738893934238	0.06372863931603068	0.19271633682500766	0.10714176012267126	0.1535004664594069	0.1303211132910391	0.1303211132910391	0.1303211132910391	0.1303211132910391	0.1303211132910391	0.1303211132910391	0.1303211132910391	0.1303211132910391	0.1303211132910391	0.1303211132910391	0.1303211132910391	0.1303211132910391	0.1303211132910391	0.1303211132910391	0.1303211132910391	0.1303211132910391	0.1303211132910391	0.1303211132910391	0.1303211132910391	0.1303211132910391	0.1303211132910391	0.1303211132910391	0.1303211132910391
0.26818145733781906	0.27396602070835074	0.34385343841460686	0.3392531138216616	0.21561423897732584	0.4311175474052697	0.3135611064590099	0.30587542261802064	0.3618461533228512	0.36822136350888784	0.4126036877568581	0.450739500151174	0.4607644371569226	0.4231098342723324	0.5795511207028428	0.558479477502459	0.5268821687261211	0.27972589424279076	0.45848228522623174	0.4345838200115488	0.45531382625131805	0.4401994434310219	0.6375621919685713	0.5059993869018683	0.5171612791908673	0.5122632687417735	0.4281291094937654	0.12131175656483494	0.10352549228955481	0.19098916585357206	0.2282476098564757	0.5364485835516999	0.7221028073935165	0.5571910742294424	0.7716473840071627	0.6016584987860334	0.6818522117165398	0.7232029666112414	0.5003360830105169	0.552429208158057	0.6749555155611435	0.48344434250405327	0.5010040082163392	0.3851634904769077	0.6701209002033339	0.5805379376553327	0.6702043444479618	0.6253711410516473	0.6253711410516473	0.6253711410516473
0.5486799542113128	0.023460608088943725	0.22812799447790624	0.42412321185365376	0.0	0.22812799447790624	0.0	0.23063542476910592	0.4051669395606326	0.012191664464171236	0.5910943891097903	0.6823825857223974	0.0005060325798782704	0.13734583044517742	0.023460608088943725	0.008672169013215	0.4475838290894767	0.0	0.0	0.0005060325798782704	0.22812799447790627	0.20466738638896254	0.05359647968637958	0.03213277710215873	0.4327953808668688	0.21945582546469125	0.23629413091124302	0.13683979786529915	0.22762196189802797	0.47355185832274094	0.260260771580065	0.5073450383509924	0.21945582546469125	0.3634004319078418	0.3634004319078418	0.3634004319078418	0.3634004319078418	0.3634004319078418	0.3634004319078418	0.3634004319078418	0.3634004319078418	0.3634004319078418	0.3634004319078418	0.3634004319078418	0.3634004319078418	0.3634004319078418	0.3634004319078418	0.3634004319078418	0.3634004319078418	0.3634004319078418
0.0	0.0	0.016859944657138165	0.2513685710105835	0.0	0.0	0.000929559152184748	0.0	0.0	0.0	0.37596480886143396	0.0	0.0	0.0	0.0	0.0	0.004606036979300094	0.0	0.16769232263286835	0.043096084782017874	0.8109560880098393	0.41906089364345184	0.0	0.46215697842546977	0.9160396940265568	0.09384829224460656	0.2559746079898836	0.41999045279563657	0.41906089364345184	0.18455226729000648	1.2403227362732172	0.8289097133283035	1.0346162248007602	1.0346162248007602	1.0346162248007602	1.0346162248007602	1.0346162248007602	1.0346162248007602	1.0346162248007602	1.0346162248007602	1.0346162248007602	1.0346162248007602	1.0346162248007602	1.0346162248007602	1.0346162248007602	1.0346162248007602	1.0346162248007602	1.0346162248007602	1.0346162248007602	1.0346162248007602
1.0400822507706668	1.1337092304667895	1.1049742676693364	1.2133044923153429	1.008474120575918	1.0633348518515044	1.1079538042706305	1.0802711503727778	1.0930328983543849	1.2272807250475193	1.3234612575865274	1.0700751850553483	1.2726839053060204	1.1354571699852076	1.327236700909023	1.094763079778692	1.345800366086602	1.167321403300004	1.1978939740107444	1.1756209095788512	1.246994227307568	1.2113075684432097	1.2113075684432097	1.2113075684432097	1.2113075684432097	1.2113075684432097	1.2113075684432097	1.2113075684432097	1.2113075684432097	1.2113075684432097	1.2113075684432097	1.2113075684432097	1.2113075684432097	1.2113075684432097	1.2113075684432097	1.2113075684432097	1.2113075684432097	1.2113075684432097	1.2113075684432097	1.2113075684432097	1.2113075684432097	1.2113075684432097	1.2113075684432097	1.2113075684432097	1.2113075684432097	1.2113075684432097	1.2113075684432097	1.2113075684432097	1.2113075684432097	1.2113075684432097
0.8561666161230816	0.7833627584883621	0.8402288121032668	0.9314771588959497	0.8749290077713846	0.8345184020675973	0.8738979989921936	0.6267465455376556	0.7371160761268358	0.7301575557615237	0.953678843446549	0.9069670121977597	0.8279721514724813	1.0321709271890496	0.9627489539477059	1.0016068992257452	0.9202776289527703	0.941091087872807	0.9918575641439037	1.1071024046219984	0.9955223780018098	1.0927478840346097	1.0441351310182097	1.0441351310182097	1.0441351310182097	1.0441351310182097	1.0441351310182097	1.0441351310182097	1.0441351310182097	1.0441351310182097	1.0441351310182097	1.0441351310182097	1.0441351310182097	1.0441351310182097	1.0441351310182097	1.0441351310182097	1.0441351310182097	1.0441351310182097	1.0441351310182097	1.0441351310182097	1.0441351310182097	1.0441351310182097	1.0441351310182097	1.0441351310182097	1.0441351310182097	1.0441351310182097	1.0441351310182097	1.0441351310182097	1.0441351310182097	1.0441351310182097
1.4352995025924375	1.2245136097547853	1.1850077286255907	1.2135236527539883	1.1236982873268448	1.23917487961067	1.2500426153051596	1.22960290244313	1.1963308267901094	1.4063761176968268	1.3438468506420984	1.2127048975292631	1.171027720448427	1.2948431695309222	1.2954931870869544	1.292957956636968	1.3217426722767187	1.194674325124767	1.3563371632130592	1.1311940172939288	1.2896988802713856	1.2020680500886405	1.2458834651800128	1.2458834651800128	1.2458834651800128	1.2458834651800128	1.2458834651800128	1.2458834651800128	1.2458834651800128	1.2458834651800128	1.2458834651800128	1.2458834651800128	1.2458834651800128	1.2458834651800128	1.2458834651800128	1.2458834651800128	1.2458834651800128	1.2458834651800128	1.2458834651800128	1.2458834651800128	1.2458834651800128	1.2458834651800128	1.2458834651800128	1.2458834651800128	1.2458834651800128	1.2458834651800128	1.2458834651800128	1.2458834651800128	1.2458834651800128	1.2458834651800128
1.1925029795415683	1.1912843846662096	1.2148522641046666	1.2166904221694832	1.2457147442802072	1.1644397052379276	1.1265618388130785	1.0981012460744033	1.140295244929145	1.2559381216863492	1.2324418048323853	1.320452314298772	1.209199930478725	1.1904181221329315	1.2167710872754958	1.1452728333616304	1.3578287010796686	1.3005784002511116	1.302777191051647	1.3016777956513792	1.3016777956513792	1.3016777956513792	1.3016777956513792	1.3016777956513792	1.3016777956513792	1.3016777956513792	1.3016777956513792	1.3016777956513792	1.3016777956513792	1.3016777956513792	1.3016777956513792	1.3016777956513792	1.3016777956513792	1.3016777956513792	1.3016777956513792	1.3016777956513792	1.3016777956513792	1.3016777956513792	1.3016777956513792	1.3016777956513792	1.3016777956513792	1.3016777956513792	1.3016777956513792	1.3016777956513792	1.3016777956513792	1.3016777956513792	1.3016777956513792	1.3016777956513792	1.3016777956513792	1.3016777956513792
[truncated: 6 more columns]
