# Supplementary material for: Neuronal tuning aligns dynamically with object and texture manifolds across the visual hierarchy
Source: Nat Neurosci. 2026 Mar 10;29(4):864–75. doi: 10.1038/s41593-026-02207-1 (PMC13061647; doi:10.1038/s41593-026-02207-1)
Supplement: Supplementary file 10 — Attribution data for time windows 5, 10, 20, 25 and 50 ms, for panel b. Time window specific evolution trajectory of time windows 10, 20, 25 and 50 ms, for panel c. [file 41593_2026_2207_MOESM10_ESM.zip › ExtendedFig4_Source_data/FigureExtended4C_src_normresp_wdw_25-50_DeePSim_mean.csv]

0	1	2	3	4	5	6	7	8	9	10	11	12	13	14	15	16	17	18	19	20	21	22	23	24	25	26	27	28	29	30	31	32	33	34	35	36	37	38	39	40	41	42	43	44	45	46	47	48	49
0.17646042794238415	0.09832238364597737	0.13443779208636	0.08716820378693124	0.12402152498896882	0.09185519802007683	0.10989529932263195	0.14537366517317046	0.1279134381783204	0.09618036787644932	0.10971163456690759	0.10582699494047186	0.1314068947010709	0.11491479721083922	0.08304565641894576	0.10074161197844908	0.09618275657369589	0.08808973001282805	0.09054265366487413	0.11877730295203717	0.07813320970826051	0.10008540913703141	0.11351200536593924	0.05374140812485445	0.09628261396814676	0.08558022604231462	0.09351915239839924	0.08131483718944225	0.07834217186264644	0.05976088772943469	0.10700355695797495	0.09677634309201842	0.06734619477748695	0.12112328296720332	0.05287258554436136	0.1208179681084442	0.09604831403343098	0.09568444636617751	0.0688215020590278	0.07327123927497606	0.043516164796565435	0.06185046951316327	0.09731663652054344	0.06253652753653863	0.1352346316576647	0.06186520626282723	0.1276853154762165	0.09477526086952186	0.09477526086952186	0.09477526086952186
0.14806909346457742	0.15059305618046157	0.07649809866673667	0.1600771161581043	0.07990077851383798	0.12299994117072663	0.1675363685568813	0.13772658487712885	0.09725908264685126	0.18113925553828616	0.0601438945865645	0.1581346534230154	0.16439381083672652	0.07162826896998063	0.11614515517659081	0.11403967020303242	0.10276782228818483	0.10238443947918424	0.14108718390742045	0.1169303727039095	0.05061975734519035	0.11279283444893776	0.032685015639752346	0.09756224627225188	0.13150528998306726	0.16070248832006298	0.08333688120360826	0.12104862744531135	0.09659067929587063	0.1284280018430207	0.13100462758146006	0.161307873768685	0.14839403434452209	0.10821066665448174	0.09793560338064511	0.10307313501756342	0.10307313501756342	0.10307313501756342	0.10307313501756342	0.10307313501756342	0.10307313501756342	0.10307313501756342	0.10307313501756342	0.10307313501756342	0.10307313501756342	0.10307313501756342	0.10307313501756342	0.10307313501756342	0.10307313501756342	0.10307313501756342
0.08046817023755659	0.0416491263002836	0.030367191994150146	0.09126039504325366	0.020279658342772088	0.05968221375944387	0.05642017756713021	0.031189931663557685	0.04521403585259089	0.08671042523794399	0.04603914737852367	0.12887327212140806	0.04625039232115083	0.04420194596563194	0.02108771479017179	0.14255644204664203	0.09247513770457812	0.08917254201066603	0.0693902720569583	0.046351832976370716	0.023150844478081082	0.04873838564941986	0.015366773063843396	0.07739892579633822	0.060816322063286195	0.02150931113955487	0.014279119496665334	0.09061604048486147	0.05496485286988849	0.06662727376669186	0.05907787645931	0.07230067162256958	0.08856952279984663	0.0804350972112081	0.0804350972112081	0.0804350972112081	0.0804350972112081	0.0804350972112081	0.0804350972112081	0.0804350972112081	0.0804350972112081	0.0804350972112081	0.0804350972112081	0.0804350972112081	0.0804350972112081	0.0804350972112081	0.0804350972112081	0.0804350972112081	0.0804350972112081	0.0804350972112081
0.23558096506331752	0.14691393183994614	0.1883435502137198	0.2450642958854248	0.1842896607721181	0.16968544942573957	0.20307578642652702	0.16194931618197675	0.20431944694726817	0.1442507838237804	0.13697612453589456	0.11548738072295867	0.17962465360606653	0.14980263518000464	0.12105197181850684	0.12315555178603134	0.176807933443348	0.12099014877843957	0.12214849489309	0.10761493082783356	0.14836266084204577	0.11536375152505687	0.13856762121521304	0.17488991128614995	0.12170133150288458	0.11885792306484053	0.11644752575341062	0.15010527850087785	0.13402282125819617	0.1546165851710217	0.12242337962610553	0.12947861767695343	0.1148477558767459	0.13551739362851933	0.17908047131029584	0.11097614473548399	0.14532549265523684	0.11839563089691318	0.131860561776075	0.131860561776075	0.131860561776075	0.131860561776075	0.131860561776075	0.131860561776075	0.131860561776075	0.131860561776075	0.131860561776075	0.131860561776075	0.131860561776075	0.131860561776075
0.3072315966070346	0.26835828637889386	0.3264603458005955	0.2316626440373725	0.3020628837203393	0.25234149917448384	0.2301799749880041	0.2917532548349079	0.30953076791067335	0.2916022223674727	0.2899045035954037	0.32284994220775526	0.2881026624697751	0.30616264384386105	0.26797836926422797	0.25271291987639954	0.3603828735245226	0.33029715309404034	0.3183891089527173	0.3890768051219239	0.31910271344897534	0.3327519765972913	0.3182333097240202	0.2847098487117784	0.3048216248456887	0.34136411648961645	0.3467795654039718	0.3127190053242255	0.3333647567483656	0.3257599740175928	0.32956236538297917	0.32956236538297917	0.32956236538297917	0.32956236538297917	0.32956236538297917	0.32956236538297917	0.32956236538297917	0.32956236538297917	0.32956236538297917	0.32956236538297917	0.32956236538297917	0.32956236538297917	0.32956236538297917	0.32956236538297917	0.32956236538297917	0.32956236538297917	0.32956236538297917	0.32956236538297917	0.32956236538297917	0.32956236538297917
0.5846837195181976	0.5281743455232067	0.5755949157359072	0.3744052003088428	0.5416546117202061	0.6367840337649731	0.5400932162782822	0.6511581651236702	0.5250910892498514	0.5367640154048791	0.46955633530625324	0.3270267892040821	0.6313294288724938	0.5619612784625329	0.46106088806274936	0.46820416346728216	0.495426357356127	0.40520141536773757	0.3979097311378908	0.45671396537882225	0.46984098045716133	0.5095485431116309	0.5762829608322728	0.5202821922671865	0.5354129382691747	0.5039257042560455	0.4010661694187853	0.4791408841162298	0.49583666364119827	0.5638530171233305	0.46869071931568373	0.630000564021478	0.6191265364924999	0.6404357777560392	0.4197731800850915	0.4960996825852959	0.4293619191058263	0.5458704358877805	0.447523165425204	0.43677275324064924	0.4421479593329266	0.4421479593329266	0.4421479593329266	0.4421479593329266	0.4421479593329266	0.4421479593329266	0.4421479593329266	0.4421479593329266	0.4421479593329266	0.4421479593329266
0.33283517024324216	0.41281316188494166	0.38633750632967223	0.4307918278051201	0.39862691601448696	0.23961732097423005	0.3713319875883204	0.30071545541336764	0.377402148832781	0.2628353719172838	0.2844597276011593	0.2591117326149855	0.3480958550914253	0.33831560868333	0.2000152969756561	0.2233215691735154	0.29876978258535336	0.25983548725611205	0.26331355701381526	0.39384391314827893	0.2368248439135754	0.3278094715119592	0.28698174560637524	0.2854411117393658	0.2628026070250888	0.2492148249834535	0.25600871600427116	0.25600871600427116	0.25600871600427116	0.25600871600427116	0.25600871600427116	0.25600871600427116	0.25600871600427116	0.25600871600427116	0.25600871600427116	0.25600871600427116	0.25600871600427116	0.25600871600427116	0.25600871600427116	0.25600871600427116	0.25600871600427116	0.25600871600427116	0.25600871600427116	0.25600871600427116	0.25600871600427116	0.25600871600427116	0.25600871600427116	0.25600871600427116	0.25600871600427116	0.25600871600427116
0.44337369985504793	0.4282544381798266	0.476998185425647	0.44066081396462015	0.4520713062693836	0.4464807305602952	0.42385084580259297	0.46582928460721357	0.5210824454596383	0.4471229668775665	0.4200614001048661	0.4024404763215562	0.4875969258227502	0.44980781758830934	0.4360060173845751	0.539225979635576	0.468784290902701	0.4303780254401612	0.5242834942112442	0.569317433599899	0.7278020615646543	0.6995189810169189	0.6505561228591686	0.5796931271838873	0.5535480911083359	0.5273326897961661	0.532237122723526	0.5297849062598461	0.5297849062598461	0.5297849062598461	0.5297849062598461	0.5297849062598461	0.5297849062598461	0.5297849062598461	0.5297849062598461	0.5297849062598461	0.5297849062598461	0.5297849062598461	0.5297849062598461	0.5297849062598461	0.5297849062598461	0.5297849062598461	0.5297849062598461	0.5297849062598461	0.5297849062598461	0.5297849062598461	0.5297849062598461	0.5297849062598461	0.5297849062598461	0.5297849062598461
0.03724572994050856	0.0966014557796123	0.12212416519836626	0.09210691188603656	0.07672613392233436	0.10352121194247016	0.07137333775572681	0.06510594882664626	0.03817786378113591	0.13668863905969314	0.09771172418504019	0.062141021525137445	0.1157812752995869	0.08755791212039941	0.11737828706889845	0.05747497463258784	0.07164768429207083	0.10710716577546049	0.0923961376291914	0.07466936735554153	0.03489560019132116	0.082933569879562	0.05553934637316382	0.10047931241940411	0.09632814855415801	0.06768010315009594	0.08643180484165565	0.04607461548684154	0.0660419896855449	0.06429973132330111	0.05918624016068521	0.06088477462118272	0.14100277857970275	0.0858284791304317	0.11341562885506723	0.11341562885506723	0.11341562885506723	0.11341562885506723	0.11341562885506723	0.11341562885506723	0.11341562885506723	0.11341562885506723	0.11341562885506723	0.11341562885506723	0.11341562885506723	0.11341562885506723	0.11341562885506723	0.11341562885506723	0.11341562885506723	0.11341562885506723
0.1473613277175793	0.10836033734827658	0.11881231944283092	0.08345065927933999	0.10922813829342838	0.0645972492606057	0.0687725768642182	0.125868692390073	0.13543625452631003	0.11682908690870453	0.06019560987178014	0.2059011994468358	0.10930394474025783	0.1265570177945341	0.18342456975565916	0.11376683382817447	0.14528805731793956	0.14523275845830447	0.16204714930284686	0.16145129810938988	0.20715669274071496	0.11058049611331872	0.16918350857780937	0.21512042454535255	0.18757003294714092	0.12710116017263737	0.15945947497922044	0.13080723179358233	0.14083688784647833	0.23295933152471768	0.08895861595339802	0.13101052935237226	0.14999229368023387	0.14050141151630305	0.14050141151630305	0.14050141151630305	0.14050141151630305	0.14050141151630305	0.14050141151630305	0.14050141151630305	0.14050141151630305	0.14050141151630305	0.14050141151630305	0.14050141151630305	0.14050141151630305	0.14050141151630305	0.14050141151630305	0.14050141151630305	0.14050141151630305	0.14050141151630305
0.3269737127278299	0.2358756316473695	0.3642287513633567	0.27905740053488187	0.3295808378446495	0.26803269366945737	0.22025869382420005	0.2149362318278539	0.2910680381071548	0.21527369830597326	0.27383466667367334	0.23711746742302292	0.25895245800084316	0.28336338515046566	0.2711638517748048	0.3013042997450134	0.2615939076189647	0.3146244136600738	0.27404337037725	0.28159867977282593	0.3248784928795427	0.296434875801273	0.30713821481416137	0.34303012033424357	0.3508328516350769	0.31026813264068115	0.331511428897862	0.38710560279258516	0.38781923100720234	0.40113835332691905	0.3654809984099855	0.38330967586845227	0.38330967586845227	0.38330967586845227	0.38330967586845227	0.38330967586845227	0.38330967586845227	0.38330967586845227	0.38330967586845227	0.38330967586845227	0.38330967586845227	0.38330967586845227	0.38330967586845227	0.38330967586845227	0.38330967586845227	0.38330967586845227	0.38330967586845227	0.38330967586845227	0.38330967586845227	0.38330967586845227
0.22188467097821282	0.21551318166173605	0.24993749645825047	0.2975165364496551	0.24603219568539308	0.31886424183342327	0.23004936324404035	0.3429113919411514	0.31824930816861174	0.3878500139061396	0.35764079009200667	0.33630500045714184	0.4904337636815702	0.45162285971448696	0.446541863128709	0.4719938297090482	0.5070639619173192	0.44227767924782924	0.47676056690529806	0.5426146269517619	0.5451315578891212	0.5191028725611427	0.5284006304155068	0.602304756257373	0.5812267432054075	0.6130303355903178	0.6919351936339936	0.6802055883757192	0.7525929737523785	0.720848789935813	0.7572184003280471	0.73903359513193	0.73903359513193	0.73903359513193	0.73903359513193	0.73903359513193	0.73903359513193	0.73903359513193	0.73903359513193	0.73903359513193	0.73903359513193	0.73903359513193	0.73903359513193	0.73903359513193	0.73903359513193	0.73903359513193	0.73903359513193	0.73903359513193	0.73903359513193	0.73903359513193
0.38615632993548593	0.48124099603957643	0.39733364240918106	0.3879490730118248	0.42943053175770585	0.41573213411535614	0.3499367980161954	0.389969640775265	0.429398082061828	0.34019528378005887	0.36426758351497357	0.3625290644049877	0.4968088176184806	0.42313287658053295	0.3621997000145959	0.2715931249141477	0.2513424163089563	0.35594719448670253	0.3250563406143467	0.3918516936773813	0.341957380140344	0.30716834329535	0.3209679553742234	0.40843797728630327	0.48621002674004044	0.3807446147522861	0.4052648659449729	0.2763610586616659	0.38595288579633996	0.2722463473277824	0.34436626341427823	0.30830630537103026	0.30830630537103026	0.30830630537103026	0.30830630537103026	0.30830630537103026	0.30830630537103026	0.30830630537103026	0.30830630537103026	0.30830630537103026	0.30830630537103026	0.30830630537103026	0.30830630537103026	0.30830630537103026	0.30830630537103026	0.30830630537103026	0.30830630537103026	0.30830630537103026	0.30830630537103026	0.30830630537103026
0.29750228704590087	0.3257934596791287	0.26172936298665717	0.29406880338575925	0.22286200465499761	0.22504802616105152	0.30325681016470674	0.3046488276455469	0.23169417329739614	0.23152216390146246	0.27766281764580686	0.31284374237857554	0.2517659917652348	0.36700547814516676	0.26341222155515803	0.3536448111004411	0.3374958248149051	0.37863904501938866	0.35505367358093276	0.2972568815306701	0.3301593865904453	0.3777359225516399	0.43946111542195837	0.4103869041768256	0.5317938165093243	0.48156017724573275	0.35251204234625816	0.3540967414023964	0.40063470302535265	0.4610036852140299	0.40845006811414997	0.4377702402314013	0.42311015417277564	0.42311015417277564	0.42311015417277564	0.42311015417277564	0.42311015417277564	0.42311015417277564	0.42311015417277564	0.42311015417277564	0.42311015417277564	0.42311015417277564	0.42311015417277564	0.42311015417277564	0.42311015417277564	0.42311015417277564	0.42311015417277564	0.42311015417277564	0.42311015417277564	0.42311015417277564
0.191294625413273	0.16184041604076657	0.1526615402433807	0.20801971157148627	0.15337632286578345	0.1720063185775026	0.131794815959007	0.18039458391126595	0.11704563962960579	0.12438094998995095	0.13840671722853282	0.08290811067107559	0.1401855418989613	0.09201401788304739	0.12934959020338513	0.18592738731398095	0.1933546377324266	0.15743161550097454	0.16811662202647387	0.11076050321440664	0.09272153639354462	0.1513761632788508	0.0717713501171112	0.11839304182574752	0.15608645917259592	0.08822695702989436	0.13331305408591118	0.10586226219335741	0.12119564828474573	0.16095015587848768	0.1410729020816167	0.1410729020816167	0.1410729020816167	0.1410729020816167	0.1410729020816167	0.1410729020816167	0.1410729020816167	0.1410729020816167	0.1410729020816167	0.1410729020816167	0.1410729020816167	0.1410729020816167	0.1410729020816167	0.1410729020816167	0.1410729020816167	0.1410729020816167	0.1410729020816167	0.1410729020816167	0.1410729020816167	0.1410729020816167
0.22445521409534502	0.2423481290511796	0.16388631223661013	0.20960486326251385	0.18208238651267478	0.14352628709824955	0.18378124674935098	0.16740461174837915	0.19540626760518617	0.16178540265764896	0.18796582393732783	0.09763572334560562	0.1532722560619661	0.15207811487769932	0.13310094946370515	0.1861961535531162	0.16808183893661266	0.18046444836004377	0.19339084886657415	0.17302422697608855	0.2100045335569055	0.18856518895808633	0.17505631243037698	0.18181075069423164	0.18181075069423164	0.18181075069423164	0.18181075069423164	0.18181075069423164	0.18181075069423164	0.18181075069423164	0.18181075069423164	0.18181075069423164	0.18181075069423164	0.18181075069423164	0.18181075069423164	0.18181075069423164	0.18181075069423164	0.18181075069423164	0.18181075069423164	0.18181075069423164	0.18181075069423164	0.18181075069423164	0.18181075069423164	0.18181075069423164	0.18181075069423164	0.18181075069423164	0.18181075069423164	0.18181075069423164	0.18181075069423164	0.18181075069423164
0.1976793046895969	0.2260353053474862	0.17960150640291883	0.20473599909927692	0.15427928644329605	0.15246514041476444	0.17168503452637657	0.25650405798662546	0.15869636201184484	0.1597431782903883	0.24511697105984587	0.14523226875912257	0.17978447769522965	0.24141173586679948	0.23282847286452266	0.2297623504204782	0.19176396062172898	0.16153829093506483	0.17559385728684396	0.14833792189252754	0.21617933225006228	0.20806131925076277	0.17800928375357233	0.19303530150216755	0.19303530150216755	0.19303530150216755	0.19303530150216755	0.19303530150216755	0.19303530150216755	0.19303530150216755	0.19303530150216755	0.19303530150216755	0.19303530150216755	0.19303530150216755	0.19303530150216755	0.19303530150216755	0.19303530150216755	0.19303530150216755	0.19303530150216755	0.19303530150216755	0.19303530150216755	0.19303530150216755	0.19303530150216755	0.19303530150216755	0.19303530150216755	0.19303530150216755	0.19303530150216755	0.19303530150216755	0.19303530150216755	0.19303530150216755
0.5170182332794206	0.48749226493571785	0.42606081255063705	0.40729897226831113	0.44596229557583816	0.46641422236673324	0.48925977576138435	0.35334717696592355	0.4552189578831461	0.40185023289432587	0.44241692211823963	0.26121843284995155	0.42834914210634134	0.5163513211464117	0.49972400209540097	0.4576505355470038	0.44133655966019036	0.3242934684136199	0.3759877184352241	0.39197546351238716	0.38132515317569526	0.39044061320673706	0.5384233237499297	0.3739433214656644	0.39103016674451097	0.37909267364280336	0.6001103542642772	0.3827701724699504	0.38920103883228474	0.5772776361159876	0.48323933747413617	0.48323933747413617	0.48323933747413617	0.48323933747413617	0.48323933747413617	0.48323933747413617	0.48323933747413617	0.48323933747413617	0.48323933747413617	0.48323933747413617	0.48323933747413617	0.48323933747413617	0.48323933747413617	0.48323933747413617	0.48323933747413617	0.48323933747413617	0.48323933747413617	0.48323933747413617	0.48323933747413617	0.48323933747413617
0.23059252342090292	0.30028928675985556	0.2610943293177959	0.2054997144628245	0.16829939798620905	0.14936523280073716	0.1725820596171234	0.23658546516590218	0.18986099035327025	0.10449527198716857	0.10421556275718279	0.07831449905345585	0.12267027603807966	0.10003969220439457	0.11477155617992203	0.08699512744980628	0.10244410523540996	0.06559626531575163	0.143760869068587	0.24768770647723556	0.12391507654840955	0.06324288391011566	0.09788186213080557	0.1034079678410487	0.11231351726162174	0.13144822585032723	0.10407580743644933	0.2051398430802794	0.12663386259488177	0.09649496237902473	0.11130661055312446	0.09201935117843572	0.10166298086578009	0.10166298086578009	0.10166298086578009	0.10166298086578009	0.10166298086578009	0.10166298086578009	0.10166298086578009	0.10166298086578009	0.10166298086578009	0.10166298086578009	0.10166298086578009	0.10166298086578009	0.10166298086578009	0.10166298086578009	0.10166298086578009	0.10166298086578009	0.10166298086578009	0.10166298086578009
0.5323796013467621	0.4157923034833255	0.4179488893994111	0.44601625556170393	0.3366275657138454	0.49803578528463016	0.43506511937273745	0.4361416805813364	0.32123386435470613	0.49976120754961223	0.36381387763311485	0.5266669431768756	0.45851564594312255	0.38851727621059046	0.596676964324133	0.43225945475455857	0.4796705293077036	0.3879350933596402	0.4444878607669932	0.5875699598694701	0.49705924162462295	0.4222913119910309	0.5542890632593955	0.48546455262895605	0.5871949191592223	0.3550303638147045	0.4939223455859299	0.6230397600542508	0.5188042804887097	0.5950377484758934	0.5583882248419407	0.46761209714122554	0.7473008873419079	0.5816283499146903	0.7065974901543737	0.6441129200345319	0.6441129200345319	0.6441129200345319	0.6441129200345319	0.6441129200345319	0.6441129200345319	0.6441129200345319	0.6441129200345319	0.6441129200345319	0.6441129200345319	0.6441129200345319	0.6441129200345319	0.6441129200345319	0.6441129200345319	0.6441129200345319
0.23154233989329193	0.21789717199904704	0.20526933166171307	0.25274030796917574	0.2158055510824945	0.2192184978861502	0.1673819366810387	0.21753190111237874	0.16641628985131388	0.17406551248254007	0.1529378896568769	0.20887862225750722	0.20945092914126406	0.18741374954632944	0.2000969325678652	0.24349500511521702	0.3070693596281918	0.2607691365510572	0.2389061115783155	0.2386210365751417	0.3084304663811076	0.20526850450761078	0.2383587766698659	0.16452223031192814	0.17676234144202688	0.14800283066505537	0.19989910420837806	0.2140109249840679	0.20695501459622298	0.20695501459622298	0.20695501459622298	0.20695501459622298	0.20695501459622298	0.20695501459622298	0.20695501459622298	0.20695501459622298	0.20695501459622298	0.20695501459622298	0.20695501459622298	0.20695501459622298	0.20695501459622298	0.20695501459622298	0.20695501459622298	0.20695501459622298	0.20695501459622298	0.20695501459622298	0.20695501459622298	0.20695501459622298	0.20695501459622298	0.20695501459622298
0.07072151530413862	0.10580743397059798	0.1597207341632267	0.1358699279448511	0.13809125892874544	0.09698609669233066	0.06322812132776628	0.1563111362723348	0.1785570355656798	0.07165461578533341	0.15547571681608796	0.08841014000515805	0.06346504335657903	0.10380670247854809	0.15348850375046644	0.14879388729478424	0.08138891839534675	0.05000134317905938	0.17299267969349774	0.07894226318777042	0.09764287292073502	0.10437723722166631	0.14068770057121247	0.1320441073670169	0.15247502980899952	0.06928690774560345	0.132005069910388	0.10827342577712198	0.07162106846901928	0.08994724712307063	0.08994724712307063	0.08994724712307063	0.08994724712307063	0.08994724712307063	0.08994724712307063	0.08994724712307063	0.08994724712307063	0.08994724712307063	0.08994724712307063	0.08994724712307063	0.08994724712307063	0.08994724712307063	0.08994724712307063	0.08994724712307063	0.08994724712307063	0.08994724712307063	0.08994724712307063	0.08994724712307063	0.08994724712307063	0.08994724712307063
0.40795238441174037	0.42995925662980217	0.3885346097152079	0.3918064265005258	0.30546905268130264	0.3855855874072115	0.35019921476353794	0.3125623763628859	0.34171725054941965	0.38481642963512613	0.35878198001174133	0.3646369877834208	0.33279738892533034	0.3371703464207665	0.3404133921700433	0.3220918165274144	0.3042368431361465	0.29506297191907427	0.3171371476267331	0.35892469367914814	0.3036926849328934	0.2658012563358391	0.25675365228003	0.2832365616972524	0.270635928220695	0.34468245297706074	0.30765919059887786	0.30765919059887786	0.30765919059887786	0.30765919059887786	0.30765919059887786	0.30765919059887786	0.30765919059887786	0.30765919059887786	0.30765919059887786	0.30765919059887786	0.30765919059887786	0.30765919059887786	0.30765919059887786	0.30765919059887786	0.30765919059887786	0.30765919059887786	0.30765919059887786	0.30765919059887786	0.30765919059887786	0.30765919059887786	0.30765919059887786	0.30765919059887786	0.30765919059887786	0.30765919059887786
0.35091024122433845	0.2786297953788985	0.2952025588352956	0.3491956881278646	0.3117855398678106	0.3255634205680091	0.34940676257724124	0.38121144797688095	0.375306371187162	0.3188372387616983	0.32331486031031276	0.36631410210244314	0.37113265060028366	0.2843766233669177	0.3308098576979709	0.28759369693545317	0.363477561450984	0.3157770022607886	0.2884390625826202	0.2868817456544208	0.2810762894370838	0.3912206339602272	0.33614846169865553	0.33614846169865553	0.33614846169865553	0.33614846169865553	0.33614846169865553	0.33614846169865553	0.33614846169865553	0.33614846169865553	0.33614846169865553	0.33614846169865553	0.33614846169865553	0.33614846169865553	0.33614846169865553	0.33614846169865553	0.33614846169865553	0.33614846169865553	0.33614846169865553	0.33614846169865553	0.33614846169865553	0.33614846169865553	0.33614846169865553	0.33614846169865553	0.33614846169865553	0.33614846169865553	0.33614846169865553	0.33614846169865553	0.33614846169865553	0.33614846169865553
0.29935029119043866	0.24632603997415625	0.25288061031905	0.22861200853789165	0.22312455063516193	0.3318260389798514	0.23176597435207524	0.2975900120891736	0.258141924831068	0.23856459900916155	0.31746451538995596	0.29292695983698425	0.3326979219802959	0.26758812135371124	0.24321577989757662	0.3654291370219502	0.24579334671799374	0.25589391123063154	0.22973397970571907	0.3133217126984625	0.3176145186360941	0.31729287715660964	0.23552976754691826	0.35467398794659905	0.2794669981900435	0.25817804492238944	0.28227673516508706	0.27022739004373825	0.27022739004373825	0.27022739004373825	0.27022739004373825	0.27022739004373825	0.27022739004373825	0.27022739004373825	0.27022739004373825	0.27022739004373825	0.27022739004373825	0.27022739004373825	0.27022739004373825	0.27022739004373825	0.27022739004373825	0.27022739004373825	0.27022739004373825	0.27022739004373825	0.27022739004373825	0.27022739004373825	0.27022739004373825	0.27022739004373825	0.27022739004373825	0.27022739004373825
0.5873651562816106	0.6703716112715695	0.6166965174923517	0.7547532086820686	0.5877248413971587	0.6114058445834825	0.5442389417886829	0.556802636144676	0.5112720672729034	0.6071470521846866	0.5227177695922353	0.5414184590578539	0.47627767886073147	0.6291962986297356	0.6628627593664094	0.6241455478949157	0.6220166242096096	0.48027420661992337	0.6675347937097798	0.6033388763392832	0.5311939803681396	0.5519383928208287	0.6068116137210969	0.5626218254645382	0.5630287699686488	0.4983683703878884	0.5152677889613104	0.4587942508971313	0.4994662435263561	0.47913024721174363	0.47913024721174363	0.47913024721174363	0.47913024721174363	0.47913024721174363	0.47913024721174363	0.47913024721174363	0.47913024721174363	0.47913024721174363	0.47913024721174363	0.47913024721174363	0.47913024721174363	0.47913024721174363	0.47913024721174363	0.47913024721174363	0.47913024721174363	0.47913024721174363	0.47913024721174363	0.47913024721174363	0.47913024721174363	0.47913024721174363
0.5574763485974155	0.6001188728223631	0.6346818043134288	0.6115299119333566	0.557610181036377	0.5685958773147421	0.4985344463406512	0.45050695131841545	0.6710119738374628	0.43445742952526284	0.5478993967122889	0.5341124488993779	0.5459458031647206	0.5887713745463571	0.5505933277652266	0.5871800402013688	0.5367101936373944	0.45890554071515466	0.5555939681324585	0.5023125888035084	0.5104197795734162	0.3630847308975016	0.526244971079058	0.5341024615624669	0.6008255509613403	0.5603796206086425	0.5179194669134227	0.5178190501288187	0.5247333305098387	0.48454866952148823	0.5268756579970754	0.4654559725178025	0.5325439444704873	0.4807493356197572	0.5736935401513674	0.6038796747333619	0.5041412699558226	0.5518226315550153	0.527981950755419	0.527981950755419	0.527981950755419	0.527981950755419	0.527981950755419	0.527981950755419	0.527981950755419	0.527981950755419	0.527981950755419	0.527981950755419	0.527981950755419	0.527981950755419
0.0	0.03609280435079685	0.0	0.00721169146061302	0.0	0.0	0.0	0.0	0.00035326129619881917	0.04110788975184377	0.002081115322291897	0.009272193517087078	0.0	0.009190666467898649	0.0037186298622502085	0.0	0.008357750848724048	0.02877829835793428	0.0	0.0	0.027776279838537768	0.01996020629570409	0.009292806782904917	0.009292806782904917	0.0	0.018565000299991998	0.0	0.0	0.009292806782904917	0.017732084769531357	0.0	2.0613265817839336e-05	0.008337137582906209	0.017527804050804858	2.0613265817839336e-05	0.018483473250803566	0.0	0.009292806782904917	0.006529846120653417	0.0	0.024405972202469102	0.0	0.012202986101234551	0.012202986101234551	0.012202986101234551	0.012202986101234551	0.012202986101234551	0.012202986101234551	0.012202986101234551	0.012202986101234551
0.16465632156167284	0.15795873105721497	0.14755687200902431	0.16114860371815914	0.1265613331184636	0.15914212158699606	0.13414447109624014	0.11270791121810375	0.16116037196202943	0.14282061051034228	0.09586090137381141	0.18732010276828254	0.09139552423739981	0.1760854861109514	0.1909597574124199	0.07015942315766525	0.10748462896565848	0.08222817366744098	0.15164410101189219	0.07220962438245318	0.14315644906966576	0.15377467471222128	0.09500001210196607	0.10654466132051271	0.08276610529425564	0.10436156502910982	0.10430068067466951	0.1159718859209597	0.1101362832978146	0.1101362832978146	0.1101362832978146	0.1101362832978146	0.1101362832978146	0.1101362832978146	0.1101362832978146	0.1101362832978146	0.1101362832978146	0.1101362832978146	0.1101362832978146	0.1101362832978146	0.1101362832978146	0.1101362832978146	0.1101362832978146	0.1101362832978146	0.1101362832978146	0.1101362832978146	0.1101362832978146	0.1101362832978146	0.1101362832978146	0.1101362832978146
0.5118691098622875	0.5947796061499432	0.5621001757674634	0.49512581094793046	0.501005072758821	0.5146923681281702	0.5251029341883156	0.5222292204046084	0.4168622366094675	0.5016797039338988	0.5763419073942554	0.5082387913594509	0.5801247928090182	0.5538134916739361	0.42421354278734896	0.4673840367415269	0.6105032079808286	0.6077586143304755	0.5929657356886129	0.4853693822931149	0.4881808147512186	0.5862110058700282	0.5982912489026045	0.4769067222972173	0.4718873485358176	0.4743970354165174	0.4743970354165174	0.4743970354165174	0.4743970354165174	0.4743970354165174	0.4743970354165174	0.4743970354165174	0.4743970354165174	0.4743970354165174	0.4743970354165174	0.4743970354165174	0.4743970354165174	0.4743970354165174	0.4743970354165174	0.4743970354165174	0.4743970354165174	0.4743970354165174	0.4743970354165174	0.4743970354165174	0.4743970354165174	0.4743970354165174	0.4743970354165174	0.4743970354165174	0.4743970354165174	0.4743970354165174
0.6379370972252736	0.6519748833415012	0.6312323260982403	0.653299506105105	0.5401628141047659	0.5999784960232304	0.5740940669063919	0.6176215180179988	0.5819907858011855	0.56584310904374	0.6209903287728237	0.6718440826426351	0.5983005641395985	0.56634828536264	0.557367085073715	0.5515388584523543	0.6800089681716687	0.6637887796798813	0.5519423780085879	0.5835374651519881	0.6122256651687974	0.5978815651603927	0.5978815651603927	0.5978815651603927	0.5978815651603927	0.5978815651603927	0.5978815651603927	0.5978815651603927	0.5978815651603927	0.5978815651603927	0.5978815651603927	0.5978815651603927	0.5978815651603927	0.5978815651603927	0.5978815651603927	0.5978815651603927	0.5978815651603927	0.5978815651603927	0.5978815651603927	0.5978815651603927	0.5978815651603927	0.5978815651603927	0.5978815651603927	0.5978815651603927	0.5978815651603927	0.5978815651603927	0.5978815651603927	0.5978815651603927	0.5978815651603927	0.5978815651603927
0.06876673928435789	0.14320964334336655	0.1361688183445474	0.08255595606813895	0.08090543789944324	0.12192832749613437	0.11995936116674821	0.09197291178987507	0.09395715527637453	0.0771143085199419	0.06437156172384842	0.07579726964443625	0.13146761544037885	0.0753527208021014	0.09448016710297877	0.0830477102760994	0.08106359588246956	0.12556480242694926	0.15056552236729426	0.07032048666640307	0.10027229311498906	0.07631980295129881	0.08568687919078702	0.0810033410710429	0.0810033410710429	0.0810033410710429	0.0810033410710429	0.0810033410710429	0.0810033410710429	0.0810033410710429	0.0810033410710429	0.0810033410710429	0.0810033410710429	0.0810033410710429	0.0810033410710429	0.0810033410710429	0.0810033410710429	0.0810033410710429	0.0810033410710429	0.0810033410710429	0.0810033410710429	0.0810033410710429	0.0810033410710429	0.0810033410710429	0.0810033410710429	0.0810033410710429	0.0810033410710429	0.0810033410710429	0.0810033410710429	0.0810033410710429
0.41582063738280367	0.35842537183366124	0.35571993223014725	0.3402392056171108	0.3821172065158433	0.36372155197327816	0.29970610225143895	0.30181274950624026	0.40252793893902156	0.4153480458154872	0.4453297937065766	0.3799401340513826	0.4453458420739333	0.56165292410037	0.6749654638268487	0.6236249224406981	0.12325057280012602	0.13668534354952966	0.18444518451957653	0.1440202657564399	0.16555674509070936	0.15478850542357464	0.15478850542357464	0.15478850542357464	0.15478850542357464	0.15478850542357464	0.15478850542357464	0.15478850542357464	0.15478850542357464	0.15478850542357464	0.15478850542357464	0.15478850542357464	0.15478850542357464	0.15478850542357464	0.15478850542357464	0.15478850542357464	0.15478850542357464	0.15478850542357464	0.15478850542357464	0.15478850542357464	0.15478850542357464	0.15478850542357464	0.15478850542357464	0.15478850542357464	0.15478850542357464	0.15478850542357464	0.15478850542357464	0.15478850542357464	0.15478850542357464	0.15478850542357464
0.2866388994594117	0.30095851284646274	0.3352938737029042	0.273926201171097	0.22668525494533684	0.3163427174744069	0.26661824807189427	0.257564756332652	0.27354325935145274	0.37078200653098625	0.3191186015830107	0.2612391086158182	0.311254582664318	0.3040238782979519	0.2577314817452876	0.29444477510342887	0.3109366496813223	0.3024180447055176	0.24282819768331046	0.28461815631357423	0.2747020080190051	0.30884438230715405	0.3022163592291402	0.2799289163450221	0.2655431606129908	0.27273603847900646	0.27273603847900646	0.27273603847900646	0.27273603847900646	0.27273603847900646	0.27273603847900646	0.27273603847900646	0.27273603847900646	0.27273603847900646	0.27273603847900646	0.27273603847900646	0.27273603847900646	0.27273603847900646	0.27273603847900646	0.27273603847900646	0.27273603847900646	0.27273603847900646	0.27273603847900646	0.27273603847900646	0.27273603847900646	0.27273603847900646	0.27273603847900646	0.27273603847900646	0.27273603847900646	0.27273603847900646
0.5883681938777288	0.7724487075334806	0.8173040318342799	0.7678670519665804	0.7242962501698015	0.7792716445743212	0.6574251287469373	0.8240447978022559	0.6983118596350337	0.7935161911033509	0.7388946626329497	0.7195398655579957	0.6756470374912519	0.7264447804069533	0.7419046538826248	0.6961685151057339	0.8022007265335134	0.6771786410031339	0.6533400935061853	0.7860823566669529	0.7197112250865692	0.7197112250865692	0.7197112250865692	0.7197112250865692	0.7197112250865692	0.7197112250865692	0.7197112250865692	0.7197112250865692	0.7197112250865692	0.7197112250865692	0.7197112250865692	0.7197112250865692	0.7197112250865692	0.7197112250865692	0.7197112250865692	0.7197112250865692	0.7197112250865692	0.7197112250865692	0.7197112250865692	0.7197112250865692	0.7197112250865692	0.7197112250865692	0.7197112250865692	0.7197112250865692	0.7197112250865692	0.7197112250865692	0.7197112250865692	0.7197112250865692	0.7197112250865692	0.7197112250865692
0.3369023787352315	0.4024814840035484	0.41846301865227903	0.46495641246670766	0.3199832987669269	0.41350254950691756	0.34254401322481576	0.42120951196260964	0.33610314762864973	0.39529966893729235	0.283094941838976	0.2925497501216359	0.2770540634396112	0.519490408353911	0.6282103896130485	0.6117647075366269	0.4250472591116577	0.47260418813417804	0.4443018176784893	0.3763659760778543	0.34178762969364923	0.3824320263422489	0.36210982801794905	0.36210982801794905	0.36210982801794905	0.36210982801794905	0.36210982801794905	0.36210982801794905	0.36210982801794905	0.36210982801794905	0.36210982801794905	0.36210982801794905	0.36210982801794905	0.36210982801794905	0.36210982801794905	0.36210982801794905	0.36210982801794905	0.36210982801794905	0.36210982801794905	0.36210982801794905	0.36210982801794905	0.36210982801794905	0.36210982801794905	0.36210982801794905	0.36210982801794905	0.36210982801794905	0.36210982801794905	0.36210982801794905	0.36210982801794905	0.36210982801794905
0.44475386087888236	0.4271001967035058	0.41907657874488785	0.4433979057265111	0.43684864513994165	0.37308521699528685	0.4582513339098308	0.38959315790494076	0.49953949149123733	0.43539643270718875	0.4928553383182122	0.46046165318308335	0.3600208423088835	0.45920674602229244	0.3811665335339265	0.41569055802679855	0.4139618764944303	0.4004667724991756	0.4090307830475917	0.3945178910781586	0.4017743370628752	0.4017743370628752	0.4017743370628752	0.4017743370628752	0.4017743370628752	0.4017743370628752	0.4017743370628752	0.4017743370628752	0.4017743370628752	0.4017743370628752	0.4017743370628752	0.4017743370628752	0.4017743370628752	0.4017743370628752	0.4017743370628752	0.4017743370628752	0.4017743370628752	0.4017743370628752	0.4017743370628752	0.4017743370628752	0.4017743370628752	0.4017743370628752	0.4017743370628752	0.4017743370628752	0.4017743370628752	0.4017743370628752	0.4017743370628752	0.4017743370628752	0.4017743370628752	0.4017743370628752
0.10096961283894294	0.12700068546692173	0.16475839486930588	0.07506809906906337	0.1328698802126286	0.09132904291257081	0.07383152482397852	0.08703337235693556	0.08630179199219223	0.08766778940999487	0.0861868492234955	0.10618493581507013	0.03724644809404312	0.0412718729924379	0.17710746767024	0.12247197276931532	0.17430356367460662	0.17412015648994908	0.12639365687402468	0.08940012620843056	0.06708864730060207	0.05947245214613543	0.11686773344570167	0.15960837863864905	0.08573419612605936	0.12612079904449033	0.11892179381771815	0.10311188361124121	0.12431142798158938	0.07610429985362438	0.14450002285209487	0.16438037371407832	0.1514383190897329	0.08161307214518748	0.05703229751022303	0.06932268482770525	0.06932268482770525	0.06932268482770525	0.06932268482770525	0.06932268482770525	0.06932268482770525	0.06932268482770525	0.06932268482770525	0.06932268482770525	0.06932268482770525	0.06932268482770525	0.06932268482770525	0.06932268482770525	0.06932268482770525	0.06932268482770525
0.304069559632964	0.42858890177850245	0.3539346427763091	0.3677736328782512	0.39828647471731227	0.44123114903629707	0.32808899792830987	0.39116127767683084	0.43512757550618764	0.35559728678033875	0.37656397998685137	0.4023128985414981	0.38427313565936766	0.33400232501079263	0.3713086792161461	0.4155518417909998	0.39343026050357294	0.39343026050357294	0.39343026050357294	0.39343026050357294	0.39343026050357294	0.39343026050357294	0.39343026050357294	0.39343026050357294	0.39343026050357294	0.39343026050357294	0.39343026050357294	0.39343026050357294	0.39343026050357294	0.39343026050357294	0.39343026050357294	0.39343026050357294	0.39343026050357294	0.39343026050357294	0.39343026050357294	0.39343026050357294	0.39343026050357294	0.39343026050357294	0.39343026050357294	0.39343026050357294	0.39343026050357294	0.39343026050357294	0.39343026050357294	0.39343026050357294	0.39343026050357294	0.39343026050357294	0.39343026050357294	0.39343026050357294	0.39343026050357294	0.39343026050357294
0.46606622155593325	0.45093369438174963	0.44040351828188656	0.40905940272806696	0.4307055205451082	0.3481720780934596	0.35035088787582336	0.27768588582774323	0.33214411579852987	0.39427218083327015	0.3803123761048404	0.39060816751785665	0.46877285986855044	0.40040565299439695	0.33345356610302723	0.37352649997383514	0.3179243850618756	0.3657635990383191	0.29800630634854647	0.34758052525390604	0.35722957691639845	0.3263829614444186	0.3032408723457377	0.2701008207466933	0.28667084654621555	0.28667084654621555	0.28667084654621555	0.28667084654621555	0.28667084654621555	0.28667084654621555	0.28667084654621555	0.28667084654621555	0.28667084654621555	0.28667084654621555	0.28667084654621555	0.28667084654621555	0.28667084654621555	0.28667084654621555	0.28667084654621555	0.28667084654621555	0.28667084654621555	0.28667084654621555	0.28667084654621555	0.28667084654621555	0.28667084654621555	0.28667084654621555	0.28667084654621555	0.28667084654621555	0.28667084654621555	0.28667084654621555
0.34890246574534844	0.5270759300466088	0.4529131930654289	0.5022322580658022	0.515731476324651	0.5119671887598788	0.40398708076751866	0.5006234325087953	0.36085980791788635	0.47075795732314435	0.46554959779578475	0.4622434366738547	0.5042710617925263	0.5086834513582833	0.4920610891599347	0.5058495360811537	0.5027382729766682	0.3565606594701617	0.42964946622341493	0.42964946622341493	0.42964946622341493	0.42964946622341493	0.42964946622341493	0.42964946622341493	0.42964946622341493	0.42964946622341493	0.42964946622341493	0.42964946622341493	0.42964946622341493	0.42964946622341493	0.42964946622341493	0.42964946622341493	0.42964946622341493	0.42964946622341493	0.42964946622341493	0.42964946622341493	0.42964946622341493	0.42964946622341493	0.42964946622341493	0.42964946622341493	0.42964946622341493	0.42964946622341493	0.42964946622341493	0.42964946622341493	0.42964946622341493	0.42964946622341493	0.42964946622341493	0.42964946622341493	0.42964946622341493	0.42964946622341493
0.320361460775824	0.35683728827720107	0.2811718160296488	0.27471464392238426	0.30701253342935425	0.3153778187918782	0.2281182380106118	0.3640621289846354	0.27389636412711477	0.25916063249329363	0.24993814451395316	0.3211434455365137	0.3006819246777408	0.35666681099152614	0.35405252712244273	0.29706653082272944	0.2765352041732071	0.31002577512640306	0.3472147087304453	0.31616244986236003	0.31109609126094345	0.31362927056165174	0.31362927056165174	0.31362927056165174	0.31362927056165174	0.31362927056165174	0.31362927056165174	0.31362927056165174	0.31362927056165174	0.31362927056165174	0.31362927056165174	0.31362927056165174	0.31362927056165174	0.31362927056165174	0.31362927056165174	0.31362927056165174	0.31362927056165174	0.31362927056165174	0.31362927056165174	0.31362927056165174	0.31362927056165174	0.31362927056165174	0.31362927056165174	0.31362927056165174	0.31362927056165174	0.31362927056165174	0.31362927056165174	0.31362927056165174	0.31362927056165174	0.31362927056165174
0.3723928198674874	0.42567394324696767	0.3905958692632147	0.2790735844453048	0.3136644282068477	0.3286755598287586	0.4036376777110066	0.2710913772244987	0.2687105653553337	0.32142548431288925	0.2950680248341115	0.2950680248341115	0.2950680248341115	0.2950680248341115	0.2950680248341115	0.2950680248341115	0.2950680248341115	0.2950680248341115	0.2950680248341115	0.2950680248341115	0.2950680248341115	0.2950680248341115	0.2950680248341115	0.2950680248341115	0.2950680248341115	0.2950680248341115	0.2950680248341115	0.2950680248341115	0.2950680248341115	0.2950680248341115	0.2950680248341115	0.2950680248341115	0.2950680248341115	0.2950680248341115	0.2950680248341115	0.2950680248341115	0.2950680248341115	0.2950680248341115	0.2950680248341115	0.2950680248341115	0.2950680248341115	0.2950680248341115	0.2950680248341115	0.2950680248341115	0.2950680248341115	0.2950680248341115	0.2950680248341115	0.2950680248341115	0.2950680248341115	0.2950680248341115
0.3878424794868954	0.3110396139077669	0.22462989614740536	0.35815220936563524	0.24155756687506008	0.18217690136061654	0.3212031124012951	0.3539139036205837	0.3481959385322329	0.4282920591711245	0.2741867046523109	0.1560424280358006	0.2251732739956993	0.3132313593648073	0.2652268757786983	0.3511381867451438	0.32107231522531887	0.3506812481193583	0.3358767816723386	0.3358767816723386	0.3358767816723386	0.3358767816723386	0.3358767816723386	0.3358767816723386	0.3358767816723386	0.3358767816723386	0.3358767816723386	0.3358767816723386	0.3358767816723386	0.3358767816723386	0.3358767816723386	0.3358767816723386	0.3358767816723386	0.3358767816723386	0.3358767816723386	0.3358767816723386	0.3358767816723386	0.3358767816723386	0.3358767816723386	0.3358767816723386	0.3358767816723386	0.3358767816723386	0.3358767816723386	0.3358767816723386	0.3358767816723386	0.3358767816723386	0.3358767816723386	0.3358767816723386	0.3358767816723386	0.3358767816723386
0.3132676913271748	0.11426445155081506	0.06380672934467305	0.06112424418939076	0.07775647639668021	0.1173401375352919	0.10965396172717688	0.14850253988017809	0.13035062186840266	0.11655920616693981	0.06513862197696788	0.05297724756588539	0.11952145304743376	0.07932007994135128	0.08632750265173075	0.16127012720808082	0.17981605547284266	0.07830909092290729	0.0392236788431084	0.1069898916207206	0.1043947520969822	0.1869653970162904	0.1531800682947597	0.12484083448369518	0.0859603965408815	0.07410179614580022	0.07054845679191361	0.07348053695850733	0.03338413591563806	0.08694336829681461	0.11648853333654109	0.10171595081667785	0.10171595081667785	0.10171595081667785	0.10171595081667785	0.10171595081667785	0.10171595081667785	0.10171595081667785	0.10171595081667785	0.10171595081667785	0.10171595081667785	0.10171595081667785	0.10171595081667785	0.10171595081667785	0.10171595081667785	0.10171595081667785	0.10171595081667785	0.10171595081667785	0.10171595081667785	0.10171595081667785
0.15508828872864663	0.20396161387810557	0.18399955010849803	0.1069585188728187	0.17835274980712754	0.1376435129433914	0.1352874209719308	0.1604513838126872	0.13977427090545344	0.059625630217256996	0.08594958726619284	0.0930879724777073	0.12242780029919899	0.13213363509563392	0.11908538922710273	0.190251551039163	0.09346105057052818	0.11430479652347926	0.08640086335788175	0.16481965702640244	0.13707658914203838	0.09747964377317321	0.08510636434902838	0.1659673659874629	0.12553686516824564	0.12553686516824564	0.12553686516824564	0.12553686516824564	0.12553686516824564	0.12553686516824564	0.12553686516824564	0.12553686516824564	0.12553686516824564	0.12553686516824564	0.12553686516824564	0.12553686516824564	0.12553686516824564	0.12553686516824564	0.12553686516824564	0.12553686516824564	0.12553686516824564	0.12553686516824564	0.12553686516824564	0.12553686516824564	0.12553686516824564	0.12553686516824564	0.12553686516824564	0.12553686516824564	0.12553686516824564	0.12553686516824564
0.8536127947738272	0.8278850677023639	0.8751812418479369	0.8487204027404267	0.7792365836503442	0.8389517204706932	0.831250396249508	0.8083961707708822	0.867577705625211	0.795334613653682	0.7900098778967795	0.7926722457752307	0.7926722457752307	0.7926722457752307	0.7926722457752307	0.7926722457752307	0.7926722457752307	0.7926722457752307	0.7926722457752307	0.7926722457752307	0.7926722457752307	0.7926722457752307	0.7926722457752307	0.7926722457752307	0.7926722457752307	0.7926722457752307	0.7926722457752307	0.7926722457752307	0.7926722457752307	0.7926722457752307	0.7926722457752307	0.7926722457752307	0.7926722457752307	0.7926722457752307	0.7926722457752307	0.7926722457752307	0.7926722457752307	0.7926722457752307	0.7926722457752307	0.7926722457752307	0.7926722457752307	0.7926722457752307	0.7926722457752307	0.7926722457752307	0.7926722457752307	0.7926722457752307	0.7926722457752307	0.7926722457752307	0.7926722457752307	0.7926722457752307
0.5518616519472479	0.6188011545845334	0.9079587362346409	0.7627756630804804	0.6412556770163799	0.789193815771543	0.7977526590565001	0.674419102211867	0.5678789041569816	0.7420348265853506	0.700327944702776	0.69398562988532	0.7605121879990235	0.6925947762220488	0.6014266767125521	0.5526719717450171	0.7622465667413099	0.7145229297706712	0.7383847482559905	0.7383847482559905	0.7383847482559905	0.7383847482559905	0.7383847482559905	0.7383847482559905	0.7383847482559905	0.7383847482559905	0.7383847482559905	0.7383847482559905	0.7383847482559905	0.7383847482559905	0.7383847482559905	0.7383847482559905	0.7383847482559905	0.7383847482559905	0.7383847482559905	0.7383847482559905	0.7383847482559905	0.7383847482559905	0.7383847482559905	0.7383847482559905	0.7383847482559905	0.7383847482559905	0.7383847482559905	0.7383847482559905	0.7383847482559905	0.7383847482559905	0.7383847482559905	0.7383847482559905	0.7383847482559905	0.7383847482559905
0.3896660728110996	0.25361492852479933	0.3844172553861881	0.36840505150833647	0.33631329246169833	0.3288340808488084	0.1990949418042217	0.3770687294635091	0.34953699711913133	0.2875775697592146	0.27385540483064835	0.2556436783633097	0.2651065087840526	0.29812161332591186	0.2841014140681124	0.2911115136970121	0.2911115136970121	0.2911115136970121	0.2911115136970121	0.2911115136970121	0.2911115136970121	0.2911115136970121	0.2911115136970121	0.2911115136970121	0.2911115136970121	0.2911115136970121	0.2911115136970121	0.2911115136970121	0.2911115136970121	0.2911115136970121	0.2911115136970121	0.2911115136970121	0.2911115136970121	0.2911115136970121	0.2911115136970121	0.2911115136970121	0.2911115136970121	0.2911115136970121	0.2911115136970121	0.2911115136970121	0.2911115136970121	0.2911115136970121	0.2911115136970121	0.2911115136970121	0.2911115136970121	0.2911115136970121	0.2911115136970121	0.2911115136970121	0.2911115136970121	0.2911115136970121
0.057380176849604385	0.1968175765027485	0.14954880389741754	0.07590648326121753	0.09720983746097574	0.060078730942394305	0.0628174991733651	0.07184126616138482	0.049557564148123595	0.03884031605880558	0.08846376265664409	0.05631522629352003	0.048771822455618466	0.09917418056268613	0.14236507742461224	0.07291674100228758	0.03479829596471024	0.0683307470025989	0.04643773943647648	0.036198609716400376	0.11238363199236615	0.12967601996227077	0.06719839218687475	0.15963262725200114	0.07414108064244593	0.13908165687788837	0.022047989480082984	0.1090534828065285	0.06555073614330574	0.06555073614330574	0.06555073614330574	0.06555073614330574	0.06555073614330574	0.06555073614330574	0.06555073614330574	0.06555073614330574	0.06555073614330574	0.06555073614330574	0.06555073614330574	0.06555073614330574	0.06555073614330574	0.06555073614330574	0.06555073614330574	0.06555073614330574	0.06555073614330574	0.06555073614330574	0.06555073614330574	0.06555073614330574	0.06555073614330574	0.06555073614330574
0.39691185317811334	0.47121355391471653	0.2996520199732171	0.2718384065188517	0.2649927521523223	0.24374891079199212	0.33957476925171254	0.25845963474487793	0.26435511583713817	0.2899705219447419	0.29892039769605827	0.31735886689415077	0.28314495095878583	0.28048718135009015	0.3060155541675683	0.24871010389806822	0.35385942246339464	0.24417406218473595	0.28475165274876	0.24269265900898707	0.3199911489302814	0.28373644702295	0.22807115584226695	0.2559038014326085	0.2559038014326085	0.2559038014326085	0.2559038014326085	0.2559038014326085	0.2559038014326085	0.2559038014326085	0.2559038014326085	0.2559038014326085	0.2559038014326085	0.2559038014326085	0.2559038014326085	0.2559038014326085	0.2559038014326085	0.2559038014326085	0.2559038014326085	0.2559038014326085	0.2559038014326085	0.2559038014326085	0.2559038014326085	0.2559038014326085	0.2559038014326085	0.2559038014326085	0.2559038014326085	0.2559038014326085	0.2559038014326085	0.2559038014326085
0.3442886371952019	0.3283924629979513	0.3117777087434585	0.31176001401009523	0.30511981395804777	0.2989780407594185	0.34974351856769875	0.37872069588646434	0.37523050457879187	0.35787044938436097	0.3817855654888561	0.25731283152721246	0.2815332022052558	0.27610453315418837	0.27542550950856287	0.2797864599557336	0.2583457414049041	0.3229284168586423	0.24425245453283506	0.2865985882012624	0.23930230324906346	0.2629504457251629	0.2629504457251629	0.2629504457251629	0.2629504457251629	0.2629504457251629	0.2629504457251629	0.2629504457251629	0.2629504457251629	0.2629504457251629	0.2629504457251629	0.2629504457251629	0.2629504457251629	0.2629504457251629	0.2629504457251629	0.2629504457251629	0.2629504457251629	0.2629504457251629	0.2629504457251629	0.2629504457251629	0.2629504457251629	0.2629504457251629	0.2629504457251629	0.2629504457251629	0.2629504457251629	0.2629504457251629	0.2629504457251629	0.2629504457251629	0.2629504457251629	0.2629504457251629
0.18033183571469574	0.2603920539183621	0.18639872593554177	0.31559562301599564	0.2293620393188937	0.2402713508993259	0.2087409107900112	0.20191716193379536	0.2554042790999243	0.19369915074331212	0.2743988158431508	0.16864249524995178	0.1740576310890371	0.20819113680728762	0.24910096383264294	0.22337149473839224	0.24700469093646987	0.32872398808819453	0.2878643395123322	0.2878643395123322	0.2878643395123322	0.2878643395123322	0.2878643395123322	0.2878643395123322	0.2878643395123322	0.2878643395123322	0.2878643395123322	0.2878643395123322	0.2878643395123322	0.2878643395123322	0.2878643395123322	0.2878643395123322	0.2878643395123322	0.2878643395123322	0.2878643395123322	0.2878643395123322	0.2878643395123322	0.2878643395123322	0.2878643395123322	0.2878643395123322	0.2878643395123322	0.2878643395123322	0.2878643395123322	0.2878643395123322	0.2878643395123322	0.2878643395123322	0.2878643395123322	0.2878643395123322	0.2878643395123322	0.2878643395123322
0.3600754225545906	0.34088643905662047	0.25310181682589245	0.3914426735497275	0.30334599581161353	0.3034633498835164	0.28915583146447565	0.2745214037430885	0.2620729416315329	0.3609966535732362	0.34094963003474416	0.3438681711062736	0.26372898275739565	0.3295413415700612	0.3276787516390064	0.32784981539332453	0.4377367191220284	0.41843269861329285	0.3677092646623227	0.3210018332140094	0.344355548938166	0.344355548938166	0.344355548938166	0.344355548938166	0.344355548938166	0.344355548938166	0.344355548938166	0.344355548938166	0.344355548938166	0.344355548938166	0.344355548938166	0.344355548938166	0.344355548938166	0.344355548938166	0.344355548938166	0.344355548938166	0.344355548938166	0.344355548938166	0.344355548938166	0.344355548938166	0.344355548938166	0.344355548938166	0.344355548938166	0.344355548938166	0.344355548938166	0.344355548938166	0.344355548938166	0.344355548938166	0.344355548938166	0.344355548938166
0.0	0.0	0.0	0.0	0.0	0.0	0.0	0.0	0.0	0.0	0.0013812179805941286	0.0	0.0	0.0	0.0	0.0	0.0	0.0	0.0	0.0	0.0	0.008136962451787329	0.0	0.036333988344739186	0.0	0.0	0.0	0.0	0.0	0.0	0.0	0.0	0.0	0.0	0.0	0.0	0.0	0.0	0.0	0.0	0.0	0.0	0.0	0.0	0.0	0.0	0.0	0.0	0.0	0.0
0.0	0.02896616882104127	0.05226117513848951	0.0	0.03348658716608229	0.014936088289577057	0.009777812111113757	0.0015016884375065635	0.0	0.08684759140852623	0.04952250455961378	0.10772650848080614	0.052343969029531416	0.022388998559335394	0.037325086848912455	0.03691483446581141	0.0	0.062038987249603265	0.07465017369782491	0.0	0.10096046629425444	0.12974913700279958	0.0	0.0	0.03841652290331797	0.0857477623045718	0.0712219263980958	0.00041025238310104183	0.0	0.03691483446581141	0.07465017369782491	0.0970391722571603	0.10846422028241048	0.054453175287755846	0.07848867338065506	0.037325086848912455	0.07465017369782491	0.037325086848912455	0.03038506290428385	0.07465017369782491	0.1631449996308213	0.037325086848912455	0.04568400487678363	0.037242292494648464	0.014936088289577057	0.0	0.0074680441447885285	0.0074680441447885285	0.0074680441447885285	0.0074680441447885285
0.4572896196944983	0.417937449680232	0.4457931453010212	0.4452181341649956	0.42452946101139344	0.40567637712905363	0.4140617082992124	0.4278128500471484	0.49921505291752627	0.3865021894475567	0.4052389730608502	0.36124235302524876	0.3443738784269339	0.3394748825312605	0.3349030355270816	0.3347225061145277	0.34969398461037265	0.35330112046249407	0.3599744803795225	0.3681080260603909	0.42068479265441977	0.3623620616305573	0.34496276271905374	0.3934954918916764	0.35947853523946854	0.348158919463052	0.44490254264429774	0.35942785527254906	0.43205600366639746	0.31957504241538837	0.39264673344128076	0.33642676375954356	0.3572277125549181	0.4916897643664972	0.38331778324546867	0.36876305181066044	0.35343874061251634	0.3730248533259471	0.37764662064489407	0.29505801631805645	0.324566887008151	0.3098124516631037	0.3098124516631037	0.3098124516631037	0.3098124516631037	0.3098124516631037	0.3098124516631037	0.3098124516631037	0.3098124516631037	0.3098124516631037
0.303367754822048	0.15870505302236929	0.15024715512380937	0.1460043612222983	0.15224858877122988	0.11579895099886482	0.226492816663402	0.1838963496945706	0.10231514959848025	0.10342061953403141	0.18421491709657933	0.13254335458800404	0.12819458944646783	0.12843572584117532	0.15831217831200903	0.12870934184614718	0.15131822053652438	0.0871807323894914	0.11709546626238565	0.0891731498158137	0.07276252938490563	0.10832182827161557	0.14118867197317522	0.10772175875844534	0.1318482812613335	0.14644442553396791	0.06716573122058128	0.10419269890945891	0.07063546432085098	0.06515036561058302	0.04376298261238338	0.18175036553235624	0.10183783147308256	0.04718072403145292	0.10571972529832824	0.08970127524931884	0.09569045313822978	0.07248537853007812	0.14529449408082779	0.10232429944528977	0.03506514304932644	0.14329597655104587	0.13474594845576904	0.046910527492265784	0.11989055351722126	0.13233148860282543	0.12611102106002336	0.12611102106002336	0.12611102106002336	0.12611102106002336
0.5165733601904755	0.4477579858028949	0.48898591164993593	0.33458626065594077	0.34691477896473133	0.4449643409850701	0.435335220643839	0.3291053659210483	0.22928441396263688	0.2791317576897712	0.2562316379448801	0.41451935685365826	0.3876797814713654	0.43198222542278103	0.378993743360743	0.39968197024193164	0.25458546642855295	0.4171159365005462	0.5644637888885099	0.28638857635843107	0.2501264278090705	0.28784076519014257	0.3293303274099302	0.25531323624434626	0.43328447164531525	0.42320641851752694	0.4926666819401403	0.3823919139928669	0.2644946805770341	0.36951553368170614	0.3109695521841654	0.37315783235975236	0.4026147372907904	0.28266673879814597	0.2771551360160497	0.38273564321951564	0.5019887207016096	0.4058250306870677	0.38682383807060233	0.3273023311759573	0.3127650591791892	0.3990105194101087	0.44113145204338283	0.42007098572674567	0.42007098572674567	0.42007098572674567	0.42007098572674567	0.42007098572674567	0.42007098572674567	0.42007098572674567
0.30817508025704593	0.24810629098590198	0.26027559913758735	0.17189241160481827	0.1425843555524819	0.18094793012611513	0.16573197636263576	0.18822757360648287	0.22189848072583238	0.09969418662040354	0.2535010500950656	0.25176310443894684	0.2526320772670062	0.2526320772670062	0.2526320772670062	0.2526320772670062	0.2526320772670062	0.2526320772670062	0.2526320772670062	0.2526320772670062	0.2526320772670062	0.2526320772670062	0.2526320772670062	0.2526320772670062	0.2526320772670062	0.2526320772670062	0.2526320772670062	0.2526320772670062	0.2526320772670062	0.2526320772670062	0.2526320772670062	0.2526320772670062	0.2526320772670062	0.2526320772670062	0.2526320772670062	0.2526320772670062	0.2526320772670062	0.2526320772670062	0.2526320772670062	0.2526320772670062	0.2526320772670062	0.2526320772670062	0.2526320772670062	0.2526320772670062	0.2526320772670062	0.2526320772670062	0.2526320772670062	0.2526320772670062	0.2526320772670062	0.2526320772670062
0.18121473763142748	0.1646142096468958	0.2641985716557046	0.27619362676940806	0.15618714198200492	0.17001239691022912	0.17602405040636726	0.2057017654498811	0.24163878869451344	0.17468026832259803	0.1377438734625462	0.21830685600102476	0.18765419979635317	0.35279562535004394	0.1964980308895899	0.20304941168398627	0.13368791549004322	0.16130360635112873	0.1403206678388773	0.15509700268005466	0.12056547928870878	0.13340970147010084	0.2550494300170169	0.23388599584705091	0.2234773092537195	0.20397136926445827	0.29676841812177995	0.1752461674024483	0.2689633814679654	0.1978590389461362	0.1481770358546346	0.22827703454949402	0.15920727457287445	0.166391297509539	0.15803947731343848	0.3053027761312633	0.1731286022714898	0.18103935685746553	0.19302775210483555	0.22285824098304918	0.18653075873202365	0.2046944998575364	0.2046944998575364	0.2046944998575364	0.2046944998575364	0.2046944998575364	0.2046944998575364	0.2046944998575364	0.2046944998575364	0.2046944998575364
0.19998743065887872	0.3128951243186732	0.23308369827931494	0.2692074463055975	0.2574948515167598	0.24624349758341088	0.30894433807389954	0.20897195826269452	0.2548678454839095	0.22393234212921181	0.20720389625926344	0.30248595803342515	0.25402083628168765	0.2343480851072119	0.32267330252653065	0.29864881340698274	0.2766396920688325	0.25612072325078755	0.28337923948787086	0.2599423657418523	0.22140216999399867	0.24637075146785312	0.34336823958864604	0.22048251527952928	0.2648444237920486	0.23734310341284676	0.2836003082069845	0.22668244497996012	0.31644357227960684	0.28529120554419585	0.30956822691303987	0.3013528313260209	0.2647792215052658	0.33874149131276343	0.333304084394799	0.18884080336960787	0.2758932492195531	0.2571784340229982	0.23546206750325274	0.2895694252030142	0.31054754517038996	0.2412216850782183	0.26258301113107724	0.2277104736932426	0.25721773106045914	0.24246410237685087	0.24246410237685087	0.24246410237685087	0.24246410237685087	0.24246410237685087
0.036749588363612445	0.0	0.0	0.10714285712093913	0.0	0.0	0.0	0.0	0.0	0.0	0.06426833736339127	0.011018536265997319	0.0	0.00023766384537119415	0.10306987621546976	0.0	0.0	0.0	0.0	0.0	0.0	0.0	0.0	0.004072980905469354	0.0	0.0	0.0	0.10596521451707737	0.08314831523089287	0.0	0.0	0.0	0.0	0.0	0.0	0.21428571424187826	0.10714285712093913	0.0	0.0	0.0	0.0	0.0	0.0	0.0	0.0	0.0	0.0	0.0	0.0	0.0
0.24401679694670805	0.19143592800425555	0.16896070505194954	0.26826569157990504	0.2427730018928623	0.12164448936426385	0.1753155089624091	0.23481978061656825	0.20931078412148973	0.1314830238646682	0.17266944497549197	0.08847904711805012	0.2159752640256361	0.3634700060828016	0.15667354971068248	0.14340214640149765	0.14415243458352273	0.259634952354791	0.20646275269670755	0.15627266022701775	0.15835366150152141	0.1251775315022928	0.1954575575112574	0.16629988483560984	0.21346531997460344	0.23015125547106913	0.13693730801930595	0.14349124513452213	0.1415616638364246	0.16726016071419736	0.09910107255004073	0.15664655597507143	0.04362588137703299	0.07065984296131017	0.14085682800379845	0.1961452943250303	0.13643014578394125	0.11240680519941063	0.11993046122176701	0.20324953661789102	0.20471385625958258	0.14777196687360766	0.1134623083542139	0.13061713761391078	0.13061713761391078	0.13061713761391078	0.13061713761391078	0.13061713761391078	0.13061713761391078	0.13061713761391078
0.41192826802939064	0.4191841663171738	0.45573870346475176	0.44861536086527115	0.3845796285116381	0.33727612894470776	0.41296143854634826	0.4880704006269515	0.3860542807787515	0.3813156829916435	0.3759221153192845	0.42613123201600617	0.36327869973037896	0.4682129812740484	0.3597038344829066	0.5313146350803873	0.496861533854926	0.40594247927786536	0.4467489728784493	0.3269667517735556	0.36266008943141437	0.5264739494940707	0.5488675173554083	0.4531228792037104	0.37461309184326375	0.4516364425338848	0.5294752622554272	0.376317307054144	0.4444537960398091	0.42730438836292156	0.5336401252469909	0.361491644018408	0.5115774502524912	0.5029647975013677	0.37427037571692984	0.5365927280631079	0.4216995042439232	0.4201795349225401	0.5214433105192972	0.42677333899363673	0.4741083247564669	0.4741083247564669	0.4741083247564669	0.4741083247564669	0.4741083247564669	0.4741083247564669	0.4741083247564669	0.4741083247564669	0.4741083247564669	0.4741083247564669
0.19204010097361143	0.28769755359838206	0.17316401814436053	0.3011628426510778	0.12321772843899052	0.2442395035734258	0.28632439951608185	0.3147180754503461	0.2182196554119905	0.312488009675515	0.2785583060045889	0.3065627120007962	0.22728031966582077	0.20841821076849315	0.5311225811477239	0.3458659503505976	0.2031005886721988	0.13283856519658335	0.2534828670125567	0.25755273130241035	0.34572867337151253	0.25048292377765735	0.2542655969714569	0.20905628522951472	0.2102004853736297	0.25733474294243036	0.1964980235788784	0.2441448035046301	0.30302515104940536	0.23163568243934055	0.2640691339532051	0.27330823581938246	0.21625572147274583	0.34401039187914134	0.30217753568632255	0.2895017820451243	0.1645884985664792	0.1257902554986074	0.12088087632610646	0.25899710095484624	0.15868415688158657	0.20884062891821642	0.20884062891821642	0.20884062891821642	0.20884062891821642	0.20884062891821642	0.20884062891821642	0.20884062891821642	0.20884062891821642	0.20884062891821642
0.12352269025452685	0.1337447166371479	0.16006621888475261	0.06772460417163456	0.12887906678093278	0.2016418466785716	0.14509546832730472	0.08742314488978287	0.08670847341783162	0.12734518088752672	0.1469818384319573	0.06713613019408601	0.07144921319513224	0.09645944867720128	0.11497181042783086	0.1187461399270821	0.1133673942821412	0.12588944786895473	0.13397997032385445	0.16283119383107977	0.0895723058083133	0.16007305587452778	0.13652033233263755	0.13726499453968302	0.09915783849325853	0.12357527569125394	0.058126980830676196	0.11776907452101072	0.045421785593890956	0.1412307672859839	0.09804021639877947	0.0636826847519452	0.06381439666828875	0.12233397508581607	0.11969290698263677	0.08366152565831916	0.09552872167397711	0.03534091473332946	0.06214361242218383	0.06033867684231504	0.12063635175454142	0.08348332553452044	0.07419096397675572	0.1369822895364259	0.10172473309367766	0.125059858168755	0.09745008772794868	0.06989412845693703	0.11431698154365036	0.08299297954160222
0.4332344798539958	0.08846208665945501	0.14891190223528633	0.2725553396074537	0.44504326945726025	0.09437524473313069	0.09091900525709704	0.21476411879310175	0.16147678496109646	0.05799289697818931	0.12709967684820103	0.08746276578106335	0.054536657502155646	0.1624761058394881	0.18083868963580238	0.3081400426478408	0.10026908592148451	0.3396568814845436	0.29311824132438863	0.18183801051419407	0.18083868963580238	0.06508773520877216	0.18203968667803144	0.0	0.27209527242536014	0.15480574342364015	0.08444963988347806	0.09091900525709704	0.17248792984980654	0.09291764701388033	0.0	0.24438920584992097	0.27030009760762913	0.37869782044232814	0.09091900525709704	0.1909864150147442	0.5892979385593282	0.05799289697818931	0.5223787574362858	0.2727570157712911	0.054536657502155646	0.38503656745987735	0.2634069351069036	0.11028090967141493	0.1273013530120384	0.0009993208783916603	0.18183801051419407	0.09926976504309284	0.09091900525709704	0.04593410458316623
0.5982303999843609	0.5614385370749633	0.5118798277762631	0.6210224264303504	0.5282732257713525	0.576913281717389	0.6530936047264179	0.6140032587127168	0.5824484965176798	0.617976756555976	0.5934591647048927	0.7052738959605438	0.6432980076276044	0.7266301847966321	0.5130603361921153	0.6068376052973465	0.5807331302937891	0.7139143612200304	0.6341223041651726	0.7192699171830406	0.6321767079939866	0.5955142782324067	0.5563144047994791	0.5878684174097976	0.6218431516035534	0.5563828795116885	0.5042531617298036	0.5373436246173096	0.6646769084757745	0.6295549982626435	0.5011596880424549	0.5067660956218684	0.6633677509795994	0.5900774695414144	0.6084111971105673	0.6595220723022561	0.6531321153082025	0.6980691355776231	0.5859530377656114	0.6359153304310108	0.5837120273147179	0.6212820108207726	0.5538859327023486	0.5641899944486135	0.5526858308692081	0.48507628407876696	0.5720896660737277	0.6794002058239671	0.7775398564567997	0.6262697134436696
0.16823079882874145	0.14497243456930142	0.17170236540009132	0.14272423582491206	0.18557702472579832	0.16757548619376733	0.21153599673948884	0.18521042114681754	0.18846037189061482	0.1962900989546434	0.21458610068601422	0.19357838298728935	0.1077527153667208	0.187837703422616	0.1794510785326218	0.16648576601938642	0.1325230158114463	0.19185302157298612	0.12530579841259773	0.12379891760825597	0.11266777336016179	0.13263526504495746	0.23421137728812252	0.1386501152964454	0.11284445555356752	0.23966285712260063	0.17661312451432687	0.16296666771688628	0.16529666315206226	0.18815922382634764	0.1856532266963273	0.1428560106574569	0.11141217552846507	0.12058749768991224	0.14191731756023335	0.16890262852760993	0.15549922484908446	0.11858725129530764	0.17978132879552397	0.17952408234821532	0.14582389192824025	0.19255881655657703	0.15959485710901639	0.1787837201966349	0.15092542094136452	0.15666291009828626	0.174232783137616	0.16453295211120403	0.13084679669802884	0.16306419986098095
0.2513959219967812	0.2719412485083159	0.29905451686802714	0.18712142818247202	0.2840671686983353	0.21446417203428192	0.18915944470563514	0.3037904364965941	0.17041766236657005	0.22079744348985633	0.34943993005851165	0.26495598798149167	0.1915656946033687	0.18159685730776062	0.2515379021160212	0.23681992084145279	0.2294177201077622	0.2821758858700707	0.25151795851584363	0.23476948311411475	0.1477497654093602	0.1936929150627279	0.20464359004933697	0.2105575945771905	0.19713485380085727	0.27114660259895496	0.2490737836015277	0.18615234384011645	0.17470519873090207	0.28985133893831094	0.19125033646841225	0.1968001297814482	0.19811820543240816	0.2442913873158665	0.24912691990528874	0.2988313167988546	0.23545870106353614	0.15646304696662264	0.3109797875888017	0.22368467976179898	0.2687957410305052	0.2157353098741808	0.2314327135244802	0.23340006024125357	0.3273541313648372	0.22276391244521498	0.27023164685343015	0.2134134442606875	0.24860372003726017	0.3090559034046431
0.731034525144785	0.7563633007836289	0.6462013826213605	0.5575258342667078	0.6584558533807991	0.6460713244946357	0.6289239095572228	0.6526413181329975	0.6268620360427425	0.6916514091204625	0.63895525012261	0.6928823199441175	0.7511772848374453	0.6617044245456832	0.6671561365039963	0.7062572483589702	0.571318295760216	0.6169029895047822	0.705127474126126	0.5581643496135968	0.64959152262857	0.5583256973878798	0.6973568078747289	0.600228956025525	0.7390178839586722	0.5746774205852282	0.5944338806501314	0.5545143033713332	0.6293979172988304	0.6636326547325907	0.6356664207089222	0.6403606835899885	0.6701271787648024	0.7477046969001916	0.6708191972321692	0.6869266416624135	0.5981626487692151	0.6925724630893676	0.6847769518693455	0.7199219815060431	0.6892151941334422	0.6865555769855928	0.7415888882725722	0.7140722326290825	0.7140722326290825	0.7140722326290825	0.7140722326290825	0.7140722326290825	0.7140722326290825	0.7140722326290825
0.11316952509783665	0.09812002463871043	0.12957576306601595	0.04501147946270832	0.21128416871643446	0.13083288121136735	0.052281658698763576	0.10534941843333542	0.16860357129865244	0.17799707853539323	0.17622234971030296	0.17710971412284812	0.17710971412284812	0.17710971412284812	0.17710971412284812	0.17710971412284812	0.17710971412284812	0.17710971412284812	0.17710971412284812	0.17710971412284812	0.17710971412284812	0.17710971412284812	0.17710971412284812	0.17710971412284812	0.17710971412284812	0.17710971412284812	0.17710971412284812	0.17710971412284812	0.17710971412284812	0.17710971412284812	0.17710971412284812	0.17710971412284812	0.17710971412284812	0.17710971412284812	0.17710971412284812	0.17710971412284812	0.17710971412284812	0.17710971412284812	0.17710971412284812	0.17710971412284812	0.17710971412284812	0.17710971412284812	0.17710971412284812	0.17710971412284812	0.17710971412284812	0.17710971412284812	0.17710971412284812	0.17710971412284812	0.17710971412284812	0.17710971412284812
0.514891203034127	0.5981145347482513	0.519789452010547	0.5208833381082055	0.5598062783470897	0.4081467691162968	0.48397652373169325	0.48397652373169325	0.48397652373169325	0.48397652373169325	0.48397652373169325	0.48397652373169325	0.48397652373169325	0.48397652373169325	0.48397652373169325	0.48397652373169325	0.48397652373169325	0.48397652373169325	0.48397652373169325	0.48397652373169325	0.48397652373169325	0.48397652373169325	0.48397652373169325	0.48397652373169325	0.48397652373169325	0.48397652373169325	0.48397652373169325	0.48397652373169325	0.48397652373169325	0.48397652373169325	0.48397652373169325	0.48397652373169325	0.48397652373169325	0.48397652373169325	0.48397652373169325	0.48397652373169325	0.48397652373169325	0.48397652373169325	0.48397652373169325	0.48397652373169325	0.48397652373169325	0.48397652373169325	0.48397652373169325	0.48397652373169325	0.48397652373169325	0.48397652373169325	0.48397652373169325	0.48397652373169325	0.48397652373169325	0.48397652373169325
0.0	0.10826680408630592	0.0	0.0	0.06816318071991188	0.0	0.10778755319883304	0.023667494862589192	0.0	0.041917296890531225	0.051960290353411105	0.12408663473674496	0.012216105152621727	0.1480346108375524	0.005554739800540096	0.10814699136443769	0.002053298967873631	0.0	0.05606688828915837	0.06599006903017003	0.041917296890531225	0.10802717864256947	0.0005936812371956665	0.0	0.0	0.021614195894715565	0.002053298967873631	0.09605069893368416	0.054013589321284736	0.00011981272186821518	0.0	0.021614195894715565	0.09196772254839401	0.09593088621181596	0.005554739800540096	0.0756277852160003	0.0405912625082702	0.0405912625082702	0.0405912625082702	0.0405912625082702	0.0405912625082702	0.0405912625082702	0.0405912625082702	0.0405912625082702	0.0405912625082702	0.0405912625082702	0.0405912625082702	0.0405912625082702	0.0405912625082702	0.0405912625082702
0.26991345653778037	0.2999210242190049	0.24031918338844202	0.2077293258390776	0.24543712985262855	0.23216704288567913	0.20645215971402622	0.26917395270786876	0.2559476420563953	0.28746365580283356	0.2522805087665908	0.21153524235726776	0.19560483822620733	0.2003242313086938	0.2222000830364901	0.19682693329755602	0.22421320537050132	0.19344368492235697	0.2656075930585164	0.2847653209742038	0.2723859753276076	0.2661977392841884	0.15089892200442875	0.25296224655069544	0.22170219916053358	0.23979189866626663	0.23370460417847883	0.23674825142237274	0.23674825142237274	0.23674825142237274	0.23674825142237274	0.23674825142237274	0.23674825142237274	0.23674825142237274	0.23674825142237274	0.23674825142237274	0.23674825142237274	0.23674825142237274	0.23674825142237274	0.23674825142237274	0.23674825142237274	0.23674825142237274	0.23674825142237274	0.23674825142237274	0.23674825142237274	0.23674825142237274	0.23674825142237274	0.23674825142237274	0.23674825142237274	0.23674825142237274
0.0932655899145338	0.12951542776098768	0.14236961196722717	0.09489404631219557	0.1094652001360476	0.1067460822488887	0.09222741295324409	0.19558867692287915	0.08944610380763776	0.0923572464658289	0.09248786036895529	0.14974177039313258	0.05792819307342548	0.07065059109862759	0.13574923726425817	0.049248098141223995	0.1517152961459607	0.12289116181749389	0.122070494213114	0.06925200709866947	0.09566125065589173	0.09566125065589173	0.09566125065589173	0.09566125065589173	0.09566125065589173	0.09566125065589173	0.09566125065589173	0.09566125065589173	0.09566125065589173	0.09566125065589173	0.09566125065589173	0.09566125065589173	0.09566125065589173	0.09566125065589173	0.09566125065589173	0.09566125065589173	0.09566125065589173	0.09566125065589173	0.09566125065589173	0.09566125065589173	0.09566125065589173	0.09566125065589173	0.09566125065589173	0.09566125065589173	0.09566125065589173	0.09566125065589173	0.09566125065589173	0.09566125065589173	0.09566125065589173	0.09566125065589173
0.3574813755490302	0.28296843146041106	0.2639107512151174	0.2836824259418134	0.26423202251878886	0.2753457731738866	0.35636491112490265	0.3651081089284721	0.3064499468462407	0.2873603066255414	0.2467287825415955	0.27101603041223954	0.22981648035312738	0.2612082713719937	0.2607371226940871	0.2727267618074096	0.31625504072533334	0.29251287128593473	0.3387992926366629	0.29885734738014336	0.22943816315173107	0.21260946154793794	0.3054923805636258	0.33208595788314277	0.3125316005788671	0.350238217249268	0.23787342467743902	0.28175281641323124	0.31815029598252487	0.2466755240622294	0.27821907017477515	0.20806939136729977	0.27393731910709984	0.34018509823605075	0.2974904061758835	0.2899108504623062	0.2540273634141879	0.27196910693824705	0.27196910693824705	0.27196910693824705	0.27196910693824705	0.27196910693824705	0.27196910693824705	0.27196910693824705	0.27196910693824705	0.27196910693824705	0.27196910693824705	0.27196910693824705	0.27196910693824705	0.27196910693824705
0.22834147139112962	0.37674484622252846	0.29507950259529214	0.22944973751562633	0.2846581717347281	0.2907403409729957	0.22079403393359914	0.2653173523197145	0.2597155180937702	0.2640134478132059	0.3391274115376434	0.2593397437217799	0.2514338045995476	0.31956491446614277	0.38390608621504463	0.35701527787436577	0.27294864872692043	0.2963790971771586	0.31594693907770655	0.25190856115426147	0.29147574408817506	0.24451319837540214	0.24683258020309456	0.290103498437187	0.2596325914759488	0.2731555662863954	0.18581165527503912	0.24233149183428138	0.28762035222245114	0.27919186657063666	0.2624596821007292	0.3390571779119469	0.300758430006338	0.300758430006338	0.300758430006338	0.300758430006338	0.300758430006338	0.300758430006338	0.300758430006338	0.300758430006338	0.300758430006338	0.300758430006338	0.300758430006338	0.300758430006338	0.300758430006338	0.300758430006338	0.300758430006338	0.300758430006338	0.300758430006338	0.300758430006338
0.4240234792073785	0.38320041215544615	0.27152182771210276	0.28839920395329965	0.5306799588661519	0.24763434528278483	0.26301383237109055	0.2677688759354021	0.1339695580193006	0.17900655752478767	0.19020754263599754	0.14159215048722265	0.22178631422129735	0.11741771110967245	0.179118231887476	0.4162862202969626	0.1310194245174732	0.36349114432269997	0.10347399546776422	0.16662787811134433	0.2231501937635921	0.2385518253771293	0.2842691587974742	0.2215937014813346	0.26660322358588107	0.1680591466701766	0.1275939222148075	0.34119056539167397	0.12962682460469827	0.23228958540319125	0.20955091747203852	0.33024390243765306	0.07709421953313411	0.23617635577146676	0.15663528765230045	0.15663528765230045	0.15663528765230045	0.15663528765230045	0.15663528765230045	0.15663528765230045	0.15663528765230045	0.15663528765230045	0.15663528765230045	0.15663528765230045	0.15663528765230045	0.15663528765230045	0.15663528765230045	0.15663528765230045	0.15663528765230045	0.15663528765230045
0.23875026322407097	0.22139314155847503	0.21040373674619547	0.25313868922701543	0.33142297667589643	0.3154607101236623	0.25138806437273414	0.3173932248120041	0.26201238224172047	0.18077653374983094	0.32722701183520597	0.150199394812805	0.28383364642210335	0.31056444621541307	0.2387314074345983	0.2727443963995161	0.2818543626490542	0.4537011381778024	0.3612050773665312	0.3330249450208195	0.2594592840822476	0.2252112454187337	0.24233526475049066	0.24233526475049066	0.24233526475049066	0.24233526475049066	0.24233526475049066	0.24233526475049066	0.24233526475049066	0.24233526475049066	0.24233526475049066	0.24233526475049066	0.24233526475049066	0.24233526475049066	0.24233526475049066	0.24233526475049066	0.24233526475049066	0.24233526475049066	0.24233526475049066	0.24233526475049066	0.24233526475049066	0.24233526475049066	0.24233526475049066	0.24233526475049066	0.24233526475049066	0.24233526475049066	0.24233526475049066	0.24233526475049066	0.24233526475049066	0.24233526475049066
0.14489967303220044	0.06090955710345925	0.1800748675302103	0.12612592597301048	0.12578290623154964	0.1533693794882443	0.08142687949501205	0.08265055378558435	0.12472886268766158	0.02103183483494971	0.10406204686705582	0.04453657512849217	0.16401124907775377	0.25060334510360893	0.1044732102583538	0.12059112013249845	0.19942420816154527	0.043183585022025996	0.10760762106223727	0.2218589040714914	0.19500215702481466	0.1781592991084705	0.16268708439395788	0.1458013013935857	0.16770586816847668	0.08759677355640719	0.11839898523266791	0.1563391014771466	0.10401590121907485	0.17069123540742506	0.26538083449417765	0.1201602278204312	0.23573963656981886	0.2146233906474111	0.09762841003670089	0.09182322408453038	0.31852707354828136	0.19125943260079867	0.10035010755102218	0.08496540715624093	0.10141919947862234	0.09319230331743164	0.09319230331743164	0.09319230331743164	0.09319230331743164	0.09319230331743164	0.09319230331743164	0.09319230331743164	0.09319230331743164	0.09319230331743164
0.1523903181887233	0.07887160467033916	0.15358037394337948	0.1803997227193629	0.15263761233725356	0.14672139513651775	0.15057834129925113	0.15680249073719257	0.15061290135901592	0.18714741895833453	0.16176491479503655	0.14236851442101464	0.19423369662700635	0.19341409515905786	0.1610679255523359	0.21125758754408763	0.12303031716812585	0.19081361495135907	0.13396482607579593	0.16711280095284378	0.1664033265392929	0.15333813228667292	0.21375112481683176	0.1930703635904784	0.14777826994564427	0.17042431676806136	0.17042431676806136	0.17042431676806136	0.17042431676806136	0.17042431676806136	0.17042431676806136	0.17042431676806136	0.17042431676806136	0.17042431676806136	0.17042431676806136	0.17042431676806136	0.17042431676806136	0.17042431676806136	0.17042431676806136	0.17042431676806136	0.17042431676806136	0.17042431676806136	0.17042431676806136	0.17042431676806136	0.17042431676806136	0.17042431676806136	0.17042431676806136	0.17042431676806136	0.17042431676806136	0.17042431676806136
0.21158624764459963	0.15013743671769378	0.169486127939968	0.1948463518323348	0.23725557684046403	0.19237178291787532	0.20407150674797664	0.2328010000492885	0.14935563290434295	0.34539583518277694	0.2886790764368652	0.32727516429338854	0.21788805017827137	0.2092452483058506	0.16592748249336592	0.09729413896433234	0.12248079603494998	0.1860625499496345	0.22911404409937955	0.16060416375867706	0.16867108728193314	0.15012682317842876	0.2199392007545036	0.16880176871120664	0.24680289834487706	0.10913563584510833	0.20235237929199212	0.1415401409665547	0.27548190591775806	0.21095243902281433	0.2432171724702862	0.2432171724702862	0.2432171724702862	0.2432171724702862	0.2432171724702862	0.2432171724702862	0.2432171724702862	0.2432171724702862	0.2432171724702862	0.2432171724702862	0.2432171724702862	0.2432171724702862	0.2432171724702862	0.2432171724702862	0.2432171724702862	0.2432171724702862	0.2432171724702862	0.2432171724702862	0.2432171724702862	0.2432171724702862
0.3273561345546579	0.3599710013172498	0.17655636353348922	0.27461853182929347	0.27550283417080096	0.3318160036441778	0.25034213973389174	0.34942903823118693	0.3349969555531653	0.246745597643846	0.29472084631738227	0.2363068902508586	0.2906507541640291	0.32559095492232026	0.4640963815459878	0.35844213274458736	0.36415841033923857	0.3383996441192542	0.35127902722924637	0.35127902722924637	0.35127902722924637	0.35127902722924637	0.35127902722924637	0.35127902722924637	0.35127902722924637	0.35127902722924637	0.35127902722924637	0.35127902722924637	0.35127902722924637	0.35127902722924637	0.35127902722924637	0.35127902722924637	0.35127902722924637	0.35127902722924637	0.35127902722924637	0.35127902722924637	0.35127902722924637	0.35127902722924637	0.35127902722924637	0.35127902722924637	0.35127902722924637	0.35127902722924637	0.35127902722924637	0.35127902722924637	0.35127902722924637	0.35127902722924637	0.35127902722924637	0.35127902722924637	0.35127902722924637	0.35127902722924637
0.1864785804394202	0.11163931006970358	0.11219936867279885	0.19175260945593953	0.0767105419240148	0.060560997286563244	0.04665018602659308	0.12599620172562517	0.1027517523055672	0.06458319243715831	0.11394943485834307	0.08542828560543027	0.15561913249067497	0.14025204912678618	0.05015173815988187	0.09588333732102523	0.08568490453070753	0.10853783809394806	0.15143915544479428	0.06853826852195054	0.10659111019717439	0.07224562455534017	0.04267243899288242	0.061102648645881004	0.14024201629587568	0.11787481627652079	0.14318545726474943	0.15895588087026866	0.12296351062417989	0.14095969574722428	0.14095969574722428	0.14095969574722428	0.14095969574722428	0.14095969574722428	0.14095969574722428	0.14095969574722428	0.14095969574722428	0.14095969574722428	0.14095969574722428	0.14095969574722428	0.14095969574722428	0.14095969574722428	0.14095969574722428	0.14095969574722428	0.14095969574722428	0.14095969574722428	0.14095969574722428	0.14095969574722428	0.14095969574722428	0.14095969574722428
0.3279065798494573	0.3128561187942844	0.28456593271712943	0.25977640410200975	0.30405480951924685	0.30585081633611944	0.2659167109716156	0.2634784300592537	0.3025416573623616	0.226792601903694	0.3354780415856386	0.31187993636808203	0.21717898695080876	0.1847440455144831	0.2634330882596059	0.1752071556896531	0.23890069193851443	0.2330481107687542	0.24269279863275117	0.26483401653728605	0.31278584406917836	0.27314663429681396	0.2929662391829962	0.2929662391829962	0.2929662391829962	0.2929662391829962	0.2929662391829962	0.2929662391829962	0.2929662391829962	0.2929662391829962	0.2929662391829962	0.2929662391829962	0.2929662391829962	0.2929662391829962	0.2929662391829962	0.2929662391829962	0.2929662391829962	0.2929662391829962	0.2929662391829962	0.2929662391829962	0.2929662391829962	0.2929662391829962	0.2929662391829962	0.2929662391829962	0.2929662391829962	0.2929662391829962	0.2929662391829962	0.2929662391829962	0.2929662391829962	0.2929662391829962
0.05450791521899138	0.09933074005252468	0.11513412563303958	0.13598487542773818	0.07375737048011805	0.055827960028978885	0.07175222756449412	0.13494765354127158	0.13979718125169954	0.08106678549955368	0.1464322776780955	0.06659408107409	0.05874320523064159	0.07154953388892865	0.05712223314602467	0.1531014310582534	0.060555628367117864	0.039796494499728635	0.04927655594558965	0.07940841876848004	0.08307683183544394	0.11244652493794086	0.0718025961115434	0.017671078234775192	0.051887568806318125	0.0907689948332049	0.07132828181976152	0.07132828181976152	0.07132828181976152	0.07132828181976152	0.07132828181976152	0.07132828181976152	0.07132828181976152	0.07132828181976152	0.07132828181976152	0.07132828181976152	0.07132828181976152	0.07132828181976152	0.07132828181976152	0.07132828181976152	0.07132828181976152	0.07132828181976152	0.07132828181976152	0.07132828181976152	0.07132828181976152	0.07132828181976152	0.07132828181976152	0.07132828181976152	0.07132828181976152	0.07132828181976152
0.18832529723460145	0.18054334838622826	0.15893587717538307	0.17334487818991903	0.09826254999747906	0.14512333491233056	0.14698433529592592	0.1394963404544539	0.11643167049773176	0.15033501786547737	0.10402418787370736	0.10044542926955481	0.18675708230283444	0.11391586348189489	0.07943835064803267	0.157079892905534	0.14379331666394068	0.13708813245080553	0.22639680819907607	0.1225495998797914	0.16365648225188142	0.07400673709131782	0.09956308828999069	0.1121388126015119	0.1058509504457513	0.1058509504457513	0.1058509504457513	0.1058509504457513	0.1058509504457513	0.1058509504457513	0.1058509504457513	0.1058509504457513	0.1058509504457513	0.1058509504457513	0.1058509504457513	0.1058509504457513	0.1058509504457513	0.1058509504457513	0.1058509504457513	0.1058509504457513	0.1058509504457513	0.1058509504457513	0.1058509504457513	0.1058509504457513	0.1058509504457513	0.1058509504457513	0.1058509504457513	0.1058509504457513	0.1058509504457513	0.1058509504457513
0.21212070824011897	0.1804020825088123	0.2959453913354028	0.21870012159209856	0.1660183205072329	0.21631474813585472	0.240949759225861	0.18888010039431744	0.18154346262912743	0.15749444879643734	0.28168473043035097	0.2377366775078152	0.25769152394773565	0.21130777488831437	0.2971400896540726	0.2015332743926186	0.16972375851153015	0.18564152369108905	0.20076833139214625	0.207325842870714	0.2539525110283672	0.2215303952586141	0.2263276364579975	0.23900220478479947	0.23266492062139849	0.23266492062139849	0.23266492062139849	0.23266492062139849	0.23266492062139849	0.23266492062139849	0.23266492062139849	0.23266492062139849	0.23266492062139849	0.23266492062139849	0.23266492062139849	0.23266492062139849	0.23266492062139849	0.23266492062139849	0.23266492062139849	0.23266492062139849	0.23266492062139849	0.23266492062139849	0.23266492062139849	0.23266492062139849	0.23266492062139849	0.23266492062139849	0.23266492062139849	0.23266492062139849	0.23266492062139849	0.23266492062139849
0.08671795545474453	0.08206982428968435	0.21618331287051878	0.11222868173017506	0.18824048373834298	0.16679097478501492	0.16835705962728295	0.14663773019309057	0.13819789037310012	0.20837254306268319	0.20965023283006073	0.12651987747248086	0.18065268694094047	0.14418828608503906	0.17838458272912341	0.16881866704652554	0.15848564666487763	0.14193921597048745	0.1523202942595263	0.14180191395735267	0.20304824479042033	0.1893764478287437	0.10738348817157543	0.14837996800015957	0.14837996800015957	0.14837996800015957	0.14837996800015957	0.14837996800015957	0.14837996800015957	0.14837996800015957	0.14837996800015957	0.14837996800015957	0.14837996800015957	0.14837996800015957	0.14837996800015957	0.14837996800015957	0.14837996800015957	0.14837996800015957	0.14837996800015957	0.14837996800015957	0.14837996800015957	0.14837996800015957	0.14837996800015957	0.14837996800015957	0.14837996800015957	0.14837996800015957	0.14837996800015957	0.14837996800015957	0.14837996800015957	0.14837996800015957
0.3946912917239564	0.3320800859625191	0.29840897939003236	0.36806456140378857	0.3447307397032842	0.35421342212660384	0.31629590465911184	0.2460871470154586	0.3217223527021114	0.27241776541373275	0.20595537646325546	0.26978035638927805	0.27580225942841263	0.3556221982842298	0.2782114153165125	0.2972886660106449	0.2998791193496777	0.36942297773640653	0.26919619497481395	0.3533378085049028	0.29998040716207325	0.27857328471658477	0.2960030665999227	0.3461616516097444	0.3210823591048335	0.3210823591048335	0.3210823591048335	0.3210823591048335	0.3210823591048335	0.3210823591048335	0.3210823591048335	0.3210823591048335	0.3210823591048335	0.3210823591048335	0.3210823591048335	0.3210823591048335	0.3210823591048335	0.3210823591048335	0.3210823591048335	0.3210823591048335	0.3210823591048335	0.3210823591048335	0.3210823591048335	0.3210823591048335	0.3210823591048335	0.3210823591048335	0.3210823591048335	0.3210823591048335	0.3210823591048335	0.3210823591048335
0.2638111756843594	0.20038030536910167	0.2749802352984641	0.2181896008466949	0.16608725722707587	0.2646212788716365	0.17419937986029102	0.1632166464758355	0.17099272305558397	0.20755254096325404	0.21013003908482342	0.19760817655901144	0.15133264261233337	0.2583520299750162	0.18917259114993765	0.21046347684464128	0.22497962077616396	0.1298188989529738	0.18995086592268712	0.19629451727128872	0.2245815864534437	0.13417035474065453	0.23744944883013736	0.17333237918867478	0.1771244854084594	0.2072605113947835	0.27109086067845317	0.1821084901900755	0.2821854930125323	0.20135507174729347	0.24177028237991288	0.24177028237991288	0.24177028237991288	0.24177028237991288	0.24177028237991288	0.24177028237991288	0.24177028237991288	0.24177028237991288	0.24177028237991288	0.24177028237991288	0.24177028237991288	0.24177028237991288	0.24177028237991288	0.24177028237991288	0.24177028237991288	0.24177028237991288	0.24177028237991288	0.24177028237991288	0.24177028237991288	0.24177028237991288
0.2509584089124513	0.23361199506973543	0.11034241565019612	0.12143586490154279	0.13168197897547215	0.19820524877883267	0.1709680195494454	0.16406997366762305	0.14470076489351497	0.19528573566781118	0.13600396317531985	0.1633621488332401	0.1509860703573733	0.13712488116490984	0.14195378243744483	0.12720854097467976	0.12999037192500212	0.12568857100260633	0.1583891600730897	0.1522558363930453	0.10688553803751182	0.13473636325158758	0.1631258302909625	0.1910305462454973	0.1213149158857494	0.14313434646049508	0.2019422130928931	0.2319307602931244	0.1464259041997746	0.14400696794898316	0.15071976335070672	0.14736336564984492	0.14736336564984492	0.14736336564984492	0.14736336564984492	0.14736336564984492	0.14736336564984492	0.14736336564984492	0.14736336564984492	0.14736336564984492	0.14736336564984492	0.14736336564984492	0.14736336564984492	0.14736336564984492	0.14736336564984492	0.14736336564984492	0.14736336564984492	0.14736336564984492	0.14736336564984492	0.14736336564984492
0.03079197829840257	0.025150524457508337	0.05470395776158935	0.07020446096491244	0.04187651547407296	0.06897854360588561	0.026303080544289727	0.09189054867928047	0.05553278969653325	0.06230790883029294	0.059894163206015684	0.06898194193509029	0.04399189786267956	0.06648059291987936	0.02030392260114924	0.0761277574003828	0.015428106144148909	0.05796173959777389	0.029965934711392472	0.052270410689934425	0.046104982039678326	0.08600070170138613	0.06720626540427674	0.017329666255710127	0.023130153630234976	0.09591009213879861	0.08361219653863751	0.09550393905518016	0.0030819541867780726	0.0021126292186783046	0.0025972917027281884	0.0025972917027281884	0.0025972917027281884	0.0025972917027281884	0.0025972917027281884	0.0025972917027281884	0.0025972917027281884	0.0025972917027281884	0.0025972917027281884	0.0025972917027281884	0.0025972917027281884	0.0025972917027281884	0.0025972917027281884	0.0025972917027281884	0.0025972917027281884	0.0025972917027281884	0.0025972917027281884	0.0025972917027281884	0.0025972917027281884	0.0025972917027281884
0.10278367182797386	0.083244500186404	0.04688647847843722	0.051857578231159086	0.04942822670743927	0.046960061911086086	0.050303667193290706	0.038876717990418516	0.050258861117178394	0.05172324359425099	0.06097993972586909	0.09164192318845366	0.03066675343646625	0.07877798762955027	0.048793478080706734	0.06985042017247169	0.060498067026281285	0.08885030689633028	0.05297380304733657	0.11397988449470113	0.08347684377101887	0.08347684377101887	0.08347684377101887	0.08347684377101887	0.08347684377101887	0.08347684377101887	0.08347684377101887	0.08347684377101887	0.08347684377101887	0.08347684377101887	0.08347684377101887	0.08347684377101887	0.08347684377101887	0.08347684377101887	0.08347684377101887	0.08347684377101887	0.08347684377101887	0.08347684377101887	0.08347684377101887	0.08347684377101887	0.08347684377101887	0.08347684377101887	0.08347684377101887	0.08347684377101887	0.08347684377101887	0.08347684377101887	0.08347684377101887	0.08347684377101887	0.08347684377101887	0.08347684377101887
0.13939653131306454	0.036283050824333404	0.0314379206283964	0.01882971325704474	0.03469521669955162	0.030201901223177192	0.04078684134590187	0.032617463336073814	0.03139677820045206	0.00627657108568158	0.021977002763665838	0.033195367540081976	0.019305581010813828	0.022115433987385653	0.018198155410520788	0.03677809025443543	0.061396621115549305	0.050634704601877	0.050042955970452135	0.05390850562407763	0.04046199393763983	0.034052352264249436	0.03162145593568283	0.020221422719067166	0.04072380570206158	0.03451276209872838	0.02376964003275686	0.029141201065742618	0.029141201065742618	0.029141201065742618	0.029141201065742618	0.029141201065742618	0.029141201065742618	0.029141201065742618	0.029141201065742618	0.029141201065742618	0.029141201065742618	0.029141201065742618	0.029141201065742618	0.029141201065742618	0.029141201065742618	0.029141201065742618	0.029141201065742618	0.029141201065742618	0.029141201065742618	0.029141201065742618	0.029141201065742618	0.029141201065742618	0.029141201065742618	0.029141201065742618
0.07040900875385625	0.09652649375887616	0.05225846866213537	0.04791357881006204	0.057660944815728955	0.040835037471768934	0.03146059833080876	0.017391530065468126	0.023213533377067906	0.02091240143961387	0.04126920102419899	0.029582694278112345	0.046904012959095694	0.02686118916538358	0.02560313866230423	0.03567539273418773	0.040846356838723556	0.07823283592353426	0.03855415687349413	0.022685793750281763	0.0830667497923888	0.03476824917115908	0.0382021649961198	0.0375810441887171	0.0495268060318796	0.01674202162716271	0.05756193152513438	0.016588355073321924	0.06334109836279755	0.021295131853127956	0.04938844671714573	0.02935627144173634	0.03937235907944103	0.03937235907944103	0.03937235907944103	0.03937235907944103	0.03937235907944103	0.03937235907944103	0.03937235907944103	0.03937235907944103	0.03937235907944103	0.03937235907944103	0.03937235907944103	0.03937235907944103	0.03937235907944103	0.03937235907944103	0.03937235907944103	0.03937235907944103	0.03937235907944103	0.03937235907944103
0.15363633245753475	0.00012154831248066332	0.054796022748293954	0.0	0.054796022748293954	0.05491757106077463	0.0	0.12186356315602237	0.06043122764107973	0.11167509046800987	0.0	0.04916081775088592	0.052712979973939485	0.0	0.162358585920871	0.0811792929604355	0.0811792929604355	0.0811792929604355	0.0811792929604355	0.0811792929604355	0.0811792929604355	0.0811792929604355	0.0811792929604355	0.0811792929604355	0.0811792929604355	0.0811792929604355	0.0811792929604355	0.0811792929604355	0.0811792929604355	0.0811792929604355	0.0811792929604355	0.0811792929604355	0.0811792929604355	0.0811792929604355	0.0811792929604355	0.0811792929604355	0.0811792929604355	0.0811792929604355	0.0811792929604355	0.0811792929604355	0.0811792929604355	0.0811792929604355	0.0811792929604355	0.0811792929604355	0.0811792929604355	0.0811792929604355	0.0811792929604355	0.0811792929604355	0.0811792929604355	0.0811792929604355
0.11735486544359074	0.13559642315007628	0.09707885965652878	0.07419661681386473	0.07077473133481488	0.1503005476737432	0.08890479476814118	0.08453733279863243	0.08559635920482733	0.06221835167687471	0.07001553422232842	0.05192750722043197	0.04266351341235138	0.08175358107553037	0.07305161363594376	0.04248103404737318	0.04613270930644506	0.0544984477016761	0.07386536008409016	0.1223838116060009	0.04669892597093884	0.06576909346406283	0.06469069869208946	0.12708351065438195	0.09588710467323569	0.09588710467323569	0.09588710467323569	0.09588710467323569	0.09588710467323569	0.09588710467323569	0.09588710467323569	0.09588710467323569	0.09588710467323569	0.09588710467323569	0.09588710467323569	0.09588710467323569	0.09588710467323569	0.09588710467323569	0.09588710467323569	0.09588710467323569	0.09588710467323569	0.09588710467323569	0.09588710467323569	0.09588710467323569	0.09588710467323569	0.09588710467323569	0.09588710467323569	0.09588710467323569	0.09588710467323569	0.09588710467323569
0.06924519066806639	0.028791917047520318	0.010924094873118103	0.019786984551344623	0.03391994685872258	0.009721154679676105	0.02131284552544309	0.02319543155334326	0.05459043604513163	0.03509865502994837	0.021823957963880296	0.03291658674402609	0.04023167767926316	0.0423019774067991	0.03930073804216117	0.04062374864049129	0.04401827126202015	0.03920489925276962	0.021848189516804617	0.032452849071405436	0.022263463624713452	0.026219599393334115	0.05217403351882221	0.023477955125120225	0.037825994321971215	0.037825994321971215	0.037825994321971215	0.037825994321971215	0.037825994321971215	0.037825994321971215	0.037825994321971215	0.037825994321971215	0.037825994321971215	0.037825994321971215	0.037825994321971215	0.037825994321971215	0.037825994321971215	0.037825994321971215	0.037825994321971215	0.037825994321971215	0.037825994321971215	0.037825994321971215	0.037825994321971215	0.037825994321971215	0.037825994321971215	0.037825994321971215	0.037825994321971215	0.037825994321971215	0.037825994321971215	0.037825994321971215
0.07779077459271527	0.09715133425372574	0.05227847510985211	0.03958259970019765	0.04997866463918297	0.07423993804542678	0.054871590085993786	0.06030914453625633	0.03891747476576291	0.09156709213281485	0.0379103380788746	0.056396335965438575	0.07227387840085825	0.0848192946464654	0.05186890062023645	0.04977807298109658	0.07175296383332554	0.035846210986313166	0.05297909277254275	0.08873687790801561	0.08820313389081885	0.02360636968498524	0.024870081705549437	0.07267070998428886	0.04286317680415146	0.07011449171045246	0.04448102661953024	0.060898072501046896	0.049024753812493146	0.0562731234650152	0.052648938638754174	0.052648938638754174	0.052648938638754174	0.052648938638754174	0.052648938638754174	0.052648938638754174	0.052648938638754174	0.052648938638754174	0.052648938638754174	0.052648938638754174	0.052648938638754174	0.052648938638754174	0.052648938638754174	0.052648938638754174	0.052648938638754174	0.052648938638754174	0.052648938638754174	0.052648938638754174	0.052648938638754174	0.052648938638754174
0.028526156939943904	0.004477353108500871	0.024320863334521055	0.000353932798243593	0.013038072643562134	0.003650850172106369	0.020754230182229653	0.008419608147215065	0.019621332437648624	0.010112193925667473	0.03397927585567358	0.02049096400795913	0.08219675214795133	0.05134385807795523	0.05134385807795523	0.05134385807795523	0.05134385807795523	0.05134385807795523	0.05134385807795523	0.05134385807795523	0.05134385807795523	0.05134385807795523	0.05134385807795523	0.05134385807795523	0.05134385807795523	0.05134385807795523	0.05134385807795523	0.05134385807795523	0.05134385807795523	0.05134385807795523	0.05134385807795523	0.05134385807795523	0.05134385807795523	0.05134385807795523	0.05134385807795523	0.05134385807795523	0.05134385807795523	0.05134385807795523	0.05134385807795523	0.05134385807795523	0.05134385807795523	0.05134385807795523	0.05134385807795523	0.05134385807795523	0.05134385807795523	0.05134385807795523	0.05134385807795523	0.05134385807795523	0.05134385807795523	0.05134385807795523
0.36881772193661355	0.3122100019699204	0.4263254682240733	0.4088403428256328	0.4363052227282463	0.3928351404231962	0.3969936595546363	0.48769616399228993	0.3914270764515919	0.3806708786644731	0.47852811478022356	0.42735448966301665	0.4054817335569051	0.47023670496817044	0.4308216865125749	0.3655767356810992	0.35085568699670416	0.3279088676605197	0.48461783053236324	0.38680019081345535	0.22800995878905791	0.3851634592698443	0.444532181161164	0.3517846149586546	0.4241840766097225	0.38798434578418856	0.38798434578418856	0.38798434578418856	0.38798434578418856	0.38798434578418856	0.38798434578418856	0.38798434578418856	0.38798434578418856	0.38798434578418856	0.38798434578418856	0.38798434578418856	0.38798434578418856	0.38798434578418856	0.38798434578418856	0.38798434578418856	0.38798434578418856	0.38798434578418856	0.38798434578418856	0.38798434578418856	0.38798434578418856	0.38798434578418856	0.38798434578418856	0.38798434578418856	0.38798434578418856	0.38798434578418856
0.041747533192408016	0.019428229757109373	0.03992954561132509	0.0070295394390658735	0.023800593089844044	0.024561891453992134	0.011423644444537171	0.03214116065613972	0.02359025319597914	0.01791953325402646	0.028031211696783926	0.021827435293344317	0.024591458728131885	0.008145729541442659	0.03550341306532987	0.012096584543184208	0.04179907659100938	0.007534809015729669	0.01363941656406744	0.03966065824470289	0.006632395268311172	0.03591645682295337	0.023260740773752044	0.05757023434580828	0.0271280996732806	0.004898284452379397	0.01601319206283	0.01601319206283	0.01601319206283	0.01601319206283	0.01601319206283	0.01601319206283	0.01601319206283	0.01601319206283	0.01601319206283	0.01601319206283	0.01601319206283	0.01601319206283	0.01601319206283	0.01601319206283	0.01601319206283	0.01601319206283	0.01601319206283	0.01601319206283	0.01601319206283	0.01601319206283	0.01601319206283	0.01601319206283	0.01601319206283	0.01601319206283
0.06903482768404631	0.002806636418240866	0.07199062586786457	0.0272913785906378	0.06320130349097919	0.0002999685747616188	0.027230840966799653	0.0	0.0	0.0	0.024484742172396934	0.08297214085351176	0.0002999685747616188	0.0	0.02117950007230592	0.028328846387096995	0.11431496845633594	0.0010374677964591936	0.0	0.04366177950682134	0.05732885597567832	0.01637040091618354	0.0	0.002806636418240866	0.0272913785906378	0.08187413686617166	0.054582757728404735	0.054582757728404735	0.054582757728404735	0.054582757728404735	0.054582757728404735	0.054582757728404735	0.054582757728404735	0.054582757728404735	0.054582757728404735	0.054582757728404735	0.054582757728404735	0.054582757728404735	0.054582757728404735	0.054582757728404735	0.054582757728404735	0.054582757728404735	0.054582757728404735	0.054582757728404735	0.054582757728404735	0.054582757728404735	0.054582757728404735	0.054582757728404735	0.054582757728404735	0.054582757728404735
0.0879086922906785	0.05065122998042389	0.06577950535007968	0.07546282035814965	0.08325820645624034	0.05023038886011452	0.06985382376731857	0.061528221843528255	0.056215228013053384	0.03586631737205037	0.042925728194788536	0.07132898983379728	0.04424685455519573	0.05959545895613093	0.06713258641454879	0.05239462197412001	0.07196013294156617	0.04248427740230232	0.03060011017093953	0.05316514735002582	0.09826772436026325	0.052972299329036174	0.04930863564320006	0.07017647674762896	0.051551335348036804	0.08101454704398664	0.06628294119601172	0.06628294119601172	0.06628294119601172	0.06628294119601172	0.06628294119601172	0.06628294119601172	0.06628294119601172	0.06628294119601172	0.06628294119601172	0.06628294119601172	0.06628294119601172	0.06628294119601172	0.06628294119601172	0.06628294119601172	0.06628294119601172	0.06628294119601172	0.06628294119601172	0.06628294119601172	0.06628294119601172	0.06628294119601172	0.06628294119601172	0.06628294119601172	0.06628294119601172	0.06628294119601172
0.1596344738894629	0.20094150960936905	0.1902788604985586	0.18368847855108458	0.14960935911877762	0.16716128836287422	0.13225349130146952	0.12189544683544579	0.16187627335651444	0.11327415429619368	0.2461472735067669	0.12683642534214412	0.13866306086033112	0.120950726850437	0.1621111589447996	0.16254294772345299	0.17362791371091751	0.16704447961421984	0.1631926270617131	0.14356417665639282	0.10743477902126174	0.1561157210856266	0.11207387105086547	0.20059048035539828	0.14816361112352144	0.17437704573945986	0.17437704573945986	0.17437704573945986	0.17437704573945986	0.17437704573945986	0.17437704573945986	0.17437704573945986	0.17437704573945986	0.17437704573945986	0.17437704573945986	0.17437704573945986	0.17437704573945986	0.17437704573945986	0.17437704573945986	0.17437704573945986	0.17437704573945986	0.17437704573945986	0.17437704573945986	0.17437704573945986	0.17437704573945986	0.17437704573945986	0.17437704573945986	0.17437704573945986	0.17437704573945986	0.17437704573945986
0.5838809337480401	0.42102144839572	0.3549747729148753	0.4235589893537993	0.4830889591692373	0.3936289008019708	0.29695164692191217	0.34210541785535487	0.2871456526301783	0.3347170603707736	0.4742959090529734	0.29568354121663937	0.39414185467345286	0.4770547091635159	0.36965050156166024	0.4027463273082547	0.5172761244125484	0.43385455328797057	0.39051780689123117	0.4556358137928663	0.36021203291472376	0.38524210897333816	0.4303902041702328	0.39354573384029956	0.48926240433103274	0.44140406908566615	0.44140406908566615	0.44140406908566615	0.44140406908566615	0.44140406908566615	0.44140406908566615	0.44140406908566615	0.44140406908566615	0.44140406908566615	0.44140406908566615	0.44140406908566615	0.44140406908566615	0.44140406908566615	0.44140406908566615	0.44140406908566615	0.44140406908566615	0.44140406908566615	0.44140406908566615	0.44140406908566615	0.44140406908566615	0.44140406908566615	0.44140406908566615	0.44140406908566615	0.44140406908566615	0.44140406908566615
0.22421780109838632	0.2655047942468538	0.2423251782811173	0.2603570173085195	0.24817122587794543	0.22452837796662303	0.22143837711471606	0.25353827470380863	0.2254750628654895	0.30151708906991986	0.23771095910719434	0.25197968524974373	0.27287167327704565	0.25061062844467397	0.17403986920381248	0.19877603281598075	0.2807191847244699	0.22902163919790844	0.21968583938169173	0.24489185154342416	0.21105970510834177	0.20062887050454975	0.2207434898377824	0.28485170316530806	0.2531029712893846	0.26897733722734635	0.26897733722734635	0.26897733722734635	0.26897733722734635	0.26897733722734635	0.26897733722734635	0.26897733722734635	0.26897733722734635	0.26897733722734635	0.26897733722734635	0.26897733722734635	0.26897733722734635	0.26897733722734635	0.26897733722734635	0.26897733722734635	0.26897733722734635	0.26897733722734635	0.26897733722734635	0.26897733722734635	0.26897733722734635	0.26897733722734635	0.26897733722734635	0.26897733722734635	0.26897733722734635	0.26897733722734635
0.4761009747983403	0.5006230175221799	0.3019546169112143	0.4403171413517204	0.46954438441374696	0.5041796445903355	0.4701567070270188	0.49576781595612107	0.4200374011615661	0.48733057913071565	0.4877883328437444	0.42292869022702695	0.4010108558549557	0.3943194732990537	0.4668126601279842	0.4953056390793818	0.5381305803711921	0.469444862514549	0.40009716461982	0.43874940813651314	0.41942328637816656	0.41942328637816656	0.41942328637816656	0.41942328637816656	0.41942328637816656	0.41942328637816656	0.41942328637816656	0.41942328637816656	0.41942328637816656	0.41942328637816656	0.41942328637816656	0.41942328637816656	0.41942328637816656	0.41942328637816656	0.41942328637816656	0.41942328637816656	0.41942328637816656	0.41942328637816656	0.41942328637816656	0.41942328637816656	0.41942328637816656	0.41942328637816656	0.41942328637816656	0.41942328637816656	0.41942328637816656	0.41942328637816656	0.41942328637816656	0.41942328637816656	0.41942328637816656	0.41942328637816656
0.2978377728592241	0.23721230635963253	0.2787525889806353	0.2738868761537885	0.25251932854512404	0.23412267602257433	0.22632347869081487	0.2669761302388867	0.24601622489918168	0.2311307054179383	0.24352284999131277	0.2769069726927967	0.29532845237828664	0.24103528670952182	0.20854167466223503	0.26927474023147874	0.2437553033011866	0.22911551407814781	0.21483281197037737	0.25890098516996823	0.23686689857017282	0.23686689857017282	0.23686689857017282	0.23686689857017282	0.23686689857017282	0.23686689857017282	0.23686689857017282	0.23686689857017282	0.23686689857017282	0.23686689857017282	0.23686689857017282	0.23686689857017282	0.23686689857017282	0.23686689857017282	0.23686689857017282	0.23686689857017282	0.23686689857017282	0.23686689857017282	0.23686689857017282	0.23686689857017282	0.23686689857017282	0.23686689857017282	0.23686689857017282	0.23686689857017282	0.23686689857017282	0.23686689857017282	0.23686689857017282	0.23686689857017282	0.23686689857017282	0.23686689857017282
0.15975919730862098	0.14893329493802035	0.1805918110766756	0.2273791786311269	0.1513767547271616	0.14844766023019693	0.1374824981434721	0.24520775474670006	0.09533176004747518	0.13836304878792238	0.26707198934718657	0.08466213122992654	0.05915983341227054	0.06935043848148238	0.08337842390642357	0.2186902051433081	0.17205859006883834	0.13679252702431965	0.06363928916323099	0.39798360269920097	0.26053098670054636	0.09373730837791874	0.21344362010056916	0.0673997958575821	0.09720048472805051	0.14073205756600043	0.09127143286657337	0.11600174521628691	0.11600174521628691	0.11600174521628691	0.11600174521628691	0.11600174521628691	0.11600174521628691	0.11600174521628691	0.11600174521628691	0.11600174521628691	0.11600174521628691	0.11600174521628691	0.11600174521628691	0.11600174521628691	0.11600174521628691	0.11600174521628691	0.11600174521628691	0.11600174521628691	0.11600174521628691	0.11600174521628691	0.11600174521628691	0.11600174521628691	0.11600174521628691	0.11600174521628691
0.2450339699991255	0.2649741899275456	0.2827524696029224	0.4285702418903666	0.2848559870402149	0.3100815849974553	0.30650596708872757	0.3268098365042489	0.3261706311565154	0.2959247207006633	0.3174538689544662	0.35410337035352674	0.3545113526005055	0.32687137268449856	0.3610688792595195	0.37039913018095183	0.25553188961490036	0.32632044682516526	0.3242246462322878	0.2441748464077406	0.25504102183535826	0.3632493604802578	0.23787546364139572	0.3395715925702382	0.288723528105817	0.288723528105817	0.288723528105817	0.288723528105817	0.288723528105817	0.288723528105817	0.288723528105817	0.288723528105817	0.288723528105817	0.288723528105817	0.288723528105817	0.288723528105817	0.288723528105817	0.288723528105817	0.288723528105817	0.288723528105817	0.288723528105817	0.288723528105817	0.288723528105817	0.288723528105817	0.288723528105817	0.288723528105817	0.288723528105817	0.288723528105817	0.288723528105817	0.288723528105817
0.40449587950803145	0.4666481907415284	0.4002362539912496	0.38935170363185256	0.48362163494975813	0.4054648594964404	0.4563766757768957	0.3354451797189034	0.5448444600054901	0.4007311140941732	0.4186611602922082	0.4043097503133694	0.4854404368050714	0.5757419121046738	0.44349389510405346	0.4286634802804163	0.39857234984381035	0.3428600071828498	0.5105178920447736	0.47021821832498123	0.48200608029171915	0.5375663256425073	0.34578552352113334	0.5721048241749757	0.5385872927498697	0.5756031672979361	0.5570952300239029	0.5570952300239029	0.5570952300239029	0.5570952300239029	0.5570952300239029	0.5570952300239029	0.5570952300239029	0.5570952300239029	0.5570952300239029	0.5570952300239029	0.5570952300239029	0.5570952300239029	0.5570952300239029	0.5570952300239029	0.5570952300239029	0.5570952300239029	0.5570952300239029	0.5570952300239029	0.5570952300239029	0.5570952300239029	0.5570952300239029	0.5570952300239029	0.5570952300239029	0.5570952300239029
0.014427415878475314	0.07474563237398757	0.0197636248489153	0.103857225383457	0.0740835551752061	0.03923579873418464	0.06855324105136133	0.029286083031181298	0.04938903678347073	0.06701274459030536	0.05286736243544871	0.04949859134190377	0.08335282101930988	0.10037890025012178	0.1164565586058433	0.052200038575878314	0.07756188082718407	0.09856142522132955	0.02696266893448606	0.05192861295104987	0.09127396624366756	0.03506440478663338	0.13468380544148634	0.08487410511405986	0.08487410511405986	0.08487410511405986	0.08487410511405986	0.08487410511405986	0.08487410511405986	0.08487410511405986	0.08487410511405986	0.08487410511405986	0.08487410511405986	0.08487410511405986	0.08487410511405986	0.08487410511405986	0.08487410511405986	0.08487410511405986	0.08487410511405986	0.08487410511405986	0.08487410511405986	0.08487410511405986	0.08487410511405986	0.08487410511405986	0.08487410511405986	0.08487410511405986	0.08487410511405986	0.08487410511405986	0.08487410511405986	0.08487410511405986
0.13074112496921234	0.09752199686153307	0.039634575647306984	0.09659760838741374	0.04458013894891203	0.08906761842908649	0.07582740117547657	0.054787642375806994	0.0747069223081196	0.05596633733120301	0.032282538570755456	0.1002219495217134	0.007782576281812507	0.09072408177671488	0.021706175389083628	0.059693719867081295	0.03551607186158414	0.05682506741408797	0.04781632161701431	0.03835763328764743	0.04348583250770186	0.040921732897674645	0.040921732897674645	0.040921732897674645	0.040921732897674645	0.040921732897674645	0.040921732897674645	0.040921732897674645	0.040921732897674645	0.040921732897674645	0.040921732897674645	0.040921732897674645	0.040921732897674645	0.040921732897674645	0.040921732897674645	0.040921732897674645	0.040921732897674645	0.040921732897674645	0.040921732897674645	0.040921732897674645	0.040921732897674645	0.040921732897674645	0.040921732897674645	0.040921732897674645	0.040921732897674645	0.040921732897674645	0.040921732897674645	0.040921732897674645	0.040921732897674645	0.040921732897674645
0.09112821991545546	0.02172413561179719	0.0602446969117854	0.07043636748999994	0.03122405997890652	0.07788325382412412	0.032568899645296884	0.10399334357787178	0.08684583234049373	0.06563817429104243	0.04712766241003575	0.07806424117683673	0.024390892068472794	0.07683822269142102	0.0562863385842995	0.04892860479774203	0.08435343318826961	0.035660492522908156	0.07158413807882351	0.06681762196474254	0.04290560274670273	0.09890323908454807	0.05350402776720772	0.08745757159305946	0.07323777928468916	0.073225444880969	0.04554189174160138	0.09484956081318363	0.07501940938712212	0.11382426368834687	0.08962801000928973	0.1077776926491186	0.0827214151581823	0.09524955390365043	0.09524955390365043	0.09524955390365043	0.09524955390365043	0.09524955390365043	0.09524955390365043	0.09524955390365043	0.09524955390365043	0.09524955390365043	0.09524955390365043	0.09524955390365043	0.09524955390365043	0.09524955390365043	0.09524955390365043	0.09524955390365043	0.09524955390365043	0.09524955390365043
0.12834540085526752	0.0687942167854758	0.12041876412526571	0.046362064634315456	0.07593845479821149	0.12089325361228505	0.07617099827929641	0.03421761989061787	0.025486445606770863	0.05331700493523607	0.08599071307018903	0.07324894292132905	0.0801555477804465	0.1250728956292293	0.0952225444369332	0.030786049584013556	0.13267379213715577	0.07469365985075731	0.21564160508779331	0.11786351425156236	0.10093126975699916	0.025764919257702457	0.08345998574946531	0.14907219169114977	0.021205078331269528	0.12652100180288903	0.06810812378803623	0.0657531612327614	0.11020481552761273	0.04986961079289512	0.06999756475897141	0.04829587460892499	0.07637600993380379	0.06233594227136439	0.06233594227136439	0.06233594227136439	0.06233594227136439	0.06233594227136439	0.06233594227136439	0.06233594227136439	0.06233594227136439	0.06233594227136439	0.06233594227136439	0.06233594227136439	0.06233594227136439	0.06233594227136439	0.06233594227136439	0.06233594227136439	0.06233594227136439	0.06233594227136439
0.5315487909732476	0.5859383152331848	0.6414815304373972	0.6892221923853736	0.5914184466994292	0.41810594193566175	0.5015175092891307	0.5661273141352752	0.44891997663921707	0.5866186219091191	0.578407219805473	0.5463983950979779	0.5388682717944271	0.47073141847654293	0.5073957166721474	0.6060992120762545	0.505473531605013	0.4714330936713136	0.5549368231185389	0.44838098983487457	0.46464964551866667	0.4565153176767706	0.4565153176767706	0.4565153176767706	0.4565153176767706	0.4565153176767706	0.4565153176767706	0.4565153176767706	0.4565153176767706	0.4565153176767706	0.4565153176767706	0.4565153176767706	0.4565153176767706	0.4565153176767706	0.4565153176767706	0.4565153176767706	0.4565153176767706	0.4565153176767706	0.4565153176767706	0.4565153176767706	0.4565153176767706	0.4565153176767706	0.4565153176767706	0.4565153176767706	0.4565153176767706	0.4565153176767706	0.4565153176767706	0.4565153176767706	0.4565153176767706	0.4565153176767706
0.2332495543370407	0.2271377645530398	0.2005976217663399	0.24926703429900585	0.19909312620634032	0.2366055177023296	0.26158806090628944	0.19144473616476662	0.2657474125905401	0.18159951910149558	0.21580024882185983	0.16238379321054197	0.1549220051196893	0.19521456383430136	0.22141249850613479	0.1918385962352734	0.217671991388291	0.2069898033619392	0.159900671753503	0.3117886829300882	0.1963165740835389	0.536357074353649	0.18391588007890555	0.22867662449662232	0.20629625228776394	0.20629625228776394	0.20629625228776394	0.20629625228776394	0.20629625228776394	0.20629625228776394	0.20629625228776394	0.20629625228776394	0.20629625228776394	0.20629625228776394	0.20629625228776394	0.20629625228776394	0.20629625228776394	0.20629625228776394	0.20629625228776394	0.20629625228776394	0.20629625228776394	0.20629625228776394	0.20629625228776394	0.20629625228776394	0.20629625228776394	0.20629625228776394	0.20629625228776394	0.20629625228776394	0.20629625228776394	0.20629625228776394
0.4084531821943068	0.43811638570356665	0.3570375565679181	0.35392136820418524	0.2569191000320097	0.3801577472766983	0.25557474439959615	0.4599622557435077	0.34920293347568954	0.329307732006005	0.3344878448785612	0.3597297223481138	0.2755679680439475	0.2843722400396305	0.3326605884665833	0.38895432382646467	0.34881967492529337	0.41102800526508537	0.25245746952476106	0.4074482148844084	0.3685444978653268	0.2754409104665213	0.35474857725112946	0.3071199225879469	0.29402533780578594	0.2407700009489759	0.26739766937738096	0.26739766937738096	0.26739766937738096	0.26739766937738096	0.26739766937738096	0.26739766937738096	0.26739766937738096	0.26739766937738096	0.26739766937738096	0.26739766937738096	0.26739766937738096	0.26739766937738096	0.26739766937738096	0.26739766937738096	0.26739766937738096	0.26739766937738096	0.26739766937738096	0.26739766937738096	0.26739766937738096	0.26739766937738096	0.26739766937738096	0.26739766937738096	0.26739766937738096	0.26739766937738096
0.1186671104374816	0.23289406267383236	0.14987678565966342	0.1427767787244628	0.16792341003322225	0.1387865869755414	0.17480501477369575	0.16113174825624368	0.15299970607896446	0.19448113614831863	0.2084570110915586	0.1895030582407501	0.11063620107849638	0.152679041120167	0.11201938743569334	0.15456411595049363	0.18397963166553544	0.1663273248943942	0.157012050285102	0.1860123205060355	0.17151218539556876	0.17151218539556876	0.17151218539556876	0.17151218539556876	0.17151218539556876	0.17151218539556876	0.17151218539556876	0.17151218539556876	0.17151218539556876	0.17151218539556876	0.17151218539556876	0.17151218539556876	0.17151218539556876	0.17151218539556876	0.17151218539556876	0.17151218539556876	0.17151218539556876	0.17151218539556876	0.17151218539556876	0.17151218539556876	0.17151218539556876	0.17151218539556876	0.17151218539556876	0.17151218539556876	0.17151218539556876	0.17151218539556876	0.17151218539556876	0.17151218539556876	0.17151218539556876	0.17151218539556876
0.2448758044838468	0.17965360889462034	0.19716374604919584	0.12651267105495345	0.17330908269885517	0.1315882986101096	0.1264799435314797	0.13776559559907658	0.15541893528970255	0.13070048967102574	0.0951765579195674	0.1426803548616644	0.15033431350632132	0.18593180506303564	0.15231231815582474	0.12786672698407375	0.1781538734133282	0.14979117483542978	0.18272315101678857	0.1407307002802503	0.1373338494321922	0.1722054941170814	0.1547696717746368	0.1547696717746368	0.1547696717746368	0.1547696717746368	0.1547696717746368	0.1547696717746368	0.1547696717746368	0.1547696717746368	0.1547696717746368	0.1547696717746368	0.1547696717746368	0.1547696717746368	0.1547696717746368	0.1547696717746368	0.1547696717746368	0.1547696717746368	0.1547696717746368	0.1547696717746368	0.1547696717746368	0.1547696717746368	0.1547696717746368	0.1547696717746368	0.1547696717746368	0.1547696717746368	0.1547696717746368	0.1547696717746368	0.1547696717746368	0.1547696717746368
0.4962753212785212	0.6265519213642029	0.5599515159628298	0.5151390212528585	0.621021092247602	0.43810847513765666	0.45959547318135663	0.40233385073194033	0.33912023931247276	0.4659661794977059	0.5020072169160703	0.30998025255378564	0.5256009107459914	0.4212698873541857	0.45790033673647856	0.5127325410046273	0.6517693372572879	0.5217127710907216	0.4752615296505499	0.5125148943894918	0.49388821202002087	0.49388821202002087	0.49388821202002087	0.49388821202002087	0.49388821202002087	0.49388821202002087	0.49388821202002087	0.49388821202002087	0.49388821202002087	0.49388821202002087	0.49388821202002087	0.49388821202002087	0.49388821202002087	0.49388821202002087	0.49388821202002087	0.49388821202002087	0.49388821202002087	0.49388821202002087	0.49388821202002087	0.49388821202002087	0.49388821202002087	0.49388821202002087	0.49388821202002087	0.49388821202002087	0.49388821202002087	0.49388821202002087	0.49388821202002087	0.49388821202002087	0.49388821202002087	0.49388821202002087
0.4359565688702686	0.5432205196787444	0.43936230341325094	0.40759473460852547	0.37410982685141553	0.41701480139555885	0.5657398165166116	0.3934449886958241	0.4463160559609448	0.4216857930343372	0.37531890506298293	0.537392184029658	0.5155316458757117	0.49745781634265374	0.5618891956979358	0.5512285302300461	0.45895009737068254	0.3771732840755905	0.5423203047911798	0.45271916041311466	0.5626516197152513	0.4477849062623437	0.4555335536290722	0.4516592299457079	0.4516592299457079	0.4516592299457079	0.4516592299457079	0.4516592299457079	0.4516592299457079	0.4516592299457079	0.4516592299457079	0.4516592299457079	0.4516592299457079	0.4516592299457079	0.4516592299457079	0.4516592299457079	0.4516592299457079	0.4516592299457079	0.4516592299457079	0.4516592299457079	0.4516592299457079	0.4516592299457079	0.4516592299457079	0.4516592299457079	0.4516592299457079	0.4516592299457079	0.4516592299457079	0.4516592299457079	0.4516592299457079	0.4516592299457079
0.5272976440290317	0.5149172634148471	0.44396810025074973	0.5230985645126759	0.4497129949078604	0.4784169881949125	0.45852099220493764	0.40873172500550975	0.4324247682117023	0.45328010667073126	0.36084903161644677	0.42820173139268536	0.4187990189838834	0.3662159713736864	0.4068529865322197	0.5323000047480143	0.522326370703365	0.416518573137904	0.4286687335027353	0.48537762615313523	0.5287978355338631	0.481466909390074	0.5051323724619685	0.5051323724619685	0.5051323724619685	0.5051323724619685	0.5051323724619685	0.5051323724619685	0.5051323724619685	0.5051323724619685	0.5051323724619685	0.5051323724619685	0.5051323724619685	0.5051323724619685	0.5051323724619685	0.5051323724619685	0.5051323724619685	0.5051323724619685	0.5051323724619685	0.5051323724619685	0.5051323724619685	0.5051323724619685	0.5051323724619685	0.5051323724619685	0.5051323724619685	0.5051323724619685	0.5051323724619685	0.5051323724619685	0.5051323724619685	0.5051323724619685
0.11694084002415865	0.14608115477060787	0.11261018095721023	0.10251215659500264	0.05306166110549219	0.04392623436677925	0.020623973413685378	0.029861412237167376	0.09859264342688012	0.022392487782482894	0.018503010755846695	0.0415661277712581	0.13997727576395613	0.05763422638499957	0.07969143682175896	0.07710218384482193	0.0407363699588747	0.041247946827370756	0.020623973413685378	0.05573994864490069	0.061871920241056116	0.02140798321299501	0.028831159654605712	0.1255341631761209	0.07787717424300049	0.0425848996858998	0.020669721426759147	0.022418677930044453	0.03382477038576004	0.02145373122606878	0.03737876169750917	0.029416246461788975	0.029416246461788975	0.029416246461788975	0.029416246461788975	0.029416246461788975	0.029416246461788975	0.029416246461788975	0.029416246461788975	0.029416246461788975	0.029416246461788975	0.029416246461788975	0.029416246461788975	0.029416246461788975	0.029416246461788975	0.029416246461788975	0.029416246461788975	0.029416246461788975	0.029416246461788975	0.029416246461788975
0.34333817685472784	0.32003693050704757	0.2022815170427501	0.2887545736505104	0.32613596129043293	0.36280554374638124	0.3794593534527441	0.29614915367720235	0.2656666649958615	0.36359598416162076	0.3262341549077806	0.28617941923048495	0.2832198564928882	0.2611144182966697	0.20389264609131755	0.3028602495347848	0.2639699714460837	0.2705489010385938	0.2389098541834996	0.3019067892933752	0.27740719932362073	0.3491528408649493	0.29060191221277815	0.3015287679414608	0.3248868193421134	0.37689632786821914	0.22488222986434064	0.25834617574188534	0.27738739130005025	0.31449693523201794	0.3159532030378152	0.31522506913491655	0.31522506913491655	0.31522506913491655	0.31522506913491655	0.31522506913491655	0.31522506913491655	0.31522506913491655	0.31522506913491655	0.31522506913491655	0.31522506913491655	0.31522506913491655	0.31522506913491655	0.31522506913491655	0.31522506913491655	0.31522506913491655	0.31522506913491655	0.31522506913491655	0.31522506913491655	0.31522506913491655
0.49532004176131006	0.5364948317897891	0.4286742331468461	0.535994778837525	0.5220282548372279	0.3758268412002495	0.4909262835798425	0.44212905566542393	0.4418443624729392	0.3600292906027635	0.4518524384241452	0.4351973147943826	0.44204319476051507	0.4058610489652019	0.557126756188912	0.34115935246001905	0.4464607765221883	0.4525953460844286	0.3606494486712362	0.30037562251834826	0.3816401655907901	0.34100789405456916	0.34100789405456916	0.34100789405456916	0.34100789405456916	0.34100789405456916	0.34100789405456916	0.34100789405456916	0.34100789405456916	0.34100789405456916	0.34100789405456916	0.34100789405456916	0.34100789405456916	0.34100789405456916	0.34100789405456916	0.34100789405456916	0.34100789405456916	0.34100789405456916	0.34100789405456916	0.34100789405456916	0.34100789405456916	0.34100789405456916	0.34100789405456916	0.34100789405456916	0.34100789405456916	0.34100789405456916	0.34100789405456916	0.34100789405456916	0.34100789405456916	0.34100789405456916
0.0	0.23399853708508964	0.3346384383634758	0.2235396481798187	0.0	0.0	0.22108264992139373	0.0	0.02298874406137383	0.3970178027942524	0.02544574231979881	0.2235396481798187	0.0	0.2259966464382437	0.0004958547289752721	0.0	0.0	0.2235396481798187	0.2235396481798187	0.0	0.4240905522982636	0.2120452761491318	0.2120452761491318	0.2120452761491318	0.2120452761491318	0.2120452761491318	0.2120452761491318	0.2120452761491318	0.2120452761491318	0.2120452761491318	0.2120452761491318	0.2120452761491318	0.2120452761491318	0.2120452761491318	0.2120452761491318	0.2120452761491318	0.2120452761491318	0.2120452761491318	0.2120452761491318	0.2120452761491318	0.2120452761491318	0.2120452761491318	0.2120452761491318	0.2120452761491318	0.2120452761491318	0.2120452761491318	0.2120452761491318	0.2120452761491318	0.2120452761491318	0.2120452761491318
0.2623931176331797	0.2576671323689047	0.18678115514888124	0.2232780390609014	0.2203748196031588	0.2852545683377158	0.27876408039001593	0.3294997878550331	0.3177509360020545	0.2898031347499119	0.2885375821018075	0.25083374840373546	0.24060627719862224	0.1764363645979504	0.32730231411328764	0.2588872721285723	0.2793109670642072	0.2661053964137503	0.2047317190987409	0.3127755310122755	0.20869264882253	0.1829894619770421	0.2479905375959463	0.3118118055309862	0.23389981045280142	0.26844323143030485	0.22246029643901655	0.2058615662992473	0.17623208137256471	0.191046823835906	0.191046823835906	0.191046823835906	0.191046823835906	0.191046823835906	0.191046823835906	0.191046823835906	0.191046823835906	0.191046823835906	0.191046823835906	0.191046823835906	0.191046823835906	0.191046823835906	0.191046823835906	0.191046823835906	0.191046823835906	0.191046823835906	0.191046823835906	0.191046823835906	0.191046823835906	0.191046823835906
0.5213088582246024	0.3863100676368711	0.5198558838657898	0.422553457607758	0.4441433929420741	0.5132693884006139	0.519071574459201	0.4256954515343454	0.38686894111372977	0.35247978035138317	0.4098039480195283	0.3697624339270208	0.495671503377519	0.4818597423015965	0.39961402524271433	0.4332704081119407	0.4236104380536962	0.4167497116714794	0.3735848098480557	0.47902667622506034	0.40765132592239284	0.369401985178498	0.4458714723335298	0.5072847955497914	0.5431709549338322	0.4933288950663511	0.44411877237659036	0.47245348943847043	0.575274292049257	0.4372971257845543	0.3878103182958769	0.448322030791496	0.4624233665764721	0.35695819198627954	0.5444237057667735	0.45069094887652644	0.45069094887652644	0.45069094887652644	0.45069094887652644	0.45069094887652644	0.45069094887652644	0.45069094887652644	0.45069094887652644	0.45069094887652644	0.45069094887652644	0.45069094887652644	0.45069094887652644	0.45069094887652644	0.45069094887652644	0.45069094887652644
0.3564589434580382	0.3485234810049801	0.3386748082570527	0.2883563971795273	0.28550966522895427	0.2952607021863945	0.2810153868499139	0.2891787219813768	0.27475935756958514	0.33195852226374123	0.3399987421066485	0.36651688865472876	0.31319903388595244	0.30606454737082955	0.2437369663113679	0.24629243643402954	0.2194058778253239	0.3136342128259381	0.3209937452265805	0.36338681857552985	0.3205661861389718	0.29872280250465794	0.22494330160882223	0.2782401636728388	0.2430049953200537	0.23100433680675453	0.2661460777917006	0.27068258057377215	0.2603192997060211	0.23048596164290064	0.2023232148948371	0.23295117561874318	0.2867448332779434	0.2509174018036079	0.20495353662642818	0.31930061121582287	0.2996517055983958	0.2695759677261729	0.26989300947744765	0.29464366446682316	0.2822683369721354	0.2822683369721354	0.2822683369721354	0.2822683369721354	0.2822683369721354	0.2822683369721354	0.2822683369721354	0.2822683369721354	0.2822683369721354	0.2822683369721354
0.36749549776247803	0.41097684937509277	0.37940195383782205	0.39393652625380365	0.32187658516415163	0.3808902652969846	0.33917416628402586	0.24598609900915216	0.34013091381935734	0.38754666578391533	0.25080242457047147	0.330743146069548	0.24803048747788609	0.3308185225997018	0.31151474703789006	0.3754397333710788	0.3352741426505083	0.2621114698603394	0.3077437319839301	0.2709381240059033	0.31165549756861033	0.23328363315629705	0.2615168420765729	0.26518096531434293	0.3693048821057173	0.3172429237100301	0.3172429237100301	0.3172429237100301	0.3172429237100301	0.3172429237100301	0.3172429237100301	0.3172429237100301	0.3172429237100301	0.3172429237100301	0.3172429237100301	0.3172429237100301	0.3172429237100301	0.3172429237100301	0.3172429237100301	0.3172429237100301	0.3172429237100301	0.3172429237100301	0.3172429237100301	0.3172429237100301	0.3172429237100301	0.3172429237100301	0.3172429237100301	0.3172429237100301	0.3172429237100301	0.3172429237100301
0.3507982676580075	0.22144672854440206	0.34805934783270676	0.29536080959239225	0.312684353171721	0.31552826503661024	0.35239696741381427	0.30836909128688134	0.24969258614914674	0.32186187794199017	0.29503090743904553	0.30971019943442285	0.29965933361623703	0.34464267395248455	0.2542311248982937	0.31109547926989184	0.283260866532026	0.2792363829113483	0.33733820392747593	0.28828026256585604	0.36769712263735405	0.22614843866136894	0.3320419782181207	0.3570729427498956	0.3388358830333037	0.37162692883027143	0.285050915136514	0.27093245564654905	0.3049236201542717	0.3109611835018824	0.278746625765071	0.29485390463347666	0.29485390463347666	0.29485390463347666	0.29485390463347666	0.29485390463347666	0.29485390463347666	0.29485390463347666	0.29485390463347666	0.29485390463347666	0.29485390463347666	0.29485390463347666	0.29485390463347666	0.29485390463347666	0.29485390463347666	0.29485390463347666	0.29485390463347666	0.29485390463347666	0.29485390463347666	0.29485390463347666
0.33430675885601024	0.20071187546414546	0.0009638742928773997	0.6829604104709057	0.6291998037702614	0.087888569397714	0.35077618729368604	0.26308214047026457	0.285416513088779	0.20971058327150452	0.34884843870793125	0.6752647184771923	0.26211826617738715	0.26545191050826367	0.40821066281289053	0.5481730509664997	0.35293280305502084	0.25073006596075054	0.19812786366183258	0.5514880563953171	0.42075898355206376	0.2620996344750153	0.26308214047026457	0.3281925892117477	0.6283006799487098	0.2277957765527257	0.4280482282507177	0.4280482282507177	0.4280482282507177	0.4280482282507177	0.4280482282507177	0.4280482282507177	0.4280482282507177	0.4280482282507177	0.4280482282507177	0.4280482282507177	0.4280482282507177	0.4280482282507177	0.4280482282507177	0.4280482282507177	0.4280482282507177	0.4280482282507177	0.4280482282507177	0.4280482282507177	0.4280482282507177	0.4280482282507177	0.4280482282507177	0.4280482282507177	0.4280482282507177	0.4280482282507177
0.2582538426296548	0.22837925824100935	0.24657412463366965	0.27901775232846654	0.19124836042186374	0.2561160529138915	0.23639610685209012	0.3016558409609664	0.20607722668991796	0.2475686834195569	0.19839078177075536	0.2062819440284071	0.18526289327835377	0.2715087651305169	0.2430565752950268	0.2830273630286944	0.2573778607966687	0.2258689260235304	0.21768704389396665	0.2060173353677233	0.226879743809058	0.22481300931138512	0.24345062640909954	0.23413181786024231	0.23413181786024231	0.23413181786024231	0.23413181786024231	0.23413181786024231	0.23413181786024231	0.23413181786024231	0.23413181786024231	0.23413181786024231	0.23413181786024231	0.23413181786024231	0.23413181786024231	0.23413181786024231	0.23413181786024231	0.23413181786024231	0.23413181786024231	0.23413181786024231	0.23413181786024231	0.23413181786024231	0.23413181786024231	0.23413181786024231	0.23413181786024231	0.23413181786024231	0.23413181786024231	0.23413181786024231	0.23413181786024231	0.23413181786024231
0.1650452624639467	0.06760599544490681	0.11898306064195484	0.0888534757750279	0.0011038996941263419	0.0635841226526481	0.014606109612418153	0.03946050604605263	0.023188456022792008	0.044585871783588533	0.04126608297989173	0.05511125196442633	0.03677765906280292	0.09071735022873992	0.08128477804185771	0.05535323177868396	0.04131190192543335	0.09973154256468793	0.03718591290439104	0.08702264821101549	0.1590169556522608	0.1344287113950677	0.0585894721562651	0.030537951285679942	0.07872635020145285	0.028466109657392328	0.10555284897718138	0.05744264341126633	0.06136823350363914	0.08340902926034494	0.08261542866391093	0.08301222896212793	0.08301222896212793	0.08301222896212793	0.08301222896212793	0.08301222896212793	0.08301222896212793	0.08301222896212793	0.08301222896212793	0.08301222896212793	0.08301222896212793	0.08301222896212793	0.08301222896212793	0.08301222896212793	0.08301222896212793	0.08301222896212793	0.08301222896212793	0.08301222896212793	0.08301222896212793	0.08301222896212793
0.06538978512113829	0.0	0.13568720474452595	0.0	0.0	0.0	0.0005712296333021374	0.026141471554195723	0.0	0.0	0.0	0.09662152827633398	0.10394184922223086	0.0	0.1092865220543041	0.0001152816914022748	0.0	0.005344672832073238	0.01163883959374215	0.0	0.0	0.0	0.03117412588899295	0.0	0.05197092461111543	0.0	0.0	0.05197092461111543	0.1038265675308286	0.046626251779042185	0.0	0.0	0.10196620110840722	0.0	0.02079679872212249	0.05197092461111543	0.0001152816914022748	0.015518452791656203	0.00781686724152924	0.00781686724152924	0.00781686724152924	0.00781686724152924	0.00781686724152924	0.00781686724152924	0.00781686724152924	0.00781686724152924	0.00781686724152924	0.00781686724152924	0.00781686724152924	0.00781686724152924
0.0011395420829691067	0.27310070505612527	0.180816442898515	0.3004344569919477	0.19607823461198753	0.16785869002004114	0.3028894951037521	0.26393871289591037	0.3213261415484775	0.059849954865606896	0.1944677524478476	0.12407975955552673	0.2436018147589691	0.22565807153990086	0.26532938683422436	0.2256554244161274	0.24450700567466785	0.18849085534848622	0.07949598285662084	0.11488261672000334	0.10840983416976277	0.2093941832433123	0.2713062842471228	0.15690015604224705	0.05846271851284723	0.12399881247188269	0.14556812577245543	0.2808180217788602	0.21766350740210735	0.5096551034612622	0.06481219480828802	0.16410583322617145	0.1027726844416377	0.10269173735799368	0.14932098256632514	0.23301399861220584	0.02831988861134203	0.09076646297852001	0.2431163320847283	0.06923175560002226	0.23047801254582106	0.0949550247097932	0.133235666170315	0.11732223432667026	0.12527895024849264	0.12527895024849264	0.12527895024849264	0.12527895024849264	0.12527895024849264	0.12527895024849264
0.08272956601332918	0.05497085131733837	0.12196076523000086	0.06736992484234852	0.07180201182676207	0.09408436254274777	0.11586701934861728	0.07702750116031584	0.03687827018994161	0.12250405211646058	0.03701306859982523	0.11605262021327795	0.10332489682010464	0.1271192047976934	0.07816159643330062	0.05282726689270486	0.10631199271505098	0.10741985761474174	0.07795191422442246	0.03753754606198758	0.14420118186284772	0.05531117541082232	0.06287087167113097	0.09174341939040298	0.0976612624380545	0.06777696617497769	0.11869470750979144	0.055311175586839983	0.09717187182496347	0.09716972238517901	0.18402655805310925	0.0687389167381789	0.07492962107332088	0.14828206882726527	0.18722790736517536	0.1599689742996627	0.10019873511353251	0.13893315747782328	0.13195866524541236	0.08338708601621275	0.19457680542056988	0.13779934748547812	0.1457761160614366	0.3409133246201175	0.16997919800159503	0.25544626131085624	0.25544626131085624	0.25544626131085624	0.25544626131085624	0.25544626131085624
0.2542945647012043	0.2522434651895711	0.13697954130147372	0.1381022127719867	0.20675891349487116	0.3121962179592034	0.2402758331603302	0.1743002361584156	0.108724032911203	0.1619501273007389	0.19303323144203413	0.11939485877435466	0.04526021740779257	0.12734264994188776	0.19572135337353086	0.11721202157481046	0.14320408363519527	0.0941738839876156	0.19222716052959937	0.11656183992715166	0.17666908646853244	0.19878746320032792	0.15531374411749693	0.09008745700246198	0.07677788574409809	0.10085371497859731	0.16677731796440537	0.22511999085815168	0.16547046078113734	0.18959584915637248	0.057448525554192345	0.2964285244942302	0.16220876681935148	0.08096404670867724	0.1976557945698341	0.1223949192360388	0.1658213551958613	0.13041701060955085	0.09108983716115907	0.11075342388535495	0.11075342388535495	0.11075342388535495	0.11075342388535495	0.11075342388535495	0.11075342388535495	0.11075342388535495	0.11075342388535495	0.11075342388535495	0.11075342388535495	0.11075342388535495
0.39631705946611523	0.3463487365243519	0.14387879037302645	0.37852624274404684	0.23974995808109878	0.32200303416241954	0.47045937424164497	0.24067823736075702	0.44513102855346487	0.3429046329571109	0.3429046329571109	0.3429046329571109	0.3429046329571109	0.3429046329571109	0.3429046329571109	0.3429046329571109	0.3429046329571109	0.3429046329571109	0.3429046329571109	0.3429046329571109	0.3429046329571109	0.3429046329571109	0.3429046329571109	0.3429046329571109	0.3429046329571109	0.3429046329571109	0.3429046329571109	0.3429046329571109	0.3429046329571109	0.3429046329571109	0.3429046329571109	0.3429046329571109	0.3429046329571109	0.3429046329571109	0.3429046329571109	0.3429046329571109	0.3429046329571109	0.3429046329571109	0.3429046329571109	0.3429046329571109	0.3429046329571109	0.3429046329571109	0.3429046329571109	0.3429046329571109	0.3429046329571109	0.3429046329571109	0.3429046329571109	0.3429046329571109	0.3429046329571109	0.3429046329571109
0.0	0.0	0.0	0.0	0.0	0.0	0.04574526714631066	0.0	0.004704428261423067	0.0	0.04624806851790116	0.04574526714631066	0.0	0.00010147196359765554	0.005419892717133035	0.0	0.0006042733351881562	0.0005028013715905008	0.04288129377846449	0.0	0.021440646889232244	0.021440646889232244	0.021440646889232244	0.021440646889232244	0.021440646889232244	0.021440646889232244	0.021440646889232244	0.021440646889232244	0.021440646889232244	0.021440646889232244	0.021440646889232244	0.021440646889232244	0.021440646889232244	0.021440646889232244	0.021440646889232244	0.021440646889232244	0.021440646889232244	0.021440646889232244	0.021440646889232244	0.021440646889232244	0.021440646889232244	0.021440646889232244	0.021440646889232244	0.021440646889232244	0.021440646889232244	0.021440646889232244	0.021440646889232244	0.021440646889232244	0.021440646889232244	0.021440646889232244
0.0707743141355392	0.000583427933215098	0.16859572919814272	0.15223020358260628	0.0	0.05308073560165439	0.06496811632093759	0.0	0.05509857261256937	0.19497675625719305	0.05308073560165439	0.05308073560165439	0.011887380719283188	0.1055780432700937	0.0524973076684393	0.05308073560165439	0.05308073560165439	0.0020178370109149722	0.01390521773019816	0.05308073560165439	0.05308073560165439	0.0	0.0	0.10414363419239382	0.05308073560165439	0.10082040939476912	0.0	0.05795611309858066	0.031839832489191665	0.05308073560165439	0.04762193017151301	0.13800130369250044	0.09281161693200674	0.09281161693200674	0.09281161693200674	0.09281161693200674	0.09281161693200674	0.09281161693200674	0.09281161693200674	0.09281161693200674	0.09281161693200674	0.09281161693200674	0.09281161693200674	0.09281161693200674	0.09281161693200674	0.09281161693200674	0.09281161693200674	0.09281161693200674	0.09281161693200674	0.09281161693200674
0.16082219863806213	0.15513787137741886	0.2092652232540575	0.09190667436508834	0.21336395103574096	0.1352092283728801	0.10256700942265574	0.11416024131098328	0.11894973167837203	0.05979219483918622	0.18309203706740723	0.13318970307864142	0.08339042980879079	0.14007458202054426	0.20493990384711328	0.16745222697409182	0.07820730221904808	0.09335929862081181	0.1498990325069653	0.23776917763152625	0.18985905516282212	0.10382954519400403	0.2126428831946902	0.1582362141943471	0.1582362141943471	0.1582362141943471	0.1582362141943471	0.1582362141943471	0.1582362141943471	0.1582362141943471	0.1582362141943471	0.1582362141943471	0.1582362141943471	0.1582362141943471	0.1582362141943471	0.1582362141943471	0.1582362141943471	0.1582362141943471	0.1582362141943471	0.1582362141943471	0.1582362141943471	0.1582362141943471	0.1582362141943471	0.1582362141943471	0.1582362141943471	0.1582362141943471	0.1582362141943471	0.1582362141943471	0.1582362141943471	0.1582362141943471
0.46655722532140453	0.2769646014601471	0.65509005958408	0.38158902381550325	0.220282683065301	0.4065854954709422	0.5256041594340907	0.19633169346547943	0.2714821160023664	0.31191645510390853	0.3026168886332216	0.30726667186856504	0.30726667186856504	0.30726667186856504	0.30726667186856504	0.30726667186856504	0.30726667186856504	0.30726667186856504	0.30726667186856504	0.30726667186856504	0.30726667186856504	0.30726667186856504	0.30726667186856504	0.30726667186856504	0.30726667186856504	0.30726667186856504	0.30726667186856504	0.30726667186856504	0.30726667186856504	0.30726667186856504	0.30726667186856504	0.30726667186856504	0.30726667186856504	0.30726667186856504	0.30726667186856504	0.30726667186856504	0.30726667186856504	0.30726667186856504	0.30726667186856504	0.30726667186856504	0.30726667186856504	0.30726667186856504	0.30726667186856504	0.30726667186856504	0.30726667186856504	0.30726667186856504	0.30726667186856504	0.30726667186856504	0.30726667186856504	0.30726667186856504
0.5106590908528726	0.42305504360845997	0.41498875796612045	0.4476226084228468	0.492847619838779	0.31865909636051803	0.43666211981354264	0.4074323067599116	0.36542350524707784	0.3456829518233945	0.3670184294347435	0.4019868822327488	0.2932660749701231	0.38304449087259657	0.26436246025544996	0.23993018467797478	0.25993729389091813	0.4165403964490715	0.45119505115857506	0.3773638453031261	0.46539979614908733	0.4622757632505211	0.44801115987161017	0.4023557994021183	0.5121277214396279	0.41818872507531424	0.46386867471825094	0.41421446990077093	0.43904157230951096	0.43904157230951096	0.43904157230951096	0.43904157230951096	0.43904157230951096	0.43904157230951096	0.43904157230951096	0.43904157230951096	0.43904157230951096	0.43904157230951096	0.43904157230951096	0.43904157230951096	0.43904157230951096	0.43904157230951096	0.43904157230951096	0.43904157230951096	0.43904157230951096	0.43904157230951096	0.43904157230951096	0.43904157230951096	0.43904157230951096	0.43904157230951096
0.03202099651361896	0.06670342541326224	0.08770115619728336	0.12399161937440716	0.038685692098987604	0.0	0.1525413921370421	0.04744278867902244	0.0	0.08790044686351844	0.06194747210085868	0.06535346756542514	0.024181008677151363	0.04338848336021031	0.09998485367615165	0.09654259813111898	0.05377733146145367	0.024181008677151363	0.14546086497886201	0.16747216261064937	0.07135801588657549	0.09400763085402114	0.02391522720755306	0.03385733393246648	0.09379548766775406	0.018765694570000414	0.019973635743065047	0.024181008677151363	0.005415314107150948	0.11664403223759265	0.048362017354302726	0.11069715523741397	0.07952958629585835	0.07952958629585835	0.07952958629585835	0.07952958629585835	0.07952958629585835	0.07952958629585835	0.07952958629585835	0.07952958629585835	0.07952958629585835	0.07952958629585835	0.07952958629585835	0.07952958629585835	0.07952958629585835	0.07952958629585835	0.07952958629585835	0.07952958629585835	0.07952958629585835	0.07952958629585835
0.1385464968554528	0.13552597077691178	0.11114119253538614	0.06398865635391887	0.09328162814003486	0.05545337577704452	0.12345524792894794	0.17348073165899064	0.18586263101497516	0.09834846844754865	0.10517044219236807	0.03464156581289929	0.09455680910121109	0.0938534890691285	0.0831246846981704	0.08612904048471241	0.06351977602030855	0.08312468518686558	0.17082354370066052	0.18421830847480145	0.1184238462273862	0.260294360978551	0.14152577643027422	0.10588424174262492	0.1958372428177117	0.03429919375402994	0.094475645365001	0.1042989910254557	0.16742950315800137	0.17611523312498958	0.10468867596483361	0.14940149022030638	0.1503723641800408	0.12119418269511502	0.14550100552495707	0.3021107490996931	0.22380587731232507	0.22380587731232507	0.22380587731232507	0.22380587731232507	0.22380587731232507	0.22380587731232507	0.22380587731232507	0.22380587731232507	0.22380587731232507	0.22380587731232507	0.22380587731232507	0.22380587731232507	0.22380587731232507	0.22380587731232507
0.3036515418716244	0.21764621694548206	0.27507825282720444	0.27406274047210133	0.2954951248156188	0.20039279214272504	0.23639290819569833	0.24546109570423108	0.3264136321690255	0.2717496666271027	0.2907245081734995	0.27049588556050747	0.3183718598276238	0.3340460315095278	0.3171903928056917	0.302646699829121	0.35788425809342067	0.4712249155177043	0.3542490817702466	0.35605809384036685	0.3335312195474672	0.3224814604823365	0.3286123112168966	0.3674152567537351	0.34101067943958374	0.2640440472294328	0.2895060275439818	0.38944719822868773	0.25854476448190333	0.3279805303771187	0.3122681546960359	0.32012434253657734	0.32012434253657734	0.32012434253657734	0.32012434253657734	0.32012434253657734	0.32012434253657734	0.32012434253657734	0.32012434253657734	0.32012434253657734	0.32012434253657734	0.32012434253657734	0.32012434253657734	0.32012434253657734	0.32012434253657734	0.32012434253657734	0.32012434253657734	0.32012434253657734	0.32012434253657734	0.32012434253657734
0.155690131909616	0.22414936655834183	0.42090623353096973	0.21972220459298428	0.25478828127355535	0.18421253223560843	0.27010839569686007	0.11915449701377502	0.17659252908026535	0.13817391341426857	0.2771753922836214	0.18388030707159023	0.20275509332254957	0.21520384312445445	0.14000231148972508	0.1343604978303201	0.21531277264778245	0.14152052950284938	0.11240156227669865	0.15367117866741697	0.11031977000828196	0.18841748140240075	0.11042839783829236	0.1671946426991911	0.1286177051916979	0.12882354322118525	0.09865134039853911	0.09494611645416776	0.1225876876425002	0.053457713893115634	0.16891747564580653	0.08049219308026695	0.09721417696583974	0.10690564591451793	0.08813271776369458	0.1700592285801427	0.06271766664361834	0.11638844761188052	0.11638844761188052	0.11638844761188052	0.11638844761188052	0.11638844761188052	0.11638844761188052	0.11638844761188052	0.11638844761188052	0.11638844761188052	0.11638844761188052	0.11638844761188052	0.11638844761188052	0.11638844761188052
0.020065739098676226	0.0	0.0	0.0	0.0	0.0	0.0	0.0	0.1663719411448002	0.09274411627112503	0.06903756254518989	0.023555220588190443	0.06313064912418238	0.0278340347898165	0.026969540395626018	0.04461784797529713	0.03638218525706174	0.046346835938701765	0.005092863811316782	0.043143647396381136	0.020452920789893008	0.02674846382370084	0.024829909802211027	0.0765217077092572	0.07952583269686268	0.06003829482808431	0.00024995573690700205	0.06374518736897769	0.08166501593600539	0.08882505243047785	0.06421622009029805	0.0	0.032108110045149026	0.032108110045149026	0.032108110045149026	0.032108110045149026	0.032108110045149026	0.032108110045149026	0.032108110045149026	0.032108110045149026	0.032108110045149026	0.032108110045149026	0.032108110045149026	0.032108110045149026	0.032108110045149026	0.032108110045149026	0.032108110045149026	0.032108110045149026	0.032108110045149026	0.032108110045149026
0.21396067132256835	0.0	0.06489731664096186	0.054708182631640824	0.04335163467974841	0.0	0.04828639472873788	0.0016479902162044443	0.00019232483579351305	0.08632293961246748	0.0753467214076044	0.009708557735687972	0.01734768483447157	0.06069931951421999	0.11270721920477365	0.04382812684467449	0.04335163467974841	0.044999624895952856	0.0	0.004458267884063385	0.0	0.0	0.04335163467974841	0.04335163467974841	0.04325547226185165	0.11579191600159709	0.08224500147543343	0.04170364446354396	0.0753467214076044	0.0	0.08660710694160008	0.04330355347080004	0.04330355347080004	0.04330355347080004	0.04330355347080004	0.04330355347080004	0.04330355347080004	0.04330355347080004	0.04330355347080004	0.04330355347080004	0.04330355347080004	0.04330355347080004	0.04330355347080004	0.04330355347080004	0.04330355347080004	0.04330355347080004	0.04330355347080004	0.04330355347080004	0.04330355347080004	0.04330355347080004
0.07151971123666853	0.038090889901070145	0.12104967223152431	0.11903652506693797	0.020960325874840324	0.1499614694180995	0.09385747355482048	0.08153778317197422	0.09795900722692431	0.12116465383823917	0.04573368005878426	0.09153744474748682	0.06284123626562055	0.09658133244853855	0.0630141529206126	0.15853646422243042	0.0794158415855412	0.06498587399947278	0.014173147858311884	0.05567173824941126	0.0625906036020811	0.10210615961075185	0.08023010831134766	0.05562829858718354	0.06991967000780358	0.04368182305702535	0.05273102707193181	0.17513181289126434	0.04927157900503996	0.09344554886495984	0.07503367337627109	0.0908438069146372	0.06156650915639544	0.07471189504680824	0.1263472542235467	0.11432753864488406	0.11226605190511552	0.10174902771663438	0.04559508335040591	0.04816754480007551	0.04688131407524071	0.04688131407524071	0.04688131407524071	0.04688131407524071	0.04688131407524071	0.04688131407524071	0.04688131407524071	0.04688131407524071	0.04688131407524071	0.04688131407524071
0.11037489545215282	0.0672745818948025	0.10555543705161836	0.060446057914909486	0.06251850872751032	0.06545924029611387	0.0776438089734058	0.06589980796477614	0.11352597927876341	0.15517477315188674	0.05949846835590206	0.09694298099784816	0.045865671957660996	0.07483098081533233	0.059530119458083924	0.02409256960979725	0.0637636924832267	0.07494180236077895	0.06887314439898158	0.07446689548951474	0.06933678266546234	0.05395667305145112	0.035864341670447594	0.08348184188239953	0.07331342625978388	0.05991682053772538	0.07330621676570448	0.0693306018334765	0.052559411135443365	0.019165734380319457	0.044949233727489615	0.03649580521079382	0.06690333616711873	0.06005327286577419	0.09129437660504115	0.07567382473540767	0.07567382473540767	0.07567382473540767	0.07567382473540767	0.07567382473540767	0.07567382473540767	0.07567382473540767	0.07567382473540767	0.07567382473540767	0.07567382473540767	0.07567382473540767	0.07567382473540767	0.07567382473540767	0.07567382473540767	0.07567382473540767
0.15532877603219225	0.21929572126134766	0.04651015756077103	0.18822533494489985	0.16578253277225677	0.1553520977603115	0.3160451463767549	0.07970591581111912	0.10191544824558513	0.15835860585860134	0.22043201264152384	0.08654358790152344	0.10021873108722813	0.210929253931277	0.18390047108926016	0.21639355366644175	0.17635067334557006	0.23998394349313495	0.1565991071071312	0.1713417148866032	0.23264921402253497	0.14891593981522122	0.20739273598525015	0.2074526675802553	0.16991209714649091	0.09824596259072998	0.17118269158500204	0.15766869831915725	0.09690222299817469	0.11479974490041596	0.10585098394929533	0.10585098394929533	0.10585098394929533	0.10585098394929533	0.10585098394929533	0.10585098394929533	0.10585098394929533	0.10585098394929533	0.10585098394929533	0.10585098394929533	0.10585098394929533	0.10585098394929533	0.10585098394929533	0.10585098394929533	0.10585098394929533	0.10585098394929533	0.10585098394929533	0.10585098394929533	0.10585098394929533	0.10585098394929533
0.15304518967548544	0.0851000480048531	0.008656514395353157	0.0	0.08436157063746358	0.03368359358405879	0.0851000480048531	0.05067797705340478	0.07589177255805699	0.08282537766006072	0.0	0.04326530166274806	0.018238222474042422	0.0009251936833361064	0.1768195067224406	0.08436157063746358	0.0	0.0001867163159465731	0.0	0.0	0.084174854321517	0.009768424394635836	0.0851000480048531	0.008843230711299731	0.0009251936833361064	0.084174854321517	0.0	0.003199864028128488	0.0	0.0	0.08718800203369892	0.0001867163159465731	0.018850879306180634	0.0	0.0	0.0	0.0	0.0	0.0	0.0	0.0	0.0	0.0	0.0	0.0	0.0	0.0	0.0	0.0	0.0
0.1262920223195091	0.11463758231251855	0.0770646313930386	0.03985586266871052	0.05559899519907826	0.033734778865500296	0.005870968650166505	0.060300065302715304	0.10406204262577756	0.07890858236860962	0.12617339746372594	0.06640177165209299	0.02582418862256148	0.030506356707157234	0.0422510892763314	0.04803891522450071	0.07551027673452176	0.05512586781578313	0.01951000904400939	0.06995459906199906	0.06749764119567138	0.04346385979475989	0.07167941498794381	0.04092560232854413	0.1416599726804662	0.052880745467481664	0.07143299554663492	0.04176503292339158	0.0620003470304878	0.027208429944536882	0.04527678349845499	0.04698053732706806	0.04094024474430415	0.06934971216529015	0.052781693697927894	0.061065702931609026	0.061065702931609026	0.061065702931609026	0.061065702931609026	0.061065702931609026	0.061065702931609026	0.061065702931609026	0.061065702931609026	0.061065702931609026	0.061065702931609026	0.061065702931609026	0.061065702931609026	0.061065702931609026	0.061065702931609026	0.061065702931609026
0.3459853080275861	0.4425100713178954	0.44536724228555624	0.4220876709794519	0.23970312354136203	0.38198134245241366	0.4280710275774636	0.33475975772722394	0.42936598645345425	0.22672869272325072	0.24585108836114025	0.36826004585403543	0.27364213280594973	0.30555498681008686	0.4771659139119369	0.28381820845828326	0.40370062586371736	0.4280827105243757	0.353794940896853	0.31371794034313527	0.39825784326727154	0.21341282596118938	0.3840189375661948	0.36353776938605914	0.3436753035705503	0.3603367041844986	0.45046128869505564	0.4327553067655829	0.4250762300207322	0.33060749013597046	0.2632234999084238	0.2969154950221971	0.2969154950221971	0.2969154950221971	0.2969154950221971	0.2969154950221971	0.2969154950221971	0.2969154950221971	0.2969154950221971	0.2969154950221971	0.2969154950221971	0.2969154950221971	0.2969154950221971	0.2969154950221971	0.2969154950221971	0.2969154950221971	0.2969154950221971	0.2969154950221971	0.2969154950221971	0.2969154950221971
0.45685510124917456	0.37976209621956114	0.3613168403444059	0.30002830564538685	0.32240276113966326	0.4004119161888644	0.3744465829174213	0.3731901996227768	0.27616211050666783	0.40075360465834886	0.40072226988094695	0.35419689775054286	0.30698240956897865	0.3121880105501383	0.34849733535392663	0.3013325463742634	0.327447866592778	0.40344924239421043	0.30833963197219183	0.3567502157558538	0.36065420456786673	0.36318965764887107	0.4106940342575895	0.4328814046668575	0.34794578952822036	0.3374838382694514	0.37777367747745816	0.43358570419923137	0.4161400279068241	0.3882692572500274	0.43561422704995884	0.27890723284266206	0.3572607299463104	0.3572607299463104	0.3572607299463104	0.3572607299463104	0.3572607299463104	0.3572607299463104	0.3572607299463104	0.3572607299463104	0.3572607299463104	0.3572607299463104	0.3572607299463104	0.3572607299463104	0.3572607299463104	0.3572607299463104	0.3572607299463104	0.3572607299463104	0.3572607299463104	0.3572607299463104
0.16934688506113246	0.12673044296687666	0.12324371576970149	0.052215359717821694	0.04593404448938875	0.03568622081177284	0.10794893973662191	0.05249612337868876	0.08484770602261432	0.1145660447660477	0.05540884361449481	0.054531875171054275	0.027067428001442323	0.05528132886511761	0.07757179491372537	0.03954839810027085	0.06688272179072405	0.09968649956950255	0.029380157188715148	0.13509727168684693	0.08494603598065958	0.029453594884085544	0.03467666402744214	0.03016173979697598	0.10000162939796152	0.0799174950586123	0.07517928403706303	0.07754838954783766	0.07754838954783766	0.07754838954783766	0.07754838954783766	0.07754838954783766	0.07754838954783766	0.07754838954783766	0.07754838954783766	0.07754838954783766	0.07754838954783766	0.07754838954783766	0.07754838954783766	0.07754838954783766	0.07754838954783766	0.07754838954783766	0.07754838954783766	0.07754838954783766	0.07754838954783766	0.07754838954783766	0.07754838954783766	0.07754838954783766	0.07754838954783766	0.07754838954783766
0.05587405014247847	0.07524535788393309	0.15644603474630345	0.0836863553804928	0.08098708533411464	0.04680564551659863	0.07365916391853002	0.1067780054817169	0.08215622595167624	0.0921227734189025	0.06862541376136884	0.07791994381106604	0.08255930221885042	0.04199773814029625	0.058525272125271484	0.07167051795714469	0.02767768992134307	0.07095195296105028	0.04713318661735198	0.06152966282369376	0.09122724631006912	0.08645056853832554	0.059472370480711384	0.1002114889553803	0.05400865599244245	0.06455781975476185	0.06540775076499783	0.10219820270831137	0.04267350930780488	0.08008871266873012	0.08714478158496707	0.10210139393649179	0.03039070623613759	0.07933298928391622	0.09134133241790354	0.09521637440083681	0.08587614312054417	0.08874460930335966	0.0968134854047428	0.13269994197455492	0.04017805361949126	0.09134057179446413	0.1140721452917429	0.12192479105136692	0.05536021597445304	0.09654431356889112	0.10780873264989954	0.10217652310939533	0.10217652310939533	0.10217652310939533
0.30417065930387505	0.11714636659996079	0.2750258079298097	0.2293817096235061	0.27377209278420983	0.5555073127892861	0.3865823748775631	0.2965478934105558	0.42945774911262274	0.3309677202522658	0.001506731435538981	0.2771331272644399	0.10024977658583505	0.6841309671437796	0.6973680026237905	0.29529417826495596	0.1597080955452567	0.0002530162899391352	0.11406399723895312	0.43045844796828353	0.5468593781058219	0.1865063353884465	0.5542535976436863	0.3304616876723875	0.3421919917168594	0.38783609002316294	0.35492299461699195	0.4297107654025618	0.25800860389988656	0.11406399723895312	0.2919587926140092	0.2324640789845137	0.18373761131720256	0.20810084515085814	0.20810084515085814	0.20810084515085814	0.20810084515085814	0.20810084515085814	0.20810084515085814	0.20810084515085814	0.20810084515085814	0.20810084515085814	0.20810084515085814	0.20810084515085814	0.20810084515085814	0.20810084515085814	0.20810084515085814	0.20810084515085814	0.20810084515085814	0.20810084515085814
0.5556771668717357	0.0	0.7791869501256714	0.6150084908266455	0.6131257345363168	0.7124375017816119	0.6285913404651778	0.8301565945344269	0.4655202601896627	0.20953044682172592	0.20722742833207589	0.022012821967101307	0.0	0.2564545929440292	0.20953044682172592	0.5526187387754812	0.602750457157791	0.27182856574715114	0.9427228099772789	1.5028419619291444	0.20953044682172592	1.1656374071753992	0.8460869800393803	0.6075080776502613	0.23107848921273483	0.47012217117794647	0.7678584756090019	0.8385865668629963	0.8034556748334548	0.42136391213310187	1.0471874545325375	0.7199379149579962	0.8835626847452669	0.8835626847452669	0.8835626847452669	0.8835626847452669	0.8835626847452669	0.8835626847452669	0.8835626847452669	0.8835626847452669	0.8835626847452669	0.8835626847452669	0.8835626847452669	0.8835626847452669	0.8835626847452669	0.8835626847452669	0.8835626847452669	0.8835626847452669	0.8835626847452669	0.8835626847452669
0.2224483714822344	0.23995243075303066	0.23655250600677596	0.19658625093485957	0.21472212175433836	0.1883876068491014	0.22443407600051743	0.24752102147811578	0.23273260358380385	0.19704469605634659	0.17437747319801147	0.23684033987871572	0.2342356115020056	0.26641559507200885	0.17838228112526183	0.18295159072299685	0.22999433626354052	0.23289794709262296	0.28683277726647843	0.23277771940817446	0.26539855373618276	0.24908813657217863	0.24908813657217863	0.24908813657217863	0.24908813657217863	0.24908813657217863	0.24908813657217863	0.24908813657217863	0.24908813657217863	0.24908813657217863	0.24908813657217863	0.24908813657217863	0.24908813657217863	0.24908813657217863	0.24908813657217863	0.24908813657217863	0.24908813657217863	0.24908813657217863	0.24908813657217863	0.24908813657217863	0.24908813657217863	0.24908813657217863	0.24908813657217863	0.24908813657217863	0.24908813657217863	0.24908813657217863	0.24908813657217863	0.24908813657217863	0.24908813657217863	0.24908813657217863
0.18872653155909871	0.14132911265174156	0.134569157876902	0.11073163186483628	0.12913876720280676	0.1307928728210562	0.139243343119416	0.13724948454767638	0.11302412159120111	0.12112853494614578	0.14736486901964216	0.1391915581467562	0.09880850808553819	0.11635934123381701	0.11111503968534409	0.10419926281315378	0.14005234514559559	0.16863904422229742	0.14428870488265058	0.1430533187578079	0.09838506608044716	0.10713428099767877	0.10275967353906297	0.10275967353906297	0.10275967353906297	0.10275967353906297	0.10275967353906297	0.10275967353906297	0.10275967353906297	0.10275967353906297	0.10275967353906297	0.10275967353906297	0.10275967353906297	0.10275967353906297	0.10275967353906297	0.10275967353906297	0.10275967353906297	0.10275967353906297	0.10275967353906297	0.10275967353906297	0.10275967353906297	0.10275967353906297	0.10275967353906297	0.10275967353906297	0.10275967353906297	0.10275967353906297	0.10275967353906297	0.10275967353906297	0.10275967353906297	0.10275967353906297
0.18518905578239664	0.25264556256110204	0.19075735066808136	0.23443975929401403	0.2976367525462895	0.21752214752869906	0.23720668959958502	0.1937457731377693	0.2163861890008879	0.14537564849385923	0.14868266147505046	0.20627367106338204	0.23046940859002385	0.18037566059751348	0.18224977375317009	0.21008412886117145	0.14536310947994266	0.2284129803874377	0.18426896370009394	0.20478853817837878	0.18792306779645862	0.1939347302956469	0.19092889904605276	0.19092889904605276	0.19092889904605276	0.19092889904605276	0.19092889904605276	0.19092889904605276	0.19092889904605276	0.19092889904605276	0.19092889904605276	0.19092889904605276	0.19092889904605276	0.19092889904605276	0.19092889904605276	0.19092889904605276	0.19092889904605276	0.19092889904605276	0.19092889904605276	0.19092889904605276	0.19092889904605276	0.19092889904605276	0.19092889904605276	0.19092889904605276	0.19092889904605276	0.19092889904605276	0.19092889904605276	0.19092889904605276	0.19092889904605276	0.19092889904605276
0.1554700530316373	0.13319168792574448	0.1442592488449063	0.13540354585641656	0.11022341645160594	0.13867218041697155	0.1943077137843174	0.15099703554817076	0.13125775623400612	0.10791910560681461	0.18004343738448841	0.15535403854853477	0.12673294676155333	0.13714312541297521	0.1472030623555263	0.1292110547946293	0.12148843910605352	0.1640447595311742	0.1812683899929211	0.17265657476204765	0.17265657476204765	0.17265657476204765	0.17265657476204765	0.17265657476204765	0.17265657476204765	0.17265657476204765	0.17265657476204765	0.17265657476204765	0.17265657476204765	0.17265657476204765	0.17265657476204765	0.17265657476204765	0.17265657476204765	0.17265657476204765	0.17265657476204765	0.17265657476204765	0.17265657476204765	0.17265657476204765	0.17265657476204765	0.17265657476204765	0.17265657476204765	0.17265657476204765	0.17265657476204765	0.17265657476204765	0.17265657476204765	0.17265657476204765	0.17265657476204765	0.17265657476204765	0.17265657476204765	0.17265657476204765
[truncated: 6 more columns]
