# Supplementary material for: Neuronal tuning aligns dynamically with object and texture manifolds across the visual hierarchy
Source: Nat Neurosci. 2026 Mar 10;29(4):864–75. doi: 10.1038/s41593-026-02207-1 (PMC13061647; doi:10.1038/s41593-026-02207-1)
Supplement: Supplementary file 10 — Attribution data for time windows 5, 10, 20, 25 and 50 ms, for panel b. Time window specific evolution trajectory of time windows 10, 20, 25 and 50 ms, for panel c. [file 41593_2026_2207_MOESM10_ESM.zip › ExtendedFig4_Source_data/FigureExtended4C_src_normresp_wdw_0-50_DeePSim_sem.csv]

0	1	2	3	4	5	6	7	8	9	10	11	12	13	14	15	16	17	18	19	20	21	22	23	24	25	26	27	28	29	30	31	32	33	34	35	36	37	38	39	40	41	42	43	44	45	46	47	48	49
0.025440956861384343	0.025129334033428593	0.030302369312337582	0.028368191591256045	0.03118345259184915	0.018253103777659548	0.02038046456579783	0.03310658711098671	0.023465636566216922	0.021900759945655414	0.022952839532425853	0.027847928062373854	0.023780958894633854	0.024472860015955045	0.02279457273357971	0.018375394641495648	0.02746853322869571	0.021996403524836197	0.016557899915097943	0.02362005304889206	0.019217285852156152	0.025079263296400412	0.027140500627859544	0.016962791483052613	0.024938601207021908	0.023823313491758726	0.030486264396781836	0.018379307149831915	0.021323647744019878	0.018611493787972312	0.02450163342169408	0.025725486268458008	0.02310966011084005	0.025699559327756884	0.017301541067413297	0.0236225108966548	0.019810820423996407	0.02500200131540972	0.018861614132761835	0.02630249084956611	0.015835451511491183	0.02240298228166959	0.018087839494334183	0.018582637696653408	0.028137274455609606	0.01656591701224506	0.026612023857806217	0.021588970435025636	0.021588970435025636	0.021588970435025636
0.031147759827321597	0.025738507275130284	0.02936084973212435	0.03223748290149345	0.026450009509081548	0.030069254967005094	0.032875841854218386	0.03560742103446411	0.029351897597269545	0.0397190151820014	0.024418923884503195	0.027163489463852282	0.041857820856818384	0.025574701517854934	0.027364175968787673	0.027920480908964682	0.0343673787618465	0.027881790491602616	0.03426007217614107	0.03332659639256969	0.024024172840882117	0.03394833719362266	0.024778194678652225	0.02739767434982969	0.03044907734722026	0.03799756818551206	0.03179832911709918	0.02919104441311413	0.026502328274294072	0.034350350866420486	0.03555968630400443	0.03271347503409922	0.046668667090582726	0.03367750888433873	0.02270065728779717	0.028189083086067948	0.028189083086067948	0.028189083086067948	0.028189083086067948	0.028189083086067948	0.028189083086067948	0.028189083086067948	0.028189083086067948	0.028189083086067948	0.028189083086067948	0.028189083086067948	0.028189083086067948	0.028189083086067948	0.028189083086067948	0.028189083086067948
0.03602840608437275	0.016423714567810183	0.019206885441355674	0.03168890388045687	0.02555335444311612	0.024968011925723982	0.025873891142881997	0.017577748682947515	0.02171912329418514	0.032761900624868175	0.01648669037632024	0.036386741237422304	0.02165443983189561	0.0242304304722506	0.01806234236289026	0.043919287465369355	0.032400486052576775	0.03956348473356569	0.03150501652844883	0.019845831046884296	0.012847740632362773	0.03265677305091488	0.02458464619119866	0.02481709047029268	0.023949788204856964	0.023433363135055875	0.022141552456559684	0.03478644978061858	0.028730355626428793	0.021064256841014945	0.034037619018944136	0.02528983927275153	0.039565843194175526	0.032427841233463525	0.032427841233463525	0.032427841233463525	0.032427841233463525	0.032427841233463525	0.032427841233463525	0.032427841233463525	0.032427841233463525	0.032427841233463525	0.032427841233463525	0.032427841233463525	0.032427841233463525	0.032427841233463525	0.032427841233463525	0.032427841233463525	0.032427841233463525	0.032427841233463525
0.04143691070092276	0.026687688758033144	0.02211976556084812	0.02871000380978924	0.024444842515383907	0.020399777454562017	0.02800343688892208	0.024432873928092763	0.02364341912362696	0.03013320878016544	0.024740355707765282	0.020070760812974233	0.023929527318360504	0.029285291633020363	0.017312187509896812	0.021692288105369256	0.022851953545598543	0.017009915293636588	0.0192932025813947	0.01953155738562541	0.02353347548534908	0.017871024894329117	0.01740150375084004	0.025588489903572688	0.022082084966259338	0.019657425775697332	0.017349557625122573	0.02116745450401723	0.017683845302532943	0.020039009796506246	0.015722179096657754	0.02196568383718772	0.016159857120110938	0.01664035571627922	0.02569898311969035	0.020470390098717067	0.021924493191109	0.019757339932542792	0.020840916561825896	0.020840916561825896	0.020840916561825896	0.020840916561825896	0.020840916561825896	0.020840916561825896	0.020840916561825896	0.020840916561825896	0.020840916561825896	0.020840916561825896	0.020840916561825896	0.020840916561825896
0.03648840936389155	0.026635216670328143	0.034261222963894014	0.02100132263346217	0.03235602501101191	0.029655436693001674	0.024324757179066105	0.02347336799671562	0.028164720918407726	0.03209797986727801	0.025717868057895225	0.02640657646174598	0.02627883189129516	0.033451613552145154	0.027647156665130478	0.025697661436467307	0.03054978124567803	0.030460713026689856	0.03378972212212489	0.03296129757559844	0.040916190201231266	0.02898024556968071	0.03605267905785251	0.030269772425352812	0.02730551501012221	0.03592257336305679	0.0329305603354788	0.031202582683756624	0.03337159613673093	0.02903499528264536	0.031203295709688144	0.031203295709688144	0.031203295709688144	0.031203295709688144	0.031203295709688144	0.031203295709688144	0.031203295709688144	0.031203295709688144	0.031203295709688144	0.031203295709688144	0.031203295709688144	0.031203295709688144	0.031203295709688144	0.031203295709688144	0.031203295709688144	0.031203295709688144	0.031203295709688144	0.031203295709688144	0.031203295709688144	0.031203295709688144
0.0480294566121508	0.07799945339346903	0.04479306721046575	0.0473139976295131	0.06950849370655207	0.05766248400417094	0.05900429707520056	0.06036876977006511	0.05647349182418308	0.054725221135893246	0.052059880687531465	0.047949758434648534	0.0474063896844726	0.058770668088866884	0.05789779891013037	0.07513295540238651	0.05197383072268309	0.052416287463892264	0.048792545065678636	0.05218311321034864	0.04173180433670647	0.05947601101691794	0.050786553219359015	0.06512808049943912	0.04874779450631568	0.06560901666815631	0.03905088056606116	0.06849633901377548	0.038623069179731156	0.055094460869960386	0.05966943231123461	0.04907271119445896	0.06358757768325181	0.06887458250046054	0.06216011289962462	0.0552570835204983	0.0570595630580331	0.07035237475435864	0.06708578139574928	0.0514682512145591	0.059277016305154195	0.059277016305154195	0.059277016305154195	0.059277016305154195	0.059277016305154195	0.059277016305154195	0.059277016305154195	0.059277016305154195	0.059277016305154195	0.059277016305154195
0.0612963369430121	0.06286465188227022	0.04694857390249666	0.04301578524161725	0.054297582411616446	0.037163843535908105	0.042798051284608764	0.04646759442712689	0.06219190047515893	0.0536728106714528	0.04849331835278056	0.04811427692842675	0.0504150034774977	0.047453209691342466	0.038157543115163395	0.052020478135520076	0.05057987281121843	0.050058330582763155	0.042070178310534605	0.05727969314678149	0.042620044141517016	0.049864121517119546	0.05091845631756223	0.052317385527859264	0.05350103023977647	0.034412690834356226	0.04395686053706634	0.04395686053706634	0.04395686053706634	0.04395686053706634	0.04395686053706634	0.04395686053706634	0.04395686053706634	0.04395686053706634	0.04395686053706634	0.04395686053706634	0.04395686053706634	0.04395686053706634	0.04395686053706634	0.04395686053706634	0.04395686053706634	0.04395686053706634	0.04395686053706634	0.04395686053706634	0.04395686053706634	0.04395686053706634	0.04395686053706634	0.04395686053706634	0.04395686053706634	0.04395686053706634
0.029439558471112282	0.025380488855833754	0.022278086639734313	0.0254208383663148	0.021392314905893304	0.027400434221749283	0.02673257704085017	0.024105670561603263	0.021780798060008568	0.02590546550362704	0.022385318375327794	0.0218388966304113	0.021387410234477607	0.023559687584881084	0.02185351213608018	0.02382292999102088	0.024447423636593486	0.023138730486931266	0.026014789833175594	0.028353491559595982	0.025813312009252333	0.03165853493639636	0.028958517060139653	0.023534821677454743	0.02493598324113895	0.021454750450402908	0.024878262295971548	0.023166506373187228	0.023166506373187228	0.023166506373187228	0.023166506373187228	0.023166506373187228	0.023166506373187228	0.023166506373187228	0.023166506373187228	0.023166506373187228	0.023166506373187228	0.023166506373187228	0.023166506373187228	0.023166506373187228	0.023166506373187228	0.023166506373187228	0.023166506373187228	0.023166506373187228	0.023166506373187228	0.023166506373187228	0.023166506373187228	0.023166506373187228	0.023166506373187228	0.023166506373187228
0.022133815299187877	0.019674983009491463	0.031774959336041776	0.02543617703153304	0.016661474005574935	0.02853623099130419	0.014328327832014529	0.020668177829991453	0.013853801153882971	0.027634964327668057	0.024010090957619464	0.023964279114910038	0.02637763934085245	0.024508976112630223	0.02114415222590708	0.022882401120949823	0.020075949653493255	0.03304503399311672	0.023879666579668266	0.02508551972592769	0.019982608507532917	0.01670267579109568	0.016112798661074106	0.02102734164061274	0.025775060939410416	0.021564893000553826	0.028607791507580086	0.015622806254727022	0.025317896135672684	0.026605170775376878	0.01883620064250428	0.01832272865716573	0.02240912948013867	0.027058365207548455	0.024733747343843565	0.024733747343843565	0.024733747343843565	0.024733747343843565	0.024733747343843565	0.024733747343843565	0.024733747343843565	0.024733747343843565	0.024733747343843565	0.024733747343843565	0.024733747343843565	0.024733747343843565	0.024733747343843565	0.024733747343843565	0.024733747343843565	0.024733747343843565
0.03302258624562132	0.02623608933545788	0.03849031608506121	0.031512099073212715	0.03515765435438173	0.016865974776970803	0.01983828493734652	0.03320787709830961	0.0354772703513913	0.045425363680693435	0.02278261198641001	0.04639556158217599	0.030356595791491765	0.049190121507912014	0.03790946154811198	0.04028149683370919	0.029791438414551636	0.0254295750290145	0.035564860560817355	0.03729558834116853	0.06086108591973066	0.03653204253856694	0.04741665633012287	0.044682585132302804	0.0444588419457251	0.03915057570458249	0.04334319716428078	0.051780094338829664	0.05490530904255742	0.03892342613585683	0.023594474701767572	0.035123224968512806	0.037584541152805274	0.036353883060659044	0.036353883060659044	0.036353883060659044	0.036353883060659044	0.036353883060659044	0.036353883060659044	0.036353883060659044	0.036353883060659044	0.036353883060659044	0.036353883060659044	0.036353883060659044	0.036353883060659044	0.036353883060659044	0.036353883060659044	0.036353883060659044	0.036353883060659044	0.036353883060659044
0.03769427759051113	0.030734157684165053	0.031223519503278452	0.03211192913298112	0.02878619647683345	0.03048960156436286	0.025460499629453057	0.03392448854371625	0.026383872157787442	0.03410035748219884	0.03064906374225997	0.025691983514870394	0.035694123556685935	0.031718152518583384	0.03054429466920748	0.028560941617030104	0.03336422004943542	0.034700186683102104	0.03400447238556473	0.031506602997459214	0.03588449558536903	0.03521963846945622	0.03129617832916119	0.03714371978342059	0.033660768169369595	0.036044065273860185	0.03308565963636676	0.028016810973822973	0.03405517448962285	0.04407690408338051	0.033874050475732796	0.03897547727955665	0.03897547727955665	0.03897547727955665	0.03897547727955665	0.03897547727955665	0.03897547727955665	0.03897547727955665	0.03897547727955665	0.03897547727955665	0.03897547727955665	0.03897547727955665	0.03897547727955665	0.03897547727955665	0.03897547727955665	0.03897547727955665	0.03897547727955665	0.03897547727955665	0.03897547727955665	0.03897547727955665
0.02357241935673519	0.023213000723451716	0.022887629941630586	0.019327346037062435	0.01749858903168545	0.024714894567968066	0.021548706361303255	0.028146159518700548	0.024488209836801677	0.024853249751765463	0.023083742648799335	0.023702687110661935	0.022584785283955768	0.027855713268684735	0.027710779406651825	0.02558772049511427	0.026138144334557124	0.02378448606300233	0.021732168118965042	0.026648093522993146	0.021013527873789715	0.021215059074821917	0.022851815668882176	0.03182877644734156	0.02942283300828654	0.023964581335560866	0.03661505870789226	0.03216064043123407	0.03132212799267296	0.02326318699017378	0.03098019736720717	0.027121692178690475	0.027121692178690475	0.027121692178690475	0.027121692178690475	0.027121692178690475	0.027121692178690475	0.027121692178690475	0.027121692178690475	0.027121692178690475	0.027121692178690475	0.027121692178690475	0.027121692178690475	0.027121692178690475	0.027121692178690475	0.027121692178690475	0.027121692178690475	0.027121692178690475	0.027121692178690475	0.027121692178690475
0.03775641438162244	0.03218071452639254	0.03473135847732732	0.028804939137478315	0.03635425689005235	0.03258377633812211	0.03245501837116853	0.034785128407999966	0.031166529155268845	0.028584766600272385	0.030774558476901807	0.03074813413489784	0.03959638560633352	0.03396634462503958	0.03151591142542911	0.026528195163005478	0.029862182132390124	0.028365837891574423	0.029606366233255542	0.03532327751435875	0.031856621905577746	0.029733506278237835	0.028303092581696394	0.03270761411437545	0.04811771770475272	0.03257245704244487	0.03193001099030997	0.0222070012288508	0.030223170073289018	0.0285334511568155	0.03050021254575871	0.029516831851287107	0.029516831851287107	0.029516831851287107	0.029516831851287107	0.029516831851287107	0.029516831851287107	0.029516831851287107	0.029516831851287107	0.029516831851287107	0.029516831851287107	0.029516831851287107	0.029516831851287107	0.029516831851287107	0.029516831851287107	0.029516831851287107	0.029516831851287107	0.029516831851287107	0.029516831851287107	0.029516831851287107
0.040163131102224546	0.037056717176074276	0.03972077104325565	0.03761217203095259	0.027328188987886172	0.033586507240688214	0.031032525677735852	0.03179255375760989	0.030267245846973063	0.030256546095390746	0.03250619182138968	0.03228264306561373	0.02896412401895466	0.03031820515129836	0.03515833287014642	0.03274820078214039	0.02956929310507753	0.037342312546231826	0.02897942324268619	0.0327536726198349	0.03216907338798776	0.03616979199630176	0.03405591580087384	0.03648534011670511	0.041862765930456694	0.04084310842114302	0.03690722187991921	0.044965222346454385	0.0429329757304677	0.03231742189770076	0.03205355959016528	0.044828807207342586	0.038441183398753936	0.038441183398753936	0.038441183398753936	0.038441183398753936	0.038441183398753936	0.038441183398753936	0.038441183398753936	0.038441183398753936	0.038441183398753936	0.038441183398753936	0.038441183398753936	0.038441183398753936	0.038441183398753936	0.038441183398753936	0.038441183398753936	0.038441183398753936	0.038441183398753936	0.038441183398753936
0.023206913174445936	0.028054561349935857	0.026753740681888984	0.027620669800320085	0.022546164388548957	0.027162510920841248	0.021893864637706595	0.027431665966807708	0.030394333984687112	0.027856471865212045	0.02906147999965014	0.01912232965612633	0.03124068446010774	0.022932410088580983	0.018189368049390135	0.022928299857197208	0.03239554374553241	0.02202719181237538	0.020027176100096276	0.030918726980560834	0.017792293514071165	0.021198121704468418	0.01293076593947014	0.018681264580625054	0.028221128227460715	0.025389372848696117	0.016879247150340664	0.018683688615542593	0.018377881192433602	0.02567895807986477	0.022028419636149186	0.022028419636149186	0.022028419636149186	0.022028419636149186	0.022028419636149186	0.022028419636149186	0.022028419636149186	0.022028419636149186	0.022028419636149186	0.022028419636149186	0.022028419636149186	0.022028419636149186	0.022028419636149186	0.022028419636149186	0.022028419636149186	0.022028419636149186	0.022028419636149186	0.022028419636149186	0.022028419636149186	0.022028419636149186
0.0409264333881596	0.032217021829617415	0.025306060670151034	0.0347749312183137	0.02468324041294975	0.030726165745660252	0.02958945798884244	0.02438670209925483	0.0252259537192562	0.022442933508166014	0.026957407508349775	0.016792235780659946	0.026578414372629398	0.020159966892014058	0.019719243677894377	0.02833135126471837	0.02329984164917035	0.02642950879921582	0.023972624640847238	0.02219266554079684	0.026091551941355817	0.02726790341879103	0.02226711568004801	0.024767509549419524	0.024767509549419524	0.024767509549419524	0.024767509549419524	0.024767509549419524	0.024767509549419524	0.024767509549419524	0.024767509549419524	0.024767509549419524	0.024767509549419524	0.024767509549419524	0.024767509549419524	0.024767509549419524	0.024767509549419524	0.024767509549419524	0.024767509549419524	0.024767509549419524	0.024767509549419524	0.024767509549419524	0.024767509549419524	0.024767509549419524	0.024767509549419524	0.024767509549419524	0.024767509549419524	0.024767509549419524	0.024767509549419524	0.024767509549419524
0.030002146435116978	0.032610214425778467	0.021173090326223297	0.029095911720970268	0.027083089494956997	0.026127403310449323	0.023806324809135908	0.0297521982497642	0.02245771742167306	0.022442675946494156	0.025736100061120343	0.020134812572055995	0.019533419517108044	0.029104394350769464	0.03148263922496859	0.023144133528892236	0.021260176169862442	0.025390902348848717	0.02398186950217301	0.021258726019731066	0.028778512107717088	0.025416088325951762	0.026031583450747915	0.02572383588834984	0.02572383588834984	0.02572383588834984	0.02572383588834984	0.02572383588834984	0.02572383588834984	0.02572383588834984	0.02572383588834984	0.02572383588834984	0.02572383588834984	0.02572383588834984	0.02572383588834984	0.02572383588834984	0.02572383588834984	0.02572383588834984	0.02572383588834984	0.02572383588834984	0.02572383588834984	0.02572383588834984	0.02572383588834984	0.02572383588834984	0.02572383588834984	0.02572383588834984	0.02572383588834984	0.02572383588834984	0.02572383588834984	0.02572383588834984
0.06668828497593073	0.06055561885560266	0.05577199968428483	0.050393704466171925	0.06286269431496999	0.04737462943258438	0.04631066953174612	0.047442072811922524	0.05059506935003006	0.05171018684651473	0.06427815367834218	0.03552218353964175	0.05288874335008973	0.053746675469405515	0.05265692172104617	0.051911850564721286	0.06277485602117851	0.04684182648235226	0.05664880583170745	0.058278274662589814	0.051970562384709804	0.04938164948910593	0.04975784600311983	0.04661314359698156	0.0675847747185169	0.0391520026834677	0.06016999953286731	0.052646080806261236	0.049713027983949415	0.05000310922260687	0.04985806860327814	0.04985806860327814	0.04985806860327814	0.04985806860327814	0.04985806860327814	0.04985806860327814	0.04985806860327814	0.04985806860327814	0.04985806860327814	0.04985806860327814	0.04985806860327814	0.04985806860327814	0.04985806860327814	0.04985806860327814	0.04985806860327814	0.04985806860327814	0.04985806860327814	0.04985806860327814	0.04985806860327814	0.04985806860327814
0.038421964865236496	0.043133646712169973	0.04097304333636954	0.030612721757617655	0.034788599474957375	0.026312132665542613	0.04028836353585436	0.03290245005175585	0.02957467956362033	0.018233614082441514	0.02953390894701532	0.023564214597714506	0.02391506697102535	0.026413575470194833	0.021371302763626716	0.015178458838038145	0.026065449455372255	0.018646617982651256	0.022776133348333963	0.031224808534331815	0.023553059568239384	0.018633755468046666	0.018983331146377017	0.022206869964419413	0.02033270105150247	0.030172960787009248	0.025301172175018732	0.04092456945092399	0.02774551140003316	0.03078724062999628	0.023566338757076005	0.024335134254776094	0.02395073650592605	0.02395073650592605	0.02395073650592605	0.02395073650592605	0.02395073650592605	0.02395073650592605	0.02395073650592605	0.02395073650592605	0.02395073650592605	0.02395073650592605	0.02395073650592605	0.02395073650592605	0.02395073650592605	0.02395073650592605	0.02395073650592605	0.02395073650592605	0.02395073650592605	0.02395073650592605
0.054242649928851194	0.03539684424378206	0.03957074362763814	0.03766276762541049	0.03209500593210234	0.025556463588195667	0.047775995892642975	0.040602759777862533	0.02521884655814591	0.044970310479083904	0.0317774172104633	0.03739172469206689	0.031049179734890374	0.038781161926137606	0.062213287763669495	0.036083005459220996	0.040274453480469166	0.03852253425642289	0.042529534726653245	0.037410973090145995	0.042251271445632246	0.03811775966235273	0.04195007075257188	0.039425524901543885	0.03448509863311187	0.034075153076382064	0.04783841981018709	0.04455327782475358	0.037410225442519346	0.04117125480369424	0.039067553350233444	0.03829509163488871	0.05883085858378061	0.04687504863869255	0.045723513846673926	0.04629928124268324	0.04629928124268324	0.04629928124268324	0.04629928124268324	0.04629928124268324	0.04629928124268324	0.04629928124268324	0.04629928124268324	0.04629928124268324	0.04629928124268324	0.04629928124268324	0.04629928124268324	0.04629928124268324	0.04629928124268324	0.04629928124268324
0.03808588302274606	0.03183128560774891	0.03220679437859953	0.029760494958252483	0.02442810976982091	0.033156184437695274	0.024179694170550995	0.032969218275075506	0.02215943040026832	0.02267503949858074	0.01949542510715403	0.026824382473119336	0.027896547131793608	0.025123282567824735	0.023878401838741646	0.02306456422300217	0.03409294697306843	0.03499357873185229	0.029565626175574882	0.030650634195866687	0.033854970149972505	0.02668941609469875	0.03363431058367952	0.025128841631425265	0.020677255576341202	0.02238870431051947	0.02833711135700111	0.034999038470290636	0.03166807491364588	0.03166807491364588	0.03166807491364588	0.03166807491364588	0.03166807491364588	0.03166807491364588	0.03166807491364588	0.03166807491364588	0.03166807491364588	0.03166807491364588	0.03166807491364588	0.03166807491364588	0.03166807491364588	0.03166807491364588	0.03166807491364588	0.03166807491364588	0.03166807491364588	0.03166807491364588	0.03166807491364588	0.03166807491364588	0.03166807491364588	0.03166807491364588
0.02112518198840806	0.031004094435098467	0.03868814383290796	0.025586033150440935	0.026911108931199502	0.02668393859196186	0.02003489034834512	0.02812585006290963	0.029644257397755152	0.03145252028750778	0.026954017551230034	0.02513942803450171	0.020617045455390018	0.02125097445846415	0.028492907971132162	0.03210872156205404	0.021534108694912173	0.02102171181385588	0.03445625565074242	0.025239233264284053	0.02150651108834129	0.0203186773836895	0.029569666828725447	0.024695759753081248	0.03189690547205453	0.01990893638486257	0.029732208870978053	0.023585492911375294	0.02913674179245287	0.026361117351914085	0.026361117351914085	0.026361117351914085	0.026361117351914085	0.026361117351914085	0.026361117351914085	0.026361117351914085	0.026361117351914085	0.026361117351914085	0.026361117351914085	0.026361117351914085	0.026361117351914085	0.026361117351914085	0.026361117351914085	0.026361117351914085	0.026361117351914085	0.026361117351914085	0.026361117351914085	0.026361117351914085	0.026361117351914085	0.026361117351914085
0.03912531385538825	0.04158941672918665	0.02897556197939223	0.033614852552919225	0.02861154313257446	0.035829108938090264	0.02827260205236788	0.03035040321280372	0.037778593611955305	0.038348547757730216	0.03611596381416021	0.030454223271071872	0.030038774682803176	0.03218314916763119	0.025189196268575412	0.038246779081350976	0.02376635263826129	0.035400078996845274	0.03245502405682207	0.028669408993330495	0.028126121761475716	0.022803147197431397	0.028470608519610616	0.030950884287977043	0.027376031296556014	0.031392583518041084	0.02938430740729855	0.02938430740729855	0.02938430740729855	0.02938430740729855	0.02938430740729855	0.02938430740729855	0.02938430740729855	0.02938430740729855	0.02938430740729855	0.02938430740729855	0.02938430740729855	0.02938430740729855	0.02938430740729855	0.02938430740729855	0.02938430740729855	0.02938430740729855	0.02938430740729855	0.02938430740729855	0.02938430740729855	0.02938430740729855	0.02938430740729855	0.02938430740729855	0.02938430740729855	0.02938430740729855
0.029146272255219662	0.023154569158087772	0.027183214928213868	0.03450856096619574	0.02625690207501322	0.03343895694852882	0.028795878046513245	0.02660393767733491	0.030660073512254013	0.035273547431609986	0.031081732375514398	0.027206412817541752	0.03001457168612662	0.022000227916873654	0.028619735736905832	0.026619033045482087	0.03335485522487272	0.02247888743885021	0.024443151775770684	0.02348689793172479	0.02815634361655343	0.026283393909885936	0.027219868763219683	0.027219868763219683	0.027219868763219683	0.027219868763219683	0.027219868763219683	0.027219868763219683	0.027219868763219683	0.027219868763219683	0.027219868763219683	0.027219868763219683	0.027219868763219683	0.027219868763219683	0.027219868763219683	0.027219868763219683	0.027219868763219683	0.027219868763219683	0.027219868763219683	0.027219868763219683	0.027219868763219683	0.027219868763219683	0.027219868763219683	0.027219868763219683	0.027219868763219683	0.027219868763219683	0.027219868763219683	0.027219868763219683	0.027219868763219683	0.027219868763219683
0.02287217326451905	0.029300583015627008	0.021432855566495077	0.01915311031626925	0.025214270165582534	0.02569756496966835	0.032401410058182215	0.025154704281245797	0.02637220970149575	0.027495158986268517	0.03143228808720216	0.02859677976826103	0.0298829225563513	0.026712404170120434	0.023959304635970104	0.025073367819566064	0.021770188490747217	0.024842202626540938	0.02300681210821391	0.025533074198645214	0.024182335131270664	0.02237086794026001	0.021458180248753005	0.023072848358282886	0.023872641977703578	0.02521644003525218	0.025651827611046417	0.025434133823149296	0.025434133823149296	0.025434133823149296	0.025434133823149296	0.025434133823149296	0.025434133823149296	0.025434133823149296	0.025434133823149296	0.025434133823149296	0.025434133823149296	0.025434133823149296	0.025434133823149296	0.025434133823149296	0.025434133823149296	0.025434133823149296	0.025434133823149296	0.025434133823149296	0.025434133823149296	0.025434133823149296	0.025434133823149296	0.025434133823149296	0.025434133823149296	0.025434133823149296
0.062097874513554474	0.05346291202253769	0.050384650300479415	0.05710922115672065	0.05656813630535383	0.05983146341530466	0.05954580771360187	0.053016493949479	0.04323812277546618	0.0514889763663765	0.04331421960322943	0.04799792094953736	0.05086387480908427	0.0534713858317087	0.04929666953388473	0.05325373650241597	0.057448916349021564	0.04901258020957877	0.06480151932619013	0.05297207573046184	0.053587746642803545	0.042541307991647445	0.04615863278068918	0.04955055177004833	0.03971190973379234	0.04578461462635107	0.0501484147659377	0.04309777955902819	0.0452857153238533	0.04419174744144074	0.04419174744144074	0.04419174744144074	0.04419174744144074	0.04419174744144074	0.04419174744144074	0.04419174744144074	0.04419174744144074	0.04419174744144074	0.04419174744144074	0.04419174744144074	0.04419174744144074	0.04419174744144074	0.04419174744144074	0.04419174744144074	0.04419174744144074	0.04419174744144074	0.04419174744144074	0.04419174744144074	0.04419174744144074	0.04419174744144074
0.048438516545843885	0.04520615053153774	0.05219042475707776	0.049019290603245495	0.03967374639565705	0.040967515185109646	0.04593532070869931	0.04239407772541681	0.04592522537952723	0.04524997615443305	0.03814847875918072	0.03894415238156303	0.034084059130733646	0.04835965785989232	0.03618508649119291	0.042590794020279675	0.04720773808783435	0.05149170872126748	0.03942555784800518	0.04520573070215612	0.04968582263168459	0.035701264987387744	0.0391210572501	0.043868776127081344	0.03958884439845869	0.04202462537433464	0.04495448327627463	0.03585841201650291	0.04042072948754762	0.0502036465472655	0.04250203417719884	0.04286589024065864	0.040519978126962515	0.04835993663593467	0.04378169881863979	0.04561567540446154	0.03947732499856743	0.042483794335835635	0.04098055966720154	0.04098055966720154	0.04098055966720154	0.04098055966720154	0.04098055966720154	0.04098055966720154	0.04098055966720154	0.04098055966720154	0.04098055966720154	0.04098055966720154	0.04098055966720154	0.04098055966720154
0.0037161179471031382	0.008903819317371142	0.004646403391452458	0.010385519550563023	0.0	0.0	0.004646403391452458	0.0	0.00017663064809940953	0.017965075940148022	0.0010405576611459484	0.004636096758543537	0.004646403391452458	0.004595333233949324	0.004646403391452458	0.011135471820822697	0.012972057509294317	0.01686917554892951	0.004595080512465726	0.004646403391452458	0.010940360053805909	0.01004957381543199	0.006482130957510427	0.00648621595698192	0.011129311608664594	0.006486263120079062	0.014635641613442055	0.0027868432338272043	0.012570750713427904	0.008813810598768268	0.0	0.00648621595698192	0.006162203808290962	0.006162203808290962	0.004646403391452458	0.0075506637841595845	0.0014525819515155832	0.004646403391452458	0.006964959499630445	0.00017663064809940953	0.015418292893642585	0.0	0.007709146446821293	0.007709146446821293	0.007709146446821293	0.007709146446821293	0.007709146446821293	0.007709146446821293	0.007709146446821293	0.007709146446821293
0.03161436899841379	0.031356469842290104	0.0245840429520781	0.03225333801546659	0.025120903160470578	0.028512442000687865	0.028046547938225225	0.023256854971923684	0.030802646145569653	0.01899356109750869	0.020098935852954747	0.031026509677350236	0.02618197763684451	0.030978192623886812	0.031682037513302036	0.02635279259869569	0.031691110808957555	0.019884602177623428	0.03203941749073022	0.018620441724247837	0.03214609648892656	0.03350816231971432	0.01828505072468106	0.02597822385426841	0.01823389365678874	0.020393030421391543	0.023179460988473885	0.024700540047952045	0.023940000518212965	0.023940000518212965	0.023940000518212965	0.023940000518212965	0.023940000518212965	0.023940000518212965	0.023940000518212965	0.023940000518212965	0.023940000518212965	0.023940000518212965	0.023940000518212965	0.023940000518212965	0.023940000518212965	0.023940000518212965	0.023940000518212965	0.023940000518212965	0.023940000518212965	0.023940000518212965	0.023940000518212965	0.023940000518212965	0.023940000518212965	0.023940000518212965
0.04211053709457107	0.03722722061677969	0.037414748383515994	0.04678939895337232	0.035239255353384895	0.03951555499393989	0.043868672623867205	0.0418008959668174	0.04374154035871008	0.03537804930227729	0.04462687483971602	0.03804133152844976	0.042830584878552166	0.03370731240618752	0.03304521905976048	0.0347680215593922	0.043190008012094765	0.046297959829461575	0.04063846401167364	0.041101020077251735	0.04113368841777908	0.03903580075091677	0.04098470340586413	0.030668113422395483	0.027158588506755694	0.02891335096457559	0.02891335096457559	0.02891335096457559	0.02891335096457559	0.02891335096457559	0.02891335096457559	0.02891335096457559	0.02891335096457559	0.02891335096457559	0.02891335096457559	0.02891335096457559	0.02891335096457559	0.02891335096457559	0.02891335096457559	0.02891335096457559	0.02891335096457559	0.02891335096457559	0.02891335096457559	0.02891335096457559	0.02891335096457559	0.02891335096457559	0.02891335096457559	0.02891335096457559	0.02891335096457559	0.02891335096457559
0.030095594072838273	0.02661315797663304	0.03545215238098066	0.03162309710749591	0.021456022002845583	0.027465568049724838	0.031397379889414406	0.020654949243414624	0.03087733573030363	0.022925470950794547	0.028445255328853822	0.026608792556974827	0.02514445276258301	0.024727577207167385	0.02479624510941186	0.02950751740747428	0.0322760802884758	0.030283507857994788	0.025832405352276246	0.025409293906899985	0.026164908766243146	0.025787101336571566	0.025787101336571566	0.025787101336571566	0.025787101336571566	0.025787101336571566	0.025787101336571566	0.025787101336571566	0.025787101336571566	0.025787101336571566	0.025787101336571566	0.025787101336571566	0.025787101336571566	0.025787101336571566	0.025787101336571566	0.025787101336571566	0.025787101336571566	0.025787101336571566	0.025787101336571566	0.025787101336571566	0.025787101336571566	0.025787101336571566	0.025787101336571566	0.025787101336571566	0.025787101336571566	0.025787101336571566	0.025787101336571566	0.025787101336571566	0.025787101336571566	0.025787101336571566
0.021079936899202917	0.023287564004273266	0.017463746882592026	0.016867443043607547	0.01715037050767222	0.01911106115077364	0.02351578211519263	0.02213170969255621	0.01930073790493495	0.01874023810713061	0.020068426041683324	0.019105516975569812	0.02129224710299224	0.022676163777756463	0.020320658146960137	0.019502158781514248	0.017345789932565848	0.020409979867942865	0.02602486680148816	0.01634799587416888	0.015777330620719208	0.01821530229719289	0.02014164405189414	0.019178473174543516	0.019178473174543516	0.019178473174543516	0.019178473174543516	0.019178473174543516	0.019178473174543516	0.019178473174543516	0.019178473174543516	0.019178473174543516	0.019178473174543516	0.019178473174543516	0.019178473174543516	0.019178473174543516	0.019178473174543516	0.019178473174543516	0.019178473174543516	0.019178473174543516	0.019178473174543516	0.019178473174543516	0.019178473174543516	0.019178473174543516	0.019178473174543516	0.019178473174543516	0.019178473174543516	0.019178473174543516	0.019178473174543516	0.019178473174543516
0.04021341020378802	0.02481241931274613	0.026577181504493043	0.02228943870303277	0.029266668815377678	0.02359108211180925	0.025675126801164707	0.024429645235975992	0.029796181995946587	0.03132627695959331	0.03054387735085891	0.03361263238152251	0.03317356558236868	0.032545888744322356	0.036711818528594314	0.044590191095883754	0.014996378517768137	0.017526988607505956	0.023370582317848845	0.015630018010016938	0.01641051278664049	0.016020265398328716	0.016020265398328716	0.016020265398328716	0.016020265398328716	0.016020265398328716	0.016020265398328716	0.016020265398328716	0.016020265398328716	0.016020265398328716	0.016020265398328716	0.016020265398328716	0.016020265398328716	0.016020265398328716	0.016020265398328716	0.016020265398328716	0.016020265398328716	0.016020265398328716	0.016020265398328716	0.016020265398328716	0.016020265398328716	0.016020265398328716	0.016020265398328716	0.016020265398328716	0.016020265398328716	0.016020265398328716	0.016020265398328716	0.016020265398328716	0.016020265398328716	0.016020265398328716
0.036583636271598934	0.02985989624046365	0.03821051191363511	0.03537422352013706	0.03349353870792545	0.031480041513599295	0.036106470150233126	0.02243728694320525	0.029946227552009517	0.04086683635770312	0.029647557275365437	0.03317174571586217	0.027845242651490444	0.030920705193331222	0.028066820050272195	0.027693748619067253	0.02977667992438165	0.028486607595431847	0.03375937315892931	0.03720125810234644	0.029765015060969957	0.03247836410297993	0.035957978507272614	0.03206005183635814	0.025431695949355265	0.028745873892856707	0.028745873892856707	0.028745873892856707	0.028745873892856707	0.028745873892856707	0.028745873892856707	0.028745873892856707	0.028745873892856707	0.028745873892856707	0.028745873892856707	0.028745873892856707	0.028745873892856707	0.028745873892856707	0.028745873892856707	0.028745873892856707	0.028745873892856707	0.028745873892856707	0.028745873892856707	0.028745873892856707	0.028745873892856707	0.028745873892856707	0.028745873892856707	0.028745873892856707	0.028745873892856707	0.028745873892856707
0.04489843477108037	0.03682785769387165	0.0415403054027195	0.04081164150286698	0.040684648969351	0.037424178123811665	0.03069700343447589	0.03922176663223303	0.04351819225535051	0.04555448608543078	0.04529938948050239	0.04440782561483914	0.04193117589922744	0.05324878731652985	0.04538001708721312	0.03394451524039819	0.03625586626024496	0.04504848574550426	0.03758912797459293	0.035209983117519515	0.03639955554605622	0.03639955554605622	0.03639955554605622	0.03639955554605622	0.03639955554605622	0.03639955554605622	0.03639955554605622	0.03639955554605622	0.03639955554605622	0.03639955554605622	0.03639955554605622	0.03639955554605622	0.03639955554605622	0.03639955554605622	0.03639955554605622	0.03639955554605622	0.03639955554605622	0.03639955554605622	0.03639955554605622	0.03639955554605622	0.03639955554605622	0.03639955554605622	0.03639955554605622	0.03639955554605622	0.03639955554605622	0.03639955554605622	0.03639955554605622	0.03639955554605622	0.03639955554605622	0.03639955554605622
0.025381984028772325	0.028024736866499898	0.02605963225704792	0.027480032816579885	0.026375699971320513	0.03191989946511211	0.023154672528435883	0.03257949244726205	0.02337086424119825	0.02369851753148816	0.02205878569347418	0.021346581676040914	0.020529813526724748	0.028415796504445225	0.023497742485956815	0.029440840176324375	0.029116069591712708	0.022024957144078348	0.032058362106042015	0.03052167943029926	0.022924958308958684	0.022859621768841053	0.02289229003889987	0.02289229003889987	0.02289229003889987	0.02289229003889987	0.02289229003889987	0.02289229003889987	0.02289229003889987	0.02289229003889987	0.02289229003889987	0.02289229003889987	0.02289229003889987	0.02289229003889987	0.02289229003889987	0.02289229003889987	0.02289229003889987	0.02289229003889987	0.02289229003889987	0.02289229003889987	0.02289229003889987	0.02289229003889987	0.02289229003889987	0.02289229003889987	0.02289229003889987	0.02289229003889987	0.02289229003889987	0.02289229003889987	0.02289229003889987	0.02289229003889987
0.032964327342746326	0.026361979523143345	0.03005229167721883	0.03253102109272948	0.04056801527243679	0.030381471972085006	0.02738846071246225	0.03158620364163028	0.03589857275903402	0.02988197971750338	0.035765593000634296	0.03892917128906814	0.032541019394590254	0.03947346035142275	0.030414917410538412	0.030665246504868963	0.02699375630716675	0.029505913528924996	0.03431223327483666	0.03288673578395268	0.033599484529394666	0.033599484529394666	0.033599484529394666	0.033599484529394666	0.033599484529394666	0.033599484529394666	0.033599484529394666	0.033599484529394666	0.033599484529394666	0.033599484529394666	0.033599484529394666	0.033599484529394666	0.033599484529394666	0.033599484529394666	0.033599484529394666	0.033599484529394666	0.033599484529394666	0.033599484529394666	0.033599484529394666	0.033599484529394666	0.033599484529394666	0.033599484529394666	0.033599484529394666	0.033599484529394666	0.033599484529394666	0.033599484529394666	0.033599484529394666	0.033599484529394666	0.033599484529394666	0.033599484529394666
0.030026826897941936	0.03364903922734658	0.03494936209469774	0.030894663793943872	0.03390024520962108	0.029013724461279027	0.01761371492305166	0.03573251300480913	0.025822622519739373	0.03264317414868598	0.029726041122161755	0.026649945815533867	0.03729147927479613	0.024411849867918552	0.0441966471796888	0.03985174508089624	0.04056560388793581	0.03443760772687229	0.02836071550457498	0.035430127759006336	0.026777801480816193	0.02330218787476373	0.037396928222996166	0.036778960163903356	0.026762615175476453	0.03316391198813192	0.03083466045255372	0.038142341869273504	0.02518961075481853	0.031269313601715164	0.02383386070698643	0.04767349456005932	0.03212821548798588	0.024527517595956373	0.02843728738859404	0.02648240249227521	0.02648240249227521	0.02648240249227521	0.02648240249227521	0.02648240249227521	0.02648240249227521	0.02648240249227521	0.02648240249227521	0.02648240249227521	0.02648240249227521	0.02648240249227521	0.02648240249227521	0.02648240249227521	0.02648240249227521	0.02648240249227521
0.033123801149917295	0.026351979666215785	0.02442644243546341	0.030882606214496032	0.03021524266064656	0.03567783459374952	0.03470885406837865	0.046224087303364664	0.03365742310319849	0.029056833641764753	0.028273725901123106	0.02856273612066703	0.035859585893671	0.028932916515517184	0.026172920310811598	0.03456487936249197	0.03036889983665178	0.03036889983665178	0.03036889983665178	0.03036889983665178	0.03036889983665178	0.03036889983665178	0.03036889983665178	0.03036889983665178	0.03036889983665178	0.03036889983665178	0.03036889983665178	0.03036889983665178	0.03036889983665178	0.03036889983665178	0.03036889983665178	0.03036889983665178	0.03036889983665178	0.03036889983665178	0.03036889983665178	0.03036889983665178	0.03036889983665178	0.03036889983665178	0.03036889983665178	0.03036889983665178	0.03036889983665178	0.03036889983665178	0.03036889983665178	0.03036889983665178	0.03036889983665178	0.03036889983665178	0.03036889983665178	0.03036889983665178	0.03036889983665178	0.03036889983665178
0.039686999893663366	0.03414054404346852	0.03382550591691603	0.028672831841835913	0.02991753056067885	0.033144583397261694	0.032553804837571185	0.031079863649226484	0.03532810915192444	0.03146380548933151	0.038978541727210575	0.03742927458053543	0.036039827073759675	0.03363747378306784	0.031726822576931026	0.035054834447684216	0.029185008759535072	0.030970453331004164	0.026796851774500856	0.03176723799348161	0.02834476188456795	0.03307816950288202	0.026142144990026615	0.02627812859713717	0.026210136793581893	0.026210136793581893	0.026210136793581893	0.026210136793581893	0.026210136793581893	0.026210136793581893	0.026210136793581893	0.026210136793581893	0.026210136793581893	0.026210136793581893	0.026210136793581893	0.026210136793581893	0.026210136793581893	0.026210136793581893	0.026210136793581893	0.026210136793581893	0.026210136793581893	0.026210136793581893	0.026210136793581893	0.026210136793581893	0.026210136793581893	0.026210136793581893	0.026210136793581893	0.026210136793581893	0.026210136793581893	0.026210136793581893
0.04844849455181513	0.059120791281615334	0.0426338624172142	0.05765738720151738	0.06320913500641548	0.055235147467304097	0.04664856188531387	0.045016318358922044	0.04384273730940391	0.04885567560732012	0.05551235115440637	0.03911735429977721	0.043766264369777166	0.0483996222183633	0.048707308975989946	0.04794823284950873	0.04895397156423022	0.03967235185698286	0.044313161710606536	0.044313161710606536	0.044313161710606536	0.044313161710606536	0.044313161710606536	0.044313161710606536	0.044313161710606536	0.044313161710606536	0.044313161710606536	0.044313161710606536	0.044313161710606536	0.044313161710606536	0.044313161710606536	0.044313161710606536	0.044313161710606536	0.044313161710606536	0.044313161710606536	0.044313161710606536	0.044313161710606536	0.044313161710606536	0.044313161710606536	0.044313161710606536	0.044313161710606536	0.044313161710606536	0.044313161710606536	0.044313161710606536	0.044313161710606536	0.044313161710606536	0.044313161710606536	0.044313161710606536	0.044313161710606536	0.044313161710606536
0.037157219828573736	0.03533236902198298	0.020089245457528607	0.025206559087348042	0.03403087365005282	0.04039499495708242	0.034089505468807166	0.03492177832093563	0.0393795802178023	0.027167270679341722	0.026889938407748046	0.026356350412345336	0.026184769295158648	0.03592129059335246	0.030659357616213526	0.03578882838357497	0.025681783002035965	0.02044737488944716	0.027977551616458162	0.03151671370696974	0.0245930275799656	0.02805487064346767	0.02805487064346767	0.02805487064346767	0.02805487064346767	0.02805487064346767	0.02805487064346767	0.02805487064346767	0.02805487064346767	0.02805487064346767	0.02805487064346767	0.02805487064346767	0.02805487064346767	0.02805487064346767	0.02805487064346767	0.02805487064346767	0.02805487064346767	0.02805487064346767	0.02805487064346767	0.02805487064346767	0.02805487064346767	0.02805487064346767	0.02805487064346767	0.02805487064346767	0.02805487064346767	0.02805487064346767	0.02805487064346767	0.02805487064346767	0.02805487064346767	0.02805487064346767
0.029353555334719988	0.038132384959118734	0.02740977606208395	0.028873637989744166	0.03419305512568857	0.04422198061157525	0.028900144182177828	0.032665347855310445	0.02948270624806249	0.03188993781190145	0.03068632202998197	0.03068632202998197	0.03068632202998197	0.03068632202998197	0.03068632202998197	0.03068632202998197	0.03068632202998197	0.03068632202998197	0.03068632202998197	0.03068632202998197	0.03068632202998197	0.03068632202998197	0.03068632202998197	0.03068632202998197	0.03068632202998197	0.03068632202998197	0.03068632202998197	0.03068632202998197	0.03068632202998197	0.03068632202998197	0.03068632202998197	0.03068632202998197	0.03068632202998197	0.03068632202998197	0.03068632202998197	0.03068632202998197	0.03068632202998197	0.03068632202998197	0.03068632202998197	0.03068632202998197	0.03068632202998197	0.03068632202998197	0.03068632202998197	0.03068632202998197	0.03068632202998197	0.03068632202998197	0.03068632202998197	0.03068632202998197	0.03068632202998197	0.03068632202998197
0.03190813794745421	0.0322411547745218	0.03407162761886458	0.027662165615580384	0.030397355769948186	0.026989567856627043	0.025985115607180007	0.0378430510234401	0.03473394921598263	0.033821451619756776	0.03117090970205895	0.016589150017544116	0.027772734446389818	0.03615860514777531	0.02460758908091811	0.03218576216105102	0.033376137838416496	0.04468448344945809	0.03903031064393729	0.03903031064393729	0.03903031064393729	0.03903031064393729	0.03903031064393729	0.03903031064393729	0.03903031064393729	0.03903031064393729	0.03903031064393729	0.03903031064393729	0.03903031064393729	0.03903031064393729	0.03903031064393729	0.03903031064393729	0.03903031064393729	0.03903031064393729	0.03903031064393729	0.03903031064393729	0.03903031064393729	0.03903031064393729	0.03903031064393729	0.03903031064393729	0.03903031064393729	0.03903031064393729	0.03903031064393729	0.03903031064393729	0.03903031064393729	0.03903031064393729	0.03903031064393729	0.03903031064393729	0.03903031064393729	0.03903031064393729
0.06057243624417748	0.028602591447963954	0.038200853010821975	0.05203285265447789	0.03282694813413037	0.028601303704442436	0.03930528614066951	0.03844995756279659	0.03341978217781247	0.037527187166641315	0.02522032351176371	0.035450537933345946	0.036490752888272866	0.03677117412270071	0.03260544839208442	0.0426000020594918	0.057219233403723056	0.021388936755984665	0.024162523538227707	0.0345120510291733	0.030585832294481977	0.04886281675450398	0.042899403475970994	0.05333205495273938	0.039586187337410386	0.03318921112048291	0.03356831051473593	0.020787910453212	0.032037738727094256	0.03216146113993982	0.040921957437324324	0.03654170928863207	0.03654170928863207	0.03654170928863207	0.03654170928863207	0.03654170928863207	0.03654170928863207	0.03654170928863207	0.03654170928863207	0.03654170928863207	0.03654170928863207	0.03654170928863207	0.03654170928863207	0.03654170928863207	0.03654170928863207	0.03654170928863207	0.03654170928863207	0.03654170928863207	0.03654170928863207	0.03654170928863207
0.031951394194367023	0.02866659811795398	0.025939293725518998	0.022461015051206224	0.03100605618229658	0.028163945161601592	0.023779730720463618	0.022744997447809667	0.02234957011227574	0.02057242551539649	0.018106597701044967	0.028315855045708997	0.029991812091107906	0.022291455525298216	0.03730344747858476	0.03082408524368493	0.023085171548167766	0.024466991906372807	0.023493697949586077	0.03321149195478149	0.025118782375368735	0.01944412861912485	0.019562232947705056	0.02627556041302929	0.02291889668036717	0.02291889668036717	0.02291889668036717	0.02291889668036717	0.02291889668036717	0.02291889668036717	0.02291889668036717	0.02291889668036717	0.02291889668036717	0.02291889668036717	0.02291889668036717	0.02291889668036717	0.02291889668036717	0.02291889668036717	0.02291889668036717	0.02291889668036717	0.02291889668036717	0.02291889668036717	0.02291889668036717	0.02291889668036717	0.02291889668036717	0.02291889668036717	0.02291889668036717	0.02291889668036717	0.02291889668036717	0.02291889668036717
0.05171083087484012	0.04176405769261499	0.03656657965235395	0.042483141235474295	0.03318585387813348	0.0304654169185028	0.03951149261053916	0.03460965163963956	0.04136248839861947	0.03949528411368083	0.03699232936974126	0.038243806741711045	0.038243806741711045	0.038243806741711045	0.038243806741711045	0.038243806741711045	0.038243806741711045	0.038243806741711045	0.038243806741711045	0.038243806741711045	0.038243806741711045	0.038243806741711045	0.038243806741711045	0.038243806741711045	0.038243806741711045	0.038243806741711045	0.038243806741711045	0.038243806741711045	0.038243806741711045	0.038243806741711045	0.038243806741711045	0.038243806741711045	0.038243806741711045	0.038243806741711045	0.038243806741711045	0.038243806741711045	0.038243806741711045	0.038243806741711045	0.038243806741711045	0.038243806741711045	0.038243806741711045	0.038243806741711045	0.038243806741711045	0.038243806741711045	0.038243806741711045	0.038243806741711045	0.038243806741711045	0.038243806741711045	0.038243806741711045	0.038243806741711045
0.06008464344859856	0.06106317228419783	0.05423025329052695	0.07155361910223199	0.05263022713475533	0.058116344351558304	0.06505132813527423	0.04899722864453764	0.05360475323964598	0.06486837116614444	0.05189613698452589	0.06694734598158397	0.052699023620091066	0.05866247017733413	0.06235954858109657	0.04885413900826365	0.053750748366334714	0.06071269673526162	0.05723172255079816	0.05723172255079816	0.05723172255079816	0.05723172255079816	0.05723172255079816	0.05723172255079816	0.05723172255079816	0.05723172255079816	0.05723172255079816	0.05723172255079816	0.05723172255079816	0.05723172255079816	0.05723172255079816	0.05723172255079816	0.05723172255079816	0.05723172255079816	0.05723172255079816	0.05723172255079816	0.05723172255079816	0.05723172255079816	0.05723172255079816	0.05723172255079816	0.05723172255079816	0.05723172255079816	0.05723172255079816	0.05723172255079816	0.05723172255079816	0.05723172255079816	0.05723172255079816	0.05723172255079816	0.05723172255079816	0.05723172255079816
0.04520795472366382	0.034488915585464144	0.06221077285322836	0.05195355677777932	0.03819713990849737	0.03073971886410975	0.028827569932015403	0.05820814580881919	0.055407935936793024	0.03530114785371691	0.04366376525624578	0.030702611033541827	0.031517610281727504	0.0399779711090695	0.040338413020610815	0.04015819206484015	0.04015819206484015	0.04015819206484015	0.04015819206484015	0.04015819206484015	0.04015819206484015	0.04015819206484015	0.04015819206484015	0.04015819206484015	0.04015819206484015	0.04015819206484015	0.04015819206484015	0.04015819206484015	0.04015819206484015	0.04015819206484015	0.04015819206484015	0.04015819206484015	0.04015819206484015	0.04015819206484015	0.04015819206484015	0.04015819206484015	0.04015819206484015	0.04015819206484015	0.04015819206484015	0.04015819206484015	0.04015819206484015	0.04015819206484015	0.04015819206484015	0.04015819206484015	0.04015819206484015	0.04015819206484015	0.04015819206484015	0.04015819206484015	0.04015819206484015	0.04015819206484015
0.03337328211644818	0.04251257186902569	0.038192709349486854	0.026184441731395478	0.03299684437631681	0.023780036875225386	0.028495218666437637	0.03352149166887884	0.01917351439927913	0.0247147927744381	0.02365110711907164	0.026957517323914142	0.020561131496675236	0.04674928264444705	0.03749152540667133	0.017918579269708208	0.02479702404249874	0.043983413886166015	0.024789406799115624	0.0257790186829892	0.030551882044587583	0.041256050151047566	0.02817555157196523	0.03809223981952506	0.038391814837293495	0.03526471204659461	0.013491534109455574	0.030331999787623645	0.02191176694853961	0.02191176694853961	0.02191176694853961	0.02191176694853961	0.02191176694853961	0.02191176694853961	0.02191176694853961	0.02191176694853961	0.02191176694853961	0.02191176694853961	0.02191176694853961	0.02191176694853961	0.02191176694853961	0.02191176694853961	0.02191176694853961	0.02191176694853961	0.02191176694853961	0.02191176694853961	0.02191176694853961	0.02191176694853961	0.02191176694853961	0.02191176694853961
0.05139839665208164	0.039984966767340695	0.031868228857749696	0.03475585435721998	0.03330941623942629	0.03185378403469548	0.03646600494525789	0.029290816590149045	0.03486231035784402	0.031315336901627605	0.030228877719496953	0.03671541056809752	0.024204348723200347	0.030805058648190248	0.036757307953108886	0.02998046361970779	0.04188879559990501	0.030322584000638485	0.03518306174395951	0.02847126013652672	0.02924320281879555	0.027221973628842554	0.0373257013281858	0.03227383747851418	0.03227383747851418	0.03227383747851418	0.03227383747851418	0.03227383747851418	0.03227383747851418	0.03227383747851418	0.03227383747851418	0.03227383747851418	0.03227383747851418	0.03227383747851418	0.03227383747851418	0.03227383747851418	0.03227383747851418	0.03227383747851418	0.03227383747851418	0.03227383747851418	0.03227383747851418	0.03227383747851418	0.03227383747851418	0.03227383747851418	0.03227383747851418	0.03227383747851418	0.03227383747851418	0.03227383747851418	0.03227383747851418	0.03227383747851418
0.042349003412858764	0.032508832270992126	0.04129623683460591	0.042815788839276885	0.032190624588131295	0.05632777420609357	0.03855012853781004	0.049617398642711565	0.04156194099079659	0.044064834291255885	0.038450119377445774	0.03196356891453187	0.03659628081630905	0.041140820819996336	0.03385561006066195	0.041753575799762695	0.03758502009537963	0.04931110704549948	0.03468281634175239	0.03481964770166592	0.039010489182977094	0.03691506844232151	0.03691506844232151	0.03691506844232151	0.03691506844232151	0.03691506844232151	0.03691506844232151	0.03691506844232151	0.03691506844232151	0.03691506844232151	0.03691506844232151	0.03691506844232151	0.03691506844232151	0.03691506844232151	0.03691506844232151	0.03691506844232151	0.03691506844232151	0.03691506844232151	0.03691506844232151	0.03691506844232151	0.03691506844232151	0.03691506844232151	0.03691506844232151	0.03691506844232151	0.03691506844232151	0.03691506844232151	0.03691506844232151	0.03691506844232151	0.03691506844232151	0.03691506844232151
0.03645113097597693	0.032414098013444574	0.02826084806108751	0.03284428804310377	0.030929635946607192	0.03602692319373037	0.030572098982618166	0.03138093219462808	0.032781465752891564	0.03199214674010121	0.035507168187497155	0.03315076806487552	0.028323055803490663	0.03049677867753783	0.04356455640411585	0.06015434035337535	0.04117291803674421	0.04311131110044885	0.04214211456859653	0.04214211456859653	0.04214211456859653	0.04214211456859653	0.04214211456859653	0.04214211456859653	0.04214211456859653	0.04214211456859653	0.04214211456859653	0.04214211456859653	0.04214211456859653	0.04214211456859653	0.04214211456859653	0.04214211456859653	0.04214211456859653	0.04214211456859653	0.04214211456859653	0.04214211456859653	0.04214211456859653	0.04214211456859653	0.04214211456859653	0.04214211456859653	0.04214211456859653	0.04214211456859653	0.04214211456859653	0.04214211456859653	0.04214211456859653	0.04214211456859653	0.04214211456859653	0.04214211456859653	0.04214211456859653	0.04214211456859653
0.03149646850801792	0.03374286242424189	0.03414173725793873	0.02750458576930781	0.030525491616493556	0.031025870488761965	0.031802064608260155	0.031113802671301354	0.028323059999899584	0.024098703089094536	0.03370936170358316	0.03549083106270894	0.025409004580079674	0.03333784925444275	0.033345556000307246	0.026634171541768885	0.045164599393211345	0.03953683078670912	0.0319695542000689	0.0338593838067203	0.0329144690033946	0.0329144690033946	0.0329144690033946	0.0329144690033946	0.0329144690033946	0.0329144690033946	0.0329144690033946	0.0329144690033946	0.0329144690033946	0.0329144690033946	0.0329144690033946	0.0329144690033946	0.0329144690033946	0.0329144690033946	0.0329144690033946	0.0329144690033946	0.0329144690033946	0.0329144690033946	0.0329144690033946	0.0329144690033946	0.0329144690033946	0.0329144690033946	0.0329144690033946	0.0329144690033946	0.0329144690033946	0.0329144690033946	0.0329144690033946	0.0329144690033946	0.0329144690033946	0.0329144690033946
0.0	0.0	0.0	0.0	0.0	0.0	0.0	0.0	0.0	0.0	0.01816699417236959	0.0	0.010897250098816274	0.0	0.0	0.0	0.0	0.0	0.0	0.0	0.0	0.004068481225893665	0.0018682877189514114	0.01816699417236959	0.0018682877189514114	0.0	0.0	0.0	0.0	0.0	0.0	0.0	0.0	0.0	0.0	0.01816699417236959	0.0	0.025245157901377498	0.0	0.0	4.029795181743038e-05	2.014897590871519e-05	2.014897590871519e-05	2.014897590871519e-05	2.014897590871519e-05	2.014897590871519e-05	2.014897590871519e-05	2.014897590871519e-05	2.014897590871519e-05	2.014897590871519e-05
0.01866254342445622	0.014483084410520639	0.02710482340859526	0.01866254342445622	0.032621353007423894	0.01866254342445622	0.0189674683586023	0.031475126470674575	0.014483084410520639	0.031130119725868054	0.0491536050681568	0.05068679656141109	0.0962476120709315	0.01865156113519685	0.04713653927257541	0.05024989752731416	0.03447462662722202	0.0518715863091171	0.04152720548666571	0.04309275061740404	0.05609170242996228	0.07864183904748763	0.0019192498414150776	0.025933781401673628	0.05132475371025989	0.0439023177036021	0.05150955168379704	0.03118992581203483	0.025905035406851667	0.02578965860309616	0.04695307878861591	0.08652607580784355	0.05505308206866114	0.05333306766074492	0.044559125838420185	0.04463973608597172	0.055632291326600684	0.04145563689197617	0.04670142269991885	0.04947872198944471	0.07594937852993149	0.041445712466833706	0.044177632865524	0.03371316283615697	0.04427417619170986	0.026175714282200342	0.0352249452369551	0.0352249452369551	0.0352249452369551	0.0352249452369551
0.05296370095435991	0.03803067145241414	0.04111483505291398	0.03699335090269865	0.03623430315040837	0.03881221105017632	0.03192447484902193	0.03651709523111022	0.03625631749120516	0.04213168724522064	0.03831428029186935	0.03656211252534219	0.04198319943138964	0.032491339215386494	0.03515460687773361	0.03359700635989998	0.0404223547400083	0.03460099031173449	0.036951315976373245	0.03168452225433985	0.031158276948509825	0.032200080131750734	0.036484025182524686	0.031544624159283115	0.03614809061443245	0.03566765973412458	0.038947623684804575	0.0290939475809405	0.03377642492405281	0.03584703260769811	0.04491946158284097	0.03282785754681601	0.027787292228582793	0.04641702086802655	0.03199864621551113	0.041034835878012044	0.03111073357627856	0.0364936586086136	0.031059142118617208	0.03197317209364897	0.041917644573666306	0.03694540833365764	0.03694540833365764	0.03694540833365764	0.03694540833365764	0.03694540833365764	0.03694540833365764	0.03694540833365764	0.03694540833365764	0.03694540833365764
0.033516426333267145	0.030323775999172055	0.033085588101076105	0.03345884112881361	0.03289063263022581	0.02714354672349447	0.03646430989533796	0.027469629178862226	0.019945187464433863	0.033771814969582314	0.028053013426526066	0.03244328661042565	0.026694963286263362	0.02603343050766638	0.02627599854066472	0.036564104601342164	0.030122830527710896	0.021870404394398524	0.02576985930244523	0.018537265709936638	0.019102348358682377	0.023072204037241136	0.027679976863511827	0.022804937350727448	0.026520743402618563	0.02742809327809399	0.02019532449990765	0.017185359319582434	0.020203668110583838	0.019734413923630602	0.021978799802389103	0.037722610193941575	0.027523132673431993	0.022832434860404344	0.035448823088402415	0.016448819237413388	0.02047487912714798	0.024624931584759403	0.02974343292039518	0.024479433733382554	0.017604690510333282	0.0296041472818653	0.024802467483129326	0.018525550600370044	0.02531752856224513	0.030398785771838608	0.02785815716704187	0.02785815716704187	0.02785815716704187	0.02785815716704187
0.05792385666991256	0.06859722516290336	0.08482090189154863	0.073948676167226	0.04435371040392262	0.0662087321431759	0.07599936119265821	0.06643031160688755	0.047953527087710134	0.07836524337923757	0.05427110869217949	0.06696459899639756	0.06912129240448654	0.05219407960058983	0.06004095408084204	0.0729798774296325	0.0542758972431821	0.05639833975391511	0.08836898662315154	0.03650880163525709	0.049351581649654815	0.057739709750536425	0.06465420732653945	0.04441832996291826	0.05850980385287655	0.06540545110727486	0.060104005441573245	0.057377148283981466	0.06373392441239856	0.055765647424165926	0.07067550025577503	0.0498932191207296	0.058654760256072594	0.0588932101851394	0.041925620858873705	0.050341205790575536	0.07921269656278417	0.04643946833537598	0.0536496325159278	0.06715167189578924	0.07324708122713107	0.049934336654705945	0.06743320830275912	0.058683772478732535	0.058683772478732535	0.058683772478732535	0.058683772478732535	0.058683772478732535	0.058683772478732535	0.058683772478732535
0.04207403519478314	0.031986541748150826	0.04375984615941772	0.036267638865655594	0.028745046629887663	0.04030313215755321	0.035320659553744804	0.03454551743162779	0.04068296714754233	0.0297663592531071	0.03974916415548774	0.04030318797980162	0.04002617606764468	0.04002617606764468	0.04002617606764468	0.04002617606764468	0.04002617606764468	0.04002617606764468	0.04002617606764468	0.04002617606764468	0.04002617606764468	0.04002617606764468	0.04002617606764468	0.04002617606764468	0.04002617606764468	0.04002617606764468	0.04002617606764468	0.04002617606764468	0.04002617606764468	0.04002617606764468	0.04002617606764468	0.04002617606764468	0.04002617606764468	0.04002617606764468	0.04002617606764468	0.04002617606764468	0.04002617606764468	0.04002617606764468	0.04002617606764468	0.04002617606764468	0.04002617606764468	0.04002617606764468	0.04002617606764468	0.04002617606764468	0.04002617606764468	0.04002617606764468	0.04002617606764468	0.04002617606764468	0.04002617606764468	0.04002617606764468
0.03340374544722675	0.033802304104230366	0.04528101682944146	0.03767777973741654	0.04469508791440685	0.03383932675315776	0.02534973833573383	0.02563040720416829	0.03181178555564117	0.03240186522232396	0.042373064084657484	0.041295638124199105	0.034565053504324074	0.043486819957963795	0.03987840551484608	0.03207573724628657	0.023667469334782375	0.03539383692417106	0.03299791847423928	0.029696188831266172	0.03592909397167676	0.029517168829723633	0.04291422812587069	0.030572728784873944	0.0310159287917071	0.03252853689907665	0.044869661277233165	0.03869317246227705	0.044278848595601696	0.026794349973493153	0.039894168667971304	0.04751127360891005	0.0379758343915503	0.030852194747977534	0.02741065398781806	0.043099907635080946	0.030167418436633307	0.03374264026857788	0.03633693742807783	0.03958791353953013	0.03891959874005741	0.039253756139793775	0.039253756139793775	0.039253756139793775	0.039253756139793775	0.039253756139793775	0.039253756139793775	0.039253756139793775	0.039253756139793775	0.039253756139793775
0.027074333558601737	0.028136272553564736	0.024627153950351283	0.025336478353969644	0.02028296386807154	0.026996554188123717	0.03176681600258867	0.022604417913115776	0.02446875474038385	0.025939486944322826	0.02942418446070676	0.030448722230060215	0.028249189199909073	0.030785836994574187	0.02122753295370759	0.02514819086064601	0.030061268566633333	0.02918739233620609	0.028080659506540095	0.0239576948059915	0.025690537217554058	0.030650455940139338	0.027009400536784186	0.028330922460836915	0.03684552079649473	0.025549976327301258	0.03573778434245337	0.027600408926973238	0.02411759925036542	0.035379998333356456	0.03068092555790582	0.027825920780443138	0.02431504913682273	0.02923289258613064	0.0333319873071537	0.024899186564515268	0.034668352763125715	0.03319447360113739	0.02996880174563673	0.02855586169877379	0.025583001111863134	0.020035498516127445	0.025952903382721708	0.02796281601377232	0.02868747859581084	0.02832514730479158	0.02832514730479158	0.02832514730479158	0.02832514730479158	0.02832514730479158
0.08711450484680612	0.0	0.0	0.11812553405525524	0.0	0.03213416868169563	0.0	0.0005888213019308816	0.0	0.0	0.05357142856046955	0.00550926813299866	0.0	0.00011883192268559708	0.05357142856046955	0.0	0.05357142856046955	0.0	0.05357142856046955	0.0	0.0	0.05357142856046955	0.0	0.05357142856046955	0.0	0.0	0.0	0.05357142856046955	0.041574157615446444	0.0	0.0	0.03213416868169562	0.0	0.0	0.0	0.0744168511368339	0.053571428560469564	0.0	0.0	0.0	0.0	0.0	0.0	0.0	0.0	0.0	0.0	0.0	0.0	0.0
0.054581177573809155	0.04480238417875831	0.06325154606234014	0.05590655931443029	0.04433131912569184	0.02936215599811208	0.051473938840562714	0.03647640504924547	0.04538460926140385	0.036913040074224	0.04241688134383087	0.02936671146418215	0.04141438025839707	0.051554508729032514	0.04038236611004082	0.04029908679482201	0.047100321856700406	0.04500491531090054	0.05124664761121125	0.04043071683648498	0.039131578213892036	0.03745105947402964	0.04194549432973299	0.04399363260657676	0.04324456039501912	0.04822117682337264	0.03707134736909511	0.04240940704133449	0.04343867142444721	0.03265208659060971	0.027818012031693682	0.04276326095155371	0.03363813210033682	0.030186446373167454	0.027596712394991132	0.05104348916375246	0.028024916178860784	0.028205781596497767	0.03433154797395051	0.04359874960188511	0.039333601882438674	0.05917107016843603	0.03486506586590261	0.04701806801716931	0.04701806801716931	0.04701806801716931	0.04701806801716931	0.04701806801716931	0.04701806801716931	0.04701806801716931
0.04524846929377731	0.06116634879957629	0.05705861635062878	0.0469020452053719	0.047829478314662374	0.05126064621459378	0.043398778803902874	0.04798685139318606	0.04422350703964879	0.04422373527828573	0.0516260870051129	0.05039150912814445	0.03190047410528366	0.04732790995113519	0.04854084321237506	0.05133324259346543	0.03715852237801619	0.047952502903664054	0.04086903083242714	0.05277545255887769	0.05191208017955168	0.04903331180072225	0.045073159463850286	0.042666823716064124	0.044967649788914994	0.03611377989192934	0.039865910755409704	0.05003154799371062	0.04877568984657727	0.03980100530957814	0.0523700951338213	0.034928054082726936	0.047071995370486466	0.0490108115041137	0.04543238831997287	0.03818388660962133	0.04790126165833857	0.04372052760968498	0.05940738105916215	0.04682145364678841	0.05311441735297528	0.05311441735297528	0.05311441735297528	0.05311441735297528	0.05311441735297528	0.05311441735297528	0.05311441735297528	0.05311441735297528	0.05311441735297528	0.05311441735297528
0.04715000815338727	0.039038416614389296	0.03935689647001302	0.06174795488850058	0.03768454125035505	0.04951679743284734	0.04993374293326994	0.05217007214626918	0.04603903587903129	0.044848382299084805	0.06829958485544839	0.06228768809514825	0.0632127516421627	0.04166282458209364	0.04741916181821204	0.05639208266719979	0.04695051293068525	0.03962722388040582	0.051215178350727496	0.04558463103550812	0.05670946069370499	0.05762576765700625	0.04380195424130136	0.05346744356956639	0.05082271947765453	0.056197555310681734	0.055344053291953604	0.035365588339317175	0.052752589687263825	0.058281953234459484	0.051028793357413615	0.042242369570709926	0.06136789842321589	0.06291156433238976	0.07890031149363744	0.05663450592952699	0.04913519730796421	0.034095680842515	0.039645593613671315	0.042636933302599066	0.044884509569079314	0.04376072143583919	0.04376072143583919	0.04376072143583919	0.04376072143583919	0.04376072143583919	0.04376072143583919	0.04376072143583919	0.04376072143583919	0.04376072143583919
0.0319866463357575	0.026043121901957917	0.02811342631143396	0.016928546938763958	0.02936678904159567	0.037022924332369	0.031838332190276195	0.023167334067954563	0.01847572060550912	0.024841849212803767	0.03011211539571854	0.018874990767259858	0.020176477711785	0.019392161018924554	0.02376980386310946	0.019427251107739064	0.026904983501987934	0.028491591470207644	0.024487398298947863	0.028370131550344766	0.022962690596156625	0.030854456498709514	0.024032022176322044	0.023819602664753192	0.023631726952950162	0.028818413404789595	0.023041284172146233	0.02411091255450841	0.017884932523746018	0.027136047135426413	0.017181556957613288	0.01915886738579522	0.01659408915295083	0.03722656503545102	0.03229351755682138	0.01901560963438602	0.018916767686580648	0.02044780045320201	0.015754172687212218	0.023180577459305695	0.02954050599697515	0.024200120424480092	0.02019099251165508	0.027026973430374742	0.019935898883435742	0.02510814526824774	0.02266243866016329	0.020525242713134585	0.02474940576025181	0.019585542161628732
0.09704491171471083	0.10727707735398782	0.10746585658508148	0.1322400520163939	0.10711212093052652	0.09295665299359476	0.0630881026807026	0.07847966173263946	0.07119322547673541	0.07597455942572005	0.10807762405665687	0.061983032384266314	0.0634855933379655	0.12057041738991993	0.12149263297457102	0.11759118557107659	0.12474333572664147	0.1470131615419656	0.15780898501082694	0.10810545397491338	0.0850708019352325	0.08835032790740474	0.11481577565838853	0.0017275844978940243	0.09299388788404642	0.08839722805991047	0.10377910566666107	0.09438015524250412	0.11981158373367809	0.09050098431439224	0.10852426717810952	0.09430710402225362	0.1295032669380966	0.13681888119069552	0.07048112717401644	0.0935913526127247	0.18936132791493201	0.12918712715813815	0.1396904458398272	0.11501751116987462	0.10670695078410708	0.15475778745043084	0.08608066103636809	0.1165239073642052	0.10857983521832475	0.0004996604391958303	0.07444048478376274	0.08585251973768401	0.0860402527631956	0.07701919864150553
0.05664757540473412	0.06240557636982703	0.06288939265467507	0.07062783961022101	0.05874726282941129	0.05271273269338782	0.06505031870639026	0.06429520025948418	0.044897973227668246	0.06008553595675107	0.07074987081839494	0.07401037843024116	0.05955053828947714	0.07211375140019392	0.06800214658933516	0.04969852386877061	0.07049852907587084	0.060548115621492433	0.06450128317104552	0.07246531456217778	0.0720795878479202	0.0716527252756321	0.061737607041521765	0.06069037378612025	0.07148093514930466	0.07252163186813629	0.06432580221444607	0.06605895420779782	0.06193436112275883	0.058068296132440404	0.05318267435150394	0.0626820052436357	0.06269143711683713	0.0667635226310141	0.05778425319536085	0.07155552941932966	0.06100255252855558	0.08223740033613582	0.07028823475336538	0.05848258342380542	0.07594654073510992	0.06502540823189465	0.05897693585417095	0.0677592631362789	0.06322015744712316	0.0574453884014852	0.05685557039330459	0.05399280707233555	0.07519909764571599	0.06792337508052461
0.029721172608336437	0.023226000052346502	0.029311259880464766	0.024987908716739827	0.024897833397689577	0.02586358511466369	0.03171592833458011	0.03087121012107336	0.02079180851259213	0.018526662964036034	0.02590584038305462	0.031051835401400125	0.022862402105086183	0.020665512996567454	0.027504584952001223	0.018827173927943936	0.026137190412968303	0.02828403392893144	0.0228389063486695	0.021496760754797176	0.023299076036944078	0.02096949558211953	0.030192315019684154	0.02547740065497589	0.0272804754021161	0.025898499412326265	0.031927376531585415	0.03494315275678264	0.03442373387861781	0.038198364223781506	0.026311110536022617	0.023549780318857957	0.020002872053919277	0.025939765850851955	0.02156205661101864	0.0243530601995973	0.022594550862036943	0.02436993965863842	0.022590052515652558	0.02717239795231895	0.021448239067502043	0.024221881697019592	0.02118168967580828	0.021291604445259567	0.02982049815042821	0.021413063316351465	0.02460581288051113	0.028879930511657683	0.024839212543328323	0.0263319545298021
0.049954605228172175	0.04290981798860286	0.039794090097027765	0.03218263625305305	0.047401198780121404	0.03453359531843676	0.042609331781933636	0.035191577865007366	0.03323252135114267	0.04217108699414943	0.042812475997194524	0.046502171801016685	0.04049805543362265	0.034408015971836584	0.041461366358337116	0.04025530172589983	0.030669156080062068	0.044512276435169223	0.03329350269825904	0.046670099095498734	0.03677020346129923	0.029138523908249888	0.04067844991068494	0.043226485282917046	0.03637561561233584	0.047392082409760526	0.03351325929406165	0.03452179459304137	0.03405980035793582	0.04361003588928414	0.03521054905670714	0.041353322314758266	0.03135914967376184	0.03874207599211118	0.04601619530486605	0.04836896062455532	0.038571489567323744	0.03560821627076212	0.049667571173610654	0.036856126704303105	0.037759604799631516	0.04065649784209851	0.042712663255649506	0.029445078668520776	0.04307670086730754	0.03773663774654007	0.03406658041964083	0.029240894680220935	0.03460398051415267	0.046798539651273015
0.04284493229762703	0.038542331482736024	0.044011881135823744	0.03855595653372186	0.03321063375870724	0.04526283327678319	0.03967853420977247	0.04779014896324064	0.03970976985879704	0.038991131694961254	0.03317632411958121	0.0461287907817849	0.0388737012059218	0.039841021547773414	0.027538753619730367	0.036737612888817966	0.04434743120817451	0.025968785141282005	0.0302123110313077	0.03467898190248886	0.03391226175140878	0.03188303713197209	0.044177352661795365	0.039853171735253955	0.0421361192137147	0.036356538398434904	0.03392492230593862	0.035996512970679684	0.03785446422420726	0.041174874283919013	0.03409347472244357	0.03685224865572701	0.029177209790601004	0.040405826085077555	0.029426496078285333	0.04251474833865785	0.037672900815718474	0.038899669509468236	0.04153210707414812	0.04890940869067528	0.038170302669507085	0.04315772242261254	0.04794988348521308	0.04555380295391281	0.04555380295391281	0.04555380295391281	0.04555380295391281	0.04555380295391281	0.04555380295391281	0.04555380295391281
0.04358081574044865	0.03039955448170975	0.03675943421579246	0.021282659352497253	0.05107897036201982	0.03229261400256282	0.03176295894599566	0.027769760206606126	0.03962057434647756	0.03813867631268101	0.04049955774147593	0.039319117027078465	0.039319117027078465	0.039319117027078465	0.039319117027078465	0.039319117027078465	0.039319117027078465	0.039319117027078465	0.039319117027078465	0.039319117027078465	0.039319117027078465	0.039319117027078465	0.039319117027078465	0.039319117027078465	0.039319117027078465	0.039319117027078465	0.039319117027078465	0.039319117027078465	0.039319117027078465	0.039319117027078465	0.039319117027078465	0.039319117027078465	0.039319117027078465	0.039319117027078465	0.039319117027078465	0.039319117027078465	0.039319117027078465	0.039319117027078465	0.039319117027078465	0.039319117027078465	0.039319117027078465	0.039319117027078465	0.039319117027078465	0.039319117027078465	0.039319117027078465	0.039319117027078465	0.039319117027078465	0.039319117027078465	0.039319117027078465	0.039319117027078465
0.04934471939823701	0.05419820718600855	0.057407133682695934	0.05201844041413338	0.04530243148779846	0.044814557057065815	0.04505849427243214	0.04505849427243214	0.04505849427243214	0.04505849427243214	0.04505849427243214	0.04505849427243214	0.04505849427243214	0.04505849427243214	0.04505849427243214	0.04505849427243214	0.04505849427243214	0.04505849427243214	0.04505849427243214	0.04505849427243214	0.04505849427243214	0.04505849427243214	0.04505849427243214	0.04505849427243214	0.04505849427243214	0.04505849427243214	0.04505849427243214	0.04505849427243214	0.04505849427243214	0.04505849427243214	0.04505849427243214	0.04505849427243214	0.04505849427243214	0.04505849427243214	0.04505849427243214	0.04505849427243214	0.04505849427243214	0.04505849427243214	0.04505849427243214	0.04505849427243214	0.04505849427243214	0.04505849427243214	0.04505849427243214	0.04505849427243214	0.04505849427243214	0.04505849427243214	0.04505849427243214	0.04505849427243214	0.04505849427243214	0.04505849427243214
0.0	0.05188824989644544	0.0	0.0	0.04552558849903367	5.990636093410759e-05	0.04549459224173749	0.028033444144579187	0.027006794660642364	0.04556194214824282	0.03699126031793677	0.04556194214824282	0.027005325002139403	0.06103722693734328	0.027018707374068508	0.03769622796622036	0.0377005368920485	0.025980145176705553	0.031114954304775847	0.029203838130556988	0.020958648445265612	0.0377005368920485	0.02430270229625987	0.025980145176705556	0.027006794660642364	0.028830415954942925	0.0010266494839368152	0.05401208646085126	0.04556194214824282	0.03375590564066752	0.0	0.027006794660642364	0.06250644531520375	0.0377005368920485	0.027006794660642364	0.04539567695767054	0.036201235809156455	0.036201235809156455	0.036201235809156455	0.036201235809156455	0.036201235809156455	0.036201235809156455	0.036201235809156455	0.036201235809156455	0.036201235809156455	0.036201235809156455	0.036201235809156455	0.036201235809156455	0.036201235809156455	0.036201235809156455
0.0283330085952507	0.03090218554869212	0.03091799039280952	0.026766393741488977	0.026047972640135208	0.02477016964524708	0.026663889237466945	0.032870051885829386	0.027591498730931002	0.02837245246083337	0.0285564887537799	0.03268372993192792	0.024313001579334675	0.03368935918493969	0.028441969752450915	0.02483958604025286	0.027663490152790158	0.02209593696048562	0.03155701447098897	0.026631903510299433	0.03382781557143084	0.02574314418705912	0.027185929442167765	0.02941450920755869	0.02956922435387017	0.029905545924552822	0.030660562369577093	0.03028305414706496	0.03028305414706496	0.03028305414706496	0.03028305414706496	0.03028305414706496	0.03028305414706496	0.03028305414706496	0.03028305414706496	0.03028305414706496	0.03028305414706496	0.03028305414706496	0.03028305414706496	0.03028305414706496	0.03028305414706496	0.03028305414706496	0.03028305414706496	0.03028305414706496	0.03028305414706496	0.03028305414706496	0.03028305414706496	0.03028305414706496	0.03028305414706496	0.03028305414706496
0.037720389250685334	0.036846444042157575	0.04011968732242833	0.030099711000960414	0.03262404441782199	0.032854617277543796	0.028211420940832992	0.02863255849365482	0.02705708412543598	0.033138233528109184	0.02496893635263904	0.04658359235840237	0.029140846196529496	0.03150655020982686	0.03259294593509833	0.027416280826164072	0.03756861593978209	0.0279655009369724	0.03174419912712166	0.029208703470235017	0.030476451298678344	0.030476451298678344	0.030476451298678344	0.030476451298678344	0.030476451298678344	0.030476451298678344	0.030476451298678344	0.030476451298678344	0.030476451298678344	0.030476451298678344	0.030476451298678344	0.030476451298678344	0.030476451298678344	0.030476451298678344	0.030476451298678344	0.030476451298678344	0.030476451298678344	0.030476451298678344	0.030476451298678344	0.030476451298678344	0.030476451298678344	0.030476451298678344	0.030476451298678344	0.030476451298678344	0.030476451298678344	0.030476451298678344	0.030476451298678344	0.030476451298678344	0.030476451298678344	0.030476451298678344
0.0323056105277184	0.025048825324635263	0.024949359886891603	0.023359290453644765	0.02097176201337229	0.026231656500923514	0.0355583628527284	0.03038124634050866	0.02476737772596681	0.03099174700682703	0.02225167971638403	0.024007557356504054	0.02809427443349562	0.029729720138907175	0.02518673894071981	0.025830908633744744	0.03109375465909689	0.032889626007136984	0.0273805597534119	0.03086618145760918	0.025460058179047913	0.01955426718833498	0.025555212557669127	0.025777629308461673	0.028715300242572333	0.02336629839512798	0.026940156920690798	0.0257682067322326	0.025590042431397075	0.02117600672159977	0.023914263888103533	0.02234066320563641	0.025668386331155015	0.026739515202708074	0.03337578922641271	0.02465434985657729	0.02595535190239049	0.025304850879483892	0.025304850879483892	0.025304850879483892	0.025304850879483892	0.025304850879483892	0.025304850879483892	0.025304850879483892	0.025304850879483892	0.025304850879483892	0.025304850879483892	0.025304850879483892	0.025304850879483892	0.025304850879483892
0.0399385932054594	0.03817595418977698	0.03167236666313398	0.03488218292487028	0.03414729241911972	0.030750026333800907	0.03104145352805667	0.03386861969778141	0.03880488890878314	0.03649983238284155	0.040551008020336045	0.027945327885896314	0.037586469918936036	0.028804236556621593	0.03707780522773794	0.03835275257151129	0.035605291449275885	0.03331915787779764	0.03509892342548036	0.03629529257533694	0.037978180704455036	0.039070426676406846	0.03628832565185882	0.042011034745045805	0.04678393300742217	0.027733151118268438	0.029636583728940902	0.036766075622168014	0.03636903989305415	0.03306520013747452	0.03892526844402995	0.03408771275435369	0.036506490599191824	0.036506490599191824	0.036506490599191824	0.036506490599191824	0.036506490599191824	0.036506490599191824	0.036506490599191824	0.036506490599191824	0.036506490599191824	0.036506490599191824	0.036506490599191824	0.036506490599191824	0.036506490599191824	0.036506490599191824	0.036506490599191824	0.036506490599191824	0.036506490599191824	0.036506490599191824
0.1571127879456586	0.10483516511372933	0.07219434780030119	0.07835971084744967	0.11515281884014399	0.08855772625154855	0.07566383738051795	0.07388482682817009	0.07089393999384933	0.0691640256597471	0.051373588994194745	0.05008692826427687	0.05708344612583468	0.05982029211656929	0.057108215919475916	0.09330107793071057	0.0452297740570692	0.07364209232847634	0.0586854065873958	0.05208498867745236	0.08488852050949616	0.09370227175256556	0.06432532070795435	0.08804218272283591	0.06280615281495718	0.04963424728679188	0.04894055377310776	0.06312024323817031	0.06170298810528254	0.07499745970504083	0.06245944323612615	0.07530441249398759	0.021659924182791373	0.07222750314137621	0.046943713662083796	0.046943713662083796	0.046943713662083796	0.046943713662083796	0.046943713662083796	0.046943713662083796	0.046943713662083796	0.046943713662083796	0.046943713662083796	0.046943713662083796	0.046943713662083796	0.046943713662083796	0.046943713662083796	0.046943713662083796	0.046943713662083796	0.046943713662083796
0.03644834150263283	0.027560982709356176	0.033992814699881316	0.028629118553254503	0.040529118702177	0.03355993381817493	0.036932673955070716	0.033401312771293316	0.03399944323112874	0.02827998996254089	0.03364379725978124	0.023529572313009853	0.03893400431044699	0.02834303959771109	0.027751305655952584	0.03417108360378575	0.03472944117810425	0.04610896076708085	0.039427151664217445	0.03444996370604654	0.04167710056085622	0.03263557384210463	0.03715633720148043	0.03715633720148043	0.03715633720148043	0.03715633720148043	0.03715633720148043	0.03715633720148043	0.03715633720148043	0.03715633720148043	0.03715633720148043	0.03715633720148043	0.03715633720148043	0.03715633720148043	0.03715633720148043	0.03715633720148043	0.03715633720148043	0.03715633720148043	0.03715633720148043	0.03715633720148043	0.03715633720148043	0.03715633720148043	0.03715633720148043	0.03715633720148043	0.03715633720148043	0.03715633720148043	0.03715633720148043	0.03715633720148043	0.03715633720148043	0.03715633720148043
0.04304174178137078	0.04495785102860985	0.0624299488367215	0.056443143723503536	0.04236602744556182	0.04786971723842904	0.04300943030735854	0.037147496523966476	0.0501914656795937	0.03481342461405558	0.04095108623681129	0.08998330595667141	0.04468694044791342	0.07739990832041325	0.06875526310970774	0.036278219626842065	0.07228107956335882	0.05406852696725845	0.04877922674814294	0.10032162263748416	0.07342494276756122	0.058318679199950464	0.05927836749965104	0.07024459878686172	0.08095151428607668	0.038691250389702364	0.04924074804275781	0.11143486957211467	0.06688422534389159	0.05279320712278113	0.05344783749230899	0.0448004284747894	0.09218981301996887	0.06856480500503732	0.04380313361358315	0.054261212613444125	0.09333447143673375	0.05901039524706506	0.04429356523549046	0.050974689260335784	0.04181385828584278	0.04639427377308929	0.04639427377308929	0.04639427377308929	0.04639427377308929	0.04639427377308929	0.04639427377308929	0.04639427377308929	0.04639427377308929	0.04639427377308929
0.03715075771341814	0.021116302182165616	0.020954496409388266	0.03317636096540217	0.018038907431159892	0.02871859948287972	0.025974060468419692	0.023804809003142594	0.021312483413797483	0.027882589092750373	0.02787346680894789	0.02861499487695977	0.02820687114826708	0.02482506122072779	0.02253328382596563	0.026213046212859834	0.026618866969128536	0.026205531718933334	0.030162777303613997	0.03439640057231108	0.027895313784963655	0.03189557977721913	0.02685660689060786	0.02858290538565652	0.025269042565612	0.02692597397563426	0.02692597397563426	0.02692597397563426	0.02692597397563426	0.02692597397563426	0.02692597397563426	0.02692597397563426	0.02692597397563426	0.02692597397563426	0.02692597397563426	0.02692597397563426	0.02692597397563426	0.02692597397563426	0.02692597397563426	0.02692597397563426	0.02692597397563426	0.02692597397563426	0.02692597397563426	0.02692597397563426	0.02692597397563426	0.02692597397563426	0.02692597397563426	0.02692597397563426	0.02692597397563426	0.02692597397563426
0.07648269688979721	0.050420053434102614	0.05064326493839925	0.07286742832229609	0.05501667200265624	0.04635393911816429	0.04231744433963063	0.05491794892954061	0.04870918544433714	0.07069955164588375	0.06346417836010815	0.06927187806526049	0.05514576972119089	0.06339612359967399	0.058153443506475846	0.05565567909950959	0.05590259238929959	0.0544705910101123	0.0585762180334671	0.05394551600452922	0.060311679279368015	0.06448252414986388	0.06279676840302548	0.05903003178447391	0.04804945691069407	0.05482658639673736	0.045234514899981995	0.04571526666551518	0.07271775562316743	0.06103399468689436	0.06687587515503089	0.06687587515503089	0.06687587515503089	0.06687587515503089	0.06687587515503089	0.06687587515503089	0.06687587515503089	0.06687587515503089	0.06687587515503089	0.06687587515503089	0.06687587515503089	0.06687587515503089	0.06687587515503089	0.06687587515503089	0.06687587515503089	0.06687587515503089	0.06687587515503089	0.06687587515503089	0.06687587515503089	0.06687587515503089
0.03931645863745166	0.030897967111246916	0.031630678230399105	0.03286876281215376	0.025616529659091856	0.03210346051182914	0.036453558575218134	0.03321258023467728	0.036223342686447835	0.025667683207858758	0.027595082259048685	0.03361307255711457	0.03305152624282068	0.03611771816164168	0.03671688763876282	0.029343035398853305	0.033652045610174285	0.03206480998891989	0.032858427799547084	0.032858427799547084	0.032858427799547084	0.032858427799547084	0.032858427799547084	0.032858427799547084	0.032858427799547084	0.032858427799547084	0.032858427799547084	0.032858427799547084	0.032858427799547084	0.032858427799547084	0.032858427799547084	0.032858427799547084	0.032858427799547084	0.032858427799547084	0.032858427799547084	0.032858427799547084	0.032858427799547084	0.032858427799547084	0.032858427799547084	0.032858427799547084	0.032858427799547084	0.032858427799547084	0.032858427799547084	0.032858427799547084	0.032858427799547084	0.032858427799547084	0.032858427799547084	0.032858427799547084	0.032858427799547084	0.032858427799547084
0.04357664957744242	0.03380205788279046	0.03333852638399354	0.03378317616526293	0.025471804734151116	0.03635007429906017	0.019507636746947114	0.03190645029829571	0.030919494868672633	0.015693375131711006	0.028623992677696664	0.030332679355009103	0.03766631185502595	0.026489766115880133	0.025924578656455633	0.027766053882392224	0.027386702797683505	0.0286139948769833	0.03546513331562536	0.02406386754012891	0.028074277571100023	0.02853660866389307	0.02010313714472327	0.025324244129417688	0.03508104854901044	0.036342807531184	0.02466820748910448	0.04498125453534475	0.022012444900731398	0.033496849718038076	0.033496849718038076	0.033496849718038076	0.033496849718038076	0.033496849718038076	0.033496849718038076	0.033496849718038076	0.033496849718038076	0.033496849718038076	0.033496849718038076	0.033496849718038076	0.033496849718038076	0.033496849718038076	0.033496849718038076	0.033496849718038076	0.033496849718038076	0.033496849718038076	0.033496849718038076	0.033496849718038076	0.033496849718038076	0.033496849718038076
0.05513871979661543	0.04494088989865551	0.03691544032807002	0.029700209452258285	0.03425935041364189	0.03873426932110788	0.03664314644546202	0.029711147828253105	0.04046017646296584	0.03324516654328998	0.029436725020781013	0.035774489760376886	0.04202547714737367	0.03318221509064366	0.033675273515424466	0.037471913044236416	0.04166532660183513	0.03238981477662567	0.039376499179301826	0.03622863565294002	0.056227097722976654	0.03525387746080497	0.04574048759189081	0.04574048759189081	0.04574048759189081	0.04574048759189081	0.04574048759189081	0.04574048759189081	0.04574048759189081	0.04574048759189081	0.04574048759189081	0.04574048759189081	0.04574048759189081	0.04574048759189081	0.04574048759189081	0.04574048759189081	0.04574048759189081	0.04574048759189081	0.04574048759189081	0.04574048759189081	0.04574048759189081	0.04574048759189081	0.04574048759189081	0.04574048759189081	0.04574048759189081	0.04574048759189081	0.04574048759189081	0.04574048759189081	0.04574048759189081	0.04574048759189081
0.0323913785120123	0.02701942358847355	0.023199372043447623	0.028640660314863835	0.01905842112400571	0.024112607523714025	0.022133824608141513	0.02831576091198609	0.03267267956191742	0.020038487069981212	0.02480973071754251	0.02615972101412753	0.02193854442191644	0.022848826214157226	0.020638384550630617	0.0309268808763494	0.020380910479126678	0.020676621271615316	0.01942526405428388	0.023491089552880345	0.026499219773691882	0.027463412442006084	0.01959347203029114	0.01981634878372632	0.018407057703913435	0.021194238071997246	0.01980064788795534	0.01980064788795534	0.01980064788795534	0.01980064788795534	0.01980064788795534	0.01980064788795534	0.01980064788795534	0.01980064788795534	0.01980064788795534	0.01980064788795534	0.01980064788795534	0.01980064788795534	0.01980064788795534	0.01980064788795534	0.01980064788795534	0.01980064788795534	0.01980064788795534	0.01980064788795534	0.01980064788795534	0.01980064788795534	0.01980064788795534	0.01980064788795534	0.01980064788795534	0.01980064788795534
0.03102376678509244	0.030105195229436502	0.031469179121697756	0.039935981151463934	0.02517069559159391	0.03561070026856598	0.03302597184255961	0.029036655879273243	0.03492483132313355	0.022312050363471017	0.022963852962491472	0.02189425202132848	0.03110454129438333	0.023550417773153427	0.029416635251523326	0.027067332287876063	0.028173053732053886	0.029671987484580834	0.030582818634111712	0.024891351432251553	0.0271700670670565	0.019512099706894753	0.021143254414591674	0.017745418066043395	0.019444336240317533	0.019444336240317533	0.019444336240317533	0.019444336240317533	0.019444336240317533	0.019444336240317533	0.019444336240317533	0.019444336240317533	0.019444336240317533	0.019444336240317533	0.019444336240317533	0.019444336240317533	0.019444336240317533	0.019444336240317533	0.019444336240317533	0.019444336240317533	0.019444336240317533	0.019444336240317533	0.019444336240317533	0.019444336240317533	0.019444336240317533	0.019444336240317533	0.019444336240317533	0.019444336240317533	0.019444336240317533	0.019444336240317533
0.044398864915415726	0.03286864676825171	0.04013499980029499	0.03399540412943832	0.029786188429674895	0.037822304108400526	0.032766797041627535	0.034743054286587735	0.020138379174161312	0.04220203114389123	0.03251798196345354	0.02970182149198688	0.0398265135736736	0.03232338571208117	0.04088367949706376	0.030507481227194082	0.03541980112598545	0.02750215715469608	0.034676709437029565	0.03066955678010171	0.032231300682969706	0.0361254408964143	0.03402713439288242	0.0291070754491152	0.03156710492099881	0.03156710492099881	0.03156710492099881	0.03156710492099881	0.03156710492099881	0.03156710492099881	0.03156710492099881	0.03156710492099881	0.03156710492099881	0.03156710492099881	0.03156710492099881	0.03156710492099881	0.03156710492099881	0.03156710492099881	0.03156710492099881	0.03156710492099881	0.03156710492099881	0.03156710492099881	0.03156710492099881	0.03156710492099881	0.03156710492099881	0.03156710492099881	0.03156710492099881	0.03156710492099881	0.03156710492099881	0.03156710492099881
0.018640761430220892	0.012652295108046873	0.02132777835200156	0.018748269014868504	0.024926427525123928	0.027538808787001247	0.031175969948069274	0.019615029861914022	0.021327156893185224	0.018702277648188336	0.03083575478341165	0.01693275433173598	0.02503090581705381	0.019101229728846494	0.023536700675104393	0.02078972170691988	0.020503657484345093	0.022943187170152927	0.023027331234617445	0.01958472000118228	0.024183500566291895	0.021822944856038442	0.016996855439260126	0.019409900147649282	0.019409900147649282	0.019409900147649282	0.019409900147649282	0.019409900147649282	0.019409900147649282	0.019409900147649282	0.019409900147649282	0.019409900147649282	0.019409900147649282	0.019409900147649282	0.019409900147649282	0.019409900147649282	0.019409900147649282	0.019409900147649282	0.019409900147649282	0.019409900147649282	0.019409900147649282	0.019409900147649282	0.019409900147649282	0.019409900147649282	0.019409900147649282	0.019409900147649282	0.019409900147649282	0.019409900147649282	0.019409900147649282	0.019409900147649282
0.03794766235627767	0.033829065435974276	0.03117063072001475	0.03470236041832858	0.038463262321422345	0.034702069831715025	0.027352820481746434	0.03206926850441768	0.027448326556313643	0.03323596584726568	0.031964736096781764	0.027830072898077488	0.02687753185265459	0.029961567658997334	0.03190457810377615	0.03086928613758596	0.03140405803673662	0.036056369509373624	0.031116994301132107	0.038767273696316024	0.03394208640825238	0.028290894406959085	0.030896619445134756	0.03457081211461718	0.03273371577987597	0.03273371577987597	0.03273371577987597	0.03273371577987597	0.03273371577987597	0.03273371577987597	0.03273371577987597	0.03273371577987597	0.03273371577987597	0.03273371577987597	0.03273371577987597	0.03273371577987597	0.03273371577987597	0.03273371577987597	0.03273371577987597	0.03273371577987597	0.03273371577987597	0.03273371577987597	0.03273371577987597	0.03273371577987597	0.03273371577987597	0.03273371577987597	0.03273371577987597	0.03273371577987597	0.03273371577987597	0.03273371577987597
0.029679241605577625	0.023528747745612984	0.028258149573057403	0.021997520972922572	0.01776601852973977	0.03011476299749474	0.019282576568789525	0.0217489945347617	0.024427457781322964	0.022568658107232093	0.023183301847103925	0.02334112742994957	0.021046425734349294	0.027383672230012972	0.023826695653171578	0.021803155783300037	0.026163961432281186	0.019205306265317093	0.027338352464073318	0.025498973810041348	0.02696801408748251	0.019934882085100563	0.023590245609490558	0.027428101896486732	0.025262892647552267	0.020246924716710867	0.024984400982369225	0.024991591849478186	0.02795422407969205	0.022273748377800027	0.025113986228746037	0.025113986228746037	0.025113986228746037	0.025113986228746037	0.025113986228746037	0.025113986228746037	0.025113986228746037	0.025113986228746037	0.025113986228746037	0.025113986228746037	0.025113986228746037	0.025113986228746037	0.025113986228746037	0.025113986228746037	0.025113986228746037	0.025113986228746037	0.025113986228746037	0.025113986228746037	0.025113986228746037	0.025113986228746037
0.031597427974192155	0.024969621988837752	0.01713468174292039	0.019980038489518293	0.01657288123518676	0.018508734528370603	0.022664481849902263	0.021888833835680417	0.024846428230436247	0.02490372360202611	0.018567624402518718	0.02243670482136868	0.018231946091883326	0.01512129703544578	0.02373186485492842	0.019142376559861753	0.017516589054934417	0.017130109550755016	0.02306445363786664	0.022964016877915956	0.01956741926032023	0.018197260019233965	0.0239032538140597	0.022261491668758373	0.021179446340053476	0.021621215002676594	0.024291432201422606	0.025395192635089697	0.018586491794571305	0.021705122578379404	0.021733112011093455	0.02171911729473643	0.02171911729473643	0.02171911729473643	0.02171911729473643	0.02171911729473643	0.02171911729473643	0.02171911729473643	0.02171911729473643	0.02171911729473643	0.02171911729473643	0.02171911729473643	0.02171911729473643	0.02171911729473643	0.02171911729473643	0.02171911729473643	0.02171911729473643	0.02171911729473643	0.02171911729473643	0.02171911729473643
0.01337618627288437	0.01233301898724303	0.02545186391125724	0.01740512511763445	0.01319970554449986	0.019018634099657206	0.018521585742896918	0.022419483689904172	0.01728872074134482	0.020983309226418466	0.020138367129699665	0.02216688559029245	0.02537789780945174	0.021740020089491337	0.014922436326374409	0.022957961894073696	0.007957688098675787	0.02583803572064744	0.01635826023159819	0.018216414550159123	0.020169533346249498	0.024986982929919258	0.025903201088387503	0.018462267499105116	0.02524404114254919	0.02106402629639075	0.021158305372575386	0.03539271981430705	0.017003860624216594	0.013626450567097274	0.015315155595656936	0.015315155595656936	0.015315155595656936	0.015315155595656936	0.015315155595656936	0.015315155595656936	0.015315155595656936	0.015315155595656936	0.015315155595656936	0.015315155595656936	0.015315155595656936	0.015315155595656936	0.015315155595656936	0.015315155595656936	0.015315155595656936	0.015315155595656936	0.015315155595656936	0.015315155595656936	0.015315155595656936	0.015315155595656936
0.026843013251693266	0.017067996630627757	0.014400766942421775	0.023185974219408247	0.016594192829613188	0.01644579484144656	0.017091956342000236	0.016553874392799012	0.023112527541733516	0.015784184747613714	0.01479517018967695	0.018879540085823175	0.017280484978025173	0.02540391893461685	0.013602586387610971	0.019539628330516822	0.013062209481382701	0.01882613587492709	0.018426549272381534	0.02188237448406983	0.02015446187822568	0.02015446187822568	0.02015446187822568	0.02015446187822568	0.02015446187822568	0.02015446187822568	0.02015446187822568	0.02015446187822568	0.02015446187822568	0.02015446187822568	0.02015446187822568	0.02015446187822568	0.02015446187822568	0.02015446187822568	0.02015446187822568	0.02015446187822568	0.02015446187822568	0.02015446187822568	0.02015446187822568	0.02015446187822568	0.02015446187822568	0.02015446187822568	0.02015446187822568	0.02015446187822568	0.02015446187822568	0.02015446187822568	0.02015446187822568	0.02015446187822568	0.02015446187822568	0.02015446187822568
0.03827136962263882	0.015093724413945984	0.0169805676051644	0.009107016344185712	0.01585637452023346	0.019487708079775463	0.014885226342416765	0.018565120015451873	0.013664796812304893	0.012504950692054014	0.006036291429300587	0.011311670459367705	0.011773789773988581	0.008896566713701258	0.009157815525223288	0.014001120236817525	0.018079983180407457	0.016596857666827877	0.01845209013291318	0.0190200741957011	0.01851483882109212	0.014685372613489274	0.009289744550807711	0.021172980475202177	0.01630548961972756	0.012252419089427483	0.009290449504955755	0.01077143429719162	0.01077143429719162	0.01077143429719162	0.01077143429719162	0.01077143429719162	0.01077143429719162	0.01077143429719162	0.01077143429719162	0.01077143429719162	0.01077143429719162	0.01077143429719162	0.01077143429719162	0.01077143429719162	0.01077143429719162	0.01077143429719162	0.01077143429719162	0.01077143429719162	0.01077143429719162	0.01077143429719162	0.01077143429719162	0.01077143429719162	0.01077143429719162	0.01077143429719162
0.01790016620268933	0.016889907963970382	0.014076708904689718	0.013600971213532662	0.016814736942502625	0.013030585759174772	0.016900197697113505	0.011760643590143028	0.013978447345823522	0.014380396477128438	0.01002010109601935	0.010120182767581195	0.01496082831540384	0.012514576895783681	0.009921719364116266	0.014036345384765237	0.014208515661003323	0.02320596335834441	0.01249698748779536	0.011323660476045543	0.015247733668562469	0.009403511830058551	0.010693737179383695	0.016639777303827444	0.016397860638106995	0.008033065938069609	0.021445129112260576	0.01133885961136923	0.018650105459242724	0.011020583055199836	0.011696436371347034	0.016443060067549864	0.014069748219448449	0.014069748219448449	0.014069748219448449	0.014069748219448449	0.014069748219448449	0.014069748219448449	0.014069748219448449	0.014069748219448449	0.014069748219448449	0.014069748219448449	0.014069748219448449	0.014069748219448449	0.014069748219448449	0.014069748219448449	0.014069748219448449	0.014069748219448449	0.014069748219448449	0.014069748219448449
0.10152728816957289	0.07651666738364699	0.03508269539520889	0.0	0.1260871821341116	0.03828910571303087	0.056802386415559444	0.0764933233698474	0.1014460003317399	0.08266752874310444	0.0	0.03780385258201712	0.02747054978878681	0.0	0.1067984262306271	0.05339921311531355	0.05339921311531355	0.05339921311531355	0.05339921311531355	0.05339921311531355	0.05339921311531355	0.05339921311531355	0.05339921311531355	0.05339921311531355	0.05339921311531355	0.05339921311531355	0.05339921311531355	0.05339921311531355	0.05339921311531355	0.05339921311531355	0.05339921311531355	0.05339921311531355	0.05339921311531355	0.05339921311531355	0.05339921311531355	0.05339921311531355	0.05339921311531355	0.05339921311531355	0.05339921311531355	0.05339921311531355	0.05339921311531355	0.05339921311531355	0.05339921311531355	0.05339921311531355	0.05339921311531355	0.05339921311531355	0.05339921311531355	0.05339921311531355	0.05339921311531355	0.05339921311531355
0.021908557494860145	0.021016425685398625	0.021434407251234626	0.021811291509863127	0.015640769605108244	0.023340692264285316	0.014978439059430757	0.0113306037477347	0.01634236519936132	0.015898282386866046	0.01588778594839689	0.013841669755284558	0.010258683807909374	0.015561581443133632	0.02021343486377306	0.014443385716998295	0.01550368989966315	0.010598214987898327	0.010532005510090021	0.015966641250568705	0.016586540459324468	0.017214498000427746	0.0196640075610273	0.020661260811404077	0.02016263418621569	0.02016263418621569	0.02016263418621569	0.02016263418621569	0.02016263418621569	0.02016263418621569	0.02016263418621569	0.02016263418621569	0.02016263418621569	0.02016263418621569	0.02016263418621569	0.02016263418621569	0.02016263418621569	0.02016263418621569	0.02016263418621569	0.02016263418621569	0.02016263418621569	0.02016263418621569	0.02016263418621569	0.02016263418621569	0.02016263418621569	0.02016263418621569	0.02016263418621569	0.02016263418621569	0.02016263418621569	0.02016263418621569
0.02681972066339729	0.0219021129410152	0.026790615503282742	0.025098315184259565	0.032700679522244445	0.023614300456932313	0.013090226861979573	0.020007768520639013	0.02859784212680683	0.022882136273485662	0.020967820197153327	0.027487812415084214	0.026654540730260027	0.021869554512437783	0.01664044481534851	0.023262386313274177	0.028440774372203232	0.01805519940962306	0.01516292181850639	0.02397306725147226	0.027540899807808144	0.02478302337283715	0.021796152795622536	0.01844515035781413	0.020120651576718333	0.020120651576718333	0.020120651576718333	0.020120651576718333	0.020120651576718333	0.020120651576718333	0.020120651576718333	0.020120651576718333	0.020120651576718333	0.020120651576718333	0.020120651576718333	0.020120651576718333	0.020120651576718333	0.020120651576718333	0.020120651576718333	0.020120651576718333	0.020120651576718333	0.020120651576718333	0.020120651576718333	0.020120651576718333	0.020120651576718333	0.020120651576718333	0.020120651576718333	0.020120651576718333	0.020120651576718333	0.020120651576718333
0.02147004695805034	0.01770721697833121	0.015649585541742495	0.016267145369223177	0.017493427617025777	0.01731795416442509	0.02210885498701342	0.015707515586863872	0.01513522138504997	0.01644198759771624	0.014593128545625089	0.014133961314582466	0.021285858471708843	0.018279211928874956	0.014924083571353478	0.01186977638624696	0.012900022995786438	0.014196871893319418	0.018406211244902257	0.02030738244420959	0.02422450622256943	0.01830978195984963	0.015876722354545608	0.017497812947253086	0.016615575837537658	0.020000273287452266	0.015584347888241593	0.018490531324968876	0.013980307496662604	0.02054143358246148	0.017260870539562042	0.017260870539562042	0.017260870539562042	0.017260870539562042	0.017260870539562042	0.017260870539562042	0.017260870539562042	0.017260870539562042	0.017260870539562042	0.017260870539562042	0.017260870539562042	0.017260870539562042	0.017260870539562042	0.017260870539562042	0.017260870539562042	0.017260870539562042	0.017260870539562042	0.017260870539562042	0.017260870539562042	0.017260870539562042
0.012599644610724488	0.005234542458908995	0.007770676382044424	0.0068105352662581695	0.004480916425262039	0.003962961113570483	0.012351794545250037	0.008039006870896964	0.008201776412405982	0.008558061064918271	0.008994838189311414	0.007370196707018271	0.018756591067650596	0.013063393887334435	0.013063393887334435	0.013063393887334435	0.013063393887334435	0.013063393887334435	0.013063393887334435	0.013063393887334435	0.013063393887334435	0.013063393887334435	0.013063393887334435	0.013063393887334435	0.013063393887334435	0.013063393887334435	0.013063393887334435	0.013063393887334435	0.013063393887334435	0.013063393887334435	0.013063393887334435	0.013063393887334435	0.013063393887334435	0.013063393887334435	0.013063393887334435	0.013063393887334435	0.013063393887334435	0.013063393887334435	0.013063393887334435	0.013063393887334435	0.013063393887334435	0.013063393887334435	0.013063393887334435	0.013063393887334435	0.013063393887334435	0.013063393887334435	0.013063393887334435	0.013063393887334435	0.013063393887334435	0.013063393887334435
0.05053466407177309	0.04083832798486864	0.04387886174831526	0.04830298620964186	0.03661783610545449	0.03953805216263904	0.05472618992905712	0.04872899171268645	0.040388937383999804	0.038024618203662874	0.04392554176418499	0.04491060291599547	0.051276994798782304	0.06020885955213923	0.04023882743847641	0.04534531200898408	0.03958543717747534	0.038228500084043826	0.04799543901220651	0.03955514700186992	0.034736900867781514	0.04439880746766214	0.04376790582088084	0.04675387324075999	0.05303344528641508	0.049893659263587534	0.049893659263587534	0.049893659263587534	0.049893659263587534	0.049893659263587534	0.049893659263587534	0.049893659263587534	0.049893659263587534	0.049893659263587534	0.049893659263587534	0.049893659263587534	0.049893659263587534	0.049893659263587534	0.049893659263587534	0.049893659263587534	0.049893659263587534	0.049893659263587534	0.049893659263587534	0.049893659263587534	0.049893659263587534	0.049893659263587534	0.049893659263587534	0.049893659263587534	0.049893659263587534	0.049893659263587534
0.012314413884011563	0.0130727102701225	0.01577467298551202	0.00691320685826505	0.008526046278816592	0.006949848839837345	0.004591660616460828	0.007086906371446259	0.005210471126111753	0.007665833138865969	0.008445435180737301	0.011664102231873788	0.008127965088958517	0.005777714558109932	0.0106853994639036	0.005361937043630516	0.006975667105429463	0.006576499055548197	0.004851087044424422	0.00996890686673652	0.006519011378657116	0.009661081425162458	0.0095154081622951	0.012949408828255085	0.008649616734267266	0.0015143741988603498	0.005081995466563808	0.005081995466563808	0.005081995466563808	0.005081995466563808	0.005081995466563808	0.005081995466563808	0.005081995466563808	0.005081995466563808	0.005081995466563808	0.005081995466563808	0.005081995466563808	0.005081995466563808	0.005081995466563808	0.005081995466563808	0.005081995466563808	0.005081995466563808	0.005081995466563808	0.005081995466563808	0.005081995466563808	0.005081995466563808	0.005081995466563808	0.005081995466563808	0.005081995466563808	0.005081995466563808
0.03360956991608671	0.013645689295318899	0.028828575957044633	0.02411269793391443	0.04172708147456728	0.019047815096992785	0.01892328373048675	0.008663343982863673	0.0005187338982295967	0.013644946722808773	0.03136852445278862	0.04092667072573921	0.01857912101780176	3.0268811919074984e-05	0.013645689295318899	0.01904890303199592	0.03315747419612737	0.013645689295318899	3.0268811919074984e-05	0.03270296912544816	0.03449342075863001	0.019048903031995912	0.0	0.013900716228815141	0.014567108141466443	0.03264549436277084	0.02360630125211864	0.02360630125211864	0.02360630125211864	0.02360630125211864	0.02360630125211864	0.02360630125211864	0.02360630125211864	0.02360630125211864	0.02360630125211864	0.02360630125211864	0.02360630125211864	0.02360630125211864	0.02360630125211864	0.02360630125211864	0.02360630125211864	0.02360630125211864	0.02360630125211864	0.02360630125211864	0.02360630125211864	0.02360630125211864	0.02360630125211864	0.02360630125211864	0.02360630125211864	0.02360630125211864
0.024788849389522114	0.013586815977936803	0.018283669235987857	0.02111340718856972	0.020274021434088275	0.018335213096857865	0.01923159093774089	0.013905537565408755	0.01694293519402283	0.01074644428699399	0.0128620492942058	0.01802553421769623	0.011163222602915834	0.01885326307396783	0.01921919581379556	0.018474663430511375	0.02112153626043514	0.01302989966796273	0.009907937414616938	0.022720993345314723	0.0186468415942835	0.017144351095211768	0.012961911854550891	0.01866162931047489	0.017738670177743873	0.018285477175885363	0.018012073676814618	0.018012073676814618	0.018012073676814618	0.018012073676814618	0.018012073676814618	0.018012073676814618	0.018012073676814618	0.018012073676814618	0.018012073676814618	0.018012073676814618	0.018012073676814618	0.018012073676814618	0.018012073676814618	0.018012073676814618	0.018012073676814618	0.018012073676814618	0.018012073676814618	0.018012073676814618	0.018012073676814618	0.018012073676814618	0.018012073676814618	0.018012073676814618	0.018012073676814618	0.018012073676814618
0.03658587747786153	0.02326425666390891	0.028380751129409593	0.02864148907554877	0.02400690514211077	0.031327667842202554	0.02364096148111638	0.024266151331279243	0.030494516032036244	0.022444620901830678	0.03870875417465347	0.021476439284413864	0.022742041838523595	0.02436759398946452	0.04219938460540034	0.02192000085472344	0.021528196544207998	0.021774540096915283	0.022696334226987882	0.022117495493565283	0.01602791314363545	0.024356915598888546	0.02378293013246242	0.02623066552835203	0.023716950954140927	0.024973808241246478	0.024973808241246478	0.024973808241246478	0.024973808241246478	0.024973808241246478	0.024973808241246478	0.024973808241246478	0.024973808241246478	0.024973808241246478	0.024973808241246478	0.024973808241246478	0.024973808241246478	0.024973808241246478	0.024973808241246478	0.024973808241246478	0.024973808241246478	0.024973808241246478	0.024973808241246478	0.024973808241246478	0.024973808241246478	0.024973808241246478	0.024973808241246478	0.024973808241246478	0.024973808241246478	0.024973808241246478
0.06813924629103585	0.051372592022173466	0.04735739428608523	0.049238406090283786	0.05126682564741466	0.05550740805758436	0.048867207252133144	0.040136581420025554	0.037526992109604154	0.046049558403050125	0.04626898373385388	0.05973258341684232	0.038452306451438024	0.04771642877942164	0.044578496929652746	0.0433245746065911	0.05209252541265985	0.06023623524583324	0.04642625392713273	0.047562125674452574	0.05061028700259567	0.04479533347862789	0.04971241720276479	0.042160712183838774	0.05990276402964972	0.051031738106744245	0.051031738106744245	0.051031738106744245	0.051031738106744245	0.051031738106744245	0.051031738106744245	0.051031738106744245	0.051031738106744245	0.051031738106744245	0.051031738106744245	0.051031738106744245	0.051031738106744245	0.051031738106744245	0.051031738106744245	0.051031738106744245	0.051031738106744245	0.051031738106744245	0.051031738106744245	0.051031738106744245	0.051031738106744245	0.051031738106744245	0.051031738106744245	0.051031738106744245	0.051031738106744245	0.051031738106744245
0.024793110218115304	0.016425401405265168	0.025007779796723185	0.022088394483982778	0.02279635744202972	0.01801274976423769	0.02104942157818971	0.024206522689813385	0.02248538862470323	0.025056837352385754	0.026780738611466102	0.020368212051265957	0.02713412376924251	0.024922200385537368	0.022800473889504375	0.015282529895261448	0.021312084480794028	0.019655542626514953	0.027028984312393405	0.0174972014928044	0.022509279745691238	0.01995712748899404	0.02608068152667229	0.021851599775329363	0.023650130239093528	0.02275086500721145	0.02275086500721145	0.02275086500721145	0.02275086500721145	0.02275086500721145	0.02275086500721145	0.02275086500721145	0.02275086500721145	0.02275086500721145	0.02275086500721145	0.02275086500721145	0.02275086500721145	0.02275086500721145	0.02275086500721145	0.02275086500721145	0.02275086500721145	0.02275086500721145	0.02275086500721145	0.02275086500721145	0.02275086500721145	0.02275086500721145	0.02275086500721145	0.02275086500721145	0.02275086500721145	0.02275086500721145
0.055777755198335284	0.04484338934632643	0.03726205198804593	0.03421503583195117	0.0476560393982535	0.048889301774586655	0.04673851413634458	0.04962518429363343	0.04580336005012211	0.04636011111446394	0.047568093579709064	0.04222442117433757	0.043822284397944465	0.03968104744228923	0.054812433126856575	0.04373165422115748	0.06228052646176028	0.039279432147260124	0.044403148454339986	0.0544807998714011	0.049441974162870536	0.049441974162870536	0.049441974162870536	0.049441974162870536	0.049441974162870536	0.049441974162870536	0.049441974162870536	0.049441974162870536	0.049441974162870536	0.049441974162870536	0.049441974162870536	0.049441974162870536	0.049441974162870536	0.049441974162870536	0.049441974162870536	0.049441974162870536	0.049441974162870536	0.049441974162870536	0.049441974162870536	0.049441974162870536	0.049441974162870536	0.049441974162870536	0.049441974162870536	0.049441974162870536	0.049441974162870536	0.049441974162870536	0.049441974162870536	0.049441974162870536	0.049441974162870536	0.049441974162870536
0.027628735327446002	0.02058837912612257	0.025138935561427232	0.02365973162058705	0.022767581557495628	0.025949007969822677	0.02305203794273105	0.023052489604008148	0.02009057563880751	0.0215734376952323	0.021674102020744667	0.024020497142179378	0.02197269521834614	0.01768431975098241	0.017707557264439427	0.01949543930328409	0.0216019338984697	0.02105136525817689	0.022426557221902715	0.024749107179149066	0.023587832200525887	0.023587832200525887	0.023587832200525887	0.023587832200525887	0.023587832200525887	0.023587832200525887	0.023587832200525887	0.023587832200525887	0.023587832200525887	0.023587832200525887	0.023587832200525887	0.023587832200525887	0.023587832200525887	0.023587832200525887	0.023587832200525887	0.023587832200525887	0.023587832200525887	0.023587832200525887	0.023587832200525887	0.023587832200525887	0.023587832200525887	0.023587832200525887	0.023587832200525887	0.023587832200525887	0.023587832200525887	0.023587832200525887	0.023587832200525887	0.023587832200525887	0.023587832200525887	0.023587832200525887
0.10051092128213467	0.05883519272188747	0.07186113744228174	0.08120741996899819	0.054238891403177926	0.042234770354637845	0.04616108062071657	0.10343490821208282	0.03395395581496006	0.05317354582074546	0.09250819756122174	0.04420711310518854	0.030527373428018728	0.0427712549598808	0.06601611445419006	0.09444637656805634	0.07472897513360895	0.06072643239702293	0.042432528008591784	0.10005329017969802	0.08573096991744077	0.07468893294733399	0.0801710568591011	0.035789744755971936	0.052036799678929706	0.07685866485221592	0.05261143010296426	0.0647350474775901	0.0647350474775901	0.0647350474775901	0.0647350474775901	0.0647350474775901	0.0647350474775901	0.0647350474775901	0.0647350474775901	0.0647350474775901	0.0647350474775901	0.0647350474775901	0.0647350474775901	0.0647350474775901	0.0647350474775901	0.0647350474775901	0.0647350474775901	0.0647350474775901	0.0647350474775901	0.0647350474775901	0.0647350474775901	0.0647350474775901	0.0647350474775901	0.0647350474775901
0.04686129809942328	0.04188694926880813	0.03624541132997512	0.05203817207127306	0.04541001729767605	0.0421864756065383	0.04155438615560433	0.03914430033148342	0.042664286266654465	0.05576019353221655	0.0377190108658675	0.04318609819542782	0.042760546845827196	0.04976760689189915	0.03995536881374397	0.04531628469237513	0.03779217648747148	0.04373172829488936	0.042086473490301285	0.03665443563884147	0.04440368960438733	0.05401299446766565	0.048073379740570875	0.06467843923190607	0.05637590948623848	0.05637590948623848	0.05637590948623848	0.05637590948623848	0.05637590948623848	0.05637590948623848	0.05637590948623848	0.05637590948623848	0.05637590948623848	0.05637590948623848	0.05637590948623848	0.05637590948623848	0.05637590948623848	0.05637590948623848	0.05637590948623848	0.05637590948623848	0.05637590948623848	0.05637590948623848	0.05637590948623848	0.05637590948623848	0.05637590948623848	0.05637590948623848	0.05637590948623848	0.05637590948623848	0.05637590948623848	0.05637590948623848
0.05958555169257304	0.04861964401147299	0.04029862565401252	0.041456197138400534	0.040180499587941246	0.036224640729254895	0.04158804099634093	0.03956416853231112	0.040195463416637045	0.04358712824784992	0.05004010168185539	0.042057488762538	0.042361658342024926	0.04290810427220195	0.039416747174066374	0.04127512083038114	0.047431450300965516	0.04016012985803898	0.04473063948723788	0.044566629304324736	0.045542832324701285	0.04159896346115503	0.04241746144430904	0.04565125653940251	0.042904462539113744	0.06477396373343167	0.053839213136272705	0.053839213136272705	0.053839213136272705	0.053839213136272705	0.053839213136272705	0.053839213136272705	0.053839213136272705	0.053839213136272705	0.053839213136272705	0.053839213136272705	0.053839213136272705	0.053839213136272705	0.053839213136272705	0.053839213136272705	0.053839213136272705	0.053839213136272705	0.053839213136272705	0.053839213136272705	0.053839213136272705	0.053839213136272705	0.053839213136272705	0.053839213136272705	0.053839213136272705	0.053839213136272705
0.037095203222492136	0.025839337241766014	0.02168587970087768	0.03993577066055455	0.023725725835046122	0.014234437991652193	0.03171103487782425	0.026130946858925724	0.03672676951784417	0.04700137861899412	0.02396676392598938	0.03580309405459796	0.030260670575948653	0.040704150121989274	0.03942665507104784	0.04590200139888359	0.04576207309730377	0.03267879894393704	0.02615797223786253	0.0242784553967507	0.044406344290439506	0.024031757938920394	0.038739896208563704	0.03138582707374205	0.03138582707374205	0.03138582707374205	0.03138582707374205	0.03138582707374205	0.03138582707374205	0.03138582707374205	0.03138582707374205	0.03138582707374205	0.03138582707374205	0.03138582707374205	0.03138582707374205	0.03138582707374205	0.03138582707374205	0.03138582707374205	0.03138582707374205	0.03138582707374205	0.03138582707374205	0.03138582707374205	0.03138582707374205	0.03138582707374205	0.03138582707374205	0.03138582707374205	0.03138582707374205	0.03138582707374205	0.03138582707374205	0.03138582707374205
0.04088868107350721	0.029648319615204127	0.02280671079473398	0.031229419241790405	0.025729693493454515	0.030298226112733015	0.027575004249598255	0.02040170204428248	0.031045182399275617	0.023313580117340575	0.02232944791092312	0.022932784533525354	0.013091143158860738	0.03246304709145282	0.020372574641259217	0.02307740065016752	0.01875663032356175	0.023362969352330565	0.025141205208760037	0.020995334311541096	0.01743595449937317	0.019215644405457134	0.019215644405457134	0.019215644405457134	0.019215644405457134	0.019215644405457134	0.019215644405457134	0.019215644405457134	0.019215644405457134	0.019215644405457134	0.019215644405457134	0.019215644405457134	0.019215644405457134	0.019215644405457134	0.019215644405457134	0.019215644405457134	0.019215644405457134	0.019215644405457134	0.019215644405457134	0.019215644405457134	0.019215644405457134	0.019215644405457134	0.019215644405457134	0.019215644405457134	0.019215644405457134	0.019215644405457134	0.019215644405457134	0.019215644405457134	0.019215644405457134	0.019215644405457134
0.029983261573475674	0.028267088201950216	0.01940431653593866	0.023096045662763368	0.01330295620151285	0.018228897211027016	0.012313632871524486	0.03250642020237667	0.029719365418491486	0.027189681914131236	0.022092724140038864	0.024781422932586897	0.0202669350113301	0.019809668094858155	0.023029980582394784	0.021687983327060296	0.02526299432400468	0.01736805953517077	0.025532436365562534	0.02333669363411767	0.0201983371776715	0.024636420063859965	0.019307278049319435	0.032488739065653895	0.016825018894710837	0.019394851218935253	0.01725736579723793	0.023764730611350465	0.023556579706617464	0.030002373530570465	0.031609975403655094	0.028652186821615654	0.05416662677291641	0.04140940679726603	0.04140940679726603	0.04140940679726603	0.04140940679726603	0.04140940679726603	0.04140940679726603	0.04140940679726603	0.04140940679726603	0.04140940679726603	0.04140940679726603	0.04140940679726603	0.04140940679726603	0.04140940679726603	0.04140940679726603	0.04140940679726603	0.04140940679726603	0.04140940679726603
0.04183077518986912	0.025299457555777706	0.02936736753749411	0.022918257621973238	0.03245717250954823	0.032993699274195876	0.023889150669915118	0.026222626751898456	0.024475713440139258	0.02089600833660615	0.02553729732196381	0.02717191922457646	0.02989000211686417	0.032904804474340806	0.027579500541978934	0.018798429412619666	0.035912402932174466	0.018694294163428566	0.046112943907047774	0.040680877408879906	0.0273445358837274	0.018166111528262006	0.03466332689588609	0.04569513480530654	0.02276870473487895	0.03105986682341269	0.02979993027951698	0.021388968908688476	0.03115812573050074	0.0229275766272159	0.02734267132357552	0.022426007965796593	0.02401862394410673	0.02322231595495166	0.02322231595495166	0.02322231595495166	0.02322231595495166	0.02322231595495166	0.02322231595495166	0.02322231595495166	0.02322231595495166	0.02322231595495166	0.02322231595495166	0.02322231595495166	0.02322231595495166	0.02322231595495166	0.02322231595495166	0.02322231595495166	0.02322231595495166	0.02322231595495166
0.04576343155399578	0.04007514703826831	0.052925605232992785	0.04714295119903422	0.039123503906411575	0.045092783603862666	0.04609681296723707	0.04650562006411671	0.03270350820297543	0.046815269495663316	0.043860793846713486	0.0409781750205315	0.035141513002858026	0.04315166034869126	0.035655121717348824	0.0431762479003116	0.03608388290160637	0.04655246082397715	0.04495461345886079	0.04789277957403912	0.04732710578167808	0.0476099426778586	0.0476099426778586	0.0476099426778586	0.0476099426778586	0.0476099426778586	0.0476099426778586	0.0476099426778586	0.0476099426778586	0.0476099426778586	0.0476099426778586	0.0476099426778586	0.0476099426778586	0.0476099426778586	0.0476099426778586	0.0476099426778586	0.0476099426778586	0.0476099426778586	0.0476099426778586	0.0476099426778586	0.0476099426778586	0.0476099426778586	0.0476099426778586	0.0476099426778586	0.0476099426778586	0.0476099426778586	0.0476099426778586	0.0476099426778586	0.0476099426778586	0.0476099426778586
0.03248182801326755	0.023417754510394573	0.022525315208946697	0.021523895856120637	0.021843051751212574	0.01951021840796682	0.023478647762603725	0.021114285571973476	0.021420561655036807	0.021693764444760715	0.01953774561216644	0.014228185664387051	0.02271313587039885	0.02345921666440415	0.021924813570419123	0.02092645636798947	0.021786385953144985	0.01991418812760093	0.019581805077476283	0.04982186687640245	0.02688498825115064	0.07237457485972934	0.01994476812691068	0.01627437361141945	0.018109570869165068	0.018109570869165068	0.018109570869165068	0.018109570869165068	0.018109570869165068	0.018109570869165068	0.018109570869165068	0.018109570869165068	0.018109570869165068	0.018109570869165068	0.018109570869165068	0.018109570869165068	0.018109570869165068	0.018109570869165068	0.018109570869165068	0.018109570869165068	0.018109570869165068	0.018109570869165068	0.018109570869165068	0.018109570869165068	0.018109570869165068	0.018109570869165068	0.018109570869165068	0.018109570869165068	0.018109570869165068	0.018109570869165068
0.0458474009012605	0.052117543637331044	0.039186311529819544	0.046426895289070555	0.037914275597664686	0.0358518049769474	0.032632187445431025	0.05110422201942322	0.04471824916721792	0.03744465308045461	0.049235487519954275	0.04933191055222621	0.029062831593513794	0.0470868610414346	0.03229509576878511	0.0385151538949404	0.04012158231611286	0.04794969180027327	0.03068518908162203	0.04246993550775586	0.04139524014420886	0.04264740262027138	0.037163676703486304	0.03651358989779876	0.03958918784459115	0.03776128486591044	0.038675236355250796	0.038675236355250796	0.038675236355250796	0.038675236355250796	0.038675236355250796	0.038675236355250796	0.038675236355250796	0.038675236355250796	0.038675236355250796	0.038675236355250796	0.038675236355250796	0.038675236355250796	0.038675236355250796	0.038675236355250796	0.038675236355250796	0.038675236355250796	0.038675236355250796	0.038675236355250796	0.038675236355250796	0.038675236355250796	0.038675236355250796	0.038675236355250796	0.038675236355250796	0.038675236355250796
0.021539114119422942	0.025057604428362055	0.02041404935832077	0.018524588951751228	0.021647730152442844	0.024669676224239864	0.023395187860217416	0.0198616630446268	0.018879297135718235	0.0256631967960248	0.02113601881851099	0.01974118565972254	0.01857361340310279	0.014787661300365438	0.018453095299952958	0.016281134265793612	0.020390707818957247	0.020461333872982716	0.022784490769147337	0.020330076640330333	0.021557283704738837	0.021557283704738837	0.021557283704738837	0.021557283704738837	0.021557283704738837	0.021557283704738837	0.021557283704738837	0.021557283704738837	0.021557283704738837	0.021557283704738837	0.021557283704738837	0.021557283704738837	0.021557283704738837	0.021557283704738837	0.021557283704738837	0.021557283704738837	0.021557283704738837	0.021557283704738837	0.021557283704738837	0.021557283704738837	0.021557283704738837	0.021557283704738837	0.021557283704738837	0.021557283704738837	0.021557283704738837	0.021557283704738837	0.021557283704738837	0.021557283704738837	0.021557283704738837	0.021557283704738837
0.028123301902825498	0.021312894910082248	0.030310184500050845	0.019677848159190128	0.022937357974708257	0.020434763670388788	0.020343117019748135	0.020390982122376743	0.022093378113696795	0.015385461507159692	0.01784256495016042	0.020416331682011606	0.02575828954805916	0.021852840433121135	0.019190412904372074	0.022690140134462248	0.018447062511913966	0.024046491055377702	0.021412690721538112	0.017557583777697373	0.021400074914882865	0.027142335971730283	0.024271205443306573	0.024271205443306573	0.024271205443306573	0.024271205443306573	0.024271205443306573	0.024271205443306573	0.024271205443306573	0.024271205443306573	0.024271205443306573	0.024271205443306573	0.024271205443306573	0.024271205443306573	0.024271205443306573	0.024271205443306573	0.024271205443306573	0.024271205443306573	0.024271205443306573	0.024271205443306573	0.024271205443306573	0.024271205443306573	0.024271205443306573	0.024271205443306573	0.024271205443306573	0.024271205443306573	0.024271205443306573	0.024271205443306573	0.024271205443306573	0.024271205443306573
0.04990799491648601	0.06246786148966988	0.05138769227011579	0.05118999636323252	0.05939824079245968	0.04962292198368168	0.04764046249953094	0.05213168461574324	0.04738242794328644	0.04820276902530755	0.05020303881444555	0.04404143844885927	0.04862691419775512	0.04892098287783072	0.044373564121005356	0.051828691882587326	0.07412783257799728	0.047403489348719755	0.05166302908788597	0.06917895693771581	0.06042099301280089	0.06042099301280089	0.06042099301280089	0.06042099301280089	0.06042099301280089	0.06042099301280089	0.06042099301280089	0.06042099301280089	0.06042099301280089	0.06042099301280089	0.06042099301280089	0.06042099301280089	0.06042099301280089	0.06042099301280089	0.06042099301280089	0.06042099301280089	0.06042099301280089	0.06042099301280089	0.06042099301280089	0.06042099301280089	0.06042099301280089	0.06042099301280089	0.06042099301280089	0.06042099301280089	0.06042099301280089	0.06042099301280089	0.06042099301280089	0.06042099301280089	0.06042099301280089	0.06042099301280089
0.06268695968621982	0.06406335345648159	0.0552300283263954	0.05467819792644322	0.047491260431620615	0.05457332076877252	0.06414339332800569	0.05665939883162584	0.05533664294531052	0.04481598281803812	0.04009736579378358	0.049195503899781654	0.04884362039461874	0.05404788289478211	0.04523534553104823	0.05774893995905233	0.03976413468688101	0.052523818230080045	0.06669162167910035	0.04870365856659751	0.05226467638334141	0.05368275658066887	0.04978108475118013	0.051731920665924504	0.051731920665924504	0.051731920665924504	0.051731920665924504	0.051731920665924504	0.051731920665924504	0.051731920665924504	0.051731920665924504	0.051731920665924504	0.051731920665924504	0.051731920665924504	0.051731920665924504	0.051731920665924504	0.051731920665924504	0.051731920665924504	0.051731920665924504	0.051731920665924504	0.051731920665924504	0.051731920665924504	0.051731920665924504	0.051731920665924504	0.051731920665924504	0.051731920665924504	0.051731920665924504	0.051731920665924504	0.051731920665924504	0.051731920665924504
0.059813044149211805	0.03775374676961701	0.050933694426656864	0.04796912610452727	0.05404055512791971	0.034093300646925825	0.042352585674618665	0.038560675410686834	0.04524762250694597	0.03461158796429131	0.03854160993363753	0.04658734960254323	0.03960130620617278	0.03800191900914374	0.04535563121256007	0.04434036078399324	0.056384480512819204	0.04224082713538386	0.042265919235046245	0.048810712263673124	0.03848166348116799	0.04192388446473128	0.040202773972949635	0.040202773972949635	0.040202773972949635	0.040202773972949635	0.040202773972949635	0.040202773972949635	0.040202773972949635	0.040202773972949635	0.040202773972949635	0.040202773972949635	0.040202773972949635	0.040202773972949635	0.040202773972949635	0.040202773972949635	0.040202773972949635	0.040202773972949635	0.040202773972949635	0.040202773972949635	0.040202773972949635	0.040202773972949635	0.040202773972949635	0.040202773972949635	0.040202773972949635	0.040202773972949635	0.040202773972949635	0.040202773972949635	0.040202773972949635	0.040202773972949635
0.039878773868995236	0.0462878313861301	0.03851485948147382	0.039752331308141355	0.03574872902686547	0.04056783848323794	0.020990937503294775	0.030969004995466825	0.032425555934040395	0.028656478361963694	0.01907843814430216	0.037152209635453556	0.052032352099573576	0.01945484678851746	0.027602973283455855	0.034173693914833644	0.02260414449133208	0.02038983762021092	0.01631408477003554	0.02799098645178267	0.021299769582149138	0.01947014576606247	0.02291873618042794	0.034433977283398344	0.027093103777973533	0.02713219027648276	0.01948557103494989	0.028698515133760254	0.028106044584082574	0.02603438915118862	0.03447865767262207	0.030256523411905347	0.030256523411905347	0.030256523411905347	0.030256523411905347	0.030256523411905347	0.030256523411905347	0.030256523411905347	0.030256523411905347	0.030256523411905347	0.030256523411905347	0.030256523411905347	0.030256523411905347	0.030256523411905347	0.030256523411905347	0.030256523411905347	0.030256523411905347	0.030256523411905347	0.030256523411905347	0.030256523411905347
0.03626025121546431	0.027871029252058012	0.030978056454888176	0.03524080633762607	0.0335811479872751	0.029276985643803786	0.031381751153712265	0.02875227068242959	0.0369024243272551	0.03874506675677559	0.03368927515839844	0.034061745596500125	0.03377547202643025	0.03255098633451243	0.04204572471830687	0.030283364589198045	0.02773707506236902	0.02742128043449773	0.02854689572307478	0.033152948505648684	0.028651282292295664	0.030528857189427227	0.039738231992239845	0.04137484514258865	0.03630647608395665	0.041375006039096066	0.02601656989915774	0.02850251471756034	0.03040311989288051	0.02886639026646108	0.03891036650926967	0.033888378387865375	0.033888378387865375	0.033888378387865375	0.033888378387865375	0.033888378387865375	0.033888378387865375	0.033888378387865375	0.033888378387865375	0.033888378387865375	0.033888378387865375	0.033888378387865375	0.033888378387865375	0.033888378387865375	0.033888378387865375	0.033888378387865375	0.033888378387865375	0.033888378387865375	0.033888378387865375	0.033888378387865375
0.03606489200523342	0.057990912732642355	0.04098282923234169	0.06274971443227166	0.0480698826338181	0.04611402335715918	0.05820485521536247	0.033578284887970225	0.05259189629148157	0.03393111031854575	0.038674778377476064	0.05117767345327546	0.04447259559889497	0.04256874865158569	0.05109538267250557	0.03674245251858763	0.03627925221867294	0.048069838790250695	0.0403808590228641	0.041229394610936394	0.04717889027108488	0.04420414244101063	0.04420414244101063	0.04420414244101063	0.04420414244101063	0.04420414244101063	0.04420414244101063	0.04420414244101063	0.04420414244101063	0.04420414244101063	0.04420414244101063	0.04420414244101063	0.04420414244101063	0.04420414244101063	0.04420414244101063	0.04420414244101063	0.04420414244101063	0.04420414244101063	0.04420414244101063	0.04420414244101063	0.04420414244101063	0.04420414244101063	0.04420414244101063	0.04420414244101063	0.04420414244101063	0.04420414244101063	0.04420414244101063	0.04420414244101063	0.04420414244101063	0.04420414244101063
0.0	0.1884046043060533	0.11917720375976423	0.11176982408990933	0.19179910915558723	0.044726056967393894	0.15602674917435652	0.11176982408990933	0.011494372030686914	0.15602674917435652	0.1884225056827098	0.11176982408990933	0.11176982408990933	0.15602674917435652	0.11931702966657211	0.0	0.0	0.11928203362219288	0.11176982408990933	0.0	0.15602674917435652	0.07801337458717826	0.07801337458717826	0.07801337458717826	0.07801337458717826	0.07801337458717826	0.07801337458717826	0.07801337458717826	0.07801337458717826	0.07801337458717826	0.07801337458717826	0.07801337458717826	0.07801337458717826	0.07801337458717826	0.07801337458717826	0.07801337458717826	0.07801337458717826	0.07801337458717826	0.07801337458717826	0.07801337458717826	0.07801337458717826	0.07801337458717826	0.07801337458717826	0.07801337458717826	0.07801337458717826	0.07801337458717826	0.07801337458717826	0.07801337458717826	0.07801337458717826	0.07801337458717826
0.04660868978609408	0.03907143141968486	0.035530816003392064	0.03619163803366174	0.03312457126396532	0.04223203994606192	0.03362476635760436	0.038247112467895694	0.043647483454965344	0.03653949325807328	0.03021505903159764	0.03922156184420812	0.036233846539609926	0.03305710229048412	0.04847075702722404	0.03411782164251297	0.03205367633632078	0.034574615375435304	0.030696915235176467	0.042410510845570216	0.03848066377959284	0.03324707367776528	0.03389189744181319	0.04875060358425317	0.0321667045074949	0.035782417852554906	0.03616793436902565	0.03451042907213329	0.024884680844174563	0.029697554958153922	0.029697554958153922	0.029697554958153922	0.029697554958153922	0.029697554958153922	0.029697554958153922	0.029697554958153922	0.029697554958153922	0.029697554958153922	0.029697554958153922	0.029697554958153922	0.029697554958153922	0.029697554958153922	0.029697554958153922	0.029697554958153922	0.029697554958153922	0.029697554958153922	0.029697554958153922	0.029697554958153922	0.029697554958153922	0.029697554958153922
0.05076370088795744	0.04755783243524634	0.0526880598823422	0.039135927074134755	0.03790386907377459	0.042810356373129264	0.05158098125521376	0.04086212039846164	0.03641185041568223	0.035646697833407265	0.03996149507667285	0.038652957757173464	0.04333400443242637	0.045140495466417595	0.04385600677294102	0.04656609984549352	0.032531501383872716	0.044185427277413224	0.042580976209905634	0.03981180297916452	0.05123912566278917	0.03420044453247425	0.04396767476986355	0.04410061477144959	0.04232991630353836	0.0454458789418264	0.04594302255016156	0.044459227277218065	0.0381681713659677	0.038301542155210415	0.03755136887785911	0.05244857498876348	0.044163615402646524	0.04309443642300063	0.04543665015328672	0.04426554328814367	0.04426554328814367	0.04426554328814367	0.04426554328814367	0.04426554328814367	0.04426554328814367	0.04426554328814367	0.04426554328814367	0.04426554328814367	0.04426554328814367	0.04426554328814367	0.04426554328814367	0.04426554328814367	0.04426554328814367	0.04426554328814367
0.037274132837232486	0.026774501933522144	0.018045029283041622	0.023835287174621984	0.02283097995461156	0.025001025185583295	0.031190103335741612	0.024043776401219654	0.0254807453719308	0.019702518344265754	0.024589111753635838	0.03859513792236901	0.03081898276693766	0.027649018437566408	0.029227547078908414	0.031130093947566766	0.023752008806651275	0.024199427978035794	0.0245558477199696	0.0345601159016165	0.023572476858790502	0.032156135997595446	0.024053677978765866	0.027432224754422113	0.03180586543996105	0.026836320699871147	0.024828627986627803	0.028978736475097164	0.029597688575130256	0.020924250677806355	0.03164724282950514	0.026754772155136917	0.026583350419429823	0.025201474491196276	0.027228872379935154	0.02245896262780812	0.022877139135061293	0.02512348392428626	0.023525998868383562	0.02581653465116137	0.024671266759772464	0.024671266759772464	0.024671266759772464	0.024671266759772464	0.024671266759772464	0.024671266759772464	0.024671266759772464	0.024671266759772464	0.024671266759772464	0.024671266759772464
0.03781382996682126	0.034090532854155094	0.03498893018827835	0.028900029946991236	0.03174043480962741	0.03341010526368699	0.026585747131687154	0.03365126267883367	0.03111675746061667	0.03307704353113442	0.03645657844142452	0.03670360432982946	0.026098427410043774	0.03372253542134239	0.03072654415935424	0.03030890774766562	0.03299179538526676	0.0297620081718765	0.03247117041106536	0.02609074699242593	0.03766968445344068	0.0281993751790805	0.03291444985298369	0.028974627878179768	0.039615535941755035	0.034295081909967405	0.034295081909967405	0.034295081909967405	0.034295081909967405	0.034295081909967405	0.034295081909967405	0.034295081909967405	0.034295081909967405	0.034295081909967405	0.034295081909967405	0.034295081909967405	0.034295081909967405	0.034295081909967405	0.034295081909967405	0.034295081909967405	0.034295081909967405	0.034295081909967405	0.034295081909967405	0.034295081909967405	0.034295081909967405	0.034295081909967405	0.034295081909967405	0.034295081909967405	0.034295081909967405	0.034295081909967405
0.045569828749061875	0.030041379140043716	0.03213381682782974	0.027003586851270654	0.03486007905292816	0.02425846188735039	0.03100035941504343	0.028667247630025053	0.02442259593883318	0.03214229017349294	0.03145632649410738	0.027856976991115723	0.026451805486009786	0.034373642252766776	0.02885305233856107	0.018320905800305678	0.02639543619080301	0.028301671739533265	0.027067650860972157	0.029451197869655374	0.035432918234987516	0.02588573195845846	0.026621003387457848	0.030257890523755344	0.027053618315057093	0.03922008692928587	0.027900689571663705	0.0327400870270531	0.027257488647023004	0.03137028205637744	0.02665635199169242	0.02901331702403493	0.02901331702403493	0.02901331702403493	0.02901331702403493	0.02901331702403493	0.02901331702403493	0.02901331702403493	0.02901331702403493	0.02901331702403493	0.02901331702403493	0.02901331702403493	0.02901331702403493	0.02901331702403493	0.02901331702403493	0.02901331702403493	0.02901331702403493	0.02901331702403493	0.02901331702403493	0.02901331702403493
0.11657625978385044	0.07298157434557345	0.08425371490518811	0.16523260805173187	0.19150999292095514	0.11537871709802408	0.10390280001211678	0.1478208729736214	0.08872530622599399	0.08882347014430675	0.10094671237551464	0.15741075927786816	0.08425371490518811	0.09479388990507955	0.1031709792665646	0.1597595857530382	0.13531348782692418	0.11151027019664171	0.11629855396394902	0.31625140253981965	0.10172458513985934	0.10530465829055037	0.11707471937719054	0.145563400554036	0.2202361735229396	0.06566451587930852	0.14295034470112405	0.14295034470112405	0.14295034470112405	0.14295034470112405	0.14295034470112405	0.14295034470112405	0.14295034470112405	0.14295034470112405	0.14295034470112405	0.14295034470112405	0.14295034470112405	0.14295034470112405	0.14295034470112405	0.14295034470112405	0.14295034470112405	0.14295034470112405	0.14295034470112405	0.14295034470112405	0.14295034470112405	0.14295034470112405	0.14295034470112405	0.14295034470112405	0.14295034470112405	0.14295034470112405
0.0263719098972234	0.024015394527453278	0.026499275125720506	0.02806281917392099	0.02258054771272684	0.024963800181965933	0.02128023848798235	0.025020893634524373	0.025539922956240354	0.023140772030267584	0.027955135926547095	0.024559696587961023	0.017899760317585788	0.027872083987394786	0.023953373208503777	0.024039935192446422	0.032228927852302774	0.01936724724494479	0.024694814354183334	0.021919939148746053	0.01959064594576908	0.023690440867392325	0.02536187739060652	0.024526159128999424	0.024526159128999424	0.024526159128999424	0.024526159128999424	0.024526159128999424	0.024526159128999424	0.024526159128999424	0.024526159128999424	0.024526159128999424	0.024526159128999424	0.024526159128999424	0.024526159128999424	0.024526159128999424	0.024526159128999424	0.024526159128999424	0.024526159128999424	0.024526159128999424	0.024526159128999424	0.024526159128999424	0.024526159128999424	0.024526159128999424	0.024526159128999424	0.024526159128999424	0.024526159128999424	0.024526159128999424	0.024526159128999424	0.024526159128999424
0.03089259375113958	0.036984726916932144	0.029676625057697612	0.0275524928533451	0.010316845908176015	0.017241282400920693	0.014750699339879178	0.021797548164097066	0.014327515337565488	0.028626055602322183	0.014575923037289457	0.02190333552387417	0.021815280218931626	0.035746279639197576	0.025566853642197525	0.02761763514966107	0.017043709265359416	0.03608545091949161	0.020401403019456126	0.027228232288431437	0.050360866202077824	0.03437254180022175	0.02019792178793062	0.01972015679095337	0.019976514368652068	0.014444578692215123	0.02403425417899186	0.019720906023558468	0.027095464509878757	0.02483074333977941	0.07844134787203531	0.05163604560590736	0.05163604560590736	0.05163604560590736	0.05163604560590736	0.05163604560590736	0.05163604560590736	0.05163604560590736	0.05163604560590736	0.05163604560590736	0.05163604560590736	0.05163604560590736	0.05163604560590736	0.05163604560590736	0.05163604560590736	0.05163604560590736	0.05163604560590736	0.05163604560590736	0.05163604560590736	0.05163604560590736
0.045071298182596115	0.025979707855052422	0.06643219932732539	0.0	0.005819419796871075	0.023313125889521093	0.04376297945833065	0.04383630813314067	0.032460412337658714	0.02499763824864589	0.036274792792619116	0.07114239255922353	0.05735243690166599	0.023313125889521093	0.05499610734712431	0.036274792792619116	0.0	0.025985462305557712	0.005819419796871075	0.030431261879476073	0.036234584005566575	0.025985462305557712	0.036274792792619116	0.0	0.025985462305557712	0.026054260884169407	0.025985462305557712	0.025985462305557712	0.036234584005566575	0.025985462305557712	0.025927821459856573	0.025985462305557712	0.03627479279261913	0.020166042508686637	0.010397081065675693	0.06992195676930964	0.036234584005566575	0.04240650946990506	0.03932054673773582	0.03932054673773582	0.03932054673773582	0.03932054673773582	0.03932054673773582	0.03932054673773582	0.03932054673773582	0.03932054673773582	0.03932054673773582	0.03932054673773582	0.03932054673773582	0.03932054673773582
0.06482923880771178	0.09437046929985211	0.058121910376799674	0.0654291430073366	0.07657397443706011	0.06162302918091483	0.08132233994601283	0.07469025671163859	0.07422068961621478	0.08364006860418993	0.05769085449821604	0.058422474376392135	0.06599950176860217	0.09740646840119199	0.07722735311298372	0.08605325119208389	0.06374291016771932	0.059361780149001564	0.04415983216114362	0.05391251824164369	0.04374829380251717	0.06654728450364596	0.06472832447066328	0.06501503300117638	0.05798532151287758	0.047303582569077275	0.05434690652075533	0.06965420866889592	0.07455223927568438	0.11826496546864139	0.05769680051929183	0.04800713830711181	0.0850880328879222	0.05540856011010504	0.059165398177480934	0.06547511189156388	0.033562052913464306	0.04293569888769864	0.05319809115933446	0.03506995376643565	0.09512692573115995	0.04599275847940121	0.06788117746920472	0.06399712994561677	0.06593915370741074	0.06593915370741074	0.06593915370741074	0.06593915370741074	0.06593915370741074	0.06593915370741074
0.040696880918591985	0.02887440738271502	0.030646107416838486	0.023430873805288962	0.02323005708928386	0.041131749420054084	0.02787306953450278	0.024031560015319083	0.021317552271331176	0.02586061159173258	0.030843498733690786	0.030463148641012357	0.02772447542797634	0.02884321027066944	0.030517328957916832	0.027408610416577633	0.024500547606874982	0.029893161527151515	0.02409727521701509	0.04146998667415715	0.025817250580320802	0.019694670989610447	0.0249169272144561	0.02482359395053592	0.03315001898110747	0.024359800101279822	0.026109526546162987	0.03297166707846221	0.02535663231372723	0.022263279607576972	0.04066280658990615	0.028731412788025462	0.023468118902497864	0.03054078455968175	0.028940357953012648	0.02611352726432372	0.0276699052584011	0.038508623818696304	0.052658414083904974	0.02994064363434855	0.04649396973498918	0.04981361491168555	0.03720958339519039	0.06982049359707046	0.04283763798274483	0.056329065789907644	0.056329065789907644	0.056329065789907644	0.056329065789907644	0.056329065789907644
0.09158265273778378	0.05802689167704653	0.05304834728899547	0.04430990540983174	0.04311305604414917	0.06252480556860165	0.06619958813528662	0.049079596919129206	0.04244879411624028	0.043814527391631816	0.05451653732350614	0.05035620941125488	0.03746287640887091	0.0678109453516974	0.07367542257212083	0.03840814905681082	0.04706491429221207	0.0486322855904992	0.0740004141121878	0.03551293906724236	0.06942356726105522	0.056852080242196554	0.047889598037118286	0.040976903292019036	0.02614894755226947	0.0511602852169931	0.03718930528944228	0.0665091274320682	0.04487292710496074	0.06577427376310797	0.02464293498429959	0.055427938469186734	0.05235404834914986	0.042168400553789245	0.0663544466965164	0.03799007906002789	0.04243936015046122	0.03565967624479246	0.05176887546974166	0.04371427585726706	0.04371427585726706	0.04371427585726706	0.04371427585726706	0.04371427585726706	0.04371427585726706	0.04371427585726706	0.04371427585726706	0.04371427585726706	0.04371427585726706	0.04371427585726706
0.08265863601615768	0.0893795497433711	0.07841636568416512	0.1160075917924322	0.09171584092718953	0.07552295878344271	0.10589493325189595	0.0882815012994955	0.13830017360622263	0.11329083745285905	0.11329083745285905	0.11329083745285905	0.11329083745285905	0.11329083745285905	0.11329083745285905	0.11329083745285905	0.11329083745285905	0.11329083745285905	0.11329083745285905	0.11329083745285905	0.11329083745285905	0.11329083745285905	0.11329083745285905	0.11329083745285905	0.11329083745285905	0.11329083745285905	0.11329083745285905	0.11329083745285905	0.11329083745285905	0.11329083745285905	0.11329083745285905	0.11329083745285905	0.11329083745285905	0.11329083745285905	0.11329083745285905	0.11329083745285905	0.11329083745285905	0.11329083745285905	0.11329083745285905	0.11329083745285905	0.11329083745285905	0.11329083745285905	0.11329083745285905	0.11329083745285905	0.11329083745285905	0.11329083745285905	0.11329083745285905	0.11329083745285905	0.11329083745285905	0.11329083745285905
0.0	0.0	0.0	0.0	0.0	0.0	0.02287263357315533	0.02287263357315533	0.0023522141307115332	0.032890540469579725	0.05447693755481064	0.02287263357315533	0.0	5.073598179882777e-05	0.02290956710173362	0.00025140068579525043	0.013970062391076067	0.00025140068579525043	0.038660931701991405	0.02287263357315533	0.030766782637573365	0.030766782637573365	0.030766782637573365	0.030766782637573365	0.030766782637573365	0.030766782637573365	0.030766782637573365	0.030766782637573365	0.030766782637573365	0.030766782637573365	0.030766782637573365	0.030766782637573365	0.030766782637573365	0.030766782637573365	0.030766782637573365	0.030766782637573365	0.030766782637573365	0.030766782637573365	0.030766782637573365	0.030766782637573365	0.030766782637573365	0.030766782637573365	0.030766782637573365	0.030766782637573365	0.030766782637573365	0.030766782637573365	0.030766782637573365	0.030766782637573365	0.030766782637573365	0.030766782637573365
0.035387157067769584	0.03816469312283987	0.0774988137129544	0.05622036462076012	0.02654036780082719	0.02661063553588065	0.027048640465008513	0.02654036780082719	0.07686568304023908	0.0539714730673623	0.03704942137623609	0.02654036780082719	0.02654036780082719	0.03684640233604894	0.026832081767434752	0.05308073560165438	0.037244043004229475	0.02654036780082719	0.03726405577345035	0.02654036780082719	0.03520436610741106	0.0	0.005943690359641594	0.04461166081215561	0.037049421376236076	0.05932233700459646	0.02624865383421965	0.04953088271720897	0.016083067859358022	0.037049421376236076	0.04973009147536515	0.04683210537341983	0.04828109842439249	0.04828109842439249	0.04828109842439249	0.04828109842439249	0.04828109842439249	0.04828109842439249	0.04828109842439249	0.04828109842439249	0.04828109842439249	0.04828109842439249	0.04828109842439249	0.04828109842439249	0.04828109842439249	0.04828109842439249	0.04828109842439249	0.04828109842439249	0.04828109842439249	0.04828109842439249
0.03991459556761858	0.029441815918361633	0.02950023670811159	0.025074456925573585	0.036140940423421995	0.032879860070508075	0.02320579572309227	0.0266522412677834	0.029082687189513155	0.022549290881584822	0.026556514412882523	0.02609955623718353	0.025067554553862725	0.03558757264400642	0.033537319525610475	0.030972738344516207	0.027576589124043396	0.03184618258959951	0.03286595742832393	0.03462937781931659	0.04196625095853594	0.028909519390553477	0.034550885981328154	0.03173020268594082	0.03173020268594082	0.03173020268594082	0.03173020268594082	0.03173020268594082	0.03173020268594082	0.03173020268594082	0.03173020268594082	0.03173020268594082	0.03173020268594082	0.03173020268594082	0.03173020268594082	0.03173020268594082	0.03173020268594082	0.03173020268594082	0.03173020268594082	0.03173020268594082	0.03173020268594082	0.03173020268594082	0.03173020268594082	0.03173020268594082	0.03173020268594082	0.03173020268594082	0.03173020268594082	0.03173020268594082	0.03173020268594082	0.03173020268594082
0.08942328351635859	0.07037607871205157	0.0798711418147605	0.08063582911311118	0.06271361091733964	0.06168217416129622	0.08645912367959858	0.06770810079313042	0.07072415083193402	0.06306055550232918	0.057153886477461814	0.0601072209898955	0.0601072209898955	0.0601072209898955	0.0601072209898955	0.0601072209898955	0.0601072209898955	0.0601072209898955	0.0601072209898955	0.0601072209898955	0.0601072209898955	0.0601072209898955	0.0601072209898955	0.0601072209898955	0.0601072209898955	0.0601072209898955	0.0601072209898955	0.0601072209898955	0.0601072209898955	0.0601072209898955	0.0601072209898955	0.0601072209898955	0.0601072209898955	0.0601072209898955	0.0601072209898955	0.0601072209898955	0.0601072209898955	0.0601072209898955	0.0601072209898955	0.0601072209898955	0.0601072209898955	0.0601072209898955	0.0601072209898955	0.0601072209898955	0.0601072209898955	0.0601072209898955	0.0601072209898955	0.0601072209898955	0.0601072209898955	0.0601072209898955
0.05354284374181326	0.0463571953873418	0.04029171587778623	0.05988671759720675	0.05256441206219187	0.0400970880097797	0.04904207948999306	0.04596403261156199	0.05280500619005442	0.0484768771434642	0.04414818095402867	0.04159807319219684	0.03845472070262289	0.03924506528651118	0.041993915832879786	0.04626946088632598	0.03422032325056637	0.03664048989562242	0.038074055918211544	0.04920413933234671	0.03947466155808593	0.049915587332192216	0.037885841692164426	0.046027881632894306	0.04074141591202151	0.04745764098236688	0.04216483297619376	0.05023074823982378	0.046197790608008764	0.046197790608008764	0.046197790608008764	0.046197790608008764	0.046197790608008764	0.046197790608008764	0.046197790608008764	0.046197790608008764	0.046197790608008764	0.046197790608008764	0.046197790608008764	0.046197790608008764	0.046197790608008764	0.046197790608008764	0.046197790608008764	0.046197790608008764	0.046197790608008764	0.046197790608008764	0.046197790608008764	0.046197790608008764	0.046197790608008764	0.046197790608008764
0.0198358153743564	0.036796995695376464	0.04572377399280459	0.050628774875434684	0.017966113698893584	0.033809129746293895	0.04505361382721667	0.02247217198326869	0.03264125938395513	0.031242998177873214	0.05580141300672691	0.044433703993537015	0.016884761101800712	0.022522725805691195	0.028243213526542528	0.059618255539281	0.033602332696165645	0.01712370097352415	0.06550261694996576	0.049100663287543526	0.051025356299298344	0.04567227882565576	0.04695910444261768	0.031959264220967565	0.04177463432118846	0.015576819975804011	0.033237210192922674	0.027064829070678968	0.026250815032492172	0.04412316607892841	0.031155603675949897	0.04730946332046059	0.03923253349820524	0.03923253349820524	0.03923253349820524	0.03923253349820524	0.03923253349820524	0.03923253349820524	0.03923253349820524	0.03923253349820524	0.03923253349820524	0.03923253349820524	0.03923253349820524	0.03923253349820524	0.03923253349820524	0.03923253349820524	0.03923253349820524	0.03923253349820524	0.03923253349820524	0.03923253349820524
0.06269322583319042	0.0444674851662683	0.033137974383141144	0.034490644811027094	0.05547095853511758	0.034842801445043176	0.05918637287721385	0.05247455549833002	0.06192287327575668	0.03050137476816467	0.053053425458943385	0.03493178658131721	0.03859106205583647	0.02931298750300121	0.04524081639136659	0.06881613926738643	0.020667054064066628	0.038954349283140885	0.0680074699981917	0.06689164239894821	0.04932665217750014	0.07949583503529245	0.04980990231246761	0.04108195813048763	0.052710889796021954	0.03502357503341804	0.049828225158501806	0.04509521212762295	0.08625974011221219	0.04675697159568097	0.044631353566548106	0.06828719466910566	0.05257178542613724	0.05199317270622979	0.08221747180168842	0.10109584062983326	0.09165665621576084	0.09165665621576084	0.09165665621576084	0.09165665621576084	0.09165665621576084	0.09165665621576084	0.09165665621576084	0.09165665621576084	0.09165665621576084	0.09165665621576084	0.09165665621576084	0.09165665621576084	0.09165665621576084	0.09165665621576084
0.044840502760738095	0.036281137080924585	0.03782937176003474	0.04040071398987214	0.04668644235214324	0.04634091407688693	0.03892515464060504	0.04384976180271925	0.03519469489239162	0.03470861588676667	0.039364411453458495	0.032711025190213815	0.042044511788537874	0.04042487128617634	0.038266467313998284	0.045904241584611365	0.05196745838224165	0.03821665742024876	0.03927054186470821	0.036887668278517034	0.03907587265213641	0.03338374267317696	0.03503866121880239	0.027795976886887317	0.03707603222066231	0.030717491022745437	0.029942141326773985	0.05030352766913407	0.034354939240999985	0.03924102707704158	0.03614487777394839	0.03769295242549498	0.03769295242549498	0.03769295242549498	0.03769295242549498	0.03769295242549498	0.03769295242549498	0.03769295242549498	0.03769295242549498	0.03769295242549498	0.03769295242549498	0.03769295242549498	0.03769295242549498	0.03769295242549498	0.03769295242549498	0.03769295242549498	0.03769295242549498	0.03769295242549498	0.03769295242549498	0.03769295242549498
0.03989145021328057	0.057422752795424886	0.05493914925552521	0.0500076211428101	0.03716678892799687	0.038750565519442184	0.05320960546642535	0.031406745927245155	0.052203893119507426	0.03988282529072298	0.04768988835005361	0.051537214941098475	0.04631165530730334	0.05823857461884953	0.030833457418293415	0.04203565678606481	0.037613008431146656	0.04824851396761874	0.032626799397822724	0.03847554309428675	0.04577414002455677	0.05301161672661639	0.0364300169020602	0.0355125112558786	0.03700986472405638	0.036672039090734486	0.032643033403979664	0.03480314376603335	0.035538597238677645	0.03355904508473824	0.038742471865231776	0.028461860001796777	0.03860044361757213	0.02868712378999337	0.03584440525887146	0.043427710899011804	0.030750182703685985	0.037088946801348895	0.037088946801348895	0.037088946801348895	0.037088946801348895	0.037088946801348895	0.037088946801348895	0.037088946801348895	0.037088946801348895	0.037088946801348895	0.037088946801348895	0.037088946801348895	0.037088946801348895	0.037088946801348895
0.010032869549338111	0.011370585489249858	0.0	0.0	0.010938338498398703	0.0	0.0	0.0	0.06185460297063352	0.067865499615501	0.027302348751913567	0.015785207704062176	0.03146013502615388	0.03400509813896731	0.03830003174542659	0.01580075511576955	0.030629492993785347	0.028212995980815808	0.01723116348321974	0.03847779384134758	0.02443918305923433	0.016705650446234822	0.048546733525853196	0.04441253489221682	0.03693503509468943	0.05087731667853015	0.012854204160769997	0.03964797225670763	0.03474994610835077	0.048857931301101394	0.05677627473680488	0.0	0.02838813736840244	0.02838813736840244	0.02838813736840244	0.02838813736840244	0.02838813736840244	0.02838813736840244	0.02838813736840244	0.02838813736840244	0.02838813736840244	0.02838813736840244	0.02838813736840244	0.02838813736840244	0.02838813736840244	0.02838813736840244	0.02838813736840244	0.02838813736840244	0.02838813736840244	0.02838813736840244
0.05348007533582884	0.021674212634522082	0.03662099040426965	0.036157471025324864	0.03609370280238753	0.01682153847203022	0.040024309541269704	0.03618422742261441	0.036219992913228694	0.03609075859991637	0.04482670160116376	0.022040175782562673	0.0481740179183191	0.03918492719691445	0.04886737522927003	0.02487856394803791	0.021675817339874198	0.026947174899906577	0.0168133043376856	0.002229133942031693	0.027890211569631063	0.020851822231771983	0.03625064068381213	0.021675817339874198	0.021675817339874198	0.03788843101856461	0.042527510491927115	0.04283613288655363	0.03685351212739846	0.030121077058460132	0.0410446348339099	0.035582855946185016	0.035582855946185016	0.035582855946185016	0.035582855946185016	0.035582855946185016	0.035582855946185016	0.035582855946185016	0.035582855946185016	0.035582855946185016	0.035582855946185016	0.035582855946185016	0.035582855946185016	0.035582855946185016	0.035582855946185016	0.035582855946185016	0.035582855946185016	0.035582855946185016	0.035582855946185016	0.035582855946185016
0.04747624557273156	0.017741702518715256	0.037896957420093504	0.03326431807762354	0.014382234501209479	0.03423262985978111	0.03107361696119786	0.026884538308366925	0.022179280179131986	0.02617823747283845	0.02932277104811716	0.023264798085395808	0.026955762561865233	0.029372347383490892	0.021310429044219977	0.032671406436952564	0.021311714544398185	0.020260273946850347	0.014999017874211679	0.018623830138742706	0.019926799131644402	0.023599071695807876	0.019762981452921338	0.021371420908548936	0.025995942660369233	0.017381018899426476	0.023840396362285698	0.04640748398188908	0.020566837772322738	0.023843564090217	0.01922195478291369	0.026502357752321504	0.019099429504474363	0.018971540090397376	0.03243351664644789	0.05223355701319235	0.03166135760692106	0.029073107043324033	0.03167624767994538	0.04250257228459534	0.037089409982270366	0.037089409982270366	0.037089409982270366	0.037089409982270366	0.037089409982270366	0.037089409982270366	0.037089409982270366	0.037089409982270366	0.037089409982270366	0.037089409982270366
0.036398476256694214	0.02146984285488538	0.02466973571988439	0.017334662109756423	0.032241143169629	0.013391536580349665	0.030532303564323255	0.018758005140784885	0.025182181284141823	0.02577259758550856	0.026394595315671284	0.019401137199899176	0.022049824423278876	0.018511691920872597	0.01944594919629377	0.015730038571991664	0.018675482482908266	0.027149952576382263	0.019154978496108824	0.021319363066008564	0.019529382656123407	0.016333575758358025	0.019001787620020878	0.021030206935982315	0.018839311423257888	0.016114269410636258	0.022529773094804983	0.026330705068442123	0.0160667157485632	0.01179677881154711	0.018311320288361802	0.011769734485352176	0.02459487168730545	0.021736136635015054	0.01822819093504932	0.019982163785032186	0.019982163785032186	0.019982163785032186	0.019982163785032186	0.019982163785032186	0.019982163785032186	0.019982163785032186	0.019982163785032186	0.019982163785032186	0.019982163785032186	0.019982163785032186	0.019982163785032186	0.019982163785032186	0.019982163785032186	0.019982163785032186
0.03533569879937926	0.04960775733588163	0.028271387191953636	0.03780105023242837	0.0352073561052706	0.04379152341468107	0.03774240300921825	0.03642900205152035	0.03262489136113585	0.054686936124278974	0.0458125515303164	0.03591543025134354	0.03400487010842356	0.04638223451404687	0.038119318846825234	0.04143875770612336	0.04100295254803464	0.043426766654901666	0.030974670839232915	0.027667918995068565	0.04552017224803817	0.05053973266478364	0.04366881790924811	0.042785073326402204	0.03711159246395916	0.02875606245639373	0.04263400008030075	0.03809029838313403	0.031181189347757866	0.03789942595307537	0.034540307650416616	0.034540307650416616	0.034540307650416616	0.034540307650416616	0.034540307650416616	0.034540307650416616	0.034540307650416616	0.034540307650416616	0.034540307650416616	0.034540307650416616	0.034540307650416616	0.034540307650416616	0.034540307650416616	0.034540307650416616	0.034540307650416616	0.034540307650416616	0.034540307650416616	0.034540307650416616	0.034540307650416616	0.034540307650416616
0.06336454303577961	0.058459671569387237	0.06553033409248324	0.058776386253095066	0.04208431134193779	0.04216067145435501	0.05814380344671177	0.0252425835569431	0.058488071363036756	0.07876045651471597	0.0420874271607585	0.04211463676010413	0.05840838048714267	0.04830612528281227	0.05843071495759844	0.04208431134193779	0.04208742716075849	9.335815797328655e-05	0.05359849858007287	0.04478965239574067	0.060053456437908534	0.0437339364256199	0.05551942855042925	0.017240216278751035	0.04052448059997529	0.07033895117657178	0.0	0.00159943647675346	0.0	0.0016500712977881036	0.058427842619913295	9.335815797328655e-05	0.009425439653090319	0.03775916996308192	0.0	0.01887958498154096	0.01887958498154096	0.01887958498154096	0.01887958498154096	0.01887958498154096	0.01887958498154096	0.01887958498154096	0.01887958498154096	0.01887958498154096	0.01887958498154096	0.01887958498154096	0.01887958498154096	0.01887958498154096	0.01887958498154096	0.01887958498154096
0.029935707399846502	0.034565437560085656	0.030726436115317945	0.021431755899812572	0.03166225591127932	0.01768452039583504	0.02010392950178683	0.01679575965627028	0.02988415782566465	0.03319138829589767	0.02688496162540375	0.017651978880278054	0.01698799940189501	0.019827033277371887	0.01684208535895119	0.024158777454214783	0.020079655231529832	0.022484863634396265	0.01361519910913485	0.02203672011650222	0.028559432345607358	0.025412058675574965	0.016385714497603933	0.016098825529063724	0.0389681402875089	0.022417493526068553	0.018527324103519333	0.023933337994826928	0.01710417584262228	0.017919998030160773	0.01726664261028243	0.019283500744750038	0.015480422887512245	0.020416306425135217	0.028764035206865064	0.024590170816000144	0.024590170816000144	0.024590170816000144	0.024590170816000144	0.024590170816000144	0.024590170816000144	0.024590170816000144	0.024590170816000144	0.024590170816000144	0.024590170816000144	0.024590170816000144	0.024590170816000144	0.024590170816000144	0.024590170816000144	0.024590170816000144
0.04050531093159602	0.058443664937188514	0.0428828425617562	0.053410246741819496	0.037788244352790754	0.03807507917472595	0.04489248618371503	0.03348210882191861	0.04658599024856517	0.042490937311729766	0.048947091435800553	0.0568830348953991	0.038640391280802676	0.04228847450309875	0.046909795142634624	0.03883476113465618	0.04626526157870539	0.046162521249427775	0.043536955659373565	0.05598114050486861	0.05110615532370086	0.04291927712769932	0.041907424322219604	0.048492219979837166	0.03391089787004316	0.05031169332771778	0.04256214348333828	0.08405407978521963	0.05314457713854674	0.033608851824910524	0.03997809474539993	0.036793473285155226	0.036793473285155226	0.036793473285155226	0.036793473285155226	0.036793473285155226	0.036793473285155226	0.036793473285155226	0.036793473285155226	0.036793473285155226	0.036793473285155226	0.036793473285155226	0.036793473285155226	0.036793473285155226	0.036793473285155226	0.036793473285155226	0.036793473285155226	0.036793473285155226	0.036793473285155226	0.036793473285155226
0.03946407807582897	0.03883806952271281	0.03769493590997668	0.026574680996973795	0.027664236949129804	0.027668973965407198	0.03246053227308022	0.03396104930272692	0.043496612204768505	0.035013714829759686	0.0319228644669331	0.03573331778749866	0.029874248341911405	0.03426943401179628	0.0354618041027168	0.029917740355656613	0.03592181224153274	0.03859006338846877	0.04441983187925784	0.03329456460660065	0.039400253111513295	0.04256690252892142	0.030579048331542878	0.04385896711653572	0.03841059490550083	0.04026098959723862	0.02790441578317567	0.03956655375577332	0.03630444406130836	0.03303492348946308	0.04109151458219101	0.03518020366202982	0.03813585912211041	0.03813585912211041	0.03813585912211041	0.03813585912211041	0.03813585912211041	0.03813585912211041	0.03813585912211041	0.03813585912211041	0.03813585912211041	0.03813585912211041	0.03813585912211041	0.03813585912211041	0.03813585912211041	0.03813585912211041	0.03813585912211041	0.03813585912211041	0.03813585912211041	0.03813585912211041
0.03680533433156156	0.019705465928119566	0.02678191625364244	0.016162441485707852	0.023687675276582398	0.016188124533965183	0.021177438561247885	0.02421821718287804	0.019809575845229126	0.025693567341212985	0.017486085243713475	0.020423091262532896	0.01763942789325858	0.016742044859227707	0.02251307534957407	0.02293922446456099	0.017186076744089996	0.025825921620767585	0.020104645564302515	0.028899046732196388	0.021206416881324863	0.020497249901088078	0.020555658337110892	0.01923763924431999	0.02961396419201108	0.02413673758985447	0.025255549500103423	0.024696143544978944	0.024696143544978944	0.024696143544978944	0.024696143544978944	0.024696143544978944	0.024696143544978944	0.024696143544978944	0.024696143544978944	0.024696143544978944	0.024696143544978944	0.024696143544978944	0.024696143544978944	0.024696143544978944	0.024696143544978944	0.024696143544978944	0.024696143544978944	0.024696143544978944	0.024696143544978944	0.024696143544978944	0.024696143544978944	0.024696143544978944	0.024696143544978944	0.024696143544978944
0.026507736616901218	0.020089557047585478	0.02818587401777659	0.021196985393103558	0.020850257093257822	0.02318045341926108	0.02142934327089376	0.026267493017900975	0.02381450207865422	0.02595948416140437	0.02115064705080367	0.023645989342274115	0.021350756031830922	0.022936940065708906	0.021064444692985802	0.01987710478675871	0.014900011719006604	0.01812902161660222	0.016544442888650864	0.019469007000581327	0.021887335418304225	0.02237103374980579	0.019661217075975315	0.022973765526600173	0.020875749726124868	0.012157249511857461	0.014457097321376584	0.021199568250890862	0.018402056980034436	0.023580927572679145	0.02063532670286963	0.023453087105121128	0.010727673192337138	0.0200926648048816	0.022616009806327175	0.02126198593715758	0.01895044260149971	0.02018772284048634	0.023812653769139318	0.033770244302455635	0.014210753457249349	0.02811139357476818	0.02386692098487486	0.021906835197334197	0.018377807367174825	0.024377728287662867	0.023069167946514386	0.023723448117088628	0.023723448117088628	0.023723448117088628
0.1487812615114467	0.13791916046598704	0.1437249104385657	0.09322908092828813	0.1436570033859029	0.18875240643209001	0.14217543356753576	0.11892590636896373	0.1553735514568654	0.14519421459088885	0.05714586947110273	0.1745822464725141	0.11490515454965923	0.16740018221007946	0.14090258825832205	0.0943491940731597	0.1301261163697021	0.08408933613922609	0.09655168119470936	0.13037339186385644	0.17331150570065293	0.18972611558256317	0.19497872274857633	0.15697530416661312	0.1504993126319557	0.1756809718940089	0.18604717080950944	0.15405620812411147	0.188200096830528	0.13083630118923806	0.17218859402573286	0.1692721900189985	0.15209802494728097	0.16068510748313972	0.16068510748313972	0.16068510748313972	0.16068510748313972	0.16068510748313972	0.16068510748313972	0.16068510748313972	0.16068510748313972	0.16068510748313972	0.16068510748313972	0.16068510748313972	0.16068510748313972	0.16068510748313972	0.16068510748313972	0.16068510748313972	0.16068510748313972	0.16068510748313972
0.26380574329925444	0.0011515092448250235	0.22192379186058359	0.2540464954117916	0.2504541982418317	0.25717263949738317	0.3315192812603032	0.25324278849204074	0.23811760941102586	0.15060609897959173	0.20342678951006615	0.28268173210569536	0.1389428778109307	0.24214916986341453	0.1462485726216499	0.2795030294260149	0.23917730734055537	0.2597822840313459	0.27720979986301364	0.34761814846596717	0.245500180956112	0.3340206103690867	0.32694719021603197	0.2979706717268509	0.22343716907649033	0.29178029397530325	0.27605132233646307	0.282883582655396	0.19817467307642925	0.31620730006724873	0.3090932336117565	0.285359731858607	0.29722648273518176	0.29722648273518176	0.29722648273518176	0.29722648273518176	0.29722648273518176	0.29722648273518176	0.29722648273518176	0.29722648273518176	0.29722648273518176	0.29722648273518176	0.29722648273518176	0.29722648273518176	0.29722648273518176	0.29722648273518176	0.29722648273518176	0.29722648273518176	0.29722648273518176	0.29722648273518176
0.02849250093836276	0.023883696006784784	0.026083932417843722	0.017650672736431706	0.0203554055973286	0.01927006911976445	0.023206245567099118	0.018117034257407395	0.02558449150064964	0.02112023441555884	0.020574669107830942	0.020062142753698983	0.024850507721191715	0.021258532177088757	0.021181082684197383	0.019599338929870216	0.01960159029474079	0.017589124761707632	0.024101871916411246	0.023205330214568044	0.021445564721595332	0.02232544746808169	0.02232544746808169	0.02232544746808169	0.02232544746808169	0.02232544746808169	0.02232544746808169	0.02232544746808169	0.02232544746808169	0.02232544746808169	0.02232544746808169	0.02232544746808169	0.02232544746808169	0.02232544746808169	0.02232544746808169	0.02232544746808169	0.02232544746808169	0.02232544746808169	0.02232544746808169	0.02232544746808169	0.02232544746808169	0.02232544746808169	0.02232544746808169	0.02232544746808169	0.02232544746808169	0.02232544746808169	0.02232544746808169	0.02232544746808169	0.02232544746808169	0.02232544746808169
0.033448571635767255	0.022425630761866305	0.022464728400387938	0.012244821720825881	0.014708681387164827	0.017612955975485466	0.016188808806170258	0.01863075025162543	0.015240008578206185	0.01790464082143555	0.015894034014908267	0.02371428052019652	0.012623567269747078	0.013322593533403964	0.015401724964225583	0.013606899210112109	0.019175716648203618	0.01950896231428112	0.01584419004261708	0.017583454250595258	0.013299812037025347	0.016490243966978416	0.01489502800200188	0.01489502800200188	0.01489502800200188	0.01489502800200188	0.01489502800200188	0.01489502800200188	0.01489502800200188	0.01489502800200188	0.01489502800200188	0.01489502800200188	0.01489502800200188	0.01489502800200188	0.01489502800200188	0.01489502800200188	0.01489502800200188	0.01489502800200188	0.01489502800200188	0.01489502800200188	0.01489502800200188	0.01489502800200188	0.01489502800200188	0.01489502800200188	0.01489502800200188	0.01489502800200188	0.01489502800200188	0.01489502800200188	0.01489502800200188	0.01489502800200188
0.02239184931041173	0.031117679677398154	0.02033015549835655	0.03178077539278357	0.034610386506964776	0.026399260951723087	0.02493834515748554	0.022736470782848645	0.023077435764719514	0.01952561076025851	0.020625825539873893	0.02429497222132939	0.02543887880331476	0.026579535191988003	0.020605942162807894	0.02290587339312773	0.01863207862364753	0.023928444785952137	0.025845798888150123	0.032486431719580176	0.023172440112507905	0.028728517940615195	0.025950479026561547	0.025950479026561547	0.025950479026561547	0.025950479026561547	0.025950479026561547	0.025950479026561547	0.025950479026561547	0.025950479026561547	0.025950479026561547	0.025950479026561547	0.025950479026561547	0.025950479026561547	0.025950479026561547	0.025950479026561547	0.025950479026561547	0.025950479026561547	0.025950479026561547	0.025950479026561547	0.025950479026561547	0.025950479026561547	0.025950479026561547	0.025950479026561547	0.025950479026561547	0.025950479026561547	0.025950479026561547	0.025950479026561547	0.025950479026561547	0.025950479026561547
0.020245849164217577	0.016497194501002944	0.02264310123512317	0.02157566315156374	0.019376469686232682	0.023120654112661673	0.022642557673603764	0.02114057610402336	0.016572115600489795	0.01740449156702266	0.02600209542551807	0.023468463026564756	0.013115918747760831	0.023364661762408246	0.022231056569276757	0.02047743371743081	0.02283451311865901	0.021541161348821895	0.022156479160000422	0.021848820254411157	0.021848820254411157	0.021848820254411157	0.021848820254411157	0.021848820254411157	0.021848820254411157	0.021848820254411157	0.021848820254411157	0.021848820254411157	0.021848820254411157	0.021848820254411157	0.021848820254411157	0.021848820254411157	0.021848820254411157	0.021848820254411157	0.021848820254411157	0.021848820254411157	0.021848820254411157	0.021848820254411157	0.021848820254411157	0.021848820254411157	0.021848820254411157	0.021848820254411157	0.021848820254411157	0.021848820254411157	0.021848820254411157	0.021848820254411157	0.021848820254411157	0.021848820254411157	0.021848820254411157	0.021848820254411157
[truncated: 6 more columns]
