# Supplementary material for: Neuronal tuning aligns dynamically with object and texture manifolds across the visual hierarchy
Source: Nat Neurosci. 2026 Mar 10;29(4):864–75. doi: 10.1038/s41593-026-02207-1 (PMC13061647; doi:10.1038/s41593-026-02207-1)
Supplement: Supplementary file 10 — Attribution data for time windows 5, 10, 20, 25 and 50 ms, for panel b. Time window specific evolution trajectory of time windows 10, 20, 25 and 50 ms, for panel c. [file 41593_2026_2207_MOESM10_ESM.zip › ExtendedFig4_Source_data/FigureExtended4C_src_normresp_wdw_20-40_DeePSim_mean.csv]

0	1	2	3	4	5	6	7	8	9	10	11	12	13	14	15	16	17	18	19	20	21	22	23	24	25	26	27	28	29	30	31	32	33	34	35	36	37	38	39	40	41	42	43	44	45	46	47	48	49
0.16282673319471525	0.11841884091676182	0.13690599561054062	0.1284320094318193	0.1146689655695682	0.10375664037351712	0.1354322825749628	0.1741788736677442	0.12143744399710397	0.10361105365086687	0.10910784637689756	0.13593959320099305	0.15543675467290205	0.13126947611502715	0.09972717712096704	0.11215410044815158	0.10662400399687412	0.1162031154250374	0.09144986321282839	0.11650821607175102	0.09113070176609255	0.12433043572560872	0.1390107234584827	0.048530801964928066	0.08804462586286861	0.09474519547255437	0.10625871628330129	0.09722038718611176	0.10341635181009663	0.08094945089542412	0.09764958632083201	0.11649460795224155	0.08980482366918673	0.1016757508535775	0.06320445854891434	0.10875503753571221	0.11198990079726179	0.11736244621357389	0.08760502222860915	0.08879342158467864	0.05155515938273436	0.07359073241443213	0.0963678443454101	0.06956450845628677	0.13122333684160029	0.07306203602064207	0.12564756122843998	0.09935479862454104	0.09935479862454104	0.09935479862454104
0.1409284776986077	0.19737298520011026	0.1024788573076202	0.15095851444505473	0.12472609979372136	0.11840687734121023	0.19257053748071987	0.17053852255504953	0.09706101360161051	0.19467718928489008	0.08020594455758112	0.1569356902599769	0.17654751408547886	0.06421034323622683	0.14598084587220142	0.12258124077524285	0.14573956180121064	0.09959406677411399	0.16078378912116795	0.1521130469565033	0.06665019134152142	0.12593472531336466	0.037101564113922264	0.1173749286918799	0.17135079828059294	0.15893763539383038	0.10295912502264828	0.13666832761226314	0.07246641085295674	0.11162837682684956	0.142089143223175	0.20730269124216827	0.1509279179595624	0.11532220385151686	0.10680911269528638	0.11106565827340162	0.11106565827340162	0.11106565827340162	0.11106565827340162	0.11106565827340162	0.11106565827340162	0.11106565827340162	0.11106565827340162	0.11106565827340162	0.11106565827340162	0.11106565827340162	0.11106565827340162	0.11106565827340162	0.11106565827340162	0.11106565827340162
0.11118865249602068	0.05062975364691958	0.04083229408805202	0.05493230120157786	0.0682193135005093	0.06098566185247254	0.0828645304443219	0.03741723957976094	0.050278923963721314	0.10568494518558513	0.07382574204932144	0.1404288174204858	0.047016095892364884	0.04895141704288747	0.021173825351164587	0.13456847406447317	0.09582700685068091	0.09844563306413383	0.09499823364788476	0.05778093079103225	0.02942386814723369	0.042486929236130164	0.05981041008183956	0.060391903146024925	0.07165268555487057	0.04948249576546787	0.029455928350946285	0.07698171479747086	0.07603568587388443	0.06667456489141094	0.06463771572890206	0.09124540367174246	0.12642287735402824	0.10883414051288536	0.10883414051288536	0.10883414051288536	0.10883414051288536	0.10883414051288536	0.10883414051288536	0.10883414051288536	0.10883414051288536	0.10883414051288536	0.10883414051288536	0.10883414051288536	0.10883414051288536	0.10883414051288536	0.10883414051288536	0.10883414051288536	0.10883414051288536	0.10883414051288536
0.2878614233728908	0.1734158229696389	0.16890541586241517	0.23477558681899152	0.19693482392028358	0.17109816286394575	0.21773480994214223	0.14623324559288953	0.1979087778384339	0.14545576854800532	0.13915464273630815	0.1409108355373075	0.17717905440588816	0.16180748314133425	0.1401261019015903	0.10549139426238575	0.1665484124501161	0.10016705750154883	0.12748266658044902	0.09635263069931611	0.14291135822836415	0.11881488148633318	0.12471818277329517	0.17754416621243196	0.1322525751362991	0.14389751706928056	0.11913109006182054	0.14176086343726216	0.12684535853645698	0.15100359957531564	0.11517571262806081	0.1321196488507655	0.10998141688145155	0.16386439496219055	0.1686560880079842	0.11569304182480682	0.15707978361313973	0.11874237491986916	0.13791107926650448	0.13791107926650448	0.13791107926650448	0.13791107926650448	0.13791107926650448	0.13791107926650448	0.13791107926650448	0.13791107926650448	0.13791107926650448	0.13791107926650448	0.13791107926650448	0.13791107926650448
0.2667020731133384	0.22863516985900365	0.268742248391742	0.2167566751511594	0.30983770777670655	0.28759261665245545	0.22853610909050415	0.2649121208217519	0.3014840605092162	0.3231348797028699	0.2859504080523284	0.354795102153014	0.2869266488225192	0.28082497817814495	0.2905574030726224	0.2474352011090677	0.37341981589855544	0.3331068662605908	0.3656667602189971	0.3958369617005236	0.29348340411659407	0.3505508446384269	0.3008690823332789	0.28588182564460174	0.2743304198349006	0.3582330029002906	0.3227069543663107	0.341969516157564	0.3156369493018	0.3341052519921554	0.32487110064697766	0.32487110064697766	0.32487110064697766	0.32487110064697766	0.32487110064697766	0.32487110064697766	0.32487110064697766	0.32487110064697766	0.32487110064697766	0.32487110064697766	0.32487110064697766	0.32487110064697766	0.32487110064697766	0.32487110064697766	0.32487110064697766	0.32487110064697766	0.32487110064697766	0.32487110064697766	0.32487110064697766	0.32487110064697766
0.5533805952193158	0.5528030362764065	0.5596789117318371	0.3748128702677608	0.5526035323427669	0.6952804076358188	0.4485678825909239	0.6273695278261394	0.5308672357589254	0.5900270245506675	0.535066244374583	0.328755019898253	0.605261700658145	0.5618447041544598	0.4368279358103571	0.4637630989303792	0.47609100526710757	0.3710934374890477	0.48259531080890955	0.49583966289151454	0.5521936598495728	0.5379536352403131	0.5756446695239488	0.520398593403127	0.46720844052901883	0.5662220557285144	0.414650778480691	0.5151897405396046	0.3778014382264225	0.6184172278357615	0.45991897183875313	0.6316425129913552	0.69367702219673	0.6356619121767745	0.4934863596513501	0.49850116326898897	0.485301857681098	0.571739253968921	0.4623491685795486	0.4577694710617987	0.46005931982067366	0.46005931982067366	0.46005931982067366	0.46005931982067366	0.46005931982067366	0.46005931982067366	0.46005931982067366	0.46005931982067366	0.46005931982067366	0.46005931982067366
0.4172023741042286	0.469780265507279	0.3636226196033224	0.47015894426837124	0.44736175032424214	0.2584468846172388	0.3079989933220902	0.28771899606408446	0.371036313398812	0.27000519245613924	0.3562119888622109	0.25407270343808674	0.37375102304376984	0.3337176214322293	0.21711454679621042	0.2511317891350486	0.367597472275353	0.31375929239466627	0.27687732247539054	0.4085369666031294	0.24482712134921478	0.31886794036957666	0.26445792231267584	0.31248877779598183	0.3063889948826071	0.2547222185013155	0.28055560669196133	0.28055560669196133	0.28055560669196133	0.28055560669196133	0.28055560669196133	0.28055560669196133	0.28055560669196133	0.28055560669196133	0.28055560669196133	0.28055560669196133	0.28055560669196133	0.28055560669196133	0.28055560669196133	0.28055560669196133	0.28055560669196133	0.28055560669196133	0.28055560669196133	0.28055560669196133	0.28055560669196133	0.28055560669196133	0.28055560669196133	0.28055560669196133	0.28055560669196133	0.28055560669196133
0.4417096341678009	0.4646854307598588	0.45922488048787136	0.43287102136527855	0.4551778663505115	0.4541821399623416	0.4093269897516233	0.4658494962270638	0.512073723978763	0.4539691099982862	0.43698229368704083	0.4261834925700173	0.4896233582856461	0.43342813867018476	0.4067890228139802	0.5216661818154358	0.498492394476875	0.4294278454239688	0.5276096470457001	0.6000839878560015	0.6884267739387899	0.7061886676770833	0.6607378245532639	0.5619397744562629	0.5691579475893979	0.5085435364340056	0.5742317579362312	0.5413876471851183	0.5413876471851183	0.5413876471851183	0.5413876471851183	0.5413876471851183	0.5413876471851183	0.5413876471851183	0.5413876471851183	0.5413876471851183	0.5413876471851183	0.5413876471851183	0.5413876471851183	0.5413876471851183	0.5413876471851183	0.5413876471851183	0.5413876471851183	0.5413876471851183	0.5413876471851183	0.5413876471851183	0.5413876471851183	0.5413876471851183	0.5413876471851183	0.5413876471851183
0.0591691570121414	0.09385553999789756	0.1650789856250835	0.10353895107130962	0.099856573279822	0.10353452340007173	0.07892733840288221	0.10290121065448006	0.060071833285463616	0.11849938286110956	0.12318594689534673	0.06066098538243973	0.13893154707547814	0.1132051395335826	0.12170803813872431	0.049116778184245244	0.08165471338452182	0.10569471780658227	0.1366741633471532	0.08525003124269351	0.02409595190947366	0.0974906807696335	0.07512371912468421	0.1139002259211744	0.13529231306923406	0.087188347274371	0.10282724724045882	0.05602223716473106	0.08213507305689967	0.06825567238487588	0.05229355653495516	0.08949054139389599	0.12256433322068809	0.12380952096719265	0.12318692709394037	0.12318692709394037	0.12318692709394037	0.12318692709394037	0.12318692709394037	0.12318692709394037	0.12318692709394037	0.12318692709394037	0.12318692709394037	0.12318692709394037	0.12318692709394037	0.12318692709394037	0.12318692709394037	0.12318692709394037	0.12318692709394037	0.12318692709394037
0.14833968500002173	0.1060805685622642	0.1359964028266754	0.07033149881005833	0.12082455063237187	0.05523405285222109	0.06445711281408918	0.15448959737613951	0.1567741923162414	0.15590832268186494	0.06666166675747838	0.29817340066262715	0.13656180619885874	0.10269523709363224	0.18690181599268357	0.14592876175160577	0.11779147410199724	0.15626213890186508	0.14844139030842884	0.14673663393131922	0.21781188173021376	0.13692185185407751	0.1698391932684432	0.1788702660910817	0.26639563732716315	0.13588278199895892	0.19484239033664827	0.1883286446980218	0.17509028977016194	0.24263598732529065	0.07776130627274903	0.1574063860180409	0.1533769439188439	0.15539166496844242	0.15539166496844242	0.15539166496844242	0.15539166496844242	0.15539166496844242	0.15539166496844242	0.15539166496844242	0.15539166496844242	0.15539166496844242	0.15539166496844242	0.15539166496844242	0.15539166496844242	0.15539166496844242	0.15539166496844242	0.15539166496844242	0.15539166496844242	0.15539166496844242
0.3754491685349044	0.2377026949548088	0.3585227329365357	0.2748181572072674	0.35457398244214283	0.31504459963163284	0.23466007786426896	0.25178997391555324	0.29368500689634247	0.25962305249624773	0.33661752138222567	0.23536238570211676	0.3287182778222458	0.33430919001759646	0.29022905434982693	0.27733194099364894	0.25164454259026603	0.3006383997231458	0.23685104988781247	0.3215407399290549	0.389847390842517	0.277361298165292	0.38761967583743834	0.39342662347965723	0.3938647899931086	0.3443303072304186	0.3589162784651131	0.3484958191564093	0.34449042647432765	0.4214816181415937	0.38860951711414565	0.40504556762786964	0.40504556762786964	0.40504556762786964	0.40504556762786964	0.40504556762786964	0.40504556762786964	0.40504556762786964	0.40504556762786964	0.40504556762786964	0.40504556762786964	0.40504556762786964	0.40504556762786964	0.40504556762786964	0.40504556762786964	0.40504556762786964	0.40504556762786964	0.40504556762786964	0.40504556762786964	0.40504556762786964
0.23129873596795553	0.23906633206127695	0.29518388019663394	0.3505343417642912	0.2317233338897223	0.30020213951940583	0.23801530044350389	0.3409637099575714	0.32202512191252397	0.3797392275999786	0.4033723773186172	0.3624351814285128	0.513342311749792	0.46747215398925873	0.5012701066591687	0.49593818331594425	0.5563878152525242	0.46670612544898765	0.485529445422135	0.5622400728475373	0.5470837652694862	0.5119284918708388	0.5200838331657082	0.6196421628636065	0.5750612035429628	0.6490764383600253	0.7029804335519355	0.713237001377936	0.7170568444864662	0.7132712288943462	0.7879980431164246	0.7506346360053854	0.7506346360053854	0.7506346360053854	0.7506346360053854	0.7506346360053854	0.7506346360053854	0.7506346360053854	0.7506346360053854	0.7506346360053854	0.7506346360053854	0.7506346360053854	0.7506346360053854	0.7506346360053854	0.7506346360053854	0.7506346360053854	0.7506346360053854	0.7506346360053854	0.7506346360053854	0.7506346360053854
0.3729537920951068	0.5301629391607189	0.42581786717510844	0.435923361831131	0.4116901215145127	0.4374359075808484	0.3148986323246508	0.423190725280898	0.34489077617113534	0.33341592163165634	0.34388270476625205	0.332874457313654	0.4461738015540309	0.4004365913907348	0.3828797311019189	0.34868105329095656	0.25881980891764556	0.32021860881797387	0.3476608633560822	0.43842281091160795	0.38505186843235684	0.30333236037893946	0.33138221974605575	0.4469400903053258	0.45325793585190094	0.35079528351502076	0.3527682949083745	0.25558242873782966	0.40067988175588515	0.24740495979165686	0.32807092906452945	0.28773794442809314	0.28773794442809314	0.28773794442809314	0.28773794442809314	0.28773794442809314	0.28773794442809314	0.28773794442809314	0.28773794442809314	0.28773794442809314	0.28773794442809314	0.28773794442809314	0.28773794442809314	0.28773794442809314	0.28773794442809314	0.28773794442809314	0.28773794442809314	0.28773794442809314	0.28773794442809314	0.28773794442809314
0.3484670881267636	0.24790148510703203	0.2683535283286411	0.2832524883274246	0.24323338943944056	0.29972988953855617	0.24597857810169535	0.3376921502729078	0.22594624673023658	0.2792055641043163	0.2792490724562581	0.3188079402590045	0.2590672770542693	0.37325069922494797	0.22851583200808334	0.3817230715798376	0.33736973630130085	0.40420867290054513	0.38373515877540665	0.3014431760094217	0.3522770335970891	0.3796547030880886	0.47782458777240694	0.47217830462438	0.5667820342668694	0.5233435154705962	0.32019206579222165	0.3337131674041326	0.41780354171334944	0.4774178887852045	0.4175922018279182	0.428698617434577	0.4231454096312476	0.4231454096312476	0.4231454096312476	0.4231454096312476	0.4231454096312476	0.4231454096312476	0.4231454096312476	0.4231454096312476	0.4231454096312476	0.4231454096312476	0.4231454096312476	0.4231454096312476	0.4231454096312476	0.4231454096312476	0.4231454096312476	0.4231454096312476	0.4231454096312476	0.4231454096312476
0.23473670358896898	0.1753692718713527	0.18043528639888942	0.21053525464316014	0.14603982329883505	0.2058495316286834	0.14859885501615883	0.19697658583703798	0.12562783115265197	0.14048284727529964	0.13111765739078393	0.09081890678415264	0.12570119416403705	0.1213162234673887	0.1418934448740302	0.21615592918831605	0.19461576028870908	0.1719490803443194	0.1469111642213091	0.10179939914805397	0.10018911605762759	0.1565061043414407	0.04783606350725524	0.09124214891787523	0.15494635554705108	0.11301326432590116	0.12023033301806393	0.08684728290470296	0.12794254274408404	0.15318181538352274	0.1405621790638034	0.1405621790638034	0.1405621790638034	0.1405621790638034	0.1405621790638034	0.1405621790638034	0.1405621790638034	0.1405621790638034	0.1405621790638034	0.1405621790638034	0.1405621790638034	0.1405621790638034	0.1405621790638034	0.1405621790638034	0.1405621790638034	0.1405621790638034	0.1405621790638034	0.1405621790638034	0.1405621790638034	0.1405621790638034
0.23121143670141273	0.3011335551020097	0.1661256601767376	0.2043460855818256	0.19094939739265313	0.15296255848349471	0.1833865160048725	0.14772737840553837	0.22377659433091354	0.16780654524499583	0.20456424300466844	0.12365274987292174	0.1917819622216081	0.17882557977335536	0.15903083782788918	0.19317501763570558	0.19798440376153018	0.1908594057709311	0.18790031560924905	0.23102908818671494	0.19471527388309118	0.1855333232985434	0.19693697493958506	0.19123514911906422	0.19123514911906422	0.19123514911906422	0.19123514911906422	0.19123514911906422	0.19123514911906422	0.19123514911906422	0.19123514911906422	0.19123514911906422	0.19123514911906422	0.19123514911906422	0.19123514911906422	0.19123514911906422	0.19123514911906422	0.19123514911906422	0.19123514911906422	0.19123514911906422	0.19123514911906422	0.19123514911906422	0.19123514911906422	0.19123514911906422	0.19123514911906422	0.19123514911906422	0.19123514911906422	0.19123514911906422	0.19123514911906422	0.19123514911906422
0.21954434649967386	0.22887967757580174	0.18161777726374773	0.19652500953355237	0.20422004840490937	0.147485566109455	0.1733775273563675	0.25281488559471543	0.1661441294677938	0.1559280599820925	0.28811003294903614	0.17482977095714744	0.17047890561729448	0.2741539977898642	0.2717708631927283	0.24242799687944402	0.2129286105295443	0.12765167100973096	0.18280302985565902	0.15582321581220165	0.21078551399311432	0.1959219603996835	0.1604800549155527	0.17820100765761807	0.17820100765761807	0.17820100765761807	0.17820100765761807	0.17820100765761807	0.17820100765761807	0.17820100765761807	0.17820100765761807	0.17820100765761807	0.17820100765761807	0.17820100765761807	0.17820100765761807	0.17820100765761807	0.17820100765761807	0.17820100765761807	0.17820100765761807	0.17820100765761807	0.17820100765761807	0.17820100765761807	0.17820100765761807	0.17820100765761807	0.17820100765761807	0.17820100765761807	0.17820100765761807	0.17820100765761807	0.17820100765761807	0.17820100765761807
0.4786439515756665	0.45198122879970654	0.43323863796944767	0.32639911324069687	0.4096069691835511	0.5144099360214448	0.44495146589118156	0.4133876722654129	0.4582887170496067	0.4280243030528034	0.398451526625126	0.22523865479100158	0.44263310796193633	0.5825525999019919	0.47587203684608503	0.407537240212806	0.48804046024981856	0.369519501476713	0.35389623900712985	0.46958823601729066	0.3841325125993068	0.40290616366644216	0.5295327187055068	0.30949451033669084	0.45400506763506726	0.3442264317450408	0.5471190094645435	0.35560629171812685	0.45008927185278386	0.45625031784150366	0.45316979484714376	0.45316979484714376	0.45316979484714376	0.45316979484714376	0.45316979484714376	0.45316979484714376	0.45316979484714376	0.45316979484714376	0.45316979484714376	0.45316979484714376	0.45316979484714376	0.45316979484714376	0.45316979484714376	0.45316979484714376	0.45316979484714376	0.45316979484714376	0.45316979484714376	0.45316979484714376	0.45316979484714376	0.45316979484714376
0.3060231058486491	0.28112388345031397	0.28172561348548836	0.17326187076887872	0.19504272889648547	0.11457845041399167	0.19686248042154028	0.22603344656284713	0.16872163642369997	0.13217335775325967	0.09417351398735438	0.06374938890435018	0.14950147622656965	0.09956483088354566	0.1313087496432679	0.10952049765039795	0.1076297555797624	0.07653734627793415	0.14911992616860878	0.2626300732203377	0.12484277169745175	0.07207067501703526	0.0937634814309568	0.13050226537021045	0.15336689316484903	0.14336960772739862	0.11415904691701714	0.20482745009699793	0.12301400453815017	0.13253481491468955	0.14233739154493696	0.08810857168726055	0.11522298161609876	0.11522298161609876	0.11522298161609876	0.11522298161609876	0.11522298161609876	0.11522298161609876	0.11522298161609876	0.11522298161609876	0.11522298161609876	0.11522298161609876	0.11522298161609876	0.11522298161609876	0.11522298161609876	0.11522298161609876	0.11522298161609876	0.11522298161609876	0.11522298161609876	0.11522298161609876
0.5507338621115595	0.38333235708075936	0.4506063668330171	0.4132837510957367	0.3682291728410735	0.505593207722478	0.45902751356194266	0.4743980128824163	0.4026714252386864	0.4528633288360546	0.33114000847915115	0.4695939887746985	0.4626448543682311	0.4341673322364488	0.5457305472881946	0.366841951075021	0.4852965568931296	0.3577287540468859	0.4262570139756262	0.5713054157693495	0.5344140244127075	0.3895401066332389	0.5879377481563769	0.49321462387605697	0.5893615860578323	0.37314903966922974	0.5263250929565485	0.6543328122432713	0.5074813630601512	0.5892988968946493	0.5732526594934244	0.5219426833545097	0.743411179357358	0.5932568538385056	0.6287186097034494	0.6109877317709774	0.6109877317709774	0.6109877317709774	0.6109877317709774	0.6109877317709774	0.6109877317709774	0.6109877317709774	0.6109877317709774	0.6109877317709774	0.6109877317709774	0.6109877317709774	0.6109877317709774	0.6109877317709774	0.6109877317709774	0.6109877317709774
0.2649441069655539	0.2713274380667815	0.20210258508837586	0.2300414808130034	0.23543256590898978	0.2316891437267395	0.16311505530975787	0.21663501258232312	0.19932731782528462	0.18271790866210558	0.1699205592504304	0.22668316334008992	0.19683641041378055	0.19174215896571353	0.18577028705852083	0.23700038446771135	0.29646522094647726	0.24872447576856244	0.2680746208825196	0.2529975941542381	0.2876517407160984	0.21937387895460259	0.24569941234908943	0.15564416231553135	0.20769653809446348	0.15002226789372844	0.2109834188435766	0.21918778703821634	0.21508560294089646	0.21508560294089646	0.21508560294089646	0.21508560294089646	0.21508560294089646	0.21508560294089646	0.21508560294089646	0.21508560294089646	0.21508560294089646	0.21508560294089646	0.21508560294089646	0.21508560294089646	0.21508560294089646	0.21508560294089646	0.21508560294089646	0.21508560294089646	0.21508560294089646	0.21508560294089646	0.21508560294089646	0.21508560294089646	0.21508560294089646	0.21508560294089646
0.06247548688982563	0.10296744927665338	0.07365233602099105	0.09007591525734894	0.11231742658468163	0.10468548926147829	0.04097701087160386	0.08888975628766042	0.12961541828135545	0.10214211973318318	0.1327404248825926	0.05154481562974337	0.03687710490671477	0.12156459950362083	0.12345342374674474	0.0971086998300978	0.05133229884686613	0.049518695764179374	0.2137534087611568	0.10186528838691965	0.07637575785867169	0.098295728731767	0.0879578254450901	0.0950517516374911	0.11126921216789862	0.05817826976821448	0.10514841508132722	0.09595861191312499	0.07933068558221178	0.08764464874766838	0.08764464874766838	0.08764464874766838	0.08764464874766838	0.08764464874766838	0.08764464874766838	0.08764464874766838	0.08764464874766838	0.08764464874766838	0.08764464874766838	0.08764464874766838	0.08764464874766838	0.08764464874766838	0.08764464874766838	0.08764464874766838	0.08764464874766838	0.08764464874766838	0.08764464874766838	0.08764464874766838	0.08764464874766838	0.08764464874766838
0.36219729832603026	0.4334132320015788	0.33061138820285285	0.380070018724325	0.2710417864489814	0.38508894813775124	0.30442100048411996	0.3082064095917023	0.3039969821524642	0.3450319448058117	0.3286605464976026	0.3575884648729877	0.27156726054353	0.2770268940591667	0.26819054938873443	0.32068119324043776	0.2626193069302833	0.2803709634513215	0.3169409314775859	0.32841320365733906	0.2655352354334121	0.23977647269125976	0.2595965604189087	0.2543796276551283	0.23619876290667544	0.27681527061657907	0.25650701676162724	0.25650701676162724	0.25650701676162724	0.25650701676162724	0.25650701676162724	0.25650701676162724	0.25650701676162724	0.25650701676162724	0.25650701676162724	0.25650701676162724	0.25650701676162724	0.25650701676162724	0.25650701676162724	0.25650701676162724	0.25650701676162724	0.25650701676162724	0.25650701676162724	0.25650701676162724	0.25650701676162724	0.25650701676162724	0.25650701676162724	0.25650701676162724	0.25650701676162724	0.25650701676162724
0.29967141078851967	0.2640867854242892	0.2540033003800834	0.3287693964267436	0.2608264710403001	0.29882354852995247	0.2784398311370797	0.33523288130229234	0.3418574090615811	0.30500053206051764	0.2917963500881864	0.29386692155127564	0.3326290847535425	0.2730381255529636	0.32071078604355047	0.23428360773940435	0.32285595941690093	0.3006905163433995	0.2677551625178311	0.23772723187930195	0.24561361172033347	0.32537290010645	0.2854932559133917	0.2854932559133917	0.2854932559133917	0.2854932559133917	0.2854932559133917	0.2854932559133917	0.2854932559133917	0.2854932559133917	0.2854932559133917	0.2854932559133917	0.2854932559133917	0.2854932559133917	0.2854932559133917	0.2854932559133917	0.2854932559133917	0.2854932559133917	0.2854932559133917	0.2854932559133917	0.2854932559133917	0.2854932559133917	0.2854932559133917	0.2854932559133917	0.2854932559133917	0.2854932559133917	0.2854932559133917	0.2854932559133917	0.2854932559133917	0.2854932559133917
0.23426365695729728	0.23508770745337376	0.2033013667384829	0.21575438598058433	0.18205511022023024	0.2590728298994676	0.2221293211272842	0.3234902519968424	0.23771335167987848	0.21683415587116853	0.26453336585731235	0.2386790037045627	0.2937196017606818	0.21871582945980125	0.19471727287550586	0.2780478175327445	0.19805935843169703	0.19964320241985273	0.1886755693168038	0.2267518843918102	0.24729127941979198	0.2638206744735904	0.201143617942233	0.30745441852409455	0.22574729794960965	0.24208274357380544	0.2411809364456951	0.2416318400097503	0.2416318400097503	0.2416318400097503	0.2416318400097503	0.2416318400097503	0.2416318400097503	0.2416318400097503	0.2416318400097503	0.2416318400097503	0.2416318400097503	0.2416318400097503	0.2416318400097503	0.2416318400097503	0.2416318400097503	0.2416318400097503	0.2416318400097503	0.2416318400097503	0.2416318400097503	0.2416318400097503	0.2416318400097503	0.2416318400097503	0.2416318400097503	0.2416318400097503
0.605058783957708	0.7278229544522469	0.7047257787235726	0.6686291263620373	0.564529288945697	0.6318019218452083	0.5051077976764263	0.666332425885476	0.49321163509935767	0.6394791198916798	0.6634975516277002	0.5840517673205733	0.5008202652032004	0.6012085946840636	0.570774544451372	0.5777829300409713	0.6185143753135941	0.47547502291755994	0.6881207927559236	0.6593964645165005	0.5681292591276785	0.48831424232358295	0.5746653205402837	0.5513979594716628	0.6126870685822878	0.46136773315485463	0.49102611521079537	0.4950888438873386	0.5035111512508176	0.49929999756907817	0.49929999756907817	0.49929999756907817	0.49929999756907817	0.49929999756907817	0.49929999756907817	0.49929999756907817	0.49929999756907817	0.49929999756907817	0.49929999756907817	0.49929999756907817	0.49929999756907817	0.49929999756907817	0.49929999756907817	0.49929999756907817	0.49929999756907817	0.49929999756907817	0.49929999756907817	0.49929999756907817	0.49929999756907817	0.49929999756907817
0.5274566438657633	0.6362487195210865	0.5313016078783765	0.5527949219910864	0.5250990070066823	0.5417542678984382	0.529852788871861	0.502323280664397	0.6378311539262448	0.526571150086935	0.5001185162864071	0.501431090012454	0.6062913799783428	0.6122895840658562	0.5215171725580494	0.5714595658257008	0.5697082648328371	0.4904574393554062	0.5755730389276545	0.5660093850427046	0.5008663723143794	0.4690467535124023	0.4689958244549211	0.5878058982409057	0.6041254975169945	0.5557633620223871	0.5232460669633424	0.5267062143204405	0.4288037404448364	0.46868940796685493	0.49298121507007286	0.5059565107439766	0.5876582632365166	0.5254372023981045	0.5226543217186769	0.6708924865693813	0.5829572385204714	0.5927659518650782	0.5878615951927748	0.5878615951927748	0.5878615951927748	0.5878615951927748	0.5878615951927748	0.5878615951927748	0.5878615951927748	0.5878615951927748	0.5878615951927748	0.5878615951927748	0.5878615951927748	0.5878615951927748
0.0	0.03022550469035298	0.0	0.01293827038347661	0.0	0.0	0.002601394152864871	0.0	0.0	0.032220864800559475	0.0	0.00012767539375783631	0.0	2.576658227229917e-05	0.01148833308487331	0.0011945864999983841	0.016705872482138655	0.045585960890176934	0.0	0.0011945864999983841	0.01629006214475281	0.011174431858382622	0.012031818516607371	0.011616008478631146	0.0	0.01858372962944953	0.0	0.0	0.010421421978632764	0.006967721150818386	0.0	0.005089863948061284	0.0011945864999983841	0.011616008478631146	0.0046482873278127605	0.011200198440654922	0.0	0.006967721150818386	0.011616008478631146	0.0	0.03902896955009613	0.0	0.019514484775048066	0.019514484775048066	0.019514484775048066	0.019514484775048066	0.019514484775048066	0.019514484775048066	0.019514484775048066	0.019514484775048066
0.16361864335558027	0.1721824677121398	0.1449768876417406	0.18236831069192735	0.13800591774938745	0.17672127140440325	0.11970197412356381	0.134666358002382	0.17421095672655942	0.15593037985478145	0.10573801285682895	0.18625969746070792	0.10526766834671357	0.18052533011748934	0.20274988186103995	0.08819039828764853	0.09966224562607087	0.07107802161865279	0.16078013706142152	0.08118937724868709	0.16709076520715455	0.17369118978343617	0.10392912472576278	0.11850740013787361	0.11202046457126143	0.09730729521925875	0.12380907769118496	0.13255603382443967	0.12818255575781232	0.12818255575781232	0.12818255575781232	0.12818255575781232	0.12818255575781232	0.12818255575781232	0.12818255575781232	0.12818255575781232	0.12818255575781232	0.12818255575781232	0.12818255575781232	0.12818255575781232	0.12818255575781232	0.12818255575781232	0.12818255575781232	0.12818255575781232	0.12818255575781232	0.12818255575781232	0.12818255575781232	0.12818255575781232	0.12818255575781232	0.12818255575781232
0.4632900840299949	0.5651143614011211	0.5142126254788846	0.5228557990437486	0.5094805990951978	0.5688084007829051	0.540837777413559	0.4783499226858052	0.41151852420004703	0.4752064987960767	0.5569401162577694	0.5378011504833857	0.5944370089961545	0.5472112011936932	0.4761293480159362	0.5100811963310754	0.6326895334365539	0.60338896711287	0.5682691842888032	0.4749857064113962	0.5547119424089364	0.5889120044874966	0.5928580384234209	0.5321853085804124	0.45220344186955774	0.492194375224985	0.492194375224985	0.492194375224985	0.492194375224985	0.492194375224985	0.492194375224985	0.492194375224985	0.492194375224985	0.492194375224985	0.492194375224985	0.492194375224985	0.492194375224985	0.492194375224985	0.492194375224985	0.492194375224985	0.492194375224985	0.492194375224985	0.492194375224985	0.492194375224985	0.492194375224985	0.492194375224985	0.492194375224985	0.492194375224985	0.492194375224985	0.492194375224985
0.6136605528965595	0.621412914017084	0.624651144119486	0.6445123939943729	0.5688121730050463	0.549112201569394	0.5273255632846063	0.6096085090369879	0.5669848894832644	0.5576483339131755	0.5945562946765975	0.6673335155826638	0.6149971799380533	0.5505333506069877	0.5717148497316017	0.5326511025750619	0.657205780179637	0.6544134349948567	0.5615323496316799	0.5521161759215889	0.6117231979986745	0.5819196869601317	0.5819196869601317	0.5819196869601317	0.5819196869601317	0.5819196869601317	0.5819196869601317	0.5819196869601317	0.5819196869601317	0.5819196869601317	0.5819196869601317	0.5819196869601317	0.5819196869601317	0.5819196869601317	0.5819196869601317	0.5819196869601317	0.5819196869601317	0.5819196869601317	0.5819196869601317	0.5819196869601317	0.5819196869601317	0.5819196869601317	0.5819196869601317	0.5819196869601317	0.5819196869601317	0.5819196869601317	0.5819196869601317	0.5819196869601317	0.5819196869601317	0.5819196869601317
0.09412982276336611	0.14923767600482432	0.14737897063816358	0.08527459003053126	0.08560236574416276	0.12198603380453084	0.11174932911616751	0.11867372911835039	0.10362862481530148	0.10037057720792715	0.05952116539237288	0.0874012667152164	0.14826011571379896	0.08178363867855011	0.072092262000565	0.11143552834081455	0.06042668749437838	0.12744867675490457	0.14342474683589573	0.07979685568493755	0.10724621710366047	0.06868041164244064	0.08223231920257852	0.07545636542250958	0.07545636542250958	0.07545636542250958	0.07545636542250958	0.07545636542250958	0.07545636542250958	0.07545636542250958	0.07545636542250958	0.07545636542250958	0.07545636542250958	0.07545636542250958	0.07545636542250958	0.07545636542250958	0.07545636542250958	0.07545636542250958	0.07545636542250958	0.07545636542250958	0.07545636542250958	0.07545636542250958	0.07545636542250958	0.07545636542250958	0.07545636542250958	0.07545636542250958	0.07545636542250958	0.07545636542250958	0.07545636542250958	0.07545636542250958
0.38401892462137854	0.3233744369515632	0.3007012683322801	0.34395251363271806	0.3749583866424306	0.35025243458890715	0.2749442490510918	0.29667968134374995	0.3727394505523216	0.38615207438646026	0.36267753101982786	0.3536162835705633	0.4105845015798335	0.5876510456595214	0.6826783206112286	0.5588508452462511	0.11298860002298504	0.12413261647344678	0.12953860489179747	0.11460635438972357	0.1354987086760556	0.1250525315328896	0.1250525315328896	0.1250525315328896	0.1250525315328896	0.1250525315328896	0.1250525315328896	0.1250525315328896	0.1250525315328896	0.1250525315328896	0.1250525315328896	0.1250525315328896	0.1250525315328896	0.1250525315328896	0.1250525315328896	0.1250525315328896	0.1250525315328896	0.1250525315328896	0.1250525315328896	0.1250525315328896	0.1250525315328896	0.1250525315328896	0.1250525315328896	0.1250525315328896	0.1250525315328896	0.1250525315328896	0.1250525315328896	0.1250525315328896	0.1250525315328896	0.1250525315328896
0.27715515615432174	0.30914742919071625	0.3456593368741421	0.2950923922966596	0.2593510890984034	0.33220514377355354	0.30626709823374054	0.26148722654011824	0.2663000780155412	0.3692630501063587	0.3184030415449081	0.25571325606054174	0.3362742230478187	0.2919555650200117	0.3017345250322468	0.24350513030612078	0.30718588945932707	0.29314555350557636	0.24746879513589073	0.3184431417856475	0.2768870911889367	0.309936232400584	0.2844164240125473	0.28487898855911326	0.29579831054092703	0.29033864955002014	0.29033864955002014	0.29033864955002014	0.29033864955002014	0.29033864955002014	0.29033864955002014	0.29033864955002014	0.29033864955002014	0.29033864955002014	0.29033864955002014	0.29033864955002014	0.29033864955002014	0.29033864955002014	0.29033864955002014	0.29033864955002014	0.29033864955002014	0.29033864955002014	0.29033864955002014	0.29033864955002014	0.29033864955002014	0.29033864955002014	0.29033864955002014	0.29033864955002014	0.29033864955002014	0.29033864955002014
0.5814164792427658	0.8536085431233698	0.8279739103784249	0.8181965750171157	0.7083842789439349	0.7739904294981448	0.6485766214371291	0.8354413039164066	0.7250447788528629	0.8051024845148057	0.7875708822791335	0.70802907474961	0.6441044524367037	0.7686717249717779	0.7354927211488539	0.6994506856052952	0.8667401422348262	0.6709533235222694	0.6532687324742884	0.7477743613541928	0.7005215469142406	0.7005215469142406	0.7005215469142406	0.7005215469142406	0.7005215469142406	0.7005215469142406	0.7005215469142406	0.7005215469142406	0.7005215469142406	0.7005215469142406	0.7005215469142406	0.7005215469142406	0.7005215469142406	0.7005215469142406	0.7005215469142406	0.7005215469142406	0.7005215469142406	0.7005215469142406	0.7005215469142406	0.7005215469142406	0.7005215469142406	0.7005215469142406	0.7005215469142406	0.7005215469142406	0.7005215469142406	0.7005215469142406	0.7005215469142406	0.7005215469142406	0.7005215469142406	0.7005215469142406
0.33791894603265854	0.3792661560033854	0.3964744295496327	0.44935236822411084	0.3078717880303479	0.4258336873484685	0.318574142188472	0.44248678581408174	0.3286333944815521	0.3843096156859522	0.2825823226939285	0.2574771829013692	0.26457000790678586	0.4693090395985089	0.6046745199943206	0.6252887050468023	0.4009935078679144	0.4771304548018939	0.4574471638192664	0.3499140660049428	0.3405403093651106	0.3621519098942146	0.35134610962966256	0.35134610962966256	0.35134610962966256	0.35134610962966256	0.35134610962966256	0.35134610962966256	0.35134610962966256	0.35134610962966256	0.35134610962966256	0.35134610962966256	0.35134610962966256	0.35134610962966256	0.35134610962966256	0.35134610962966256	0.35134610962966256	0.35134610962966256	0.35134610962966256	0.35134610962966256	0.35134610962966256	0.35134610962966256	0.35134610962966256	0.35134610962966256	0.35134610962966256	0.35134610962966256	0.35134610962966256	0.35134610962966256	0.35134610962966256	0.35134610962966256
0.42369072554871845	0.3721647953541492	0.42497001473572343	0.3640378054338544	0.41943440481437905	0.30813245617469104	0.46828926009710004	0.407553841334026	0.4914511703747316	0.40578415679445706	0.44593521288312415	0.44100298963701684	0.30384274842180975	0.4243172623120229	0.37983819148496917	0.4423852443545802	0.3245265033493519	0.3416701119962802	0.3523211659256768	0.36910094570358915	0.360711055814633	0.360711055814633	0.360711055814633	0.360711055814633	0.360711055814633	0.360711055814633	0.360711055814633	0.360711055814633	0.360711055814633	0.360711055814633	0.360711055814633	0.360711055814633	0.360711055814633	0.360711055814633	0.360711055814633	0.360711055814633	0.360711055814633	0.360711055814633	0.360711055814633	0.360711055814633	0.360711055814633	0.360711055814633	0.360711055814633	0.360711055814633	0.360711055814633	0.360711055814633	0.360711055814633	0.360711055814633	0.360711055814633	0.360711055814633
0.0513755507119014	0.14640748242871984	0.16002800827926683	0.05576555979307167	0.12320681432264466	0.10986757242752791	0.03686472848709868	0.13457893384639746	0.11114059592189676	0.053109841451911395	0.10209190963682077	0.09989665872388297	0.053302751001479985	0.05206182895962768	0.14213204168581206	0.13262077904784086	0.2185200070277412	0.13929231715787943	0.12238160804709687	0.12413107740991078	0.07347999716040554	0.09503755434010634	0.1666833905317886	0.14401811730105016	0.08730833039597877	0.07512528568318656	0.13518408913646865	0.10562808150069858	0.12353139634745146	0.07646443503407746	0.14309528390496815	0.16912514912949062	0.14630669477484137	0.05619824853497371	0.07526847698926811	0.06573336276212091	0.06573336276212091	0.06573336276212091	0.06573336276212091	0.06573336276212091	0.06573336276212091	0.06573336276212091	0.06573336276212091	0.06573336276212091	0.06573336276212091	0.06573336276212091	0.06573336276212091	0.06573336276212091	0.06573336276212091	0.06573336276212091
0.30865763151454423	0.40689081228602375	0.3504628005789253	0.3413382301675272	0.40050138235080146	0.4063875386816574	0.3178331150388562	0.39314141687889254	0.4156008429715864	0.30718443366047843	0.3188047318092315	0.35859319400410716	0.38945794982744586	0.26401257608540196	0.3483479292455586	0.37442750741278025	0.36138771832916944	0.36138771832916944	0.36138771832916944	0.36138771832916944	0.36138771832916944	0.36138771832916944	0.36138771832916944	0.36138771832916944	0.36138771832916944	0.36138771832916944	0.36138771832916944	0.36138771832916944	0.36138771832916944	0.36138771832916944	0.36138771832916944	0.36138771832916944	0.36138771832916944	0.36138771832916944	0.36138771832916944	0.36138771832916944	0.36138771832916944	0.36138771832916944	0.36138771832916944	0.36138771832916944	0.36138771832916944	0.36138771832916944	0.36138771832916944	0.36138771832916944	0.36138771832916944	0.36138771832916944	0.36138771832916944	0.36138771832916944	0.36138771832916944	0.36138771832916944
0.47220378421656745	0.4253494466241537	0.43119900870986727	0.3641751250512704	0.39247041718046694	0.3703167325547049	0.2953082240822797	0.23875102058909334	0.2810379246991512	0.38059084045900327	0.36499353062337864	0.38188245421071254	0.48141736160113857	0.3490816303657156	0.2938129025157709	0.32315505492619595	0.2930050635926643	0.3719160743885838	0.26167011302087045	0.28238657359335834	0.3211999144243246	0.3214241132615874	0.3023575480004285	0.2328984077939769	0.2676279778972027	0.2676279778972027	0.2676279778972027	0.2676279778972027	0.2676279778972027	0.2676279778972027	0.2676279778972027	0.2676279778972027	0.2676279778972027	0.2676279778972027	0.2676279778972027	0.2676279778972027	0.2676279778972027	0.2676279778972027	0.2676279778972027	0.2676279778972027	0.2676279778972027	0.2676279778972027	0.2676279778972027	0.2676279778972027	0.2676279778972027	0.2676279778972027	0.2676279778972027	0.2676279778972027	0.2676279778972027	0.2676279778972027
0.4645309502243648	0.5313322764803201	0.45149402321143156	0.48360513947815753	0.48152163869461634	0.5756270924048968	0.4332443853745362	0.5480583073927363	0.37404661410988893	0.46151127663239216	0.4588183261496705	0.38281632557205286	0.4520208955701965	0.5223837458801119	0.45253924010742574	0.44338184353524746	0.5376681732840065	0.34697917839781095	0.44232367584090876	0.44232367584090876	0.44232367584090876	0.44232367584090876	0.44232367584090876	0.44232367584090876	0.44232367584090876	0.44232367584090876	0.44232367584090876	0.44232367584090876	0.44232367584090876	0.44232367584090876	0.44232367584090876	0.44232367584090876	0.44232367584090876	0.44232367584090876	0.44232367584090876	0.44232367584090876	0.44232367584090876	0.44232367584090876	0.44232367584090876	0.44232367584090876	0.44232367584090876	0.44232367584090876	0.44232367584090876	0.44232367584090876	0.44232367584090876	0.44232367584090876	0.44232367584090876	0.44232367584090876	0.44232367584090876	0.44232367584090876
0.30816810521364324	0.32366155627862014	0.2405891939779941	0.22068204447704234	0.27649884139572867	0.3197954799159979	0.23190099611323478	0.2831634497145126	0.26014280488725267	0.25004660596389966	0.20070546365183647	0.2754150408240479	0.24272124986785845	0.3534367748068016	0.23609212476278554	0.29617976051705025	0.2824495997059542	0.2502299276270452	0.2765975930383857	0.27444276971467174	0.2781216791662843	0.276282224440478	0.276282224440478	0.276282224440478	0.276282224440478	0.276282224440478	0.276282224440478	0.276282224440478	0.276282224440478	0.276282224440478	0.276282224440478	0.276282224440478	0.276282224440478	0.276282224440478	0.276282224440478	0.276282224440478	0.276282224440478	0.276282224440478	0.276282224440478	0.276282224440478	0.276282224440478	0.276282224440478	0.276282224440478	0.276282224440478	0.276282224440478	0.276282224440478	0.276282224440478	0.276282224440478	0.276282224440478	0.276282224440478
0.3292551657822055	0.3719531823669607	0.31438764940094377	0.280329143316962	0.3306331191634446	0.3004348847330377	0.3162551438150926	0.30636027896820295	0.24886692270648958	0.274495430517873	0.2616811766121813	0.2616811766121813	0.2616811766121813	0.2616811766121813	0.2616811766121813	0.2616811766121813	0.2616811766121813	0.2616811766121813	0.2616811766121813	0.2616811766121813	0.2616811766121813	0.2616811766121813	0.2616811766121813	0.2616811766121813	0.2616811766121813	0.2616811766121813	0.2616811766121813	0.2616811766121813	0.2616811766121813	0.2616811766121813	0.2616811766121813	0.2616811766121813	0.2616811766121813	0.2616811766121813	0.2616811766121813	0.2616811766121813	0.2616811766121813	0.2616811766121813	0.2616811766121813	0.2616811766121813	0.2616811766121813	0.2616811766121813	0.2616811766121813	0.2616811766121813	0.2616811766121813	0.2616811766121813	0.2616811766121813	0.2616811766121813	0.2616811766121813	0.2616811766121813
0.4220391878480112	0.2681697734396649	0.21234422685323523	0.2485693746859021	0.20496482285825726	0.19129939267023097	0.3329038517226303	0.2577615817007759	0.3316025224852084	0.41036532042186014	0.2729505547004062	0.14037701889775211	0.22208256500417609	0.27090795490764974	0.247395535013529	0.34168422948393606	0.26908812786143405	0.28400497790272783	0.2765465528820809	0.2765465528820809	0.2765465528820809	0.2765465528820809	0.2765465528820809	0.2765465528820809	0.2765465528820809	0.2765465528820809	0.2765465528820809	0.2765465528820809	0.2765465528820809	0.2765465528820809	0.2765465528820809	0.2765465528820809	0.2765465528820809	0.2765465528820809	0.2765465528820809	0.2765465528820809	0.2765465528820809	0.2765465528820809	0.2765465528820809	0.2765465528820809	0.2765465528820809	0.2765465528820809	0.2765465528820809	0.2765465528820809	0.2765465528820809	0.2765465528820809	0.2765465528820809	0.2765465528820809	0.2765465528820809	0.2765465528820809
0.38457578383403573	0.1301735857092967	0.06485307409678573	0.0795076654071191	0.07436907136002033	0.12433847612135555	0.04428911027873115	0.1760452335707152	0.18001589003177432	0.08393622598577642	0.08483969608011722	0.08235348409176042	0.13775651172930925	0.0887942158915807	0.11876328783416024	0.15259419189460643	0.21565082713159736	0.04035205014822235	0.09092217297468246	0.14025982667142156	0.07891861188014883	0.2142404269567282	0.1766040372368441	0.06030218363718295	0.07627758449228254	0.0626079738925714	0.057992316810994746	0.09719559587654386	0.03625248739364742	0.12899434117751432	0.0985909046825932	0.11379262293005375	0.11379262293005375	0.11379262293005375	0.11379262293005375	0.11379262293005375	0.11379262293005375	0.11379262293005375	0.11379262293005375	0.11379262293005375	0.11379262293005375	0.11379262293005375	0.11379262293005375	0.11379262293005375	0.11379262293005375	0.11379262293005375	0.11379262293005375	0.11379262293005375	0.11379262293005375	0.11379262293005375
0.18764793787192866	0.20356502712207425	0.18749690076228165	0.12063455748255879	0.18689643870586306	0.16067186828997893	0.1326617632697514	0.1531854067323064	0.1872878932248142	0.0947865936954605	0.10541706659442875	0.11572210910097383	0.16871248845791909	0.15048351457347603	0.14075584422093407	0.13599764846010268	0.12104981073622945	0.13047353663006062	0.0892443467059243	0.18267647750556482	0.12047568590226547	0.08607894845415552	0.0900468825953164	0.16687718000570395	0.12846203130051018	0.12846203130051018	0.12846203130051018	0.12846203130051018	0.12846203130051018	0.12846203130051018	0.12846203130051018	0.12846203130051018	0.12846203130051018	0.12846203130051018	0.12846203130051018	0.12846203130051018	0.12846203130051018	0.12846203130051018	0.12846203130051018	0.12846203130051018	0.12846203130051018	0.12846203130051018	0.12846203130051018	0.12846203130051018	0.12846203130051018	0.12846203130051018	0.12846203130051018	0.12846203130051018	0.12846203130051018	0.12846203130051018
0.8567815206523716	0.8016844688626775	0.8944197310839712	0.8526826363029216	0.8189338222789683	0.8082466052957377	0.8338399535029408	0.8323622027821254	0.8801573521645047	0.7159148728639154	0.8331408691422779	0.7745278710030967	0.7745278710030967	0.7745278710030967	0.7745278710030967	0.7745278710030967	0.7745278710030967	0.7745278710030967	0.7745278710030967	0.7745278710030967	0.7745278710030967	0.7745278710030967	0.7745278710030967	0.7745278710030967	0.7745278710030967	0.7745278710030967	0.7745278710030967	0.7745278710030967	0.7745278710030967	0.7745278710030967	0.7745278710030967	0.7745278710030967	0.7745278710030967	0.7745278710030967	0.7745278710030967	0.7745278710030967	0.7745278710030967	0.7745278710030967	0.7745278710030967	0.7745278710030967	0.7745278710030967	0.7745278710030967	0.7745278710030967	0.7745278710030967	0.7745278710030967	0.7745278710030967	0.7745278710030967	0.7745278710030967	0.7745278710030967	0.7745278710030967
0.6407605751743992	0.6792734978157728	0.9126019741677991	0.8573489194341284	0.5544605078369428	0.7766753194218255	0.8026653741403065	0.7143430473820749	0.5873424653900116	0.8142719848865065	0.5830426602498263	0.6565973694952639	0.6702300471606786	0.7160612434167822	0.64296417116058	0.5717194010700363	0.7050301102518378	0.7565180583353619	0.7307740842935999	0.7307740842935999	0.7307740842935999	0.7307740842935999	0.7307740842935999	0.7307740842935999	0.7307740842935999	0.7307740842935999	0.7307740842935999	0.7307740842935999	0.7307740842935999	0.7307740842935999	0.7307740842935999	0.7307740842935999	0.7307740842935999	0.7307740842935999	0.7307740842935999	0.7307740842935999	0.7307740842935999	0.7307740842935999	0.7307740842935999	0.7307740842935999	0.7307740842935999	0.7307740842935999	0.7307740842935999	0.7307740842935999	0.7307740842935999	0.7307740842935999	0.7307740842935999	0.7307740842935999	0.7307740842935999	0.7307740842935999
0.27855817464436666	0.2527490860495041	0.3972763494283561	0.36887527387646313	0.3750775192675785	0.32618594936957857	0.2685444273620825	0.3784537366280581	0.35219917985650356	0.2573311413842105	0.22175357455875297	0.22710011557530008	0.2646612708841016	0.257812412382065	0.298196898909317	0.278004655645691	0.278004655645691	0.278004655645691	0.278004655645691	0.278004655645691	0.278004655645691	0.278004655645691	0.278004655645691	0.278004655645691	0.278004655645691	0.278004655645691	0.278004655645691	0.278004655645691	0.278004655645691	0.278004655645691	0.278004655645691	0.278004655645691	0.278004655645691	0.278004655645691	0.278004655645691	0.278004655645691	0.278004655645691	0.278004655645691	0.278004655645691	0.278004655645691	0.278004655645691	0.278004655645691	0.278004655645691	0.278004655645691	0.278004655645691	0.278004655645691	0.278004655645691	0.278004655645691	0.278004655645691	0.278004655645691
0.048534446288086425	0.12612644782987592	0.13640581852081574	0.08442024572360327	0.12208561335168168	0.07547446157540137	0.06057370315255708	0.06832274975493519	0.05247728429704399	0.03309512301373879	0.08771638926467318	0.05487510585622358	0.04778329550783211	0.15365887394528507	0.12820669991285025	0.05869073250814426	0.053997922195291134	0.09363002092351001	0.04192838409960241	0.05781981646166221	0.12887713267325504	0.11950552834739948	0.07423127361345891	0.24317912155702703	0.07920018602546834	0.11833967449618098	0.025302082912849275	0.10887899607630794	0.0670905394945786	0.0670905394945786	0.0670905394945786	0.0670905394945786	0.0670905394945786	0.0670905394945786	0.0670905394945786	0.0670905394945786	0.0670905394945786	0.0670905394945786	0.0670905394945786	0.0670905394945786	0.0670905394945786	0.0670905394945786	0.0670905394945786	0.0670905394945786	0.0670905394945786	0.0670905394945786	0.0670905394945786	0.0670905394945786	0.0670905394945786	0.0670905394945786
0.3530263195530313	0.4714356574064456	0.24151391374827572	0.23126471212739463	0.20700702319837558	0.20269625226898283	0.31360635939844367	0.2819054659394149	0.21941982284131117	0.2184564887887321	0.2776802396148785	0.291866214404521	0.30113897495096237	0.20823030243251484	0.26615435649626995	0.2372935729384456	0.30650370710661207	0.18153114704764195	0.24809275656006868	0.2196116250589639	0.2788686244255369	0.1928786857822919	0.23377360608969178	0.21332614593599183	0.21332614593599183	0.21332614593599183	0.21332614593599183	0.21332614593599183	0.21332614593599183	0.21332614593599183	0.21332614593599183	0.21332614593599183	0.21332614593599183	0.21332614593599183	0.21332614593599183	0.21332614593599183	0.21332614593599183	0.21332614593599183	0.21332614593599183	0.21332614593599183	0.21332614593599183	0.21332614593599183	0.21332614593599183	0.21332614593599183	0.21332614593599183	0.21332614593599183	0.21332614593599183	0.21332614593599183	0.21332614593599183	0.21332614593599183
0.3409034647802093	0.27912121518294986	0.27263536148040374	0.3014454591338711	0.2428659124171488	0.3005262152832171	0.3360442296076845	0.3674579062736071	0.36969448873078925	0.34936789371480415	0.32669539260381897	0.2137356388485138	0.30627810964418484	0.2957758118706852	0.27325675304872377	0.28374960560826706	0.25846509581364047	0.31842962619624743	0.25623948386845813	0.250152721029796	0.22936298295566115	0.23975785199272856	0.23975785199272856	0.23975785199272856	0.23975785199272856	0.23975785199272856	0.23975785199272856	0.23975785199272856	0.23975785199272856	0.23975785199272856	0.23975785199272856	0.23975785199272856	0.23975785199272856	0.23975785199272856	0.23975785199272856	0.23975785199272856	0.23975785199272856	0.23975785199272856	0.23975785199272856	0.23975785199272856	0.23975785199272856	0.23975785199272856	0.23975785199272856	0.23975785199272856	0.23975785199272856	0.23975785199272856	0.23975785199272856	0.23975785199272856	0.23975785199272856	0.23975785199272856
0.19747759518632774	0.24341314524774893	0.19829041521905405	0.23107525507811974	0.22319959549117863	0.2897522145492186	0.17887505611093257	0.13155137903423694	0.22316825293677417	0.20884075520600637	0.24611518006229835	0.1352149372504027	0.118060035594264	0.16940164785048015	0.28227556297032175	0.2006669782273916	0.2185709707562699	0.2965973645428395	0.2575841676495547	0.2575841676495547	0.2575841676495547	0.2575841676495547	0.2575841676495547	0.2575841676495547	0.2575841676495547	0.2575841676495547	0.2575841676495547	0.2575841676495547	0.2575841676495547	0.2575841676495547	0.2575841676495547	0.2575841676495547	0.2575841676495547	0.2575841676495547	0.2575841676495547	0.2575841676495547	0.2575841676495547	0.2575841676495547	0.2575841676495547	0.2575841676495547	0.2575841676495547	0.2575841676495547	0.2575841676495547	0.2575841676495547	0.2575841676495547	0.2575841676495547	0.2575841676495547	0.2575841676495547	0.2575841676495547	0.2575841676495547
0.3126457187221071	0.3333456037669628	0.23651198625133577	0.30755950357538114	0.2523260263938251	0.31746591998877544	0.2528230455414874	0.24045724185242787	0.26041579875677323	0.2874174529382146	0.3482597452493634	0.3518253230173888	0.24110270953478943	0.315550973395145	0.2985974184854588	0.3119248242590055	0.4353716858958679	0.39870881244988743	0.3362763376985333	0.29361669665127454	0.31494651717490396	0.31494651717490396	0.31494651717490396	0.31494651717490396	0.31494651717490396	0.31494651717490396	0.31494651717490396	0.31494651717490396	0.31494651717490396	0.31494651717490396	0.31494651717490396	0.31494651717490396	0.31494651717490396	0.31494651717490396	0.31494651717490396	0.31494651717490396	0.31494651717490396	0.31494651717490396	0.31494651717490396	0.31494651717490396	0.31494651717490396	0.31494651717490396	0.31494651717490396	0.31494651717490396	0.31494651717490396	0.31494651717490396	0.31494651717490396	0.31494651717490396	0.31494651717490396	0.31494651717490396
0.0	0.0	0.0	0.0	0.0	0.0	0.0	0.0	0.0	0.0	0.035246282366189825	0.0	0.0	0.0	0.0	0.0	0.0	0.0	0.0	0.0	0.0	0.0	0.0	0.04369096295518132	0.0	0.0	0.0	0.0	0.0	0.0	0.0	0.0	0.0	0.0	0.0	0.0046707192973785274	0.0	0.0	0.0	0.0	0.0	0.0	0.0	0.0	0.0	0.0	0.0	0.0	0.0	0.0
0.0	0.0	0.027986248199169242	0.010448647534838972	0.0	0.04614354308226426	0.0	0.020443727966024547	0.0	0.10085523735542583	0.11020920988019921	0.09331271712228112	0.11147001115910504	0.04655286561831058	0.04832648322236381	0.04842997616519379	0.004901617546367672	0.17211673602274052	0.08371646791520573	0.00010349294282997841	0.1567620754985098	0.26595218050737246	0.0	0.0	0.0568584248779861	0.011474278492591578	0.07692903975415816	0.029759865803222468	0.0005128154788763022	0.00010349294282997841	0.05710500609597953	0.08463768719149538	0.14928521539132417	0.16543371985494	0.08509125429514877	0.027986248199169242	0.08296756253027211	0.0017736176040532257	0.05145448316467826	0.09508633472633436	0.21940980704726917	0.05094166768580196	0.05584420397080261	0.0005128154788763022	0.06149380829709266	0.0	0.03074690414854633	0.03074690414854633	0.03074690414854633	0.03074690414854633
0.45042046446936096	0.3974339627374685	0.4270758159557923	0.4495607334358953	0.4732891306213657	0.47450088239659116	0.44892086755480226	0.4064886456694986	0.4593433139963368	0.4109953864126531	0.419359203641641	0.33010649922532226	0.39232099442901575	0.3069235334425608	0.3586124325383587	0.34409530935676286	0.3441648233552955	0.32085895744693704	0.3677097928822229	0.381421301315649	0.42795757316274935	0.3352676470620023	0.34469607225709487	0.39532631027643805	0.33005013499255875	0.36144564348143143	0.4449936662861468	0.34699426536936334	0.430543917325316	0.37002608140685544	0.3794885169768292	0.32782292282370673	0.39793410650849087	0.5437706316489977	0.3884486370579846	0.40774679720517376	0.3177928436168034	0.35891292807220443	0.362456443999009	0.2826902974096468	0.3867715294474126	0.33473091342852973	0.33473091342852973	0.33473091342852973	0.33473091342852973	0.33473091342852973	0.33473091342852973	0.33473091342852973	0.33473091342852973	0.33473091342852973
0.24722509239500806	0.16304295968853688	0.1367726822138472	0.1672991944396585	0.18018206023234412	0.13720816958930845	0.26314175737874174	0.14712492270922595	0.09132868731903315	0.12282935344936215	0.1739861610662155	0.13879382580093838	0.12308362647001397	0.09756081990886535	0.11149265601621207	0.17598414410426474	0.12177721528881463	0.1067658735178662	0.10438257815181658	0.10024956698052523	0.06582892826209732	0.11109930332264274	0.16463833158093663	0.07073081899977508	0.12721288833965777	0.1765157434145396	0.06396553474051357	0.09448007702886128	0.07672489806407967	0.09855182313267521	0.06610108645273119	0.15670444487168717	0.09887980175702989	0.05014343731090849	0.10244136107899894	0.07538289879262855	0.08892896739915093	0.10389600151460747	0.18394393711005202	0.0824839070806557	0.02789961442780474	0.10895027514710937	0.09323692102782356	0.07287482911283936	0.11278008682056408	0.1260735653616768	0.11942682609112043	0.11942682609112043	0.11942682609112043	0.11942682609112043
0.37078161276986354	0.49682629311227483	0.4679506254835406	0.24902413565273926	0.3040707933387577	0.4537773454366437	0.4202420394372476	0.4987073542035998	0.2556290024086078	0.3130473039746348	0.17686906629566712	0.3954336804995486	0.32688250189842083	0.4174885522689264	0.37635847611181106	0.432246903084291	0.33856330028464754	0.4765933387296712	0.5919280720788668	0.33663959161652063	0.3513252875491814	0.24402616176710618	0.3504128564890374	0.24596546594673474	0.46099304181962264	0.45310728055485355	0.38984240606716414	0.3110763208643878	0.23679022307234815	0.42730166620646043	0.4020078832565316	0.326431375280814	0.4202824563756126	0.2912167417293447	0.2510388972363749	0.2972102828665463	0.4676618693317934	0.42319856457125554	0.3321228534061742	0.3595034505382541	0.373103786400951	0.38990948757106253	0.40866131823132956	0.399285402901196	0.399285402901196	0.399285402901196	0.399285402901196	0.399285402901196	0.399285402901196	0.399285402901196
0.32537198756114605	0.19180166540931085	0.22828662098017635	0.22804836807103238	0.12813995072900133	0.1710654294975307	0.1660139657480857	0.17431431517561027	0.23247949606205148	0.15184260011700304	0.23325529674645504	0.3019874058316413	0.2676213512890482	0.2676213512890482	0.2676213512890482	0.2676213512890482	0.2676213512890482	0.2676213512890482	0.2676213512890482	0.2676213512890482	0.2676213512890482	0.2676213512890482	0.2676213512890482	0.2676213512890482	0.2676213512890482	0.2676213512890482	0.2676213512890482	0.2676213512890482	0.2676213512890482	0.2676213512890482	0.2676213512890482	0.2676213512890482	0.2676213512890482	0.2676213512890482	0.2676213512890482	0.2676213512890482	0.2676213512890482	0.2676213512890482	0.2676213512890482	0.2676213512890482	0.2676213512890482	0.2676213512890482	0.2676213512890482	0.2676213512890482	0.2676213512890482	0.2676213512890482	0.2676213512890482	0.2676213512890482	0.2676213512890482	0.2676213512890482
0.15980070431994825	0.1960136424699843	0.23841726848792044	0.35238495343951	0.12032265542277583	0.12017040180973934	0.22907593207111496	0.19694494679406532	0.2113696674689118	0.16608974329899806	0.17979441772567856	0.19128111415970342	0.19568978321581107	0.2737182068017636	0.21132375124733974	0.22221543318792455	0.1423824089945382	0.1252357126619091	0.18446691917809702	0.16459723426260642	0.1794093086540955	0.16442158651444522	0.33020431408053313	0.23183619129973185	0.251740405261842	0.16204736166273587	0.27805756638030243	0.19215797394972853	0.23928658736498276	0.16358115417848823	0.12020655678040633	0.2613440796191007	0.22248628159610623	0.19301492750629576	0.1864369479023782	0.28753138503800196	0.134554980606877	0.2234862341855588	0.11682448861046563	0.23531658285393944	0.28452098236098117	0.25991878260746026	0.25991878260746026	0.25991878260746026	0.25991878260746026	0.25991878260746026	0.25991878260746026	0.25991878260746026	0.25991878260746026	0.25991878260746026
0.23849495982908223	0.31573226490159934	0.2757315268576347	0.2848740129479314	0.239463625612941	0.25679450793661085	0.26982306927080096	0.21995072430949344	0.27006479979491443	0.2161342168820625	0.2118237622938799	0.30753052782793844	0.28983575621460533	0.23933013462610606	0.33888571850736665	0.29222757829642393	0.28893005682604483	0.24243310805474538	0.28943019834371925	0.260763563299143	0.2543004191685681	0.2616594543110678	0.33152951145972254	0.2323645121423401	0.25936806614180147	0.25573987445364654	0.2845422151799355	0.24010556981361628	0.30156673174265036	0.3265578693384437	0.3390566668941845	0.29381741095774305	0.2500323457073771	0.3881918025936567	0.34638092493393474	0.18175884278957347	0.2693605359016024	0.29314686168048365	0.2589189732668552	0.31957284693554405	0.335952674208238	0.2457589840779825	0.2789045994673535	0.23043522176660694	0.29150261910948305	0.260968920438045	0.260968920438045	0.260968920438045	0.260968920438045	0.260968920438045
0.1135341584111543	0.0	0.0	0.14770174173367054	0.0	0.0	0.0	0.0	0.0	0.0	0.13363149159445992	0.0	0.0	0.0	0.1339285714011739	0.0	0.0	0.0	0.0	0.0	0.0	0.00029707980671399265	0.0	0.1039353940386161	0.0	0.0	0.0	0.1339285714011739	0.0	0.0	0.0	0.0	0.0	0.0	0.0	0.027546340664993296	0.13245651814634668	0.0	0.0	0.0	0.0	0.0	0.0	0.0	0.0	0.0	0.0	0.0	0.0	0.0
0.2543814123758572	0.19483068192065103	0.21132807032113166	0.26905164401064824	0.17665197576693517	0.09579805449728902	0.18268393516328124	0.1933880614916702	0.2997667029537701	0.09453254217969571	0.1300016251442477	0.07934934968215003	0.1690591944605027	0.27029193435065285	0.08637974807529486	0.22132431050578527	0.19382294242759548	0.1970474399280352	0.1582279985027157	0.12223410581775153	0.13358961647216883	0.06495489090994554	0.16406651906588665	0.2135734627788201	0.19648492105717374	0.2826782580293093	0.1588043736963152	0.08694213002876905	0.15547884265782635	0.1517664991723105	0.051470183460817436	0.16312201040261587	0.06915484968937712	0.07306495714338891	0.095702904903574	0.13072426374053975	0.10943378645569046	0.06725301724571768	0.15594321184610194	0.17774031583360775	0.2523629195842686	0.17345459743532593	0.04026794450288634	0.10686127096910614	0.10686127096910614	0.10686127096910614	0.10686127096910614	0.10686127096910614	0.10686127096910614	0.10686127096910614
0.4321721772254543	0.4318686138372528	0.524471912123762	0.45913436551560305	0.3962553184420741	0.40135038138740514	0.43338055666136166	0.4234876812206326	0.4402483665421195	0.46172124194813263	0.3930535431557717	0.45902523118054284	0.37059728254941493	0.46720933308126544	0.31644788187723666	0.540973372970251	0.49202148339175794	0.37962568814051556	0.4425511211627539	0.3815062470308086	0.31773254479382906	0.504383038468088	0.5623347874587246	0.3907904051101419	0.35268427874784053	0.36537134930343795	0.528988380302599	0.4302534695261251	0.5930072305006683	0.3368374317385276	0.5258664611702291	0.3195514347265777	0.545494112741783	0.44966085960622737	0.4566363229800865	0.4398444957485648	0.4573667887420213	0.3133960601121773	0.49941580739323715	0.42189975672802893	0.46065778206063307	0.46065778206063307	0.46065778206063307	0.46065778206063307	0.46065778206063307	0.46065778206063307	0.46065778206063307	0.46065778206063307	0.46065778206063307	0.46065778206063307
0.26013929424361476	0.2781714515204086	0.13376291236366677	0.3066002301920283	0.13967467646956622	0.2407123930130936	0.16934402820174332	0.2743510864028225	0.23508085390448627	0.29337424781623084	0.2707261317964302	0.3872217879429517	0.256673645626474	0.25654585984160494	0.5210468270797415	0.3116330284189038	0.21337913261821329	0.0711080501276849	0.2421399596883364	0.18578941039218452	0.23566101084098115	0.3287739425147504	0.15044141390227952	0.2769141085351998	0.24750044235526691	0.30387261263018506	0.2813487469499616	0.3070331376580614	0.3245982962314653	0.2700033015181017	0.2551792027568487	0.2264935847946912	0.2613588235258202	0.3149859961460922	0.3545614854297114	0.293917016264628	0.20160494136710855	0.08880910433728734	0.22935105676090464	0.20587353477902237	0.1413774804732878	0.17362550762615508	0.17362550762615508	0.17362550762615508	0.17362550762615508	0.17362550762615508	0.17362550762615508	0.17362550762615508	0.17362550762615508	0.17362550762615508
0.0920036724409016	0.12225281270715173	0.1666263123368513	0.05391050806558774	0.14784149842632102	0.20067199074095138	0.12494456768319494	0.09814336587661202	0.09623597639924708	0.11863356797398486	0.14464163958348047	0.07769932350622613	0.07352505802022329	0.07466969736578288	0.12792175528596614	0.10140270014245255	0.13667354473003532	0.11170335196775505	0.10873712090150893	0.18078970386946872	0.07050497857409747	0.16218091050658764	0.0945600303879099	0.15141406749113404	0.11000781056310299	0.1118994564866617	0.06000742290149313	0.09184795101102826	0.05055256146511902	0.10003870955381387	0.10460577338797569	0.04881803057638687	0.07357445013720106	0.1351216012979034	0.13074880922428608	0.06148172456375092	0.07177998269207919	0.047209500839925235	0.06481225199299463	0.06314400514066809	0.09353831780203961	0.10033887548390207	0.10720082201765445	0.13558504572641217	0.08923929101316214	0.10223908945081407	0.09317074733750325	0.0806924688821413	0.11905207402764487	0.06593319968927212
0.27971253004970736	0.06817082187769456	0.28979111062657315	0.1774885723825892	0.4619623277709274	0.1379954586687181	0.11057760832431879	0.2217280626997109	0.11364875657137126	0.21328148682705822	0.22604836204475295	0.0	0.11464581246456414	0.2942191839224475	0.2539981961821041	0.233667758734992	0.2655159203018093	0.2285466653256822	0.25249694987931787	0.12254145046625214	0.22729751314274252	0.2156099123122582	0.2229772137977005	0.0	0.2608357518011382	0.22272511859290378	0.16037584236303756	0.07249112122273664	0.11364875657137126	0.18613987779410793	0.0	0.4533458751874956	0.23898511505817702	0.44191036717491766	0.11390085177616797	0.1486882415325532	0.5883198917294186	0.11390085177616797	0.5639234835118143	0.35038990147995935	0.11339666136657457	0.3655813291945067	0.2072711103904378	0.22297721141081028	0.11364875657137126	0.0	0.07985842270817892	0.10221325094568362	0.11364875657137126	0.14743909043456363
0.5963279198336368	0.5250028594485564	0.5381558505126035	0.5125422470800193	0.5850488121476463	0.5555232012711092	0.5647941926058341	0.6235557331914225	0.5142386880536728	0.7246879103108333	0.5531206607641673	0.7051754290328807	0.6763991732243718	0.6583995764555154	0.47440037021563436	0.6615122011360078	0.6776895433580414	0.5638907056349688	0.5658760340758461	0.7648181521426555	0.6155042867889685	0.6623913155430166	0.5448280657685153	0.5714590852417195	0.6077753610311137	0.6019169000490853	0.522408035406793	0.60490991807427	0.6756092545914889	0.572794297714253	0.5409553213393283	0.47027291958840517	0.6765430503687342	0.5948107920273085	0.5337407941725962	0.7240534676319474	0.6085344732610298	0.8568981822545875	0.6314228133443238	0.6619837195450046	0.6765761165682967	0.5910696139574902	0.4789555957533005	0.5158627222448234	0.5572189351490423	0.5091326811617468	0.42868251808160596	0.6568907518234733	0.8064999377063671	0.5426257274190454
0.1437989020122887	0.1191340383541407	0.2338669113364719	0.14141355783267728	0.19960886672377906	0.18371749868782425	0.23424884720573916	0.21375518168417623	0.19292106269220674	0.17772418241800683	0.22019210764753672	0.1851354807726382	0.11073450800407733	0.16740618517555333	0.20964956629681558	0.1625548960767066	0.14978578815239504	0.20123466614005975	0.11203386198716303	0.14350784988561766	0.1774053312377161	0.14869880049285136	0.21918997239463509	0.13901421921407625	0.11679551695706772	0.21045167288507816	0.21662707830294656	0.16063258903726002	0.19622401552465685	0.22587873753987986	0.24479021775872997	0.16741999162600893	0.10319271901357438	0.12976512333377088	0.14790672679600247	0.1806263852510941	0.17163449180549167	0.1612310375403716	0.18627901119622922	0.1630089833379453	0.15668357916616452	0.20829802098070496	0.13448494803554698	0.2036879440467359	0.18711107532964538	0.18565864645716695	0.1724763975897537	0.1717628298113581	0.14346949623830837	0.19080883466975548
0.21395370396508642	0.2616580616116467	0.33124161900702387	0.1566283675940443	0.20934648051560462	0.21467967978425329	0.21250725282679161	0.25765741913849716	0.20572311659298553	0.19442805068077548	0.39599171609423367	0.30572317253835557	0.1970472858206455	0.20495501427392757	0.25495579288394504	0.2757423516069251	0.22360541580293375	0.24410705681107916	0.2517964359130658	0.27622784588759497	0.14864509728705594	0.15369974792233979	0.28480274256713495	0.16763809072743444	0.17051742041747575	0.2007011180639493	0.19478118484900686	0.21040364404130532	0.13456923309928154	0.2488580421960283	0.25182140678331816	0.2608087669961341	0.16156277689801699	0.2774969547684631	0.28368988684443514	0.2379948016146286	0.2693029974586464	0.1803183633488855	0.2866747867307468	0.2249511425255886	0.2643301392245529	0.2292671990817358	0.2637934983304573	0.24237205770160425	0.3644843361081178	0.290148804197854	0.25423019709697886	0.234184331984964	0.16760109336561418	0.3207018722525376
0.6645086362975732	0.774625848951083	0.6882217976937055	0.515795592492348	0.6612793161871146	0.6146132278052545	0.6934814200308401	0.6285272337744353	0.6247741831649941	0.7063283550368855	0.566579639783902	0.7358144168830265	0.7707319508918924	0.6143242890619459	0.708633403920764	0.7499016911644979	0.5604621458280977	0.6043994311168897	0.6788621398854585	0.5860550018088394	0.6196221449512572	0.504722191562787	0.6765974889449253	0.6211097009356574	0.7495491937073456	0.603066599321872	0.603203165815762	0.5892139697742436	0.6239850731567279	0.6212876096223834	0.6068045335553945	0.5908976491700809	0.7081987076595933	0.7514657743013203	0.6443340838877526	0.6993985691411286	0.5920101386799022	0.7127222108049827	0.6764781896004043	0.7468580632962911	0.6554574829667188	0.6827158617150025	0.7583017040636829	0.7205087828893427	0.7205087828893427	0.7205087828893427	0.7205087828893427	0.7205087828893427	0.7205087828893427	0.7205087828893427
0.15238116594490048	0.08737825846945188	0.14604239343327396	0.08295971280878096	0.2348039828018267	0.11152483622546404	0.04498119874563041	0.09498579389743987	0.1527119762609084	0.18541348236975974	0.16155529638340424	0.17348438937658198	0.17348438937658198	0.17348438937658198	0.17348438937658198	0.17348438937658198	0.17348438937658198	0.17348438937658198	0.17348438937658198	0.17348438937658198	0.17348438937658198	0.17348438937658198	0.17348438937658198	0.17348438937658198	0.17348438937658198	0.17348438937658198	0.17348438937658198	0.17348438937658198	0.17348438937658198	0.17348438937658198	0.17348438937658198	0.17348438937658198	0.17348438937658198	0.17348438937658198	0.17348438937658198	0.17348438937658198	0.17348438937658198	0.17348438937658198	0.17348438937658198	0.17348438937658198	0.17348438937658198	0.17348438937658198	0.17348438937658198	0.17348438937658198	0.17348438937658198	0.17348438937658198	0.17348438937658198	0.17348438937658198	0.17348438937658198	0.17348438937658198
0.535820866145117	0.5428456924441059	0.46578640964716683	0.5217719400172107	0.5049744188231686	0.414289269587635	0.4596318442054019	0.4596318442054019	0.4596318442054019	0.4596318442054019	0.4596318442054019	0.4596318442054019	0.4596318442054019	0.4596318442054019	0.4596318442054019	0.4596318442054019	0.4596318442054019	0.4596318442054019	0.4596318442054019	0.4596318442054019	0.4596318442054019	0.4596318442054019	0.4596318442054019	0.4596318442054019	0.4596318442054019	0.4596318442054019	0.4596318442054019	0.4596318442054019	0.4596318442054019	0.4596318442054019	0.4596318442054019	0.4596318442054019	0.4596318442054019	0.4596318442054019	0.4596318442054019	0.4596318442054019	0.4596318442054019	0.4596318442054019	0.4596318442054019	0.4596318442054019	0.4596318442054019	0.4596318442054019	0.4596318442054019	0.4596318442054019	0.4596318442054019	0.4596318442054019	0.4596318442054019	0.4596318442054019	0.4596318442054019	0.4596318442054019
0.0	0.15933532855942897	0.0	0.0	0.11808908560142249	0.0	0.0682590881981005	0.06677488510511134	0.0007421015464945833	0.07446041140228103	0.0	0.17479111353992874	0.06495036294176389	0.07446041140228103	0.0	0.13429187175671725	0.05496324482300607	0.0	0.06677488510511134	0.0007421015464945833	0.0	0.13503397330321185	0.0	0.0	0.0	0.0	0.0	0.10801622843481738	0.00694342475067512	0.0	0.0	0.06677488510511134	0.12809054855253674	0.11991360776476993	0.06057356190093081	0.06934150881495338	0.06495753535794209	0.06495753535794209	0.06495753535794209	0.06495753535794209	0.06495753535794209	0.06495753535794209	0.06495753535794209	0.06495753535794209	0.06495753535794209	0.06495753535794209	0.06495753535794209	0.06495753535794209	0.06495753535794209	0.06495753535794209
0.32206086935334405	0.28194448604210554	0.28515687628517683	0.19492381840447504	0.2752988931842503	0.21063728827316605	0.17193396741522746	0.2867345558882139	0.2922332419475824	0.2803880318706688	0.28487783944947487	0.208018521402984	0.17656388936748568	0.2087446764256404	0.21780761517237532	0.19073891765136752	0.24782204407520997	0.19458922194887954	0.2715704223144361	0.29797883316829643	0.22056845884887744	0.26333282659895196	0.184189030725713	0.21239790656911897	0.24258589207725864	0.24679579396541548	0.23911280067711796	0.24295429732126672	0.24295429732126672	0.24295429732126672	0.24295429732126672	0.24295429732126672	0.24295429732126672	0.24295429732126672	0.24295429732126672	0.24295429732126672	0.24295429732126672	0.24295429732126672	0.24295429732126672	0.24295429732126672	0.24295429732126672	0.24295429732126672	0.24295429732126672	0.24295429732126672	0.24295429732126672	0.24295429732126672	0.24295429732126672	0.24295429732126672	0.24295429732126672	0.24295429732126672
0.05958800251247484	0.1506541568294088	0.13601235041142648	0.12277895496256942	0.162391128266428	0.12169727485815907	0.07838814885583356	0.13500132140224022	0.10902242266830886	0.12709318849201184	0.0706447654429972	0.13909367727125432	0.17320731877271336	0.07174233443646748	0.10807203036194404	0.08543801500148009	0.13231488190601542	0.14951561055411738	0.08309126629632207	0.0899655157744539	0.08652839103538798	0.08652839103538798	0.08652839103538798	0.08652839103538798	0.08652839103538798	0.08652839103538798	0.08652839103538798	0.08652839103538798	0.08652839103538798	0.08652839103538798	0.08652839103538798	0.08652839103538798	0.08652839103538798	0.08652839103538798	0.08652839103538798	0.08652839103538798	0.08652839103538798	0.08652839103538798	0.08652839103538798	0.08652839103538798	0.08652839103538798	0.08652839103538798	0.08652839103538798	0.08652839103538798	0.08652839103538798	0.08652839103538798	0.08652839103538798	0.08652839103538798	0.08652839103538798	0.08652839103538798
0.3450955165028317	0.23851312297119803	0.29753824114848676	0.26676275028372276	0.2456333427693993	0.25429496105013794	0.320898238369188	0.3820321852853401	0.27660858595125687	0.2934609874132167	0.25480665503179384	0.27742772954985256	0.22639121806169216	0.30157220275083985	0.2415777416571113	0.27033555058178793	0.3125191993527364	0.27445690521168975	0.3196256714183467	0.33960419061598707	0.2401254692183383	0.21190532593013925	0.3209590301003327	0.35223109508127576	0.3398595879008932	0.3230319288209503	0.2611362048889853	0.3154230264416776	0.2866485587633128	0.26924293485393597	0.2694843264571113	0.23105176724692203	0.30582706184095393	0.3359618395665429	0.32214203888513665	0.30226801458852476	0.28509300551618755	0.2936805100523562	0.2936805100523562	0.2936805100523562	0.2936805100523562	0.2936805100523562	0.2936805100523562	0.2936805100523562	0.2936805100523562	0.2936805100523562	0.2936805100523562	0.2936805100523562	0.2936805100523562	0.2936805100523562
0.2598727328227936	0.3067063569351052	0.2864397278247631	0.24095900929919198	0.3285759749322539	0.22997695279926764	0.2697550831165666	0.2738781002653248	0.2276668093472225	0.26442986261496354	0.356016089883046	0.29266725881394673	0.274911000768708	0.3117453402242902	0.3609056653879086	0.3605716160597465	0.2850043367915577	0.31100359841390596	0.24755949959786502	0.2417698526661624	0.32959379384460563	0.2607317105865	0.21808381369832464	0.3163814695888588	0.3145029956649119	0.23041204986048552	0.23385858108713523	0.21202839635460224	0.24223138738316488	0.2815213681585483	0.25100873874908736	0.26986337589856213	0.26043605732382474	0.26043605732382474	0.26043605732382474	0.26043605732382474	0.26043605732382474	0.26043605732382474	0.26043605732382474	0.26043605732382474	0.26043605732382474	0.26043605732382474	0.26043605732382474	0.26043605732382474	0.26043605732382474	0.26043605732382474	0.26043605732382474	0.26043605732382474	0.26043605732382474	0.26043605732382474
0.5759598198320575	0.374334238763609	0.333417014888087	0.2589412314568002	0.6509147136662434	0.32104793953937716	0.13306130712891573	0.27328084276287895	0.22092781790232288	0.19408546883592678	0.19674172946373744	0.1543882517477894	0.18454543270297144	0.11739023675244158	0.22512014252577248	0.36886435855085997	0.11573019381802978	0.3671362706773871	0.10634456591075028	0.14713680222508388	0.2604974677464041	0.32014427704442594	0.24009821453739474	0.20089986137365143	0.2485593508195044	0.1374578383097239	0.2319272639929747	0.37377226296329635	0.1647370066986176	0.2703512148690089	0.10899479752384778	0.39496733040198606	0.025237544647120524	0.27756271937557114	0.15140013201134583	0.15140013201134583	0.15140013201134583	0.15140013201134583	0.15140013201134583	0.15140013201134583	0.15140013201134583	0.15140013201134583	0.15140013201134583	0.15140013201134583	0.15140013201134583	0.15140013201134583	0.15140013201134583	0.15140013201134583	0.15140013201134583	0.15140013201134583
0.2903906748228263	0.21964926004096197	0.1807028484107731	0.29053269861253095	0.3552232862170981	0.30803740842525246	0.26777519026057695	0.36112128503706176	0.2836748388446537	0.24539277001278445	0.3349692719078139	0.17448854547743342	0.2733015667067931	0.30334771684182116	0.2566272790397545	0.3046969370462566	0.301172915627678	0.41819187727017126	0.3199338043571008	0.31862756069665205	0.3257332695853685	0.2689560256618432	0.29734464762360585	0.29734464762360585	0.29734464762360585	0.29734464762360585	0.29734464762360585	0.29734464762360585	0.29734464762360585	0.29734464762360585	0.29734464762360585	0.29734464762360585	0.29734464762360585	0.29734464762360585	0.29734464762360585	0.29734464762360585	0.29734464762360585	0.29734464762360585	0.29734464762360585	0.29734464762360585	0.29734464762360585	0.29734464762360585	0.29734464762360585	0.29734464762360585	0.29734464762360585	0.29734464762360585	0.29734464762360585	0.29734464762360585	0.29734464762360585	0.29734464762360585
0.17450889222844798	0.08354967318932673	0.17003474532117227	0.09016112695475959	0.041758263420435184	0.22020307230545974	0.08383304126056586	0.0714250071106858	0.16721943434988	0.021232466888329506	0.12123380253612658	0.1307225862407855	0.07858908720391808	0.38280559432995725	0.1689477792189484	0.10274155486541768	0.18162664504261739	0.07098358060134047	0.1256022410242701	0.2985856723609068	0.18092393470505677	0.22125173206199	0.2559702761957075	0.20472635659141825	0.26678279181932957	0.08099079673070915	0.09651247025842342	0.2621860736056324	0.11048449411690738	0.2086585290887733	0.26646678906247473	0.17063349036706815	0.3298554010666317	0.3267582319396286	0.12444325927713042	0.039655659662283516	0.252299886702561	0.20147061637047847	0.09411022623002542	0.20646579062489231	0.1360715783656732	0.17126868449528276	0.17126868449528276	0.17126868449528276	0.17126868449528276	0.17126868449528276	0.17126868449528276	0.17126868449528276	0.17126868449528276	0.17126868449528276
0.1671866106761007	0.10574577171882799	0.16911871732139977	0.20566553456522307	0.07024857398360103	0.16283022903242075	0.1912087847583202	0.150465766801498	0.16542283849331926	0.18813505304308364	0.14905976246112687	0.1354402856210922	0.23290333296794477	0.1812637141406849	0.19090231328229318	0.198234484979854	0.11072056243947723	0.21982104101976174	0.1497442881178332	0.19070242368396903	0.1810231653551351	0.142203730932691	0.16755545047038192	0.20400613225124725	0.1879329650486642	0.1959695486499557	0.1959695486499557	0.1959695486499557	0.1959695486499557	0.1959695486499557	0.1959695486499557	0.1959695486499557	0.1959695486499557	0.1959695486499557	0.1959695486499557	0.1959695486499557	0.1959695486499557	0.1959695486499557	0.1959695486499557	0.1959695486499557	0.1959695486499557	0.1959695486499557	0.1959695486499557	0.1959695486499557	0.1959695486499557	0.1959695486499557	0.1959695486499557	0.1959695486499557	0.1959695486499557	0.1959695486499557
0.18008332827108675	0.19201554088873518	0.27455073029323585	0.16952894529812373	0.20216526640040844	0.24833118145909125	0.2044745638205621	0.1308392221823407	0.19028513797504076	0.2922936141277442	0.3159034415713134	0.2766469247153273	0.1987926103697465	0.21261983107586827	0.26673335518446867	0.15290494174971997	0.1897470267882347	0.18662439164162714	0.23055336061695458	0.10403550444430039	0.2155413535348142	0.16096744843464722	0.2798436741772914	0.1959154335621256	0.22008329453078296	0.12309750869765125	0.11633308273412664	0.16892413956815935	0.3090038338872253	0.18383805041091386	0.24642094214906957	0.24642094214906957	0.24642094214906957	0.24642094214906957	0.24642094214906957	0.24642094214906957	0.24642094214906957	0.24642094214906957	0.24642094214906957	0.24642094214906957	0.24642094214906957	0.24642094214906957	0.24642094214906957	0.24642094214906957	0.24642094214906957	0.24642094214906957	0.24642094214906957	0.24642094214906957	0.24642094214906957	0.24642094214906957
0.29864652309533146	0.40054843261749395	0.1914146385328275	0.30504787434026276	0.2895715879144641	0.34296021855462777	0.29424575226222316	0.3599094396082063	0.34450718394844576	0.234246760532694	0.28296522756368436	0.23332179309434103	0.41265115179249684	0.3085816668774787	0.49411469098767685	0.31792916486369144	0.3304662742948927	0.36789238123701706	0.3491793277659549	0.3491793277659549	0.3491793277659549	0.3491793277659549	0.3491793277659549	0.3491793277659549	0.3491793277659549	0.3491793277659549	0.3491793277659549	0.3491793277659549	0.3491793277659549	0.3491793277659549	0.3491793277659549	0.3491793277659549	0.3491793277659549	0.3491793277659549	0.3491793277659549	0.3491793277659549	0.3491793277659549	0.3491793277659549	0.3491793277659549	0.3491793277659549	0.3491793277659549	0.3491793277659549	0.3491793277659549	0.3491793277659549	0.3491793277659549	0.3491793277659549	0.3491793277659549	0.3491793277659549	0.3491793277659549	0.3491793277659549
0.16259689238771072	0.15044308412187674	0.13731601065877533	0.16055904588355585	0.09407365881089852	0.06648708039060441	0.04462516156056395	0.09226554991600527	0.12513103627708436	0.05517782226921175	0.08951687073812518	0.11933879816669568	0.1642253101323176	0.14797363318284087	0.05030121841423197	0.11326335719584621	0.0958294967607588	0.12147833578397178	0.18706382605432578	0.10341979279068017	0.09989550574627898	0.07381082919999403	0.07105879805644674	0.052300367751619364	0.16322582973355687	0.13355302380451461	0.10633519511578426	0.1377643503805348	0.10857289192456933	0.12316862115255207	0.12316862115255207	0.12316862115255207	0.12316862115255207	0.12316862115255207	0.12316862115255207	0.12316862115255207	0.12316862115255207	0.12316862115255207	0.12316862115255207	0.12316862115255207	0.12316862115255207	0.12316862115255207	0.12316862115255207	0.12316862115255207	0.12316862115255207	0.12316862115255207	0.12316862115255207	0.12316862115255207	0.12316862115255207	0.12316862115255207
0.2638239153871031	0.3361516613463095	0.3584159573945858	0.23529131803310457	0.31796527110421136	0.39038674465284884	0.2860003008438277	0.27828809947079786	0.31240480171160984	0.21798498981011288	0.25260854701814495	0.28826678402042294	0.2709977725338198	0.2246617388408048	0.25221751143644267	0.24824735282829477	0.27408224056163416	0.23824924702224762	0.23654153456290308	0.21981537320442518	0.36388987029406794	0.2630883962181247	0.31348913325609634	0.31348913325609634	0.31348913325609634	0.31348913325609634	0.31348913325609634	0.31348913325609634	0.31348913325609634	0.31348913325609634	0.31348913325609634	0.31348913325609634	0.31348913325609634	0.31348913325609634	0.31348913325609634	0.31348913325609634	0.31348913325609634	0.31348913325609634	0.31348913325609634	0.31348913325609634	0.31348913325609634	0.31348913325609634	0.31348913325609634	0.31348913325609634	0.31348913325609634	0.31348913325609634	0.31348913325609634	0.31348913325609634	0.31348913325609634	0.31348913325609634
0.10770679885233582	0.09034780175499058	0.07333747729839739	0.13981838150303194	0.0599142445118039	0.057068965933330607	0.06486529884587684	0.12681103714978664	0.15303557971854848	0.08624499269969549	0.1315927229184361	0.07537363051141273	0.07471309738887687	0.07410611137866159	0.0680403629398889	0.13766008821062287	0.07663838553475642	0.06312078894772175	0.07487011478749635	0.08220047051901422	0.1050001563186345	0.1087474157043318	0.062102032928137305	0.04791016554644445	0.04860667952385443	0.1315521006618836	0.09007939009286901	0.09007939009286901	0.09007939009286901	0.09007939009286901	0.09007939009286901	0.09007939009286901	0.09007939009286901	0.09007939009286901	0.09007939009286901	0.09007939009286901	0.09007939009286901	0.09007939009286901	0.09007939009286901	0.09007939009286901	0.09007939009286901	0.09007939009286901	0.09007939009286901	0.09007939009286901	0.09007939009286901	0.09007939009286901	0.09007939009286901	0.09007939009286901	0.09007939009286901	0.09007939009286901
0.1774126186340511	0.18262291839962477	0.181117878767917	0.1910895447236076	0.1170112659019182	0.11407766485304807	0.1487843374459809	0.0758192451233102	0.14400914825963473	0.16040000121834724	0.09055336854492688	0.12101796384104123	0.20539032483156008	0.12789106341243073	0.10644363985970423	0.13271948437920406	0.14974716784623948	0.1653891753159517	0.18483264779547734	0.11352420452059833	0.16083600299298342	0.0797909908949044	0.08339067051751001	0.11751167108455335	0.10045117080103168	0.10045117080103168	0.10045117080103168	0.10045117080103168	0.10045117080103168	0.10045117080103168	0.10045117080103168	0.10045117080103168	0.10045117080103168	0.10045117080103168	0.10045117080103168	0.10045117080103168	0.10045117080103168	0.10045117080103168	0.10045117080103168	0.10045117080103168	0.10045117080103168	0.10045117080103168	0.10045117080103168	0.10045117080103168	0.10045117080103168	0.10045117080103168	0.10045117080103168	0.10045117080103168	0.10045117080103168	0.10045117080103168
0.22228045747003117	0.17209440501708104	0.26532489712530943	0.1952446949053483	0.1687658068711309	0.21245057235552509	0.28242169065930506	0.23994986748294825	0.15443713880825452	0.22721217341136754	0.277691226222721	0.1908040164177102	0.25525589189808306	0.22939344341717482	0.3124623357745119	0.21576639670127945	0.21274045912134376	0.22670598305200496	0.1778882460933563	0.19159412118368882	0.2484088654794182	0.26453382735791114	0.25082153809472496	0.1852716348232544	0.2180465864589897	0.2180465864589897	0.2180465864589897	0.2180465864589897	0.2180465864589897	0.2180465864589897	0.2180465864589897	0.2180465864589897	0.2180465864589897	0.2180465864589897	0.2180465864589897	0.2180465864589897	0.2180465864589897	0.2180465864589897	0.2180465864589897	0.2180465864589897	0.2180465864589897	0.2180465864589897	0.2180465864589897	0.2180465864589897	0.2180465864589897	0.2180465864589897	0.2180465864589897	0.2180465864589897	0.2180465864589897	0.2180465864589897
0.07484239613815312	0.07840849817362229	0.20732927594549136	0.08184510341256596	0.1325059529862893	0.17389927387081142	0.17276382325701123	0.14358146366956887	0.1449064049810859	0.23326751828553174	0.1485475505694379	0.12916108418391714	0.18904920792634045	0.18118836511584155	0.19484540783027332	0.17043142080014115	0.10768361343741421	0.16368570147633205	0.14743945627205657	0.12834531878013639	0.15285920117213486	0.17871962121574897	0.1148143002196119	0.14676696071768042	0.14676696071768042	0.14676696071768042	0.14676696071768042	0.14676696071768042	0.14676696071768042	0.14676696071768042	0.14676696071768042	0.14676696071768042	0.14676696071768042	0.14676696071768042	0.14676696071768042	0.14676696071768042	0.14676696071768042	0.14676696071768042	0.14676696071768042	0.14676696071768042	0.14676696071768042	0.14676696071768042	0.14676696071768042	0.14676696071768042	0.14676696071768042	0.14676696071768042	0.14676696071768042	0.14676696071768042	0.14676696071768042	0.14676696071768042
0.41458691790061425	0.3408357829047337	0.30359781239126477	0.3197467966780857	0.3773423098545757	0.356966888998123	0.2716909077704878	0.2359916225493055	0.2952101592356311	0.303899823292123	0.24786390804927752	0.28992460179152846	0.291846218638088	0.33180754359577347	0.2917263915312106	0.2638792525148488	0.2904247664418609	0.35620651121164204	0.2637506714286229	0.31300491939804065	0.29307710183869023	0.30852993420572283	0.2615505272361376	0.38786707126623415	0.32470879925118584	0.32470879925118584	0.32470879925118584	0.32470879925118584	0.32470879925118584	0.32470879925118584	0.32470879925118584	0.32470879925118584	0.32470879925118584	0.32470879925118584	0.32470879925118584	0.32470879925118584	0.32470879925118584	0.32470879925118584	0.32470879925118584	0.32470879925118584	0.32470879925118584	0.32470879925118584	0.32470879925118584	0.32470879925118584	0.32470879925118584	0.32470879925118584	0.32470879925118584	0.32470879925118584	0.32470879925118584	0.32470879925118584
0.2568725974350818	0.1510310294358399	0.28735433546179634	0.1569886041716811	0.17419049061746741	0.22474219928759206	0.12034590991400139	0.15788470062321056	0.15042890612462662	0.19794540856813606	0.21975069954764148	0.17481805175356677	0.14407788420884218	0.24136227096391358	0.1929986310229383	0.17067100679804034	0.16635835513121436	0.14094540326608596	0.21476692164964425	0.1956760748677935	0.20587108044153504	0.10999577740281194	0.24854077153151433	0.21017920095515252	0.2034043567356383	0.2103430163555789	0.23370174633545251	0.1624109305799323	0.24483201319032302	0.18870567986873257	0.2167688465295278	0.2167688465295278	0.2167688465295278	0.2167688465295278	0.2167688465295278	0.2167688465295278	0.2167688465295278	0.2167688465295278	0.2167688465295278	0.2167688465295278	0.2167688465295278	0.2167688465295278	0.2167688465295278	0.2167688465295278	0.2167688465295278	0.2167688465295278	0.2167688465295278	0.2167688465295278	0.2167688465295278	0.2167688465295278
0.25334094570748533	0.22175725027171073	0.12050958611527471	0.12597488099816068	0.12061111173450094	0.21560723261354584	0.1615633994542192	0.1581666522442581	0.1341426240907124	0.1842377695470176	0.13117957000028801	0.15927872117616934	0.1515914320357966	0.11843569698137535	0.15541023347966026	0.09464236627875092	0.1380219896946632	0.12331904345865446	0.16595611874492366	0.16520265297543105	0.10562021510829227	0.1402416962560601	0.13718055455406664	0.18058216044521375	0.09311319518397443	0.15051266852346645	0.20987152856859773	0.22161965202779024	0.1301471597690396	0.17305558070821697	0.1354514860494799	0.15425353337884842	0.15425353337884842	0.15425353337884842	0.15425353337884842	0.15425353337884842	0.15425353337884842	0.15425353337884842	0.15425353337884842	0.15425353337884842	0.15425353337884842	0.15425353337884842	0.15425353337884842	0.15425353337884842	0.15425353337884842	0.15425353337884842	0.15425353337884842	0.15425353337884842	0.15425353337884842	0.15425353337884842
0.04036787195555133	0.02047201734064704	0.07673631594029992	0.05690700292006701	0.05588153886764131	0.07637616263330857	0.036659017614872245	0.08230080810274115	0.029113917266689156	0.05533270105786546	0.1022884740722024	0.07717123769294283	0.05233082124587154	0.07185147624121734	0.02615353249559938	0.06115519583180916	0.016304433253042053	0.07268616463692881	0.02145328430502247	0.032968260365494995	0.039352334076320376	0.06619994063923874	0.07304792457653966	0.03809546522046736	0.04346908758695625	0.10900196171002816	0.06943592697101507	0.1159351391963541	0.012473636716577523	0.01248657853655274	0.012480107626565132	0.012480107626565132	0.012480107626565132	0.012480107626565132	0.012480107626565132	0.012480107626565132	0.012480107626565132	0.012480107626565132	0.012480107626565132	0.012480107626565132	0.012480107626565132	0.012480107626565132	0.012480107626565132	0.012480107626565132	0.012480107626565132	0.012480107626565132	0.012480107626565132	0.012480107626565132	0.012480107626565132	0.012480107626565132
0.0690697579045143	0.057788490412404664	0.048955721183170334	0.07844281898705671	0.053440476018915245	0.055276848874298484	0.05423595537231134	0.037958167344598885	0.07164831074077924	0.0678381394544412	0.056597427906576195	0.11618900208893015	0.03368123112489386	0.08417614130559752	0.05544916044659356	0.057553789248985764	0.07117731900372773	0.09712635361542846	0.07074637162593234	0.10234969356356499	0.08654803259474866	0.08654803259474866	0.08654803259474866	0.08654803259474866	0.08654803259474866	0.08654803259474866	0.08654803259474866	0.08654803259474866	0.08654803259474866	0.08654803259474866	0.08654803259474866	0.08654803259474866	0.08654803259474866	0.08654803259474866	0.08654803259474866	0.08654803259474866	0.08654803259474866	0.08654803259474866	0.08654803259474866	0.08654803259474866	0.08654803259474866	0.08654803259474866	0.08654803259474866	0.08654803259474866	0.08654803259474866	0.08654803259474866	0.08654803259474866	0.08654803259474866	0.08654803259474866	0.08654803259474866
0.13864613174391188	0.04835752990412217	0.023658183054511207	0.01569142771420395	0.034104218738484425	0.03536350136895399	0.037530397520486695	0.0441251673493025	0.038451418870685816	0.005108044828015426	0.023519738241069392	0.0317747812879843	0.030874255461559728	0.013250911917702493	0.023519738241069392	0.039020723408138905	0.07670675692763587	0.04984785615878077	0.07495049837362394	0.044810407449860125	0.04690357777171998	0.031646299402028504	0.032755409852219315	0.03076895034313885	0.0405614234082342	0.03502924886942314	0.022730290932914454	0.028879769901168795	0.028879769901168795	0.028879769901168795	0.028879769901168795	0.028879769901168795	0.028879769901168795	0.028879769901168795	0.028879769901168795	0.028879769901168795	0.028879769901168795	0.028879769901168795	0.028879769901168795	0.028879769901168795	0.028879769901168795	0.028879769901168795	0.028879769901168795	0.028879769901168795	0.028879769901168795	0.028879769901168795	0.028879769901168795	0.028879769901168795	0.028879769901168795	0.028879769901168795
0.06483328378156805	0.09325516863343308	0.061928055712132224	0.045389234904240704	0.06826867364494664	0.021161041517360823	0.03289659675307686	0.02518087815194706	0.02074085125886594	0.0393112506030322	0.029387077063138166	0.035762351248094446	0.0364429428654831	0.0406441317938976	0.023789774138190334	0.039494134178591274	0.04074397741919306	0.06594691252009001	0.04226014861939375	0.023457902194758698	0.09772281265323714	0.030333652522060994	0.02735917489586623	0.04522526903622731	0.059300915964432134	0.02159464508267987	0.07447096044673523	0.016562969314416164	0.05689582545260536	0.030252989578793	0.05001369114086898	0.0342974267754684	0.04215555895816869	0.04215555895816869	0.04215555895816869	0.04215555895816869	0.04215555895816869	0.04215555895816869	0.04215555895816869	0.04215555895816869	0.04215555895816869	0.04215555895816869	0.04215555895816869	0.04215555895816869	0.04215555895816869	0.04215555895816869	0.04215555895816869	0.04215555895816869	0.04215555895816869	0.04215555895816869
0.1673411295011731	0.03705693024675039	0.06849502843536745	0.0	0.015339397074293057	0.0888601423937101	0.007195941833527611	0.07109883190331054	0.01484086408635298	0.17405344204946205	0.0	0.00015193539060082915	0.06849502843536745	0.0	0.14096488461189063	0.07048244230594532	0.07048244230594532	0.07048244230594532	0.07048244230594532	0.07048244230594532	0.07048244230594532	0.07048244230594532	0.07048244230594532	0.07048244230594532	0.07048244230594532	0.07048244230594532	0.07048244230594532	0.07048244230594532	0.07048244230594532	0.07048244230594532	0.07048244230594532	0.07048244230594532	0.07048244230594532	0.07048244230594532	0.07048244230594532	0.07048244230594532	0.07048244230594532	0.07048244230594532	0.07048244230594532	0.07048244230594532	0.07048244230594532	0.07048244230594532	0.07048244230594532	0.07048244230594532	0.07048244230594532	0.07048244230594532	0.07048244230594532	0.07048244230594532	0.07048244230594532	0.07048244230594532
0.13057671743297047	0.16456890259411008	0.10737385329667262	0.10577354350415662	0.06043114186268242	0.10090638085263406	0.08866530962677296	0.07600804117842343	0.07500737166949627	0.06082869915688239	0.08112376837042762	0.032484204483505925	0.04989555590168114	0.05845629921092294	0.08866146901533914	0.06131679959759385	0.05776431459747231	0.04464367106170072	0.04633320166173698	0.096770559109881	0.03333007917770488	0.091890041303705	0.06397516325112715	0.11153421601918614	0.08775468963515663	0.08775468963515663	0.08775468963515663	0.08775468963515663	0.08775468963515663	0.08775468963515663	0.08775468963515663	0.08775468963515663	0.08775468963515663	0.08775468963515663	0.08775468963515663	0.08775468963515663	0.08775468963515663	0.08775468963515663	0.08775468963515663	0.08775468963515663	0.08775468963515663	0.08775468963515663	0.08775468963515663	0.08775468963515663	0.08775468963515663	0.08775468963515663	0.08775468963515663	0.08775468963515663	0.08775468963515663	0.08775468963515663
0.03237663440018162	0.032473332476056195	0.028498509598309036	0.04940541846179046	0.06363159019432615	0.034096805487624414	0.027829329530891813	0.014540314158135897	0.08002028036527203	0.028964000209097847	0.018267545375264708	0.030047904846230097	0.06720711885874729	0.04282978618428009	0.030857090744084343	0.029999283703730954	0.06821501350109836	0.04639932784440267	0.01619407718443849	0.034246893558914006	0.02247760747326888	0.028594726871608356	0.0810152258886978	0.03675529367618871	0.058885259782443265	0.058885259782443265	0.058885259782443265	0.058885259782443265	0.058885259782443265	0.058885259782443265	0.058885259782443265	0.058885259782443265	0.058885259782443265	0.058885259782443265	0.058885259782443265	0.058885259782443265	0.058885259782443265	0.058885259782443265	0.058885259782443265	0.058885259782443265	0.058885259782443265	0.058885259782443265	0.058885259782443265	0.058885259782443265	0.058885259782443265	0.058885259782443265	0.058885259782443265	0.058885259782443265	0.058885259782443265	0.058885259782443265
0.11122695950230095	0.07779110347645957	0.03171095844214922	0.03556075862972497	0.028010411072513813	0.07171336868014598	0.058868583338456	0.05367305059663355	0.05234499868191162	0.06654285304994673	0.04779267797482177	0.07843628903020074	0.07339739389681944	0.09101662744398405	0.03513853462056237	0.026600965178327586	0.025012887519605273	0.046637761948634025	0.05060304938449568	0.10986423315482341	0.09353540528711951	0.041528867107576924	0.03117324669494958	0.10058437210570197	0.05641991280354824	0.04851892024758215	0.06177487334397946	0.05114856731966119	0.07418528003267917	0.08782197102028426	0.08100362552648173	0.08100362552648173	0.08100362552648173	0.08100362552648173	0.08100362552648173	0.08100362552648173	0.08100362552648173	0.08100362552648173	0.08100362552648173	0.08100362552648173	0.08100362552648173	0.08100362552648173	0.08100362552648173	0.08100362552648173	0.08100362552648173	0.08100362552648173	0.08100362552648173	0.08100362552648173	0.08100362552648173	0.08100362552648173
0.010488305272445562	0.0015925113612254634	0.02390837657170278	0.0031940529543887947	0.004265472451496522	0.00027032265903376336	0.03267809659843557	0.003194052954388794	0.008530944902993044	0.008433231622749967	0.03553944103880146	0.02179410342301016	0.0641415960865601	0.04296784975478513	0.04296784975478513	0.04296784975478513	0.04296784975478513	0.04296784975478513	0.04296784975478513	0.04296784975478513	0.04296784975478513	0.04296784975478513	0.04296784975478513	0.04296784975478513	0.04296784975478513	0.04296784975478513	0.04296784975478513	0.04296784975478513	0.04296784975478513	0.04296784975478513	0.04296784975478513	0.04296784975478513	0.04296784975478513	0.04296784975478513	0.04296784975478513	0.04296784975478513	0.04296784975478513	0.04296784975478513	0.04296784975478513	0.04296784975478513	0.04296784975478513	0.04296784975478513	0.04296784975478513	0.04296784975478513	0.04296784975478513	0.04296784975478513	0.04296784975478513	0.04296784975478513	0.04296784975478513	0.04296784975478513
0.4340866064912437	0.35531714040794354	0.4311032104053925	0.4456841500100886	0.4777546775323573	0.39430559063255594	0.3841690207296723	0.4023027992114313	0.36023175319174194	0.34996430155501157	0.4553690473142495	0.4255011245638464	0.36170969309623846	0.44614069543000706	0.38091508005495983	0.3702939536123716	0.3456280707684202	0.3252495416852233	0.35522241707376817	0.35636058946507404	0.3117979132542356	0.3665731736816468	0.3750099632276498	0.3752423123377561	0.36485927565051274	0.37005079399413443	0.37005079399413443	0.37005079399413443	0.37005079399413443	0.37005079399413443	0.37005079399413443	0.37005079399413443	0.37005079399413443	0.37005079399413443	0.37005079399413443	0.37005079399413443	0.37005079399413443	0.37005079399413443	0.37005079399413443	0.37005079399413443	0.37005079399413443	0.37005079399413443	0.37005079399413443	0.37005079399413443	0.37005079399413443	0.37005079399413443	0.37005079399413443	0.37005079399413443	0.37005079399413443	0.37005079399413443
0.055256655338178126	0.013267050359199003	0.023545950099516044	0.007182085640405425	0.004929412884468585	0.025112709374743296	0.0	0.01784712853338298	0.012685958623352676	0.009544218669646108	0.0332457211709771	0.01391980885086755	0.03011963099675656	0.006993109734718853	0.03288476696056786	0.01538257306857077	0.021183817197119096	0.01381647273318398	0.02069797762757884	0.03398359834321396	0.00419473166692596	0.0334607998345467	0.01825781471997885	0.046405289972373656	0.017897368251680444	0.0	0.008948684125840222	0.008948684125840222	0.008948684125840222	0.008948684125840222	0.008948684125840222	0.008948684125840222	0.008948684125840222	0.008948684125840222	0.008948684125840222	0.008948684125840222	0.008948684125840222	0.008948684125840222	0.008948684125840222	0.008948684125840222	0.008948684125840222	0.008948684125840222	0.008948684125840222	0.008948684125840222	0.008948684125840222	0.008948684125840222	0.008948684125840222	0.008948684125840222	0.008948684125840222	0.008948684125840222
0.014864191560954578	0.030605927715496174	0.04776544533136508	0.003508295522801082	0.06700728421675915	0.020463001145229424	0.00037496071845202354	0.0	0.0	0.0	0.0	0.08739461232260735	0.0	0.0	0.03411422323829725	0.05929176358310566	0.05808551990632775	0.026474375090382397	0.0	0.0694496091598036	0.051443889579177615	0.034038551208499565	0.0	0.030605927715496174	0.020463001145229424	0.07707453924573636	0.04876877019548289	0.04876877019548289	0.04876877019548289	0.04876877019548289	0.04876877019548289	0.04876877019548289	0.04876877019548289	0.04876877019548289	0.04876877019548289	0.04876877019548289	0.04876877019548289	0.04876877019548289	0.04876877019548289	0.04876877019548289	0.04876877019548289	0.04876877019548289	0.04876877019548289	0.04876877019548289	0.04876877019548289	0.04876877019548289	0.04876877019548289	0.04876877019548289	0.04876877019548289	0.04876877019548289
0.11489133023710695	0.0454788838213162	0.07158056789611922	0.08511878132157857	0.08298780496250195	0.04955543113402542	0.057774425061844256	0.06720269729790052	0.06259750590253794	0.028668339586309884	0.04069787379213063	0.07159423331518523	0.04021483499364816	0.05758971599362226	0.08368381327248683	0.04182537327233249	0.06586125432687329	0.05519296345835804	0.014635095595661297	0.05610450052925897	0.09857216894963425	0.05039457497985981	0.047329467997606886	0.07213247567110813	0.054928468410421746	0.07340253498090098	0.06416550169566138	0.06416550169566138	0.06416550169566138	0.06416550169566138	0.06416550169566138	0.06416550169566138	0.06416550169566138	0.06416550169566138	0.06416550169566138	0.06416550169566138	0.06416550169566138	0.06416550169566138	0.06416550169566138	0.06416550169566138	0.06416550169566138	0.06416550169566138	0.06416550169566138	0.06416550169566138	0.06416550169566138	0.06416550169566138	0.06416550169566138	0.06416550169566138	0.06416550169566138	0.06416550169566138
0.14205393734324875	0.2005721723260129	0.14078702015405084	0.16670363790300896	0.11088484877328565	0.13871190313721146	0.15158097986938057	0.08869044422413404	0.11170494684241423	0.12213489066325568	0.22024492040749663	0.11310042091567737	0.14089738508871555	0.12385660566815862	0.19364268544409471	0.11306307558973339	0.1202295508451199	0.12956181566504785	0.19775671204817685	0.12144481164569794	0.11422479676715733	0.17304247881132295	0.12460375446077021	0.1561246206948247	0.11297990355993866	0.13455226212738167	0.13455226212738167	0.13455226212738167	0.13455226212738167	0.13455226212738167	0.13455226212738167	0.13455226212738167	0.13455226212738167	0.13455226212738167	0.13455226212738167	0.13455226212738167	0.13455226212738167	0.13455226212738167	0.13455226212738167	0.13455226212738167	0.13455226212738167	0.13455226212738167	0.13455226212738167	0.13455226212738167	0.13455226212738167	0.13455226212738167	0.13455226212738167	0.13455226212738167	0.13455226212738167	0.13455226212738167
0.5942692252770871	0.2990801012217592	0.3182703203210547	0.46716893001603144	0.43472255572823365	0.3855612207030426	0.33116169972020776	0.37825722617431007	0.4792466811014663	0.395611378266736	0.4605654357072992	0.28344022380116435	0.4252824248737082	0.49377316161607326	0.3788415131008781	0.42985689041938574	0.5009770412487736	0.5081142076069785	0.407538783880469	0.4474096252949391	0.43566958566895353	0.4088835198521509	0.3520502242567444	0.44691719945399605	0.5477193853298465	0.49731829239192127	0.49731829239192127	0.49731829239192127	0.49731829239192127	0.49731829239192127	0.49731829239192127	0.49731829239192127	0.49731829239192127	0.49731829239192127	0.49731829239192127	0.49731829239192127	0.49731829239192127	0.49731829239192127	0.49731829239192127	0.49731829239192127	0.49731829239192127	0.49731829239192127	0.49731829239192127	0.49731829239192127	0.49731829239192127	0.49731829239192127	0.49731829239192127	0.49731829239192127	0.49731829239192127	0.49731829239192127
0.20368251275665394	0.2717716577536307	0.22160069664832902	0.20445538998283283	0.2173812143780866	0.211146337572074	0.1840955260388707	0.24794228319465603	0.21332116715016303	0.26379861385164033	0.22356201497288752	0.2199308741859828	0.2700046679366919	0.1956648308150234	0.11964192165091955	0.23704500261028913	0.2940403948921113	0.21855509191700995	0.20846159682475732	0.19971465195582264	0.198209750403028	0.19169289054568786	0.22241531577781135	0.2264055250619123	0.23598373893193625	0.23119463199692428	0.23119463199692428	0.23119463199692428	0.23119463199692428	0.23119463199692428	0.23119463199692428	0.23119463199692428	0.23119463199692428	0.23119463199692428	0.23119463199692428	0.23119463199692428	0.23119463199692428	0.23119463199692428	0.23119463199692428	0.23119463199692428	0.23119463199692428	0.23119463199692428	0.23119463199692428	0.23119463199692428	0.23119463199692428	0.23119463199692428	0.23119463199692428	0.23119463199692428	0.23119463199692428	0.23119463199692428
0.39927310322453324	0.44948586016220954	0.32777484583142996	0.3844187285431111	0.4188648059334019	0.49534874396149503	0.5165885358864787	0.4363413307939138	0.39709434282999945	0.4966071341435616	0.45354733216164433	0.44597615158753734	0.4378985864510747	0.3994327796122827	0.421373215258228	0.535864193962879	0.5017890457099152	0.4249114473482386	0.42802048231059886	0.4185649376395257	0.42329270997506224	0.42329270997506224	0.42329270997506224	0.42329270997506224	0.42329270997506224	0.42329270997506224	0.42329270997506224	0.42329270997506224	0.42329270997506224	0.42329270997506224	0.42329270997506224	0.42329270997506224	0.42329270997506224	0.42329270997506224	0.42329270997506224	0.42329270997506224	0.42329270997506224	0.42329270997506224	0.42329270997506224	0.42329270997506224	0.42329270997506224	0.42329270997506224	0.42329270997506224	0.42329270997506224	0.42329270997506224	0.42329270997506224	0.42329270997506224	0.42329270997506224	0.42329270997506224	0.42329270997506224
0.3195640925240086	0.2844562664577676	0.3078222235334628	0.2532434519468612	0.25523363586801456	0.2430586773359369	0.23905199353744114	0.26244554154653943	0.24992328641959619	0.2118946560303568	0.22375003139966027	0.2680111663388615	0.2758582699962792	0.20962908965614646	0.2135499741391225	0.24875703870604113	0.21148323381791292	0.24481896882775472	0.20738755981406548	0.25948477767431755	0.23343616874419154	0.23343616874419154	0.23343616874419154	0.23343616874419154	0.23343616874419154	0.23343616874419154	0.23343616874419154	0.23343616874419154	0.23343616874419154	0.23343616874419154	0.23343616874419154	0.23343616874419154	0.23343616874419154	0.23343616874419154	0.23343616874419154	0.23343616874419154	0.23343616874419154	0.23343616874419154	0.23343616874419154	0.23343616874419154	0.23343616874419154	0.23343616874419154	0.23343616874419154	0.23343616874419154	0.23343616874419154	0.23343616874419154	0.23343616874419154	0.23343616874419154	0.23343616874419154	0.23343616874419154
0.2235210366172409	0.23567647422920157	0.23784395771669645	0.23395042932286975	0.18079851925083187	0.158616755013182	0.11947952189788401	0.3367588854953207	0.11683748808312874	0.19323336141030323	0.2365598248185353	0.15951281916991142	0.061699822966044406	0.09806192968957339	0.1326074673393744	0.2669405238820081	0.21726449865376526	0.23065613085701747	0.08664784923900208	0.34660043243148736	0.2873362271937599	0.19180345167251858	0.2630914069140096	0.07590758594921858	0.18075879140325918	0.12175922769906125	0.12716943423026777	0.12446433096466453	0.12446433096466453	0.12446433096466453	0.12446433096466453	0.12446433096466453	0.12446433096466453	0.12446433096466453	0.12446433096466453	0.12446433096466453	0.12446433096466453	0.12446433096466453	0.12446433096466453	0.12446433096466453	0.12446433096466453	0.12446433096466453	0.12446433096466453	0.12446433096466453	0.12446433096466453	0.12446433096466453	0.12446433096466453	0.12446433096466453	0.12446433096466453	0.12446433096466453
0.276242150203677	0.33565997162756267	0.3051943012353025	0.4352071263654882	0.3314674369118061	0.3226293020855881	0.2905035323916415	0.31177822067151223	0.3091501556413882	0.3431522633255646	0.2623934105809353	0.4153041795332675	0.32036866850097	0.3176732004632834	0.2948919060526247	0.3323254301018876	0.22634248651144392	0.3045751007029384	0.3086912630958284	0.301880063609419	0.2738434711197071	0.41491939097907954	0.23740816469125542	0.3561932850642686	0.29680072487776205	0.29680072487776205	0.29680072487776205	0.29680072487776205	0.29680072487776205	0.29680072487776205	0.29680072487776205	0.29680072487776205	0.29680072487776205	0.29680072487776205	0.29680072487776205	0.29680072487776205	0.29680072487776205	0.29680072487776205	0.29680072487776205	0.29680072487776205	0.29680072487776205	0.29680072487776205	0.29680072487776205	0.29680072487776205	0.29680072487776205	0.29680072487776205	0.29680072487776205	0.29680072487776205	0.29680072487776205	0.29680072487776205
0.36693473756487494	0.5804403845051985	0.38800529260016736	0.4241785850598845	0.4452902765797249	0.3663389928795944	0.5031354428735588	0.3535901201497605	0.41064457411573374	0.40322710784214877	0.3579927271874237	0.39997043657690523	0.5412827679029639	0.6042610902347416	0.4021694064685791	0.40043674963101006	0.36824205087304596	0.34453485044353327	0.510490053918931	0.4703051997488856	0.49237287892163917	0.5250908787313793	0.339460136587149	0.5541488341892887	0.4840621700571311	0.5289557842551753	0.5065089771561532	0.5065089771561532	0.5065089771561532	0.5065089771561532	0.5065089771561532	0.5065089771561532	0.5065089771561532	0.5065089771561532	0.5065089771561532	0.5065089771561532	0.5065089771561532	0.5065089771561532	0.5065089771561532	0.5065089771561532	0.5065089771561532	0.5065089771561532	0.5065089771561532	0.5065089771561532	0.5065089771561532	0.5065089771561532	0.5065089771561532	0.5065089771561532	0.5065089771561532	0.5065089771561532
0.08186268526440381	0.06257045080380141	0.0	0.10461742682024068	0.08251708110472775	0.03086814798966921	0.07091409130043656	0.060902141154875425	0.06139701394830285	0.09253597242892365	0.08251708110472775	0.06982262548964291	0.08333482843002928	0.12229915510317828	0.1511797691845564	0.07147519571610053	0.09577891417848156	0.06263892240282205	0.0012419084545191987	0.040045943310767336	0.12165688209512422	0.03086814798966921	0.06415164128935616	0.04750989463951268	0.04750989463951268	0.04750989463951268	0.04750989463951268	0.04750989463951268	0.04750989463951268	0.04750989463951268	0.04750989463951268	0.04750989463951268	0.04750989463951268	0.04750989463951268	0.04750989463951268	0.04750989463951268	0.04750989463951268	0.04750989463951268	0.04750989463951268	0.04750989463951268	0.04750989463951268	0.04750989463951268	0.04750989463951268	0.04750989463951268	0.04750989463951268	0.04750989463951268	0.04750989463951268	0.04750989463951268	0.04750989463951268	0.04750989463951268
0.1301726785692799	0.09310600072417433	0.03040816694525246	0.14353584272692432	0.04836494843505614	0.0887736226828515	0.033960959875801416	0.024054887418212198	0.11594122458309646	0.06001698347649174	0.032325147960047734	0.08281152697502941	0.030410766562255533	0.07698514493503333	0.02608087602852246	0.05168438822593051	0.032812206234677295	0.023427767776283998	0.03863175460029869	0.02186616558103683	0.04693327914510861	0.034399722363072725	0.034399722363072725	0.034399722363072725	0.034399722363072725	0.034399722363072725	0.034399722363072725	0.034399722363072725	0.034399722363072725	0.034399722363072725	0.034399722363072725	0.034399722363072725	0.034399722363072725	0.034399722363072725	0.034399722363072725	0.034399722363072725	0.034399722363072725	0.034399722363072725	0.034399722363072725	0.034399722363072725	0.034399722363072725	0.034399722363072725	0.034399722363072725	0.034399722363072725	0.034399722363072725	0.034399722363072725	0.034399722363072725	0.034399722363072725	0.034399722363072725	0.034399722363072725
0.07374300579045388	0.03888606203019081	0.04136783045002991	0.07287466492810116	0.03129484599067937	0.10888660484680923	0.03336463536624037	0.10126218088289589	0.10048203500568487	0.05307889212080712	0.08586335319488159	0.05186362723315521	0.027310554970373428	0.08055070761301679	0.06751226372911645	0.027575410047461436	0.11010444164065687	0.04760018848239247	0.08151693644664257	0.06617401480870107	0.0619359993868868	0.13416010882894622	0.05308015468852021	0.09140019787627511	0.033607225024033134	0.05006083007484863	0.03720066382744391	0.0950348072124675	0.051682792120832606	0.10912482105386283	0.09379686397693734	0.14168886141833117	0.124288804507739	0.1329888329630351	0.1329888329630351	0.1329888329630351	0.1329888329630351	0.1329888329630351	0.1329888329630351	0.1329888329630351	0.1329888329630351	0.1329888329630351	0.1329888329630351	0.1329888329630351	0.1329888329630351	0.1329888329630351	0.1329888329630351	0.1329888329630351	0.1329888329630351	0.1329888329630351
0.14692696261908098	0.0884652286597836	0.141460768071351	0.030859372634878503	0.09990799210936081	0.13942915478740137	0.07088705269026509	0.10142621550973555	0.03436263366981766	0.06764269201251719	0.11586914585646496	0.04105285891240849	0.10790534599187714	0.08551715132825198	0.09694466695604624	0.0890221874229287	0.16364009601750865	0.03232965307220581	0.20868750156477509	0.16544811753480182	0.10149753981160707	0.036461334538466984	0.09791293923542888	0.13901760681132475	0.02617387472491117	0.11444673679414068	0.07515836724879855	0.07160329753238508	0.09424861749346396	0.10694458973768481	0.08193856290670905	0.02989246725545832	0.07978344564066861	0.05483795644806346	0.05483795644806346	0.05483795644806346	0.05483795644806346	0.05483795644806346	0.05483795644806346	0.05483795644806346	0.05483795644806346	0.05483795644806346	0.05483795644806346	0.05483795644806346	0.05483795644806346	0.05483795644806346	0.05483795644806346	0.05483795644806346	0.05483795644806346	0.05483795644806346
0.5394113914134503	0.6477145853150741	0.6088481911442539	0.722971562046651	0.5438724415136478	0.46712160287868076	0.4987432115845972	0.5867951676904589	0.49000040281105367	0.531483485847282	0.5550002814201241	0.596595248861325	0.5537350959296055	0.45672380086046166	0.560649569238637	0.5979846935350198	0.5109729699826133	0.49083502613901997	0.5112327374710379	0.4872817296744945	0.47247269604506814	0.47987721285978135	0.47987721285978135	0.47987721285978135	0.47987721285978135	0.47987721285978135	0.47987721285978135	0.47987721285978135	0.47987721285978135	0.47987721285978135	0.47987721285978135	0.47987721285978135	0.47987721285978135	0.47987721285978135	0.47987721285978135	0.47987721285978135	0.47987721285978135	0.47987721285978135	0.47987721285978135	0.47987721285978135	0.47987721285978135	0.47987721285978135	0.47987721285978135	0.47987721285978135	0.47987721285978135	0.47987721285978135	0.47987721285978135	0.47987721285978135	0.47987721285978135	0.47987721285978135
0.18946244018348576	0.20801660649793297	0.20067909329937345	0.21079291032105507	0.18368160062993047	0.24495866367637548	0.24330345937226275	0.18050114997168745	0.2385084166078834	0.19943417194462287	0.23936581129470727	0.11484828043349152	0.17030455731031338	0.20604891759430907	0.21467840468283603	0.21692349492928312	0.21800789561546902	0.22161765190035848	0.16529506722192047	0.2975963942723427	0.21368544544896512	0.6051401805534129	0.18281457882417237	0.1972945907277365	0.19005458477595447	0.19005458477595447	0.19005458477595447	0.19005458477595447	0.19005458477595447	0.19005458477595447	0.19005458477595447	0.19005458477595447	0.19005458477595447	0.19005458477595447	0.19005458477595447	0.19005458477595447	0.19005458477595447	0.19005458477595447	0.19005458477595447	0.19005458477595447	0.19005458477595447	0.19005458477595447	0.19005458477595447	0.19005458477595447	0.19005458477595447	0.19005458477595447	0.19005458477595447	0.19005458477595447	0.19005458477595447	0.19005458477595447
0.363296391913777	0.4101844523036965	0.397694881514905	0.36786715281464344	0.23425926366536323	0.3574426611631364	0.24066266122692936	0.49550398247677435	0.39094703093429095	0.28239948992196784	0.3881064584094764	0.33891178921763737	0.2800986553952097	0.2544166560721818	0.3047077523072599	0.3516204333147194	0.28582472781623247	0.37927743003520675	0.23957780757702007	0.37488889022702665	0.44048038829401276	0.2795001293270701	0.36136647369045966	0.31881331361595827	0.32990730398261153	0.31873267840067254	0.324319991191642	0.324319991191642	0.324319991191642	0.324319991191642	0.324319991191642	0.324319991191642	0.324319991191642	0.324319991191642	0.324319991191642	0.324319991191642	0.324319991191642	0.324319991191642	0.324319991191642	0.324319991191642	0.324319991191642	0.324319991191642	0.324319991191642	0.324319991191642	0.324319991191642	0.324319991191642	0.324319991191642	0.324319991191642	0.324319991191642	0.324319991191642
0.14300941463077527	0.22585796654306609	0.15575969689123642	0.1315545514750077	0.1670171696649031	0.14921428155711766	0.17915187572644192	0.1435335338140186	0.11362020165677172	0.17042559125786566	0.25479010254338735	0.17614300026713778	0.11648515562900143	0.146191273205261	0.09613103022901626	0.11242326654593154	0.17411460392253755	0.13764452458019816	0.12351206554617906	0.14735130065335952	0.1354316830997693	0.1354316830997693	0.1354316830997693	0.1354316830997693	0.1354316830997693	0.1354316830997693	0.1354316830997693	0.1354316830997693	0.1354316830997693	0.1354316830997693	0.1354316830997693	0.1354316830997693	0.1354316830997693	0.1354316830997693	0.1354316830997693	0.1354316830997693	0.1354316830997693	0.1354316830997693	0.1354316830997693	0.1354316830997693	0.1354316830997693	0.1354316830997693	0.1354316830997693	0.1354316830997693	0.1354316830997693	0.1354316830997693	0.1354316830997693	0.1354316830997693	0.1354316830997693	0.1354316830997693
0.1706106447118773	0.18716566366419526	0.20997806049552778	0.12715086296125294	0.14122397993700922	0.10267866955185657	0.14324780674831272	0.12903730697240795	0.1515254890580556	0.12297154722409746	0.10518190905966081	0.11579234712286464	0.1443811661936382	0.18011882384342928	0.1612105805181784	0.09877267785808201	0.14049078939440587	0.17033364535883747	0.16698137469188853	0.12061580369128115	0.15123858325387707	0.12831219518656176	0.1397753892202194	0.1397753892202194	0.1397753892202194	0.1397753892202194	0.1397753892202194	0.1397753892202194	0.1397753892202194	0.1397753892202194	0.1397753892202194	0.1397753892202194	0.1397753892202194	0.1397753892202194	0.1397753892202194	0.1397753892202194	0.1397753892202194	0.1397753892202194	0.1397753892202194	0.1397753892202194	0.1397753892202194	0.1397753892202194	0.1397753892202194	0.1397753892202194	0.1397753892202194	0.1397753892202194	0.1397753892202194	0.1397753892202194	0.1397753892202194	0.1397753892202194
0.541364324848987	0.5010636898615827	0.6065189580859357	0.4728179891904381	0.5666096397074879	0.4210072782172502	0.4886844131995582	0.34316641120108987	0.3461922920257758	0.4068187206357849	0.47322994544939845	0.3036153866845467	0.5139829265346463	0.45751116188914936	0.4642654816140222	0.5224632348626856	0.5368304738170055	0.5649233215817157	0.42932293059303583	0.5482786278885219	0.48880077924077886	0.48880077924077886	0.48880077924077886	0.48880077924077886	0.48880077924077886	0.48880077924077886	0.48880077924077886	0.48880077924077886	0.48880077924077886	0.48880077924077886	0.48880077924077886	0.48880077924077886	0.48880077924077886	0.48880077924077886	0.48880077924077886	0.48880077924077886	0.48880077924077886	0.48880077924077886	0.48880077924077886	0.48880077924077886	0.48880077924077886	0.48880077924077886	0.48880077924077886	0.48880077924077886	0.48880077924077886	0.48880077924077886	0.48880077924077886	0.48880077924077886	0.48880077924077886	0.48880077924077886
0.5043152967150254	0.5918988000714422	0.40166621091990184	0.36692328859564	0.4163144962889375	0.45516974574369945	0.5872763290249209	0.4363738840648368	0.46723711393746103	0.4013618731535171	0.3340504581916327	0.5315738247631018	0.4791791865206263	0.502202709611043	0.6222881871308764	0.5924327200438669	0.43390566043477113	0.3566815947103431	0.4991977399784259	0.47994334863812155	0.5262594565900143	0.5154542062346288	0.3780858696651035	0.44677003794986614	0.44677003794986614	0.44677003794986614	0.44677003794986614	0.44677003794986614	0.44677003794986614	0.44677003794986614	0.44677003794986614	0.44677003794986614	0.44677003794986614	0.44677003794986614	0.44677003794986614	0.44677003794986614	0.44677003794986614	0.44677003794986614	0.44677003794986614	0.44677003794986614	0.44677003794986614	0.44677003794986614	0.44677003794986614	0.44677003794986614	0.44677003794986614	0.44677003794986614	0.44677003794986614	0.44677003794986614	0.44677003794986614	0.44677003794986614
0.5750576135733334	0.4872767499201007	0.5111233967475578	0.4246226352503881	0.492225130221443	0.5130068159119232	0.3791897439651116	0.3780011442645476	0.38784267414375384	0.5007520529337054	0.4642590386396034	0.43084098629490225	0.4362215202768331	0.3380808333380176	0.46452435262974023	0.5801952903228664	0.48420601383799095	0.4410673208611608	0.4621908440877311	0.4488785300516277	0.5113160180846922	0.49783029714619487	0.5045731576154435	0.5045731576154435	0.5045731576154435	0.5045731576154435	0.5045731576154435	0.5045731576154435	0.5045731576154435	0.5045731576154435	0.5045731576154435	0.5045731576154435	0.5045731576154435	0.5045731576154435	0.5045731576154435	0.5045731576154435	0.5045731576154435	0.5045731576154435	0.5045731576154435	0.5045731576154435	0.5045731576154435	0.5045731576154435	0.5045731576154435	0.5045731576154435	0.5045731576154435	0.5045731576154435	0.5045731576154435	0.5045731576154435	0.5045731576154435	0.5045731576154435
0.07362245023065325	0.13904701553853588	0.11769544729156116	0.07803655640328243	0.018300210043165784	0.03870693242710688	0.001960024498274082	0.07607653190500836	0.118926078003421	0.000980012249137041	0.0	0.053231124607374745	0.135369888513067	0.06891529771434557	0.12312643481696628	0.10300549703574245	0.04701716498139705	0.02745115784026803	0.025779966767106716	0.05011491359188468	0.051502748517871226	0.044172528212718096	0.05127657738703867	0.12987984608467062	0.1075727129204491	0.051502748517871226	0.025779966767106716	0.06579310177196766	0.07346386324063776	0.0474577253426985	0.040085216190125346	0.04377147076641193	0.04377147076641193	0.04377147076641193	0.04377147076641193	0.04377147076641193	0.04377147076641193	0.04377147076641193	0.04377147076641193	0.04377147076641193	0.04377147076641193	0.04377147076641193	0.04377147076641193	0.04377147076641193	0.04377147076641193	0.04377147076641193	0.04377147076641193	0.04377147076641193	0.04377147076641193	0.04377147076641193
0.4080260771696453	0.28887426322682636	0.26980927545128663	0.3066811538687675	0.31531813581813795	0.3521870217211545	0.3985170721909213	0.26677216063765885	0.21844372098249953	0.38179050725066804	0.3407438357984148	0.28900376357393737	0.26900895845771927	0.2410501318806434	0.1940803292580357	0.3193928803734236	0.30612054659994	0.2739837334225395	0.25705035412179905	0.2544501887550379	0.2595811811937387	0.3367790435284026	0.2832240066301578	0.31035204889612017	0.36047844706857746	0.33053965469837965	0.26071172210937277	0.2705025982463775	0.285110272689468	0.25355367266012674	0.33867410105138945	0.29611388685575807	0.29611388685575807	0.29611388685575807	0.29611388685575807	0.29611388685575807	0.29611388685575807	0.29611388685575807	0.29611388685575807	0.29611388685575807	0.29611388685575807	0.29611388685575807	0.29611388685575807	0.29611388685575807	0.29611388685575807	0.29611388685575807	0.29611388685575807	0.29611388685575807	0.29611388685575807	0.29611388685575807
0.5335240499235836	0.5014630142364708	0.4451341566544139	0.535075260479653	0.49838300254406454	0.3648992934421072	0.45936218535525114	0.38842683296136576	0.39409604327100495	0.3889086551713762	0.45722574250546427	0.4164141862444915	0.45634101794510873	0.4646547804594582	0.45445203517734734	0.3654232230413369	0.40064531311075224	0.36905877517830143	0.3559340927485147	0.3244102082117424	0.36446740328103244	0.3444388057463874	0.3444388057463874	0.3444388057463874	0.3444388057463874	0.3444388057463874	0.3444388057463874	0.3444388057463874	0.3444388057463874	0.3444388057463874	0.3444388057463874	0.3444388057463874	0.3444388057463874	0.3444388057463874	0.3444388057463874	0.3444388057463874	0.3444388057463874	0.3444388057463874	0.3444388057463874	0.3444388057463874	0.3444388057463874	0.3444388057463874	0.3444388057463874	0.3444388057463874	0.3444388057463874	0.3444388057463874	0.3444388057463874	0.3444388057463874	0.3444388057463874	0.3444388057463874
0.0	0.6638816712991041	0.0	0.01062218171977658	0.003691066234250318	0.0	0.2794245602247734	0.0	0.0	0.5301131903728296	0.4182980479543448	0.27635331240174216	0.0	0.44703397803106204	0.11181514241848473	0.0	0.0	0.2794245602247734	0.2794245602247734	0.0	0.5482269387297702	0.2741134693648851	0.2741134693648851	0.2741134693648851	0.2741134693648851	0.2741134693648851	0.2741134693648851	0.2741134693648851	0.2741134693648851	0.2741134693648851	0.2741134693648851	0.2741134693648851	0.2741134693648851	0.2741134693648851	0.2741134693648851	0.2741134693648851	0.2741134693648851	0.2741134693648851	0.2741134693648851	0.2741134693648851	0.2741134693648851	0.2741134693648851	0.2741134693648851	0.2741134693648851	0.2741134693648851	0.2741134693648851	0.2741134693648851	0.2741134693648851	0.2741134693648851	0.2741134693648851
0.26489285859641126	0.3161739256215469	0.15072513771195933	0.24702699614532847	0.2228349480902384	0.26026955498159526	0.24763970732237872	0.32229807575705544	0.35212577951098617	0.2901409785141595	0.25783776583432383	0.26810981738433903	0.282476712738609	0.17472301952756458	0.36806460546799014	0.2715132117452496	0.2677778717296278	0.27148604288389866	0.235251986262526	0.2873826859648622	0.2254716607421703	0.20184191997846992	0.2194149380144268	0.33968494444442193	0.27233324830926087	0.28747303538016905	0.15826787430280082	0.18881801492596162	0.19873232600230406	0.19377517046413284	0.19377517046413284	0.19377517046413284	0.19377517046413284	0.19377517046413284	0.19377517046413284	0.19377517046413284	0.19377517046413284	0.19377517046413284	0.19377517046413284	0.19377517046413284	0.19377517046413284	0.19377517046413284	0.19377517046413284	0.19377517046413284	0.19377517046413284	0.19377517046413284	0.19377517046413284	0.19377517046413284	0.19377517046413284	0.19377517046413284
0.5249068570805488	0.3572362454893332	0.4621187928097259	0.3957987272707009	0.4674062134889517	0.4439670669595879	0.48624982417050033	0.42538705513570463	0.37244486504360663	0.3712409127826836	0.3406164508936082	0.40873163643461885	0.5137259593280594	0.5230390057486421	0.41634217285783187	0.44199102724329975	0.4219306057679838	0.4176830140998266	0.35449826405418366	0.48330373653603415	0.3676860168787395	0.3546796945893269	0.43485399614182185	0.5707628286934366	0.5740923077308359	0.4876972868286427	0.47539425502384086	0.4615960253386777	0.5607066856892259	0.3980540559931332	0.4323952474186977	0.604906822427807	0.4523127982169551	0.3557199421690365	0.5296388094276647	0.4426793757983506	0.4426793757983506	0.4426793757983506	0.4426793757983506	0.4426793757983506	0.4426793757983506	0.4426793757983506	0.4426793757983506	0.4426793757983506	0.4426793757983506	0.4426793757983506	0.4426793757983506	0.4426793757983506	0.4426793757983506	0.4426793757983506
0.3908518658649424	0.3439101367312495	0.31856138991830935	0.28388125462940433	0.29542622220249587	0.27572399023622546	0.28718287441434825	0.2682963220236802	0.31702077556847075	0.3557271900314676	0.32580716135968313	0.3733501066591544	0.3006397012354013	0.30373377902325116	0.2245839991058292	0.23006425136405126	0.26234545982171115	0.25032121807524826	0.3111198537046785	0.37269867271301266	0.3049100232078493	0.3290692940086136	0.22991570907632117	0.2562471920118121	0.24497120109619758	0.22899288457914135	0.2698722825529544	0.2677972976165892	0.23507044572378752	0.2511828367860633	0.2332663863468966	0.20971421171866927	0.2570077936285747	0.2607206660821368	0.22719620335432386	0.286598007548924	0.2697817731840962	0.28075656963859247	0.2680366329561552	0.27116554976930596	0.26960109136273064	0.26960109136273064	0.26960109136273064	0.26960109136273064	0.26960109136273064	0.26960109136273064	0.26960109136273064	0.26960109136273064	0.26960109136273064	0.26960109136273064
0.36059865969353405	0.35561408078597895	0.3766678723250158	0.34618818493972925	0.2727721744521531	0.35642945295972683	0.3203718963626278	0.24968757660904992	0.3162809227455715	0.3558970087079411	0.27347434415335264	0.2860817827929565	0.2394011319563916	0.26118182994616124	0.3192361262478341	0.28174979176738923	0.34395552377918487	0.24535701153717643	0.2504067170886967	0.30432613310506357	0.26442883474706247	0.2346135036407624	0.29451550956256345	0.24868131944054073	0.39847918186909653	0.32358025065481866	0.32358025065481866	0.32358025065481866	0.32358025065481866	0.32358025065481866	0.32358025065481866	0.32358025065481866	0.32358025065481866	0.32358025065481866	0.32358025065481866	0.32358025065481866	0.32358025065481866	0.32358025065481866	0.32358025065481866	0.32358025065481866	0.32358025065481866	0.32358025065481866	0.32358025065481866	0.32358025065481866	0.32358025065481866	0.32358025065481866	0.32358025065481866	0.32358025065481866	0.32358025065481866	0.32358025065481866
0.30256091842633304	0.23743162263701736	0.3860042814529994	0.31481686682293475	0.2866658126693446	0.3154622819849699	0.28326569440019955	0.3021331995846463	0.24496210394181234	0.3279715368112234	0.3192982785306057	0.2987092172852565	0.3160611284483505	0.28226744009464744	0.25209902241946425	0.29752650889339743	0.31454142415194547	0.26108504299170426	0.2911527178253552	0.2744441813557837	0.31825179888030775	0.24272857546798066	0.3416453356788718	0.327268775317026	0.299172913290248	0.3206402434129327	0.2682819439714968	0.2795649575156097	0.2762429958851192	0.29374419227165005	0.24128187189676562	0.26751303208420785	0.26751303208420785	0.26751303208420785	0.26751303208420785	0.26751303208420785	0.26751303208420785	0.26751303208420785	0.26751303208420785	0.26751303208420785	0.26751303208420785	0.26751303208420785	0.26751303208420785	0.26751303208420785	0.26751303208420785	0.26751303208420785	0.26751303208420785	0.26751303208420785	0.26751303208420785	0.26751303208420785
0.3100144430004356	0.21506806164495815	0.07702579059694427	0.4674291916870671	0.4745351685551442	0.18195501134256326	0.4574039315580479	0.28498787390877267	0.3862713216108583	0.21410637199672697	0.39340058957195284	0.7746473922684071	0.36144444352016325	0.13751087531489348	0.39852933463377954	0.41512632909117214	0.4271972003703822	0.21923511308198232	0.22219732960605265	0.5480877862629407	0.20595940186678086	0.2325108322503267	0.2437838659970521	0.49360806975218413	0.6366072774639474	0.11057924817750804	0.37359326282072775	0.37359326282072775	0.37359326282072775	0.37359326282072775	0.37359326282072775	0.37359326282072775	0.37359326282072775	0.37359326282072775	0.37359326282072775	0.37359326282072775	0.37359326282072775	0.37359326282072775	0.37359326282072775	0.37359326282072775	0.37359326282072775	0.37359326282072775	0.37359326282072775	0.37359326282072775	0.37359326282072775	0.37359326282072775	0.37359326282072775	0.37359326282072775	0.37359326282072775	0.37359326282072775
0.19631239062442674	0.23541950182307167	0.2015834420541503	0.285781423271826	0.21749830045706178	0.2854811330001123	0.20977383344067502	0.2832739778341768	0.1694249338868771	0.22782756691393524	0.20886264149460873	0.18252104962220178	0.20704373420042246	0.2791747989333403	0.2632884791528707	0.25302572147277186	0.2727610340428725	0.2153679524330872	0.23188918968880362	0.20080016571916628	0.23582168666520376	0.2336734384535656	0.21199464977645976	0.2228340441150127	0.2228340441150127	0.2228340441150127	0.2228340441150127	0.2228340441150127	0.2228340441150127	0.2228340441150127	0.2228340441150127	0.2228340441150127	0.2228340441150127	0.2228340441150127	0.2228340441150127	0.2228340441150127	0.2228340441150127	0.2228340441150127	0.2228340441150127	0.2228340441150127	0.2228340441150127	0.2228340441150127	0.2228340441150127	0.2228340441150127	0.2228340441150127	0.2228340441150127	0.2228340441150127	0.2228340441150127	0.2228340441150127	0.2228340441150127
0.11361191788841958	0.07139366967608934	0.14451890279476431	0.11460168807933509	0.0	0.01912462141351642	0.048927289701755645	0.036152101778232054	0.028475252726504856	0.052621409168639464	0.02581993870339584	0.07162019148611841	0.055050709817780846	0.07271627061182025	0.04515979019475791	0.09323326095328272	0.05163987740679168	0.08122731534604566	0.03425760366864694	0.05681455420532502	0.1339690778895425	0.0641151634801723	0.0641175456388132	0.036152101778232054	0.04585752646464959	0.0	0.08410915145032334	0.0847955959880316	0.007331473687902056	0.04578652858317658	0.06686049195829148	0.05632351027073403	0.05632351027073403	0.05632351027073403	0.05632351027073403	0.05632351027073403	0.05632351027073403	0.05632351027073403	0.05632351027073403	0.05632351027073403	0.05632351027073403	0.05632351027073403	0.05632351027073403	0.05632351027073403	0.05632351027073403	0.05632351027073403	0.05632351027073403	0.05632351027073403	0.05632351027073403	0.05632351027073403
0.13985304489164954	0.014548549492177688	0.18806602413733847	0.0	0.0	0.0	0.038967657361241186	0.13708098293824705	0.0	0.0	0.0	0.06496365576389429	0.12874044411579397	0.0	0.17294753971778598	0.025995998402653108	0.0	0.05828281472380275	0.0	0.0	0.0	0.0	0.06481955364964144	0.0	0.06496365576389429	0.0	0.014548549492177688	0.025995998402653108	0.06496365576389429	0.06496365576389429	0.0	0.0	0.12992731152778858	0.0	0.0	0.017162211748710098	0.025995998402653108	0.0	0.012997999201326554	0.012997999201326554	0.012997999201326554	0.012997999201326554	0.012997999201326554	0.012997999201326554	0.012997999201326554	0.012997999201326554	0.012997999201326554	0.012997999201326554	0.012997999201326554	0.012997999201326554
0.09416414746645674	0.3997024995066193	0.24622597000016078	0.23389947249693668	0.1506454995653451	0.16795512792499345	0.22958103255622592	0.16269625084285466	0.33545124124327264	0.11008687445258207	0.20011252456687523	0.19586400269513687	0.2095958504061045	0.14941282841611797	0.250646489422765	0.33003913141174773	0.3536036069397996	0.10225121280719567	0.11919846491107022	0.12499776467014796	0.13694733209310248	0.17502936963925764	0.3115729534333362	0.20540615318292801	0.09173213926152558	0.15509969944440843	0.1367449643839924	0.3342185700069518	0.2862487188976294	0.3867561455381706	0.09256462097516212	0.15961809264108687	0.17006851624457608	0.10540516232393139	0.1575520404929523	0.24130738662759585	0.000501373769160641	0.1014462874743699	0.10726553602927288	0.09112958163780992	0.3762700709413092	0.1954214535745381	0.2537626243661858	0.2337523887222997	0.24375750654424272	0.24375750654424272	0.24375750654424272	0.24375750654424272	0.24375750654424272	0.24375750654424272
0.16656843807591648	0.12330197478640044	0.11807638585251433	0.05108514810361725	0.0725233422775307	0.13014313972794822	0.16995044807102672	0.07150761538600219	0.050451845160686855	0.0633859501270508	0.05740730251950066	0.18814295168341066	0.1391681485378162	0.07298814726311208	0.10521679507003892	0.07609442662234167	0.11665034620426838	0.14229700847059937	0.02762181461556278	0.08890263711336377	0.10213890077874864	0.04408008219955084	0.08446750356743613	0.14702183712431527	0.07957240489847252	0.06913896926352789	0.1057445843486779	0.08202434331607886	0.11140180997501316	0.04377179458357499	0.18931309906070304	0.09140125825916363	0.042924565704401	0.16616097904235388	0.22230094602774364	0.1439457517262883	0.13712562518680724	0.10886898459874894	0.11135781305645082	0.13590929194620213	0.1426301363603157	0.17276248232068872	0.1421285102748931	0.3864683756656332	0.15377497018325226	0.2701216729244428	0.2701216729244428	0.2701216729244428	0.2701216729244428	0.2701216729244428
0.35842437411940786	0.3219345682816355	0.1383220306230778	0.12121275290124547	0.18286109221170366	0.2926459112635919	0.3014058418189163	0.1646214159432886	0.10927798998416366	0.1895700099566955	0.2040759608901142	0.1380515372866633	0.08203896924795356	0.20510519645628145	0.20778630375710322	0.14844141835572383	0.11569602734182105	0.11215012249227568	0.1849962973898367	0.15665851608846978	0.1935741185579469	0.24221694194969717	0.1345055735158644	0.1105092768043901	0.06152421654059163	0.12573534702296907	0.18564197112840183	0.26511469319573744	0.1594230635195629	0.23659357709367074	0.05586347624749976	0.26644116011743113	0.17780157027428398	0.15547802401795635	0.1750878813833047	0.12588520804800382	0.2021712887913704	0.11554310850374866	0.14397955650937552	0.12976133250656208	0.12976133250656208	0.12976133250656208	0.12976133250656208	0.12976133250656208	0.12976133250656208	0.12976133250656208	0.12976133250656208	0.12976133250656208	0.12976133250656208	0.12976133250656208
0.24069450164247835	0.5657134931361483	0.1618515793552442	0.48865735221654605	0.1505907331870565	0.3107833491004888	0.5211164871199752	0.20390059425980048	0.481408647767778	0.34265462101378924	0.34265462101378924	0.34265462101378924	0.34265462101378924	0.34265462101378924	0.34265462101378924	0.34265462101378924	0.34265462101378924	0.34265462101378924	0.34265462101378924	0.34265462101378924	0.34265462101378924	0.34265462101378924	0.34265462101378924	0.34265462101378924	0.34265462101378924	0.34265462101378924	0.34265462101378924	0.34265462101378924	0.34265462101378924	0.34265462101378924	0.34265462101378924	0.34265462101378924	0.34265462101378924	0.34265462101378924	0.34265462101378924	0.34265462101378924	0.34265462101378924	0.34265462101378924	0.34265462101378924	0.34265462101378924	0.34265462101378924	0.34265462101378924	0.34265462101378924	0.34265462101378924	0.34265462101378924	0.34265462101378924	0.34265462101378924	0.34265462101378924	0.34265462101378924	0.34265462101378924
0.0	0.0	0.0	0.0	0.0	0.0	0.012805761838777236	0.0	0.0	0.0	0.012805761838777236	0.05718158393288833	0.0	0.0	0.04437582209411109	0.0	0.0	0.0	0.08006349147182192	0.0	0.04003174573591096	0.04003174573591096	0.04003174573591096	0.04003174573591096	0.04003174573591096	0.04003174573591096	0.04003174573591096	0.04003174573591096	0.04003174573591096	0.04003174573591096	0.04003174573591096	0.04003174573591096	0.04003174573591096	0.04003174573591096	0.04003174573591096	0.04003174573591096	0.04003174573591096	0.04003174573591096	0.04003174573591096	0.04003174573591096	0.04003174573591096	0.04003174573591096	0.04003174573591096	0.04003174573591096	0.04003174573591096	0.04003174573591096	0.04003174573591096	0.04003174573591096	0.04003174573591096	0.04003174573591096
0.08846789266942398	0.03979979061148958	0.16494883791142997	0.19475154798217092	0.00014717933697601789	0.06382862323842428	0.026551128890578413	0.0	0.11711332818851312	0.19237643105550326	0.029073425154222125	0.0025222962636437148	0.06382862323842428	0.02669830822755443	0.06635091950206799	0.003251581180162588	0.06382862323842428	0.051491693602964	0.051491693602964	0.006823506787676718	0.051491693602964	0.0	0.0	0.0731744262897447	0.06708020441858686	0.15673067226449106	0.0	0.12587833221645928	0.0	0.051491693602964	0.006823506787676718	0.029718451798207972	0.018270979292942344	0.018270979292942344	0.018270979292942344	0.018270979292942344	0.018270979292942344	0.018270979292942344	0.018270979292942344	0.018270979292942344	0.018270979292942344	0.018270979292942344	0.018270979292942344	0.018270979292942344	0.018270979292942344	0.018270979292942344	0.018270979292942344	0.018270979292942344	0.018270979292942344	0.018270979292942344
0.1510309486136378	0.17350722056260023	0.20241368758573525	0.03999881662912403	0.18915685193999932	0.15723571820320634	0.08405813713028415	0.1333379057575351	0.11113789387334244	0.03958974546298061	0.15321987623832464	0.14311966822186234	0.08498042608836134	0.13165571132128917	0.171075825433086	0.21035530572705044	0.09743344670831758	0.12317967999046127	0.18768106786019653	0.23574765633155403	0.2007092357671124	0.09856982839375093	0.20009934882840025	0.1493345886110756	0.1493345886110756	0.1493345886110756	0.1493345886110756	0.1493345886110756	0.1493345886110756	0.1493345886110756	0.1493345886110756	0.1493345886110756	0.1493345886110756	0.1493345886110756	0.1493345886110756	0.1493345886110756	0.1493345886110756	0.1493345886110756	0.1493345886110756	0.1493345886110756	0.1493345886110756	0.1493345886110756	0.1493345886110756	0.1493345886110756	0.1493345886110756	0.1493345886110756	0.1493345886110756	0.1493345886110756	0.1493345886110756	0.1493345886110756
0.323957278311694	0.33462811062817277	0.4732143859873425	0.4222730805018265	0.2924873973527465	0.3300020448459593	0.540374973147739	0.18009426558998554	0.32113694613367605	0.31110551203247694	0.3457492451990929	0.3284273786157849	0.3284273786157849	0.3284273786157849	0.3284273786157849	0.3284273786157849	0.3284273786157849	0.3284273786157849	0.3284273786157849	0.3284273786157849	0.3284273786157849	0.3284273786157849	0.3284273786157849	0.3284273786157849	0.3284273786157849	0.3284273786157849	0.3284273786157849	0.3284273786157849	0.3284273786157849	0.3284273786157849	0.3284273786157849	0.3284273786157849	0.3284273786157849	0.3284273786157849	0.3284273786157849	0.3284273786157849	0.3284273786157849	0.3284273786157849	0.3284273786157849	0.3284273786157849	0.3284273786157849	0.3284273786157849	0.3284273786157849	0.3284273786157849	0.3284273786157849	0.3284273786157849	0.3284273786157849	0.3284273786157849	0.3284273786157849	0.3284273786157849
0.5810981088551942	0.42699087350029424	0.46233126363335086	0.4285331073785632	0.4912560237551743	0.3802857573140135	0.4559336405768052	0.4486414079837024	0.442503692423968	0.3631143161732405	0.39615134656325707	0.4243809726461382	0.3011111703185921	0.395173852826718	0.24646997095397594	0.2826337117342981	0.26784991649805956	0.39536789858093696	0.41101825757379007	0.3177990987134481	0.41812172320954666	0.5349435885450659	0.42962386433902894	0.3699327527431502	0.4768611764261913	0.4399174634731435	0.43330012464691514	0.3535478491841453	0.39342398691553027	0.39342398691553027	0.39342398691553027	0.39342398691553027	0.39342398691553027	0.39342398691553027	0.39342398691553027	0.39342398691553027	0.39342398691553027	0.39342398691553027	0.39342398691553027	0.39342398691553027	0.39342398691553027	0.39342398691553027	0.39342398691553027	0.39342398691553027	0.39342398691553027	0.39342398691553027	0.39342398691553027	0.39342398691553027	0.39342398691553027	0.39342398691553027
0.07697479143177528	0.07261497602961962	0.05153262163763958	0.12623130732096202	0.033002492755749076	0.0	0.17170616424548119	0.02711780210013145	0.006769142633938685	0.09995957321678688	0.06830365240332013	0.018197902044892626	0.030226260846439208	0.036995403480377886	0.05139852610244494	0.09884832583401885	0.05930348584877804	0.03015921307884188	0.1853047000365564	0.04754388048361553	0.10346730679853429	0.10603340490730304	0.003175506513905073	0.045097899324892964	0.1259667229069271	0.0	0.012095406569143896	0.004257494590408116	0.02907722500233884	0.08224405985780466	0.05701183610957277	0.06762093901797897	0.062316387563775874	0.062316387563775874	0.062316387563775874	0.062316387563775874	0.062316387563775874	0.062316387563775874	0.062316387563775874	0.062316387563775874	0.062316387563775874	0.062316387563775874	0.062316387563775874	0.062316387563775874	0.062316387563775874	0.062316387563775874	0.062316387563775874	0.062316387563775874	0.062316387563775874	0.062316387563775874
0.2131409213167945	0.12639604571662472	0.1464423524562421	0.05332388029493239	0.12733878418704878	0.029403845373675446	0.15913286979231012	0.2443631200768464	0.1338366601300669	0.09489128218657904	0.08027887065090505	0.07795874147936786	0.14374489224874162	0.06924340707156072	0.07509358081492945	0.07692113526236762	0.05338302170100252	0.060470920043409135	0.16380285866973882	0.13755225075388025	0.13834038984497382	0.18275488180261307	0.12861151796642828	0.06937586186550912	0.1703476914737423	0.033587255358609736	0.10766130017319166	0.08543030233638552	0.2757601868739264	0.15098854212025165	0.1784133354561376	0.21860508805591902	0.18448821862077058	0.2205755404585953	0.19009650156601868	0.30368558218480474	0.24689104187541172	0.24689104187541172	0.24689104187541172	0.24689104187541172	0.24689104187541172	0.24689104187541172	0.24689104187541172	0.24689104187541172	0.24689104187541172	0.24689104187541172	0.24689104187541172	0.24689104187541172	0.24689104187541172	0.24689104187541172
0.3518103284023289	0.26036203527788876	0.3147878097314342	0.3150953259726629	0.2812047398543875	0.17583368752436	0.23964771365696727	0.2833926537014861	0.28730772631567386	0.24941783422997613	0.26303595379819367	0.26687795252935337	0.29810987171990944	0.31153090276487233	0.30979327527830913	0.3405005868071842	0.42835874593370116	0.4158205892358941	0.2793028865495732	0.3544870453074008	0.3258378020152755	0.33106958811477405	0.2428142332739336	0.33919954583158846	0.35610726231803963	0.2509733641202619	0.2900976717895973	0.41230062743359824	0.2655866951854201	0.31704817630994997	0.3341891077736329	0.3256186420417915	0.3256186420417915	0.3256186420417915	0.3256186420417915	0.3256186420417915	0.3256186420417915	0.3256186420417915	0.3256186420417915	0.3256186420417915	0.3256186420417915	0.3256186420417915	0.3256186420417915	0.3256186420417915	0.3256186420417915	0.3256186420417915	0.3256186420417915	0.3256186420417915	0.3256186420417915	0.3256186420417915
0.19476084669990507	0.20724244305559764	0.27189352367865066	0.17372930045274118	0.18402615713928433	0.11856358183062968	0.20747647167964983	0.10019146644625346	0.18624328950820307	0.05764232518930655	0.3086199906778215	0.19838955628904825	0.2320476040024938	0.1829189325179653	0.1632443574921939	0.11945347116723971	0.20624870010751098	0.15428141327156655	0.1525410925757032	0.14976914827410365	0.057385026825584225	0.17031853478664075	0.14741537714680197	0.11033831339362184	0.1216554951594199	0.03659355325935379	0.16329798200444698	0.15709909246994985	0.1451295402927588	0.08844677593048633	0.14715417455868313	0.10525875395833278	0.1222263833903926	0.08829053573265537	0.09658325767785947	0.1340062356142406	0.0877667716626724	0.11088650363845651	0.11088650363845651	0.11088650363845651	0.11088650363845651	0.11088650363845651	0.11088650363845651	0.11088650363845651	0.11088650363845651	0.11088650363845651	0.11088650363845651	0.11088650363845651	0.11088650363845651	0.11088650363845651
0.0248064873988155	0.0029233682007728857	0.0	0.0	0.0	0.0	0.0	0.0	0.1929946651312806	0.08494921455460316	0.030894103789037144	0.02842646372312465	0.05048684768210333	0.08158784986409576	0.06213838870204697	0.045477731625601925	0.05940079545659918	0.034273200124670423	0.02765829091713051	0.035168043623418875	0.0	0.02842646372312465	0.05399261471049092	0.08527939087086278	0.08096028279518863	0.12324737033292395	0.0	0.08469699234175924	0.05263297297769555	0.13290592551869657	0.07795880493954122	0.0	0.03897940246977061	0.03897940246977061	0.03897940246977061	0.03897940246977061	0.03897940246977061	0.03897940246977061	0.03897940246977061	0.03897940246977061	0.03897940246977061	0.03897940246977061	0.03897940246977061	0.03897940246977061	0.03897940246977061	0.03897940246977061	0.03897940246977061	0.03897940246977061	0.03897940246977061	0.03897940246977061
0.2082099395710119	0.005572834855079232	0.054069340327314565	0.07381416162251941	0.002059987770255555	0.0	0.10268604882192084	0.002059987770255555	0.012135697169609964	0.05371413116589884	0.05624953111994107	0.002059987770255555	0.0535939281435279	0.03262514032896699	0.00012020302237094563	0.0535939281435279	0.042053846180075544	0.0541895433496855	0.0	0.0	0.0	0.0	0.07587414939277497	0.032504937306596045	0.0541895433496855	0.0005956152061576102	0.04861670849460628	0.0541895433496855	0.108379086699371	0.0005956152061576102	0.05624953111994107	0.02842257316304934	0.02842257316304934	0.02842257316304934	0.02842257316304934	0.02842257316304934	0.02842257316304934	0.02842257316304934	0.02842257316304934	0.02842257316304934	0.02842257316304934	0.02842257316304934	0.02842257316304934	0.02842257316304934	0.02842257316304934	0.02842257316304934	0.02842257316304934	0.02842257316304934	0.02842257316304934	0.02842257316304934
0.10961278480481525	0.03821434969129586	0.0803940557742938	0.1353721543697778	0.01532485945616417	0.09474789154987534	0.11751567390542239	0.11481170982137609	0.09644451889189751	0.06869526388543093	0.02438665671322769	0.08539830652489758	0.11751567350953594	0.12439889252632697	0.09674917313798775	0.18630036533457264	0.06228589364911217	0.08225160894013248	0.019964282257486907	0.035866577557600345	0.024920289286443312	0.06042647938337982	0.0986923661379772	0.06308664019669247	0.09723480696786015	0.040245148742607484	0.04430713569998095	0.1350258505883393	0.021288203547624177	0.12904122019158834	0.07942303226337678	0.10311474061256974	0.059024653239319005	0.0670000699351251	0.11645260404308336	0.11886886837796891	0.09290867541069989	0.07763220364688785	0.040245148742607484	0.08662874709160621	0.06343694791710686	0.06343694791710686	0.06343694791710686	0.06343694791710686	0.06343694791710686	0.06343694791710686	0.06343694791710686	0.06343694791710686	0.06343694791710686	0.06343694791710686
0.10240418584724052	0.08817388716487251	0.13204170165149437	0.08066479879162006	0.08363197535799649	0.06707279636809989	0.10071400289162546	0.07978286509412798	0.1324729507062798	0.1618277492602987	0.07612653010483245	0.09194609415650062	0.09524470757567606	0.05825357982469574	0.04789857932299102	0.03918551555620523	0.054378404902492565	0.09637989931010323	0.10250625201489032	0.048938649875455556	0.07954187416795251	0.06708034145290333	0.03360275342999312	0.061316502659201896	0.10548250218361734	0.036382585245112536	0.12414553434497383	0.08729540924841385	0.04163640758914815	0.020828918956292422	0.059700861756938346	0.022437562524699146	0.0983788825561565	0.08874815345913796	0.08656216793317972	0.08765516069615883	0.08765516069615883	0.08765516069615883	0.08765516069615883	0.08765516069615883	0.08765516069615883	0.08765516069615883	0.08765516069615883	0.08765516069615883	0.08765516069615883	0.08765516069615883	0.08765516069615883	0.08765516069615883	0.08765516069615883	0.08765516069615883
0.22223964402307592	0.19463096089559248	0.05313670171376696	0.24091569612915867	0.14666227905583962	0.17549322257651706	0.20244667773106934	0.030927064074124336	0.12703326315617902	0.18373775500085654	0.18971905818174825	0.07535083860909761	0.08318465768866203	0.19716549334758462	0.13834405121861734	0.19506881609328638	0.2299727008288785	0.2076386185593997	0.18929319086400456	0.08072135480223286	0.18258516033017255	0.10090472848657824	0.1558278267300172	0.19603049568621622	0.1298276596389639	0.06802055802152482	0.22851862987661994	0.13349174883705212	0.043783370690271085	0.14492283865805963	0.09435310467416536	0.09435310467416536	0.09435310467416536	0.09435310467416536	0.09435310467416536	0.09435310467416536	0.09435310467416536	0.09435310467416536	0.09435310467416536	0.09435310467416536	0.09435310467416536	0.09435310467416536	0.09435310467416536	0.09435310467416536	0.09435310467416536	0.09435310467416536	0.09435310467416536	0.09435310467416536	0.09435310467416536	0.09435310467416536
0.1913064870943568	0.00399983003516061	0.09555441701187492	0.02356359913272579	0.10498517250696303	0.10406207579772611	0.10521856790189624	0.0	0.10521856790189624	0.1262281518436455	0.0	0.10406207579772611	0.0943979249077048	0.00399983003516061	0.10921839793705686	0.042104491980073495	0.0	0.0	0.0	0.00399983003516061	0.042104491980073495	0.001156492104170133	0.06311407592182275	0.0	0.0	0.03838407216207785	0.0	0.0	0.0	0.0	0.10521856790189624	0.0	0.0	0.0	0.0	0.0	0.0	0.0	0.0	0.0	0.0	0.0	0.0	0.0	0.0	0.0	0.0	0.0	0.0	0.0
0.11571771667090167	0.11761954958273017	0.14495957707018584	0.03665927240926919	0.08152503476990873	0.0383891942032846	0.004365178872863201	0.01999155943843554	0.11715283694299419	0.07720266960776727	0.04348807804488928	0.05272823618234153	0.05357963512283398	0.04288088777540049	0.057859188674751545	0.053708073104252414	0.0429237004358733	0.06515690512111082	0.030877937110018298	0.022231386391113574	0.07917910162881985	0.030877936907338675	0.04844868263042395	0.05764704865455325	0.13703829063522896	0.04757590062178755	0.06926713131330291	0.05591712706321745	0.05431334011000087	0.05017860422175975	0.039335039210649805	0.04257108276749674	0.033545263023925624	0.07699052842676753	0.04430548507083605	0.06064800674880179	0.06064800674880179	0.06064800674880179	0.06064800674880179	0.06064800674880179	0.06064800674880179	0.06064800674880179	0.06064800674880179	0.06064800674880179	0.06064800674880179	0.06064800674880179	0.06064800674880179	0.06064800674880179	0.06064800674880179	0.06064800674880179
0.3042878466494183	0.38659649271963764	0.47616727702101047	0.3864470161054381	0.2782803381438938	0.3150330438787605	0.4227475122606713	0.30100390785719766	0.41906233500184387	0.2598039896466394	0.3626916100676658	0.3043331281207138	0.32496420562867984	0.27253767245036875	0.4443477229603573	0.2752141585413662	0.42885274017226876	0.41099250179222857	0.23820804626870873	0.32763868312662114	0.3375333138786604	0.2647701487101035	0.36910274878224103	0.4187034857863083	0.3573964818604909	0.3507473370351849	0.4137804161547101	0.5028035655873281	0.4568685308340813	0.35159021558977427	0.26476930863788045	0.30817976211382736	0.30817976211382736	0.30817976211382736	0.30817976211382736	0.30817976211382736	0.30817976211382736	0.30817976211382736	0.30817976211382736	0.30817976211382736	0.30817976211382736	0.30817976211382736	0.30817976211382736	0.30817976211382736	0.30817976211382736	0.30817976211382736	0.30817976211382736	0.30817976211382736	0.30817976211382736	0.30817976211382736
0.3927120433238136	0.34760922897336693	0.3293011194092498	0.3191402928933963	0.3144688557519743	0.3748802516180205	0.34155866464595014	0.38824973523587303	0.31654560111576413	0.3928797875951267	0.37074663999088914	0.33206605887900964	0.3277431155146345	0.3191446678655555	0.358995782628545	0.2515811908505713	0.3418923412428396	0.4482833821588276	0.34349094209367187	0.33876668294619633	0.33264030760330027	0.4005227220966355	0.36168793133570915	0.40953367812104524	0.345742168476891	0.36981577845340136	0.34486445238423025	0.400903717600679	0.41472651402448213	0.44395772058647576	0.379605479453489	0.2978680631158781	0.33873677128468355	0.33873677128468355	0.33873677128468355	0.33873677128468355	0.33873677128468355	0.33873677128468355	0.33873677128468355	0.33873677128468355	0.33873677128468355	0.33873677128468355	0.33873677128468355	0.33873677128468355	0.33873677128468355	0.33873677128468355	0.33873677128468355	0.33873677128468355	0.33873677128468355	0.33873677128468355
0.1981271564268035	0.096189817439767	0.11479049296768311	0.05648344262373942	0.07487254179898988	0.04950754121272273	0.10404916965741076	0.07014486977109073	0.047495712149154205	0.08324694801814836	0.04526152043629395	0.03906522298822449	0.0402575722041024	0.04483718433595468	0.07371372645077591	0.03349466396639374	0.05071119571343519	0.08961176337960793	0.07033884947746165	0.1384393580359979	0.1082004179649737	0.05074472960878737	0.03454158807063202	0.04344088776117204	0.13222902305611228	0.11598176124885315	0.06377279308512558	0.08987727716698936	0.08987727716698936	0.08987727716698936	0.08987727716698936	0.08987727716698936	0.08987727716698936	0.08987727716698936	0.08987727716698936	0.08987727716698936	0.08987727716698936	0.08987727716698936	0.08987727716698936	0.08987727716698936	0.08987727716698936	0.08987727716698936	0.08987727716698936	0.08987727716698936	0.08987727716698936	0.08987727716698936	0.08987727716698936	0.08987727716698936	0.08987727716698936	0.08987727716698936
0.08202740299415194	0.08342000007713443	0.19672688716603154	0.09334363985974696	0.0964784780633838	0.06559631709621659	0.08052410119072273	0.13204055461790368	0.09183607748576908	0.11265924544795897	0.08436291526772877	0.10097290173595391	0.1108092305543297	0.061195739739027075	0.07048050858955503	0.06892942790960817	0.031733958225290515	0.06219527030538044	0.06162373733085946	0.052371795571744914	0.08244329704714234	0.09333395901214096	0.06224265086727585	0.12174095788177933	0.05278205937445352	0.06940152287578576	0.06454248189091782	0.11167263827621497	0.04520486181054389	0.10121630571696838	0.0748748343224245	0.12639517552360538	0.031249524245110665	0.09630754876034556	0.07719520081544298	0.10933184997003412	0.0905501237972859	0.08407788468949066	0.11526778992139096	0.11569156876127211	0.037807775087185705	0.09437036621388152	0.12263671252133974	0.1079973197503126	0.08220279174410765	0.06341916888487327	0.12936651507770397	0.09639284198128861	0.09639284198128861	0.09639284198128861
0.23268086989423842	0.2678922172809853	0.31740691933179416	0.28359284916538297	0.42075274008081504	0.28011851177534003	0.3170906489693703	0.3703685964007708	0.4258565753516505	0.17190575665987107	0.005420105633259375	0.5397433525140101	0.0	0.6484655536831136	0.7779935393213916	0.14289626691111532	0.25166219329339556	0.0	0.1425799965486914	0.5132648633118861	0.4315929513473338	0.382213457457528	0.5291465559004477	0.5433121048894498	0.42388702794481464	0.5556571061391758	0.4596706455180616	0.42617284571407443	0.23752870534099763	0.2851599930973828	0.15881002053628104	0.3437822599122621	0.22268476458124403	0.2832335122467531	0.2832335122467531	0.2832335122467531	0.2832335122467531	0.2832335122467531	0.2832335122467531	0.2832335122467531	0.2832335122467531	0.2832335122467531	0.2832335122467531	0.2832335122467531	0.2832335122467531	0.2832335122467531	0.2832335122467531	0.2832335122467531	0.2832335122467531	0.2832335122467531
0.3469283124737677	0.0	1.28907133628448	0.737040483869189	0.3532608403929227	0.40073353098999465	0.585941047289372	0.29178253134894505	0.6456123807480229	0.15998412999367725	0.27474832257981585	0.3397857071839389	0.0005809744701154675	0.6241022735909438	0.026935052988761168	0.5776962230318371	0.8443943582343514	0.2590342854150949	1.1108978565566325	0.89367402441675	0.026935052988761168	1.3089843181656713	1.135481373706007	0.7869011245217032	0.755344375010533	1.0893535292477805	0.7101054308804279	0.9684195258837964	0.7729039115288137	0.6382577092480105	0.9825003080973325	0.9861182783436879	0.9843092932205103	0.9843092932205103	0.9843092932205103	0.9843092932205103	0.9843092932205103	0.9843092932205103	0.9843092932205103	0.9843092932205103	0.9843092932205103	0.9843092932205103	0.9843092932205103	0.9843092932205103	0.9843092932205103	0.9843092932205103	0.9843092932205103	0.9843092932205103	0.9843092932205103	0.9843092932205103
0.17528356897976982	0.23253216026503234	0.18095586929082338	0.163808078257638	0.1905217645608993	0.11790940420919706	0.15416381017735722	0.1787079175734184	0.19753420932016016	0.15264707902951966	0.14550600290790486	0.17418410701774345	0.22527986731943514	0.18528788974871419	0.16149897544482064	0.1673667013325233	0.18108408779306592	0.15049199933259066	0.22165711137596897	0.16258150911164582	0.21323333219027035	0.18790742065095808	0.18790742065095808	0.18790742065095808	0.18790742065095808	0.18790742065095808	0.18790742065095808	0.18790742065095808	0.18790742065095808	0.18790742065095808	0.18790742065095808	0.18790742065095808	0.18790742065095808	0.18790742065095808	0.18790742065095808	0.18790742065095808	0.18790742065095808	0.18790742065095808	0.18790742065095808	0.18790742065095808	0.18790742065095808	0.18790742065095808	0.18790742065095808	0.18790742065095808	0.18790742065095808	0.18790742065095808	0.18790742065095808	0.18790742065095808	0.18790742065095808	0.18790742065095808
0.17725908183148054	0.12234829052903476	0.12339339580576747	0.08704161189849528	0.12605876685357312	0.1060374841285815	0.11170097796663629	0.1366704434259552	0.0962945121595176	0.11669347018982341	0.0840011386984771	0.12850449554152332	0.11720448881796121	0.1048571333811469	0.09308247297208369	0.07764940788298243	0.14158033080325041	0.1453697682599453	0.11683563807455985	0.11433272272194249	0.1015142386686492	0.09032983566219657	0.0959220371654229	0.0959220371654229	0.0959220371654229	0.0959220371654229	0.0959220371654229	0.0959220371654229	0.0959220371654229	0.0959220371654229	0.0959220371654229	0.0959220371654229	0.0959220371654229	0.0959220371654229	0.0959220371654229	0.0959220371654229	0.0959220371654229	0.0959220371654229	0.0959220371654229	0.0959220371654229	0.0959220371654229	0.0959220371654229	0.0959220371654229	0.0959220371654229	0.0959220371654229	0.0959220371654229	0.0959220371654229	0.0959220371654229	0.0959220371654229	0.0959220371654229
0.18132524427891702	0.2098606446396193	0.13453449052988548	0.21718726042291642	0.24020763996355984	0.18461015889980525	0.15432151084763515	0.17941534146214655	0.17369543391517084	0.1269360824459126	0.1099831913515766	0.16602313449841563	0.20409035434044995	0.1677206622893466	0.15745550587481064	0.1614418749117031	0.13277246761540043	0.18250555585089998	0.16243530708487608	0.20610603545362358	0.1343762750042002	0.18371590887179237	0.15904609193799626	0.15904609193799626	0.15904609193799626	0.15904609193799626	0.15904609193799626	0.15904609193799626	0.15904609193799626	0.15904609193799626	0.15904609193799626	0.15904609193799626	0.15904609193799626	0.15904609193799626	0.15904609193799626	0.15904609193799626	0.15904609193799626	0.15904609193799626	0.15904609193799626	0.15904609193799626	0.15904609193799626	0.15904609193799626	0.15904609193799626	0.15904609193799626	0.15904609193799626	0.15904609193799626	0.15904609193799626	0.15904609193799626	0.15904609193799626	0.15904609193799626
0.09973589408071305	0.13449584603878986	0.13310897488997217	0.14056286140881605	0.08226129055567775	0.12078106540760529	0.1779415771488742	0.11943349987084523	0.10066408884527343	0.10135584211669105	0.1398339531183196	0.13682342551029186	0.10343867029670961	0.1354887195385577	0.16353118325378876	0.1309436639340812	0.155915418579185	0.15689455682139028	0.17396477672519825	0.16542966677329426	0.16542966677329426	0.16542966677329426	0.16542966677329426	0.16542966677329426	0.16542966677329426	0.16542966677329426	0.16542966677329426	0.16542966677329426	0.16542966677329426	0.16542966677329426	0.16542966677329426	0.16542966677329426	0.16542966677329426	0.16542966677329426	0.16542966677329426	0.16542966677329426	0.16542966677329426	0.16542966677329426	0.16542966677329426	0.16542966677329426	0.16542966677329426	0.16542966677329426	0.16542966677329426	0.16542966677329426	0.16542966677329426	0.16542966677329426	0.16542966677329426	0.16542966677329426	0.16542966677329426	0.16542966677329426
[truncated: 6 more columns]
