# Supplementary material for: Neuronal tuning aligns dynamically with object and texture manifolds across the visual hierarchy
Source: Nat Neurosci. 2026 Mar 10;29(4):864–75. doi: 10.1038/s41593-026-02207-1 (PMC13061647; doi:10.1038/s41593-026-02207-1)
Supplement: Supplementary file 10 — Attribution data for time windows 5, 10, 20, 25 and 50 ms, for panel b. Time window specific evolution trajectory of time windows 10, 20, 25 and 50 ms, for panel c. [file 41593_2026_2207_MOESM10_ESM.zip › ExtendedFig4_Source_data/FigureExtended4C_src_normresp_wdw_20-40_BigGAN_sem.csv]

0	1	2	3	4	5	6	7	8	9	10	11	12	13	14	15	16	17	18	19	20	21	22	23	24	25	26	27	28	29	30	31	32	33	34	35	36	37	38	39	40	41	42	43	44	45	46	47	48	49
0.045453806043272704	0.03567081130264118	0.03652794830928117	0.03104307673931739	0.05028052615607266	0.04606621387759977	0.028185669763783883	0.017313494835170504	0.029586536691438993	0.0237880023232859	0.040746643151205346	0.03687924954872142	0.037191600445078896	0.05242876460989397	0.022737665917654946	0.052630386527565576	0.0271221877290873	0.03796740754624297	0.033118543259075026	0.032047262912762914	0.03717432918611721	0.018369816697596134	0.04050463133344099	0.031348552558513404	0.03242338649415252	0.023874385196355916	0.04533342919404732	0.04339808289528456	0.03905293440158524	0.05354600759175535	0.029450823129766004	0.04078397195496297	0.027584787099944056	0.03873942858132678	0.02734373295794232	0.03546965911669969	0.02943090681168682	0.020899512180271772	0.03452294965449304	0.016995450427599704	0.029206769131968905	0.03885195971814298	0.03559022925193169	0.03130772180679652	0.022010953115561168	0.025251312472104555	0.0390803551955098	0.03216583383380718	0.03216583383380718	0.03216583383380718
0.02947306059603228	0.04112338162288681	0.043717553811082895	0.044664207912473046	0.03090769218603473	0.05120935567347708	0.03505389645476392	0.026126291620220756	0.03471527676842487	0.03802985099896059	0.03364543783517075	0.06527308344117473	0.020029544407224	0.030325588507595057	0.03547280834857139	0.04823792110174111	0.02806146574010007	0.037859897872026364	0.0393323725637118	0.024493847264831625	0.046217577514391206	0.03454991950920881	0.02658030513089236	0.03798944746409122	0.02704887501606873	0.031244943875144825	0.037118864664890616	0.052725442148985675	0.04920554077984277	0.07526065055789681	0.033456626377984314	0.0335644686571467	0.026629766546559623	0.027267356692002313	0.034330600551745506	0.030798978621873908	0.030798978621873908	0.030798978621873908	0.030798978621873908	0.030798978621873908	0.030798978621873908	0.030798978621873908	0.030798978621873908	0.030798978621873908	0.030798978621873908	0.030798978621873908	0.030798978621873908	0.030798978621873908	0.030798978621873908	0.030798978621873908
0.02709259284177194	0.04263152399495049	0.0	0.08929641416473037	0.03095341836805396	0.04687790741700165	0.020747008764413932	0.04759409214101826	0.028632067234381435	0.03780527464265565	0.03401417264685846	0.04525274968145747	0.041041276794090246	0.031015584680432168	0.016337870927971985	0.0564314794048446	0.02598570686483003	0.045996216274279925	0.039653915927548584	0.010414427987195734	0.0023781876058883654	0.013860412217643454	0.024514807754995625	0.03183692078994546	0.032209292895744875	0.0	0.0	0.03890556763099167	0.062317100198207596	0.05605142681987452	0.09564736439625247	0.032706357740494366	0.022217268597777767	0.027461813169136064	0.027461813169136064	0.027461813169136064	0.027461813169136064	0.027461813169136064	0.027461813169136064	0.027461813169136064	0.027461813169136064	0.027461813169136064	0.027461813169136064	0.027461813169136064	0.027461813169136064	0.027461813169136064	0.027461813169136064	0.027461813169136064	0.027461813169136064	0.027461813169136064
0.04035876377740894	0.05218671513326833	0.04490554734372346	0.03238613152667489	0.03638267160015226	0.042652760000023	0.04180053791560624	0.03403797722860305	0.0465456157051154	0.03427340594314791	0.02964598035927827	0.03135752768138755	0.030704161795590844	0.03565121557466992	0.044128201947398846	0.03864125455641286	0.04757318854180188	0.01958623226896253	0.048795261483914706	0.030366726023015534	0.04664427520090922	0.04781616627103606	0.03681142887986186	0.040134465181103564	0.025657488633831504	0.03191204702576568	0.021124284893046463	0.03243591159333619	0.051111038945169676	0.0394708590526012	0.024246322202639607	0.04218407994997249	0.04013453544375591	0.03543973233504855	0.03384122458543955	0.02474367072931687	0.042122013902639456	0.04391592526813461	0.043018969585387035	0.043018969585387035	0.043018969585387035	0.043018969585387035	0.043018969585387035	0.043018969585387035	0.043018969585387035	0.043018969585387035	0.043018969585387035	0.043018969585387035	0.043018969585387035	0.043018969585387035
0.04035887945391216	0.03848367892753529	0.04921698197355336	0.04248833333601552	0.05417858288983294	0.055893794743935084	0.0433684503996469	0.03616080884385032	0.05909109030258082	0.059302853935095684	0.0598154290491805	0.058737683143161225	0.053811487099321806	0.06318232061130892	0.05573969406997328	0.06653627409296077	0.07741147816901621	0.04754607170569398	0.054188452972200526	0.07219640287460131	0.04896037456035154	0.04609898695976919	0.07398695920780433	0.05625431095065399	0.04853068194355821	0.03755437303352545	0.05294141985280582	0.06201382311365022	0.06270765821500461	0.05462922810377914	0.058668443159391875	0.058668443159391875	0.058668443159391875	0.058668443159391875	0.058668443159391875	0.058668443159391875	0.058668443159391875	0.058668443159391875	0.058668443159391875	0.058668443159391875	0.058668443159391875	0.058668443159391875	0.058668443159391875	0.058668443159391875	0.058668443159391875	0.058668443159391875	0.058668443159391875	0.058668443159391875	0.058668443159391875	0.058668443159391875
0.056176056553857524	0.07803702765265268	0.09639128571694396	0.07037439124972777	0.08478386057616179	0.08201888532249509	0.08355255619899539	0.06426129446955749	0.08344573175966134	0.08886446347633539	0.08237137809833174	0.08802113161089747	0.10937038207282015	0.0728978222517381	0.07481276938144858	0.08971291747894565	0.07516328624780927	0.0895125056895186	0.05742620212190418	0.12059859590613617	0.07782651901163916	0.07920087530877944	0.09524086165260155	0.08103578007154144	0.06495991868248274	0.08114804864378827	0.07943426093315123	0.1143770692369992	0.0963946021602047	0.09298128474273268	0.07695709856012056	0.05236575229036144	0.0749751912049615	0.07384028806631215	0.08006676465750864	0.06699913305088757	0.0854477603352313	0.09285140195256006	0.0751439489843287	0.06021591015927436	0.06767992957180154	0.06767992957180154	0.06767992957180154	0.06767992957180154	0.06767992957180154	0.06767992957180154	0.06767992957180154	0.06767992957180154	0.06767992957180154	0.06767992957180154
0.09192349455189235	0.09387815693887817	0.08685585129955983	0.09195334179098927	0.1123363344102656	0.10023537948917666	0.0736827905921867	0.0909672670109198	0.11216352623162495	0.07511028575294477	0.06853023501313801	0.07029191811132628	0.08625572463110091	0.08889482681269052	0.07224468406851084	0.07582636703279283	0.08147660817019983	0.058674675591075746	0.07351222176322353	0.09453459123309303	0.08560354738631545	0.08348260933964632	0.06695756487741827	0.10120881273143917	0.0831842709305374	0.07844384634966053	0.08081405864009897	0.08081405864009897	0.08081405864009897	0.08081405864009897	0.08081405864009897	0.08081405864009897	0.08081405864009897	0.08081405864009897	0.08081405864009897	0.08081405864009897	0.08081405864009897	0.08081405864009897	0.08081405864009897	0.08081405864009897	0.08081405864009897	0.08081405864009897	0.08081405864009897	0.08081405864009897	0.08081405864009897	0.08081405864009897	0.08081405864009897	0.08081405864009897	0.08081405864009897	0.08081405864009897
0.034030319927223135	0.034581692914380936	0.04990102404583658	0.03507549025612742	0.0394149955572653	0.045720162900507406	0.05373725213459667	0.040384699038510954	0.045615368186567584	0.04118276232572433	0.042990878041043956	0.053963135097756944	0.034123996062629385	0.03639412880216224	0.04330164345131518	0.04152915959089032	0.04938948436991601	0.0425079349915362	0.05066259021848754	0.038306503000856966	0.044278628281532055	0.04452811385462369	0.05427811019225728	0.05414475799479634	0.053688824179116565	0.04077215059104038	0.06231634799214917	0.05154424929159478	0.05154424929159478	0.05154424929159478	0.05154424929159478	0.05154424929159478	0.05154424929159478	0.05154424929159478	0.05154424929159478	0.05154424929159478	0.05154424929159478	0.05154424929159478	0.05154424929159478	0.05154424929159478	0.05154424929159478	0.05154424929159478	0.05154424929159478	0.05154424929159478	0.05154424929159478	0.05154424929159478	0.05154424929159478	0.05154424929159478	0.05154424929159478	0.05154424929159478
0.02308262722023856	0.029340301082410727	0.03490090589391686	0.03581549592209163	0.029378682725042786	0.036270878894065016	0.024987965439948308	0.03519033126632251	0.029773165271102523	0.019346525320067764	0.02617027584291342	0.034264805379479193	0.044680635202371734	0.05397620371430952	0.04762630003885414	0.027491713431867404	0.03572392205266584	0.02249095569269798	0.028506657397158543	0.03382179647230598	0.02600745019205556	0.011913653576361658	0.027137404459067833	0.045363528629359905	0.02958716719049777	0.03967730637160263	0.0243839233363087	0.05168418061154438	0.029531007938615822	0.030756666801021976	0.01886580753242735	0.03829654813049029	0.016748668129416316	0.030550922263304362	0.02364979519636034	0.02364979519636034	0.02364979519636034	0.02364979519636034	0.02364979519636034	0.02364979519636034	0.02364979519636034	0.02364979519636034	0.02364979519636034	0.02364979519636034	0.02364979519636034	0.02364979519636034	0.02364979519636034	0.02364979519636034	0.02364979519636034	0.02364979519636034
0.04282537736771844	0.026607517252768054	0.04555701840578499	0.04771143840217256	0.0633317685693231	0.05261441543365078	0.036936613425318225	0.04347449794667855	0.0179910958498218	0.043196928805147077	0.02512827861584994	0.05266677295980947	0.03816222887045413	0.04358664629368266	0.04911454746639639	0.04891827267604395	0.030823191686314266	0.04138507849090786	0.061537998409643135	0.04137671683548593	0.04679790624004108	0.05476724232665591	0.03676282212919275	0.03823827681456228	0.05718486235498919	0.033020422562746655	0.052550795953536227	0.05052749040253942	0.05876434343097633	0.038250977512487384	0.04343308068578147	0.04830334725832135	0.04491692504354164	0.04661013615093149	0.04661013615093149	0.04661013615093149	0.04661013615093149	0.04661013615093149	0.04661013615093149	0.04661013615093149	0.04661013615093149	0.04661013615093149	0.04661013615093149	0.04661013615093149	0.04661013615093149	0.04661013615093149	0.04661013615093149	0.04661013615093149	0.04661013615093149	0.04661013615093149
0.04928694366131032	0.036839844446658984	0.05251785984027882	0.05347360360862606	0.0796613462730532	0.06457159616346952	0.06421583312738681	0.04468474141482035	0.03767552140963897	0.048601814416536084	0.06787598438649357	0.061962689731607214	0.06331845285867599	0.04844270233691822	0.05550647671306776	0.052730556503266114	0.04444575040197207	0.05582749765996037	0.059444576331370395	0.057397455841350385	0.056218523528858824	0.06439710738409161	0.052249637006175124	0.057418159045074114	0.08026466462690028	0.06585222847535234	0.05336694907011881	0.05252344650923797	0.04920879628528741	0.06118395345810643	0.05526669181608242	0.05822532263709442	0.05822532263709442	0.05822532263709442	0.05822532263709442	0.05822532263709442	0.05822532263709442	0.05822532263709442	0.05822532263709442	0.05822532263709442	0.05822532263709442	0.05822532263709442	0.05822532263709442	0.05822532263709442	0.05822532263709442	0.05822532263709442	0.05822532263709442	0.05822532263709442	0.05822532263709442	0.05822532263709442
0.039383239216646666	0.038047422433043813	0.046791126365430015	0.04249189425132053	0.060263996136841434	0.04941895370383964	0.04009595151554225	0.04987988280712383	0.034737726994891326	0.034617962646998145	0.04454139289518941	0.05315307332898214	0.05557929024064718	0.057556737926464485	0.03924807695381233	0.048339380137621284	0.049504668027031976	0.05674131086024088	0.06526508236828951	0.05234367865872164	0.04111545634563196	0.051217739451623064	0.0584898681968263	0.06697831518285088	0.051265742641839473	0.05311486967182361	0.05132298570685795	0.07007474613825568	0.05532770631946975	0.05306748815382342	0.059768657418591054	0.05641807278620724	0.05641807278620724	0.05641807278620724	0.05641807278620724	0.05641807278620724	0.05641807278620724	0.05641807278620724	0.05641807278620724	0.05641807278620724	0.05641807278620724	0.05641807278620724	0.05641807278620724	0.05641807278620724	0.05641807278620724	0.05641807278620724	0.05641807278620724	0.05641807278620724	0.05641807278620724	0.05641807278620724
0.057137348701687476	0.06294634178705308	0.07050267361319204	0.07208874613298161	0.08840216512724669	0.06893447683904518	0.07417125805701459	0.05289053044724987	0.04675228157515984	0.06886215492037548	0.04420164301307359	0.07138567489540229	0.06631386650526738	0.047270972760172975	0.06056058871838357	0.04862311343537975	0.06294698888254037	0.06617383714738796	0.039512199311815516	0.06203652479780048	0.05461577702877309	0.06435921583415018	0.04900548739603989	0.04815502095852645	0.05930497764155177	0.05266199437207693	0.07613698949339436	0.059620365324273644	0.0669312721795962	0.05175424731553038	0.06959075876972162	0.06067250304262601	0.06067250304262601	0.06067250304262601	0.06067250304262601	0.06067250304262601	0.06067250304262601	0.06067250304262601	0.06067250304262601	0.06067250304262601	0.06067250304262601	0.06067250304262601	0.06067250304262601	0.06067250304262601	0.06067250304262601	0.06067250304262601	0.06067250304262601	0.06067250304262601	0.06067250304262601	0.06067250304262601
0.04903369187250494	0.05594691391860762	0.04114157740747134	0.05156861885859143	0.0485227496044537	0.037260190390151424	0.043744190792737656	0.047739320194633596	0.05165152828352567	0.04552266496232045	0.045805336495741096	0.06833374742559556	0.05133509849174631	0.04733408511210445	0.06903549856804368	0.0524629795549093	0.06380368939140471	0.04811030299447611	0.06087339712562669	0.05434523620148209	0.05435640490838489	0.05847598092919839	0.08283304843748736	0.036324562058571985	0.07691533565605936	0.05724827759601866	0.0650501386887956	0.07224648363515129	0.059797480384944174	0.05420823223331081	0.04130504291105754	0.06723294754491016	0.05426899522798385	0.05426899522798385	0.05426899522798385	0.05426899522798385	0.05426899522798385	0.05426899522798385	0.05426899522798385	0.05426899522798385	0.05426899522798385	0.05426899522798385	0.05426899522798385	0.05426899522798385	0.05426899522798385	0.05426899522798385	0.05426899522798385	0.05426899522798385	0.05426899522798385	0.05426899522798385
0.039028786832825	0.0319744739920254	0.048842315274281414	0.0366772127883637	0.04963392710244614	0.05944944036140167	0.053302176475919075	0.03861285394262617	0.03064403102400759	0.048287913401747574	0.023434528319853397	0.0358374594162206	0.04277511010744121	0.0495584713612336	0.05323889497837827	0.03659206714909334	0.03328943985457774	0.05402278061409201	0.044565590810542705	0.031338888450323406	0.03314248567209195	0.047508086359680825	0.03820666233121662	0.027103012789997983	0.054246961271499645	0.029891644483835345	0.02186231344749508	0.04382311179678506	0.0332556988224182	0.026239328858286986	0.0297475138403526	0.0297475138403526	0.0297475138403526	0.0297475138403526	0.0297475138403526	0.0297475138403526	0.0297475138403526	0.0297475138403526	0.0297475138403526	0.0297475138403526	0.0297475138403526	0.0297475138403526	0.0297475138403526	0.0297475138403526	0.0297475138403526	0.0297475138403526	0.0297475138403526	0.0297475138403526	0.0297475138403526	0.0297475138403526
0.045633570609822684	0.04790141684733712	0.04498842367943832	0.0434094958748251	0.04441129489686004	0.0449853162097453	0.03883206390245444	0.033405798076678345	0.060040822395092154	0.04709365441562877	0.03220029543501101	0.04699079762128964	0.03407655500124887	0.038709290514637194	0.032826222401196294	0.03460343101795374	0.05353248293114506	0.050924040659510575	0.04303669471551618	0.055277975418783154	0.045665552671680834	0.06640733399194053	0.0442937039437122	0.05535051896782636	0.05535051896782636	0.05535051896782636	0.05535051896782636	0.05535051896782636	0.05535051896782636	0.05535051896782636	0.05535051896782636	0.05535051896782636	0.05535051896782636	0.05535051896782636	0.05535051896782636	0.05535051896782636	0.05535051896782636	0.05535051896782636	0.05535051896782636	0.05535051896782636	0.05535051896782636	0.05535051896782636	0.05535051896782636	0.05535051896782636	0.05535051896782636	0.05535051896782636	0.05535051896782636	0.05535051896782636	0.05535051896782636	0.05535051896782636
0.03802098333137808	0.03817928219269865	0.037021207952151386	0.04050525437006073	0.03082470085864276	0.0457617462294867	0.03941431436208246	0.036188613764601335	0.03821467201279505	0.04647679822281057	0.054569406075297734	0.03279930862231768	0.039624805627308204	0.030774512678892446	0.03220324544973887	0.053926654863840635	0.038059221657704874	0.04350860486250505	0.05747592966463737	0.03717442939670185	0.040891261766030786	0.061408815917349834	0.02986439952535345	0.04563660772135165	0.04563660772135165	0.04563660772135165	0.04563660772135165	0.04563660772135165	0.04563660772135165	0.04563660772135165	0.04563660772135165	0.04563660772135165	0.04563660772135165	0.04563660772135165	0.04563660772135165	0.04563660772135165	0.04563660772135165	0.04563660772135165	0.04563660772135165	0.04563660772135165	0.04563660772135165	0.04563660772135165	0.04563660772135165	0.04563660772135165	0.04563660772135165	0.04563660772135165	0.04563660772135165	0.04563660772135165	0.04563660772135165	0.04563660772135165
0.10673738865647062	0.09661740505827852	0.10484735367958949	0.13562898780189653	0.07341920147003776	0.07357647617625099	0.06359035531329321	0.10370149002792599	0.09660714893392809	0.09798507470753214	0.09093902045353752	0.06494092672742664	0.09918191092346368	0.08404674139829857	0.07931939648485739	0.1460378257176138	0.09644393407801333	0.10065760360276364	0.11938123738817244	0.08887103484505872	0.06578517889305929	0.11071298508128863	0.11790042156080355	0.1234459338188817	0.06777092990924391	0.11359393692192521	0.11811352529374172	0.08043445267272162	0.09730830741205923	0.11623712691327427	0.10677271716266676	0.10677271716266676	0.10677271716266676	0.10677271716266676	0.10677271716266676	0.10677271716266676	0.10677271716266676	0.10677271716266676	0.10677271716266676	0.10677271716266676	0.10677271716266676	0.10677271716266676	0.10677271716266676	0.10677271716266676	0.10677271716266676	0.10677271716266676	0.10677271716266676	0.10677271716266676	0.10677271716266676	0.10677271716266676
0.057907213627827664	0.043128034902787785	0.050536235705371475	0.055118980058159496	0.0649225662236689	0.06074580888978607	0.07357454786835191	0.04017905165752393	0.040911771357733225	0.03412526280532339	0.030640045673014298	0.027011682103692265	0.034389760510399554	0.020477727355968266	0.047541719871517056	0.0323421321018212	0.029081227908969495	0.04591815681669563	0.030400839782565855	0.05169443858116485	0.049752463772151645	0.02895450114982855	0.04346385261399741	0.03789640886204307	0.035502743007323055	0.031167781182779394	0.043753797245646174	0.04060442459899382	0.032770115599032916	0.04346015092161125	0.039538894035425466	0.02255112075454157	0.031045007394983518	0.031045007394983518	0.031045007394983518	0.031045007394983518	0.031045007394983518	0.031045007394983518	0.031045007394983518	0.031045007394983518	0.031045007394983518	0.031045007394983518	0.031045007394983518	0.031045007394983518	0.031045007394983518	0.031045007394983518	0.031045007394983518	0.031045007394983518	0.031045007394983518	0.031045007394983518
0.05909950049302015	0.0776029601012127	0.07998796225085056	0.08499733136416565	0.061409881954132974	0.07355371756111281	0.07814160379241941	0.0896878727265217	0.07219401070888423	0.056977171473554966	0.05916995401327835	0.05751081494468342	0.06198471983881171	0.06226141957113707	0.06712456043258092	0.057662671085149206	0.07859013497650114	0.07222870414419608	0.06380604813345953	0.06766368266439637	0.05574721437015595	0.07288904966148438	0.08026938814447014	0.09658394401894599	0.07170765432064226	0.05678550923669	0.0651635961153129	0.08888577437147592	0.05726545708734324	0.08875943034512877	0.06781226147256278	0.08250377169908961	0.09342815555157054	0.07192294934945938	0.05357982041506664	0.062751384882263	0.062751384882263	0.062751384882263	0.062751384882263	0.062751384882263	0.062751384882263	0.062751384882263	0.062751384882263	0.062751384882263	0.062751384882263	0.062751384882263	0.062751384882263	0.062751384882263	0.062751384882263	0.062751384882263
0.043730171421643343	0.038801210290596286	0.03778215615283088	0.0504315627924922	0.0576770129012986	0.045533422507481935	0.05718555398671348	0.04446243569783234	0.05251299091809574	0.04678508759768283	0.027177635759207754	0.04831689766953528	0.03403403107074799	0.04075083290529677	0.053621432481619	0.0633909184846342	0.06372142502851907	0.04829813595970367	0.03855149296803495	0.05484348506207368	0.041022719680221725	0.04237120550289066	0.06004808747256317	0.04942948254538941	0.05303123664821352	0.03702001202374449	0.041507397200286365	0.03556853087180547	0.03853796403604592	0.03853796403604592	0.03853796403604592	0.03853796403604592	0.03853796403604592	0.03853796403604592	0.03853796403604592	0.03853796403604592	0.03853796403604592	0.03853796403604592	0.03853796403604592	0.03853796403604592	0.03853796403604592	0.03853796403604592	0.03853796403604592	0.03853796403604592	0.03853796403604592	0.03853796403604592	0.03853796403604592	0.03853796403604592	0.03853796403604592	0.03853796403604592
0.06008555784334808	0.09085028432265659	0.0	0.02590590958698228	0.023115770108761247	0.04591174083386505	5.71838959688402e-05	0.04562715921145832	0.03972877248408733	0.0672019715216484	0.03842649379734099	0.04594434172271576	0.03636205051926492	0.04591412510455831	0.02471084455587751	0.04345729395279881	0.027499560504522135	0.02645965962192082	0.03569004859952039	0.03558019896580247	0.048532182446850994	0.021401501975284364	0.05888466862147062	0.05975595043882962	0.03981634926985047	0.040977464673126664	0.042058496319918114	0.03819674529927799	0.03916216256159588	0.03867945393043694	0.03867945393043694	0.03867945393043694	0.03867945393043694	0.03867945393043694	0.03867945393043694	0.03867945393043694	0.03867945393043694	0.03867945393043694	0.03867945393043694	0.03867945393043694	0.03867945393043694	0.03867945393043694	0.03867945393043694	0.03867945393043694	0.03867945393043694	0.03867945393043694	0.03867945393043694	0.03867945393043694	0.03867945393043694	0.03867945393043694
0.04302628361799718	0.04865252576959101	0.03926498932759568	0.055060716540989284	0.04682833196323403	0.05568442775208484	0.04056018611091547	0.06731110197414936	0.04045759915771368	0.04787830486015714	0.04199223945600557	0.050336208308574895	0.048138886238770676	0.0352934036364827	0.04139552231646756	0.045386619861130115	0.032574613517212775	0.032272171968861646	0.054248532553231234	0.038321946799717246	0.06442766107435142	0.050114569018357605	0.05874474160664812	0.039344190604701755	0.047279610742145615	0.034200398487201744	0.04074000461467368	0.04074000461467368	0.04074000461467368	0.04074000461467368	0.04074000461467368	0.04074000461467368	0.04074000461467368	0.04074000461467368	0.04074000461467368	0.04074000461467368	0.04074000461467368	0.04074000461467368	0.04074000461467368	0.04074000461467368	0.04074000461467368	0.04074000461467368	0.04074000461467368	0.04074000461467368	0.04074000461467368	0.04074000461467368	0.04074000461467368	0.04074000461467368	0.04074000461467368	0.04074000461467368
0.04845306775991147	0.041533747139522154	0.0471788987101747	0.04521447957376411	0.05115693155204924	0.04150355240707059	0.06428021209017414	0.06639096846636407	0.05166100103489415	0.0626445238798923	0.04799734450562378	0.059864430648802695	0.05557681929254044	0.041686681108805725	0.05493744643020898	0.041283622000291766	0.053159053546222024	0.041294083687057996	0.05496946516949895	0.04330030107231902	0.04004005321742062	0.04599515712259271	0.04301760517000667	0.04301760517000667	0.04301760517000667	0.04301760517000667	0.04301760517000667	0.04301760517000667	0.04301760517000667	0.04301760517000667	0.04301760517000667	0.04301760517000667	0.04301760517000667	0.04301760517000667	0.04301760517000667	0.04301760517000667	0.04301760517000667	0.04301760517000667	0.04301760517000667	0.04301760517000667	0.04301760517000667	0.04301760517000667	0.04301760517000667	0.04301760517000667	0.04301760517000667	0.04301760517000667	0.04301760517000667	0.04301760517000667	0.04301760517000667	0.04301760517000667
0.04558150433656453	0.04074228289173134	0.03773286923389075	0.05432422309603773	0.027025838271408947	0.052722278857620423	0.03620146006882433	0.044975052105591266	0.058717573051608	0.05829194878071013	0.04071633112271437	0.045108897582546915	0.035316965930509966	0.05007391947133959	0.036145704614813486	0.03544943679541192	0.055916637949142936	0.054352964053822166	0.03924473156567203	0.03631581330483327	0.04129394003651785	0.03229297593047314	0.03313529118264847	0.029398055719434428	0.033876749999931774	0.026702471278403504	0.03107589110881274	0.028889181193608122	0.028889181193608122	0.028889181193608122	0.028889181193608122	0.028889181193608122	0.028889181193608122	0.028889181193608122	0.028889181193608122	0.028889181193608122	0.028889181193608122	0.028889181193608122	0.028889181193608122	0.028889181193608122	0.028889181193608122	0.028889181193608122	0.028889181193608122	0.028889181193608122	0.028889181193608122	0.028889181193608122	0.028889181193608122	0.028889181193608122	0.028889181193608122	0.028889181193608122
0.07518399490617593	0.08986930782697049	0.09831029188851358	0.09847257018799827	0.07306975377544898	0.09125801107175789	0.10624221918959757	0.09298824503806238	0.08260994607727852	0.11909996990013769	0.11835135605505726	0.07661305538422243	0.0956628275084804	0.0725054595378989	0.07690624747092184	0.0983840047927775	0.07079797753876602	0.11589934201988565	0.09353113139896764	0.09231517033610913	0.06227792038471587	0.099999199646237	0.0865841010060804	0.08237304429031585	0.07121786998144801	0.08316133643755494	0.09431065303554499	0.08251815413189635	0.07790750163315603	0.08021282788252618	0.08021282788252618	0.08021282788252618	0.08021282788252618	0.08021282788252618	0.08021282788252618	0.08021282788252618	0.08021282788252618	0.08021282788252618	0.08021282788252618	0.08021282788252618	0.08021282788252618	0.08021282788252618	0.08021282788252618	0.08021282788252618	0.08021282788252618	0.08021282788252618	0.08021282788252618	0.08021282788252618	0.08021282788252618	0.08021282788252618
0.08138583836541899	0.08278510354526947	0.0749044529463927	0.10638533703013409	0.08889877442708938	0.07088723027030028	0.07041206717949594	0.07816099902964656	0.0737391503614438	0.07009896884366501	0.08633764054238996	0.09104152229978818	0.0876154615568977	0.059421482726730375	0.07835305608084502	0.06489401355088735	0.06108288094566047	0.06703039103619368	0.0804585006665959	0.07399864932274534	0.08493601824663714	0.07165667902202282	0.07739405022731269	0.10149960442144917	0.0666990072415881	0.06459528811838189	0.07100212517828766	0.07135670707411858	0.08526799567009286	0.08141466115447503	0.09950830997179734	0.08301933710320873	0.08711228492914824	0.08357330548260598	0.11351219020622949	0.09510457204564478	0.08672873315151268	0.09471344693694324	0.09072109004422796	0.09072109004422796	0.09072109004422796	0.09072109004422796	0.09072109004422796	0.09072109004422796	0.09072109004422796	0.09072109004422796	0.09072109004422796	0.09072109004422796	0.09072109004422796	0.09072109004422796
0.01201948576768837	0.0	0.0	0.0	0.0	0.018585613565809834	0.0	0.004162230644583794	0.0	0.0	0.0	0.0007065225923976381	0.0	0.0	0.0	0.004192645817005059	0.0	0.018569597270844746	0.018585613565809834	0.0	0.0	0.01667427516581242	0.0	0.0	0.01667427516581242	0.00020428063001253806	0.0	0.014423382921226037	0.0	0.0	0.018585613565809834	0.002009939055319011	0.0019113383999974148	0.018585613565809834	0.040857856473420134	0.01860424583320338	0.0	0.007437259724500416	0.03253491641060314	0.00020428063001253806	0.0	0.0	0.0	0.0	0.0	0.0	0.0	0.0	0.0	0.0
0.040699385903199346	0.04432642941591894	0.041203403355446575	0.02871315383906652	0.03807740608490335	0.04040416242943908	0.02517929514629089	0.04187765827939229	0.03590810813392483	0.039571515587206015	0.053156956771269866	0.01635424002682068	0.050133731263715293	0.04359150102989299	0.04824227179981836	0.038929584842231774	0.02272623667483456	0.03696147600076061	0.02655335739099255	0.02371637506573241	0.019441699949105218	0.017381764328354962	0.04240639632388755	0.033005575709617874	0.032648271760477555	0.04229007553824046	0.02537461260622782	0.02538646495140994	0.025380538778818882	0.025380538778818882	0.025380538778818882	0.025380538778818882	0.025380538778818882	0.025380538778818882	0.025380538778818882	0.025380538778818882	0.025380538778818882	0.025380538778818882	0.025380538778818882	0.025380538778818882	0.025380538778818882	0.025380538778818882	0.025380538778818882	0.025380538778818882	0.025380538778818882	0.025380538778818882	0.025380538778818882	0.025380538778818882	0.025380538778818882	0.025380538778818882
0.06284383648596757	0.07696158100194865	0.054134558309665355	0.062498737570624935	0.07730562676505777	0.07198947254986189	0.05987613521742197	0.06386858106861582	0.06643552013731908	0.07272698401851733	0.04236964325174308	0.05462174237716102	0.050459801193425344	0.05243715762223132	0.06827083319475105	0.060118993579653446	0.053750260614684624	0.07319356229941691	0.07154340109344973	0.06895987570478161	0.07751848236227214	0.07845913429339925	0.07146887056019938	0.06514210819109505	0.06863042228058294	0.066886265235839	0.066886265235839	0.066886265235839	0.066886265235839	0.066886265235839	0.066886265235839	0.066886265235839	0.066886265235839	0.066886265235839	0.066886265235839	0.066886265235839	0.066886265235839	0.066886265235839	0.066886265235839	0.066886265235839	0.066886265235839	0.066886265235839	0.066886265235839	0.066886265235839	0.066886265235839	0.066886265235839	0.066886265235839	0.066886265235839	0.066886265235839	0.066886265235839
0.04210689390235772	0.04435115246327501	0.03947394538665129	0.046093983485984404	0.05319817547920097	0.042559600938085536	0.045622506321363665	0.046319077924327906	0.043565804969210684	0.057807555234654695	0.050750282400822015	0.06091198524321419	0.05146079510431642	0.03839199925412238	0.044112920852182796	0.059561390622292175	0.044605766567502286	0.05127159398974734	0.04985767685543461	0.04231419195429042	0.050427583441518896	0.04637088769790466	0.04637088769790466	0.04637088769790466	0.04637088769790466	0.04637088769790466	0.04637088769790466	0.04637088769790466	0.04637088769790466	0.04637088769790466	0.04637088769790466	0.04637088769790466	0.04637088769790466	0.04637088769790466	0.04637088769790466	0.04637088769790466	0.04637088769790466	0.04637088769790466	0.04637088769790466	0.04637088769790466	0.04637088769790466	0.04637088769790466	0.04637088769790466	0.04637088769790466	0.04637088769790466	0.04637088769790466	0.04637088769790466	0.04637088769790466	0.04637088769790466	0.04637088769790466
0.030456179893776143	0.038777114289624014	0.023873605282391457	0.03829554801937983	0.03324031398738644	0.021756454048172776	0.02410548317360799	0.021647370808679168	0.048167226877585845	0.03836014673834151	0.019338918636210775	0.028319857240346146	0.03681329126773796	0.04058545357888838	0.022890202708367877	0.033364501762066776	0.034260397592419785	0.03086500646675496	0.04220223131769459	0.020784159113552927	0.021078861060834304	0.04264305988622889	0.015730872204002076	0.029186966045115482	0.029186966045115482	0.029186966045115482	0.029186966045115482	0.029186966045115482	0.029186966045115482	0.029186966045115482	0.029186966045115482	0.029186966045115482	0.029186966045115482	0.029186966045115482	0.029186966045115482	0.029186966045115482	0.029186966045115482	0.029186966045115482	0.029186966045115482	0.029186966045115482	0.029186966045115482	0.029186966045115482	0.029186966045115482	0.029186966045115482	0.029186966045115482	0.029186966045115482	0.029186966045115482	0.029186966045115482	0.029186966045115482	0.029186966045115482
0.051151548563619455	0.05878472381930853	0.05183257517663336	0.05001603231010702	0.06252257748415502	0.039501452957130416	0.06348401076647807	0.044830996323298636	0.039051977738280536	0.04483823287697308	0.05409524391963974	0.04361799593645131	0.04951843142607874	0.045098853166164056	0.05152950655179161	0.05770114688969972	0.034197255960353654	0.03782638021293781	0.025205538197256225	0.03611770580093972	0.029532234831285923	0.03282497031611282	0.03282497031611282	0.03282497031611282	0.03282497031611282	0.03282497031611282	0.03282497031611282	0.03282497031611282	0.03282497031611282	0.03282497031611282	0.03282497031611282	0.03282497031611282	0.03282497031611282	0.03282497031611282	0.03282497031611282	0.03282497031611282	0.03282497031611282	0.03282497031611282	0.03282497031611282	0.03282497031611282	0.03282497031611282	0.03282497031611282	0.03282497031611282	0.03282497031611282	0.03282497031611282	0.03282497031611282	0.03282497031611282	0.03282497031611282	0.03282497031611282	0.03282497031611282
0.0520885740725089	0.07778825868426514	0.056357447080659685	0.05998930564505421	0.044519041161421656	0.0692265694157557	0.059692934374327135	0.05214382361239545	0.042230128607351806	0.05015034563150939	0.06285778854873773	0.03379784134198912	0.05353819050728238	0.04493810857436951	0.0648853691962982	0.05813055981237535	0.040070163757486926	0.05090153036397598	0.046886930830946597	0.05289606369264064	0.04316976930419251	0.0563060947060765	0.06519445413135104	0.05306062268194146	0.04740788145835919	0.05023425207015033	0.05023425207015033	0.05023425207015033	0.05023425207015033	0.05023425207015033	0.05023425207015033	0.05023425207015033	0.05023425207015033	0.05023425207015033	0.05023425207015033	0.05023425207015033	0.05023425207015033	0.05023425207015033	0.05023425207015033	0.05023425207015033	0.05023425207015033	0.05023425207015033	0.05023425207015033	0.05023425207015033	0.05023425207015033	0.05023425207015033	0.05023425207015033	0.05023425207015033	0.05023425207015033	0.05023425207015033
0.0705762903795259	0.06523373797746972	0.08460212798648835	0.08140464283439018	0.09552080054373673	0.08205921123087252	0.06796179893524618	0.09242942075244495	0.10061337630415602	0.08703643742639207	0.08324160717274899	0.061372676684436196	0.09376014310794846	0.07098189040120831	0.08170439171129128	0.08347308872224866	0.06523694399480849	0.07154275356079133	0.07434649003965262	0.09897401688268781	0.08666025346117022	0.08666025346117022	0.08666025346117022	0.08666025346117022	0.08666025346117022	0.08666025346117022	0.08666025346117022	0.08666025346117022	0.08666025346117022	0.08666025346117022	0.08666025346117022	0.08666025346117022	0.08666025346117022	0.08666025346117022	0.08666025346117022	0.08666025346117022	0.08666025346117022	0.08666025346117022	0.08666025346117022	0.08666025346117022	0.08666025346117022	0.08666025346117022	0.08666025346117022	0.08666025346117022	0.08666025346117022	0.08666025346117022	0.08666025346117022	0.08666025346117022	0.08666025346117022	0.08666025346117022
0.03903058316487836	0.04273946471892256	0.05243231987342813	0.040826088516867476	0.03992811410083892	0.056218015610244344	0.04174865430212947	0.05609710239125847	0.04011670813537067	0.0488052718891419	0.03135738022961212	0.050895015914207004	0.038170910137230396	0.04042785357234673	0.04233100088456095	0.04442840230915977	0.03756420825299687	0.05271762832537557	0.049815172828539235	0.039121223368861216	0.047806631927842146	0.041866833804864605	0.044836732866353375	0.044836732866353375	0.044836732866353375	0.044836732866353375	0.044836732866353375	0.044836732866353375	0.044836732866353375	0.044836732866353375	0.044836732866353375	0.044836732866353375	0.044836732866353375	0.044836732866353375	0.044836732866353375	0.044836732866353375	0.044836732866353375	0.044836732866353375	0.044836732866353375	0.044836732866353375	0.044836732866353375	0.044836732866353375	0.044836732866353375	0.044836732866353375	0.044836732866353375	0.044836732866353375	0.044836732866353375	0.044836732866353375	0.044836732866353375	0.044836732866353375
0.0442895001989276	0.05156399918677941	0.049491256318221974	0.05110742541856889	0.058458418123995375	0.037369982581543885	0.06078586245632375	0.06553061371591695	0.0428804056152178	0.06888761474188695	0.05017024350897025	0.05691872978719766	0.045218660143952184	0.041451000551972886	0.0592661641102941	0.047023517986841526	0.034674608649031	0.04698490759303847	0.047405166292750114	0.04844356135390839	0.04792436382332925	0.04792436382332925	0.04792436382332925	0.04792436382332925	0.04792436382332925	0.04792436382332925	0.04792436382332925	0.04792436382332925	0.04792436382332925	0.04792436382332925	0.04792436382332925	0.04792436382332925	0.04792436382332925	0.04792436382332925	0.04792436382332925	0.04792436382332925	0.04792436382332925	0.04792436382332925	0.04792436382332925	0.04792436382332925	0.04792436382332925	0.04792436382332925	0.04792436382332925	0.04792436382332925	0.04792436382332925	0.04792436382332925	0.04792436382332925	0.04792436382332925	0.04792436382332925	0.04792436382332925
0.05423152025506236	0.04166043633586416	0.016454553945802555	0.05646426953041287	0.056893697000162745	0.055193309056481905	0.061966943561524185	0.0706981658786413	0.04418612335246726	0.041375067681783353	0.05354612494521384	0.044163135221893815	0.024773916648910987	0.07738370376261582	0.03629530461430093	0.0339487284133087	0.04775160014892967	0.04863959268922232	0.11483145112550627	0.06863646494906292	0.04729836460177689	0.03182714955009638	0.03315684383298055	0.07989060721255067	0.07225312746626078	0.04783861173233399	0.0466256692522946	0.09301801300758125	0.03967798453202262	0.04670383058723708	0.03406777047691102	0.09210153638982492	0.032318749145218546	0.08803993980308411	0.04165911423547429	0.0648495270192792	0.0648495270192792	0.0648495270192792	0.0648495270192792	0.0648495270192792	0.0648495270192792	0.0648495270192792	0.0648495270192792	0.0648495270192792	0.0648495270192792	0.0648495270192792	0.0648495270192792	0.0648495270192792	0.0648495270192792	0.0648495270192792
0.042621895432313275	0.06423106331729746	0.043302505957988915	0.06330017817471933	0.045437343814298904	0.05582141878971935	0.061211099316852056	0.07937266605082684	0.05986784300292341	0.04099459238495314	0.05093667879647406	0.05160352234673657	0.03701336843835747	0.04672883550791759	0.049539241822670346	0.04575044313546815	0.04764484247906925	0.04764484247906925	0.04764484247906925	0.04764484247906925	0.04764484247906925	0.04764484247906925	0.04764484247906925	0.04764484247906925	0.04764484247906925	0.04764484247906925	0.04764484247906925	0.04764484247906925	0.04764484247906925	0.04764484247906925	0.04764484247906925	0.04764484247906925	0.04764484247906925	0.04764484247906925	0.04764484247906925	0.04764484247906925	0.04764484247906925	0.04764484247906925	0.04764484247906925	0.04764484247906925	0.04764484247906925	0.04764484247906925	0.04764484247906925	0.04764484247906925	0.04764484247906925	0.04764484247906925	0.04764484247906925	0.04764484247906925	0.04764484247906925	0.04764484247906925
0.0589701924924986	0.04621558395444892	0.06563262220520365	0.05532016996117875	0.04330810870723786	0.04246943376899765	0.04399696300681452	0.04132526536661741	0.05120414691304989	0.06514569176474774	0.04688203409635213	0.055289264254333906	0.05333478327239633	0.047419466164226126	0.04599140913795867	0.04266178139002961	0.05111695623774132	0.05249868415069298	0.07653742041220032	0.05090456615038721	0.0442932900765829	0.03803350101435716	0.045589886865507044	0.04213870735058012	0.043864297108043585	0.043864297108043585	0.043864297108043585	0.043864297108043585	0.043864297108043585	0.043864297108043585	0.043864297108043585	0.043864297108043585	0.043864297108043585	0.043864297108043585	0.043864297108043585	0.043864297108043585	0.043864297108043585	0.043864297108043585	0.043864297108043585	0.043864297108043585	0.043864297108043585	0.043864297108043585	0.043864297108043585	0.043864297108043585	0.043864297108043585	0.043864297108043585	0.043864297108043585	0.043864297108043585	0.043864297108043585	0.043864297108043585
0.07598202281218228	0.08879859768328675	0.060042620981096056	0.1044203004190042	0.10715437556634869	0.08741828915110571	0.0918563365469256	0.07616782438593481	0.061692936252669583	0.08609690489372518	0.0954086902470316	0.09742803414857416	0.0920869248913062	0.09206057726348557	0.11121608277835077	0.09276459769303025	0.09474795364277454	0.0941743708078422	0.09446116222530837	0.09446116222530837	0.09446116222530837	0.09446116222530837	0.09446116222530837	0.09446116222530837	0.09446116222530837	0.09446116222530837	0.09446116222530837	0.09446116222530837	0.09446116222530837	0.09446116222530837	0.09446116222530837	0.09446116222530837	0.09446116222530837	0.09446116222530837	0.09446116222530837	0.09446116222530837	0.09446116222530837	0.09446116222530837	0.09446116222530837	0.09446116222530837	0.09446116222530837	0.09446116222530837	0.09446116222530837	0.09446116222530837	0.09446116222530837	0.09446116222530837	0.09446116222530837	0.09446116222530837	0.09446116222530837	0.09446116222530837
0.0550322490141115	0.05744250746105395	0.063264557840705	0.0464599814104447	0.04757624167353175	0.047696638983985795	0.05589843986625791	0.052395762556965306	0.04855683581252204	0.04212259367068826	0.048897593519260256	0.06628420738061509	0.04285500733821976	0.041983575864888094	0.056254575172920776	0.049014119282953454	0.05731265186534037	0.046566587208991934	0.04181563032325875	0.04527271200320383	0.04289397980776759	0.04408334590548571	0.04408334590548571	0.04408334590548571	0.04408334590548571	0.04408334590548571	0.04408334590548571	0.04408334590548571	0.04408334590548571	0.04408334590548571	0.04408334590548571	0.04408334590548571	0.04408334590548571	0.04408334590548571	0.04408334590548571	0.04408334590548571	0.04408334590548571	0.04408334590548571	0.04408334590548571	0.04408334590548571	0.04408334590548571	0.04408334590548571	0.04408334590548571	0.04408334590548571	0.04408334590548571	0.04408334590548571	0.04408334590548571	0.04408334590548571	0.04408334590548571	0.04408334590548571
0.07594495358765892	0.07410164445121924	0.07110125431019057	0.061866752562569766	0.05395492532123024	0.050291244688713835	0.06396706953914795	0.051788657397611265	0.05242216938638225	0.061221277532017504	0.05682172345919988	0.05682172345919988	0.05682172345919988	0.05682172345919988	0.05682172345919988	0.05682172345919988	0.05682172345919988	0.05682172345919988	0.05682172345919988	0.05682172345919988	0.05682172345919988	0.05682172345919988	0.05682172345919988	0.05682172345919988	0.05682172345919988	0.05682172345919988	0.05682172345919988	0.05682172345919988	0.05682172345919988	0.05682172345919988	0.05682172345919988	0.05682172345919988	0.05682172345919988	0.05682172345919988	0.05682172345919988	0.05682172345919988	0.05682172345919988	0.05682172345919988	0.05682172345919988	0.05682172345919988	0.05682172345919988	0.05682172345919988	0.05682172345919988	0.05682172345919988	0.05682172345919988	0.05682172345919988	0.05682172345919988	0.05682172345919988	0.05682172345919988	0.05682172345919988
0.05128617250688596	0.05608952946701711	0.06933397600442827	0.06168628654132621	0.04984122230573598	0.03683146092383438	0.05283317993944639	0.049083313555090005	0.05833888611860516	0.047288662231621925	0.045017989345721016	0.05889453684577263	0.035821775540309096	0.044329836162818353	0.04441352196349875	0.044150826119042946	0.043691115147161	0.09069099160156363	0.06719105337436232	0.06719105337436232	0.06719105337436232	0.06719105337436232	0.06719105337436232	0.06719105337436232	0.06719105337436232	0.06719105337436232	0.06719105337436232	0.06719105337436232	0.06719105337436232	0.06719105337436232	0.06719105337436232	0.06719105337436232	0.06719105337436232	0.06719105337436232	0.06719105337436232	0.06719105337436232	0.06719105337436232	0.06719105337436232	0.06719105337436232	0.06719105337436232	0.06719105337436232	0.06719105337436232	0.06719105337436232	0.06719105337436232	0.06719105337436232	0.06719105337436232	0.06719105337436232	0.06719105337436232	0.06719105337436232	0.06719105337436232
0.053591757922341735	0.040746138440454036	0.03797650045939227	0.06779365496394844	0.04599581612579865	0.04963617491731772	0.029084937660502005	0.05555624825477204	0.09403999737007246	0.07670744304830109	0.071083089911949	0.038681177426969526	0.07466642937512807	0.03201887817181182	0.039134190260120945	0.03303993331768209	0.018372018581139096	0.06396777444196106	0.05276474373238068	0.05636471665723251	0.04484752397476044	0.04783518349749518	0.06996285179292734	0.06254408808540328	0.03422063459785619	0.04359136671459862	0.06477633356018868	0.05074553975726721	0.07019019713780039	0.059284828831567875	0.0513081618489748	0.05529649534027134	0.05529649534027134	0.05529649534027134	0.05529649534027134	0.05529649534027134	0.05529649534027134	0.05529649534027134	0.05529649534027134	0.05529649534027134	0.05529649534027134	0.05529649534027134	0.05529649534027134	0.05529649534027134	0.05529649534027134	0.05529649534027134	0.05529649534027134	0.05529649534027134	0.05529649534027134	0.05529649534027134
0.04930305638628129	0.054657742581314346	0.0468730184400859	0.037276685565562184	0.0490253309754199	0.033222856656943654	0.035422142680288524	0.057167055980630266	0.026570065468339083	0.06951502488332423	0.04607516686150807	0.035200508277461004	0.038594111817350375	0.04695788042941688	0.038815464927416325	0.05080882385926546	0.028413666570022384	0.03481080450300362	0.04832020779371547	0.02896727619781822	0.036802901146022235	0.040154055748156406	0.04076292381287116	0.03007517749033774	0.03541905065160445	0.03541905065160445	0.03541905065160445	0.03541905065160445	0.03541905065160445	0.03541905065160445	0.03541905065160445	0.03541905065160445	0.03541905065160445	0.03541905065160445	0.03541905065160445	0.03541905065160445	0.03541905065160445	0.03541905065160445	0.03541905065160445	0.03541905065160445	0.03541905065160445	0.03541905065160445	0.03541905065160445	0.03541905065160445	0.03541905065160445	0.03541905065160445	0.03541905065160445	0.03541905065160445	0.03541905065160445	0.03541905065160445
0.07581268985723634	0.07470919078408164	0.06834368937205068	0.06801685651722544	0.06911502983031662	0.06713457534799731	0.088899402486454	0.07225483850262011	0.0687951160467625	0.08073509434927537	0.07697307449524952	0.07885408442226244	0.07885408442226244	0.07885408442226244	0.07885408442226244	0.07885408442226244	0.07885408442226244	0.07885408442226244	0.07885408442226244	0.07885408442226244	0.07885408442226244	0.07885408442226244	0.07885408442226244	0.07885408442226244	0.07885408442226244	0.07885408442226244	0.07885408442226244	0.07885408442226244	0.07885408442226244	0.07885408442226244	0.07885408442226244	0.07885408442226244	0.07885408442226244	0.07885408442226244	0.07885408442226244	0.07885408442226244	0.07885408442226244	0.07885408442226244	0.07885408442226244	0.07885408442226244	0.07885408442226244	0.07885408442226244	0.07885408442226244	0.07885408442226244	0.07885408442226244	0.07885408442226244	0.07885408442226244	0.07885408442226244	0.07885408442226244	0.07885408442226244
0.09708724977763011	0.10388192373919998	0.1210626788861275	0.08154962391913534	0.08081611908471872	0.1217431767098931	0.13103002131228839	0.0964299208246479	0.0730427878151415	0.10606797953403059	0.10317848351753707	0.07785203110708634	0.09693628385773895	0.08674168313875354	0.1300966112316531	0.09564441777250393	0.10117833079674854	0.10711980046345164	0.10414906563010008	0.10414906563010008	0.10414906563010008	0.10414906563010008	0.10414906563010008	0.10414906563010008	0.10414906563010008	0.10414906563010008	0.10414906563010008	0.10414906563010008	0.10414906563010008	0.10414906563010008	0.10414906563010008	0.10414906563010008	0.10414906563010008	0.10414906563010008	0.10414906563010008	0.10414906563010008	0.10414906563010008	0.10414906563010008	0.10414906563010008	0.10414906563010008	0.10414906563010008	0.10414906563010008	0.10414906563010008	0.10414906563010008	0.10414906563010008	0.10414906563010008	0.10414906563010008	0.10414906563010008	0.10414906563010008	0.10414906563010008
0.06986921603491264	0.07024231138591537	0.07555051773323383	0.0792823351497091	0.062439935574236174	0.05830995846391487	0.07096131999298189	0.11776611929882523	0.07693586906490167	0.10085128161986906	0.06275392132508081	0.046670119095435635	0.06649851829375279	0.087205535642406	0.046872176270545095	0.06703885595647556	0.06703885595647556	0.06703885595647556	0.06703885595647556	0.06703885595647556	0.06703885595647556	0.06703885595647556	0.06703885595647556	0.06703885595647556	0.06703885595647556	0.06703885595647556	0.06703885595647556	0.06703885595647556	0.06703885595647556	0.06703885595647556	0.06703885595647556	0.06703885595647556	0.06703885595647556	0.06703885595647556	0.06703885595647556	0.06703885595647556	0.06703885595647556	0.06703885595647556	0.06703885595647556	0.06703885595647556	0.06703885595647556	0.06703885595647556	0.06703885595647556	0.06703885595647556	0.06703885595647556	0.06703885595647556	0.06703885595647556	0.06703885595647556	0.06703885595647556	0.06703885595647556
0.05868227988773948	0.044645624556364824	0.055196408183729374	0.06526621418810323	0.03836347092812516	0.04380267703757424	0.04617471774630805	0.047425535353820505	0.0	0.03012803358638567	0.02752365592227377	0.04090987095177504	0.02734908588021074	0.024677871514901393	0.018943950949209035	0.053539547744994476	0.018163764649216485	0.04558825704170915	0.057031949895632365	0.044196632169985366	0.034758248586849755	0.0182136396404141	0.02336910668443579	0.04681985526239568	0.030990411314796063	0.06661401721897128	0.03541511816538149	0.0786347486388904	0.05702493340213595	0.05702493340213595	0.05702493340213595	0.05702493340213595	0.05702493340213595	0.05702493340213595	0.05702493340213595	0.05702493340213595	0.05702493340213595	0.05702493340213595	0.05702493340213595	0.05702493340213595	0.05702493340213595	0.05702493340213595	0.05702493340213595	0.05702493340213595	0.05702493340213595	0.05702493340213595	0.05702493340213595	0.05702493340213595	0.05702493340213595	0.05702493340213595
0.07928918768204134	0.12552180700362153	0.05050925435586916	0.06312874921793772	0.07491235178778075	0.09219424857302713	0.08693359266210486	0.04298918562762866	0.05170823144010469	0.05202543045001071	0.05972206536181132	0.03736653396136872	0.056678683616257046	0.049807567590710915	0.04964377207587641	0.09870512120914085	0.05839417953264651	0.04838271494777752	0.04094693308263333	0.04750168817522417	0.057109847505690564	0.050516415726721456	0.0742217234308111	0.06236906957876627	0.06236906957876627	0.06236906957876627	0.06236906957876627	0.06236906957876627	0.06236906957876627	0.06236906957876627	0.06236906957876627	0.06236906957876627	0.06236906957876627	0.06236906957876627	0.06236906957876627	0.06236906957876627	0.06236906957876627	0.06236906957876627	0.06236906957876627	0.06236906957876627	0.06236906957876627	0.06236906957876627	0.06236906957876627	0.06236906957876627	0.06236906957876627	0.06236906957876627	0.06236906957876627	0.06236906957876627	0.06236906957876627	0.06236906957876627
0.049249827149960124	0.06450696309105808	0.051469361099463096	0.05233097118055141	0.0561387542228828	0.05424045284273325	0.06069787178147871	0.052183159488797426	0.07166875704964867	0.08671554978146974	0.05521187947715729	0.04604328297765176	0.056641365876868445	0.05221659473872147	0.06430514703856534	0.0669370654221179	0.05801573530868421	0.06773372827103132	0.07566241896037013	0.049303423413501905	0.04914219815735759	0.04922281078542975	0.04922281078542975	0.04922281078542975	0.04922281078542975	0.04922281078542975	0.04922281078542975	0.04922281078542975	0.04922281078542975	0.04922281078542975	0.04922281078542975	0.04922281078542975	0.04922281078542975	0.04922281078542975	0.04922281078542975	0.04922281078542975	0.04922281078542975	0.04922281078542975	0.04922281078542975	0.04922281078542975	0.04922281078542975	0.04922281078542975	0.04922281078542975	0.04922281078542975	0.04922281078542975	0.04922281078542975	0.04922281078542975	0.04922281078542975	0.04922281078542975	0.04922281078542975
0.04347041417140097	0.08053300269338685	0.09591354520286777	0.09423603956960219	0.05595401687290892	0.06452559667713102	0.08332630366363819	0.03548638390766946	0.07878238448776528	0.044424907668911946	0.11928419439947904	0.06057675447059135	0.03046799996004252	0.06154460220072735	0.06192998964584548	0.05178943431169928	0.05761960412707017	0.060912081911039875	0.05926584301905502	0.05926584301905502	0.05926584301905502	0.05926584301905502	0.05926584301905502	0.05926584301905502	0.05926584301905502	0.05926584301905502	0.05926584301905502	0.05926584301905502	0.05926584301905502	0.05926584301905502	0.05926584301905502	0.05926584301905502	0.05926584301905502	0.05926584301905502	0.05926584301905502	0.05926584301905502	0.05926584301905502	0.05926584301905502	0.05926584301905502	0.05926584301905502	0.05926584301905502	0.05926584301905502	0.05926584301905502	0.05926584301905502	0.05926584301905502	0.05926584301905502	0.05926584301905502	0.05926584301905502	0.05926584301905502	0.05926584301905502
0.047587108486935537	0.05751345533491042	0.05103112656728411	0.06313698833321404	0.04907480333459101	0.05174122227893469	0.03529985513185023	0.051721625191007654	0.05436852743055798	0.06309946805378	0.04175167954108317	0.047029041936491586	0.04487593922454751	0.058340736111103304	0.052870939951176706	0.06129246307518012	0.05387757755135743	0.04265661438725569	0.0474665205620116	0.07283113653320353	0.06014882854760757	0.06014882854760757	0.06014882854760757	0.06014882854760757	0.06014882854760757	0.06014882854760757	0.06014882854760757	0.06014882854760757	0.06014882854760757	0.06014882854760757	0.06014882854760757	0.06014882854760757	0.06014882854760757	0.06014882854760757	0.06014882854760757	0.06014882854760757	0.06014882854760757	0.06014882854760757	0.06014882854760757	0.06014882854760757	0.06014882854760757	0.06014882854760757	0.06014882854760757	0.06014882854760757	0.06014882854760757	0.06014882854760757	0.06014882854760757	0.06014882854760757	0.06014882854760757	0.06014882854760757
0.0	0.0	0.0	0.0	0.04866159153313282	0.0	0.0436572494287987	0.0	0.0	0.04866159153313282	0.0	0.0	0.0	0.0	0.0	0.0	0.0	0.0	0.0	0.0	0.0	0.0	0.0	0.0	0.0	0.0	0.0	0.0	0.0	0.04365724942879871	0.0	0.0	0.0	0.0	0.0	0.0	0.0	0.0	0.0	0.0	0.0	0.0	0.0	0.0	0.0	0.0	0.0	0.0	0.0	0.0
0.004798124603537694	0.04998895560122201	0.04998895560122201	0.0	0.0	0.0	0.04161287237773636	0.022553114869786714	0.0	0.0	0.0	0.005140847789504671	0.005140847789504671	0.0005494451559388956	0.09507835175822228	0.00011088529588926259	0.04484810781171736	0.05723205982212958	0.04998895560122201	0.053229498814955374	0.0642558298867089	0.04808865102545072	0.08609956707069916	0.044848107811717365	0.011194979501613186	0.06588340534089678	0.04987807030533276	0.05732656674416005	0.04995468175388803	0.0019003045757713132	0.011194979501613186	0.06065725061165456	0.020468474313200834	0.09613090537817232	0.044844137853102525	0.04896905183254769	0.0	0.05304773725915743	0.04808865102545072	0.04943951044528313	0.0019003045757713132	0.04943951044528313	0.04808865102545072	0.0689934201490754	0.05005844085979924	0.0692966434337966	0.05967754214679792	0.05967754214679792	0.05967754214679792	0.05967754214679792
0.040593431853149925	0.04943916024283123	0.05978122059356037	0.03919386801918444	0.05364734559512493	0.06742414774639263	0.057775983114920854	0.06753814369475956	0.06572033250298666	0.06765763014085703	0.058574192158707857	0.044812663396660644	0.054938486778851776	0.06683688668403207	0.0569126382465313	0.04540370142407226	0.05554503537508372	0.05669129798757704	0.05389738513787545	0.05789195970806217	0.04491644811873897	0.048440441169149744	0.041536782334730675	0.04506389148976008	0.05528137137906408	0.04785050781663782	0.042036391332456506	0.0415588360738011	0.05738832305356944	0.05355680973642396	0.04118979619926919	0.0439091975424285	0.05106527132736014	0.05513454563876951	0.04004395779518543	0.062496661245868196	0.04355850010788309	0.0559046104547233	0.0546484024019614	0.060556496448925995	0.03732870283189095	0.04894259964040847	0.04894259964040847	0.04894259964040847	0.04894259964040847	0.04894259964040847	0.04894259964040847	0.04894259964040847	0.04894259964040847	0.04894259964040847
0.05126347387588569	0.05047065270307954	0.04015816477946019	0.03801424437617766	0.0379942272984559	0.047481211776474144	0.020240968579929255	0.03226838752790074	0.05014276727463787	0.026898815944374294	0.06676265686325672	0.04098042245085206	0.06987417854759488	0.053305327681058806	0.028643953502326555	0.025209501410719433	0.06808817179749893	0.026721915843917646	0.031238073022455418	0.03922485132139064	0.04846865988719947	0.03596208152343302	0.041288843126845276	0.05449522043373525	0.02736115453560343	0.04120584541014278	0.052691270688802125	0.042799087640291805	0.016401136660367507	0.02624464027385204	0.05730020727917685	0.02796578100320577	0.021695828215853065	0.028722559212624222	0.04628555646126228	0.02580938623126746	0.04337524350342847	0.040906057477318694	0.04757656907910804	0.04079897542814721	0.027807990811990358	0.02086933390342248	0.026906810171016905	0.027256687991471962	0.026519580130302766	0.023269629546028795	0.02489460483816578	0.02489460483816578	0.02489460483816578	0.02489460483816578
0.09919522869253727	0.13282683361975994	0.08064779528824118	0.06746449708256615	0.08212035629021826	0.10984731361508346	0.08642109455006453	0.08064200109824447	0.09240317127052969	0.0987502059178858	0.10135980874082094	0.10835028895855503	0.09041911670769019	0.08699242296595128	0.07272310358695043	0.09243207166255211	0.068402986538306	0.09773389416651972	0.08086307284385033	0.06836887155401948	0.08920204299522617	0.10526089277032645	0.09204175020482955	0.08011507559986068	0.10660026101854561	0.08213022828037693	0.07676351962695874	0.08994168392717108	0.10967579441804105	0.08428454356180894	0.11601651823176237	0.10989424851774637	0.10273556384599611	0.08307275962117444	0.09984315386947792	0.05506991496811731	0.07555084653008431	0.07541196801391363	0.0901246199639916	0.0693665541694218	0.1190935199655344	0.05796857099235169	0.07128087812034863	0.06462472455635015	0.06462472455635015	0.06462472455635015	0.06462472455635015	0.06462472455635015	0.06462472455635015	0.06462472455635015
0.07116780548492069	0.053398020573602295	0.04926463237618313	0.07543086669418844	0.04596143056697515	0.058307647954404185	0.054012474439313785	0.04094143873430602	0.05213418707131711	0.052462379471228074	0.043397921716448684	0.09113657212755369	0.06726724692200119	0.06726724692200119	0.06726724692200119	0.06726724692200119	0.06726724692200119	0.06726724692200119	0.06726724692200119	0.06726724692200119	0.06726724692200119	0.06726724692200119	0.06726724692200119	0.06726724692200119	0.06726724692200119	0.06726724692200119	0.06726724692200119	0.06726724692200119	0.06726724692200119	0.06726724692200119	0.06726724692200119	0.06726724692200119	0.06726724692200119	0.06726724692200119	0.06726724692200119	0.06726724692200119	0.06726724692200119	0.06726724692200119	0.06726724692200119	0.06726724692200119	0.06726724692200119	0.06726724692200119	0.06726724692200119	0.06726724692200119	0.06726724692200119	0.06726724692200119	0.06726724692200119	0.06726724692200119	0.06726724692200119	0.06726724692200119
0.06547085644617577	0.08577954730724736	0.053808857600110484	0.03463303600688064	0.05906474616783155	0.05052342994936214	0.04174028047063194	0.048982822967838645	0.05971828371775427	0.045737865303674304	0.05678556691486442	0.04024659576949272	0.0686563211974953	0.052206532471936656	0.06087694971004198	0.05530888142870852	0.04418041904732879	0.05892994826769066	0.05756040711377048	0.060622700190211966	0.04297599175497909	0.050779107718348704	0.059223601870578305	0.043967670510895895	0.056536621015908055	0.07238216176269459	0.09258992706236742	0.042799322111445784	0.04236100322938258	0.046479778243426376	0.06384773743061246	0.06487477189808477	0.06340767045741363	0.048515292873187565	0.04045577776555996	0.05747048396977443	0.050670918436876496	0.05578075579693444	0.0368718973444681	0.05420037871219386	0.04713969261365798	0.050670035662925925	0.050670035662925925	0.050670035662925925	0.050670035662925925	0.050670035662925925	0.050670035662925925	0.050670035662925925	0.050670035662925925	0.050670035662925925
0.029870801489900456	0.04243206488486969	0.0368621723327296	0.038310883791898995	0.034881148171678394	0.03299513401585243	0.04740780223983929	0.0319101754483677	0.03837277166433391	0.05020122611187327	0.0409967102309733	0.02822952651780217	0.030334528229454115	0.05118911190528782	0.04626493577276483	0.03221212462549706	0.038334563097271374	0.030413798733976982	0.05442979852621801	0.03825357714704667	0.04357168832982846	0.04168465979120872	0.03544144171815768	0.03972357808509994	0.036931802176395134	0.03842124403204776	0.052078201641745994	0.040553582616463135	0.028621486715528034	0.047775069153461	0.03931251935061025	0.030224255539883414	0.04806817913671856	0.038844109655301794	0.04533017100926301	0.041829469209017825	0.03548696562702986	0.04170965132558231	0.04053142999561462	0.048918857412497074	0.03257364285557453	0.03924933088111044	0.03854265212367272	0.04355135411860882	0.033846726215146825	0.03869904016687782	0.03869904016687782	0.03869904016687782	0.03869904016687782	0.03869904016687782
0.10809858473995322	0.0	0.0	0.0015974002278400677	0.0	0.0	0.0	0.0015771999158862903	0.0	0.0	0.08607366611168474	0.1434948979298291	0.1434948979298291	0.0	0.0	0.0	0.08607366611168472	0.0003182997929078492	0.0	0.0	0.1434948979298291	0.0	0.0	0.1991389667449257	0.1287379297164399	0.0	0.0	0.0	0.0	0.0	0.0	0.1434948979298291	0.0	0.0	0.14349489792982917	0.0	0.0	0.0	0.0	0.13804001278857558	0.0	0.0	0.0	0.0	0.0	0.0	0.0	0.0	0.0	0.0
0.07692608055637914	0.07392321612150414	0.05336038682281136	0.06638702314543433	0.06914267430706388	0.06926646913894777	0.057785221790852034	0.05628991009985141	0.09580846959399436	0.0674241119078493	0.07106626397434122	0.04789018370804629	0.08192539824313798	0.08580750133906652	0.06155568942552399	0.07585064026571535	0.08992134957411968	0.08456327012491625	0.08099190094041112	0.01968806888618372	0.037255640914163925	0.044101139781486345	0.07608285032601983	0.07667828238611453	0.06513100067257364	0.03852925348334636	0.040223040282077856	0.0704585951556532	0.06510850887081014	0.05260149436572141	0.04410937182689871	0.06300697173831672	0.05633419573739127	0.050780704686855235	0.047887529996608336	0.04432365008944579	0.08200648341369939	0.06880225600816384	0.06816268859300077	0.07561315529309189	0.0476519286129489	0.05558188204905161	0.061329106031549736	0.058455494040300676	0.058455494040300676	0.058455494040300676	0.058455494040300676	0.058455494040300676	0.058455494040300676	0.058455494040300676
0.06018715355134702	0.06527850065046997	0.05838189023819607	0.04997287711165369	0.05907232935332632	0.08077516672929591	0.07231344465769199	0.06988671740611364	0.058062522956230184	0.062238774762424405	0.06984995613560609	0.08474457508884109	0.07675689940115939	0.06253770317021114	0.09504151419528824	0.0778126434060813	0.07619605743020406	0.06956253101625041	0.08287373098048514	0.07018869458533264	0.05590968440049672	0.06672174822384762	0.06798782114381884	0.09970641139399015	0.077883887987984	0.07163495901155259	0.059910998815469726	0.07087541733503579	0.09148801468039112	0.06978834349927569	0.06386922924531074	0.06982287702504401	0.09393515723714758	0.04832798345615795	0.0831857035960156	0.05807735162779461	0.06350165824868857	0.07834435614397467	0.07050121867257178	0.0795227293815823	0.07501197402707704	0.07501197402707704	0.07501197402707704	0.07501197402707704	0.07501197402707704	0.07501197402707704	0.07501197402707704	0.07501197402707704	0.07501197402707704	0.07501197402707704
0.0841697906042202	0.08104278107175732	0.052429963267017564	0.06107787298862943	0.09234991375013503	0.0899595790161497	0.058006551806955985	0.056428206719804946	0.06052295638548763	0.0755374459877498	0.07385431510643832	0.11264083697518529	0.07808250540193053	0.08945487580305073	0.07953356718533124	0.07960079597868705	0.09141881608067377	0.06201711541843677	0.043831718023660135	0.06472649199789643	0.08333671674725414	0.09268286971583621	0.0844127999751732	0.07783486210970779	0.08166230981763402	0.06525042272949724	0.07627684552958303	0.051635759567773186	0.10739573148389847	0.10019802475395569	0.0664624349228828	0.06830518699977148	0.04580755496776935	0.06965539285203712	0.08936228578808875	0.06600087950807236	0.06181552175081885	0.0769284411133997	0.08354625092213945	0.061986531242567686	0.06207625365686873	0.06203139244971821	0.06203139244971821	0.06203139244971821	0.06203139244971821	0.06203139244971821	0.06203139244971821	0.06203139244971821	0.06203139244971821	0.06203139244971821
0.029649891359620227	0.03488598025860398	0.025500532417580858	0.031122314181399827	0.06180039167621573	0.04733677569198152	0.03717482139834822	0.04163698444869154	0.038846088625382115	0.03164080763105697	0.027482783811105777	0.0229329299654571	0.041803871410110535	0.03474837824937097	0.02655920874854427	0.0403701607239501	0.055926046524682166	0.03927716619003209	0.02001829644408577	0.032195514618405155	0.02230462427892347	0.042596030164443834	0.019752122622976622	0.03726438204157819	0.022136160316599783	0.02649190344435373	0.04648672952760751	0.024492016882379657	0.03198804428232625	0.03163872710553997	0.031962006177910646	0.04080794999214443	0.02800531108267431	0.03630538502579375	0.03736820157376371	0.01957758669291851	0.03018351333556064	0.01916511713694701	0.021180106089203114	0.03220008767870224	0.034608444589183815	0.03030395127662847	0.01303003975119036	0.023548214078299018	0.029340848167524528	0.026713527733487064	0.02520827316230693	0.03826147277551541	0.026688611557550996	0.04931911087955457
0.16216245830167575	0.20098330758555516	0.0	0.22587524703542228	0.21778892696477706	0.012522429461233246	0.2857809755026485	0.16054907459625023	0.16898482316873345	0.0	0.20567776649045946	0.2376527826190968	0.12042814872148039	0.2407622294054745	0.173274196038427	0.23890415508301102	0.17205618709405843	0.17246415560666703	0.12042814872148039	0.06762133598412004	0.16527692793461393	0.1845215069547218	0.18693282374799136	0.00027010200513932287	0.0730401662975299	0.12176652489789776	0.12034564028248887	0.22789253407824256	0.20923531496255343	0.012522429461233246	0.16799278260562506	0.12639541705329999	0.21220764640465417	0.13926100777702333	0.12149642289275846	0.3178068774199005	0.012515336651358578	0.30494491980491645	0.09449702638928496	0.19905386395943622	0.16859348891405102	0.054907442589572295	0.09727336885932399	0.004628892155402224	0.3232562329322394	0.0	0.22038032905748126	0.12042814872148039	0.07303066131873111	0.12176652489789776
0.10080529462907649	0.09029324656402885	0.08176250264705877	0.08957682428487433	0.10328930854952385	0.08774170912663254	0.1067200507837903	0.0766955315210159	0.0771434716655013	0.1302769559731152	0.11453471605836796	0.12010711936778909	0.11709621860528156	0.09587476402801404	0.09895119328861812	0.11191149001589146	0.10945522169736058	0.09003001913960194	0.12186659963186149	0.11480438598338255	0.07715894478177275	0.10157222225288698	0.11686156477262874	0.09496748384202382	0.14597934261691856	0.10836770904085637	0.07736923830382421	0.0881365698876535	0.08144936944921473	0.10605450540207666	0.12465564294717156	0.12358448601833062	0.08961570993934363	0.08095978930588224	0.08552380185641602	0.11157175810204961	0.09730250343133065	0.08009965641663497	0.07699656543963171	0.11264892186017045	0.09974984810840115	0.09555337087297221	0.10059897676526021	0.11595244310928016	0.08947180136769434	0.10652992424809167	0.10883241960691141	0.10519078931415504	0.06744061484726484	0.11681761771525274
0.03781240351012258	0.04099633646546495	0.039122685805924616	0.03381372455892593	0.03199685683326921	0.03389762834438056	0.04026181310187023	0.0422258371348261	0.037848960622959726	0.030567784936070548	0.030455241845455887	0.045043700483223655	0.039660179650501635	0.042423985806275585	0.030613315677184273	0.04533552408673395	0.03790268023115158	0.042994387574142715	0.034730260207316115	0.03441853678716154	0.03899246687918787	0.035025055896559604	0.02684011293143971	0.026994736218086745	0.02870245488229632	0.028170635767410156	0.045542133704112	0.03838867490901643	0.03902644770600439	0.038263305304186535	0.034730276105762056	0.04839375842633945	0.02843451895877023	0.03518478645601679	0.03236655519983376	0.04029709151665009	0.038102946774616744	0.03264347423823496	0.028459829306288563	0.049385562389983886	0.037790810735526106	0.02694567610485783	0.042825161443942716	0.030958913309352375	0.03028916721655454	0.04180013438006782	0.04021840381732239	0.039437073355655855	0.03829130114995868	0.040726022360520066
0.06555162282769843	0.05561772013940847	0.036306045137686316	0.07893292295922401	0.04040228052924548	0.04347988302742558	0.05059081349757294	0.04759646495808604	0.05729907496773903	0.06985060203863212	0.06285602030637093	0.07642416225913744	0.05653378665289048	0.049068991428711066	0.05650928598486962	0.04627533629241702	0.058812733851739005	0.05041840240008731	0.0672657098422491	0.06352040435500958	0.048884590862179146	0.034036837950820284	0.05422487564187688	0.06459273823424115	0.05890893264513211	0.05082947767513168	0.06081507003827861	0.06873085630699453	0.059340933691380895	0.05384307875159709	0.05674973188813513	0.06920036912475575	0.04812270488432585	0.050134925878584036	0.06060250414498491	0.06692312947955477	0.03956456959457839	0.05128058345141417	0.04091806292274503	0.04778513803936771	0.04386297002141977	0.05072834972931454	0.05319366190724089	0.05658231100865503	0.05581673313662292	0.04850096602146909	0.04964345273392059	0.04722089577201613	0.06029016729590796	0.05032693200850339
0.05914666835851948	0.05874546769848642	0.06994344846363337	0.049193927536142754	0.05325244739881898	0.04998534931981069	0.0657491963305169	0.06023872598117145	0.06264092851025306	0.05937264997576443	0.05926773552954087	0.06448023120701821	0.06247106878711038	0.07236504773629969	0.06940075217795583	0.0587974212374047	0.06847193365439604	0.05996326644995064	0.0475832499147592	0.07012005702767304	0.05565775481533236	0.04598812285537886	0.0587782144220199	0.06170858401537089	0.05982936725703191	0.06400119772507981	0.06475738694983021	0.06531557310137494	0.06097716604384607	0.05324410037429397	0.03519413570446738	0.07250410758919779	0.061273205052701285	0.060649501381116515	0.07418414906688224	0.05431295188796247	0.06106041260874989	0.06573551887573799	0.048100433408743565	0.058608656773474065	0.06074204352429345	0.056468687772278446	0.06828970476309189	0.06237919626768517	0.06237919626768517	0.06237919626768517	0.06237919626768517	0.06237919626768517	0.06237919626768517	0.06237919626768517
0.07451095716984879	0.06024620405458815	0.09736699082935542	0.06251189815144238	0.06400499110752031	0.068431360261922	0.007893237676679285	0.06968403544461566	0.06661205304357916	0.0433692040801139	0.035275348025295694	0.039322276052704795	0.039322276052704795	0.039322276052704795	0.039322276052704795	0.039322276052704795	0.039322276052704795	0.039322276052704795	0.039322276052704795	0.039322276052704795	0.039322276052704795	0.039322276052704795	0.039322276052704795	0.039322276052704795	0.039322276052704795	0.039322276052704795	0.039322276052704795	0.039322276052704795	0.039322276052704795	0.039322276052704795	0.039322276052704795	0.039322276052704795	0.039322276052704795	0.039322276052704795	0.039322276052704795	0.039322276052704795	0.039322276052704795	0.039322276052704795	0.039322276052704795	0.039322276052704795	0.039322276052704795	0.039322276052704795	0.039322276052704795	0.039322276052704795	0.039322276052704795	0.039322276052704795	0.039322276052704795	0.039322276052704795	0.039322276052704795	0.039322276052704795
0.07977975224707864	0.11420020796816151	0.09765936549756674	0.08161185979009165	0.08285207803171539	0.08855063942166225	0.08570135872668883	0.08570135872668883	0.08570135872668883	0.08570135872668883	0.08570135872668883	0.08570135872668883	0.08570135872668883	0.08570135872668883	0.08570135872668883	0.08570135872668883	0.08570135872668883	0.08570135872668883	0.08570135872668883	0.08570135872668883	0.08570135872668883	0.08570135872668883	0.08570135872668883	0.08570135872668883	0.08570135872668883	0.08570135872668883	0.08570135872668883	0.08570135872668883	0.08570135872668883	0.08570135872668883	0.08570135872668883	0.08570135872668883	0.08570135872668883	0.08570135872668883	0.08570135872668883	0.08570135872668883	0.08570135872668883	0.08570135872668883	0.08570135872668883	0.08570135872668883	0.08570135872668883	0.08570135872668883	0.08570135872668883	0.08570135872668883	0.08570135872668883	0.08570135872668883	0.08570135872668883	0.08570135872668883	0.08570135872668883	0.08570135872668883
0.0	0.0	0.0	0.0	0.0	0.0	0.14590748930421396	0.0	0.10683981616817813	0.0	0.10802717864256947	0.0	0.0969176990414893	0.0	0.011123449032863626	0.10793408539325278	0.0	0.0	0.0	0.08382495129521064	0.06479878685313835	0.0	0.0	0.0	0.14930054572767842	0.10392058070682221	0.12363421152541715	0.1495568566593469	0.14191777035303238	0.0	0.10802717864256947	0.0	0.0	0.0	0.0	0.0	0.0	0.0	0.0	0.0	0.0	0.0	0.0	0.0	0.0	0.0	0.0	0.0	0.0	0.0
0.04265522209146597	0.04138036777239551	0.05215624866590712	0.04986070255213681	0.04589407873032992	0.06192995690562679	0.057489603461131966	0.06634017156628595	0.049713175222684515	0.03955391117422061	0.047876913754085426	0.03634825365943152	0.041521590939333504	0.027393204171746444	0.04839594067476712	0.047856321355154295	0.04289664269852522	0.053068929646471134	0.05596368698019128	0.04332166083673748	0.05925115814934253	0.05789775798287761	0.038913908541729374	0.03378940138852959	0.04743573194707359	0.046222482618074635	0.0396066423259401	0.04291456247200737	0.04291456247200737	0.04291456247200737	0.04291456247200737	0.04291456247200737	0.04291456247200737	0.04291456247200737	0.04291456247200737	0.04291456247200737	0.04291456247200737	0.04291456247200737	0.04291456247200737	0.04291456247200737	0.04291456247200737	0.04291456247200737	0.04291456247200737	0.04291456247200737	0.04291456247200737	0.04291456247200737	0.04291456247200737	0.04291456247200737	0.04291456247200737	0.04291456247200737
0.05496026307556174	0.05670380970847134	0.053805277914246066	0.05666753476029085	0.061973897555093235	0.04517422581602293	0.03985831920011823	0.06387184830276958	0.055877744750122985	0.04110808076557229	0.06848618487398078	0.07305568393093029	0.06070418214668896	0.06657336351392443	0.044893198496572764	0.03741465710019691	0.07167969751681835	0.05291717008818341	0.046962686415982204	0.03671159461164576	0.041837140513813986	0.041837140513813986	0.041837140513813986	0.041837140513813986	0.041837140513813986	0.041837140513813986	0.041837140513813986	0.041837140513813986	0.041837140513813986	0.041837140513813986	0.041837140513813986	0.041837140513813986	0.041837140513813986	0.041837140513813986	0.041837140513813986	0.041837140513813986	0.041837140513813986	0.041837140513813986	0.041837140513813986	0.041837140513813986	0.041837140513813986	0.041837140513813986	0.041837140513813986	0.041837140513813986	0.041837140513813986	0.041837140513813986	0.041837140513813986	0.041837140513813986	0.041837140513813986	0.041837140513813986
0.04777629177395897	0.042288423252746406	0.03834349667866105	0.0651983716726713	0.06719915509253714	0.04462853607412446	0.04073123589023086	0.05650070362324345	0.0491723828988668	0.05183448448536802	0.039406206382874384	0.05955531921368388	0.0645591007154452	0.052139780550375756	0.04103318875376207	0.05135349369646574	0.04439064507719694	0.04310658677985372	0.03521932778089131	0.04304717215434569	0.05816454733277805	0.0428466955390462	0.03763641588515796	0.044781980732779864	0.04453054830221508	0.043521321504541986	0.04373880007881495	0.04869446308058595	0.06542885120474906	0.05714516116253277	0.05151425581149949	0.03687799428577465	0.04388236592762641	0.04385134599208364	0.04810976974937354	0.05296716162537891	0.04325278123605964	0.048109971430719274	0.048109971430719274	0.048109971430719274	0.048109971430719274	0.048109971430719274	0.048109971430719274	0.048109971430719274	0.048109971430719274	0.048109971430719274	0.048109971430719274	0.048109971430719274	0.048109971430719274	0.048109971430719274
0.05158525476963411	0.08830543423815271	0.0545777272092899	0.07789819125474218	0.0631906503198569	0.05846308453815938	0.06737519789124831	0.07937840462300069	0.062432465645266215	0.06796775448300582	0.05398900115933559	0.07337247652693511	0.06183067110206189	0.0970639627468418	0.05315662685559183	0.06354724742973988	0.05875548683420842	0.06095730220587599	0.051516949773437216	0.10637776024434442	0.07080170597524724	0.06866947648878666	0.08693981401707089	0.06942100343754151	0.057214591784334426	0.0524906257311385	0.06274027134628472	0.07998119328798937	0.052529141478185035	0.07356544816813443	0.07833832424536877	0.07547706313592926	0.07690769369064901	0.07690769369064901	0.07690769369064901	0.07690769369064901	0.07690769369064901	0.07690769369064901	0.07690769369064901	0.07690769369064901	0.07690769369064901	0.07690769369064901	0.07690769369064901	0.07690769369064901	0.07690769369064901	0.07690769369064901	0.07690769369064901	0.07690769369064901	0.07690769369064901	0.07690769369064901
0.1035658340914894	0.10725176495529146	0.09546009684667615	0.19193161468596578	0.0971601309679761	0.09783096528498897	0.15539540254558332	0.07287910686774089	0.10056819741727092	0.17416658610313815	0.07154723698499933	0.08842054508483609	0.08662709662737161	0.097916131232449	0.1114981170197224	0.10321589477701412	0.12751526586731268	0.17504174416351648	0.10073280134612256	0.1540206046425833	0.08666682875075829	0.09842790941260764	0.11369966838467731	0.138894054228287	0.08392552402181266	0.1284422271660241	0.1053299010630281	0.11381598412893532	0.14235679046173272	0.08569173236808428	0.14849404914656433	0.0938528092498674	0.12196269757035484	0.039174752402097904	0.08056872498622637	0.08056872498622637	0.08056872498622637	0.08056872498622637	0.08056872498622637	0.08056872498622637	0.08056872498622637	0.08056872498622637	0.08056872498622637	0.08056872498622637	0.08056872498622637	0.08056872498622637	0.08056872498622637	0.08056872498622637	0.08056872498622637	0.08056872498622637
0.0628189693754908	0.06133692321975089	0.06233289045476018	0.0550429237781559	0.05518371248606579	0.07033780519634299	0.07016417048179224	0.07967332822183842	0.04870123777372544	0.07756435527733112	0.06446445766306816	0.06808647396955994	0.04190912340413023	0.05389676193588801	0.05377071538868111	0.0551650467999726	0.06112960422105665	0.0685661766985823	0.06555998083535358	0.060000981120019975	0.06837369049044532	0.0786252073734963	0.07349944893197081	0.07349944893197081	0.07349944893197081	0.07349944893197081	0.07349944893197081	0.07349944893197081	0.07349944893197081	0.07349944893197081	0.07349944893197081	0.07349944893197081	0.07349944893197081	0.07349944893197081	0.07349944893197081	0.07349944893197081	0.07349944893197081	0.07349944893197081	0.07349944893197081	0.07349944893197081	0.07349944893197081	0.07349944893197081	0.07349944893197081	0.07349944893197081	0.07349944893197081	0.07349944893197081	0.07349944893197081	0.07349944893197081	0.07349944893197081	0.07349944893197081
0.06838966488375423	0.1224986753915152	0.07603105212639091	0.2147753495739526	0.041606360392302914	0.05728629626655933	0.06560524362725831	0.1213788736371827	0.08531276413741323	0.10233363892550115	0.0	0.17332853395021816	0.0	0.1395852572689794	0.12517074194305483	0.1767998758985636	0.13402777147885786	0.05325111698614173	0.04164807119347484	0.07016285671339471	0.09637526787211731	0.13219470687919416	0.024941279533465213	0.08976006168268297	0.07631589738635407	0.07434165965300923	0.20537586661446297	0.05651808156676229	0.05825565245538369	0.061749697852407755	0.0881975846889092	0.0503670505530197	0.08963194887626304	0.04151032629256229	0.05947819367421734	0.05669090526183392	0.16263633484441412	0.08405700747214041	0.16938721598320206	0.061575310699471204	0.005923708834830845	0.03374950976715103	0.03374950976715103	0.03374950976715103	0.03374950976715103	0.03374950976715103	0.03374950976715103	0.03374950976715103	0.03374950976715103	0.03374950976715103
0.06308129785856083	0.057742327401903965	0.0597749553596334	0.07065986426405804	0.04539355173560603	0.0637186025753527	0.042591619585019114	0.05696411999867434	0.07613051860916639	0.05116219093730037	0.05865067822677309	0.04646337188018801	0.04777054591561173	0.050468490354486945	0.05853799187164915	0.044122043492051774	0.035584751131997126	0.05991484533759906	0.053058247380209915	0.031025353795202527	0.03664325300953298	0.035604891405061886	0.06876075277438813	0.06091407504826886	0.057592329169681246	0.05925320210897505	0.05925320210897505	0.05925320210897505	0.05925320210897505	0.05925320210897505	0.05925320210897505	0.05925320210897505	0.05925320210897505	0.05925320210897505	0.05925320210897505	0.05925320210897505	0.05925320210897505	0.05925320210897505	0.05925320210897505	0.05925320210897505	0.05925320210897505	0.05925320210897505	0.05925320210897505	0.05925320210897505	0.05925320210897505	0.05925320210897505	0.05925320210897505	0.05925320210897505	0.05925320210897505	0.05925320210897505
0.07779447415424594	0.07682973340657659	0.08045291412267501	0.11178265288393081	0.047583477360803775	0.1007650400416955	0.10783747828259702	0.12963376517454836	0.11640555526629044	0.07700452283800423	0.11701317859377444	0.0937922765809182	0.08580213571517933	0.10092701280878326	0.1348165033183292	0.15007069433944206	0.04849629384383673	0.09646431783666429	0.08962322019324158	0.07215216349564532	0.11750723182147702	0.061189851893316244	0.062194547299909295	0.06994833395494326	0.06990557383564	0.09447628072333285	0.11625210684482548	0.10937439879236723	0.11422990522735878	0.09616241105253302	0.1051961581399459	0.1051961581399459	0.1051961581399459	0.1051961581399459	0.1051961581399459	0.1051961581399459	0.1051961581399459	0.1051961581399459	0.1051961581399459	0.1051961581399459	0.1051961581399459	0.1051961581399459	0.1051961581399459	0.1051961581399459	0.1051961581399459	0.1051961581399459	0.1051961581399459	0.1051961581399459	0.1051961581399459	0.1051961581399459
0.05817789951435489	0.060055567017274276	0.0688500553062233	0.06081412862202283	0.06860064824316832	0.05060316898494279	0.05189155336631365	0.04516920965448652	0.07633201284573904	0.06699071391390188	0.06466062078298751	0.05492151463826786	0.05199962680371127	0.048571467631722355	0.05653663218257645	0.05214509632048085	0.06581455495331967	0.057097578327062054	0.061456066640190855	0.061456066640190855	0.061456066640190855	0.061456066640190855	0.061456066640190855	0.061456066640190855	0.061456066640190855	0.061456066640190855	0.061456066640190855	0.061456066640190855	0.061456066640190855	0.061456066640190855	0.061456066640190855	0.061456066640190855	0.061456066640190855	0.061456066640190855	0.061456066640190855	0.061456066640190855	0.061456066640190855	0.061456066640190855	0.061456066640190855	0.061456066640190855	0.061456066640190855	0.061456066640190855	0.061456066640190855	0.061456066640190855	0.061456066640190855	0.061456066640190855	0.061456066640190855	0.061456066640190855	0.061456066640190855	0.061456066640190855
0.05163810621920577	0.05590841916169311	0.03942170159182272	0.041399775704134334	0.09010263819626099	0.05825441855444037	0.04177895895492655	0.04696824525281653	0.07198648344658425	0.026126928685459284	0.04137002820235588	0.03785451853618355	0.0565267791085089	0.03433395050603972	0.0664174545036301	0.04689288253484659	0.03175684438527899	0.06709910212471525	0.05330493241043643	0.03912596520964961	0.03448937307457831	0.027394502122284357	0.03885810703303666	0.041672630949866056	0.04065189203664682	0.044617208534466025	0.05449826760028431	0.05428315878418345	0.07226029675123709	0.06327172776771027	0.06327172776771027	0.06327172776771027	0.06327172776771027	0.06327172776771027	0.06327172776771027	0.06327172776771027	0.06327172776771027	0.06327172776771027	0.06327172776771027	0.06327172776771027	0.06327172776771027	0.06327172776771027	0.06327172776771027	0.06327172776771027	0.06327172776771027	0.06327172776771027	0.06327172776771027	0.06327172776771027	0.06327172776771027	0.06327172776771027
0.04966073898841018	0.06402225051879123	0.0720027967078646	0.07956433704697964	0.08679326101065543	0.06335271708270312	0.054483576904404155	0.05657431301312894	0.08201943427404222	0.0662761152072808	0.07220093065724853	0.10109502828016265	0.054786999813434385	0.052272170421669054	0.06976157738352172	0.06971356963047055	0.06963142450459284	0.060207746357182776	0.04904576341835094	0.059475463288628884	0.09569641168460197	0.08870050840684819	0.09219846004572507	0.09219846004572507	0.09219846004572507	0.09219846004572507	0.09219846004572507	0.09219846004572507	0.09219846004572507	0.09219846004572507	0.09219846004572507	0.09219846004572507	0.09219846004572507	0.09219846004572507	0.09219846004572507	0.09219846004572507	0.09219846004572507	0.09219846004572507	0.09219846004572507	0.09219846004572507	0.09219846004572507	0.09219846004572507	0.09219846004572507	0.09219846004572507	0.09219846004572507	0.09219846004572507	0.09219846004572507	0.09219846004572507	0.09219846004572507	0.09219846004572507
0.029241067819530137	0.030886619458317107	0.04608340878291719	0.057653547278255925	0.04577401347385046	0.04771040551601315	0.03325688715280247	0.05476733059670919	0.033389271349424404	0.027358732749719356	0.03285375176535143	0.03349953455905424	0.03508327357936865	0.05545928024946158	0.04648328145556634	0.042062582583527144	0.02184379328464374	0.04794484764560696	0.025775246734911102	0.038071885264650725	0.025775246734911102	0.054747566506597484	0.0421312707765707	0.04236979226659971	0.044870291819740935	0.04454799398723221	0.04470914290348657	0.04470914290348657	0.04470914290348657	0.04470914290348657	0.04470914290348657	0.04470914290348657	0.04470914290348657	0.04470914290348657	0.04470914290348657	0.04470914290348657	0.04470914290348657	0.04470914290348657	0.04470914290348657	0.04470914290348657	0.04470914290348657	0.04470914290348657	0.04470914290348657	0.04470914290348657	0.04470914290348657	0.04470914290348657	0.04470914290348657	0.04470914290348657	0.04470914290348657	0.04470914290348657
0.04691772764935037	0.06020355955761992	0.041148449910164336	0.06827971428908779	0.03804665693113702	0.03703984325487314	0.06160960513359181	0.05928476490317299	0.04874266578523377	0.049084510176945734	0.04734430870382608	0.035855322739523646	0.03283317163131814	0.05556174579098721	0.04868299255536257	0.06740925983153648	0.04068810289775357	0.04456809598929087	0.05064697095264622	0.04680738716556217	0.05202165536603886	0.06608150450568412	0.04122561095290976	0.03859287206687121	0.03990924150989048	0.03990924150989048	0.03990924150989048	0.03990924150989048	0.03990924150989048	0.03990924150989048	0.03990924150989048	0.03990924150989048	0.03990924150989048	0.03990924150989048	0.03990924150989048	0.03990924150989048	0.03990924150989048	0.03990924150989048	0.03990924150989048	0.03990924150989048	0.03990924150989048	0.03990924150989048	0.03990924150989048	0.03990924150989048	0.03990924150989048	0.03990924150989048	0.03990924150989048	0.03990924150989048	0.03990924150989048	0.03990924150989048
0.06618185480749512	0.04585086236053453	0.07903039091177204	0.07433528745050565	0.0826743658832493	0.05753529532793588	0.047506577815975344	0.0451053219110225	0.06114765892771657	0.06253787805879132	0.05941944553766517	0.05605171677472969	0.0787868527292623	0.06680562739216729	0.06023814996571537	0.07405431770995177	0.05974571919333841	0.038494827204190146	0.04656333783038949	0.05396194791321573	0.04769112918848405	0.06173041291766914	0.04759440901645756	0.06397774916317292	0.05578607908981524	0.05578607908981524	0.05578607908981524	0.05578607908981524	0.05578607908981524	0.05578607908981524	0.05578607908981524	0.05578607908981524	0.05578607908981524	0.05578607908981524	0.05578607908981524	0.05578607908981524	0.05578607908981524	0.05578607908981524	0.05578607908981524	0.05578607908981524	0.05578607908981524	0.05578607908981524	0.05578607908981524	0.05578607908981524	0.05578607908981524	0.05578607908981524	0.05578607908981524	0.05578607908981524	0.05578607908981524	0.05578607908981524
0.028209574778290995	0.057028302358828456	0.03867746043045049	0.041196123563854374	0.03278717740298096	0.03504152440056599	0.04507782872429278	0.05276104068563664	0.03960903112173702	0.051589173020262544	0.041802261711840254	0.04113368861376703	0.05930394910781103	0.05022970385636853	0.02931123663766816	0.031438183809178406	0.04783949850372732	0.047426046646099534	0.03499615612801337	0.04914328761809452	0.03245861698853063	0.037395895041541574	0.026739828118020448	0.03206786157978101	0.03206786157978101	0.03206786157978101	0.03206786157978101	0.03206786157978101	0.03206786157978101	0.03206786157978101	0.03206786157978101	0.03206786157978101	0.03206786157978101	0.03206786157978101	0.03206786157978101	0.03206786157978101	0.03206786157978101	0.03206786157978101	0.03206786157978101	0.03206786157978101	0.03206786157978101	0.03206786157978101	0.03206786157978101	0.03206786157978101	0.03206786157978101	0.03206786157978101	0.03206786157978101	0.03206786157978101	0.03206786157978101	0.03206786157978101
0.05629583515081961	0.05254206135068358	0.06311634480883622	0.06346689210599098	0.06841015714681058	0.06524127763921742	0.05984491631281373	0.05410154346380282	0.06027709727045128	0.045174486913433856	0.05470585123915975	0.06012285631441433	0.06600212277480463	0.06662840952663511	0.0651044224800673	0.045478068998000915	0.05521814913371804	0.05051880492376341	0.048121699877254565	0.05752625073985308	0.07595174216241649	0.07085948310531118	0.04511198652316901	0.05322849988124488	0.04917024320220694	0.04917024320220694	0.04917024320220694	0.04917024320220694	0.04917024320220694	0.04917024320220694	0.04917024320220694	0.04917024320220694	0.04917024320220694	0.04917024320220694	0.04917024320220694	0.04917024320220694	0.04917024320220694	0.04917024320220694	0.04917024320220694	0.04917024320220694	0.04917024320220694	0.04917024320220694	0.04917024320220694	0.04917024320220694	0.04917024320220694	0.04917024320220694	0.04917024320220694	0.04917024320220694	0.04917024320220694	0.04917024320220694
0.048036690484150504	0.0611227914417527	0.056511410557585344	0.042160202908865435	0.054098289920914894	0.049542725373383445	0.05062894458623047	0.04274549490951148	0.039411768436924566	0.05393389506872862	0.04287683324132075	0.04161991190385902	0.04018934612396587	0.04220252931369372	0.06362820857303024	0.04320358065963165	0.05521167884667129	0.03222004638102319	0.031784562487530026	0.04284977037681034	0.037978700065808516	0.04989788134600536	0.04152746334791807	0.04234510452181243	0.03836503892981904	0.02491482331161363	0.0497131132485041	0.05921166440191946	0.04208934453471357	0.03484060115728158	0.03846497284599758	0.03846497284599758	0.03846497284599758	0.03846497284599758	0.03846497284599758	0.03846497284599758	0.03846497284599758	0.03846497284599758	0.03846497284599758	0.03846497284599758	0.03846497284599758	0.03846497284599758	0.03846497284599758	0.03846497284599758	0.03846497284599758	0.03846497284599758	0.03846497284599758	0.03846497284599758	0.03846497284599758	0.03846497284599758
0.03331046088512006	0.029589496934804938	0.031990499097420744	0.040358461100201554	0.03126702746524411	0.03961304446225846	0.04546556385498533	0.03664306176318983	0.050358401450186316	0.0536334575274057	0.04306935562852072	0.03288322534888651	0.04576983494826592	0.028431077290143453	0.03447816271424666	0.043867431126258606	0.04564877118421356	0.03053211966677	0.021515326495814596	0.03327016436408544	0.017397484039071237	0.019292713266854836	0.02875483040325569	0.04886123374196459	0.03878264060036398	0.04474221870658812	0.03960512504958776	0.03601293338007889	0.030820991940507185	0.04063405155908061	0.03696913685514778	0.038801594207114196	0.038801594207114196	0.038801594207114196	0.038801594207114196	0.038801594207114196	0.038801594207114196	0.038801594207114196	0.038801594207114196	0.038801594207114196	0.038801594207114196	0.038801594207114196	0.038801594207114196	0.038801594207114196	0.038801594207114196	0.038801594207114196	0.038801594207114196	0.038801594207114196	0.038801594207114196	0.038801594207114196
0.0270450277955845	0.02886864661258143	0.04058604801576587	0.02970978718772084	0.05786161170802117	0.020592616134115598	0.0340646058022537	0.03908445268369501	0.032768061740817686	0.025150750992312988	0.02636035709767907	0.0300316730972798	0.035954427406555335	0.03212121377486948	0.023534478802234252	0.03195900718810551	0.029770649890340537	0.016154198937768968	0.023520102939610953	0.027431055006317717	0.00017922558944522614	0.028987854527586066	0.03840733960350078	0.03480091809098762	0.009854608603981558	0.03850229338909618	0.0232947869796322	0.024710808573822993	0.033082830278116225	0.009088103737875707	0.021085467007995965	0.021085467007995965	0.021085467007995965	0.021085467007995965	0.021085467007995965	0.021085467007995965	0.021085467007995965	0.021085467007995965	0.021085467007995965	0.021085467007995965	0.021085467007995965	0.021085467007995965	0.021085467007995965	0.021085467007995965	0.021085467007995965	0.021085467007995965	0.021085467007995965	0.021085467007995965	0.021085467007995965	0.021085467007995965
0.032768095934672586	0.031327044098400786	0.0365788683005116	0.04552629594540649	0.053332007010030186	0.02915012956156142	0.03182773980295666	0.030651798421755427	0.037408084226819065	0.010147514165861894	0.02562715351497811	0.021951931950238524	0.04947099991935465	0.04519255950045196	0.018180929553637412	0.048805472205329936	0.0295929743710564	0.023716287866775772	0.03151819924863689	0.02619947367565013	0.028858836462143513	0.028858836462143513	0.028858836462143513	0.028858836462143513	0.028858836462143513	0.028858836462143513	0.028858836462143513	0.028858836462143513	0.028858836462143513	0.028858836462143513	0.028858836462143513	0.028858836462143513	0.028858836462143513	0.028858836462143513	0.028858836462143513	0.028858836462143513	0.028858836462143513	0.028858836462143513	0.028858836462143513	0.028858836462143513	0.028858836462143513	0.028858836462143513	0.028858836462143513	0.028858836462143513	0.028858836462143513	0.028858836462143513	0.028858836462143513	0.028858836462143513	0.028858836462143513	0.028858836462143513
0.025400756428505894	0.003044232514615534	0.020884941304731813	0.012552012781739034	0.014550380018965574	0.007528740560166874	0.013299373871716322	0.019322645327014932	0.021105476418864677	0.026094958204211535	0.01255314217136316	0.02322170302437589	0.03064033018574734	0.016488415890709096	0.018040383058915487	0.020086788700163012	0.012548150458227771	0.012536100451478072	0.01737903838587474	0.04043159370997129	0.0012909610214263526	0.024301147637312955	0.013030343449558422	0.012415166431023842	0.027382397837679352	0.0	0.015542962522748961	0.0077714812613744804	0.0077714812613744804	0.0077714812613744804	0.0077714812613744804	0.0077714812613744804	0.0077714812613744804	0.0077714812613744804	0.0077714812613744804	0.0077714812613744804	0.0077714812613744804	0.0077714812613744804	0.0077714812613744804	0.0077714812613744804	0.0077714812613744804	0.0077714812613744804	0.0077714812613744804	0.0077714812613744804	0.0077714812613744804	0.0077714812613744804	0.0077714812613744804	0.0077714812613744804	0.0077714812613744804	0.0077714812613744804
0.030537070904142923	0.01559567581922999	0.025437441861979177	0.005527384206638029	9.138997113184289e-05	0.0064526555881165015	0.012842094092462095	0.02056068488690788	0.029680478397046937	0.02670936939129062	0.019786750663915227	0.0219999527572112	0.01585810740175571	0.025120064790281622	0.0208306925424534	0.019944663113943068	0.0356343010743087	0.011957264801961605	0.008741498819264568	0.004593301422168506	0.02485260317936448	9.138997113184289e-05	0.0429505580748078	0.01474541867021344	0.011450917734099073	0.024205898678259386	0.01929673434877849	0.012835463022249399	0.013811048089608452	0.03329105624148209	0.018418429138468004	0.00908306613053189	0.013750747634499948	0.013750747634499948	0.013750747634499948	0.013750747634499948	0.013750747634499948	0.013750747634499948	0.013750747634499948	0.013750747634499948	0.013750747634499948	0.013750747634499948	0.013750747634499948	0.013750747634499948	0.013750747634499948	0.013750747634499948	0.013750747634499948	0.013750747634499948	0.013750747634499948	0.013750747634499948
0.0902546924388002	0.0	0.0	0.0	0.0	0.0	0.09832163550177186	0.09832163550177186	0.0	0.0	0.15173327812808413	0.1494693976569519	0.0	0.1095821856449762	0.17557434911030687	0.14257826737764154	0.14257826737764154	0.14257826737764154	0.14257826737764154	0.14257826737764154	0.14257826737764154	0.14257826737764154	0.14257826737764154	0.14257826737764154	0.14257826737764154	0.14257826737764154	0.14257826737764154	0.14257826737764154	0.14257826737764154	0.14257826737764154	0.14257826737764154	0.14257826737764154	0.14257826737764154	0.14257826737764154	0.14257826737764154	0.14257826737764154	0.14257826737764154	0.14257826737764154	0.14257826737764154	0.14257826737764154	0.14257826737764154	0.14257826737764154	0.14257826737764154	0.14257826737764154	0.14257826737764154	0.14257826737764154	0.14257826737764154	0.14257826737764154	0.14257826737764154	0.14257826737764154
0.03499013379050472	0.021567392768452216	0.0280959766492774	0.030800543891445688	0.038104615518520894	0.030995006028291743	0.035927804860387096	0.023383184789904178	0.041111026423211836	0.018437641361345073	0.03396661030742019	0.019206853442982934	0.02455141860998411	0.028868600557351836	0.025730692834954834	0.0488034792795972	0.025063835601001404	0.024764626789073457	0.03019502146534522	0.024881629498201677	0.03626378596047673	0.030445575464517538	0.03222317382443596	0.027850579462736016	0.030036876643585987	0.030036876643585987	0.030036876643585987	0.030036876643585987	0.030036876643585987	0.030036876643585987	0.030036876643585987	0.030036876643585987	0.030036876643585987	0.030036876643585987	0.030036876643585987	0.030036876643585987	0.030036876643585987	0.030036876643585987	0.030036876643585987	0.030036876643585987	0.030036876643585987	0.030036876643585987	0.030036876643585987	0.030036876643585987	0.030036876643585987	0.030036876643585987	0.030036876643585987	0.030036876643585987	0.030036876643585987	0.030036876643585987
0.025845798072842003	0.016947000918506573	0.021829361901237177	0.06810679399004022	0.0	0.021017641989281716	4.846356471182068e-05	0.021022225566005123	0.026167360140914173	4.846356471182068e-05	0.021848189746236205	0.02160804906160446	0.0681880226347662	0.02242987437352475	0.06104981619729245	0.05015906065783499	0.027490101376732856	0.027054755031297943	0.04754003811503764	0.0375808436128638	0.023963284709896702	0.0	0.036369872833911396	0.04235923750082001	0.03936455516736571	0.03936455516736571	0.03936455516736571	0.03936455516736571	0.03936455516736571	0.03936455516736571	0.03936455516736571	0.03936455516736571	0.03936455516736571	0.03936455516736571	0.03936455516736571	0.03936455516736571	0.03936455516736571	0.03936455516736571	0.03936455516736571	0.03936455516736571	0.03936455516736571	0.03936455516736571	0.03936455516736571	0.03936455516736571	0.03936455516736571	0.03936455516736571	0.03936455516736571	0.03936455516736571	0.03936455516736571	0.03936455516736571
0.04125830081482056	0.04818686783792607	0.04693780835061704	0.0393833488084443	0.05396463268423408	0.028834490535013038	0.033589822973629536	0.02310073721225619	0.027760141938349057	0.033152815573006186	0.041756125769635215	0.024507636960158254	0.036221458642911396	0.02076958397960383	0.0333173691647896	0.04398134842932667	0.01727011533362656	0.04541789784809121	0.03694476132925157	0.02943056334459463	0.007771405852661041	0.03246136430849703	0.0	0.04592602723634804	0.026285490653659385	0.0041777931363967905	0.04183317145162001	0.021350267583707113	0.039296374334654695	0.03145902285320971	0.0353776985939322	0.0353776985939322	0.0353776985939322	0.0353776985939322	0.0353776985939322	0.0353776985939322	0.0353776985939322	0.0353776985939322	0.0353776985939322	0.0353776985939322	0.0353776985939322	0.0353776985939322	0.0353776985939322	0.0353776985939322	0.0353776985939322	0.0353776985939322	0.0353776985939322	0.0353776985939322	0.0353776985939322	0.0353776985939322
0.01994290811657568	0.01571410687204651	0.01853472099560013	0.01164083198571476	0.010410388014023001	0.011377668672893226	0.010207592960302629	0.016090893481512988	0.025206616963766148	0.014089040892984156	0.016054013753574965	0.013541811687757824	0.042824036528636505	0.02818292410819716	0.02818292410819716	0.02818292410819716	0.02818292410819716	0.02818292410819716	0.02818292410819716	0.02818292410819716	0.02818292410819716	0.02818292410819716	0.02818292410819716	0.02818292410819716	0.02818292410819716	0.02818292410819716	0.02818292410819716	0.02818292410819716	0.02818292410819716	0.02818292410819716	0.02818292410819716	0.02818292410819716	0.02818292410819716	0.02818292410819716	0.02818292410819716	0.02818292410819716	0.02818292410819716	0.02818292410819716	0.02818292410819716	0.02818292410819716	0.02818292410819716	0.02818292410819716	0.02818292410819716	0.02818292410819716	0.02818292410819716	0.02818292410819716	0.02818292410819716	0.02818292410819716	0.02818292410819716	0.02818292410819716
0.0823415507968591	0.07704538114239409	0.07098905359332267	0.09614131194774575	0.08835057545232589	0.09951056602222019	0.08076614038529416	0.08301120261929303	0.08715007505562347	0.08722587925579905	0.07676517960865419	0.08604872382929431	0.1054673324887709	0.05665619126764605	0.10172576431978371	0.07471112295826035	0.11635921878721826	0.11203864993011753	0.06859697881923282	0.07508884458999122	0.07928203651530714	0.10186369575945728	0.07173472340314108	0.07859528087782787	0.08442759856967406	0.08151143972375097	0.08151143972375097	0.08151143972375097	0.08151143972375097	0.08151143972375097	0.08151143972375097	0.08151143972375097	0.08151143972375097	0.08151143972375097	0.08151143972375097	0.08151143972375097	0.08151143972375097	0.08151143972375097	0.08151143972375097	0.08151143972375097	0.08151143972375097	0.08151143972375097	0.08151143972375097	0.08151143972375097	0.08151143972375097	0.08151143972375097	0.08151143972375097	0.08151143972375097	0.08151143972375097	0.08151143972375097
0.025180198314744013	0.011507062610978802	0.017621355884093803	0.0	0.01648128219443599	0.012805482753903679	0.01987208685604509	0.0	0.02116101226553411	0.011188975575550165	0.014298439813820658	0.0004253431828828139	0.027046953497854558	0.002502690386657504	0.011832031211109473	0.014231144147795685	0.026936447638544598	0.013874258217778464	0.01704482552449462	0.015473265210342696	0.01807748927422056	0.017537937341471903	0.016301661618373507	0.011188975575550165	0.018847437295804948	0.0	0.009423718647902474	0.009423718647902474	0.009423718647902474	0.009423718647902474	0.009423718647902474	0.009423718647902474	0.009423718647902474	0.009423718647902474	0.009423718647902474	0.009423718647902474	0.009423718647902474	0.009423718647902474	0.009423718647902474	0.009423718647902474	0.009423718647902474	0.009423718647902474	0.009423718647902474	0.009423718647902474	0.009423718647902474	0.009423718647902474	0.009423718647902474	0.009423718647902474	0.009423718647902474	0.009423718647902474
0.045384734944666084	0.005613272836481732	0.05446168193359931	0.0545827571812756	0.0642133931947683	0.04235900014461183	0.0	0.09634182210434304	0.0	0.0	0.0	0.0	0.0	0.059522865364338165	0.0	0.0	0.021841955348908523	0.0	0.0	0.10904443796850913	0.0	0.0	0.0545827571812756	0.0	0.0	0.0	0.0	0.0	0.0	0.0	0.0	0.0	0.0	0.0	0.0	0.0	0.0	0.0	0.0	0.0	0.0	0.0	0.0	0.0	0.0	0.0	0.0	0.0	0.0	0.0
0.031393627273777154	0.02309439867984321	0.013582522697912684	0.01887564784653945	0.0303938651497935	0.01612654298486483	0.019765932746176672	0.01646340032354859	0.010116127060120165	0.04095079364176094	0.02550047548012421	0.019090085209561725	0.02859642846180694	0.019474199021493874	0.018871141229471724	0.017829569675996925	0.028845932422791983	0.035427146039213424	0.007749640296914643	0.03037947610089646	0.03283017257914564	0.024476998840933357	0.019904058129465087	0.016689096293653935	0.022991070616929458	0.014856843619207307	0.01892395711806838	0.01892395711806838	0.01892395711806838	0.01892395711806838	0.01892395711806838	0.01892395711806838	0.01892395711806838	0.01892395711806838	0.01892395711806838	0.01892395711806838	0.01892395711806838	0.01892395711806838	0.01892395711806838	0.01892395711806838	0.01892395711806838	0.01892395711806838	0.01892395711806838	0.01892395711806838	0.01892395711806838	0.01892395711806838	0.01892395711806838	0.01892395711806838	0.01892395711806838	0.01892395711806838
0.029468690605676175	0.05147577350999612	0.05165150110590296	0.034326353567937826	0.04129901732624337	0.05965362842770085	0.04961072583138898	0.05014136327066386	0.05127296603573036	0.040021623273991634	0.05335764757871761	0.04811525273592476	0.05039632483796614	0.04468146878486955	0.038707243131429855	0.032904001901462546	0.03146262982368531	0.04621167936849485	0.03895745469876939	0.04261838321583526	0.04596022577404077	0.02838616544400139	0.04821845446847376	0.04138904428453655	0.029358392133743416	0.03537371820913998	0.03537371820913998	0.03537371820913998	0.03537371820913998	0.03537371820913998	0.03537371820913998	0.03537371820913998	0.03537371820913998	0.03537371820913998	0.03537371820913998	0.03537371820913998	0.03537371820913998	0.03537371820913998	0.03537371820913998	0.03537371820913998	0.03537371820913998	0.03537371820913998	0.03537371820913998	0.03537371820913998	0.03537371820913998	0.03537371820913998	0.03537371820913998	0.03537371820913998	0.03537371820913998	0.03537371820913998
0.09794873646890152	0.08255562103091085	0.08229439982304596	0.08222824781573104	0.0936350837768995	0.09088692117300948	0.08100013381972675	0.11068554598048409	0.07737604591977706	0.07132100768958863	0.0715530484847652	0.09185261241951848	0.07512080439699995	0.10440624438140433	0.10531590319148354	0.07159033129946878	0.08112379792711617	0.09983029441914026	0.07921730271901334	0.10809641371128996	0.0893871639012843	0.10484450187009953	0.11340727610381725	0.11140966143242476	0.10273087932156186	0.1070702703769933	0.1070702703769933	0.1070702703769933	0.1070702703769933	0.1070702703769933	0.1070702703769933	0.1070702703769933	0.1070702703769933	0.1070702703769933	0.1070702703769933	0.1070702703769933	0.1070702703769933	0.1070702703769933	0.1070702703769933	0.1070702703769933	0.1070702703769933	0.1070702703769933	0.1070702703769933	0.1070702703769933	0.1070702703769933	0.1070702703769933	0.1070702703769933	0.1070702703769933	0.1070702703769933	0.1070702703769933
0.03834017960220764	0.04399710489225251	0.025703472640105366	0.05167212769746028	0.05675489167581008	0.04161855340377136	0.032965014596050383	0.047273170376721775	0.03295316272049629	0.040477401713748716	0.046567250024123374	0.03583069397010573	0.027612793832927262	0.04590434271591464	0.03774261265456465	0.042856530790885236	0.02365716334757988	0.054926287036502555	0.030620591005104163	0.04539380117163771	0.033398755470458015	0.03104410284934503	0.039826330037582104	0.05234424311653731	0.03708598994065496	0.04471511652859614	0.04471511652859614	0.04471511652859614	0.04471511652859614	0.04471511652859614	0.04471511652859614	0.04471511652859614	0.04471511652859614	0.04471511652859614	0.04471511652859614	0.04471511652859614	0.04471511652859614	0.04471511652859614	0.04471511652859614	0.04471511652859614	0.04471511652859614	0.04471511652859614	0.04471511652859614	0.04471511652859614	0.04471511652859614	0.04471511652859614	0.04471511652859614	0.04471511652859614	0.04471511652859614	0.04471511652859614
0.08782437895746661	0.07081732245382014	0.09833056961795889	0.10259580081789263	0.07582208047196463	0.10593499596862152	0.09976762682101956	0.07555608387280921	0.0661564370980175	0.0803652787777037	0.10553651207555342	0.09517170667633705	0.07588530167804987	0.07197872559654939	0.0960617817990613	0.09625240012428594	0.07798215316292774	0.08601828976235126	0.1004863726243829	0.14182600820798427	0.1211561904161836	0.1211561904161836	0.1211561904161836	0.1211561904161836	0.1211561904161836	0.1211561904161836	0.1211561904161836	0.1211561904161836	0.1211561904161836	0.1211561904161836	0.1211561904161836	0.1211561904161836	0.1211561904161836	0.1211561904161836	0.1211561904161836	0.1211561904161836	0.1211561904161836	0.1211561904161836	0.1211561904161836	0.1211561904161836	0.1211561904161836	0.1211561904161836	0.1211561904161836	0.1211561904161836	0.1211561904161836	0.1211561904161836	0.1211561904161836	0.1211561904161836	0.1211561904161836	0.1211561904161836
0.03821197282529262	0.029653640250908653	0.030925642286830594	0.03772860362605011	0.03221705492134545	0.03764329346024786	0.03544981521103226	0.0409899535459864	0.032559921514790806	0.03656850930306167	0.034737734727397496	0.04721728500732897	0.046476213511863866	0.03331990971223675	0.03999587644335039	0.04004243680604344	0.0361320726819167	0.03256503097715196	0.03807024410963921	0.03892336617096869	0.03849680514030395	0.03849680514030395	0.03849680514030395	0.03849680514030395	0.03849680514030395	0.03849680514030395	0.03849680514030395	0.03849680514030395	0.03849680514030395	0.03849680514030395	0.03849680514030395	0.03849680514030395	0.03849680514030395	0.03849680514030395	0.03849680514030395	0.03849680514030395	0.03849680514030395	0.03849680514030395	0.03849680514030395	0.03849680514030395	0.03849680514030395	0.03849680514030395	0.03849680514030395	0.03849680514030395	0.03849680514030395	0.03849680514030395	0.03849680514030395	0.03849680514030395	0.03849680514030395	0.03849680514030395
0.04394900564546558	0.10165329690105006	0.12912273475180647	0.18199861919577245	0.16353548185117883	0.07084276185343684	0.120654026936152	0.16580221734381514	0.12261115702173886	0.14379247777674614	0.07429478187482064	0.0014495952368336446	0.07234037742709835	0.08924419873447	0.0342111492514192	0.07551126264032594	0.05921380257207082	0.07618423223128476	0.11299214867996998	0.04039953348452975	0.07661946567440536	0.053285822214890935	0.08976526622270606	0.1260941158575517	0.017149190612084395	0.13466891859535662	0.07183020282215441	0.10324956070875552	0.10324956070875552	0.10324956070875552	0.10324956070875552	0.10324956070875552	0.10324956070875552	0.10324956070875552	0.10324956070875552	0.10324956070875552	0.10324956070875552	0.10324956070875552	0.10324956070875552	0.10324956070875552	0.10324956070875552	0.10324956070875552	0.10324956070875552	0.10324956070875552	0.10324956070875552	0.10324956070875552	0.10324956070875552	0.10324956070875552	0.10324956070875552	0.10324956070875552
0.060551035408376676	0.07013671740689882	0.050152663575758406	0.07767389405370156	0.07018748933290173	0.08081960163350402	0.06711550615873138	0.11650361397087472	0.08251411847506344	0.08522378069166549	0.07621842939920309	0.05705727712265449	0.07292204381580078	0.06080657074396545	0.052792057794179226	0.06053414591087343	0.09972878370978884	0.07690819275345981	0.06105407483163675	0.08119481396700402	0.08161311976884617	0.12498193952322086	0.06716306019603639	0.0945250832867985	0.08084407174141744	0.08084407174141744	0.08084407174141744	0.08084407174141744	0.08084407174141744	0.08084407174141744	0.08084407174141744	0.08084407174141744	0.08084407174141744	0.08084407174141744	0.08084407174141744	0.08084407174141744	0.08084407174141744	0.08084407174141744	0.08084407174141744	0.08084407174141744	0.08084407174141744	0.08084407174141744	0.08084407174141744	0.08084407174141744	0.08084407174141744	0.08084407174141744	0.08084407174141744	0.08084407174141744	0.08084407174141744	0.08084407174141744
0.06077541825159578	0.07418609123272492	0.08722354916720117	0.053271779947291674	0.07260637284358426	0.06497533242621384	0.09918898671973943	0.07376788509039164	0.06732621161479453	0.09797960463284303	0.08798152685444674	0.06440622223599589	0.08408480363047051	0.07626786803556887	0.06671901558961645	0.08529354980129514	0.09082233262158029	0.07353455251853568	0.07225234641189453	0.09876324618906934	0.09985213299977795	0.08364226064322385	0.06554100681807659	0.07099866266060882	0.07583088067318489	0.1231939133562718	0.09951239701472835	0.09951239701472835	0.09951239701472835	0.09951239701472835	0.09951239701472835	0.09951239701472835	0.09951239701472835	0.09951239701472835	0.09951239701472835	0.09951239701472835	0.09951239701472835	0.09951239701472835	0.09951239701472835	0.09951239701472835	0.09951239701472835	0.09951239701472835	0.09951239701472835	0.09951239701472835	0.09951239701472835	0.09951239701472835	0.09951239701472835	0.09951239701472835	0.09951239701472835	0.09951239701472835
0.05466505810398487	0.0679708666940768	0.06837602525201943	0.0501606582594184	0.04936939740551334	0.03832840853578119	0.04516330283273994	0.06664456609826885	0.019763624848915296	0.0005428512496568847	0.0	0.04880402088968505	0.09065274817035045	0.09580087566647076	0.0	0.0197636248489153	0.08186707225277269	0.01975936325991189	0.04751153781467306	0.04835561775504771	0.048837290653505644	0.022242343749303842	0.06237238409153685	0.04230736392042035	0.04230736392042035	0.04230736392042035	0.04230736392042035	0.04230736392042035	0.04230736392042035	0.04230736392042035	0.04230736392042035	0.04230736392042035	0.04230736392042035	0.04230736392042035	0.04230736392042035	0.04230736392042035	0.04230736392042035	0.04230736392042035	0.04230736392042035	0.04230736392042035	0.04230736392042035	0.04230736392042035	0.04230736392042035	0.04230736392042035	0.04230736392042035	0.04230736392042035	0.04230736392042035	0.04230736392042035	0.04230736392042035	0.04230736392042035
0.03827886493428212	0.031905440026588495	0.05255785792266715	0.04062787864398023	0.03444512745282734	0.0	0.04411628999110981	0.0383888861292719	0.04520070929053397	0.04304541711354662	0.05071042427005583	0.04996973546342035	0.0099799283057892	0.02586621922681237	0.03660153704038352	0.03778648184850238	0.03439855453238164	0.04152149887103535	0.034527463209130776	0.052851303931759616	0.024665588087475487	0.03875844600961755	0.03875844600961755	0.03875844600961755	0.03875844600961755	0.03875844600961755	0.03875844600961755	0.03875844600961755	0.03875844600961755	0.03875844600961755	0.03875844600961755	0.03875844600961755	0.03875844600961755	0.03875844600961755	0.03875844600961755	0.03875844600961755	0.03875844600961755	0.03875844600961755	0.03875844600961755	0.03875844600961755	0.03875844600961755	0.03875844600961755	0.03875844600961755	0.03875844600961755	0.03875844600961755	0.03875844600961755	0.03875844600961755	0.03875844600961755	0.03875844600961755	0.03875844600961755
0.03408118431242141	0.04324760299141131	0.039130297995855406	0.03173799070557559	0.01923593505211026	0.022701268772960664	0.03551809887855339	0.03326681276607378	0.028112855166059252	0.0397375912561437	0.05228628301112221	0.02967034484659373	0.019215212225615366	0.0638784891380064	0.04484179260830038	0.04655949548837416	0.03992063842083138	0.04512976362954732	0.0	0.03585688593790168	0.022527842601898513	0.03960637679164181	0.03930177470635973	0.034156078704996914	0.04114764874380188	0.05434688947837324	0.02956344485836572	0.03441419255758448	0.043192696351037764	0.016639239447917693	0.027344575778272977	0.0003262622459485655	0.07040306567836559	0.035364663962157074	0.035364663962157074	0.035364663962157074	0.035364663962157074	0.035364663962157074	0.035364663962157074	0.035364663962157074	0.035364663962157074	0.035364663962157074	0.035364663962157074	0.035364663962157074	0.035364663962157074	0.035364663962157074	0.035364663962157074	0.035364663962157074	0.035364663962157074	0.035364663962157074
0.03445087800746076	0.025163760018344382	0.022607603518109937	0.044878205452453954	0.029077322036302224	0.03126166520112742	0.022609637677354646	0.022600647033909384	0.038660932725293536	0.03813379312497065	0.022609637677354646	0.03970699554060085	0.035287540597322635	0.038189352611962754	0.04533049388525566	0.06903085785125118	0.03361863585025359	0.03741955783627849	0.03534111874213684	0.048299690391498104	0.05687905474957484	0.037924419692839634	0.05259137890222798	0.04160305973276016	0.041243705572244806	0.044536853195075644	0.042408725046721926	0.03121024204440548	0.025148702073488367	0.03474369762346413	0.03358484193124601	0.041849450920386395	0.033537885866290265	0.037693668393338334	0.037693668393338334	0.037693668393338334	0.037693668393338334	0.037693668393338334	0.037693668393338334	0.037693668393338334	0.037693668393338334	0.037693668393338334	0.037693668393338334	0.037693668393338334	0.037693668393338334	0.037693668393338334	0.037693668393338334	0.037693668393338334	0.037693668393338334	0.037693668393338334
0.07391233868102418	0.08127962206778126	0.05382655122537797	0.09383076034772207	0.07791359959466221	0.07455270349112345	0.08461727836190537	0.08695396980165686	0.07222134553471558	0.06309875814699092	0.048728177750516063	0.07970439963163072	0.05782464026555113	0.08637514824163409	0.06121170091021135	0.05913285865559976	0.07929978672296334	0.07099672157336137	0.06709196092587655	0.0789659965957009	0.06766555187470785	0.07331577423520437	0.07331577423520437	0.07331577423520437	0.07331577423520437	0.07331577423520437	0.07331577423520437	0.07331577423520437	0.07331577423520437	0.07331577423520437	0.07331577423520437	0.07331577423520437	0.07331577423520437	0.07331577423520437	0.07331577423520437	0.07331577423520437	0.07331577423520437	0.07331577423520437	0.07331577423520437	0.07331577423520437	0.07331577423520437	0.07331577423520437	0.07331577423520437	0.07331577423520437	0.07331577423520437	0.07331577423520437	0.07331577423520437	0.07331577423520437	0.07331577423520437	0.07331577423520437
0.051376460135615885	0.045648421636420834	0.04636492570583514	0.03237375497773909	0.047690167383837925	0.03793491266694769	0.053467258598580314	0.05737231062589125	0.03594006736047131	0.034657583551912736	0.05735921290346924	0.0390882178761004	0.035510286934881626	0.036632095309901	0.038494375751600356	0.054612439937720705	0.04074764901498722	0.024860924202624073	0.046736384693473264	0.14606874805066627	0.04068464629241347	0.0873316419346548	0.041800560425520376	0.053911385074886936	0.04785597275020365	0.04785597275020365	0.04785597275020365	0.04785597275020365	0.04785597275020365	0.04785597275020365	0.04785597275020365	0.04785597275020365	0.04785597275020365	0.04785597275020365	0.04785597275020365	0.04785597275020365	0.04785597275020365	0.04785597275020365	0.04785597275020365	0.04785597275020365	0.04785597275020365	0.04785597275020365	0.04785597275020365	0.04785597275020365	0.04785597275020365	0.04785597275020365	0.04785597275020365	0.04785597275020365	0.04785597275020365	0.04785597275020365
0.08294010025770464	0.06490799206452968	0.06834433692946347	0.07359194215867833	0.07683274605841228	0.07908560979751662	0.07308719854671286	0.0933080782015092	0.0768375221435747	0.06402118234208311	0.10611124179584337	0.05366820025978094	0.0773196617998367	0.04650586624429629	0.08291315179149628	0.11214563045129824	0.06947078739037572	0.057826769907251586	0.05651909728130445	0.09601259660643215	0.05538974037425166	0.07854113835588085	0.08191846143215224	0.0624699443988329	0.06408345716820445	0.1064667188589786	0.08527508801359152	0.08527508801359152	0.08527508801359152	0.08527508801359152	0.08527508801359152	0.08527508801359152	0.08527508801359152	0.08527508801359152	0.08527508801359152	0.08527508801359152	0.08527508801359152	0.08527508801359152	0.08527508801359152	0.08527508801359152	0.08527508801359152	0.08527508801359152	0.08527508801359152	0.08527508801359152	0.08527508801359152	0.08527508801359152	0.08527508801359152	0.08527508801359152	0.08527508801359152	0.08527508801359152
0.04412946403555723	0.03446772610814738	0.05243104837762111	0.03965047126527616	0.03986329666306912	0.04734548731640869	0.04321502768466249	0.023134324990864878	0.045947404528751526	0.032485482403599664	0.04129092292402628	0.04447007235926964	0.0468570247278548	0.0502848127584954	0.03413129559500334	0.053771472060371375	0.026479406458455125	0.022772635768979983	0.028874978942837203	0.02830038356898843	0.02858768125591282	0.02858768125591282	0.02858768125591282	0.02858768125591282	0.02858768125591282	0.02858768125591282	0.02858768125591282	0.02858768125591282	0.02858768125591282	0.02858768125591282	0.02858768125591282	0.02858768125591282	0.02858768125591282	0.02858768125591282	0.02858768125591282	0.02858768125591282	0.02858768125591282	0.02858768125591282	0.02858768125591282	0.02858768125591282	0.02858768125591282	0.02858768125591282	0.02858768125591282	0.02858768125591282	0.02858768125591282	0.02858768125591282	0.02858768125591282	0.02858768125591282	0.02858768125591282	0.02858768125591282
0.041653689396273	0.03801218186797743	0.029217361318235994	0.02906973967902263	0.05105397847261893	0.043749982660340664	0.04678400132381694	0.07030156099154841	0.04118228634938702	0.03172495626918327	0.036780462359115855	0.019316423047792353	0.028010241379871674	0.02466154514807176	0.03724117550311532	0.05487408016151062	0.03409710186652504	0.03306554657153221	0.03241096341807771	0.037086366942831066	0.02652497912626959	0.037764375990513466	0.03214467755839153	0.03214467755839153	0.03214467755839153	0.03214467755839153	0.03214467755839153	0.03214467755839153	0.03214467755839153	0.03214467755839153	0.03214467755839153	0.03214467755839153	0.03214467755839153	0.03214467755839153	0.03214467755839153	0.03214467755839153	0.03214467755839153	0.03214467755839153	0.03214467755839153	0.03214467755839153	0.03214467755839153	0.03214467755839153	0.03214467755839153	0.03214467755839153	0.03214467755839153	0.03214467755839153	0.03214467755839153	0.03214467755839153	0.03214467755839153	0.03214467755839153
0.0643244439860248	0.10523794715957249	0.12634029466591407	0.0840157093507708	0.09594020086877555	0.08238351121434803	0.08736518896048409	0.1018027496519704	0.09157358822496428	0.07972167447592757	0.12802593345610472	0.08005600549534946	0.1075004466157466	0.1297070433672738	0.09396163354067398	0.09576175315301633	0.11371555560599107	0.10664729933350545	0.0741664716390799	0.13229211503199823	0.10322929333553904	0.10322929333553904	0.10322929333553904	0.10322929333553904	0.10322929333553904	0.10322929333553904	0.10322929333553904	0.10322929333553904	0.10322929333553904	0.10322929333553904	0.10322929333553904	0.10322929333553904	0.10322929333553904	0.10322929333553904	0.10322929333553904	0.10322929333553904	0.10322929333553904	0.10322929333553904	0.10322929333553904	0.10322929333553904	0.10322929333553904	0.10322929333553904	0.10322929333553904	0.10322929333553904	0.10322929333553904	0.10322929333553904	0.10322929333553904	0.10322929333553904	0.10322929333553904	0.10322929333553904
0.10557432546034642	0.10213332655325222	0.09383527536426149	0.07307386335351637	0.11088192289941491	0.07236286953765528	0.13838187511440964	0.1322225676382754	0.08698274906015248	0.10182187507378714	0.10074033047578335	0.08504747334432283	0.07860286126107234	0.0949854539431372	0.12670225237548596	0.10012171642290235	0.072301587668898	0.09961492870828727	0.08468985149739625	0.10243947027773177	0.08464262206485779	0.09033713989940492	0.09495592876333134	0.09264653433136813	0.09264653433136813	0.09264653433136813	0.09264653433136813	0.09264653433136813	0.09264653433136813	0.09264653433136813	0.09264653433136813	0.09264653433136813	0.09264653433136813	0.09264653433136813	0.09264653433136813	0.09264653433136813	0.09264653433136813	0.09264653433136813	0.09264653433136813	0.09264653433136813	0.09264653433136813	0.09264653433136813	0.09264653433136813	0.09264653433136813	0.09264653433136813	0.09264653433136813	0.09264653433136813	0.09264653433136813	0.09264653433136813	0.09264653433136813
0.07175823363681944	0.06465327775421485	0.08221399587611182	0.10237019277355762	0.0864889815134331	0.0902045015377417	0.07295425523135401	0.08124127804143107	0.0684995025412758	0.08616262848003865	0.08964953646510875	0.07892528675560313	0.06334100588607705	0.08761047154641942	0.10839404527577652	0.06550532969594701	0.07064814614507339	0.11015494047285079	0.08751550706742887	0.1015978921730615	0.08562923820705805	0.08645307817943737	0.0860411581932477	0.0860411581932477	0.0860411581932477	0.0860411581932477	0.0860411581932477	0.0860411581932477	0.0860411581932477	0.0860411581932477	0.0860411581932477	0.0860411581932477	0.0860411581932477	0.0860411581932477	0.0860411581932477	0.0860411581932477	0.0860411581932477	0.0860411581932477	0.0860411581932477	0.0860411581932477	0.0860411581932477	0.0860411581932477	0.0860411581932477	0.0860411581932477	0.0860411581932477	0.0860411581932477	0.0860411581932477	0.0860411581932477	0.0860411581932477	0.0860411581932477
0.05973839008749745	0.035405377473924395	0.04176226010738133	0.047797390010359826	0.03096697373646282	0.059273760626715515	0.0035214713633677313	0.0431556553816852	0.02400788100291656	0.030953228319412458	0.03439079212876193	0.04297533412490952	0.03093596012052806	0.07101466354567047	0.04853069479525768	0.013891263186412556	0.04155603325695352	0.0011760146989644494	0.058255753450959846	0.0383416026333328	0.05112244680192985	0.03698136620037158	9.500288426991544e-05	0.0	0.0	0.01854550294200191	0.057679390315553344	0.039774486498519133	0.051301486124594696	0.06273234782691152	0.020632335634985285	0.041682341730948404	0.041682341730948404	0.041682341730948404	0.041682341730948404	0.041682341730948404	0.041682341730948404	0.041682341730948404	0.041682341730948404	0.041682341730948404	0.041682341730948404	0.041682341730948404	0.041682341730948404	0.041682341730948404	0.041682341730948404	0.041682341730948404	0.041682341730948404	0.041682341730948404	0.041682341730948404	0.041682341730948404
0.04610355463664917	0.0593870620134376	0.04561908195646516	0.044678596777561225	0.03744037069456276	0.047973546000511375	0.03235105561613423	0.04780694725266721	0.051048943779551305	0.05042097407292891	0.049059990007291145	0.047875198352227595	0.05507464789046133	0.06795856161837414	0.04828475922312568	0.049196411063772844	0.03515515751794651	0.05721016805524156	0.04632666118770404	0.053596813326910464	0.0512209141911042	0.047890641256212854	0.04545812912861521	0.036788410410576435	0.05806041160984778	0.04198152120319561	0.05615246049257423	0.055527314819460966	0.04937736557138629	0.05700783049099889	0.055827524297601294	0.05641767739430009	0.05641767739430009	0.05641767739430009	0.05641767739430009	0.05641767739430009	0.05641767739430009	0.05641767739430009	0.05641767739430009	0.05641767739430009	0.05641767739430009	0.05641767739430009	0.05641767739430009	0.05641767739430009	0.05641767739430009	0.05641767739430009	0.05641767739430009	0.05641767739430009	0.05641767739430009	0.05641767739430009
0.08238625564765721	0.06872364308827131	0.10028490419702926	0.07543478369309467	0.09464365800261687	0.08797440414654703	0.06651236387954224	0.04248834522300722	0.08645598090496555	0.0750451326667197	0.0675237941789299	0.07180717581447968	0.08153963304063862	0.08854252844937233	0.057287063677509235	0.05627701376967641	0.07683933777615827	0.07688155447468065	0.07132763960895963	0.08150460826083931	0.06851140091566735	0.07500800458825334	0.07500800458825334	0.07500800458825334	0.07500800458825334	0.07500800458825334	0.07500800458825334	0.07500800458825334	0.07500800458825334	0.07500800458825334	0.07500800458825334	0.07500800458825334	0.07500800458825334	0.07500800458825334	0.07500800458825334	0.07500800458825334	0.07500800458825334	0.07500800458825334	0.07500800458825334	0.07500800458825334	0.07500800458825334	0.07500800458825334	0.07500800458825334	0.07500800458825334	0.07500800458825334	0.07500800458825334	0.07500800458825334	0.07500800458825334	0.07500800458825334	0.07500800458825334
0.0	0.0	0.004913996516849963	0.0	0.4731138719758004	0.17890422786957555	0.0	0.4470792963596374	0.0	0.0	0.0	0.0	0.0	0.0	0.5116702758446432	0.0	0.4011018082368898	0.4421652998427874	0.0	0.0	0.0	0.0	0.0	0.0	0.0	0.0	0.0	0.0	0.0	0.0	0.0	0.0	0.0	0.0	0.0	0.0	0.0	0.0	0.0	0.0	0.0	0.0	0.0	0.0	0.0	0.0	0.0	0.0	0.0	0.0
0.08751702375136221	0.04156639542778085	0.07914006616758433	0.05384155035746478	0.047721696814314644	0.0724210732645403	0.04603434830506425	0.04771948920574169	0.06317510466874167	0.07544113154168562	0.059834477948117616	0.0573932206514485	0.06293829833363294	0.07251196121128756	0.06373417820941715	0.0435642397045188	0.06568232969448254	0.06808224209183697	0.0637148720040999	0.07497529347878282	0.06727260908032012	0.0392911128779449	0.06537035080619041	0.05328181250760465	0.07017254360304358	0.057328816982152024	0.07235734071162016	0.0815214642783387	0.05584736713658107	0.06868441570745988	0.06868441570745988	0.06868441570745988	0.06868441570745988	0.06868441570745988	0.06868441570745988	0.06868441570745988	0.06868441570745988	0.06868441570745988	0.06868441570745988	0.06868441570745988	0.06868441570745988	0.06868441570745988	0.06868441570745988	0.06868441570745988	0.06868441570745988	0.06868441570745988	0.06868441570745988	0.06868441570745988	0.06868441570745988	0.06868441570745988
0.06352979921396965	0.0724070387458846	0.05912493997570016	0.07808046029597233	0.05613579828895321	0.06972427682500192	0.07722344457934285	0.0586018959387917	0.05590940235474528	0.08347421829474203	0.07624661063195094	0.077562517279311	0.0821985391302162	0.08174469266883386	0.068305771643063	0.06974122162265967	0.0701182941697363	0.08513546665037516	0.0818197491380672	0.0875392405870053	0.05818945910605299	0.06026246545921365	0.08915108821454953	0.080362661921287	0.057852700862320264	0.0853430455823388	0.049915277546876885	0.05784336738410259	0.10237748921480357	0.12339120747518569	0.06876647224499606	0.0793368936269151	0.07246001240213351	0.06006957294246013	0.07076710681587794	0.06541833987916904	0.06541833987916904	0.06541833987916904	0.06541833987916904	0.06541833987916904	0.06541833987916904	0.06541833987916904	0.06541833987916904	0.06541833987916904	0.06541833987916904	0.06541833987916904	0.06541833987916904	0.06541833987916904	0.06541833987916904	0.06541833987916904
0.052417988795145025	0.03798952719195981	0.05558197468476765	0.05056509818721607	0.060352642037594974	0.054005157889917756	0.04544214956841919	0.051691658895088276	0.03658680493763079	0.05222968025199623	0.04331466709487889	0.05705998270194379	0.04913166035087745	0.05881415514569508	0.07304959989789678	0.040235356004789835	0.04930659398004782	0.052560142740665866	0.05505505131874989	0.05939707113658907	0.059831306786223906	0.049069628134451065	0.05896097642553974	0.03631813788987807	0.049712294535356895	0.033358169468581486	0.05463795295497315	0.05235115459369801	0.05783961220378814	0.033761196577496905	0.0651318158551255	0.044596590506833456	0.06393426812834073	0.05299216045538322	0.037582447381541054	0.04592168785903442	0.06213614158951554	0.04522016907951652	0.04440315688138732	0.05311204838835189	0.04875760263486961	0.04875760263486961	0.04875760263486961	0.04875760263486961	0.04875760263486961	0.04875760263486961	0.04875760263486961	0.04875760263486961	0.04875760263486961	0.04875760263486961
0.055258783148909106	0.055469979353364084	0.05454428234263553	0.05984071059525171	0.06915185262470948	0.06568596402428581	0.0783100426859363	0.060618051294010405	0.06656445030632525	0.05038585951085573	0.05773229127372069	0.04582214167920278	0.06631284019288888	0.06502100783073154	0.05981747525942667	0.06865889707078578	0.055103880182094486	0.05448992746351524	0.07155825524490671	0.05991164143008799	0.05186941828328026	0.0692719660831939	0.06183322668358495	0.05768310061526154	0.05086767660321792	0.05427538860923973	0.05427538860923973	0.05427538860923973	0.05427538860923973	0.05427538860923973	0.05427538860923973	0.05427538860923973	0.05427538860923973	0.05427538860923973	0.05427538860923973	0.05427538860923973	0.05427538860923973	0.05427538860923973	0.05427538860923973	0.05427538860923973	0.05427538860923973	0.05427538860923973	0.05427538860923973	0.05427538860923973	0.05427538860923973	0.05427538860923973	0.05427538860923973	0.05427538860923973	0.05427538860923973	0.05427538860923973
0.05176179163713251	0.058942685234553066	0.0629327959107353	0.05678184641830651	0.05824495110197066	0.046252002800718076	0.06133016298309595	0.07728297386906927	0.058705536857882316	0.04530846901198124	0.05620804285211144	0.0660476150239041	0.05970034903618863	0.0604269743984676	0.04866223467502093	0.04585371126855199	0.05024603653161166	0.061782713081772904	0.06290481757532917	0.05053955267366711	0.053204466519797725	0.05994607797518979	0.03814725016424569	0.047779442604387976	0.05243451773833228	0.04970651302980209	0.052121056641441094	0.06270462873208088	0.049626645516460184	0.052884973881544305	0.056555101159892394	0.05472003752071835	0.05472003752071835	0.05472003752071835	0.05472003752071835	0.05472003752071835	0.05472003752071835	0.05472003752071835	0.05472003752071835	0.05472003752071835	0.05472003752071835	0.05472003752071835	0.05472003752071835	0.05472003752071835	0.05472003752071835	0.05472003752071835	0.05472003752071835	0.05472003752071835	0.05472003752071835	0.05472003752071835
0.26889404335801304	0.19753379832053375	0.17692679708401288	0.21748011541803375	0.01803685399476059	0.018059534139152147	0.0019277485857547992	0.15735123965208245	0.2974712380814637	0.17624836982054634	0.17624836982054634	0.3507011555506637	0.2428138206597627	0.23824719319609183	0.38558797491604513	0.29004684117155854	0.39481435803992887	0.30150610862831206	0.38927259272614995	0.2893569111571791	0.1600744425389332	0.2575341465539577	0.3646144332273828	0.2428138206597627	0.5307803832670211	0.3737789918340697	0.45227968755054543	0.45227968755054543	0.45227968755054543	0.45227968755054543	0.45227968755054543	0.45227968755054543	0.45227968755054543	0.45227968755054543	0.45227968755054543	0.45227968755054543	0.45227968755054543	0.45227968755054543	0.45227968755054543	0.45227968755054543	0.45227968755054543	0.45227968755054543	0.45227968755054543	0.45227968755054543	0.45227968755054543	0.45227968755054543	0.45227968755054543	0.45227968755054543	0.45227968755054543	0.45227968755054543
0.04611430893396717	0.038702392214453374	0.042150131800294074	0.03136045407209794	0.045214155327705355	0.03855110372739578	0.03461864929634688	0.04513792653795966	0.04850462230605099	0.03364970146204777	0.02815775245837028	0.0333720226792596	0.03658718055901385	0.0383983265414271	0.036047460539325005	0.03571746496779317	0.05617776222955432	0.03795001778437893	0.043966290158721145	0.05251903586886279	0.04644185996805743	0.0488073215239262	0.036471676646469886	0.04263949908519804	0.04263949908519804	0.04263949908519804	0.04263949908519804	0.04263949908519804	0.04263949908519804	0.04263949908519804	0.04263949908519804	0.04263949908519804	0.04263949908519804	0.04263949908519804	0.04263949908519804	0.04263949908519804	0.04263949908519804	0.04263949908519804	0.04263949908519804	0.04263949908519804	0.04263949908519804	0.04263949908519804	0.04263949908519804	0.04263949908519804	0.04263949908519804	0.04263949908519804	0.04263949908519804	0.04263949908519804	0.04263949908519804	0.04263949908519804
0.04569675496920849	0.038388551008367806	0.04653081445385524	0.034613018440333196	0.04034414218716178	0.04235091010770966	0.033859596048790644	0.029779293215308318	0.006718158598379649	0.061954765765916554	0.03833094963349374	0.05866495509965803	0.03814057237607654	0.046005028297436704	0.038307487041329046	0.034383518541768666	0.034383518541768666	0.034106905867942086	0.021459733642444575	0.050011724183932085	0.050433940607517276	0.026753728407206016	0.04189180765006722	0.027664220039352677	0.06925017032760157	0.03929160540512431	0.00030796099395456993	6.136465920752905e-05	0.0003040665985243844	0.036147574460833776	0.0582526953349986	0.04720013489791619	0.04720013489791619	0.04720013489791619	0.04720013489791619	0.04720013489791619	0.04720013489791619	0.04720013489791619	0.04720013489791619	0.04720013489791619	0.04720013489791619	0.04720013489791619	0.04720013489791619	0.04720013489791619	0.04720013489791619	0.04720013489791619	0.04720013489791619	0.04720013489791619	0.04720013489791619	0.04720013489791619
0.0	0.07202158038816657	0.10643804122643981	0.09178516960323801	0.08325379360528637	0.09259936235663063	0.08927727945944962	0.009560775020809318	0.0	0.0	0.0	0.12375882883967328	0.0	0.1299423611459406	0.0	0.12808728712835618	0.0	0.0	0.09280522251984895	0.0	0.0010200529166109601	0.0	0.10915872176075547	0.0	0.0	0.0	0.0	0.00020586016321834784	0.0	0.0	0.0	0.07725490229308754	0.0	0.07725490229308754	0.0	0.0	0.0	0.05776888533922914	0.02888444266961457	0.02888444266961457	0.02888444266961457	0.02888444266961457	0.02888444266961457	0.02888444266961457	0.02888444266961457	0.02888444266961457	0.02888444266961457	0.02888444266961457	0.02888444266961457	0.02888444266961457
0.15503520423996317	0.14425343829396692	0.1180672370367295	0.1603652436819155	0.11915385274290824	0.08591220230675792	0.14221386825126617	0.06515963896278333	0.015831593186763682	0.06610841980905192	0.07257292829020828	0.15891319066576676	0.0585990315427374	0.20373836417490795	0.0	0.18111882619162645	0.10269433954311245	0.1008012683860953	0.1085278160626959	0.10828768982576051	0.09043427744320204	0.0260715482423715	0.07975843545040148	0.14654764998378103	0.0001445483636500573	0.06514223712525419	0.20512053138418082	0.09043427744320204	0.08241083774911383	0.15759082998407892	0.09018142230806515	0.14024815985443512	0.10993375637384183	0.16915786240089745	0.19531372738302197	0.2155416308271255	0.10993608794781559	0.0652115219470771	0.1620307243847336	0.10652333779401577	0.15978222115315774	0.07249024638293754	0.0934150252104529	0.17944334011677476	0.13642918266361384	0.13642918266361384	0.13642918266361384	0.13642918266361384	0.13642918266361384	0.13642918266361384
0.060089999257387616	0.029172586034936877	0.04623089434039314	0.07176772201628609	0.04483869569575694	0.05657458928644403	0.05449479229505852	0.04548784923486945	0.06807112660680059	0.04738701935512077	0.030567168729090825	0.056520569446738264	0.03278825735465462	0.02917142358317285	0.044046051429910055	0.0686835269010763	0.045023536479053335	0.0661310065828516	0.029975274096024233	0.034062252457620096	0.029172586034936877	0.03604065770577791	0.03923565895083091	0.0	0.036172913902527026	0.08484200109962152	0.026877542521417733	0.03613575385142782	0.06644582563792396	0.08436127777523887	0.027226707337540693	0.019442890114116238	0.05712592603413665	0.07027217756920918	0.032542013568251614	0.0547485040001069	0.027425609073960376	0.05183562949227191	0.05414115020340521	0.03799244954180709	0.049449245818561305	0.10433268235933858	0.06123411461534325	0.04050198819519532	0.10106637382056478	0.07078418100788006	0.07078418100788006	0.07078418100788006	0.07078418100788006	0.07078418100788006
0.0904792629106631	0.077973222049464	0.05638379254624492	0.07700281458768989	0.1095321758048277	0.12507024744792955	0.06080862918109099	0.05819861828560295	0.02582467576970888	0.05280748670760893	0.12497568260587177	0.08673855898174884	0.09458934063721913	0.033573442887646875	0.10537230980575164	0.09420331013529773	0.08046421600058187	0.0742958838130308	0.06909325206711939	0.12008464678682712	0.046145245816947976	0.06344777178825964	0.06100801151713768	0.009275676913012806	0.04808500280744272	0.05534755178537151	0.0865914479773496	0.03625610391251535	0.07556910635654186	0.07827540114613427	0.04732363395801403	0.11386193452948076	0.05945064538585688	0.03708514490723115	0.13346166716889502	0.05150126365186406	0.11397749363449981	0.06618964799469133	0.13750731346893683	0.10184848073181409	0.10184848073181409	0.10184848073181409	0.10184848073181409	0.10184848073181409	0.10184848073181409	0.10184848073181409	0.10184848073181409	0.10184848073181409	0.10184848073181409	0.10184848073181409
0.1802134406502146	0.18377072012256865	0.12092874753880907	0.17767737210026482	0.13869675456942554	0.14242615346294543	0.015312596530649418	0.26886394301652544	0.15364832454143004	0.21125613377897776	0.21125613377897776	0.21125613377897776	0.21125613377897776	0.21125613377897776	0.21125613377897776	0.21125613377897776	0.21125613377897776	0.21125613377897776	0.21125613377897776	0.21125613377897776	0.21125613377897776	0.21125613377897776	0.21125613377897776	0.21125613377897776	0.21125613377897776	0.21125613377897776	0.21125613377897776	0.21125613377897776	0.21125613377897776	0.21125613377897776	0.21125613377897776	0.21125613377897776	0.21125613377897776	0.21125613377897776	0.21125613377897776	0.21125613377897776	0.21125613377897776	0.21125613377897776	0.21125613377897776	0.21125613377897776	0.21125613377897776	0.21125613377897776	0.21125613377897776	0.21125613377897776	0.21125613377897776	0.21125613377897776	0.21125613377897776	0.21125613377897776	0.21125613377897776	0.21125613377897776
0.0	0.0	0.0	0.0	0.0	0.0	0.0	0.0	0.0	0.0	0.0	0.0	0.0	0.0	0.0	0.0	0.0	0.08168797704698329	0.0	0.0	0.0	0.0	0.0	0.0	0.0	0.0	0.0	0.0	0.0	0.0	0.0	0.0	0.0	0.0	0.0	0.0	0.0	0.0	0.0	0.0	0.0	0.0	0.0	0.0	0.0	0.0	0.0	0.0	0.0	0.0
0.0	0.0947870278600971	0.0	0.0	0.0945767716644171	0.09374519226507017	0.1798261854420885	0.0	0.1695080774555054	0.00021025619568002552	0.09112146625130464	0.08503916102055897	0.0	0.003603280376633878	0.0947870278600971	0.11780963010381885	0.0947870278600971	0.13154328872454218	0.0	0.0	0.0947870278600971	0.0947870278600971	0.08149441545445503	0.1574019659850313	0.02139913803027944	0.09368096500957492	0.08523658885919803	0.09472203918243728	0.09492712593379343	0.11606297290786426	0.0945767716644171	0.06908049286003441	0.08182863226222575	0.08182863226222575	0.08182863226222575	0.08182863226222575	0.08182863226222575	0.08182863226222575	0.08182863226222575	0.08182863226222575	0.08182863226222575	0.08182863226222575	0.08182863226222575	0.08182863226222575	0.08182863226222575	0.08182863226222575	0.08182863226222575	0.08182863226222575	0.08182863226222575	0.08182863226222575
0.05843746182345783	0.0575264234167237	0.03641893437800455	0.05667057641268649	0.08109687732669146	0.034023648008096416	0.04772202952140578	0.029243772562318412	0.05134344189531965	0.051923472523715195	0.06022933467917779	0.042882210608525526	0.04511603792512287	0.044987679243056584	0.049772252147067014	0.044859616734441866	0.02772487579525785	0.06768331486176006	0.05785478007548056	0.040801823553174674	0.05701903812525224	0.059477120732314474	0.04006294635221362	0.04977003354226405	0.04977003354226405	0.04977003354226405	0.04977003354226405	0.04977003354226405	0.04977003354226405	0.04977003354226405	0.04977003354226405	0.04977003354226405	0.04977003354226405	0.04977003354226405	0.04977003354226405	0.04977003354226405	0.04977003354226405	0.04977003354226405	0.04977003354226405	0.04977003354226405	0.04977003354226405	0.04977003354226405	0.04977003354226405	0.04977003354226405	0.04977003354226405	0.04977003354226405	0.04977003354226405	0.04977003354226405	0.04977003354226405	0.04977003354226405
0.09552066490557161	0.11734424210215479	0.09478671570084764	0.06763022427526182	0.12516743427350263	0.09194035068539418	0.11689387287994817	0.10570177866973388	0.17158281840663167	0.13230022628254104	0.06865484790947175	0.10047753709600639	0.10047753709600639	0.10047753709600639	0.10047753709600639	0.10047753709600639	0.10047753709600639	0.10047753709600639	0.10047753709600639	0.10047753709600639	0.10047753709600639	0.10047753709600639	0.10047753709600639	0.10047753709600639	0.10047753709600639	0.10047753709600639	0.10047753709600639	0.10047753709600639	0.10047753709600639	0.10047753709600639	0.10047753709600639	0.10047753709600639	0.10047753709600639	0.10047753709600639	0.10047753709600639	0.10047753709600639	0.10047753709600639	0.10047753709600639	0.10047753709600639	0.10047753709600639	0.10047753709600639	0.10047753709600639	0.10047753709600639	0.10047753709600639	0.10047753709600639	0.10047753709600639	0.10047753709600639	0.10047753709600639	0.10047753709600639	0.10047753709600639
0.07067891867037819	0.06436599930194571	0.09722802623650476	0.07087438125904963	0.08779112982676389	0.06919020869105588	0.07734647343748301	0.05344138666002991	0.06530799926955899	0.06783023564393928	0.06328531841966281	0.07110744915032058	0.0975839647473852	0.07256259919738929	0.0694597191248057	0.08767648412339482	0.07782523643561537	0.08313183009223528	0.05187860568077378	0.07903339336130596	0.07714003690321923	0.06908985954716336	0.06788624955048511	0.06943493095340646	0.07582257397937475	0.0731676375715092	0.07165469553991827	0.061613111155406526	0.0666339033476624	0.0666339033476624	0.0666339033476624	0.0666339033476624	0.0666339033476624	0.0666339033476624	0.0666339033476624	0.0666339033476624	0.0666339033476624	0.0666339033476624	0.0666339033476624	0.0666339033476624	0.0666339033476624	0.0666339033476624	0.0666339033476624	0.0666339033476624	0.0666339033476624	0.0666339033476624	0.0666339033476624	0.0666339033476624	0.0666339033476624	0.0666339033476624
0.031549895968184374	0.06495487251920525	0.05300612121075054	0.06157913469194327	0.07133479398494359	0.03172453615628258	0.06497924042884332	0.04688122006067455	0.03757449004363055	0.1035207726764902	0.007902810529837259	0.06057064750937061	0.048000910953040925	0.0816375748149387	0.03672695054340921	0.03748478671410497	0.0033304915139011643	0.04957833830300187	0.0033304915139011643	0.038154079922364664	0.03922377362477174	0.05805716036805247	0.0	0.06671527491813424	0.03202932215297284	0.029054787964426558	0.04291367654496299	0.0	0.0012311098329646742	0.06704705126837521	0.06827130157368258	0.043158389718535965	0.055714845646109276	0.055714845646109276	0.055714845646109276	0.055714845646109276	0.055714845646109276	0.055714845646109276	0.055714845646109276	0.055714845646109276	0.055714845646109276	0.055714845646109276	0.055714845646109276	0.055714845646109276	0.055714845646109276	0.055714845646109276	0.055714845646109276	0.055714845646109276	0.055714845646109276	0.055714845646109276
0.11528286630607563	0.04887811705173518	0.08337938280326529	0.12663381604025212	0.06402297310351218	0.030314315977075956	0.0438120562599417	0.04004075727604888	0.060672697991277814	0.060319601131751756	0.02907266772097794	0.06826184146662997	0.028566364443713774	0.047738667268249164	0.044037080729376295	0.0010854374750238057	0.04744950466863279	0.06081178295957099	0.08851174269677917	0.049942965694111545	0.07410047603434636	0.05366988482714862	0.030337367470793478	0.06463004349303625	6.336579221799701e-05	0.025616603148994326	0.05875352465155404	0.04750500295270796	0.06641957484090279	0.07638774516387799	0.02898000563757223	0.08726681856656049	0.10982010732960881	0.12127428242066002	0.06494611490247643	0.0802871789009495	0.07261664690171295	0.07261664690171295	0.07261664690171295	0.07261664690171295	0.07261664690171295	0.07261664690171295	0.07261664690171295	0.07261664690171295	0.07261664690171295	0.07261664690171295	0.07261664690171295	0.07261664690171295	0.07261664690171295	0.07261664690171295
0.043631443350257856	0.054220415991720894	0.05438769486883675	0.06344855901665189	0.04694204720364708	0.05677896906126129	0.07507771934130907	0.0674486477328519	0.05528960259609124	0.061353321896685506	0.05870658893029584	0.0779970727535298	0.05274522790377672	0.05608769519644301	0.04412593867055701	0.06870117720952942	0.04898768462410492	0.060125514389023034	0.06790151358349363	0.05525671170291414	0.0669779758212603	0.050782791566376086	0.04761153281145279	0.0642496984651994	0.06291835277397516	0.05278201408747394	0.05962956081914314	0.06300363506524373	0.048248740169427616	0.06422744036643026	0.06163565611231889	0.06293154823937458	0.06293154823937458	0.06293154823937458	0.06293154823937458	0.06293154823937458	0.06293154823937458	0.06293154823937458	0.06293154823937458	0.06293154823937458	0.06293154823937458	0.06293154823937458	0.06293154823937458	0.06293154823937458	0.06293154823937458	0.06293154823937458	0.06293154823937458	0.06293154823937458	0.06293154823937458	0.06293154823937458
0.04687901594694727	0.06995419404864339	0.07779318578071663	0.06798986773615619	0.049364660564121546	0.06344263868989125	0.07922979086106124	0.03415083472532482	0.06495095155538484	0.05547050297745054	0.04390569728861578	0.06088124289968616	0.05950655797333889	0.06242911151571018	0.07748103633862426	0.06257545541046228	0.05143191549461384	0.09155680155717638	0.044562915457836146	0.049684144488019326	0.06931253210215597	0.0686632837541836	0.045896612284982236	0.0468045011832081	0.04715976143506377	0.04773515967684347	0.05218519148017223	0.05748377567187574	0.08722559400149203	0.08810822314128997	0.04182273748314628	0.06053858460485232	0.04164229972266241	0.07570929793758567	0.06470278329570786	0.0934921143301461	0.08409023180216829	0.08879117306615719	0.08879117306615719	0.08879117306615719	0.08879117306615719	0.08879117306615719	0.08879117306615719	0.08879117306615719	0.08879117306615719	0.08879117306615719	0.08879117306615719	0.08879117306615719	0.08879117306615719	0.08879117306615719
0.0	0.0	0.030389365990832307	0.0	0.0	0.0	0.0	0.0	0.09381021303100588	0.04013123569180146	0.048950398542571376	0.030436043284780966	0.00033904968262514246	0.0851064154737639	0.0	0.056702439859910615	0.003137666220037173	0.030456925417633545	0.043254507319945026	0.03483274349009948	0.006820799747299262	0.03493095965088967	0.02929912097785367	6.755942680124606e-05	0.00115780443977989	0.030456925417633552	0.05590160505051812	0.030446364729437597	0.04210926398883957	0.030389365990832307	0.0492894071478304	0.07122379797034788	0.06025660255908914	0.06025660255908914	0.06025660255908914	0.06025660255908914	0.06025660255908914	0.06025660255908914	0.06025660255908914	0.06025660255908914	0.06025660255908914	0.06025660255908914	0.06025660255908914	0.06025660255908914	0.06025660255908914	0.06025660255908914	0.06025660255908914	0.06025660255908914	0.06025660255908914	0.06025660255908914
0.08655902231036981	0.0	0.0022071297538452375	0.058060225017520166	0.0	0.08057466422688316	0.03482671854278148	0.045029995880690184	0.09325895154553589	0.058060225017520166	0.05902656051695323	0.07106275769924514	0.0	0.05208933052993529	0.0	0.035090594529331255	0.058060225017520166	0.07215399799114343	0.0	0.07905913841146928	0.045057692335795214	0.00012878895254029888	0.05536131973903491	0.058060225017520166	0.05208933052993529	0.057931436064979885	0.057931436064979885	0.013002532681724962	0.055853095263674955	0.12204706023141879	0.05208933052993529	0.08706819538067705	0.08706819538067705	0.08706819538067705	0.08706819538067705	0.08706819538067705	0.08706819538067705	0.08706819538067705	0.08706819538067705	0.08706819538067705	0.08706819538067705	0.08706819538067705	0.08706819538067705	0.08706819538067705	0.08706819538067705	0.08706819538067705	0.08706819538067705	0.08706819538067705	0.08706819538067705	0.08706819538067705
0.04027864611328108	0.046547035356730986	0.023696680649041773	0.04374382021972358	0.07097771333610632	0.02459749784208721	0.04640356827711479	0.02127509632237216	0.05307248697958764	0.04885346097267826	0.03957977312375358	0.021231536983274936	0.05199077235423649	0.06677043213693658	0.04182006862615016	0.045645523512529984	0.0626185272581853	0.0962347784542502	0.084523864005282	0.05597103206697303	0.03663910884420339	0.018372129506325344	0.045070428832071005	0.05403513779683382	0.023008266671592333	0.04940339228415911	0.025076599221055613	0.06359472982293356	0.03774497257308378	0.015602846873466721	0.03272833679178569	0.05146429742781116	0.024055229895721602	0.009482515493579159	0.037335116352071804	0.032404745904885936	0.03637439949002552	5.2563879636207594e-05	0.05879518220985093	0.030132196960042577	0.04446368958494675	0.04446368958494675	0.04446368958494675	0.04446368958494675	0.04446368958494675	0.04446368958494675	0.04446368958494675	0.04446368958494675	0.04446368958494675	0.04446368958494675
0.04088877982914727	0.043994766529809236	0.03538149150547445	0.027460295378632562	0.024212131474880768	0.03273746890044855	0.03557841373969699	0.04094424260655083	0.02564085768977025	0.034291709763683446	0.03460554604799767	0.03436713461213943	0.036941826958425836	0.03402936186500491	0.02999266844604125	0.037520597757483086	0.015543695832408968	0.029548889134756475	0.030990473439948752	0.028481882000982374	0.03825846164356361	0.029517866417418045	0.01929200625317224	0.028436332831797202	0.019819913418109323	0.03478390071513794	0.016598670090961703	0.029783562834228394	0.02291143514745071	0.022065709010105402	0.013673269412223073	0.030373136007562786	0.012594830250531952	0.028697945960873397	0.027285757884560752	0.027991851922717075	0.027991851922717075	0.027991851922717075	0.027991851922717075	0.027991851922717075	0.027991851922717075	0.027991851922717075	0.027991851922717075	0.027991851922717075	0.027991851922717075	0.027991851922717075	0.027991851922717075	0.027991851922717075	0.027991851922717075	0.027991851922717075
0.08451238560733491	0.052135485619531935	0.026312309453669386	0.09268521194093698	0.05748059317987503	0.08558909760538083	0.07044155013662735	0.05525190085095023	0.07537756749119286	0.03384851978716954	0.10670550386681943	0.06773191669192731	0.09000742244937783	0.0502967529422243	0.03593087283900619	0.046730465602527006	0.045614379960389986	0.06680769133729658	0.03385295424059715	0.061594950168874826	0.055660391108309684	0.06016158910970249	0.1053838027264272	0.050948995978534466	0.06822034194062006	0.02147143007965533	0.046527808466006584	0.07264216269395664	0.06293290826018984	0.05469977415941756	0.0588163412098037	0.0588163412098037	0.0588163412098037	0.0588163412098037	0.0588163412098037	0.0588163412098037	0.0588163412098037	0.0588163412098037	0.0588163412098037	0.0588163412098037	0.0588163412098037	0.0588163412098037	0.0588163412098037	0.0588163412098037	0.0588163412098037	0.0588163412098037	0.0588163412098037	0.0588163412098037	0.0588163412098037	0.0588163412098037
0.040746282561361445	0.0	0.0	0.0	0.17335316320514996	0.20599284298684611	0.12638886070883518	0.0757368911061873	0.0	0.09798596252300452	0.1262622814822755	0.0	0.13896697860138538	0.0757368911061873	0.0757368911061873	0.0	0.0	0.11327750988924577	0.0	0.0	0.0	0.12146248544008276	0.0013877905250041594	0.12146248544008276	0.0	0.0	0.004799796042192732	0.0	0.00028007447391985963	0.12621207372708754	0.004799796042192732	0.0	0.1262622814822755	0.18402925827093644	0.00028007447391985963	0.09215466637242815	0.09215466637242815	0.09215466637242815	0.09215466637242815	0.09215466637242815	0.09215466637242815	0.09215466637242815	0.09215466637242815	0.09215466637242815	0.09215466637242815	0.09215466637242815	0.09215466637242815	0.09215466637242815	0.09215466637242815	0.09215466637242815
0.045803550069966635	0.03802214003530162	0.03226462887482334	0.020952994958847976	0.03228334070391289	0.04336877813595705	0.04002335107397588	0.018499421498785282	0.059364655552300645	0.00025456802423796785	0.0366223253885477	0.04419368200925607	0.03400856281078926	0.022702352056803137	0.042454378466489105	0.035729742446452016	0.032009083947496825	0.04197537935016347	0.010418862816316134	0.0	0.002384844143284386	5.1375192567374835e-05	0.026901761277366647	0.028540233630391463	0.046583601256700066	0.030464450439448402	0.03261714390691423	0.0008798040228992763	0.05377194534910558	0.02290623250985177	0.039090681748024075	0.0	0.005441407479106435	0.03127920963056895	0.013892723997932205	0.022585966814250576	0.022585966814250576	0.022585966814250576	0.022585966814250576	0.022585966814250576	0.022585966814250576	0.022585966814250576	0.022585966814250576	0.022585966814250576	0.022585966814250576	0.022585966814250576	0.022585966814250576	0.022585966814250576	0.022585966814250576	0.022585966814250576
0.06559602175663164	0.0683561743138578	0.08050616050833545	0.0777006891742478	0.08659262412831263	0.07094513084449121	0.10441761482260002	0.09265238365125174	0.060393792720781166	0.07377339248554528	0.0928919068521724	0.10368004871695885	0.08708674165143551	0.072482966450524	0.08442731639720549	0.06184514325302575	0.07208772360662068	0.09958107553327136	0.07408893781150906	0.07340784183378131	0.10493633516651642	0.07773065205337638	0.08441335774685908	0.08132638887080797	0.10205538979033155	0.08866851245221964	0.08316138019580975	0.0726185265425307	0.08855756936452683	0.07902768745358223	0.07358334435061066	0.07630551590209644	0.07630551590209644	0.07630551590209644	0.07630551590209644	0.07630551590209644	0.07630551590209644	0.07630551590209644	0.07630551590209644	0.07630551590209644	0.07630551590209644	0.07630551590209644	0.07630551590209644	0.07630551590209644	0.07630551590209644	0.07630551590209644	0.07630551590209644	0.07630551590209644	0.07630551590209644	0.07630551590209644
0.05071730073217302	0.07474491996333475	0.04918643873776482	0.059069672947406636	0.051234731307313895	0.04999491195147469	0.061262250370267016	0.06666211341644179	0.040837064249007925	0.04548743016446305	0.058820501833990395	0.054009684389653416	0.046372794318221965	0.05505978522934079	0.04680042300153262	0.05499540058041201	0.06826752002594073	0.04752276073512835	0.07545427890007798	0.07578516368160232	0.06041096991306407	0.06034825255376142	0.052828728701922525	0.050953209814421106	0.06190547656724869	0.1019255870234722	0.052269741330864636	0.06372838711955545	0.051746485960160966	0.05946858316730892	0.05781732855441884	0.05197907596235913	0.054898202258388984	0.054898202258388984	0.054898202258388984	0.054898202258388984	0.054898202258388984	0.054898202258388984	0.054898202258388984	0.054898202258388984	0.054898202258388984	0.054898202258388984	0.054898202258388984	0.054898202258388984	0.054898202258388984	0.054898202258388984	0.054898202258388984	0.054898202258388984	0.054898202258388984	0.054898202258388984
0.03708814459693352	0.039330288559293575	0.045767877957414854	0.03783085155280025	0.04284648666101317	0.030822278896194943	0.03612645485192257	0.025246573405654935	0.03201900232374102	0.036694076427420695	0.016086151659888543	0.02580494841352302	0.023949345341633947	0.03189103686084989	0.02603296016036232	0.02899863018517355	0.028729254880336032	0.035494618960411214	0.04369456233739963	0.03658547413159866	0.03629426604921674	0.03648241695536699	0.03285081975660604	0.04443320060437171	0.05612184957898171	0.0171931098765465	0.03757252218222366	0.027382816029385082	0.027382816029385082	0.027382816029385082	0.027382816029385082	0.027382816029385082	0.027382816029385082	0.027382816029385082	0.027382816029385082	0.027382816029385082	0.027382816029385082	0.027382816029385082	0.027382816029385082	0.027382816029385082	0.027382816029385082	0.027382816029385082	0.027382816029385082	0.027382816029385082	0.027382816029385082	0.027382816029385082	0.027382816029385082	0.027382816029385082	0.027382816029385082	0.027382816029385082
0.03841312844964007	0.02668127337878295	0.03455800987100059	0.018786136177948713	0.04015145549560785	0.0164782892975234	0.03593324051608601	0.03675185772220173	0.015891546203909625	0.05601624684435537	0.031178682481581184	0.045420327582330645	0.020019361011610056	0.03295572492838963	0.033147683430988124	0.0271124465066438	0.016643108713358362	0.026853804355501075	0.05051013490590709	0.017756198092184598	0.019812476956178708	0.02533960745761238	0.019301083331248577	0.022415847919478617	0.02851899962101625	0.016233103824471306	0.03498613542196863	0.02731865220484654	0.03716224020186729	0.02557752280936017	0.034473609185620306	0.040042879976847724	0.02710598078133233	0.03234552811385419	0.024235283929599113	0.05141148755743296	0.04259827835394568	0.03288016221730209	0.04184799613900458	0.027758668647568496	0.035428127188099366	0.04520504305401249	0.03381301809008773	0.019950876222822017	0.02963140482882524	0.023701048141096887	0.028703569751067578	0.02620230894608223	0.02620230894608223	0.02620230894608223
0.2635355225429716	0.0	0.24147255809300655	0.13683979786529915	0.227621961898028	0.23414721215353135	0.24379526971112395	0.1612999594635252	0.28334916595660503	0.3641809257696043	0.22812799447790624	0.4738903518220078	0.28331915664673474	0.023460608088943725	0.3152876387154907	0.28287725544836406	0.3468180840969783	0.22812799447790624	0.32154989009238855	0.37189874989360844	0.3780279960983498	0.0	0.2283566951219832	0.23157974883025864	0.22783663420149508	0.3525242091301242	0.2820958609670909	0.23169211459986286	0.36568168738943546	0.2610863773224227	0.32376524300490306	0.09128819661260709	0.23414721215353135	0.16271770438306923	0.16271770438306923	0.16271770438306923	0.16271770438306923	0.16271770438306923	0.16271770438306923	0.16271770438306923	0.16271770438306923	0.16271770438306923	0.16271770438306923	0.16271770438306923	0.16271770438306923	0.16271770438306923	0.16271770438306923	0.16271770438306923	0.16271770438306923	0.16271770438306923
0.0	0.40313050813849843	0.5727172069601775	0.0	0.0	0.0	0.5763378010368599	0.40321214743487627	0.09384829224460654	0.0	0.34807840509247057	0.0	0.47568607605093227	0.0	0.6390299376130134	0.000929559152184748	0.5189077478133235	0.41906089364345184	0.47894020862372627	0.7323873629821862	0.6213148883892429	0.5509521577351507	0.417770878935578	0.4873232863739834	0.7033697916495596	0.6072777390428914	0.5504821335643255	0.0	0.0	0.6450468661755819	0.6923984307404256	0.5333022618210663	0.612850346280746	0.612850346280746	0.612850346280746	0.612850346280746	0.612850346280746	0.612850346280746	0.612850346280746	0.612850346280746	0.612850346280746	0.612850346280746	0.612850346280746	0.612850346280746	0.612850346280746	0.612850346280746	0.612850346280746	0.612850346280746	0.612850346280746	0.612850346280746
0.04194979624169898	0.03180056917104277	0.023355019189728602	0.04142337689426702	0.050092577159599076	0.053523821237598496	0.040231068248335805	0.03804826232683391	0.027911264703858053	0.04178381959820116	0.03224977203992035	0.03372761188471177	0.03248359075360994	0.0506042255013076	0.04249762800175754	0.04059737223186454	0.03420228676739497	0.02539053311485532	0.036974565917942646	0.028151842390948176	0.04042297477412659	0.03428740858253738	0.03428740858253738	0.03428740858253738	0.03428740858253738	0.03428740858253738	0.03428740858253738	0.03428740858253738	0.03428740858253738	0.03428740858253738	0.03428740858253738	0.03428740858253738	0.03428740858253738	0.03428740858253738	0.03428740858253738	0.03428740858253738	0.03428740858253738	0.03428740858253738	0.03428740858253738	0.03428740858253738	0.03428740858253738	0.03428740858253738	0.03428740858253738	0.03428740858253738	0.03428740858253738	0.03428740858253738	0.03428740858253738	0.03428740858253738	0.03428740858253738	0.03428740858253738
0.02709905772998731	0.02467258378071519	0.021244887211208714	0.025358779540730757	0.023786249465606406	0.02764071034310498	0.02233052829844538	0.024434822104597388	0.023468214145468704	0.036811094014176406	0.027163997019361688	0.03841094464406656	0.03186964640372873	0.022276801284190052	0.02398793954427746	0.036736910946702624	0.030346118768170734	0.02791005302124852	0.020169868488658822	0.019241775725658113	0.024729405837492006	0.029476470568464492	0.02710293820297825	0.02710293820297825	0.02710293820297825	0.02710293820297825	0.02710293820297825	0.02710293820297825	0.02710293820297825	0.02710293820297825	0.02710293820297825	0.02710293820297825	0.02710293820297825	0.02710293820297825	0.02710293820297825	0.02710293820297825	0.02710293820297825	0.02710293820297825	0.02710293820297825	0.02710293820297825	0.02710293820297825	0.02710293820297825	0.02710293820297825	0.02710293820297825	0.02710293820297825	0.02710293820297825	0.02710293820297825	0.02710293820297825	0.02710293820297825	0.02710293820297825
0.03249786435990341	0.04222484974642318	0.024809053987922113	0.039581116529985506	0.05269650323644849	0.035325561691399596	0.0166226626187972	0.03993792839156372	0.03467983454627688	0.038234400300949566	0.02695646966751299	0.028004239903768	0.0394400668042112	0.04307432675205042	0.02790350484783062	0.06318830734828114	0.04624583862791014	0.06046214201215583	0.03946960729329941	0.03832644720534483	0.049638867302563214	0.033188430068509724	0.041413648685536465	0.041413648685536465	0.041413648685536465	0.041413648685536465	0.041413648685536465	0.041413648685536465	0.041413648685536465	0.041413648685536465	0.041413648685536465	0.041413648685536465	0.041413648685536465	0.041413648685536465	0.041413648685536465	0.041413648685536465	0.041413648685536465	0.041413648685536465	0.041413648685536465	0.041413648685536465	0.041413648685536465	0.041413648685536465	0.041413648685536465	0.041413648685536465	0.041413648685536465	0.041413648685536465	0.041413648685536465	0.041413648685536465	0.041413648685536465	0.041413648685536465
0.02359539579192321	0.027671886672008407	0.022399285412901968	0.03702036529565613	0.03540975744963754	0.035545643571551905	0.019046849872387712	0.017508000730712826	0.04168047996327511	0.03050595972047578	0.02662341466329244	0.047850002081420866	0.030337203487218085	0.03266300508223194	0.041224541518447795	0.043477601082881394	0.03183653831919791	0.025209456974252118	0.027605090075992888	0.026407273525122506	0.026407273525122506	0.026407273525122506	0.026407273525122506	0.026407273525122506	0.026407273525122506	0.026407273525122506	0.026407273525122506	0.026407273525122506	0.026407273525122506	0.026407273525122506	0.026407273525122506	0.026407273525122506	0.026407273525122506	0.026407273525122506	0.026407273525122506	0.026407273525122506	0.026407273525122506	0.026407273525122506	0.026407273525122506	0.026407273525122506	0.026407273525122506	0.026407273525122506	0.026407273525122506	0.026407273525122506	0.026407273525122506	0.026407273525122506	0.026407273525122506	0.026407273525122506	0.026407273525122506	0.026407273525122506
[truncated: 6 more columns]
