# Supplementary material for: Neuronal tuning aligns dynamically with object and texture manifolds across the visual hierarchy
Source: Nat Neurosci. 2026 Mar 10;29(4):864–75. doi: 10.1038/s41593-026-02207-1 (PMC13061647; doi:10.1038/s41593-026-02207-1)
Supplement: Supplementary file 10 — Attribution data for time windows 5, 10, 20, 25 and 50 ms, for panel b. Time window specific evolution trajectory of time windows 10, 20, 25 and 50 ms, for panel c. [file 41593_2026_2207_MOESM10_ESM.zip › ExtendedFig4_Source_data/FigureExtended4C_src_normresp_wdw_0-25_DeePSim_sem.csv]

0	1	2	3	4	5	6	7	8	9	10	11	12	13	14	15	16	17	18	19	20	21	22	23	24	25	26	27	28	29	30	31	32	33	34	35	36	37	38	39	40	41	42	43	44	45	46	47	48	49
0.026180244990335874	0.03396400103691151	0.03940745242017322	0.042422563190627934	0.03451748827910168	0.025780767610316425	0.029463388469253775	0.04237701117531669	0.024600226210879015	0.02855314880911969	0.024533599590949487	0.037182806299768834	0.023579076780013513	0.034563618651085454	0.032391798457651576	0.021214482734239117	0.03535900262348883	0.03113093089963427	0.023900029362660568	0.028298789244447103	0.02619927789746255	0.028432470830447913	0.03817563505892922	0.02642346782527039	0.029499427843080506	0.02776291372008402	0.04218183894357433	0.023408025431364974	0.03209141723580574	0.027729426773402444	0.029548961123343702	0.03217035354515882	0.03173205315793512	0.03159961891526972	0.03023099140109887	0.02322015155301456	0.026765054228708965	0.02834558327886814	0.02989758644589278	0.03020958302077979	0.020229699260416675	0.03088446101278224	0.021814017003880096	0.02722287025708458	0.03181993518424679	0.019509567129215585	0.02793682094589908	0.023723194037557332	0.023723194037557332	0.023723194037557332
0.038396966088605156	0.04568645972873806	0.04866673209128121	0.04353839042816608	0.03953497610368349	0.04215858444103362	0.02817328526028958	0.03770213713510249	0.03520116844332965	0.04224762214850242	0.03957238920289396	0.04607807786203444	0.04851841410968004	0.041153771057620456	0.03864593067212263	0.045587523365970085	0.048663535924362844	0.04265566603190167	0.04865013443205578	0.048649668465574565	0.04350243396111932	0.051332950010508555	0.038517721789492185	0.04353296337356282	0.04511662103827206	0.04560063713822578	0.03997329865842513	0.03798036146924562	0.033595205731495145	0.04859426804110286	0.041440492458501905	0.05126505792290993	0.06188759545713163	0.04360436237982944	0.033980045941453825	0.03879220416064163	0.03879220416064163	0.03879220416064163	0.03879220416064163	0.03879220416064163	0.03879220416064163	0.03879220416064163	0.03879220416064163	0.03879220416064163	0.03879220416064163	0.03879220416064163	0.03879220416064163	0.03879220416064163	0.03879220416064163	0.03879220416064163
0.05766520023548054	0.026277722097792545	0.03316691491085636	0.031464612826122264	0.04762820318893099	0.020365246546295464	0.040061259234118414	0.03106121858014644	0.03386043988935739	0.04744973372593451	0.02683062307402368	0.030000617683462752	0.021108551184010643	0.02725617531257552	0.03394991532345081	0.04813910268148439	0.04606207097171309	0.06171412802522326	0.05014476936851313	0.031627352864464255	0.014547924572276534	0.050776005381699504	0.045870814204044555	0.02416617252659234	0.036675077450904134	0.04510957155641288	0.034917015298511225	0.05109901794982212	0.04478814811094072	0.022539269141433598	0.04234372122085922	0.02756091634190632	0.0594215011912834	0.04349120876659486	0.04349120876659486	0.04349120876659486	0.04349120876659486	0.04349120876659486	0.04349120876659486	0.04349120876659486	0.04349120876659486	0.04349120876659486	0.04349120876659486	0.04349120876659486	0.04349120876659486	0.04349120876659486	0.04349120876659486	0.04349120876659486	0.04349120876659486	0.04349120876659486
0.05993923378327094	0.04098978203932486	0.03049599063014966	0.03241249441885321	0.034360617444355784	0.03058002339522325	0.0340408614337252	0.035991929141991084	0.0278718614963466	0.03178992733288494	0.03053245698174621	0.029291975164992167	0.03073656759909542	0.04239647515110263	0.026203585906558333	0.030198320658728434	0.025381873799434844	0.024234536729043816	0.030768251568350783	0.027240436378670935	0.030882623932927775	0.029401786892760566	0.020587912718907704	0.03450347058641922	0.02752517142184959	0.024555388887958923	0.01985150829825149	0.02899713455421086	0.01846250777262059	0.023954296123132497	0.020365921144512134	0.02996977535398281	0.022648821935680904	0.02547816078054134	0.03298317737608573	0.03265486983736603	0.02909446294573099	0.029121355840047075	0.029107909392889035	0.029107909392889035	0.029107909392889035	0.029107909392889035	0.029107909392889035	0.029107909392889035	0.029107909392889035	0.029107909392889035	0.029107909392889035	0.029107909392889035	0.029107909392889035	0.029107909392889035
0.045696151564203605	0.04317351383235052	0.04483244145156268	0.033001729207566555	0.04325101168707388	0.03910539364265612	0.03466554595286753	0.03257514225056817	0.03996678181056883	0.045479386882195154	0.03629027972628598	0.037477917180893675	0.032480684367059386	0.03775369236359441	0.03697841164284822	0.037314603152042075	0.04453475467489831	0.035364913936120734	0.0414855060901345	0.046347517011984904	0.0511427062080756	0.03518099381799461	0.04655087661585102	0.03988073181935652	0.03512581751833148	0.039435635220242	0.04195216227350625	0.03796832910273344	0.0496610690337093	0.03461348612674117	0.04213727758022524	0.04213727758022524	0.04213727758022524	0.04213727758022524	0.04213727758022524	0.04213727758022524	0.04213727758022524	0.04213727758022524	0.04213727758022524	0.04213727758022524	0.04213727758022524	0.04213727758022524	0.04213727758022524	0.04213727758022524	0.04213727758022524	0.04213727758022524	0.04213727758022524	0.04213727758022524	0.04213727758022524	0.04213727758022524
0.07281212572712095	0.08451199884947065	0.06434126493903716	0.06791762826084315	0.1039887101258545	0.0967876263862484	0.08485663592655299	0.07575822847924686	0.08377029460355996	0.07024923927696236	0.07143593047692008	0.07248414527333641	0.06976819119636717	0.08899773173854988	0.07888795921348771	0.10577103776475558	0.08596050441459929	0.07927194591160354	0.07714653587258075	0.08098105402296091	0.059573376022589206	0.08406852580701922	0.06794446944418889	0.0636122523755312	0.0812271214000049	0.0746784978257985	0.05710915233611284	0.07252827509552076	0.05543239109074535	0.07164596715082965	0.08125514175372309	0.07905106901162226	0.09272102750692239	0.08362292637085003	0.11047771993127449	0.07712022946442283	0.08110541872239509	0.09709256047499802	0.09618703572394244	0.08395479431197268	0.09007091501795755	0.09007091501795755	0.09007091501795755	0.09007091501795755	0.09007091501795755	0.09007091501795755	0.09007091501795755	0.09007091501795755	0.09007091501795755	0.09007091501795755
0.0799138582673638	0.07525711222070693	0.07459609556688783	0.0578077486048349	0.07581109479436186	0.0606043232534988	0.05800247813195971	0.05670958129216299	0.07209619508089568	0.07207438489744317	0.07373942424691378	0.07274021559705605	0.0864420544659488	0.05899381610779125	0.05718911639104414	0.06042003476607919	0.06555208951015876	0.06655763333605548	0.06852236367380724	0.07781374232604313	0.0552040361407892	0.05537899982169749	0.06231081141341045	0.07463894989447233	0.07515039901678408	0.04392924018456495	0.05953981960067452	0.05953981960067452	0.05953981960067452	0.05953981960067452	0.05953981960067452	0.05953981960067452	0.05953981960067452	0.05953981960067452	0.05953981960067452	0.05953981960067452	0.05953981960067452	0.05953981960067452	0.05953981960067452	0.05953981960067452	0.05953981960067452	0.05953981960067452	0.05953981960067452	0.05953981960067452	0.05953981960067452	0.05953981960067452	0.05953981960067452	0.05953981960067452	0.05953981960067452	0.05953981960067452
0.035593380474682954	0.03428759559643893	0.029578448671377395	0.027499313377749753	0.027395402967897324	0.037079130375841644	0.03283155751292282	0.02661190359813968	0.02685937576088293	0.0369747351880066	0.03426687272945464	0.03775409027567079	0.026948619462072738	0.031161643694318994	0.028882755480308737	0.03281328713365421	0.033847900581679594	0.03480374818824825	0.03402013185066473	0.032628819388723244	0.03977307683057777	0.03916341790589858	0.034487114287903076	0.03039148843501484	0.03173958778972753	0.027402512956250267	0.03482373968882393	0.031113126322537096	0.031113126322537096	0.031113126322537096	0.031113126322537096	0.031113126322537096	0.031113126322537096	0.031113126322537096	0.031113126322537096	0.031113126322537096	0.031113126322537096	0.031113126322537096	0.031113126322537096	0.031113126322537096	0.031113126322537096	0.031113126322537096	0.031113126322537096	0.031113126322537096	0.031113126322537096	0.031113126322537096	0.031113126322537096	0.031113126322537096	0.031113126322537096	0.031113126322537096
0.038466349246173814	0.022927945061453018	0.044385200199291576	0.0373854288702539	0.023777560697176504	0.030799761958377962	0.019339822542366467	0.0313324675827391	0.02315433741038993	0.03315265608348518	0.03649685035243797	0.03332779912361488	0.03077596950737099	0.031447172400659286	0.02853053934909056	0.03726652038247052	0.02366218791758818	0.0333762280263477	0.036736562814006495	0.03649288398833554	0.031600457864897645	0.024407268854300026	0.021939475970905863	0.02515244180630348	0.036965294357203034	0.029208499911841213	0.037971525956388454	0.022410944731348477	0.035359995867076714	0.03175119035471588	0.023190079222408042	0.028056399755915236	0.026911980691546166	0.042679003120352124	0.03479549190594915	0.03479549190594915	0.03479549190594915	0.03479549190594915	0.03479549190594915	0.03479549190594915	0.03479549190594915	0.03479549190594915	0.03479549190594915	0.03479549190594915	0.03479549190594915	0.03479549190594915	0.03479549190594915	0.03479549190594915	0.03479549190594915	0.03479549190594915
0.0369961059617902	0.04636730538515356	0.05764163423607773	0.047378437378139016	0.03943896343407828	0.023833710843194127	0.03434912463455465	0.043522151982689314	0.05322888859840026	0.0646880147956897	0.0389037362821659	0.06098954480220749	0.04290337631315309	0.06604206977760907	0.04672615978321808	0.0615590007660248	0.03667624326900277	0.03184048696784717	0.04176716010234691	0.05592992884080627	0.08526301487121635	0.05123330434270396	0.062166096758572244	0.0319863566813701	0.05171080510629374	0.05208634715148639	0.0649590661204906	0.08558514926306375	0.07661668168668975	0.03756912454408505	0.034051215525196576	0.045959748843493284	0.0486001090249735	0.04727992893423339	0.04727992893423339	0.04727992893423339	0.04727992893423339	0.04727992893423339	0.04727992893423339	0.04727992893423339	0.04727992893423339	0.04727992893423339	0.04727992893423339	0.04727992893423339	0.04727992893423339	0.04727992893423339	0.04727992893423339	0.04727992893423339	0.04727992893423339	0.04727992893423339
0.056243416306952065	0.043091779920529365	0.0401587245399994	0.04581195866651604	0.04262607094244251	0.04112267333931245	0.029160666591369826	0.05145851234228941	0.03404671625843225	0.047598918560927045	0.0380216310823845	0.043771839832270114	0.04890676476220866	0.03594074751473315	0.0447286365994532	0.03869030531647964	0.04294738078479757	0.04907114528700202	0.050181591905192155	0.03983728830851202	0.050627405603797256	0.044520204029135306	0.04260764671429023	0.050752559739323244	0.04501678062586953	0.04698638800545164	0.04834730017376083	0.04655399135782966	0.04530532030968195	0.055631128232923384	0.04625945998415409	0.05094529410853874	0.05094529410853874	0.05094529410853874	0.05094529410853874	0.05094529410853874	0.05094529410853874	0.05094529410853874	0.05094529410853874	0.05094529410853874	0.05094529410853874	0.05094529410853874	0.05094529410853874	0.05094529410853874	0.05094529410853874	0.05094529410853874	0.05094529410853874	0.05094529410853874	0.05094529410853874	0.05094529410853874
0.028845683051343753	0.031030845833507837	0.032683558080441474	0.030459150338283107	0.028273713965579067	0.03188188404960277	0.03609692858505013	0.040028222569220236	0.033131716482773355	0.03830956521891592	0.03166181442005529	0.031066451546269934	0.031243785517281703	0.03934992390706587	0.035776919687336275	0.043653839967866544	0.03548894832142569	0.03765443827895373	0.03126330190112228	0.0345173901894357	0.029859659059106317	0.03408416405799115	0.03853585047653462	0.04068685320574497	0.04292322351447611	0.037250173231558444	0.04107322906452643	0.047462798537720736	0.04128528695261838	0.03839541592844306	0.040765253818191724	0.03958033487331739	0.03958033487331739	0.03958033487331739	0.03958033487331739	0.03958033487331739	0.03958033487331739	0.03958033487331739	0.03958033487331739	0.03958033487331739	0.03958033487331739	0.03958033487331739	0.03958033487331739	0.03958033487331739	0.03958033487331739	0.03958033487331739	0.03958033487331739	0.03958033487331739	0.03958033487331739	0.03958033487331739
0.060545403242019645	0.03814698520903342	0.04295729989097312	0.0407911907167676	0.040404725756118934	0.041232694107019456	0.04089304233492927	0.040126750808284706	0.038529872269216045	0.04052683610051538	0.048194905938658834	0.05039922385828795	0.056457012743808016	0.03620433241776545	0.03802017022505327	0.037028742125603434	0.04058297710516246	0.043460208570616166	0.031202297672524183	0.045025450908933395	0.04501014795809725	0.04303817216273854	0.03917228859534799	0.03958130607866875	0.05773784785958416	0.050784108515787914	0.04728901373839184	0.03456089943067378	0.04184655082603881	0.03620633455925032	0.03327787943045871	0.03474210699485451	0.03474210699485451	0.03474210699485451	0.03474210699485451	0.03474210699485451	0.03474210699485451	0.03474210699485451	0.03474210699485451	0.03474210699485451	0.03474210699485451	0.03474210699485451	0.03474210699485451	0.03474210699485451	0.03474210699485451	0.03474210699485451	0.03474210699485451	0.03474210699485451	0.03474210699485451	0.03474210699485451
0.05301591692511227	0.044428299029752046	0.05673343103911528	0.06058972275586307	0.04105911929348316	0.03960996388970386	0.03464149681932486	0.04114255857279018	0.038848026777141234	0.0453213396244051	0.0399515552259287	0.04554334822651944	0.03553350574809945	0.035384528215651634	0.04680402907994463	0.04562590600550266	0.041853626519893244	0.05978731606273656	0.0367804025025244	0.04793108163050518	0.05079624440366712	0.05394270383805238	0.06001234220735079	0.05124087771445275	0.05422343606759035	0.05266974541723234	0.042948722392116556	0.06897959214840127	0.056581890598832854	0.04369036856783263	0.04899350072472015	0.05646283167622283	0.05272816620047149	0.05272816620047149	0.05272816620047149	0.05272816620047149	0.05272816620047149	0.05272816620047149	0.05272816620047149	0.05272816620047149	0.05272816620047149	0.05272816620047149	0.05272816620047149	0.05272816620047149	0.05272816620047149	0.05272816620047149	0.05272816620047149	0.05272816620047149	0.05272816620047149	0.05272816620047149
0.036380668950169254	0.03214884240618008	0.035945846550017806	0.042323682877347106	0.02687930716604408	0.03145257152948554	0.0302112960797002	0.03798447285219804	0.04233423421141778	0.030438724367691777	0.036078281492962494	0.03058377223722634	0.05372023062331259	0.03956514550125078	0.028405958309531465	0.0278057524401957	0.038831415788046324	0.028267296737161225	0.02769199094321771	0.04561401572017306	0.02752186207482351	0.030682334717086205	0.020431190360793643	0.03137722216512832	0.03297382165483689	0.04021065733944562	0.016975141039683745	0.02688869619472055	0.027444211179227903	0.03285094859987065	0.030147579889549275	0.030147579889549275	0.030147579889549275	0.030147579889549275	0.030147579889549275	0.030147579889549275	0.030147579889549275	0.030147579889549275	0.030147579889549275	0.030147579889549275	0.030147579889549275	0.030147579889549275	0.030147579889549275	0.030147579889549275	0.030147579889549275	0.030147579889549275	0.030147579889549275	0.030147579889549275	0.030147579889549275	0.030147579889549275
0.049955668665402346	0.04673837177728737	0.04134938521877484	0.03902525621076421	0.030892777862271625	0.04802576677764063	0.0383842425670844	0.03386536676703933	0.027000291965907405	0.029232716227229973	0.03469776992293418	0.022257922169278164	0.039928669431533184	0.03041742063335105	0.026860663869689185	0.04182072931716707	0.036378839420489036	0.02717606545559943	0.035272871199925046	0.030995938079413685	0.03376073401538096	0.040178557733510534	0.027209821440149506	0.033694189586830015	0.033694189586830015	0.033694189586830015	0.033694189586830015	0.033694189586830015	0.033694189586830015	0.033694189586830015	0.033694189586830015	0.033694189586830015	0.033694189586830015	0.033694189586830015	0.033694189586830015	0.033694189586830015	0.033694189586830015	0.033694189586830015	0.033694189586830015	0.033694189586830015	0.033694189586830015	0.033694189586830015	0.033694189586830015	0.033694189586830015	0.033694189586830015	0.033694189586830015	0.033694189586830015	0.033694189586830015	0.033694189586830015	0.033694189586830015
0.03873422186692468	0.036846539080221744	0.028823331354110967	0.03774703212007886	0.03734547732403825	0.03731782188997267	0.03065601252880447	0.0368641662356681	0.02625387508858931	0.02895395947555349	0.02814551811357849	0.024530146014717705	0.026274821544280732	0.043913900527838834	0.04050017381385347	0.037784613139326406	0.026842372530875593	0.03794872075297042	0.02919605943764835	0.03618258065823908	0.035786072723359305	0.035568434123795886	0.03205355571874605	0.033810994921270966	0.033810994921270966	0.033810994921270966	0.033810994921270966	0.033810994921270966	0.033810994921270966	0.033810994921270966	0.033810994921270966	0.033810994921270966	0.033810994921270966	0.033810994921270966	0.033810994921270966	0.033810994921270966	0.033810994921270966	0.033810994921270966	0.033810994921270966	0.033810994921270966	0.033810994921270966	0.033810994921270966	0.033810994921270966	0.033810994921270966	0.033810994921270966	0.033810994921270966	0.033810994921270966	0.033810994921270966	0.033810994921270966	0.033810994921270966
0.08066191041208748	0.08611479830271494	0.07724258943464468	0.07108489838628809	0.09076194385880337	0.06159394693779107	0.05982994243844434	0.06551628386778038	0.0653677323929228	0.06990771489660635	0.0749754127758745	0.053554660162558124	0.0754797924249552	0.07149935476841801	0.07224366127599097	0.07775791323254505	0.08363667455915838	0.0703895507796547	0.06815587313739915	0.08001220073213088	0.07737617406539052	0.07103320322848933	0.06820110529564576	0.06661284615094594	0.09617179757329404	0.06349234493963042	0.09081318680020518	0.07686698502981416	0.07960614781124935	0.059685432579980637	0.069645790195615	0.069645790195615	0.069645790195615	0.069645790195615	0.069645790195615	0.069645790195615	0.069645790195615	0.069645790195615	0.069645790195615	0.069645790195615	0.069645790195615	0.069645790195615	0.069645790195615	0.069645790195615	0.069645790195615	0.069645790195615	0.069645790195615	0.069645790195615	0.069645790195615	0.069645790195615
0.04833745373555471	0.047170518750319315	0.052522314316086866	0.045211505930820385	0.04114364029596831	0.03182508226782485	0.0382555523929501	0.038359173385331895	0.03295442698945666	0.025510608013218288	0.04267729900020148	0.03493147938549387	0.03318655013710855	0.03749602929816017	0.03122813788552757	0.023436929320633872	0.03433448061852954	0.032781845752107956	0.03358051725049336	0.03467110323096937	0.029765189399035438	0.02468646940704098	0.02479790079167431	0.031150682225090428	0.031001652790613465	0.03654959559748317	0.03832013640949112	0.0458183344836162	0.035362036045107945	0.04928105772204159	0.034940918691276905	0.03065574130336882	0.032798329997322864	0.032798329997322864	0.032798329997322864	0.032798329997322864	0.032798329997322864	0.032798329997322864	0.032798329997322864	0.032798329997322864	0.032798329997322864	0.032798329997322864	0.032798329997322864	0.032798329997322864	0.032798329997322864	0.032798329997322864	0.032798329997322864	0.032798329997322864	0.032798329997322864	0.032798329997322864
0.07728087352532466	0.04229878644784287	0.04820028084024195	0.0480399518882891	0.04657229127508535	0.042270403808826205	0.060565197520061696	0.04382808729848329	0.03665548866951996	0.05188512093857211	0.042675744908079655	0.047628032615396235	0.04955220743442718	0.05430105844800707	0.059167574658846214	0.043047917109681234	0.05004273423151849	0.043500889339546614	0.06009109343912836	0.04400191535558394	0.058081717240425074	0.053456403446659195	0.05635902851939196	0.04261978861779111	0.05041572680882788	0.050999285286856384	0.055390204465844584	0.0524842724861217	0.051682321061551774	0.0664087316940286	0.044461599664653254	0.05240432868493082	0.06703224828109826	0.06556635345523276	0.06370046095153317	0.06463340720338297	0.06463340720338297	0.06463340720338297	0.06463340720338297	0.06463340720338297	0.06463340720338297	0.06463340720338297	0.06463340720338297	0.06463340720338297	0.06463340720338297	0.06463340720338297	0.06463340720338297	0.06463340720338297	0.06463340720338297	0.06463340720338297
0.05731953163432584	0.03269799314447025	0.04065953421223286	0.0378197610794476	0.039011867988639565	0.0388990906205622	0.03170842590775809	0.04038398162450099	0.033621499161724876	0.03265455602215195	0.024443227653556096	0.031244718387928902	0.03266123348806343	0.031345909127271004	0.034946757851765514	0.03070892817662171	0.04130129176780518	0.04290664839489686	0.037291587281617584	0.04087583702046725	0.04773681772135611	0.037412813166918704	0.03784430215864145	0.038597179020845945	0.024300100545736236	0.02944055199502536	0.03999279805826835	0.04306924777893254	0.041531022918600446	0.041531022918600446	0.041531022918600446	0.041531022918600446	0.041531022918600446	0.041531022918600446	0.041531022918600446	0.041531022918600446	0.041531022918600446	0.041531022918600446	0.041531022918600446	0.041531022918600446	0.041531022918600446	0.041531022918600446	0.041531022918600446	0.041531022918600446	0.041531022918600446	0.041531022918600446	0.041531022918600446	0.041531022918600446	0.041531022918600446	0.041531022918600446
0.031016810004204424	0.04766032235724988	0.039457637335473174	0.024663533448091666	0.03343655373835452	0.03960740115998156	0.028923697957047925	0.03294124944211643	0.03167534877842169	0.05027407421648461	0.02660678501057854	0.04098636816309316	0.02688308085824789	0.02718846440291112	0.0349014325906177	0.03792469211345817	0.03137597163560701	0.030613406528580134	0.042644917690010685	0.03713988794763942	0.01819801484568888	0.019341647843863947	0.029772084274812056	0.029579977863741124	0.043289105739094315	0.029407828646080887	0.034652861759202645	0.0315958279273124	0.05134711986359502	0.04147147389545371	0.04147147389545371	0.04147147389545371	0.04147147389545371	0.04147147389545371	0.04147147389545371	0.04147147389545371	0.04147147389545371	0.04147147389545371	0.04147147389545371	0.04147147389545371	0.04147147389545371	0.04147147389545371	0.04147147389545371	0.04147147389545371	0.04147147389545371	0.04147147389545371	0.04147147389545371	0.04147147389545371	0.04147147389545371	0.04147147389545371
0.03933021093462272	0.04867573814277492	0.03830260694834712	0.037113957197014026	0.035497815860746	0.04546686122361667	0.03414570314774236	0.03822153638283998	0.03988120558827492	0.03911809273469561	0.03799954496854438	0.03371928693220992	0.03131587117186006	0.0355608474371501	0.02858984715921202	0.048695774949279444	0.02751910207657471	0.04181945871130748	0.042043510658088624	0.029583225416848647	0.03386955302166859	0.03366241360599035	0.03314352686142909	0.034711622709754246	0.029577698036795618	0.03684362575539748	0.033210661896096554	0.033210661896096554	0.033210661896096554	0.033210661896096554	0.033210661896096554	0.033210661896096554	0.033210661896096554	0.033210661896096554	0.033210661896096554	0.033210661896096554	0.033210661896096554	0.033210661896096554	0.033210661896096554	0.033210661896096554	0.033210661896096554	0.033210661896096554	0.033210661896096554	0.033210661896096554	0.033210661896096554	0.033210661896096554	0.033210661896096554	0.033210661896096554	0.033210661896096554	0.033210661896096554
0.039191612081587265	0.026616740327438826	0.03256225727676178	0.040899911957867956	0.03804485796321825	0.038286318140776744	0.03909433272942351	0.02794833467684317	0.03549367628846666	0.041356376192715934	0.03368384286228523	0.03430541610865847	0.038738596981848436	0.031471736896071675	0.03451138414445436	0.03555216728054279	0.0307645867865257	0.028202805444876602	0.029565269642270745	0.030421371566235554	0.035467038739764284	0.03441865468875373	0.03494284671425901	0.03494284671425901	0.03494284671425901	0.03494284671425901	0.03494284671425901	0.03494284671425901	0.03494284671425901	0.03494284671425901	0.03494284671425901	0.03494284671425901	0.03494284671425901	0.03494284671425901	0.03494284671425901	0.03494284671425901	0.03494284671425901	0.03494284671425901	0.03494284671425901	0.03494284671425901	0.03494284671425901	0.03494284671425901	0.03494284671425901	0.03494284671425901	0.03494284671425901	0.03494284671425901	0.03494284671425901	0.03494284671425901	0.03494284671425901	0.03494284671425901
0.021928263419676547	0.03264813420520958	0.028814150719275327	0.029467591447547035	0.032443303296739286	0.02345748743171576	0.04261079135717902	0.03500696532894053	0.026712740995253618	0.035176352915106075	0.03325905470560128	0.03303811642225628	0.03833345402566272	0.032363228183010115	0.030550484124845612	0.02789975485752125	0.030634067816877077	0.035282335789257484	0.035098075645713635	0.02864404601141873	0.026127805031561452	0.02648307981025836	0.03500295316036348	0.03633348206149758	0.025066242426725532	0.02995111093049123	0.03323433312905994	0.03159272202977559	0.03159272202977559	0.03159272202977559	0.03159272202977559	0.03159272202977559	0.03159272202977559	0.03159272202977559	0.03159272202977559	0.03159272202977559	0.03159272202977559	0.03159272202977559	0.03159272202977559	0.03159272202977559	0.03159272202977559	0.03159272202977559	0.03159272202977559	0.03159272202977559	0.03159272202977559	0.03159272202977559	0.03159272202977559	0.03159272202977559	0.03159272202977559	0.03159272202977559
0.07898380811526941	0.063454835012449	0.07731247850815699	0.0729847486626336	0.07185424670135972	0.07066085141148015	0.06828745211288641	0.07454422179751316	0.05876684117241182	0.07794492694753087	0.05643216998985214	0.07009644443377314	0.07425799475180718	0.07099485628062036	0.05321531294998681	0.06372739253535625	0.06208733595060376	0.05935384017564783	0.07153986821993523	0.066868344874762	0.06886326948302858	0.06623238673795209	0.06762472249702789	0.06830369672314193	0.050094672149354424	0.0657569495118742	0.05598232691953028	0.05448351021039412	0.06601962235579452	0.060251566283094325	0.060251566283094325	0.060251566283094325	0.060251566283094325	0.060251566283094325	0.060251566283094325	0.060251566283094325	0.060251566283094325	0.060251566283094325	0.060251566283094325	0.060251566283094325	0.060251566283094325	0.060251566283094325	0.060251566283094325	0.060251566283094325	0.060251566283094325	0.060251566283094325	0.060251566283094325	0.060251566283094325	0.060251566283094325	0.060251566283094325
0.061911165932845104	0.05024746941917256	0.07167884438777497	0.0701101327537132	0.06404669840755425	0.04780325519291523	0.06436485658929116	0.06006697136169088	0.061977609522713736	0.06918958309067319	0.0533846356192567	0.052540889349600696	0.04342522732150541	0.0659463447056578	0.05649862341745692	0.056420765669943106	0.06451632869740234	0.06380968735850698	0.06948713661718271	0.055560593362537346	0.07369627674275432	0.051840772643340464	0.05381931876497221	0.056408802926263144	0.05223677339143197	0.05308229187281578	0.05698893206745999	0.06410491025414392	0.06599853087834422	0.06769164411589405	0.059197332830344944	0.052088593000944344	0.06390532705135549	0.05356027840518178	0.052243809340146406	0.05583963701914071	0.06380333468583721	0.05901537787832629	0.061409356282081745	0.061409356282081745	0.061409356282081745	0.061409356282081745	0.061409356282081745	0.061409356282081745	0.061409356282081745	0.061409356282081745	0.061409356282081745	0.061409356282081745	0.061409356282081745	0.061409356282081745
0.0074322358942062764	0.0009553629141164375	0.009292806782904915	0.01891189134424514	0.0	0.0	0.009292806782904915	0.0	0.0	0.025961504317339835	0.0	0.0	0.009292806782904915	0.0	0.005574176920654708	0.022270943641645394	0.020973874256943196	0.02144595837983257	0.009190161024931452	0.009292806782904915	0.008337137582906207	0.007211691460613018	0.009290463029123792	0.009292806782904915	0.022258623217329188	0.0009553629141164375	0.02927128322688411	0.005573686467654409	0.02377092174806449	0.0	0.0	0.01295805262431871	0.009292806782904915	0.00010214031500626906	0.009272193517087076	0.008337137582906207	0.0029051639030311664	0.0	0.012324407616581923	0.00035326129619881906	0.020597448163607188	0.0	0.010298724081803594	0.010298724081803594	0.010298724081803594	0.010298724081803594	0.010298724081803594	0.010298724081803594	0.010298724081803594	0.010298724081803594
0.03736616789722852	0.04442781142034712	0.033447152492765204	0.0403396200941227	0.027205995431739505	0.038234188876688634	0.03997323024781336	0.0297230873042887	0.03666868259962319	0.024543150652471132	0.02514528823204036	0.034782657330073095	0.0404300701153991	0.036783151696017174	0.034671523276727075	0.04049033432916649	0.04349269555888714	0.027478875068803504	0.039102817519912	0.023807756016344585	0.03945603926629254	0.03406692568494656	0.02483789153486266	0.03043754950674143	0.02414560847884265	0.026387693149287714	0.02887329677701416	0.03337741630239318	0.031125356539703674	0.031125356539703674	0.031125356539703674	0.031125356539703674	0.031125356539703674	0.031125356539703674	0.031125356539703674	0.031125356539703674	0.031125356539703674	0.031125356539703674	0.031125356539703674	0.031125356539703674	0.031125356539703674	0.031125356539703674	0.031125356539703674	0.031125356539703674	0.031125356539703674	0.031125356539703674	0.031125356539703674	0.031125356539703674	0.031125356539703674	0.031125356539703674
0.05690386136157854	0.04354560545088297	0.04902609123391793	0.058405719325107804	0.03869963721322679	0.049133015710988145	0.051674874588805986	0.053477820375120645	0.0630409944652377	0.047461691461469155	0.05054690659965233	0.05055749262011954	0.05604664149181626	0.04026383500667919	0.04186702899317616	0.045975159992221175	0.05762350019577597	0.06077495502480602	0.053780564383058976	0.047650486195239615	0.04418440318721192	0.054070717592689256	0.04759523267232676	0.04695804033260347	0.04194262330454316	0.044450331818573316	0.044450331818573316	0.044450331818573316	0.044450331818573316	0.044450331818573316	0.044450331818573316	0.044450331818573316	0.044450331818573316	0.044450331818573316	0.044450331818573316	0.044450331818573316	0.044450331818573316	0.044450331818573316	0.044450331818573316	0.044450331818573316	0.044450331818573316	0.044450331818573316	0.044450331818573316	0.044450331818573316	0.044450331818573316	0.044450331818573316	0.044450331818573316	0.044450331818573316	0.044450331818573316	0.044450331818573316
0.04054917755090776	0.028664870891459047	0.039691939245044175	0.04151858100365288	0.032679533304705015	0.03878031358212001	0.03544729297368416	0.028183203081962892	0.035165900697279776	0.03153501251569093	0.03483720455214593	0.03443264837773853	0.03330356446880544	0.03417933267308825	0.029805562802128142	0.03440186778704718	0.038218177679612116	0.03830179213017734	0.033720512030065014	0.026386085723721312	0.027879348732888935	0.027132717228305122	0.027132717228305122	0.027132717228305122	0.027132717228305122	0.027132717228305122	0.027132717228305122	0.027132717228305122	0.027132717228305122	0.027132717228305122	0.027132717228305122	0.027132717228305122	0.027132717228305122	0.027132717228305122	0.027132717228305122	0.027132717228305122	0.027132717228305122	0.027132717228305122	0.027132717228305122	0.027132717228305122	0.027132717228305122	0.027132717228305122	0.027132717228305122	0.027132717228305122	0.027132717228305122	0.027132717228305122	0.027132717228305122	0.027132717228305122	0.027132717228305122	0.027132717228305122
0.02947676474924077	0.03478989237042104	0.017686980152446238	0.02617524658328917	0.02156059310383084	0.02300181652912619	0.0324318370386062	0.031170287715090016	0.028825267250804545	0.030319511608399963	0.02778085145354547	0.030409614548668626	0.033727457663441415	0.03227071910312688	0.022188285773513238	0.029050148104566246	0.023952470815293236	0.02686432227476581	0.02863348575801783	0.02009696188783889	0.0235692928192544	0.025023582871010152	0.022094255447896845	0.023558919159453497	0.023558919159453497	0.023558919159453497	0.023558919159453497	0.023558919159453497	0.023558919159453497	0.023558919159453497	0.023558919159453497	0.023558919159453497	0.023558919159453497	0.023558919159453497	0.023558919159453497	0.023558919159453497	0.023558919159453497	0.023558919159453497	0.023558919159453497	0.023558919159453497	0.023558919159453497	0.023558919159453497	0.023558919159453497	0.023558919159453497	0.023558919159453497	0.023558919159453497	0.023558919159453497	0.023558919159453497	0.023558919159453497	0.023558919159453497
0.04868623404111269	0.030128431497188524	0.03201701263246898	0.03543025883990235	0.029877259321012123	0.030599502752934864	0.03577640650056347	0.02768709250774798	0.04518518744411135	0.040689444422149806	0.033219295240250794	0.047736206647962444	0.0461225150118313	0.044365698190839783	0.04792523359693141	0.04947038339680087	0.02108210054523536	0.022623720819107872	0.025821987281968925	0.020268134203481024	0.01681671854329072	0.01854242637338587	0.01854242637338587	0.01854242637338587	0.01854242637338587	0.01854242637338587	0.01854242637338587	0.01854242637338587	0.01854242637338587	0.01854242637338587	0.01854242637338587	0.01854242637338587	0.01854242637338587	0.01854242637338587	0.01854242637338587	0.01854242637338587	0.01854242637338587	0.01854242637338587	0.01854242637338587	0.01854242637338587	0.01854242637338587	0.01854242637338587	0.01854242637338587	0.01854242637338587	0.01854242637338587	0.01854242637338587	0.01854242637338587	0.01854242637338587	0.01854242637338587	0.01854242637338587
0.05544812758077842	0.031130191806395528	0.047222253669003796	0.0457653134464028	0.045514656113791734	0.03862903392948465	0.05060527525098385	0.03463202185427776	0.04307686420216214	0.04230334875430267	0.03647173174933673	0.04020591129356338	0.038614766176708885	0.03904531380619115	0.04568329928942667	0.03936409820353445	0.034292566553088245	0.03398707941089913	0.053434332571305004	0.04957016624259546	0.04208183307714871	0.0511958722713232	0.0477744036039467	0.04524848739609835	0.037854932914277876	0.04155171015518812	0.04155171015518812	0.04155171015518812	0.04155171015518812	0.04155171015518812	0.04155171015518812	0.04155171015518812	0.04155171015518812	0.04155171015518812	0.04155171015518812	0.04155171015518812	0.04155171015518812	0.04155171015518812	0.04155171015518812	0.04155171015518812	0.04155171015518812	0.04155171015518812	0.04155171015518812	0.04155171015518812	0.04155171015518812	0.04155171015518812	0.04155171015518812	0.04155171015518812	0.04155171015518812	0.04155171015518812
0.05504166024490988	0.063685471175354	0.061165770966869135	0.05382325621811661	0.057421938611365936	0.04523050669699618	0.05027315725040247	0.061437322006132895	0.05697900618590555	0.05851668856447606	0.06095064464811253	0.0632982397293264	0.05488662905351375	0.06190836579317098	0.06097117437605502	0.05888002622876828	0.05124697063171297	0.0671792321419417	0.05480630922583672	0.061623256803140056	0.05821478301448838	0.05821478301448838	0.05821478301448838	0.05821478301448838	0.05821478301448838	0.05821478301448838	0.05821478301448838	0.05821478301448838	0.05821478301448838	0.05821478301448838	0.05821478301448838	0.05821478301448838	0.05821478301448838	0.05821478301448838	0.05821478301448838	0.05821478301448838	0.05821478301448838	0.05821478301448838	0.05821478301448838	0.05821478301448838	0.05821478301448838	0.05821478301448838	0.05821478301448838	0.05821478301448838	0.05821478301448838	0.05821478301448838	0.05821478301448838	0.05821478301448838	0.05821478301448838	0.05821478301448838
0.032953339030876355	0.03949448952502026	0.03254634825539128	0.02828080264972569	0.03334024557782363	0.036539207798907576	0.034812124917151584	0.04302373663916408	0.04134515629820454	0.038009596816414574	0.030018534001273956	0.025919197981952143	0.03539549735534611	0.037614590364460215	0.04098094741929482	0.040771013647287246	0.037564459987150474	0.026159006337396748	0.04451913155673701	0.03380807416196405	0.027713023645799625	0.03226681865832836	0.02998992115206399	0.02998992115206399	0.02998992115206399	0.02998992115206399	0.02998992115206399	0.02998992115206399	0.02998992115206399	0.02998992115206399	0.02998992115206399	0.02998992115206399	0.02998992115206399	0.02998992115206399	0.02998992115206399	0.02998992115206399	0.02998992115206399	0.02998992115206399	0.02998992115206399	0.02998992115206399	0.02998992115206399	0.02998992115206399	0.02998992115206399	0.02998992115206399	0.02998992115206399	0.02998992115206399	0.02998992115206399	0.02998992115206399	0.02998992115206399	0.02998992115206399
0.04050793225185512	0.042618033159112036	0.04184827685746517	0.03909444685200214	0.04862545937538084	0.036150519063510446	0.0312931830647343	0.04165981170924282	0.044817586652745524	0.02761340236334595	0.04174136435387929	0.04539001788289073	0.03804921203757576	0.041916777573813596	0.037414816845579346	0.03687490233792819	0.03143550523105258	0.0372443468108258	0.03783009648869673	0.04292098384091457	0.04037554016480565	0.04037554016480565	0.04037554016480565	0.04037554016480565	0.04037554016480565	0.04037554016480565	0.04037554016480565	0.04037554016480565	0.04037554016480565	0.04037554016480565	0.04037554016480565	0.04037554016480565	0.04037554016480565	0.04037554016480565	0.04037554016480565	0.04037554016480565	0.04037554016480565	0.04037554016480565	0.04037554016480565	0.04037554016480565	0.04037554016480565	0.04037554016480565	0.04037554016480565	0.04037554016480565	0.04037554016480565	0.04037554016480565	0.04037554016480565	0.04037554016480565	0.04037554016480565	0.04037554016480565
0.03845961618536349	0.04316060089245216	0.05143670376117213	0.03945059542350858	0.04564294916279138	0.030528436994012618	0.01998802597325818	0.05914742248979984	0.026275498501404638	0.04015551961826294	0.044477698665277475	0.04312106571072052	0.05882717079461792	0.04325526129558027	0.05311108442225087	0.04484856144251972	0.04036722611164094	0.03742536642773517	0.031289336836496054	0.05113880978392528	0.03219200224636556	0.0337732070589319	0.059215901253856736	0.0489973704874854	0.030187941091092897	0.04336790009425905	0.040170753074221785	0.05394525250067282	0.029729600779757226	0.043066304536602075	0.02239737875025423	0.051845296733155605	0.04231456388054422	0.037799010528346666	0.03968083587243753	0.0387399232003921	0.0387399232003921	0.0387399232003921	0.0387399232003921	0.0387399232003921	0.0387399232003921	0.0387399232003921	0.0387399232003921	0.0387399232003921	0.0387399232003921	0.0387399232003921	0.0387399232003921	0.0387399232003921	0.0387399232003921	0.0387399232003921
0.0452105546178978	0.03275889198638396	0.04074091498787897	0.038844602824476715	0.03227771033702609	0.04233923777965672	0.040891477091970316	0.05034503446159466	0.043407065058005886	0.037896548359274695	0.037742490047854675	0.032887086557161556	0.04308806794559229	0.03312241885317183	0.03199022313578859	0.041348538420918804	0.03666938077835369	0.03666938077835369	0.03666938077835369	0.03666938077835369	0.03666938077835369	0.03666938077835369	0.03666938077835369	0.03666938077835369	0.03666938077835369	0.03666938077835369	0.03666938077835369	0.03666938077835369	0.03666938077835369	0.03666938077835369	0.03666938077835369	0.03666938077835369	0.03666938077835369	0.03666938077835369	0.03666938077835369	0.03666938077835369	0.03666938077835369	0.03666938077835369	0.03666938077835369	0.03666938077835369	0.03666938077835369	0.03666938077835369	0.03666938077835369	0.03666938077835369	0.03666938077835369	0.03666938077835369	0.03666938077835369	0.03666938077835369	0.03666938077835369	0.03666938077835369
0.048916379200623465	0.03722990254183561	0.04184102228303434	0.032582009871290576	0.03511623283597036	0.03737562856889487	0.03697475865778892	0.04236096840793701	0.048432224521917186	0.04153032913484408	0.047846166249715	0.042137081240343155	0.03294663568199907	0.0395751310548915	0.03469587740236818	0.040835272657686286	0.04098586130526943	0.04655668098801056	0.038584040230018504	0.049528390027859505	0.03581610742521465	0.034896183445202754	0.025695618690243872	0.03195255104219922	0.02882408486622155	0.02882408486622155	0.02882408486622155	0.02882408486622155	0.02882408486622155	0.02882408486622155	0.02882408486622155	0.02882408486622155	0.02882408486622155	0.02882408486622155	0.02882408486622155	0.02882408486622155	0.02882408486622155	0.02882408486622155	0.02882408486622155	0.02882408486622155	0.02882408486622155	0.02882408486622155	0.02882408486622155	0.02882408486622155	0.02882408486622155	0.02882408486622155	0.02882408486622155	0.02882408486622155	0.02882408486622155	0.02882408486622155
0.066269732375602	0.0650373374522771	0.05319919517965777	0.0805500880048174	0.08587518135220322	0.07194776716994414	0.06782081051278746	0.058980306856877954	0.07009513063766504	0.061100747794432086	0.058097304059409285	0.06123180847447862	0.07182660366197204	0.07288520795034807	0.06891315118707161	0.05476821624694107	0.06929801367355856	0.056519423889244	0.06290871878140128	0.06290871878140128	0.06290871878140128	0.06290871878140128	0.06290871878140128	0.06290871878140128	0.06290871878140128	0.06290871878140128	0.06290871878140128	0.06290871878140128	0.06290871878140128	0.06290871878140128	0.06290871878140128	0.06290871878140128	0.06290871878140128	0.06290871878140128	0.06290871878140128	0.06290871878140128	0.06290871878140128	0.06290871878140128	0.06290871878140128	0.06290871878140128	0.06290871878140128	0.06290871878140128	0.06290871878140128	0.06290871878140128	0.06290871878140128	0.06290871878140128	0.06290871878140128	0.06290871878140128	0.06290871878140128	0.06290871878140128
0.03901001957447856	0.037310491660204885	0.026472628598056377	0.03009545479685036	0.036553355416909905	0.04833700226456202	0.04154374714277028	0.04283444448561667	0.042840662858513505	0.03351739235050531	0.03128932437361339	0.03697853814784039	0.02908636423263188	0.045867554193587866	0.03049202996671318	0.04221562573933636	0.030386589731508627	0.025924024313103235	0.038301078376789685	0.04162739681006406	0.038930082757042975	0.04027873978355352	0.04027873978355352	0.04027873978355352	0.04027873978355352	0.04027873978355352	0.04027873978355352	0.04027873978355352	0.04027873978355352	0.04027873978355352	0.04027873978355352	0.04027873978355352	0.04027873978355352	0.04027873978355352	0.04027873978355352	0.04027873978355352	0.04027873978355352	0.04027873978355352	0.04027873978355352	0.04027873978355352	0.04027873978355352	0.04027873978355352	0.04027873978355352	0.04027873978355352	0.04027873978355352	0.04027873978355352	0.04027873978355352	0.04027873978355352	0.04027873978355352	0.04027873978355352
0.03654401893476827	0.043271885812837155	0.03637592862112057	0.04237176478413806	0.04407622012385507	0.060976601674470506	0.03684819030394082	0.04176850345581761	0.03956383139742239	0.04150004649725521	0.040531938947338794	0.040531938947338794	0.040531938947338794	0.040531938947338794	0.040531938947338794	0.040531938947338794	0.040531938947338794	0.040531938947338794	0.040531938947338794	0.040531938947338794	0.040531938947338794	0.040531938947338794	0.040531938947338794	0.040531938947338794	0.040531938947338794	0.040531938947338794	0.040531938947338794	0.040531938947338794	0.040531938947338794	0.040531938947338794	0.040531938947338794	0.040531938947338794	0.040531938947338794	0.040531938947338794	0.040531938947338794	0.040531938947338794	0.040531938947338794	0.040531938947338794	0.040531938947338794	0.040531938947338794	0.040531938947338794	0.040531938947338794	0.040531938947338794	0.040531938947338794	0.040531938947338794	0.040531938947338794	0.040531938947338794	0.040531938947338794	0.040531938947338794	0.040531938947338794
0.04664715664299457	0.03899432059137079	0.04097818017895651	0.035221991476363776	0.036272682029317896	0.036296466588165946	0.03245202965332702	0.03653280731094704	0.03763900293834802	0.04754846243180857	0.035081484324863584	0.023008027293282402	0.032407655581471656	0.04534043258126501	0.03800815092680809	0.04186015160745146	0.03302726275128631	0.07546006171744041	0.05424366223436335	0.05424366223436335	0.05424366223436335	0.05424366223436335	0.05424366223436335	0.05424366223436335	0.05424366223436335	0.05424366223436335	0.05424366223436335	0.05424366223436335	0.05424366223436335	0.05424366223436335	0.05424366223436335	0.05424366223436335	0.05424366223436335	0.05424366223436335	0.05424366223436335	0.05424366223436335	0.05424366223436335	0.05424366223436335	0.05424366223436335	0.05424366223436335	0.05424366223436335	0.05424366223436335	0.05424366223436335	0.05424366223436335	0.05424366223436335	0.05424366223436335	0.05424366223436335	0.05424366223436335	0.05424366223436335	0.05424366223436335
0.07155532393658166	0.04092696521920803	0.05759614668257403	0.07810486121481824	0.0530582819841926	0.03740766628117626	0.03150065259462338	0.05123348104137844	0.05824696228772015	0.04625534726088528	0.04453430797697948	0.055441021385549336	0.05444518881200025	0.04809695599586244	0.049125223621356566	0.04207260816248582	0.06467721642202429	0.02119393472854539	0.04153720169830546	0.06584757651974625	0.03842830675405354	0.06989518213009625	0.05215315102920001	0.05593830528269883	0.053467285122527415	0.054562855413801646	0.047780792582347416	0.033974368668326725	0.05291561767563007	0.048387509563216885	0.05663780215798387	0.05251265586060038	0.05251265586060038	0.05251265586060038	0.05251265586060038	0.05251265586060038	0.05251265586060038	0.05251265586060038	0.05251265586060038	0.05251265586060038	0.05251265586060038	0.05251265586060038	0.05251265586060038	0.05251265586060038	0.05251265586060038	0.05251265586060038	0.05251265586060038	0.05251265586060038	0.05251265586060038	0.05251265586060038
0.05537564604898238	0.038403197831811516	0.03428772570570946	0.04067062048435562	0.036919455052440826	0.03874761568530768	0.028869605390188693	0.02781814351633039	0.027626896848432548	0.034671881429676865	0.03016737808434401	0.03153836787946088	0.03956307213457158	0.033318373653571286	0.04652962160985786	0.04101819196112744	0.03216592115671215	0.0323606622670603	0.032453292222204444	0.03488361915124123	0.035142698345428235	0.02697893763162559	0.02918098874342857	0.02808758753005259	0.028634288136740585	0.028634288136740585	0.028634288136740585	0.028634288136740585	0.028634288136740585	0.028634288136740585	0.028634288136740585	0.028634288136740585	0.028634288136740585	0.028634288136740585	0.028634288136740585	0.028634288136740585	0.028634288136740585	0.028634288136740585	0.028634288136740585	0.028634288136740585	0.028634288136740585	0.028634288136740585	0.028634288136740585	0.028634288136740585	0.028634288136740585	0.028634288136740585	0.028634288136740585	0.028634288136740585	0.028634288136740585	0.028634288136740585
0.07554286274147745	0.05177898890898969	0.03884539082026797	0.05480184636877198	0.05899168685120643	0.039865791113652606	0.053081365869404824	0.0464060131256668	0.05468240811586323	0.06169198461931154	0.04666773213810973	0.05417985837871063	0.05417985837871063	0.05417985837871063	0.05417985837871063	0.05417985837871063	0.05417985837871063	0.05417985837871063	0.05417985837871063	0.05417985837871063	0.05417985837871063	0.05417985837871063	0.05417985837871063	0.05417985837871063	0.05417985837871063	0.05417985837871063	0.05417985837871063	0.05417985837871063	0.05417985837871063	0.05417985837871063	0.05417985837871063	0.05417985837871063	0.05417985837871063	0.05417985837871063	0.05417985837871063	0.05417985837871063	0.05417985837871063	0.05417985837871063	0.05417985837871063	0.05417985837871063	0.05417985837871063	0.05417985837871063	0.05417985837871063	0.05417985837871063	0.05417985837871063	0.05417985837871063	0.05417985837871063	0.05417985837871063	0.05417985837871063	0.05417985837871063
0.08383283236372482	0.08854408888255058	0.07241239645369095	0.09358936564786459	0.07122812591132217	0.06964216147177334	0.07262551873389717	0.06830798414100411	0.08351704389397072	0.08533873686681	0.09145986062828637	0.07902024399325083	0.06639484816231085	0.07211224708593446	0.07954912059001294	0.07664114197570565	0.07250222026446479	0.09244373606937373	0.08247297816691924	0.08247297816691924	0.08247297816691924	0.08247297816691924	0.08247297816691924	0.08247297816691924	0.08247297816691924	0.08247297816691924	0.08247297816691924	0.08247297816691924	0.08247297816691924	0.08247297816691924	0.08247297816691924	0.08247297816691924	0.08247297816691924	0.08247297816691924	0.08247297816691924	0.08247297816691924	0.08247297816691924	0.08247297816691924	0.08247297816691924	0.08247297816691924	0.08247297816691924	0.08247297816691924	0.08247297816691924	0.08247297816691924	0.08247297816691924	0.08247297816691924	0.08247297816691924	0.08247297816691924	0.08247297816691924	0.08247297816691924
0.041224722086637404	0.04148759871378043	0.0795944401968256	0.059394082836608825	0.04993084983473489	0.04667440120873421	0.042959681474960716	0.05595715791844192	0.06814932130761286	0.03969827518915002	0.04485204052786359	0.044566186692928104	0.042013962140587044	0.041895136864745094	0.04655033265471478	0.04422273475972994	0.04422273475972994	0.04422273475972994	0.04422273475972994	0.04422273475972994	0.04422273475972994	0.04422273475972994	0.04422273475972994	0.04422273475972994	0.04422273475972994	0.04422273475972994	0.04422273475972994	0.04422273475972994	0.04422273475972994	0.04422273475972994	0.04422273475972994	0.04422273475972994	0.04422273475972994	0.04422273475972994	0.04422273475972994	0.04422273475972994	0.04422273475972994	0.04422273475972994	0.04422273475972994	0.04422273475972994	0.04422273475972994	0.04422273475972994	0.04422273475972994	0.04422273475972994	0.04422273475972994	0.04422273475972994	0.04422273475972994	0.04422273475972994	0.04422273475972994	0.04422273475972994
0.04951374028091727	0.04218039514758343	0.03369568093258816	0.034197007726003675	0.03956689762391848	0.025196852298221526	0.03859963469899776	0.042179108937612994	0.02970750508797272	0.03452986217815076	0.02570691845700197	0.031353978713977035	0.03489750046404355	0.07388608355078358	0.0407712316436114	0.009642670861067331	0.045943845909402876	0.07161606138594397	0.04164880157446126	0.04991756421728395	0.03373188302729382	0.0642651872424317	0.029059378392953337	0.03731878355613121	0.05601958121779044	0.05682555136971911	0.02322137043485741	0.03527371167688284	0.029247541055870126	0.029247541055870126	0.029247541055870126	0.029247541055870126	0.029247541055870126	0.029247541055870126	0.029247541055870126	0.029247541055870126	0.029247541055870126	0.029247541055870126	0.029247541055870126	0.029247541055870126	0.029247541055870126	0.029247541055870126	0.029247541055870126	0.029247541055870126	0.029247541055870126	0.029247541055870126	0.029247541055870126	0.029247541055870126	0.029247541055870126	0.029247541055870126
0.04265161245953469	0.04745243287917363	0.040793562424859646	0.040828364714457346	0.038021306151133825	0.03559492976448446	0.04354288675506394	0.02703810028185415	0.05277509671060963	0.035171532519116866	0.02590721533897281	0.04348881768072536	0.036153568247817285	0.03161968087359413	0.03845693650369325	0.03468744123544421	0.04885605536539188	0.03655491167695453	0.042155660607207344	0.040607091526753715	0.040318093436079644	0.02752674234679599	0.04695166896610793	0.03723920565645197	0.03723920565645197	0.03723920565645197	0.03723920565645197	0.03723920565645197	0.03723920565645197	0.03723920565645197	0.03723920565645197	0.03723920565645197	0.03723920565645197	0.03723920565645197	0.03723920565645197	0.03723920565645197	0.03723920565645197	0.03723920565645197	0.03723920565645197	0.03723920565645197	0.03723920565645197	0.03723920565645197	0.03723920565645197	0.03723920565645197	0.03723920565645197	0.03723920565645197	0.03723920565645197	0.03723920565645197	0.03723920565645197	0.03723920565645197
0.050414692909025935	0.03966151578196684	0.0513609379694169	0.05885679128137662	0.04636890203997737	0.06136809322464417	0.0485229807995579	0.055454755443699454	0.04632016368707177	0.05465383672320365	0.054986631458364355	0.04326262052892685	0.04327826664144018	0.04436374827652399	0.04683809841375293	0.0425841707215971	0.04983801029868448	0.055076475174775284	0.04163450864555895	0.040139075307625706	0.04221659114877466	0.04117783322820018	0.04117783322820018	0.04117783322820018	0.04117783322820018	0.04117783322820018	0.04117783322820018	0.04117783322820018	0.04117783322820018	0.04117783322820018	0.04117783322820018	0.04117783322820018	0.04117783322820018	0.04117783322820018	0.04117783322820018	0.04117783322820018	0.04117783322820018	0.04117783322820018	0.04117783322820018	0.04117783322820018	0.04117783322820018	0.04117783322820018	0.04117783322820018	0.04117783322820018	0.04117783322820018	0.04117783322820018	0.04117783322820018	0.04117783322820018	0.04117783322820018	0.04117783322820018
0.04454596426155764	0.03946762016533929	0.0457904637140233	0.03928604123486357	0.042963797124346656	0.04709123020436644	0.04873268752241677	0.0406063116080641	0.044304770271552954	0.034414151357558695	0.054179097285337624	0.05336091758000848	0.032034827943804835	0.03920697564258599	0.05778709161906593	0.08104145940352946	0.047496302831296	0.05118362122143867	0.04933996202636733	0.04933996202636733	0.04933996202636733	0.04933996202636733	0.04933996202636733	0.04933996202636733	0.04933996202636733	0.04933996202636733	0.04933996202636733	0.04933996202636733	0.04933996202636733	0.04933996202636733	0.04933996202636733	0.04933996202636733	0.04933996202636733	0.04933996202636733	0.04933996202636733	0.04933996202636733	0.04933996202636733	0.04933996202636733	0.04933996202636733	0.04933996202636733	0.04933996202636733	0.04933996202636733	0.04933996202636733	0.04933996202636733	0.04933996202636733	0.04933996202636733	0.04933996202636733	0.04933996202636733	0.04933996202636733	0.04933996202636733
0.033189817326687424	0.03670803455049793	0.04256611127314117	0.030173362129317916	0.02669265608767355	0.04035049721504268	0.0384608801458138	0.033365640284587945	0.0354154816919502	0.026669607736310136	0.039297847846371754	0.05090638269921375	0.030100512021481042	0.04317487546486527	0.039738659952908956	0.033831584908498386	0.045769686882228114	0.042504315956640476	0.034625492885101875	0.03212139207766863	0.033373442481385254	0.033373442481385254	0.033373442481385254	0.033373442481385254	0.033373442481385254	0.033373442481385254	0.033373442481385254	0.033373442481385254	0.033373442481385254	0.033373442481385254	0.033373442481385254	0.033373442481385254	0.033373442481385254	0.033373442481385254	0.033373442481385254	0.033373442481385254	0.033373442481385254	0.033373442481385254	0.033373442481385254	0.033373442481385254	0.033373442481385254	0.033373442481385254	0.033373442481385254	0.033373442481385254	0.033373442481385254	0.033373442481385254	0.033373442481385254	0.033373442481385254	0.033373442481385254	0.033373442481385254
0.0	0.0	0.0	0.0	0.0	0.0	0.0	0.0	0.0	0.0	0.03495277036414506	0.0	0.021794500197632547	0.0	0.0	0.0	0.0	0.0	0.0	0.0	0.0	0.0	0.0037365754379028227	0.0	0.0037365754379028227	0.0	0.0	0.0	0.0	0.0	0.0	0.0	0.0	0.0	0.0	0.03633398834473918	0.0	0.050490315802754995	0.0	0.0	8.059590363486076e-05	4.029795181743038e-05	4.029795181743038e-05	4.029795181743038e-05	4.029795181743038e-05	4.029795181743038e-05	4.029795181743038e-05	4.029795181743038e-05	4.029795181743038e-05	4.029795181743038e-05
0.03732508684891244	0.0	0.039341666041358525	0.03732508684891244	0.058089255415056384	0.022388998559335387	0.03732508684891244	0.06299088875432535	0.028966168821041277	0.028966168821041277	0.09133528146350905	0.08384107757991163	0.17078079004205107	0.014954545342919717	0.08876131933267765	0.07992879101639662	0.06894925325444404	0.07001138121683663	0.041654295109430396	0.08618550123480807	0.08269005307215095	0.12826049570332487	0.0038384996828301553	0.051867562803347256	0.08247296309326871	0.051867562803347256	0.09570955194660474	0.06215223955221647	0.051810070813703334	0.037322323595942765	0.06242527089713551	0.13137158214780276	0.06581344630720434	0.09600092110715282	0.04121016794327568	0.05223503385184608	0.08841904082662216	0.052863272490779496	0.08781497136204357	0.07117207128252419	0.10183073755718522	0.07557834733890978	0.07316691867720501	0.058933000154921845	0.08408135520045994	0.052351428564400684	0.06821639188243031	0.06821639188243031	0.06821639188243031	0.06821639188243031
0.06728016941965534	0.0473177256658752	0.04977989726105552	0.04416476277376062	0.049309965242176894	0.050999580718936705	0.04021420724714945	0.04667816346314248	0.03921265986712335	0.04008468432200289	0.05830067925195411	0.048520760511700414	0.05203847111804838	0.033763123818822564	0.04193154742956667	0.04728052709689406	0.06546707287130851	0.03881089113499403	0.05051479476477073	0.042667671975051356	0.04600393704472822	0.052047767624721936	0.045127598174955354	0.04029230662020125	0.049760700722883314	0.047940267857162315	0.048648164085942996	0.03901681923817031	0.042160985271047904	0.04539251963932622	0.052910059420540334	0.037301716245703345	0.03927235173953272	0.05611341253897382	0.045100495033963336	0.03722693565106306	0.03524533811024999	0.043115065591320306	0.046231769177508604	0.05074999719781457	0.05764148130361523	0.0541957392507149	0.0541957392507149	0.0541957392507149	0.0541957392507149	0.0541957392507149	0.0541957392507149	0.0541957392507149	0.0541957392507149	0.0541957392507149
0.03188461476068528	0.03150780040273867	0.028952564487006914	0.03696367047684508	0.047261123723933464	0.04076860001740474	0.0431575356609252	0.02744211314571893	0.023272570737536594	0.04406568076571989	0.03501256422003263	0.04265838356508789	0.033945351991652994	0.03153373718992434	0.033021287931718	0.04184259265170066	0.03275371076886503	0.027450502480663993	0.04175020665117976	0.028563119279240212	0.02802269293547752	0.03701263535478775	0.038299726819600304	0.028963013863795455	0.03382350750174022	0.028753599822180915	0.0268121331596115	0.02199965260254143	0.02435731640325991	0.023975409679034422	0.03346752916081785	0.03890255094412161	0.03313322323138514	0.034111028629183984	0.04168910764873084	0.024158345247022622	0.02291172826479938	0.03660427574612825	0.026899645989320445	0.015726611207886203	0.032396484600488204	0.035139536503990654	0.019803491385489255	0.032094802644834455	0.02910786499203011	0.030161401939556173	0.02963463346579314	0.02963463346579314	0.02963463346579314	0.02963463346579314
0.049401252960805164	0.08649410926433676	0.10802002436847283	0.1147825807804778	0.06607389836061374	0.09172112619142253	0.1095343256839188	0.094917306941278	0.071686229082411	0.11991902338340914	0.07689373480881984	0.09438044634110619	0.06890466782172225	0.0629784896639952	0.07468711732178399	0.08014170306429703	0.07526250965247541	0.08378891564725273	0.10844907077228735	0.05459348121085246	0.08701525197518743	0.08858249022147846	0.08435693041113844	0.06112811857531632	0.07832158404977374	0.10668897532826398	0.06576974202358168	0.08060748224281283	0.09430691702856611	0.08566863138976603	0.10256627927574011	0.05711171869242115	0.06928418536413262	0.10504337896337698	0.05320146489514796	0.05408201187521827	0.10753740807619373	0.06982453156819979	0.06095549274797101	0.10473554785586667	0.09700527561247317	0.07974832532800472	0.09886284243315732	0.08930558388058102	0.08930558388058102	0.08930558388058102	0.08930558388058102	0.08930558388058102	0.08930558388058102	0.08930558388058102
0.0538128698230599	0.04292612549578383	0.052335042356947845	0.05801708749594045	0.041074350244833774	0.05733896539306524	0.055782344632334994	0.04256308104713229	0.05550728942555141	0.04114506688867635	0.0549516969889402	0.05333505722196642	0.05414337710545331	0.05414337710545331	0.05414337710545331	0.05414337710545331	0.05414337710545331	0.05414337710545331	0.05414337710545331	0.05414337710545331	0.05414337710545331	0.05414337710545331	0.05414337710545331	0.05414337710545331	0.05414337710545331	0.05414337710545331	0.05414337710545331	0.05414337710545331	0.05414337710545331	0.05414337710545331	0.05414337710545331	0.05414337710545331	0.05414337710545331	0.05414337710545331	0.05414337710545331	0.05414337710545331	0.05414337710545331	0.05414337710545331	0.05414337710545331	0.05414337710545331	0.05414337710545331	0.05414337710545331	0.05414337710545331	0.05414337710545331	0.05414337710545331	0.05414337710545331	0.05414337710545331	0.05414337710545331	0.05414337710545331	0.05414337710545331
0.0529461239771249	0.05754339628607416	0.058263162029703254	0.049391296475624735	0.06567596741512946	0.045743331601268145	0.03139800572568314	0.0296410751013886	0.03787313708494741	0.042072106471167	0.061926119885358316	0.053144208405022354	0.04785106742510343	0.05086411492001915	0.04710064852204354	0.06000468943264466	0.02677214091425054	0.06646472360533058	0.047394265053575524	0.041440274601542704	0.05394276610286071	0.045506905848922814	0.04988468527946577	0.038979438081503656	0.049519526686705284	0.046208458371904126	0.0517352551188246	0.04982717225294183	0.0490079235557547	0.047890672803291644	0.05007900175935317	0.0716575158870144	0.060497332472513	0.044369687132735584	0.03800619705259433	0.06417102825477969	0.040043207156542984	0.058045563404963585	0.043844672501739186	0.04183179156199306	0.06153358601701481	0.05168268878950394	0.05168268878950394	0.05168268878950394	0.05168268878950394	0.05168268878950394	0.05168268878950394	0.05168268878950394	0.05168268878950394	0.05168268878950394
0.04284430595674404	0.03651611907806733	0.03893520547416585	0.03412662132553624	0.0344810455017289	0.02853474046158272	0.030552147565614265	0.03183614319954058	0.03437452892902328	0.034719406913853675	0.03500706772350813	0.03735056281671043	0.0389121988837233	0.04133530381149246	0.02745052168695876	0.04414281131345468	0.034799429948362416	0.03580533989390596	0.04173549889575581	0.03302432401252178	0.04292855809616358	0.039668017043050244	0.03461903687337014	0.039312692681028126	0.05069608664539399	0.030501846510982377	0.045860834859780264	0.04759867159250111	0.030188504432035544	0.04380293517518831	0.039709071091881924	0.03848224711636875	0.033329419659750725	0.03805303357348453	0.043297157875294964	0.04096214849085721	0.050633800862913636	0.0452829023278376	0.04204853858100897	0.03944707732744534	0.0334176078463024	0.033157547755208676	0.029775488564778466	0.03920897437295855	0.03765648623943989	0.03843273030619922	0.03843273030619922	0.03843273030619922	0.03843273030619922	0.03843273030619922
0.13747942132999977	0.0	0.0	0.1488875000651819	0.0	0.06426833736339126	0.0	0.0011776426038617631	0.0	0.0	0.04287451975754786	0.0	0.0	0.0	0.004072980905469356	0.0	0.1071428571209391	0.0	0.1071428571209391	0.0	0.0	0.1071428571209391	0.0	0.10306987621546979	0.0	0.0	0.0	0.0011776426038617631	0.0	0.0	0.0	0.06426833736339124	0.0	0.0	0.0	0.0011776426038617631	0.0	0.0	0.0	0.0	0.0	0.0	0.0	0.0	0.0	0.0	0.0	0.0	0.0	0.0
0.08003338613095434	0.04215021088223835	0.10122252943933523	0.07206069362933064	0.030630214864253165	0.05301670407935011	0.0818983868935152	0.04869275023113795	0.061987818068482574	0.05263957353605943	0.04560663899851551	0.04618169082476215	0.045275810758831296	0.04241025798981388	0.06017890289973977	0.0574217856750509	0.07285819678953952	0.047813968455582716	0.04274493996202329	0.0587128013106562	0.05471833803401213	0.06392931831678388	0.051407895648863666	0.035386056772557295	0.056743269346418754	0.058925971844799835	0.060050622413990486	0.04943225568256406	0.046972259327573304	0.03144152591710876	0.04429887946330929	0.06591035212168961	0.057106766520648646	0.05364171077482511	0.03255147162120856	0.049301185585826614	0.03527795458000575	0.031049156956458022	0.040021309098670084	0.03916244454269118	0.04864068936820454	0.07704410767376853	0.049902363277363804	0.06347323547556617	0.06347323547556617	0.06347323547556617	0.06347323547556617	0.06347323547556617	0.06347323547556617	0.06347323547556617
0.072694043282274	0.07569518865984955	0.07113242293531076	0.06302542650629642	0.055272029474126065	0.07468768397024325	0.05539017046553576	0.06981204856586565	0.052275761785043603	0.061040769354008116	0.06575784400136757	0.06541137616715585	0.05200907972889308	0.06056980051188198	0.0649243613265904	0.06218523399988273	0.05860595791808631	0.06349101824996192	0.05903723280231325	0.07498426001154122	0.06331261328329832	0.0668531575138276	0.06340856450175215	0.055319897922381296	0.05225771916174055	0.04050524308551646	0.0626788926923933	0.06977887719869412	0.05826767451754974	0.05528007599085578	0.06206654247493401	0.050308716825650156	0.06499496935307007	0.06554164720622883	0.05768286417242243	0.06766978131203995	0.06492104645206925	0.05136547002427277	0.07223162992592858	0.0672579137105216	0.0697447718182251	0.0697447718182251	0.0697447718182251	0.0697447718182251	0.0697447718182251	0.0697447718182251	0.0697447718182251	0.0697447718182251	0.0697447718182251	0.0697447718182251
0.06588580094216961	0.05475515060958624	0.06523472772704754	0.05590214221799454	0.06030002298166599	0.06858525170493557	0.06506400395250629	0.05755251566188082	0.07219686104004656	0.05654215424081406	0.08952103571319511	0.068658134929159	0.07230242118964691	0.06548610970104414	0.06423019599443658	0.062195172484362245	0.049154406713961214	0.05868913348387049	0.06378123432017882	0.0501431020846347	0.08777669372174152	0.07644952812510326	0.04932999961135267	0.06738586670351344	0.06393612271561093	0.0767435576775417	0.08369116852057996	0.041743614041789154	0.06260405307484576	0.06694332927536432	0.05691485208513462	0.07044869585634782	0.08347366353465539	0.06687361805172864	0.09639679010024023	0.05934371756696897	0.061126318984018484	0.057696437933076904	0.07145695816824744	0.05737541936543858	0.0683069497094556	0.0628411845374471	0.0628411845374471	0.0628411845374471	0.0628411845374471	0.0628411845374471	0.0628411845374471	0.0628411845374471	0.0628411845374471	0.0628411845374471
0.038564028294841735	0.037324666830037385	0.030448041447625578	0.02492732563201541	0.033578300078648905	0.048389844367445436	0.03926516654768588	0.036134909627330195	0.017852690684182326	0.027197681577067555	0.027258494630781532	0.02179406421142972	0.029671359463223173	0.023248167322534343	0.032505128178083494	0.024139642845865256	0.03976323841604742	0.02845205687818403	0.024608942003637307	0.030246097117655465	0.029713513081972277	0.03915486879078717	0.013368859059158708	0.022175847315391836	0.02918220017460965	0.03418237155458917	0.0234740408062177	0.03316940441988106	0.02182223382315122	0.015139723976623958	0.01794521958204074	0.022321510415834994	0.017998750882819554	0.04951824977570285	0.028454199961966357	0.027796684395240707	0.020526927159650092	0.03412410130427019	0.017897175734885293	0.03648831677878409	0.04040098036241449	0.030404861398466793	0.029962007338476832	0.028918944319493062	0.02476063682981213	0.028259654730272157	0.03167054675292836	0.02288884451085845	0.03280743586342886	0.026096658063224042
0.096543266081665	0.19916509718285455	0.12512660634784895	0.12972996664134062	0.11383158406617892	0.16728014634409794	0.09104477011847867	0.07574202923508813	0.09293419236304166	0.12745068790472797	0.13517453544755414	0.090919005257097	0.09796751228310406	0.17923883419637004	0.1771412902563266	0.12300936962572609	0.19799820350671798	0.19667350708125234	0.20271636124034054	0.12634256510317385	0.12380647460453191	0.16729842396285405	0.16733861756507978	0.0034551689957880486	0.12367825952223331	0.12972996664134062	0.1634069517640354	0.17217589379927167	0.22132372126593713	0.1623070012265266	0.21704853435621904	0.11598885257057465	0.18930323797612786	0.10534918500444418	0.11127510316401033	0.14485619581798415	0.22611957420295747	0.23449171273800434	0.07051623114821153	0.13042523338520495	0.19903714069588035	0.19005738793525806	0.09106979739423138	0.15250808360202242	0.1519491188514401	0.0	0.05755210611796389	0.14694561524243135	0.15183686025176554	0.14682908840855047
0.1078106279700679	0.09184286107336384	0.07916158244702723	0.1047025952349573	0.07926903079142056	0.05739835048073622	0.0781445425964846	0.07840973409998521	0.08123066242810141	0.08946254276535717	0.0891288610349136	0.09588681115488705	0.07241423169763361	0.09836069438423732	0.08729198008744621	0.07557963485277129	0.09183035734558187	0.0832124969812467	0.08720536258714512	0.08123100975194247	0.07965518815818196	0.10693149825286859	0.07853083121334346	0.07630757477398	0.10255857962982408	0.13318732801407387	0.07565285535327773	0.0842859249280268	0.06101426174484163	0.0768597700922418	0.06522030166980125	0.10127200879843018	0.09135597485387478	0.08701358259565772	0.09002754009084799	0.08859890132655836	0.07020979270052133	0.12302379608770583	0.08659650556570903	0.08995872542532421	0.10626371956089743	0.09509482782792715	0.08205887770236694	0.08286835145206271	0.0960600389410562	0.08365400807985962	0.05830815531085637	0.0678191034198004	0.10500277304188844	0.09876831710089264
0.03841053783600363	0.030125655113453473	0.041317949312551144	0.03924897362651477	0.03281709388163606	0.03865855796516716	0.038303142444423746	0.0411283481110502	0.0258705377016407	0.028897128284609847	0.03729306343158806	0.04220762348539226	0.03475303785734737	0.02667583604333177	0.03752701148250225	0.027377412291018827	0.04455488221590879	0.03938159949984665	0.025530706844733388	0.036838649028108766	0.04458807938137125	0.02715513807635642	0.043151804156847835	0.041532174956359	0.04372340499406314	0.030935820498197916	0.044043009777176144	0.04446206797918333	0.045246955926893234	0.03479643410704185	0.03987431969289307	0.03241331060761237	0.033246937769014044	0.04063154342631752	0.03142782963641081	0.029323985639462428	0.03640848817552705	0.036001897120278833	0.039452357978793845	0.04384752200496237	0.029523489177058545	0.031897423547340875	0.029741771972511884	0.023608188885048415	0.04287093692293433	0.032364610439524405	0.032118701527943154	0.040295220432140615	0.0403606452993909	0.04069868546503814
0.06254834290401508	0.06330742670379161	0.04523607841552832	0.0446472452767645	0.055268285247597075	0.06013387557710204	0.05455946347058664	0.042650984509364484	0.05460828653500175	0.0596224789916358	0.06384377354691423	0.05991897253849084	0.0606872368737418	0.03668512590473074	0.04707200989224147	0.03997519357484139	0.03378147250530059	0.060981991816389955	0.03415693236338871	0.06276823907042384	0.052424684763050546	0.03292604596601286	0.06243795118420853	0.05254992889338618	0.041997109174865196	0.0538749639092163	0.05349567180041164	0.05511842399423448	0.04801963807336495	0.05104755270110022	0.04588796805166177	0.056232226015108334	0.04613454672233877	0.054248956979277604	0.060519505890000366	0.0495601189596956	0.05392956474629936	0.05692921086394882	0.059966634532410884	0.05121188078797386	0.050212303654151295	0.06041083408828595	0.04707742796396154	0.034902458772722945	0.05684418321488587	0.053289147448725364	0.04373642016019195	0.03560230418011067	0.046832924747337905	0.0546440956010377
0.05227270663019818	0.052963097353532454	0.046467776836236555	0.064930451126477	0.05367664784530874	0.05695147669603824	0.054430923785601895	0.0713727383163104	0.051068528107686965	0.06926482039231253	0.03819505660438123	0.05873109481503131	0.0496753385492228	0.05267364283892438	0.04965977767546564	0.05309264073480957	0.06733384075607245	0.043652284646034274	0.04537659280117294	0.045675444104012704	0.04611475816011467	0.04491781948295496	0.053262064931265125	0.055021923974672725	0.04888011281463478	0.0565820196991184	0.04869595121245156	0.049627260505479234	0.05148533120620275	0.05149774958355425	0.04641066418077478	0.058976353495078085	0.04737538267001281	0.05839828943621706	0.05439970495524173	0.05361429114402015	0.051934595452110266	0.05827103494246082	0.07355865765315292	0.0570692826537328	0.061761246473771854	0.0584899521203054	0.05368605033225511	0.05608800122628026	0.05608800122628026	0.05608800122628026	0.05608800122628026	0.05608800122628026	0.05608800122628026	0.05608800122628026
0.06310672011537222	0.04000389748108833	0.05430595411834446	0.03490800817115228	0.06798165732466029	0.04745114673009292	0.04889695791061809	0.03406594492181657	0.04226009545377275	0.044585468563615276	0.043543303556065185	0.04406438605984023	0.04406438605984023	0.04406438605984023	0.04406438605984023	0.04406438605984023	0.04406438605984023	0.04406438605984023	0.04406438605984023	0.04406438605984023	0.04406438605984023	0.04406438605984023	0.04406438605984023	0.04406438605984023	0.04406438605984023	0.04406438605984023	0.04406438605984023	0.04406438605984023	0.04406438605984023	0.04406438605984023	0.04406438605984023	0.04406438605984023	0.04406438605984023	0.04406438605984023	0.04406438605984023	0.04406438605984023	0.04406438605984023	0.04406438605984023	0.04406438605984023	0.04406438605984023	0.04406438605984023	0.04406438605984023	0.04406438605984023	0.04406438605984023	0.04406438605984023	0.04406438605984023	0.04406438605984023	0.04406438605984023	0.04406438605984023	0.04406438605984023
0.08233346068256214	0.08109493891823298	0.07032598243475933	0.07362794617485682	0.0699345992615268	0.06921940003786277	0.06957699964969478	0.06957699964969478	0.06957699964969478	0.06957699964969478	0.06957699964969478	0.06957699964969478	0.06957699964969478	0.06957699964969478	0.06957699964969478	0.06957699964969478	0.06957699964969478	0.06957699964969478	0.06957699964969478	0.06957699964969478	0.06957699964969478	0.06957699964969478	0.06957699964969478	0.06957699964969478	0.06957699964969478	0.06957699964969478	0.06957699964969478	0.06957699964969478	0.06957699964969478	0.06957699964969478	0.06957699964969478	0.06957699964969478	0.06957699964969478	0.06957699964969478	0.06957699964969478	0.06957699964969478	0.06957699964969478	0.06957699964969478	0.06957699964969478	0.06957699964969478	0.06957699964969478	0.06957699964969478	0.06957699964969478	0.06957699964969478	0.06957699964969478	0.06957699964969478	0.06957699964969478	0.06957699964969478	0.06957699964969478	0.06957699964969478
0.0	0.0753131892250549	0.0	0.0	0.06591841513491196	0.00011981272186821518	0.053890837577667036	0.032399393426569174	0.05401358932128473	0.07592516386844876	0.05401358932128473	0.03273143118817829	0.041917296890531225	0.053419908084089085	0.053893776599416514	0.00011981272186821518	0.07398252063587354	0.051960290353411105	0.032399393426569174	0.021614195894715558	0.0	0.0	0.04861933633185858	0.05196029035341111	0.05401358932128473	0.05401358932128473	0.0	0.012096292430753513	0.075401073784097	0.06751607016105533	0.0	0.032399393426569174	0.0880420682186081	0.012096292430753513	0.048458849520744626	0.06176285051651884	0.05511085001863174	0.05511085001863174	0.05511085001863174	0.05511085001863174	0.05511085001863174	0.05511085001863174	0.05511085001863174	0.05511085001863174	0.05511085001863174	0.05511085001863174	0.05511085001863174	0.05511085001863174	0.05511085001863174	0.05511085001863174
0.03770209078321326	0.03760900305855511	0.03601485370089761	0.033719420596913255	0.045968776451840006	0.029580450791531324	0.04464838222156995	0.048903200748697216	0.03959950358859472	0.034259008203830425	0.042053723197026605	0.05279141462627003	0.03337994198321888	0.0378089031595959	0.03702044553082775	0.033248932455543674	0.03831979986487391	0.03359135500020108	0.03404039694540172	0.03294491783940736	0.039490122112282845	0.0280941089427487	0.044331584253941736	0.039496267413284984	0.04164355053091014	0.04004840261772057	0.0423495290503251	0.04119896583402284	0.04119896583402284	0.04119896583402284	0.04119896583402284	0.04119896583402284	0.04119896583402284	0.04119896583402284	0.04119896583402284	0.04119896583402284	0.04119896583402284	0.04119896583402284	0.04119896583402284	0.04119896583402284	0.04119896583402284	0.04119896583402284	0.04119896583402284	0.04119896583402284	0.04119896583402284	0.04119896583402284	0.04119896583402284	0.04119896583402284	0.04119896583402284	0.04119896583402284
0.05611540808218792	0.0499325404953989	0.05477659626486833	0.045249706298553585	0.04588029512400915	0.04708471214377905	0.04060545493058235	0.0277498895505989	0.030411594926482977	0.05140113821973606	0.03714177844171945	0.06697770723541259	0.04973126952730979	0.052282500227771166	0.039893458449403875	0.04226907368553549	0.04508581632754933	0.033588543981901066	0.0469106450572117	0.03780297641671649	0.042356810736964096	0.042356810736964096	0.042356810736964096	0.042356810736964096	0.042356810736964096	0.042356810736964096	0.042356810736964096	0.042356810736964096	0.042356810736964096	0.042356810736964096	0.042356810736964096	0.042356810736964096	0.042356810736964096	0.042356810736964096	0.042356810736964096	0.042356810736964096	0.042356810736964096	0.042356810736964096	0.042356810736964096	0.042356810736964096	0.042356810736964096	0.042356810736964096	0.042356810736964096	0.042356810736964096	0.042356810736964096	0.042356810736964096	0.042356810736964096	0.042356810736964096	0.042356810736964096	0.042356810736964096
0.03832303097950178	0.033208524528266545	0.041324149833762494	0.031672212259294674	0.025706275856365042	0.03335627838614496	0.04739373341427284	0.036502775711803014	0.029880816434374	0.03868261870388718	0.031711950757291316	0.03179583670929082	0.03548215658128433	0.0465492017602336	0.03981547270305588	0.028846830353725456	0.034260871384256236	0.03848792440615206	0.03706061449701922	0.04246073509948022	0.03254768446201507	0.029689953017268043	0.03907590429855572	0.04196739735860313	0.04010379264005241	0.04109539618064031	0.04367061024747707	0.03013350095866323	0.029573240791760467	0.030882635155790195	0.03006558852028873	0.031613893127286304	0.0356918955821245	0.031035395329340257	0.04376995006309017	0.03371713064796269	0.04126074930828971	0.0374889399781262	0.0374889399781262	0.0374889399781262	0.0374889399781262	0.0374889399781262	0.0374889399781262	0.0374889399781262	0.0374889399781262	0.0374889399781262	0.0374889399781262	0.0374889399781262	0.0374889399781262	0.0374889399781262
0.060104979844856105	0.0438167802867104	0.038085714987895584	0.04984655128462751	0.06184544676441556	0.04817414326541484	0.04450785144121394	0.04452280354533954	0.05316081414428462	0.05314125662386325	0.05355738417170444	0.03988693972818189	0.04395562422636383	0.04674828670982753	0.048852686485495046	0.05125570340955199	0.0434299975151731	0.05997761339073295	0.04899164992690353	0.047049025303423204	0.047890076958420395	0.053357407252343204	0.053426806396317666	0.047943920499711114	0.052895741004028496	0.035203600697300885	0.046164466701763836	0.042050313794725236	0.04828944369304491	0.04046100381194631	0.04926210137007471	0.04875035960336475	0.04900623048671973	0.04900623048671973	0.04900623048671973	0.04900623048671973	0.04900623048671973	0.04900623048671973	0.04900623048671973	0.04900623048671973	0.04900623048671973	0.04900623048671973	0.04900623048671973	0.04900623048671973	0.04900623048671973	0.04900623048671973	0.04900623048671973	0.04900623048671973	0.04900623048671973	0.04900623048671973
0.21966194008359582	0.10722563615054763	0.06791331945790652	0.09324892062719947	0.15905918714691897	0.13726377220489386	0.10773613084553112	0.10186251134203064	0.1194851878335831	0.09116973005649505	0.0719245765696767	0.05476320886056949	0.08336375659533782	0.07531132492096303	0.07274751121943993	0.09483972027094677	0.07728840178844358	0.09111489322568349	0.08925401653759976	0.06178737767675512	0.11051192512389736	0.15632231412977193	0.06590999231269765	0.10299592115703837	0.0976400771545885	0.09218110362088867	0.06267537928637644	0.07362924820518887	0.09024745328519193	0.10698330753447506	0.10771409548124343	0.10381913734534443	0.0	0.09199914322426889	0.04599957161213444	0.04599957161213444	0.04599957161213444	0.04599957161213444	0.04599957161213444	0.04599957161213444	0.04599957161213444	0.04599957161213444	0.04599957161213444	0.04599957161213444	0.04599957161213444	0.04599957161213444	0.04599957161213444	0.04599957161213444	0.04599957161213444	0.04599957161213444
0.046034638156116775	0.047593020753615066	0.047294548395315744	0.041781190952609716	0.05224612802979585	0.05468869157658055	0.04931320284966692	0.038413345177771833	0.04285383546360511	0.04395170655964614	0.04567447786075524	0.0386709426931094	0.05395813092838351	0.04623351099424205	0.04587294501956924	0.051836001974585655	0.04576355240286737	0.05370722145469871	0.04489562511580834	0.05387111519143109	0.060215677001975346	0.0515580392349357	0.05588685811845553	0.05588685811845553	0.05588685811845553	0.05588685811845553	0.05588685811845553	0.05588685811845553	0.05588685811845553	0.05588685811845553	0.05588685811845553	0.05588685811845553	0.05588685811845553	0.05588685811845553	0.05588685811845553	0.05588685811845553	0.05588685811845553	0.05588685811845553	0.05588685811845553	0.05588685811845553	0.05588685811845553	0.05588685811845553	0.05588685811845553	0.05588685811845553	0.05588685811845553	0.05588685811845553	0.05588685811845553	0.05588685811845553	0.05588685811845553	0.05588685811845553
0.03477120100848838	0.07424252217738611	0.0816922386821446	0.039296139323388005	0.03982791710961157	0.055974094739665504	0.057333071150929844	0.05012480817140559	0.0806683440566954	0.05225772439151023	0.05452305127488682	0.16622874726388034	0.05207921925161131	0.08983675952386318	0.11419902633000896	0.05673811714125052	0.07886033196282417	0.10485085528936997	0.07476640416065139	0.13657055340592875	0.07197589857079482	0.0755851716742862	0.05351290433772038	0.11431638565764039	0.11298616218475387	0.055471296721434256	0.07155111008377017	0.128269878588181	0.07422585489014352	0.06170965025387912	0.05614963316641465	0.05924289801404045	0.13544271267893282	0.07608098279036311	0.07104338872460667	0.0714160376537128	0.1254367344809299	0.0674922614056773	0.0679276776300527	0.08233678118956274	0.07188213889818133	0.07710946004387204	0.07710946004387204	0.07710946004387204	0.07710946004387204	0.07710946004387204	0.07710946004387204	0.07710946004387204	0.07710946004387204	0.07710946004387204
0.05757579026058837	0.03681329623384505	0.03647162145523946	0.03811441320233312	0.02891675524054779	0.04150412815324486	0.04191024951613618	0.03151079749988862	0.032920376892923396	0.03621000429904122	0.038014987326138894	0.035393726656636225	0.032996445792609685	0.038609210674302175	0.03752228917737997	0.031647354871605825	0.03695540362731311	0.04511325467459019	0.053893497537573096	0.052292585524209435	0.03455236989435738	0.04907955469647422	0.034083018331933085	0.03486981213156234	0.03972248308643005	0.03729614760899619	0.03729614760899619	0.03729614760899619	0.03729614760899619	0.03729614760899619	0.03729614760899619	0.03729614760899619	0.03729614760899619	0.03729614760899619	0.03729614760899619	0.03729614760899619	0.03729614760899619	0.03729614760899619	0.03729614760899619	0.03729614760899619	0.03729614760899619	0.03729614760899619	0.03729614760899619	0.03729614760899619	0.03729614760899619	0.03729614760899619	0.03729614760899619	0.03729614760899619	0.03729614760899619	0.03729614760899619
0.100702086071685	0.08406214762840465	0.06669425160590758	0.11382648010630783	0.07193776715566987	0.06610045236169299	0.06712797359145038	0.07443905142204316	0.07242622133619353	0.07730985496865023	0.07200712908588665	0.08218535236509765	0.086625986331663	0.07082436968742437	0.08226660856210305	0.08564922858456453	0.08730696117132555	0.0860874047662591	0.07123538795186082	0.07313090973881417	0.0827338350419916	0.09917459676317042	0.08657868452283309	0.08356907053926622	0.0699781677260533	0.0752885302327416	0.06506444617583651	0.06814934399951192	0.09949638801160439	0.09004139878887085	0.09476889340023761	0.09476889340023761	0.09476889340023761	0.09476889340023761	0.09476889340023761	0.09476889340023761	0.09476889340023761	0.09476889340023761	0.09476889340023761	0.09476889340023761	0.09476889340023761	0.09476889340023761	0.09476889340023761	0.09476889340023761	0.09476889340023761	0.09476889340023761	0.09476889340023761	0.09476889340023761	0.09476889340023761	0.09476889340023761
0.05688554919301694	0.04062512056371004	0.04707438243841866	0.038222258478147496	0.0444908092628834	0.04381088223057495	0.05181565252860582	0.049479812003634945	0.056347665445636214	0.03284125530622022	0.03892367857747381	0.04429618189007507	0.049376237561018874	0.04254937181493686	0.04707224857537069	0.03849274855399192	0.04594464922042233	0.04364790468298635	0.044796276951704336	0.044796276951704336	0.044796276951704336	0.044796276951704336	0.044796276951704336	0.044796276951704336	0.044796276951704336	0.044796276951704336	0.044796276951704336	0.044796276951704336	0.044796276951704336	0.044796276951704336	0.044796276951704336	0.044796276951704336	0.044796276951704336	0.044796276951704336	0.044796276951704336	0.044796276951704336	0.044796276951704336	0.044796276951704336	0.044796276951704336	0.044796276951704336	0.044796276951704336	0.044796276951704336	0.044796276951704336	0.044796276951704336	0.044796276951704336	0.044796276951704336	0.044796276951704336	0.044796276951704336	0.044796276951704336	0.044796276951704336
0.058408298120162114	0.04701263480089901	0.0524167150070247	0.04120397842705944	0.04004191028285534	0.06082655846861112	0.027816916684254782	0.031141961523146525	0.04988665539600982	0.024692333395875014	0.035511525756505624	0.045786041365731577	0.046957949290898866	0.03515476999812125	0.0453002427239364	0.0427920437987754	0.04279993150166098	0.03766943807877395	0.05297467460240542	0.03489339872563452	0.03659374203522917	0.03962591266330905	0.036410964858980155	0.04080909767912387	0.042611285928763024	0.04994705332873905	0.030998975440502025	0.05793435914241717	0.028820075425807043	0.043377217284112105	0.043377217284112105	0.043377217284112105	0.043377217284112105	0.043377217284112105	0.043377217284112105	0.043377217284112105	0.043377217284112105	0.043377217284112105	0.043377217284112105	0.043377217284112105	0.043377217284112105	0.043377217284112105	0.043377217284112105	0.043377217284112105	0.043377217284112105	0.043377217284112105	0.043377217284112105	0.043377217284112105	0.043377217284112105	0.043377217284112105
0.08232164659700146	0.06155758978504155	0.05760111905679106	0.05037665002473881	0.047847728427815775	0.05801631745029007	0.05456512910691191	0.052730863825964605	0.05045905959411858	0.04391483484770472	0.03628303737136258	0.04948833210671523	0.060190114123159916	0.043372001815783365	0.04236086758083172	0.05828260806407468	0.058188848592104936	0.04156181667858066	0.06302335770398325	0.04894541189430261	0.07777043688856193	0.04659460890697317	0.062182522897767545	0.062182522897767545	0.062182522897767545	0.062182522897767545	0.062182522897767545	0.062182522897767545	0.062182522897767545	0.062182522897767545	0.062182522897767545	0.062182522897767545	0.062182522897767545	0.062182522897767545	0.062182522897767545	0.062182522897767545	0.062182522897767545	0.062182522897767545	0.062182522897767545	0.062182522897767545	0.062182522897767545	0.062182522897767545	0.062182522897767545	0.062182522897767545	0.062182522897767545	0.062182522897767545	0.062182522897767545	0.062182522897767545	0.062182522897767545	0.062182522897767545
0.051336105484770106	0.02834983108769217	0.031083114230819532	0.036785793633770984	0.02502832169597946	0.032608909856051464	0.029751129698626685	0.02835284598399839	0.042150343580875084	0.0253740449787408	0.02859514399711263	0.03348611039601651	0.03592337491051669	0.03347098736827597	0.029831790121423098	0.042480440214230406	0.026099198202880498	0.030769831264496346	0.028693678559966584	0.03094399106188631	0.042149461961003123	0.025898269061692722	0.024278752920383118	0.03488544979316227	0.0276424075060033	0.027758757943750118	0.027700582724876705	0.027700582724876705	0.027700582724876705	0.027700582724876705	0.027700582724876705	0.027700582724876705	0.027700582724876705	0.027700582724876705	0.027700582724876705	0.027700582724876705	0.027700582724876705	0.027700582724876705	0.027700582724876705	0.027700582724876705	0.027700582724876705	0.027700582724876705	0.027700582724876705	0.027700582724876705	0.027700582724876705	0.027700582724876705	0.027700582724876705	0.027700582724876705	0.027700582724876705	0.027700582724876705
0.03569617357493432	0.037980655404091804	0.04898874534480805	0.046227072974261714	0.033368648158482686	0.03892445232053299	0.056705880947286375	0.0365543313903381	0.05619115142293431	0.023706919574630846	0.03039462319663172	0.03340487666371107	0.04371784246166148	0.03519497602571987	0.04727030869577318	0.03524812461101988	0.03912006685470469	0.032066390654776906	0.041688736444472727	0.029409221183082684	0.04021958382219282	0.032527486199234935	0.027176536320892467	0.02438145024818563	0.02577899328453905	0.02577899328453905	0.02577899328453905	0.02577899328453905	0.02577899328453905	0.02577899328453905	0.02577899328453905	0.02577899328453905	0.02577899328453905	0.02577899328453905	0.02577899328453905	0.02577899328453905	0.02577899328453905	0.02577899328453905	0.02577899328453905	0.02577899328453905	0.02577899328453905	0.02577899328453905	0.02577899328453905	0.02577899328453905	0.02577899328453905	0.02577899328453905	0.02577899328453905	0.02577899328453905	0.02577899328453905	0.02577899328453905
0.05988992821194696	0.04968167068189505	0.05084074906767404	0.038264248082086866	0.04293977480150858	0.051631849761818026	0.04210416470241359	0.04254833161361735	0.029228745705459053	0.05680997951252729	0.04192954348480217	0.03863235547028751	0.05056449714971866	0.040507781406367994	0.05777990416382533	0.04714916057135154	0.041581943518273504	0.03712921348899124	0.03484226683649682	0.04041049370056574	0.053929009456657	0.05089874338242907	0.03866041847785729	0.03862468038468956	0.038642549431273425	0.038642549431273425	0.038642549431273425	0.038642549431273425	0.038642549431273425	0.038642549431273425	0.038642549431273425	0.038642549431273425	0.038642549431273425	0.038642549431273425	0.038642549431273425	0.038642549431273425	0.038642549431273425	0.038642549431273425	0.038642549431273425	0.038642549431273425	0.038642549431273425	0.038642549431273425	0.038642549431273425	0.038642549431273425	0.038642549431273425	0.038642549431273425	0.038642549431273425	0.038642549431273425	0.038642549431273425	0.038642549431273425
0.03392202907804267	0.02535763706777381	0.02270174437700557	0.027393114850040836	0.03255041010083718	0.03514593829428987	0.04124243317797333	0.030849876856952386	0.03431979615114477	0.025204005247655235	0.04609941409923323	0.024928050850061476	0.033532240491015955	0.02042514866777229	0.03750509384738896	0.028634390432762235	0.027860383734122036	0.02963520148227016	0.03381764051179626	0.024576274587467185	0.02745404237116166	0.03234794076748518	0.028550171764313195	0.030449056265899183	0.030449056265899183	0.030449056265899183	0.030449056265899183	0.030449056265899183	0.030449056265899183	0.030449056265899183	0.030449056265899183	0.030449056265899183	0.030449056265899183	0.030449056265899183	0.030449056265899183	0.030449056265899183	0.030449056265899183	0.030449056265899183	0.030449056265899183	0.030449056265899183	0.030449056265899183	0.030449056265899183	0.030449056265899183	0.030449056265899183	0.030449056265899183	0.030449056265899183	0.030449056265899183	0.030449056265899183	0.030449056265899183	0.030449056265899183
0.052087471208081285	0.047473902694926504	0.04492133940846851	0.05022038590482991	0.051995365025592544	0.05525741190978419	0.038896122263044716	0.0422811500051534	0.034443725385737284	0.04896706725695202	0.051316081371615196	0.039802109633369935	0.034425452321871934	0.037628962121643336	0.04207115167042619	0.04068646126078759	0.04102833402678255	0.03895541310310154	0.04636518860992947	0.0417306534946042	0.044330640801456295	0.036478894852666185	0.04190883586145534	0.04881048970915798	0.04535966278530666	0.04535966278530666	0.04535966278530666	0.04535966278530666	0.04535966278530666	0.04535966278530666	0.04535966278530666	0.04535966278530666	0.04535966278530666	0.04535966278530666	0.04535966278530666	0.04535966278530666	0.04535966278530666	0.04535966278530666	0.04535966278530666	0.04535966278530666	0.04535966278530666	0.04535966278530666	0.04535966278530666	0.04535966278530666	0.04535966278530666	0.04535966278530666	0.04535966278530666	0.04535966278530666	0.04535966278530666	0.04535966278530666
0.041714590118262354	0.03737278298275101	0.03682452472987545	0.028780947129824628	0.02605452088673623	0.034715713471372235	0.027470888372280587	0.029649375337198868	0.033794354818230184	0.03379265282827143	0.028915643963778995	0.03364086370955503	0.032388894893375667	0.03122537752482694	0.025979759110257083	0.032873842650728693	0.03138172686258105	0.030085429998903724	0.036481995974409584	0.027532810081980285	0.029214127867392577	0.02466933145704144	0.029593835987002912	0.03891787916599056	0.03597137602189081	0.02350362113409162	0.031702317839270806	0.04052527946911158	0.032386468995568136	0.03272567003900514	0.03255606951728664	0.03255606951728664	0.03255606951728664	0.03255606951728664	0.03255606951728664	0.03255606951728664	0.03255606951728664	0.03255606951728664	0.03255606951728664	0.03255606951728664	0.03255606951728664	0.03255606951728664	0.03255606951728664	0.03255606951728664	0.03255606951728664	0.03255606951728664	0.03255606951728664	0.03255606951728664	0.03255606951728664	0.03255606951728664
0.029165444020139073	0.03642925702504682	0.030078461331014196	0.03151613540006658	0.02015052500348214	0.02732813373901373	0.029074863036575093	0.028994960365540126	0.03066573060311393	0.029867719423650733	0.024729952833376815	0.026725098870678064	0.02256813110433369	0.026490565026490467	0.027224543634913227	0.02098109572316004	0.02104840570204109	0.02390908752128812	0.030950825827596597	0.02737878504467648	0.02893769479673448	0.022162444289663095	0.030163337596294106	0.02975659062588003	0.026797998016857696	0.02916381072297219	0.030135550013900947	0.026554003086206406	0.02198582647491283	0.02360908341294076	0.021340199329880426	0.022474641371410593	0.022474641371410593	0.022474641371410593	0.022474641371410593	0.022474641371410593	0.022474641371410593	0.022474641371410593	0.022474641371410593	0.022474641371410593	0.022474641371410593	0.022474641371410593	0.022474641371410593	0.022474641371410593	0.022474641371410593	0.022474641371410593	0.022474641371410593	0.022474641371410593	0.022474641371410593	0.022474641371410593
0.02173848451847939	0.018582565582040356	0.03907471405855461	0.018799760052797158	0.018465892140252488	0.021557956079640877	0.03123850593700246	0.028508865399233713	0.02107432234898816	0.028223120658618376	0.029644350397217044	0.027147850963561156	0.03517875352436817	0.027680068586316713	0.024314757836788735	0.03433394777235672	0.011448156848560449	0.03873976460026511	0.029084188226393817	0.026438567689264596	0.027448169927572263	0.029550198531872813	0.037711304515209064	0.03294238004654223	0.03268009721298851	0.022629509296577612	0.020829136641887937	0.048753670240871086	0.03369705941793011	0.02717589577480451	0.030436477596367313	0.030436477596367313	0.030436477596367313	0.030436477596367313	0.030436477596367313	0.030436477596367313	0.030436477596367313	0.030436477596367313	0.030436477596367313	0.030436477596367313	0.030436477596367313	0.030436477596367313	0.030436477596367313	0.030436477596367313	0.030436477596367313	0.030436477596367313	0.030436477596367313	0.030436477596367313	0.030436477596367313	0.030436477596367313
0.039682018858745026	0.020596479909511696	0.022454878466073525	0.03318813957490245	0.018887502941268914	0.020822660424480322	0.019532490929001525	0.027812620834764854	0.03264185589526335	0.022118243472117872	0.02163080966211347	0.019174611267815406	0.0318714628099175	0.03662985109456004	0.021482399116413402	0.03076166853328472	0.020436344252626235	0.022330395911262242	0.03173212380462851	0.028569722286174066	0.030150923045401287	0.030150923045401287	0.030150923045401287	0.030150923045401287	0.030150923045401287	0.030150923045401287	0.030150923045401287	0.030150923045401287	0.030150923045401287	0.030150923045401287	0.030150923045401287	0.030150923045401287	0.030150923045401287	0.030150923045401287	0.030150923045401287	0.030150923045401287	0.030150923045401287	0.030150923045401287	0.030150923045401287	0.030150923045401287	0.030150923045401287	0.030150923045401287	0.030150923045401287	0.030150923045401287	0.030150923045401287	0.030150923045401287	0.030150923045401287	0.030150923045401287	0.030150923045401287	0.030150923045401287
0.043350425361452435	0.020457664097899987	0.02008482195254395	0.013029907876288641	0.022097991366422556	0.0309189597600361	0.014900934478198472	0.027908358269869597	0.017439186269705115	0.02467192800870735	0.0025902651697078142	0.010171900706454526	0.019908474555074857	0.012726278884594542	0.015847316160358588	0.015027636554609506	0.023243192239898968	0.023620979002618905	0.02219138413748327	0.023643241829357838	0.02572924883403996	0.019207524251915492	0.010522131267634812	0.027203375840309466	0.020111865281395344	0.009762854583668915	0.01343099776867904	0.011596926176173979	0.011596926176173979	0.011596926176173979	0.011596926176173979	0.011596926176173979	0.011596926176173979	0.011596926176173979	0.011596926176173979	0.011596926176173979	0.011596926176173979	0.011596926176173979	0.011596926176173979	0.011596926176173979	0.011596926176173979	0.011596926176173979	0.011596926176173979	0.011596926176173979	0.011596926176173979	0.011596926176173979	0.011596926176173979	0.011596926176173979	0.011596926176173979	0.011596926176173979
0.018272421350852514	0.02193121504319404	0.018977667080302383	0.012232975798155748	0.02350056999784933	0.021179543523506997	0.021532582851575877	0.013058088404720765	0.021511461434317473	0.01819221179760369	0.010957380488189932	0.017220644778385957	0.017877016708500282	0.015824732442060754	0.012931284282216116	0.011150609715807261	0.019025476272571267	0.028468645629325388	0.017020380404526823	0.01669959942437525	0.016217570580314956	0.011929819492803086	0.012717946903651405	0.022321671425930875	0.016676704324688575	0.014072130936881555	0.02976910389991681	0.014754810936402185	0.020857951584634424	0.019031848561877875	0.013626574674522678	0.023706574749619087	0.018666574712070883	0.018666574712070883	0.018666574712070883	0.018666574712070883	0.018666574712070883	0.018666574712070883	0.018666574712070883	0.018666574712070883	0.018666574712070883	0.018666574712070883	0.018666574712070883	0.018666574712070883	0.018666574712070883	0.018666574712070883	0.018666574712070883	0.018666574712070883	0.018666574712070883	0.018666574712070883
0.13860912066557318	0.1529487993753712	0.04588358799160277	0.0	0.19737834151992925	0.05467149283979891	0.11360477283111889	0.06849409866866078	0.14246077302240007	0.05677478550700776	0.0	0.059364139640312445	0.005957569530755782	0.0	0.19236897268127767	0.09618448634063884	0.09618448634063884	0.09618448634063884	0.09618448634063884	0.09618448634063884	0.09618448634063884	0.09618448634063884	0.09618448634063884	0.09618448634063884	0.09618448634063884	0.09618448634063884	0.09618448634063884	0.09618448634063884	0.09618448634063884	0.09618448634063884	0.09618448634063884	0.09618448634063884	0.09618448634063884	0.09618448634063884	0.09618448634063884	0.09618448634063884	0.09618448634063884	0.09618448634063884	0.09618448634063884	0.09618448634063884	0.09618448634063884	0.09618448634063884	0.09618448634063884	0.09618448634063884	0.09618448634063884	0.09618448634063884	0.09618448634063884	0.09618448634063884	0.09618448634063884	0.09618448634063884
0.028717638866487757	0.023695495127577244	0.03133048371789884	0.030875144937364592	0.018142372769306313	0.024304088940326204	0.017321267167081645	0.016746744350168773	0.01861492977713477	0.024347242096060522	0.02201760749034774	0.020552122288251786	0.01192733803848805	0.01592480708359357	0.03621569842131249	0.021827620066404395	0.019234942639081598	0.015776982452913663	0.012794506031345238	0.017178772080243248	0.024400003295874422	0.029949569006654225	0.02661295956038257	0.02508282809018884	0.025847893825285708	0.025847893825285708	0.025847893825285708	0.025847893825285708	0.025847893825285708	0.025847893825285708	0.025847893825285708	0.025847893825285708	0.025847893825285708	0.025847893825285708	0.025847893825285708	0.025847893825285708	0.025847893825285708	0.025847893825285708	0.025847893825285708	0.025847893825285708	0.025847893825285708	0.025847893825285708	0.025847893825285708	0.025847893825285708	0.025847893825285708	0.025847893825285708	0.025847893825285708	0.025847893825285708	0.025847893825285708	0.025847893825285708
0.02720266970887109	0.03567660642699888	0.052629096588355025	0.04619285854636408	0.048622706705056494	0.0423933118499208	0.015324065928801669	0.021310684731501422	0.03868013483684682	0.03808083088714298	0.028481197456753544	0.04309881595769208	0.0416997432662835	0.030773028756745247	0.0194754048914444	0.043055300918754674	0.04593012322744625	0.019296948885480104	0.008477654120208171	0.027525647121848972	0.05185725867420967	0.031462214515986624	0.022730001214055988	0.034612429677726514	0.02867121544589125	0.02867121544589125	0.02867121544589125	0.02867121544589125	0.02867121544589125	0.02867121544589125	0.02867121544589125	0.02867121544589125	0.02867121544589125	0.02867121544589125	0.02867121544589125	0.02867121544589125	0.02867121544589125	0.02867121544589125	0.02867121544589125	0.02867121544589125	0.02867121544589125	0.02867121544589125	0.02867121544589125	0.02867121544589125	0.02867121544589125	0.02867121544589125	0.02867121544589125	0.02867121544589125	0.02867121544589125	0.02867121544589125
0.03283275225227307	0.016665932394564938	0.02320451215443595	0.026397794913973146	0.02384827142418903	0.017631273642040788	0.029768517241919108	0.020683345977745547	0.02321185360043049	0.016978989279876018	0.025916306619054516	0.015507977055285904	0.023157445279580077	0.023329326934632414	0.019070488559095336	0.014639047276494201	0.0134926439347379	0.022739953539755883	0.022848862830071877	0.026591132608538744	0.03692343129232632	0.034822800270054466	0.029728760816095785	0.02405811272651535	0.023641427761604394	0.027070532339593546	0.027150186020924495	0.018979722842224146	0.016123247328309574	0.030477024657593166	0.023300135992951367	0.023300135992951367	0.023300135992951367	0.023300135992951367	0.023300135992951367	0.023300135992951367	0.023300135992951367	0.023300135992951367	0.023300135992951367	0.023300135992951367	0.023300135992951367	0.023300135992951367	0.023300135992951367	0.023300135992951367	0.023300135992951367	0.023300135992951367	0.023300135992951367	0.023300135992951367	0.023300135992951367	0.023300135992951367
0.01756722177849931	0.009724479238809218	0.00822650870849908	0.013628884213196614	0.005469812034063525	0.007659982596622635	0.011017342973154034	0.015361664989762446	0.01163887904178944	0.0165439151657915	0.010753319723959468	0.011625603189515705	0.01907265488553742	0.015349129037526561	0.015349129037526561	0.015349129037526561	0.015349129037526561	0.015349129037526561	0.015349129037526561	0.015349129037526561	0.015349129037526561	0.015349129037526561	0.015349129037526561	0.015349129037526561	0.015349129037526561	0.015349129037526561	0.015349129037526561	0.015349129037526561	0.015349129037526561	0.015349129037526561	0.015349129037526561	0.015349129037526561	0.015349129037526561	0.015349129037526561	0.015349129037526561	0.015349129037526561	0.015349129037526561	0.015349129037526561	0.015349129037526561	0.015349129037526561	0.015349129037526561	0.015349129037526561	0.015349129037526561	0.015349129037526561	0.015349129037526561	0.015349129037526561	0.015349129037526561	0.015349129037526561	0.015349129037526561	0.015349129037526561
0.06647918759900767	0.07333875283051818	0.05315996644938372	0.06812596947347949	0.05531415291707469	0.06005822340658274	0.07040046093641994	0.0582992403529241	0.05577993732617988	0.05201163798906152	0.06001914682625434	0.06673398914175509	0.06897996954162024	0.06962558946164245	0.057290049430714945	0.055969812704844676	0.06821441733102203	0.057351954419332316	0.059277006006660075	0.06118049234100146	0.06123695687028172	0.05585569767799133	0.052388662639145066	0.06183389585189101	0.07068411260631724	0.06625900422910412	0.06625900422910412	0.06625900422910412	0.06625900422910412	0.06625900422910412	0.06625900422910412	0.06625900422910412	0.06625900422910412	0.06625900422910412	0.06625900422910412	0.06625900422910412	0.06625900422910412	0.06625900422910412	0.06625900422910412	0.06625900422910412	0.06625900422910412	0.06625900422910412	0.06625900422910412	0.06625900422910412	0.06625900422910412	0.06625900422910412	0.06625900422910412	0.06625900422910412	0.06625900422910412	0.06625900422910412
0.01713663636172268	0.022069943682194667	0.02354538777312746	0.01293918408728489	0.012288085675621861	0.009715030523670721	0.005381816196333677	0.006355046141613943	0.00434160751946565	0.012376533357796161	0.011225423758811788	0.01525089937949072	0.010728927190843097	0.010555437058895525	0.011365551681315476	0.007766913760933196	0.005523995157560757	0.012432529987802235	0.00483351892283045	0.009890740249310732	0.008803989304257291	0.013234753894338348	0.016214429691023314	0.01595291783986835	0.012100020704541005	0.0	0.0060500103522705025	0.0060500103522705025	0.0060500103522705025	0.0060500103522705025	0.0060500103522705025	0.0060500103522705025	0.0060500103522705025	0.0060500103522705025	0.0060500103522705025	0.0060500103522705025	0.0060500103522705025	0.0060500103522705025	0.0060500103522705025	0.0060500103522705025	0.0060500103522705025	0.0060500103522705025	0.0060500103522705025	0.0060500103522705025	0.0060500103522705025	0.0060500103522705025	0.0060500103522705025	0.0060500103522705025	0.0060500103522705025	0.0060500103522705025
0.050566072760295185	0.024484742172396934	0.027291378590637797	0.04109411685661681	0.06684374268176152	0.03788686663972775	0.026991410015876183	0.017326687965727346	0.0010374677964591933	0.027289893445617545	0.045466723255578614	0.0	0.03716805137486774	6.053762383814997e-05	0.006111878518331881	0.02625391079417861	0.02913421628293288	0.026253910794178607	6.053762383814997e-05	0.046384513756521854	0.05699314492849672	0.029134216282932886	0.0	0.02507253290958993	0.01092097767445426	0.026991410015876183	0.018956193845165222	0.018956193845165222	0.018956193845165222	0.018956193845165222	0.018956193845165222	0.018956193845165222	0.018956193845165222	0.018956193845165222	0.018956193845165222	0.018956193845165222	0.018956193845165222	0.018956193845165222	0.018956193845165222	0.018956193845165222	0.018956193845165222	0.018956193845165222	0.018956193845165222	0.018956193845165222	0.018956193845165222	0.018956193845165222	0.018956193845165222	0.018956193845165222	0.018956193845165222	0.018956193845165222
0.03242410884685222	0.013982816563891717	0.018901457284452576	0.02569997621491942	0.026674156463949463	0.021134408084898273	0.019553323928877656	0.020617533026032916	0.02740804070280804	0.016317891013656535	0.01599196304949102	0.02091889905821573	0.013312506067383295	0.024346596985838683	0.026006831977080824	0.021928394800310665	0.024315443938777524	0.017419760330766317	0.014098523881415507	0.035025835983862545	0.022272213675943762	0.026920496757910306	0.01602331581338789	0.02456729790456204	0.021277533241355263	0.018602611778913068	0.019940072510134164	0.019940072510134164	0.019940072510134164	0.019940072510134164	0.019940072510134164	0.019940072510134164	0.019940072510134164	0.019940072510134164	0.019940072510134164	0.019940072510134164	0.019940072510134164	0.019940072510134164	0.019940072510134164	0.019940072510134164	0.019940072510134164	0.019940072510134164	0.019940072510134164	0.019940072510134164	0.019940072510134164	0.019940072510134164	0.019940072510134164	0.019940072510134164	0.019940072510134164	0.019940072510134164
0.043260140749922335	0.02969880447066909	0.024574487933598017	0.03663347384814316	0.031899416744574555	0.054710656301214695	0.032263780945182424	0.03270235103516224	0.028189563393636173	0.031014503081983412	0.040726216226872065	0.027210533796000018	0.032184109467111824	0.028794467891469163	0.046507240523228535	0.018175278290730085	0.02703413008040334	0.026549732613758245	0.027774730541931438	0.033955148349401706	0.02675223811134954	0.030685568074486465	0.0404808663096297	0.03863050724440982	0.029808066975938127	0.034219287110173975	0.034219287110173975	0.034219287110173975	0.034219287110173975	0.034219287110173975	0.034219287110173975	0.034219287110173975	0.034219287110173975	0.034219287110173975	0.034219287110173975	0.034219287110173975	0.034219287110173975	0.034219287110173975	0.034219287110173975	0.034219287110173975	0.034219287110173975	0.034219287110173975	0.034219287110173975	0.034219287110173975	0.034219287110173975	0.034219287110173975	0.034219287110173975	0.034219287110173975	0.034219287110173975	0.034219287110173975
0.09772905648516647	0.06847218997093713	0.057979916038670205	0.06393479505647015	0.07182685342401368	0.0748050198601536	0.06637745750991314	0.0677049599224216	0.05954696645838901	0.0712417095349575	0.0695523837371853	0.07611120552635352	0.050963842826469874	0.07681641677726642	0.064079303817945	0.0704272501032684	0.058785705747452524	0.07976315432434862	0.06589765413158068	0.061091790985896066	0.07011440106686877	0.05171539480253703	0.06343431909657006	0.0585057139479943	0.07930150970864512	0.06890361182831971	0.06890361182831971	0.06890361182831971	0.06890361182831971	0.06890361182831971	0.06890361182831971	0.06890361182831971	0.06890361182831971	0.06890361182831971	0.06890361182831971	0.06890361182831971	0.06890361182831971	0.06890361182831971	0.06890361182831971	0.06890361182831971	0.06890361182831971	0.06890361182831971	0.06890361182831971	0.06890361182831971	0.06890361182831971	0.06890361182831971	0.06890361182831971	0.06890361182831971	0.06890361182831971	0.06890361182831971
0.03529717829867413	0.025411129285458793	0.034498656254720435	0.029404460784603872	0.02989829448134685	0.02823063635683506	0.026117803228471532	0.029281488530038684	0.03180840011423956	0.03252014507211605	0.034987037085450055	0.033546045726401005	0.03557786418815928	0.03606371558232343	0.03521348195700109	0.027676306964523414	0.03034836967855276	0.030451344055132647	0.03655270127072044	0.02048965816834436	0.030568222728339152	0.022243036577689283	0.029244018312875854	0.025495227156259632	0.03294245254301319	0.02921883984963641	0.02921883984963641	0.02921883984963641	0.02921883984963641	0.02921883984963641	0.02921883984963641	0.02921883984963641	0.02921883984963641	0.02921883984963641	0.02921883984963641	0.02921883984963641	0.02921883984963641	0.02921883984963641	0.02921883984963641	0.02921883984963641	0.02921883984963641	0.02921883984963641	0.02921883984963641	0.02921883984963641	0.02921883984963641	0.02921883984963641	0.02921883984963641	0.02921883984963641	0.02921883984963641	0.02921883984963641
0.07618473023827238	0.07498844738349815	0.05811031940151299	0.045868502582047985	0.06223309710308852	0.05910558581937114	0.06356815911176172	0.07676291888284721	0.06962865163050705	0.06640345450524794	0.07527094005120244	0.05883288085322701	0.061456940592989256	0.05332640426208669	0.06123337898027228	0.05671649519529168	0.0702884199721125	0.06358778929012351	0.059244696941690815	0.06733312808504203	0.06328891251336642	0.06328891251336642	0.06328891251336642	0.06328891251336642	0.06328891251336642	0.06328891251336642	0.06328891251336642	0.06328891251336642	0.06328891251336642	0.06328891251336642	0.06328891251336642	0.06328891251336642	0.06328891251336642	0.06328891251336642	0.06328891251336642	0.06328891251336642	0.06328891251336642	0.06328891251336642	0.06328891251336642	0.06328891251336642	0.06328891251336642	0.06328891251336642	0.06328891251336642	0.06328891251336642	0.06328891251336642	0.06328891251336642	0.06328891251336642	0.06328891251336642	0.06328891251336642	0.06328891251336642
0.04333259892725074	0.03161358622496313	0.03171285615637503	0.028371078589810233	0.025516038802669595	0.0343734263594882	0.024537937597424855	0.023978429734847317	0.028183580939221346	0.032501160955033116	0.026498627530501685	0.027964274598551248	0.026909157812907546	0.01893842012525674	0.025371796914478977	0.02596462187678586	0.025939968160417486	0.033750386227223865	0.02289306270648846	0.028661815315364558	0.025777439010926505	0.025777439010926505	0.025777439010926505	0.025777439010926505	0.025777439010926505	0.025777439010926505	0.025777439010926505	0.025777439010926505	0.025777439010926505	0.025777439010926505	0.025777439010926505	0.025777439010926505	0.025777439010926505	0.025777439010926505	0.025777439010926505	0.025777439010926505	0.025777439010926505	0.025777439010926505	0.025777439010926505	0.025777439010926505	0.025777439010926505	0.025777439010926505	0.025777439010926505	0.025777439010926505	0.025777439010926505	0.025777439010926505	0.025777439010926505	0.025777439010926505	0.025777439010926505	0.025777439010926505
0.1366235751157677	0.06414552780018105	0.10093348456724728	0.09954889003729907	0.08711029688129457	0.05707768403094219	0.0785988152960855	0.13120081173252746	0.05366402652709924	0.07903718153674423	0.08874269411255174	0.06944053736365631	0.0453172837895887	0.06031524844680213	0.10743072081289606	0.09903486405755933	0.12388940847342636	0.08121188838922395	0.06073029481842344	0.1025109777587224	0.05388933727773432	0.13384729662569161	0.10270691538516985	0.04044125068417859	0.08839361597814188	0.09062936420394642	0.07992702610461325	0.08527819515427984	0.08527819515427984	0.08527819515427984	0.08527819515427984	0.08527819515427984	0.08527819515427984	0.08527819515427984	0.08527819515427984	0.08527819515427984	0.08527819515427984	0.08527819515427984	0.08527819515427984	0.08527819515427984	0.08527819515427984	0.08527819515427984	0.08527819515427984	0.08527819515427984	0.08527819515427984	0.08527819515427984	0.08527819515427984	0.08527819515427984	0.08527819515427984	0.08527819515427984
0.06534932629706915	0.06547010070056937	0.057230415894227026	0.06112462226145171	0.05406178447456747	0.04969362776641519	0.05225591243565654	0.05598184698768393	0.050177720306094686	0.079182955818251	0.053814007342226695	0.054359669631275406	0.0701507576629039	0.06488906743843788	0.05039076273171561	0.056386988307418236	0.05047750962810162	0.05521528400774069	0.06850460116451401	0.04986720117900778	0.06042500847177262	0.07078118474042486	0.06396840859308996	0.07276712427192884	0.0683677664325094	0.0683677664325094	0.0683677664325094	0.0683677664325094	0.0683677664325094	0.0683677664325094	0.0683677664325094	0.0683677664325094	0.0683677664325094	0.0683677664325094	0.0683677664325094	0.0683677664325094	0.0683677664325094	0.0683677664325094	0.0683677664325094	0.0683677664325094	0.0683677664325094	0.0683677664325094	0.0683677664325094	0.0683677664325094	0.0683677664325094	0.0683677664325094	0.0683677664325094	0.0683677664325094	0.0683677664325094	0.0683677664325094
0.08063829296599166	0.06996792254194512	0.05136374598381201	0.05996997122835604	0.05946871471900803	0.05154111251055572	0.062353258293593436	0.0552531243353034	0.051406741434194395	0.05711448565532809	0.07435265400541122	0.06260050115110044	0.05491667102637307	0.060323192718484096	0.06005394813359958	0.06410737953565972	0.056832238700542145	0.06398206746602415	0.06855810515355065	0.05782855114222562	0.06109553853082051	0.05887269043928495	0.06310362763932091	0.04962595556702694	0.05629554802161243	0.08311102932974432	0.06970328867567836	0.06970328867567836	0.06970328867567836	0.06970328867567836	0.06970328867567836	0.06970328867567836	0.06970328867567836	0.06970328867567836	0.06970328867567836	0.06970328867567836	0.06970328867567836	0.06970328867567836	0.06970328867567836	0.06970328867567836	0.06970328867567836	0.06970328867567836	0.06970328867567836	0.06970328867567836	0.06970328867567836	0.06970328867567836	0.06970328867567836	0.06970328867567836	0.06970328867567836	0.06970328867567836
0.07008301245535672	0.03467499407169391	0.039623277008490075	0.05125465134000775	0.02469451839173536	0.00027142562482844246	0.03570381434997786	0.04497596591812212	0.06452166570831569	0.05505652787737129	0.0330136577458981	0.05551459687137074	0.04845435376841162	0.04158913227888338	0.05639134830176784	0.0859576194197675	0.0696850114144934	0.0512703160558079	0.047823328009712986	0.03544618733879053	0.0653563796363759	0.041658543715348655	0.04719147494946396	0.044425009332406305	0.044425009332406305	0.044425009332406305	0.044425009332406305	0.044425009332406305	0.044425009332406305	0.044425009332406305	0.044425009332406305	0.044425009332406305	0.044425009332406305	0.044425009332406305	0.044425009332406305	0.044425009332406305	0.044425009332406305	0.044425009332406305	0.044425009332406305	0.044425009332406305	0.044425009332406305	0.044425009332406305	0.044425009332406305	0.044425009332406305	0.044425009332406305	0.044425009332406305	0.044425009332406305	0.044425009332406305	0.044425009332406305	0.044425009332406305
0.044577502370533394	0.03732093122599505	0.036213404879018446	0.04447446837906282	0.03422213257896751	0.04204171383621473	0.035154033058210306	0.02996381599805334	0.0434135441673213	0.03687734605460451	0.0331511873825398	0.021473359825253002	0.02215769747576259	0.03920232467687212	0.03170659015711312	0.02540911199625493	0.028752558024351737	0.03318117222868026	0.03839250771046528	0.0336046524951071	0.023922245279875954	0.028763448887491525	0.028763448887491525	0.028763448887491525	0.028763448887491525	0.028763448887491525	0.028763448887491525	0.028763448887491525	0.028763448887491525	0.028763448887491525	0.028763448887491525	0.028763448887491525	0.028763448887491525	0.028763448887491525	0.028763448887491525	0.028763448887491525	0.028763448887491525	0.028763448887491525	0.028763448887491525	0.028763448887491525	0.028763448887491525	0.028763448887491525	0.028763448887491525	0.028763448887491525	0.028763448887491525	0.028763448887491525	0.028763448887491525	0.028763448887491525	0.028763448887491525	0.028763448887491525
0.038592427074409144	0.04316144979618584	0.023680451224769528	0.028571325398007726	0.022030160194271706	0.02255528562615236	0.016429021120752937	0.03503650680891283	0.041400823747141546	0.035925686663352406	0.037418470930535595	0.030929431080265107	0.029319612758598807	0.024668128526089513	0.03060181046474756	0.028705296965946814	0.03314718483499554	0.025795646018924277	0.03269752117071716	0.03597408084586042	0.03137437773742801	0.03508214193661137	0.02477298036347344	0.0410678346981487	0.0210603506460578	0.025490622515815405	0.02426521308830966	0.021387575670250587	0.02807611402740229	0.03769419409601237	0.03790098871423702	0.0446338049383614	0.07148731314983124	0.058060559044096315	0.058060559044096315	0.058060559044096315	0.058060559044096315	0.058060559044096315	0.058060559044096315	0.058060559044096315	0.058060559044096315	0.058060559044096315	0.058060559044096315	0.058060559044096315	0.058060559044096315	0.058060559044096315	0.058060559044096315	0.058060559044096315	0.058060559044096315	0.058060559044096315
0.06279093687239035	0.03268044118703371	0.04176464848021729	0.04307217079956406	0.0391294103183505	0.03735843375760841	0.03470210998581276	0.0455901873996275	0.042630650089852354	0.02820211310623265	0.03224329672547768	0.04387916868086104	0.03940246792908702	0.03376905904660571	0.036677686380488635	0.03160949660544294	0.03966530319614936	0.02624562053893404	0.04938057470829413	0.052814781135429346	0.04135239930371225	0.030887028594994675	0.03307069063373482	0.047944657390190396	0.03594925192555479	0.04228812161629157	0.03288522811524515	0.0313599117350613	0.04239427964729679	0.03381673352710152	0.03909674250641373	0.0288363541431229	0.034010683255123506	0.0314235186991232	0.0314235186991232	0.0314235186991232	0.0314235186991232	0.0314235186991232	0.0314235186991232	0.0314235186991232	0.0314235186991232	0.0314235186991232	0.0314235186991232	0.0314235186991232	0.0314235186991232	0.0314235186991232	0.0314235186991232	0.0314235186991232	0.0314235186991232	0.0314235186991232
0.05953495565529089	0.053923380929452036	0.07053815058748421	0.0607815987608096	0.05895652491525915	0.05638270031929465	0.06763754712641307	0.06630226761756608	0.0483623000775877	0.05867770713769661	0.05680876411388826	0.06388958886345313	0.05051401773932686	0.05658725205596918	0.04925584739619967	0.058999727176097756	0.046496712259863085	0.05869332698408223	0.062218432842859106	0.06651391863147356	0.06666349220296608	0.06658870541721983	0.06658870541721983	0.06658870541721983	0.06658870541721983	0.06658870541721983	0.06658870541721983	0.06658870541721983	0.06658870541721983	0.06658870541721983	0.06658870541721983	0.06658870541721983	0.06658870541721983	0.06658870541721983	0.06658870541721983	0.06658870541721983	0.06658870541721983	0.06658870541721983	0.06658870541721983	0.06658870541721983	0.06658870541721983	0.06658870541721983	0.06658870541721983	0.06658870541721983	0.06658870541721983	0.06658870541721983	0.06658870541721983	0.06658870541721983	0.06658870541721983	0.06658870541721983
0.04035378698145183	0.027534229167495143	0.026639263922079017	0.029918856201768623	0.030673170984551468	0.02807261218678153	0.032098327184101126	0.02633025653753389	0.026084649869547973	0.02729356008438843	0.029910506175450113	0.023753052509178686	0.035358729631378275	0.028928618438841522	0.026202943735246044	0.029242867956577615	0.035987169858858165	0.026000457810299454	0.022580544440187117	0.0636877236331564	0.029576858731115527	0.08159270558152529	0.02625682156496008	0.021557908424574772	0.023907364994767425	0.023907364994767425	0.023907364994767425	0.023907364994767425	0.023907364994767425	0.023907364994767425	0.023907364994767425	0.023907364994767425	0.023907364994767425	0.023907364994767425	0.023907364994767425	0.023907364994767425	0.023907364994767425	0.023907364994767425	0.023907364994767425	0.023907364994767425	0.023907364994767425	0.023907364994767425	0.023907364994767425	0.023907364994767425	0.023907364994767425	0.023907364994767425	0.023907364994767425	0.023907364994767425	0.023907364994767425	0.023907364994767425
0.08063131107664566	0.07143490394784496	0.04887263239881343	0.059476077503612196	0.04479445775088752	0.047195411794137505	0.047247616513273194	0.05423751846268839	0.058561216148772216	0.04012803533780355	0.05864402619364188	0.0754609276985907	0.03782714664055011	0.06580663651791255	0.051517656655662505	0.05656175629472165	0.061641074450614584	0.059703872519949366	0.0473374649609139	0.0545426659090554	0.057372806244548345	0.057447578377384935	0.06108661704974933	0.04822349148848467	0.05722992645871181	0.05621166287709834	0.05672079466790507	0.05672079466790507	0.05672079466790507	0.05672079466790507	0.05672079466790507	0.05672079466790507	0.05672079466790507	0.05672079466790507	0.05672079466790507	0.05672079466790507	0.05672079466790507	0.05672079466790507	0.05672079466790507	0.05672079466790507	0.05672079466790507	0.05672079466790507	0.05672079466790507	0.05672079466790507	0.05672079466790507	0.05672079466790507	0.05672079466790507	0.05672079466790507	0.05672079466790507	0.05672079466790507
0.033553005484242344	0.030268618960266624	0.029493610371100393	0.023085122638658938	0.030169292974807117	0.03624908693466071	0.02661486666222996	0.028117339642418655	0.028610166915742148	0.025148775309900506	0.02723448286033967	0.02440803564028135	0.029658920706196412	0.020226878456277613	0.024030243741519006	0.02076982812589282	0.0323755234690764	0.024726026615814887	0.029331513878686075	0.02959662720336197	0.029464070541024023	0.029464070541024023	0.029464070541024023	0.029464070541024023	0.029464070541024023	0.029464070541024023	0.029464070541024023	0.029464070541024023	0.029464070541024023	0.029464070541024023	0.029464070541024023	0.029464070541024023	0.029464070541024023	0.029464070541024023	0.029464070541024023	0.029464070541024023	0.029464070541024023	0.029464070541024023	0.029464070541024023	0.029464070541024023	0.029464070541024023	0.029464070541024023	0.029464070541024023	0.029464070541024023	0.029464070541024023	0.029464070541024023	0.029464070541024023	0.029464070541024023	0.029464070541024023	0.029464070541024023
0.03498811675597032	0.02847861028952676	0.031283631432116835	0.026213881094663948	0.032174339987894825	0.031183262933571397	0.030674134997560245	0.023680038803417486	0.03250514972326683	0.022761593796078092	0.02332875363846897	0.02770301237370668	0.038205408135182355	0.022160942183000652	0.02374327588688918	0.0268604822746928	0.026609768703059786	0.028107872676998446	0.023279103222751025	0.01833309476866765	0.02786427568275574	0.040333240418460134	0.03409875805060794	0.03409875805060794	0.03409875805060794	0.03409875805060794	0.03409875805060794	0.03409875805060794	0.03409875805060794	0.03409875805060794	0.03409875805060794	0.03409875805060794	0.03409875805060794	0.03409875805060794	0.03409875805060794	0.03409875805060794	0.03409875805060794	0.03409875805060794	0.03409875805060794	0.03409875805060794	0.03409875805060794	0.03409875805060794	0.03409875805060794	0.03409875805060794	0.03409875805060794	0.03409875805060794	0.03409875805060794	0.03409875805060794	0.03409875805060794	0.03409875805060794
0.0879011726034551	0.07947238719025268	0.06889172162884644	0.07052191162091928	0.08438357363935521	0.09711870777797478	0.06860300724066794	0.08413551122676276	0.06620972895396687	0.0760402857039494	0.05887889299537174	0.07172127195010233	0.07851879236745375	0.07695855139462579	0.06830349331093977	0.06484653180780665	0.07554706798987376	0.0729383149811316	0.0821741918951532	0.10598559803210003	0.0940798949636266	0.0940798949636266	0.0940798949636266	0.0940798949636266	0.0940798949636266	0.0940798949636266	0.0940798949636266	0.0940798949636266	0.0940798949636266	0.0940798949636266	0.0940798949636266	0.0940798949636266	0.0940798949636266	0.0940798949636266	0.0940798949636266	0.0940798949636266	0.0940798949636266	0.0940798949636266	0.0940798949636266	0.0940798949636266	0.0940798949636266	0.0940798949636266	0.0940798949636266	0.0940798949636266	0.0940798949636266	0.0940798949636266	0.0940798949636266	0.0940798949636266	0.0940798949636266	0.0940798949636266
0.09627503298125713	0.08328771638833295	0.07337210390450204	0.08541347401684402	0.06738340698974428	0.08328742232878321	0.07074764469006531	0.0647961079467705	0.07705992750843925	0.07244408380514845	0.06810452640812713	0.07898205345800137	0.06928262379428485	0.09090967403406153	0.07208531425325	0.07560210644632527	0.060561296279236176	0.07424994322638223	0.07500341681565738	0.07308003494212396	0.07687753841045875	0.08213735334723228	0.06539881788880669	0.07376808561801948	0.07376808561801948	0.07376808561801948	0.07376808561801948	0.07376808561801948	0.07376808561801948	0.07376808561801948	0.07376808561801948	0.07376808561801948	0.07376808561801948	0.07376808561801948	0.07376808561801948	0.07376808561801948	0.07376808561801948	0.07376808561801948	0.07376808561801948	0.07376808561801948	0.07376808561801948	0.07376808561801948	0.07376808561801948	0.07376808561801948	0.07376808561801948	0.07376808561801948	0.07376808561801948	0.07376808561801948	0.07376808561801948	0.07376808561801948
0.08731809929247311	0.05307639880358864	0.06594938874678072	0.07115288945315788	0.05232773011099324	0.0639563481096997	0.07084004069957606	0.044163722791734625	0.058941759405340494	0.053916779391092136	0.05841678924506795	0.05701474718733119	0.05672488929353903	0.056800177387916	0.05387739829010051	0.06684340046446105	0.0738438384306057	0.06069744416543483	0.06363599368307184	0.056738459304099285	0.06027871529906468	0.06143219114078907	0.06085545321992687	0.06085545321992687	0.06085545321992687	0.06085545321992687	0.06085545321992687	0.06085545321992687	0.06085545321992687	0.06085545321992687	0.06085545321992687	0.06085545321992687	0.06085545321992687	0.06085545321992687	0.06085545321992687	0.06085545321992687	0.06085545321992687	0.06085545321992687	0.06085545321992687	0.06085545321992687	0.06085545321992687	0.06085545321992687	0.06085545321992687	0.06085545321992687	0.06085545321992687	0.06085545321992687	0.06085545321992687	0.06085545321992687	0.06085545321992687	0.06085545321992687
0.05433295892707657	0.05273069588885785	0.053261998635307485	0.04705970282360825	0.06272873154267972	0.05492474081717297	0.038097903744182364	0.05103235088853495	0.03905884289346311	0.045600271161237126	0.034806785319450514	0.05080095911782174	0.057341483783403494	0.019968220756949023	0.03324799291404628	0.035229728426646414	0.03793898477729474	0.031658440178788556	0.026536807027617695	0.040321127957894394	0.031192156626612042	0.03402181526221523	0.027285788623912524	0.03831827931378189	0.03613460284759247	0.037594105915235404	0.03434221442845125	0.05461675927749706	0.05080729203134123	0.03866601157885369	0.0633804646965832	0.051023238137718446	0.051023238137718446	0.051023238137718446	0.051023238137718446	0.051023238137718446	0.051023238137718446	0.051023238137718446	0.051023238137718446	0.051023238137718446	0.051023238137718446	0.051023238137718446	0.051023238137718446	0.051023238137718446	0.051023238137718446	0.051023238137718446	0.051023238137718446	0.051023238137718446	0.051023238137718446	0.051023238137718446
0.04992155267154954	0.036333736411161055	0.055454422611468164	0.0431834565541732	0.03922468608570047	0.029467019239630937	0.05295933708144602	0.043603031780553844	0.059882577310310985	0.04885954940207237	0.0511391979602636	0.039114516862268765	0.04799141861070536	0.041160381242202615	0.06370913070712486	0.03749078134051786	0.03862965079523415	0.04129169172860273	0.034470463468682516	0.05101189951348177	0.036932211586838036	0.04488954240291429	0.04730346306785728	0.04928560382149227	0.04604370516676791	0.053098434815783885	0.03594466837141481	0.04656216907182116	0.052282978462332985	0.042810156244562504	0.04837631087410379	0.045593233559333146	0.045593233559333146	0.045593233559333146	0.045593233559333146	0.045593233559333146	0.045593233559333146	0.045593233559333146	0.045593233559333146	0.045593233559333146	0.045593233559333146	0.045593233559333146	0.045593233559333146	0.045593233559333146	0.045593233559333146	0.045593233559333146	0.045593233559333146	0.045593233559333146	0.045593233559333146	0.045593233559333146
0.0649136621135958	0.06177373212234721	0.06131041191095683	0.09075642605927146	0.06343773938119746	0.07387986793573725	0.06396059926636696	0.06935460042908423	0.06381157618165909	0.04037004954901626	0.05074551264663847	0.06003560867886511	0.0668251578701088	0.0676375082898186	0.07133804550102775	0.06213091128245152	0.0629460788010884	0.06628221292777386	0.0563310789743913	0.05933540489058469	0.06559110830487999	0.062463256597732345	0.062463256597732345	0.062463256597732345	0.062463256597732345	0.062463256597732345	0.062463256597732345	0.062463256597732345	0.062463256597732345	0.062463256597732345	0.062463256597732345	0.062463256597732345	0.062463256597732345	0.062463256597732345	0.062463256597732345	0.062463256597732345	0.062463256597732345	0.062463256597732345	0.062463256597732345	0.062463256597732345	0.062463256597732345	0.062463256597732345	0.062463256597732345	0.062463256597732345	0.062463256597732345	0.062463256597732345	0.062463256597732345	0.062463256597732345	0.062463256597732345	0.062463256597732345
0.0	0.30420803506777677	0.0004958547289752721	0.0	0.38359821831117447	0.08945211393478779	0.22349014558385577	0.22353964817981867	0.0	0.05006149356538501	0.362974202624675	0.0	0.22353964817981867	0.22108264992139373	0.23817440750591864	0.0	0.0	0.08942285261317422	0.0	0.0	0.022988744061373828	0.011494372030686914	0.011494372030686914	0.011494372030686914	0.011494372030686914	0.011494372030686914	0.011494372030686914	0.011494372030686914	0.011494372030686914	0.011494372030686914	0.011494372030686914	0.011494372030686914	0.011494372030686914	0.011494372030686914	0.011494372030686914	0.011494372030686914	0.011494372030686914	0.011494372030686914	0.011494372030686914	0.011494372030686914	0.011494372030686914	0.011494372030686914	0.011494372030686914	0.011494372030686914	0.011494372030686914	0.011494372030686914	0.011494372030686914	0.011494372030686914	0.011494372030686914	0.011494372030686914
0.06701114076834759	0.05275890789460424	0.04947559953422575	0.044292138771377894	0.040910818259827515	0.04515478777954756	0.05565495185553609	0.04959548980322035	0.055293995301413275	0.04642764729516803	0.0467785615674146	0.055531601740615555	0.04762049125029993	0.041548446208810194	0.06759429289298174	0.04461327040005263	0.044535164943328966	0.047214001100984095	0.037361440896146014	0.05454699233928227	0.053253860913545406	0.06024521004663438	0.05806433096476077	0.05178378107347798	0.038867897771163805	0.05123698577438201	0.04875322402235744	0.04557231885778438	0.04327416486954706	0.04442324186366572	0.04442324186366572	0.04442324186366572	0.04442324186366572	0.04442324186366572	0.04442324186366572	0.04442324186366572	0.04442324186366572	0.04442324186366572	0.04442324186366572	0.04442324186366572	0.04442324186366572	0.04442324186366572	0.04442324186366572	0.04442324186366572	0.04442324186366572	0.04442324186366572	0.04442324186366572	0.04442324186366572	0.04442324186366572	0.04442324186366572
0.06356911547150432	0.07319632580598781	0.05299541673218222	0.05398734724999236	0.048930986475535336	0.04682321480200321	0.06013386603806532	0.06562307080722869	0.04946301314787213	0.04702615638824898	0.053698676978388094	0.052770983185189246	0.061600835990074654	0.04980011767270133	0.05209524385842414	0.06071844425362758	0.043753999849139295	0.06284707142624205	0.05445054002920151	0.04755962434141434	0.06906904253029293	0.06081855447388803	0.06440895269909874	0.05089748869195007	0.060666263620895	0.056494709748242035	0.06782478233341233	0.048106923598768295	0.05376455847997068	0.04703576647617942	0.06068087822656026	0.07596552304882269	0.060774451492956925	0.06202937915011419	0.060649808278947434	0.06133959371453081	0.06133959371453081	0.06133959371453081	0.06133959371453081	0.06133959371453081	0.06133959371453081	0.06133959371453081	0.06133959371453081	0.06133959371453081	0.06133959371453081	0.06133959371453081	0.06133959371453081	0.06133959371453081	0.06133959371453081	0.06133959371453081
0.04533855320902343	0.03619919365125768	0.026757420016156632	0.04041322761358284	0.035969796645853376	0.030210829143201227	0.03634921445092239	0.031320536722588575	0.032858486339575194	0.033146643064467664	0.03333601859681704	0.04214407471075929	0.03305060517357925	0.03618511573763796	0.03524370473712572	0.04125461940703179	0.03376322040878344	0.03660138968062615	0.027887171446555534	0.045718378748206986	0.033292875422998296	0.04270936954137263	0.039733097713975755	0.03968951794838552	0.04547714714714119	0.03424959212871302	0.0415876736186387	0.031960940689586284	0.032684106744691716	0.028634848899986458	0.036842426303237606	0.034579383068539464	0.033888131954425395	0.032725428191792486	0.04165555687553581	0.028124692990517078	0.03190195794887536	0.03254897778074566	0.0301590301929701	0.031086729296172018	0.030622879744571056	0.030622879744571056	0.030622879744571056	0.030622879744571056	0.030622879744571056	0.030622879744571056	0.030622879744571056	0.030622879744571056	0.030622879744571056	0.030622879744571056
0.054487514357553134	0.0441746787498306	0.048099275445881835	0.04048025227449894	0.03797727700368684	0.04742867273143146	0.0360345507650196	0.043508085693114755	0.049071396483330594	0.04595947629475072	0.047714442486543246	0.055106317049540346	0.034242413584988765	0.04784408494953289	0.04544318483842458	0.04693967951294187	0.0486892369994775	0.04781475404967197	0.055263439585848895	0.03997886155258002	0.04461221645516478	0.038924242633814936	0.04533144418735943	0.042000316675735797	0.04810430303014935	0.04505230985294257	0.04505230985294257	0.04505230985294257	0.04505230985294257	0.04505230985294257	0.04505230985294257	0.04505230985294257	0.04505230985294257	0.04505230985294257	0.04505230985294257	0.04505230985294257	0.04505230985294257	0.04505230985294257	0.04505230985294257	0.04505230985294257	0.04505230985294257	0.04505230985294257	0.04505230985294257	0.04505230985294257	0.04505230985294257	0.04505230985294257	0.04505230985294257	0.04505230985294257	0.04505230985294257	0.04505230985294257
0.05709857837851474	0.04626849651686501	0.05216552766113216	0.040405546663400245	0.045779821096187764	0.035135290648375964	0.04665183054418797	0.04480251189583601	0.033160423575240426	0.04810428687792164	0.04322501572919252	0.03409820592046148	0.037018008640296654	0.04201320370595706	0.0369458860124539	0.0292148337133908	0.03776355260571452	0.041661067906073074	0.034583601799689334	0.04403118795014173	0.04208754929148729	0.0379111540830494	0.03548563856040171	0.034261972175645986	0.03340664100296353	0.03942698853510077	0.03793355614686776	0.04282821965750405	0.046474055232607635	0.04443141704456957	0.040747185268426564	0.04258930115649807	0.04258930115649807	0.04258930115649807	0.04258930115649807	0.04258930115649807	0.04258930115649807	0.04258930115649807	0.04258930115649807	0.04258930115649807	0.04258930115649807	0.04258930115649807	0.04258930115649807	0.04258930115649807	0.04258930115649807	0.04258930115649807	0.04258930115649807	0.04258930115649807	0.04258930115649807	0.04258930115649807
0.15421280055331218	0.06805504767262285	0.16804652595622985	0.18642547786388583	0.1721347024994908	0.17718794967968082	0.12653998507380246	0.19365699750700952	0.09630200788269438	0.11995432180758711	0.12934332675441362	0.20777766720271934	0.08747528859607066	0.1293460873888994	0.12390170552265546	0.1438165731620914	0.193524542104161	0.12228337460336211	0.1654348209063964	0.28331584649450486	0.1179161011323381	0.164337637076798	0.20127211214326235	0.23400515928775403	0.19692228307157048	0.0	0.09846114153578524	0.09846114153578524	0.09846114153578524	0.09846114153578524	0.09846114153578524	0.09846114153578524	0.09846114153578524	0.09846114153578524	0.09846114153578524	0.09846114153578524	0.09846114153578524	0.09846114153578524	0.09846114153578524	0.09846114153578524	0.09846114153578524	0.09846114153578524	0.09846114153578524	0.09846114153578524	0.09846114153578524	0.09846114153578524	0.09846114153578524	0.09846114153578524	0.09846114153578524	0.09846114153578524
0.033797301481492924	0.029710675142034827	0.03328752471968808	0.03336690145424585	0.031492173175988056	0.0348992566627985	0.03046254723466899	0.027006738736764794	0.03397411065639325	0.03097777619796813	0.03806909369808392	0.027838315412268163	0.029611092928960105	0.03371285100774113	0.03241202182874562	0.02831894467498577	0.039140410922598845	0.029995534605957504	0.03797767382665295	0.029013146287092468	0.024982091870307453	0.041978531278246196	0.03218630920487738	0.03708242024156179	0.03708242024156179	0.03708242024156179	0.03708242024156179	0.03708242024156179	0.03708242024156179	0.03708242024156179	0.03708242024156179	0.03708242024156179	0.03708242024156179	0.03708242024156179	0.03708242024156179	0.03708242024156179	0.03708242024156179	0.03708242024156179	0.03708242024156179	0.03708242024156179	0.03708242024156179	0.03708242024156179	0.03708242024156179	0.03708242024156179	0.03708242024156179	0.03708242024156179	0.03708242024156179	0.03708242024156179	0.03708242024156179	0.03708242024156179
0.037201293796625554	0.048078101183823656	0.03424500198917771	0.03156899766615379	0.02065595096271667	0.0011034451076503207	0.02131263962734999	0.03692113970470004	0.020654421760170658	0.042505342954400255	0.008264277361258968	0.03407410970296445	0.03591617300145511	0.04476701946378586	0.02128259766111461	0.03592455726500895	0.01986919835675737	0.03459334322791231	0.03409022345726378	0.028701616268366942	0.07499028462118973	0.03473928841838298	0.024070941637498795	0.0332886519889085	0.008265730459868972	0.020691898290431655	0.025080972175352573	0.020029533020724827	0.03830213501866905	0.03374721452868027	0.07426726708015968	0.05400724080441997	0.05400724080441997	0.05400724080441997	0.05400724080441997	0.05400724080441997	0.05400724080441997	0.05400724080441997	0.05400724080441997	0.05400724080441997	0.05400724080441997	0.05400724080441997	0.05400724080441997	0.05400724080441997	0.05400724080441997	0.05400724080441997	0.05400724080441997	0.05400724080441997	0.05400724080441997	0.05400724080441997
0.06490284498971491	0.051959415710104845	0.08832994849883848	0.0	0.01163883959374215	0.046626251779042185	0.0872066764529095	0.07459332930455641	0.06492082467531743	0.04999527649729178	0.07254958558523823	0.045665681467297096	0.09453451686133824	0.046626251779042185	0.08465306803634326	0.07246916801113315	0.0	0.046626251779042185	0.0	0.060862523758952146	0.07246916801113315	0.051970924611115424	0.05548023721174913	0.0	0.0	0.052108521768338814	0.051970924611115424	0.0	0.0	0.0053446728320732375	0.051855642919713146	0.051970924611115424	0.0019756481138236527	0.04033208501737327	0.0001152816914022748	0.13246274545515402	0.07238865639262942	0.0692945661481539	0.07084161127039165	0.07084161127039165	0.07084161127039165	0.07084161127039165	0.07084161127039165	0.07084161127039165	0.07084161127039165	0.07084161127039165	0.07084161127039165	0.07084161127039165	0.07084161127039165	0.07084161127039165
0.12902568504327794	0.1379629136401531	0.0974769088579346	0.07154980083553672	0.09559299016086713	0.09274684574896781	0.09345468219845846	0.09531655759461742	0.08604640674885275	0.13144326441559595	0.07728180179750538	0.09943078654162064	0.09314934924563142	0.07614018289911678	0.06692676716278986	0.14592389839264525	0.06934313383819982	0.06245829067635529	0.07183538661525828	0.07899527884567506	0.05851177351991424	0.07085390096293638	0.10023566226157093	0.08603493048459157	0.10706119332513944	0.07284585729468661	0.08636833269647692	0.05686865986339283	0.11843151557316746	0.10386061750649633	0.10016727593109936	0.07325082476326256	0.15459089490882272	0.09803140609206086	0.08698351266913797	0.09470712122043792	0.06240523336585365	0.06272684382862218	0.04839839419584935	0.051265632407288375	0.1412497212836879	0.07501009688873585	0.10769046191055692	0.07015083660762399	0.08892064925909046	0.08892064925909046	0.08892064925909046	0.08892064925909046	0.08892064925909046	0.08892064925909046
0.05816198286702994	0.0488934599253486	0.04413267923065296	0.03529929860925282	0.03996180086563602	0.05201144560331239	0.033959052524171245	0.03398545919648608	0.027107003931276408	0.033817877991055734	0.042458492234083024	0.043229398898997184	0.03566298397629814	0.032328119572435504	0.04332442136704784	0.04546301412328444	0.031122151093592478	0.03537849413720428	0.02615952332673547	0.06499384803639503	0.0001714268226697929	0.03160933469120788	0.04279862936145643	0.03548319374263393	0.04304277864202357	0.042906921655146445	0.02167815008694695	0.045434676270293115	0.03507510967662346	0.02383343826918711	0.030459191279789653	0.04459865812072884	0.030317798682453313	0.03460345709914164	0.0261802399061032	0.017690180203305258	0.0403008203994846	0.04795633077529093	0.04918734559429025	0.04696678922803879	0.05414364552313657	0.06755460300225956	0.058237851600370955	0.0644683613385826	0.05060663788798046	0.057537499613281536	0.057537499613281536	0.057537499613281536	0.057537499613281536	0.057537499613281536
0.12065690384936284	0.06505774121090803	0.061942592833676216	0.08017112179472538	0.04574394909615777	0.07040725130448411	0.08065188390043886	0.06981893545641427	0.06298682537586855	0.05829909271304512	0.06478612094539381	0.05971385970375097	0.07529487905937976	0.1117592094380309	0.0951621691829519	0.058709179628394545	0.03238957259081232	0.07162707844551502	0.0974686687053112	0.03975288189074119	0.09537897289484497	0.07554651801377867	0.051285652764569464	0.07009207849665369	0.04492110203348786	0.07073491694049423	0.05726011998397601	0.07188711475155411	0.04195977442434286	0.07165893761752248	0.04701189612463644	0.04339589053680578	0.07980548043620202	0.06198218737817742	0.0710366087306598	0.04993309849008715	0.05917221835540284	0.04901264836298417	0.09288290559771388	0.07094777698034901	0.07094777698034901	0.07094777698034901	0.07094777698034901	0.07094777698034901	0.07094777698034901	0.07094777698034901	0.07094777698034901	0.07094777698034901	0.07094777698034901	0.07094777698034901
0.0012253520103063696	0.1202274029116684	0.1282460394844124	0.15283998279542013	0.13448501652882436	0.08041006339073803	0.15023533021189384	0.1156180854289217	0.19857611773059605	0.15709710157975887	0.15709710157975887	0.15709710157975887	0.15709710157975887	0.15709710157975887	0.15709710157975887	0.15709710157975887	0.15709710157975887	0.15709710157975887	0.15709710157975887	0.15709710157975887	0.15709710157975887	0.15709710157975887	0.15709710157975887	0.15709710157975887	0.15709710157975887	0.15709710157975887	0.15709710157975887	0.15709710157975887	0.15709710157975887	0.15709710157975887	0.15709710157975887	0.15709710157975887	0.15709710157975887	0.15709710157975887	0.15709710157975887	0.15709710157975887	0.15709710157975887	0.15709710157975887	0.15709710157975887	0.15709710157975887	0.15709710157975887	0.15709710157975887	0.15709710157975887	0.15709710157975887	0.15709710157975887	0.15709710157975887	0.15709710157975887	0.15709710157975887	0.15709710157975887	0.15709710157975887
0.0	0.0	0.0	0.0	0.0	0.0	0.0	0.04574526714631066	0.0	0.06578108093915945	0.10050174821052713	0.0	0.0	0.0	0.044006284216331425	0.0005028013715905009	0.027439741115163785	0.0	0.0642141799607623	0.04574526714631066	0.05497972355353648	0.05497972355353648	0.05497972355353648	0.05497972355353648	0.05497972355353648	0.05497972355353648	0.05497972355353648	0.05497972355353648	0.05497972355353648	0.05497972355353648	0.05497972355353648	0.05497972355353648	0.05497972355353648	0.05497972355353648	0.05497972355353648	0.05497972355353648	0.05497972355353648	0.05497972355353648	0.05497972355353648	0.05497972355353648	0.05497972355353648	0.05497972355353648	0.05497972355353648	0.05497972355353648	0.05497972355353648	0.05497972355353648	0.05497972355353648	0.05497972355353648	0.05497972355353648	0.05497972355353648
0.0	0.07593946064137926	0.079468947549864	0.07094134125044815	0.05308073560165438	0.0054588054301413745	0.0	0.05308073560165438	0.1470664982176305	0.0532212710717613	0.05308073560165438	0.0	0.041193354882371205	0.0	0.0011668558664301963	0.05308073560165438	0.05305705916267733	0.051062898590739425	0.07261676431453479	0.0	0.04779451398283778	0.0	0.011887380719283188	0.052484346419960116	0.05308073560165438	0.06164937072897981	0.0524973076684393	0.08308518557433016	0.0054588054301413745	0.05308073560165438	0.08952540407948352	0.05308073560165438	0.07130306984056896	0.07130306984056896	0.07130306984056896	0.07130306984056896	0.07130306984056896	0.07130306984056896	0.07130306984056896	0.07130306984056896	0.07130306984056896	0.07130306984056896	0.07130306984056896	0.07130306984056896	0.07130306984056896	0.07130306984056896	0.07130306984056896	0.07130306984056896	0.07130306984056896	0.07130306984056896
0.0582429675008525	0.036782930917009474	0.04749644941910643	0.035606667845502045	0.03802343899852184	0.048649481812307944	0.04233222821276955	0.042198437103321745	0.03507700469122272	0.03447701634255384	0.03379361251319437	0.034768619490597404	0.03356439717917438	0.051929837450717525	0.034421328986821015	0.04488232958299828	0.04419525990362769	0.04643093227224706	0.046930194986346103	0.04203435260497807	0.058562755957485585	0.044707062835983066	0.04144737341001526	0.04307721812299916	0.04307721812299916	0.04307721812299916	0.04307721812299916	0.04307721812299916	0.04307721812299916	0.04307721812299916	0.04307721812299916	0.04307721812299916	0.04307721812299916	0.04307721812299916	0.04307721812299916	0.04307721812299916	0.04307721812299916	0.04307721812299916	0.04307721812299916	0.04307721812299916	0.04307721812299916	0.04307721812299916	0.04307721812299916	0.04307721812299916	0.04307721812299916	0.04307721812299916	0.04307721812299916	0.04307721812299916	0.04307721812299916	0.04307721812299916
0.10241605450291805	0.11017543407573903	0.08141361316235043	0.08417002852072482	0.10571039721224845	0.09249627490810769	0.08752159794440073	0.09494336233825873	0.1025746895188108	0.08372725856195513	0.06706152991065233	0.07539439423630373	0.07539439423630373	0.07539439423630373	0.07539439423630373	0.07539439423630373	0.07539439423630373	0.07539439423630373	0.07539439423630373	0.07539439423630373	0.07539439423630373	0.07539439423630373	0.07539439423630373	0.07539439423630373	0.07539439423630373	0.07539439423630373	0.07539439423630373	0.07539439423630373	0.07539439423630373	0.07539439423630373	0.07539439423630373	0.07539439423630373	0.07539439423630373	0.07539439423630373	0.07539439423630373	0.07539439423630373	0.07539439423630373	0.07539439423630373	0.07539439423630373	0.07539439423630373	0.07539439423630373	0.07539439423630373	0.07539439423630373	0.07539439423630373	0.07539439423630373	0.07539439423630373	0.07539439423630373	0.07539439423630373	0.07539439423630373	0.07539439423630373
0.06079871861520621	0.06789027320744052	0.05329925802350987	0.08660854296031323	0.06265928500218158	0.05777563066444286	0.06018109023138126	0.05066189642715594	0.07065222504289971	0.06412219899823687	0.07232974142650339	0.060803139558504145	0.058380683639224634	0.06347434384081635	0.059963223505556586	0.06658534500075039	0.05277867483581281	0.04763199257278246	0.046787313726556444	0.057294739125553065	0.06186558459248937	0.0694414599569037	0.04910793868469576	0.0607606621564787	0.06056443914667162	0.06407282217719706	0.04988522799929791	0.05538593751811811	0.052635582758708006	0.052635582758708006	0.052635582758708006	0.052635582758708006	0.052635582758708006	0.052635582758708006	0.052635582758708006	0.052635582758708006	0.052635582758708006	0.052635582758708006	0.052635582758708006	0.052635582758708006	0.052635582758708006	0.052635582758708006	0.052635582758708006	0.052635582758708006	0.052635582758708006	0.052635582758708006	0.052635582758708006	0.052635582758708006	0.052635582758708006	0.052635582758708006
0.029199390160611998	0.053836406551494895	0.033639623093082584	0.08578402528815063	0.024181008677151363	0.06761825949258779	0.054397983341382086	0.03379128039840277	0.06528251876791026	0.04641394591964628	0.09376178255502003	0.07589579072071534	0.02459707152694984	0.03349834209207069	0.009676325255315116	0.08287678159937292	0.030092818985524888	0.025100237352431654	0.09113143583970464	0.054079363778627626	0.07530724288687135	0.059883431676291704	0.07001470661355597	0.04627881021113632	0.0559818726117458	0.02573355147348664	0.060240750595457825	0.04991990867171009	0.05041398344689083	0.06627577166689395	0.055378832416642376	0.05261771985022759	0.053998276133434976	0.053998276133434976	0.053998276133434976	0.053998276133434976	0.053998276133434976	0.053998276133434976	0.053998276133434976	0.053998276133434976	0.053998276133434976	0.053998276133434976	0.053998276133434976	0.053998276133434976	0.053998276133434976	0.053998276133434976	0.053998276133434976	0.053998276133434976	0.053998276133434976	0.053998276133434976
0.06733322019380436	0.035188251562258015	0.04495700025895586	0.05517347208368925	0.07809791514386519	0.04007476137194251	0.08994384462904689	0.06846761721371415	0.047057955473858035	0.04639977268222106	0.06913441091526314	0.05235017379874022	0.05417235788085183	0.03610633627924458	0.05778842255934707	0.100707471633981	0.02131199473393453	0.06573369822238048	0.053721308292310824	0.04457048245237505	0.057238591362941606	0.07731468794542565	0.071038696785937	0.05363174931351677	0.044271002649941014	0.06805857153569342	0.06731686190574622	0.06305997083175277	0.0968772372833035	0.054773702562240636	0.05890362124523113	0.08122010815546875	0.06424595258806408	0.08488624772698378	0.1189912863230355	0.08091277710990083	0.09995203171646816	0.09995203171646816	0.09995203171646816	0.09995203171646816	0.09995203171646816	0.09995203171646816	0.09995203171646816	0.09995203171646816	0.09995203171646816	0.09995203171646816	0.09995203171646816	0.09995203171646816	0.09995203171646816	0.09995203171646816
0.05023009460220437	0.05831851641220786	0.04437816818808269	0.05892769934095641	0.06015592622351809	0.07241525296078588	0.0625293258136179	0.05867595516127737	0.05202806919474384	0.049629481763571445	0.0444938222185729	0.057356745483144914	0.054403145669020284	0.05533713334648819	0.06297774845832169	0.05408589974513052	0.06202920746019302	0.04246695077452812	0.052836338396789875	0.048302397276258	0.05180405480602402	0.04547922986471583	0.04957494368836005	0.03888083423074632	0.0515171351867328	0.05208551549028987	0.05215854258025232	0.05354457527909849	0.05040819371839382	0.050169706348959266	0.04079515442102511	0.04548243038499219	0.04548243038499219	0.04548243038499219	0.04548243038499219	0.04548243038499219	0.04548243038499219	0.04548243038499219	0.04548243038499219	0.04548243038499219	0.04548243038499219	0.04548243038499219	0.04548243038499219	0.04548243038499219	0.04548243038499219	0.04548243038499219	0.04548243038499219	0.04548243038499219	0.04548243038499219	0.04548243038499219
0.0606876211915099	0.04448001625980094	0.06449026164490931	0.06099137782762367	0.031071692587288376	0.038467348543848236	0.04134270208199953	0.04898054265612856	0.06655792733749583	0.05372544124032169	0.048397107542384354	0.07943934508724598	0.07097720886305439	0.08120090024660183	0.039790280963922134	0.060904965839239884	0.04386940004835555	0.07109200732300588	0.050282751474364305	0.04972765462139892	0.0672227047993219	0.06278663647541867	0.05504216959414592	0.04503162643892823	0.06153008982421381	0.06074645506085978	0.04287479206924316	0.05393904132901254	0.06356330395699714	0.06172564778599249	0.05000645770301031	0.05143960134778508	0.057783085658153925	0.03167355391081558	0.047962662069259726	0.0553217344438827	0.05216250223907034	0.05374211834147652	0.05374211834147652	0.05374211834147652	0.05374211834147652	0.05374211834147652	0.05374211834147652	0.05374211834147652	0.05374211834147652	0.05374211834147652	0.05374211834147652	0.05374211834147652	0.05374211834147652	0.05374211834147652
0.0	0.022741170978499717	0.0	0.0	0.021876676996797406	0.0	0.0	0.0	0.06715888412828401	0.09714621695257156	0.040203720821604595	0.022739487402825942	0.04698793923147358	0.060497425570025694	0.05468955121353373	0.0008644939817023179	0.0441506566373823	0.03399875829188132	0.03159000983972718	0.048895199611110114	0.044744988476214526	0.024552316422949992	0.09148386512779104	0.06631665670748389	0.05736838549192817	0.08239472060430755	0.025719014374042694	0.07421046985071128	0.04648245973814235	0.05739040656244607	0.08952058977940233	0.0	0.044760294889701166	0.044760294889701166	0.044760294889701166	0.044760294889701166	0.044760294889701166	0.044760294889701166	0.044760294889701166	0.044760294889701166	0.044760294889701166	0.044760294889701166	0.044760294889701166	0.044760294889701166	0.044760294889701166	0.044760294889701166	0.044760294889701166	0.044760294889701166	0.044760294889701166	0.044760294889701166
0.022621987876974316	0.043348425269044165	0.05196534841941	0.05387513927842452	0.05991206347548292	0.03364307694406044	0.0675859762685516	0.07245176816145502	0.07245176816145502	0.04335163467974841	0.049725819850875125	0.043337820355966686	0.0815371349786468	0.061857321304253296	0.06424340119705514	0.026003949845276833	0.0	0.03364307694406044	0.0336266086753712	0.0	0.055780423139262125	0.041703644463543965	0.06047077467720219	0.0	9.616241789675652e-05	0.043351634679748396	0.03364307694406044	0.07588839186360294	0.04673541895384478	0.060242154116920264	0.060232756670146215	0.060237455393533236	0.060237455393533236	0.060237455393533236	0.060237455393533236	0.060237455393533236	0.060237455393533236	0.060237455393533236	0.060237455393533236	0.060237455393533236	0.060237455393533236	0.060237455393533236	0.060237455393533236	0.060237455393533236	0.060237455393533236	0.060237455393533236	0.060237455393533236	0.060237455393533236	0.060237455393533236	0.060237455393533236
0.0818101703112379	0.030676159099742136	0.024605165139506356	0.038575983791872506	0.02190694311316799	0.04810170479688876	0.03470598259637741	0.04306666621845808	0.016783388748409574	0.034838606756495846	0.03629264173035124	0.029862408334007624	0.04783442840946461	0.030973197935129926	0.02360466361225301	0.034284767684447534	0.02467901745868566	0.03276543892989899	0.02442402670020982	0.029762113558547146	0.01716939102707876	0.03245061781716781	0.02771583077376567	0.03744973780309372	0.032284478953703295	0.027243689914383227	0.03443626466093667	0.06614713591350911	0.03631311649588522	0.03271675053557596	0.02673972518894307	0.04668354885315401	0.029382428777081145	0.027357377858684112	0.029675266536342136	0.06607955654402903	0.037266034648103206	0.03679790932877439	0.04899685499147375	0.08003619804334701	0.06451652651741037	0.06451652651741037	0.06451652651741037	0.06451652651741037	0.06451652651741037	0.06451652651741037	0.06451652651741037	0.06451652651741037	0.06451652651741037	0.06451652651741037
0.04733297388050323	0.03430395921047948	0.032640113508526754	0.028908806538707057	0.04467451396808519	0.023226833505084202	0.03719230221987472	0.031652358990648985	0.025093686579143726	0.03225667272950051	0.03558218692935324	0.022327335940713216	0.029970591094664878	0.023689705446722293	0.030099139744616987	0.030822054772596485	0.03005873552380643	0.03794514641394739	0.03272817837482611	0.025221381038553585	0.03492035244199127	0.019164912545785943	0.02703098349812414	0.025787455816575044	0.032250303862984685	0.01989224495696959	0.031044662389654185	0.03891127629658435	0.024082544186051755	0.01791351627681382	0.033450054547543094	0.020533970244768687	0.039042607543584004	0.024576921769066035	0.026765496889664307	0.02567120932936517	0.02567120932936517	0.02567120932936517	0.02567120932936517	0.02567120932936517	0.02567120932936517	0.02567120932936517	0.02567120932936517	0.02567120932936517	0.02567120932936517	0.02567120932936517	0.02567120932936517	0.02567120932936517	0.02567120932936517	0.02567120932936517
0.06281002884799892	0.06090948867154848	0.05246502078775501	0.0543848719642973	0.043653510227736024	0.07051213754642614	0.04234410160217425	0.0682692378154928	0.042611788721532665	0.06138026316544347	0.05546378298208143	0.061634123271065835	0.04683481566081319	0.0547363415926019	0.03731633062599484	0.04650865797395898	0.04002807215121571	0.060286919327156546	0.0483985259128744	0.039343230438895385	0.04753492535093464	0.0713665052838858	0.05700227351160562	0.05737007634698043	0.037637834106996705	0.041714623318178295	0.06425866476865379	0.056862630442858705	0.05270439937527041	0.050670891930562824	0.05168764565291662	0.05168764565291662	0.05168764565291662	0.05168764565291662	0.05168764565291662	0.05168764565291662	0.05168764565291662	0.05168764565291662	0.05168764565291662	0.05168764565291662	0.05168764565291662	0.05168764565291662	0.05168764565291662	0.05168764565291662	0.05168764565291662	0.05168764565291662	0.05168764565291662	0.05168764565291662	0.05168764565291662	0.05168764565291662
0.07361362753944407	0.08416862268387558	0.12603299409807878	0.11755277250619013	0.0	0.050932890351400806	0.08324966063818089	0.0	0.08426055985744214	0.13938141582644392	0.084174854321517	0.050482314875710546	0.11113068676245313	0.09665228162961835	0.0001867163159465731	0.0	0.08417485432151697	0.0	0.10719699716014575	0.08957930479148134	0.08957930479148134	0.08737471834964544	0.08324966063818087	0.03368359358405879	0.08108021564684918	0.11697078055455618	0.0	0.0001867163159465731	0.0	0.003300142595576207	0.08416862268387558	0.0	0.0	0.07551833992616384	0.0	0.03775916996308192	0.03775916996308192	0.03775916996308192	0.03775916996308192	0.03775916996308192	0.03775916996308192	0.03775916996308192	0.03775916996308192	0.03775916996308192	0.03775916996308192	0.03775916996308192	0.03775916996308192	0.03775916996308192	0.03775916996308192	0.03775916996308192
0.03732684894084917	0.04605474009877282	0.040127029852282045	0.03863713931579735	0.05253502416559064	0.02987477882517903	0.04043584109890527	0.024207950227650214	0.04208476372387945	0.03995465135865441	0.025475843600191513	0.028343035754501755	0.029598062849374787	0.03212180356145829	0.02526353536424736	0.037807325933786204	0.015663721638206615	0.032996321200104504	0.025240621861079178	0.03194151647530715	0.03054110334918869	0.0453745857692449	0.015265911791230685	0.023382578907695867	0.023657181272166695	0.031902349949058766	0.024305576077490555	0.038015346195861374	0.02194626155441254	0.029236449000161507	0.016430375624837682	0.027770632592553066	0.023128564726223325	0.020160242948262765	0.029893605316471054	0.025026924132366908	0.025026924132366908	0.025026924132366908	0.025026924132366908	0.025026924132366908	0.025026924132366908	0.025026924132366908	0.025026924132366908	0.025026924132366908	0.025026924132366908	0.025026924132366908	0.025026924132366908	0.025026924132366908	0.025026924132366908	0.025026924132366908
0.0486556473536863	0.08510103672857194	0.06022340824225425	0.057614804468523836	0.05870952685992737	0.048044755434582705	0.06664973179176677	0.0596890108067358	0.05498836647015743	0.06531834491987082	0.074756663925407	0.08908732772008351	0.05618006538965887	0.04786453727045557	0.06425838115934455	0.05637884054045876	0.060911246788215336	0.06713391007369544	0.0560803149533459	0.0771012715089679	0.06645354130227239	0.07825184053275391	0.07167851914365969	0.057297867448604295	0.06338074895700678	0.06853238953179229	0.06137392087056801	0.09535315230438975	0.07805847003462024	0.06355829841369012	0.05989320955440675	0.06172575398404845	0.06172575398404845	0.06172575398404845	0.06172575398404845	0.06172575398404845	0.06172575398404845	0.06172575398404845	0.06172575398404845	0.06172575398404845	0.06172575398404845	0.06172575398404845	0.06172575398404845	0.06172575398404845	0.06172575398404845	0.06172575398404845	0.06172575398404845	0.06172575398404845	0.06172575398404845	0.06172575398404845
0.054038324323913874	0.05180297962984065	0.05610440245246509	0.047565948542242414	0.038365884649321676	0.0453210116083108	0.041307094932802865	0.04831529182388332	0.05756333372826846	0.04567562370151217	0.04538038231820495	0.04872346372059724	0.04752463791838245	0.048568203121794634	0.05479355869460435	0.04776707919361603	0.050719454695744993	0.04481519971011785	0.06381186801699994	0.03882523320639341	0.04688611923990189	0.052085034199222356	0.04293071987971436	0.06499025288345463	0.04792302065303873	0.06755292687299173	0.039343221151585804	0.04583925651390405	0.03582560273534758	0.040844213632692944	0.04937805912283816	0.044516134979951355	0.046947097051394764	0.046947097051394764	0.046947097051394764	0.046947097051394764	0.046947097051394764	0.046947097051394764	0.046947097051394764	0.046947097051394764	0.046947097051394764	0.046947097051394764	0.046947097051394764	0.046947097051394764	0.046947097051394764	0.046947097051394764	0.046947097051394764	0.046947097051394764	0.046947097051394764	0.046947097051394764
0.039016982786653234	0.03230174077431587	0.04017575104279174	0.022619674761131196	0.029588152541099488	0.022955793131517722	0.026713055503824072	0.0355906296036417	0.03105829314104048	0.02601480998234618	0.02155192843824422	0.02976020994260305	0.03226910680152726	0.0221909906913168	0.030364789959091296	0.031589592243536094	0.021865911890018293	0.032606536550256957	0.03305399605209018	0.033687322509332145	0.030052967617528698	0.030749672617005834	0.023670435874177755	0.023247727287880767	0.042594166840951075	0.034152873055718194	0.03168232645080417	0.03291759975326118	0.03291759975326118	0.03291759975326118	0.03291759975326118	0.03291759975326118	0.03291759975326118	0.03291759975326118	0.03291759975326118	0.03291759975326118	0.03291759975326118	0.03291759975326118	0.03291759975326118	0.03291759975326118	0.03291759975326118	0.03291759975326118	0.03291759975326118	0.03291759975326118	0.03291759975326118	0.03291759975326118	0.03291759975326118	0.03291759975326118	0.03291759975326118	0.03291759975326118
0.04270637184349826	0.028593795761112168	0.034050709675407714	0.022812401924360178	0.02453249525159275	0.03662620495349139	0.023310761642232822	0.03703673823585616	0.029743255419026327	0.03459133105529497	0.03052797823527073	0.027856626152066754	0.029612822849367233	0.030033785093440426	0.022997546361023108	0.025236875001986292	0.02247215799288702	0.021962501913583975	0.026639686902271607	0.02800168027028277	0.02902646873141657	0.025474117688948413	0.02929257310784565	0.03006059639717232	0.028486288154269863	0.01659975743540013	0.018330845948195323	0.021599147909101207	0.027480488620431853	0.03216227666455269	0.031712897457842656	0.02859222353360344	0.0176620762256826	0.026942530505359642	0.027981310506985213	0.02648080577403604	0.019749168649466915	0.022337613212800433	0.025692394079426445	0.03608062535581141	0.024024618229174056	0.042413197518824934	0.02449971466600949	0.03115310077627281	0.02427950782599441	0.02842900172814739	0.02560979489494941	0.027019398311548398	0.027019398311548398	0.027019398311548398
0.2166627581140495	0.25728142374025803	0.2568992670721937	0.10479035769758056	0.24079443617452487	0.21839365560306417	0.20061260116336868	0.1604618919725836	0.1650614716253585	0.1784412220174946	0.11406399723895311	0.27136161569087025	0.1592293343211351	0.1592202402979233	0.10270455465966831	0.09150006234759672	0.2255866487504299	0.16818980220070218	0.16036736548320688	0.16435541239732676	0.24104380448676038	0.3458117746050012	0.2406479430227659	0.1860707792115458	0.2560941946276102	0.2603871516228726	0.2895229787541706	0.18237885079854718	0.3002349856177745	0.24122685367557065	0.2731706081235512	0.3101953465966099	0.20615697476183673	0.2581761606792233	0.2581761606792233	0.2581761606792233	0.2581761606792233	0.2581761606792233	0.2581761606792233	0.2581761606792233	0.2581761606792233	0.2581761606792233	0.2581761606792233	0.2581761606792233	0.2581761606792233	0.2581761606792233	0.2581761606792233	0.2581761606792233	0.2581761606792233	0.2581761606792233
0.3882226683528245	0.002303018489650047	0.18154234295369862	0.39809726691335034	0.3967960719848526	0.3821943564523983	0.5018784362290138	0.3602354299764521	0.37828365338374603	0.22361328745187325	0.35944851892673907	0.558555809139837	0.2778857556218614	0.4335918230985554	0.2095304468217259	0.3536323912307076	0.3438095011068299	0.39604397761465415	0.37672974180602775	0.45300384394981774	0.45929691537645684	0.3278447993487952	0.4673544233374351	0.4246865396626785	0.37036246273256324	0.4095441592933933	0.4625981371992752	0.4579329606845916	0.022780708218273448	0.5047390595782649	0.42230402117838656	0.3616282719348222	0.39196614655660444	0.39196614655660444	0.39196614655660444	0.39196614655660444	0.39196614655660444	0.39196614655660444	0.39196614655660444	0.39196614655660444	0.39196614655660444	0.39196614655660444	0.39196614655660444	0.39196614655660444	0.39196614655660444	0.39196614655660444	0.39196614655660444	0.39196614655660444	0.39196614655660444	0.39196614655660444
0.031244478100997897	0.029086967584539363	0.03399208874930631	0.023136679204499307	0.02641644102876519	0.024253309797092476	0.025377398995949856	0.023197381580721193	0.030608726669162242	0.025353317281820578	0.028904016623551333	0.024135213632940716	0.036817543966439346	0.023154788551436642	0.026305685281238285	0.031161543394445892	0.023726814728683977	0.023336999763614225	0.029756563574694753	0.02639131789004949	0.02726432469683636	0.026827821293442924	0.026827821293442924	0.026827821293442924	0.026827821293442924	0.026827821293442924	0.026827821293442924	0.026827821293442924	0.026827821293442924	0.026827821293442924	0.026827821293442924	0.026827821293442924	0.026827821293442924	0.026827821293442924	0.026827821293442924	0.026827821293442924	0.026827821293442924	0.026827821293442924	0.026827821293442924	0.026827821293442924	0.026827821293442924	0.026827821293442924	0.026827821293442924	0.026827821293442924	0.026827821293442924	0.026827821293442924	0.026827821293442924	0.026827821293442924	0.026827821293442924	0.026827821293442924
0.040850377283022765	0.028805776632184334	0.02444595962121027	0.014780148897470346	0.019886657523357058	0.023474144239685316	0.020509990797753366	0.026344896117147184	0.017530385148272643	0.019469104381204493	0.020220639684853412	0.022089526381632935	0.017303437484613892	0.017087912590516827	0.021454489403843827	0.020120475970575195	0.025197178228980894	0.022879367789282994	0.023019737154800005	0.02077304043451379	0.016753980534721814	0.018335859815854175	0.01754492017528799	0.01754492017528799	0.01754492017528799	0.01754492017528799	0.01754492017528799	0.01754492017528799	0.01754492017528799	0.01754492017528799	0.01754492017528799	0.01754492017528799	0.01754492017528799	0.01754492017528799	0.01754492017528799	0.01754492017528799	0.01754492017528799	0.01754492017528799	0.01754492017528799	0.01754492017528799	0.01754492017528799	0.01754492017528799	0.01754492017528799	0.01754492017528799	0.01754492017528799	0.01754492017528799	0.01754492017528799	0.01754492017528799	0.01754492017528799	0.01754492017528799
0.031137577326192028	0.02724948939927754	0.022422456241410427	0.03509224673963167	0.03723740354930911	0.03033915420223697	0.02840966204819643	0.028030342953540625	0.02676632818743948	0.025552428363890697	0.0329194401124079	0.024613947844350247	0.03577079773181419	0.03129685188889515	0.031205672199599944	0.02646644964810129	0.022797664059610253	0.0273323464305218	0.022976455221856013	0.04119204701230394	0.024814115444578965	0.02469761673391961	0.02475586608924929	0.02475586608924929	0.02475586608924929	0.02475586608924929	0.02475586608924929	0.02475586608924929	0.02475586608924929	0.02475586608924929	0.02475586608924929	0.02475586608924929	0.02475586608924929	0.02475586608924929	0.02475586608924929	0.02475586608924929	0.02475586608924929	0.02475586608924929	0.02475586608924929	0.02475586608924929	0.02475586608924929	0.02475586608924929	0.02475586608924929	0.02475586608924929	0.02475586608924929	0.02475586608924929	0.02475586608924929	0.02475586608924929	0.02475586608924929	0.02475586608924929
0.023122290223867033	0.02099313511492564	0.028649981975029815	0.026533376013435018	0.022421936800217784	0.024105981581200118	0.02454108659496678	0.020717365112565406	0.01791215122894121	0.015316512587080507	0.029396704011912606	0.02660478180993039	0.01309590097398513	0.02849801390845518	0.02595258616299695	0.019356947711171895	0.03387303494685762	0.025253580696186776	0.02847048428319555	0.026862032489691167	0.026862032489691167	0.026862032489691167	0.026862032489691167	0.026862032489691167	0.026862032489691167	0.026862032489691167	0.026862032489691167	0.026862032489691167	0.026862032489691167	0.026862032489691167	0.026862032489691167	0.026862032489691167	0.026862032489691167	0.026862032489691167	0.026862032489691167	0.026862032489691167	0.026862032489691167	0.026862032489691167	0.026862032489691167	0.026862032489691167	0.026862032489691167	0.026862032489691167	0.026862032489691167	0.026862032489691167	0.026862032489691167	0.026862032489691167	0.026862032489691167	0.026862032489691167	0.026862032489691167	0.026862032489691167
[truncated: 6 more columns]
