# Supplementary material for: Neuronal tuning aligns dynamically with object and texture manifolds across the visual hierarchy
Source: Nat Neurosci. 2026 Mar 10;29(4):864–75. doi: 10.1038/s41593-026-02207-1 (PMC13061647; doi:10.1038/s41593-026-02207-1)
Supplement: Supplementary file 10 — Attribution data for time windows 5, 10, 20, 25 and 50 ms, for panel b. Time window specific evolution trajectory of time windows 10, 20, 25 and 50 ms, for panel c. [file 41593_2026_2207_MOESM10_ESM.zip › ExtendedFig4_Source_data/FigureExtended4C_src_normresp_wdw_150-175_BigGAN_mean.csv]

0	1	2	3	4	5	6	7	8	9	10	11	12	13	14	15	16	17	18	19	20	21	22	23	24	25	26	27	28	29	30	31	32	33	34	35	36	37	38	39	40	41	42	43	44	45	46	47	48	49
0.7695997363025603	0.6980966948418258	0.8244692032849315	0.6372422648326522	0.8134187948785254	0.7426737114663005	0.7091040523549267	0.8211677799347905	0.8363598008091875	0.8248885766963605	0.8481389169143496	0.9396227216780425	0.7909600857219988	0.7691101394733797	0.7971551845381533	0.8938014834429397	0.8449985315772559	0.9311631749684294	0.8553846994594492	0.8354950889092299	0.8533446262335866	0.8220317115870628	1.003666510490155	0.8384124123189439	0.8897076593892775	0.9084316928684373	0.8643362453481128	0.8848711227872926	0.8375706909951938	0.8746777512060527	0.8900981706209734	0.8011848117583745	0.9568453643634619	0.9925179155807277	1.009680507770492	1.0421405928648249	1.0374527598446512	0.8120971170674137	0.8792881833937815	0.8823931029956025	0.9083490659132347	1.0200438466587243	0.8604746041541205	0.809745798020225	0.8725251229359294	1.002859129576275	0.9641216060628075	0.9834903678195412	0.9834903678195412	0.9834903678195412
0.8084610748593588	0.8608671199395072	0.9017545745407444	0.817059728557044	0.8687782720842621	0.856439452374539	0.9406773847113351	0.8370227467430897	0.8764579969718518	0.852268733097834	0.8970646794583677	0.9265700527062429	0.9113407307170044	0.9751089489534913	0.8920710274567344	0.9316625457159794	0.8029374308939319	0.9753656977186924	0.948026175169128	0.8509186483106438	0.9198614913940633	0.9344781313261371	0.9109732466140731	0.9958453303243676	0.9108596001948688	0.871761450502839	1.0221477062219109	0.9880854405364013	0.93435618775657	1.0327455520467617	0.9072462619432311	0.893409463905983	1.1254921692176931	1.1661295094590038	0.9408190007914398	1.0534742551252219	1.0534742551252219	1.0534742551252219	1.0534742551252219	1.0534742551252219	1.0534742551252219	1.0534742551252219	1.0534742551252219	1.0534742551252219	1.0534742551252219	1.0534742551252219	1.0534742551252219	1.0534742551252219	1.0534742551252219	1.0534742551252219
0.2747126209853843	0.38220307943435344	0.3135550184115391	0.42075921752193834	0.4917337082798506	0.5012422983754854	0.44973500131875677	0.3558430518660688	0.4565329429280737	0.546311546834081	0.3925075778809733	0.39339091035823587	0.4136287936665415	0.38013943400595923	0.39293573670156995	0.6451183689751829	0.48645845479525757	0.2586060901679934	0.39853388998882505	0.6456673400004993	0.37875459103499026	0.4492505535155655	0.42520107102998	0.4915635690890493	0.49653130527981904	0.3938144637354054	0.5390322557102109	0.5046843055165076	0.34345979718229064	0.4899324101491475	0.471551168019662	0.413647235397419	0.4565477028615529	0.43509746912948594	0.43509746912948594	0.43509746912948594	0.43509746912948594	0.43509746912948594	0.43509746912948594	0.43509746912948594	0.43509746912948594	0.43509746912948594	0.43509746912948594	0.43509746912948594	0.43509746912948594	0.43509746912948594	0.43509746912948594	0.43509746912948594	0.43509746912948594	0.43509746912948594
0.8464743162454227	0.8608184701946897	1.0015050119609807	1.0058302488343842	0.9470429186926483	0.9486022838918012	0.9754853874720202	0.8489454863424216	1.0055684866009345	0.9594064449848289	1.0380567891149088	1.0355042288497065	0.9709370650745153	1.0090951647350628	0.9749782243493615	0.9772636114697739	1.0040752644697188	0.8945043176149321	0.9044176152023522	1.0870254832450876	0.9989113038013302	1.0705119051835992	1.0508731820547088	0.922180209225951	0.804479161383977	0.9069833603356012	0.8504199492418433	0.9898827411824634	0.8003038269635433	1.019738435801308	0.9385155220853875	0.8532522317262753	0.9512880401144019	0.8557938420507162	1.0502257788848357	0.9080770029609831	1.05727735417098	1.0174168610418468	1.0373471076064134	1.0373471076064134	1.0373471076064134	1.0373471076064134	1.0373471076064134	1.0373471076064134	1.0373471076064134	1.0373471076064134	1.0373471076064134	1.0373471076064134	1.0373471076064134	1.0373471076064134
0.574491427532416	0.6054015929847837	0.5954052885294405	0.5614183003225888	0.625723455027112	0.48684631948566265	0.5425441157279848	0.5856896934383069	0.5678441920630953	0.6920752591765517	0.7144148659072787	0.6648205153986115	0.5781931293023056	0.6116124244887481	0.612944167793017	0.6060807987562165	0.715938913678856	0.5106616277213598	0.6357916701583058	0.682753158496248	0.5935513540183289	0.598211134864429	0.6248349361136165	0.6260679199970387	0.6184521323342191	0.6551098245557354	0.6734636897695802	0.5222001825236923	0.676500440974196	0.6652910815417795	0.6708957612579878	0.6708957612579878	0.6708957612579878	0.6708957612579878	0.6708957612579878	0.6708957612579878	0.6708957612579878	0.6708957612579878	0.6708957612579878	0.6708957612579878	0.6708957612579878	0.6708957612579878	0.6708957612579878	0.6708957612579878	0.6708957612579878	0.6708957612579878	0.6708957612579878	0.6708957612579878	0.6708957612579878	0.6708957612579878
1.020371477900413	1.036866566381627	0.7497260523501168	0.9657679654794604	0.9529729610583837	0.7955329977797432	0.9153082933032843	0.7820276442984235	0.9339854451269213	0.9017562872989868	0.7395763065259635	0.9831134671487399	0.8193884784663359	1.0275340897817127	0.7204935936365011	0.801744488255886	0.7463528956000177	0.8318494213278773	0.9932944024837401	1.0040508900898573	1.073905680669183	0.7663623715484597	1.0058708238541192	0.9339125340716998	0.7151547232498225	0.8235306559950486	0.7826714884390161	0.9366208338350451	0.7285727955275004	0.8581240830050176	0.9512891793345882	0.8641984787994563	1.1021282698261023	0.9209558518902734	1.0097532682328025	0.9651048978315666	0.8690674429831677	0.8107732758290745	0.9927326477931548	0.8540268762864146	0.9233797620397847	0.9233797620397847	0.9233797620397847	0.9233797620397847	0.9233797620397847	0.9233797620397847	0.9233797620397847	0.9233797620397847	0.9233797620397847	0.9233797620397847
0.9680914762551329	0.8689927678708572	1.017437134258281	0.9252979962225569	0.9536803409613703	1.1523109065907329	1.1298516686262567	0.9828835548879845	1.1384266694479441	0.9040728430060456	0.8109631746269215	0.8131002971153581	0.7873904718509198	0.7300066523306513	0.8468625340498797	0.7652711481840268	0.893423903940537	0.9089440983889681	0.9040336543724389	0.7304310712191797	0.9237350630766799	0.8723492570764773	0.736078024288624	0.9952809835482286	1.0268182026986394	0.6623941927457545	0.8446061977221969	0.8446061977221969	0.8446061977221969	0.8446061977221969	0.8446061977221969	0.8446061977221969	0.8446061977221969	0.8446061977221969	0.8446061977221969	0.8446061977221969	0.8446061977221969	0.8446061977221969	0.8446061977221969	0.8446061977221969	0.8446061977221969	0.8446061977221969	0.8446061977221969	0.8446061977221969	0.8446061977221969	0.8446061977221969	0.8446061977221969	0.8446061977221969	0.8446061977221969	0.8446061977221969
0.7694016436208403	0.7633918258804506	0.8433225907558439	0.8163135562399522	0.8663631411420074	0.7857087738852633	0.7488562133983957	0.7722103199505084	0.8468396673691923	0.8671386147827047	0.8532245921409772	0.8155567604648292	0.8030371477182938	0.8643138885271137	0.8083013454251412	0.84048333694791	0.8994833066083171	0.7483136457477062	0.9237094979647867	0.9157649033772017	1.0016916895983934	1.0319354014074504	1.019090767980195	0.9714028355017357	0.9759537822639018	0.8680851318541524	0.9554893669468668	0.9117872494005097	0.9117872494005097	0.9117872494005097	0.9117872494005097	0.9117872494005097	0.9117872494005097	0.9117872494005097	0.9117872494005097	0.9117872494005097	0.9117872494005097	0.9117872494005097	0.9117872494005097	0.9117872494005097	0.9117872494005097	0.9117872494005097	0.9117872494005097	0.9117872494005097	0.9117872494005097	0.9117872494005097	0.9117872494005097	0.9117872494005097	0.9117872494005097	0.9117872494005097
0.7006788646972727	0.6590011991831235	0.8409165582433684	0.9530054806506421	0.9362395838027984	1.029505728118461	0.9233195433921361	0.9937533267554653	0.9902874106626885	1.0393789073766921	1.0472224795548741	1.0419304194684589	1.0203567080961204	1.111678762015537	1.0801611999469023	1.0400957621202669	0.9986122623556879	0.9211732083389343	1.1203099254935784	1.1431281499055674	1.1036861659605526	1.0057373449291334	1.0608234304227564	0.9410429925758694	1.0131360011699342	1.1356737039789258	0.9304882103042001	1.0703707553564261	1.0721823476068855	1.0261972802903532	1.0790418848587782	1.1496408961232591	1.0879708062505042	1.0651072562484043	1.0765390312494543	1.0765390312494543	1.0765390312494543	1.0765390312494543	1.0765390312494543	1.0765390312494543	1.0765390312494543	1.0765390312494543	1.0765390312494543	1.0765390312494543	1.0765390312494543	1.0765390312494543	1.0765390312494543	1.0765390312494543	1.0765390312494543	1.0765390312494543
0.7266731840576843	0.4421558259997247	0.6329444206421065	0.569679128640442	0.6212904547440109	0.7126561716017946	0.7319490481025056	0.808282303972953	0.7853402451528212	0.7866268039442311	0.8509372970653003	0.920701042398495	0.8877303529186904	0.9138910465363158	1.0126684954236875	1.028220208775259	1.170553858348251	1.0975245490043881	1.0017120099578358	1.0053404719961954	0.9553034813021843	1.1951016881270322	1.1044909616789893	1.0981085338916616	1.0794578672035158	1.032657111301654	0.9821263115011685	1.098751649871322	0.9654226616829293	1.1683657440035002	1.174368206723137	1.100930032480418	1.0349610695509879	1.067945551015703	1.067945551015703	1.067945551015703	1.067945551015703	1.067945551015703	1.067945551015703	1.067945551015703	1.067945551015703	1.067945551015703	1.067945551015703	1.067945551015703	1.067945551015703	1.067945551015703	1.067945551015703	1.067945551015703	1.067945551015703	1.067945551015703
0.8734845747016734	0.8944053966373363	0.7289023883499179	0.6481543365981779	0.777268717030883	0.5749333568153354	0.6250069586288058	0.6443522028592291	0.6478880515695603	0.9233602010740332	0.7261679611993168	1.0178841751791379	1.0769623942425939	1.0193491012830964	0.7794525419570267	0.8060094058682286	0.8511686845810126	0.9418083624864942	0.9278366332270847	0.9892363761831664	0.91971316931704	0.883756947692404	0.9428129583404948	0.8348813272698877	1.0178042729585481	1.098623266947508	0.9469616805322476	0.7950017335269317	0.813225280031233	0.830925746962375	0.9833797494695425	0.9071527482159588	0.9071527482159588	0.9071527482159588	0.9071527482159588	0.9071527482159588	0.9071527482159588	0.9071527482159588	0.9071527482159588	0.9071527482159588	0.9071527482159588	0.9071527482159588	0.9071527482159588	0.9071527482159588	0.9071527482159588	0.9071527482159588	0.9071527482159588	0.9071527482159588	0.9071527482159588	0.9071527482159588
0.45806126077127807	0.4756425903341176	0.4698535481951798	0.4987629182323414	0.4528376181654241	0.5861306235190249	0.45284648956830775	0.5113624331087352	0.658044148696002	0.5459853158038468	0.5359657567804886	0.6631554319681692	0.6284751190341252	0.6483918330485112	0.6468575780532397	0.6716260382697365	0.7656584116680705	0.6651949581124349	0.7190714783053461	0.776665387923685	0.8865167625917579	0.7773245879145276	0.8242245704679552	0.9583297453171937	0.7389272344471925	0.8592143266261967	0.9452533315649829	1.0002788599880783	0.9354229967128666	0.9876925396187004	0.9601454414697924	0.9739189905442465	0.9739189905442465	0.9739189905442465	0.9739189905442465	0.9739189905442465	0.9739189905442465	0.9739189905442465	0.9739189905442465	0.9739189905442465	0.9739189905442465	0.9739189905442465	0.9739189905442465	0.9739189905442465	0.9739189905442465	0.9739189905442465	0.9739189905442465	0.9739189905442465	0.9739189905442465	0.9739189905442465
0.8302398647553969	0.9589309626560968	0.9270398733806078	1.0564874993922695	1.016598355150626	0.9399183562562885	0.9319997695499841	0.8104996687808523	0.9702670964284756	0.9902981402500831	0.8984404085317605	1.1075911879181384	1.0538756978603918	0.9672251041736463	1.0016426962262452	1.060622987818458	0.9453806509788452	1.0209159519757207	0.9295358905711871	1.0757018874979907	1.068532320296494	0.9906650321948809	0.9668107546579029	1.044778218037954	0.9837090420662395	0.904777703785452	1.008848485043135	0.9635238599025007	0.8497699680560787	1.0638108562606274	0.7975767981481909	0.9306938272044092	0.9306938272044092	0.9306938272044092	0.9306938272044092	0.9306938272044092	0.9306938272044092	0.9306938272044092	0.9306938272044092	0.9306938272044092	0.9306938272044092	0.9306938272044092	0.9306938272044092	0.9306938272044092	0.9306938272044092	0.9306938272044092	0.9306938272044092	0.9306938272044092	0.9306938272044092	0.9306938272044092
1.0237929905541732	1.0896634367655622	0.931596805930724	0.7859777853888809	0.8363816865995848	0.9019267826423091	0.8179081451786216	0.818160685760362	0.8771849835036004	0.8448586952416262	0.9308425262242239	0.9350718341223708	1.0607042312001456	0.802843963590659	0.9343910812004764	0.9561797090002779	1.0382031303921866	0.8688381886886131	0.8844186781737754	0.8352854292729937	0.8028652351600655	0.9729417362264722	0.9481199123683947	0.8848194795934774	1.0028009210098237	0.8948734213007277	0.9724279605919897	1.0100342703351506	0.8739274852451367	0.9583632287989526	1.0775711544354092	0.9572159989847455	1.0173935767100775	1.0173935767100775	1.0173935767100775	1.0173935767100775	1.0173935767100775	1.0173935767100775	1.0173935767100775	1.0173935767100775	1.0173935767100775	1.0173935767100775	1.0173935767100775	1.0173935767100775	1.0173935767100775	1.0173935767100775	1.0173935767100775	1.0173935767100775	1.0173935767100775	1.0173935767100775
0.46333240184940716	0.4462343247455722	0.5756901803050032	0.6715276818723431	0.7131424563402327	0.7133843791641694	0.5691006806359467	0.7266484398932375	0.7222324144644299	0.7361859322000109	0.7898359490443179	0.8095719202305205	0.7644585774131907	0.740097577835091	0.7749598142325317	1.1256978490402918	0.7659897072914537	0.8577536153973427	0.6945720803980614	0.7211058054769046	0.8662727578906835	0.8093941733848248	0.8133389758101162	0.9364940605100085	0.8060147806927209	0.894820075782845	0.8462315498335129	0.9176946129619191	0.8728818695462971	0.7783417330981459	0.8256118013222215	0.8256118013222215	0.8256118013222215	0.8256118013222215	0.8256118013222215	0.8256118013222215	0.8256118013222215	0.8256118013222215	0.8256118013222215	0.8256118013222215	0.8256118013222215	0.8256118013222215	0.8256118013222215	0.8256118013222215	0.8256118013222215	0.8256118013222215	0.8256118013222215	0.8256118013222215	0.8256118013222215	0.8256118013222215
0.7922592585404267	0.6173375331304755	0.5999070772295738	0.7001273288023632	0.662875771625052	0.815347759358586	0.8359460166242577	1.0128415507016124	0.9056783882068153	0.839772000860856	0.8443842368298871	0.8783412059329396	0.9289519968066513	0.936654214597203	0.7847189690982922	0.9356120823871752	0.7843783469939744	0.7221370071967385	0.8603053921423328	0.9848735233417689	0.9521710779564843	1.1051462635762497	0.8218581761367892	0.9635022198565195	0.9635022198565195	0.9635022198565195	0.9635022198565195	0.9635022198565195	0.9635022198565195	0.9635022198565195	0.9635022198565195	0.9635022198565195	0.9635022198565195	0.9635022198565195	0.9635022198565195	0.9635022198565195	0.9635022198565195	0.9635022198565195	0.9635022198565195	0.9635022198565195	0.9635022198565195	0.9635022198565195	0.9635022198565195	0.9635022198565195	0.9635022198565195	0.9635022198565195	0.9635022198565195	0.9635022198565195	0.9635022198565195	0.9635022198565195
0.7505751827117846	0.8297760871656306	0.7645874975676682	0.7941218428346187	0.7558071535366584	0.8768207703980978	0.8131989223575373	0.7787400037432877	0.9199508714922979	0.7779188448907857	0.8704307647907457	0.8406069150956283	0.928603902210837	0.8316005543829247	0.9047850348140366	0.8113000533102054	0.8466195308806844	0.8633569178266062	0.9729191788853949	0.8641510793636481	0.7970934794394416	0.9157981164406125	0.985503807705813	0.9506509620732128	0.9506509620732128	0.9506509620732128	0.9506509620732128	0.9506509620732128	0.9506509620732128	0.9506509620732128	0.9506509620732128	0.9506509620732128	0.9506509620732128	0.9506509620732128	0.9506509620732128	0.9506509620732128	0.9506509620732128	0.9506509620732128	0.9506509620732128	0.9506509620732128	0.9506509620732128	0.9506509620732128	0.9506509620732128	0.9506509620732128	0.9506509620732128	0.9506509620732128	0.9506509620732128	0.9506509620732128	0.9506509620732128	0.9506509620732128
0.8626343410093966	0.6036535294330199	0.754483840441918	0.7805168979870892	0.7742610745417687	0.9333920320789114	0.7563534596299107	0.8165063503201919	0.5842925231308077	0.7039195076334978	0.6861070785563246	0.6212266429944989	0.6754411232905015	0.7052610105893238	0.9755764003665177	0.926158167139765	0.525269165441164	0.9662054946684755	0.8465304442935868	0.8601248910397203	0.9157579407709686	0.9315201022795031	0.9027684308100196	1.0455996302069686	0.6537609989446452	0.9403670371660074	0.7144949136631401	0.921402811240327	0.7085540625864238	0.5265896152199057	0.6175718389031647	0.6175718389031647	0.6175718389031647	0.6175718389031647	0.6175718389031647	0.6175718389031647	0.6175718389031647	0.6175718389031647	0.6175718389031647	0.6175718389031647	0.6175718389031647	0.6175718389031647	0.6175718389031647	0.6175718389031647	0.6175718389031647	0.6175718389031647	0.6175718389031647	0.6175718389031647	0.6175718389031647	0.6175718389031647
0.956109021298213	0.8029346557623184	0.957320675217942	0.9210889704394528	0.9810106476865852	1.095573531199039	1.032474312750371	0.9858992555684531	0.9358332181183994	0.8146484951852008	0.7912687847465703	0.9863481165116855	0.8821123381927763	0.947593633040531	0.8576379115142552	0.8065621436788576	0.8445966538628482	0.9489092725227143	0.8858401374739973	0.9578293036161336	0.7704426422193204	0.8513876942603914	0.7813360643375096	0.851753834002167	0.7955133886699627	0.9584379331080407	0.9008648791227202	0.8103712947429705	0.863722544422597	0.7860522925458445	0.9999361432750759	0.8822971889471315	0.9411166661111037	0.9411166661111037	0.9411166661111037	0.9411166661111037	0.9411166661111037	0.9411166661111037	0.9411166661111037	0.9411166661111037	0.9411166661111037	0.9411166661111037	0.9411166661111037	0.9411166661111037	0.9411166661111037	0.9411166661111037	0.9411166661111037	0.9411166661111037	0.9411166661111037	0.9411166661111037
0.8429924486846108	0.7788386349806758	0.9409064537722791	0.83398907845895	0.6679844899982321	0.7314230303268964	0.7560988206344118	0.8665265807798328	0.8671492643197146	0.8383369890522672	0.8419997020192316	0.8368234944978449	0.8066641044317189	0.7149415274044749	0.8782344082229699	0.709964514789329	0.9079781717577695	0.9098324885249995	0.992735721927713	0.9992311319145698	1.0314475677962822	1.028551939365382	0.9291658669820381	0.865703792177977	1.0577124517409946	0.8415905847192497	0.8559223843312264	1.0613104015170403	0.9571339401378668	0.8161892857117949	0.8761925217469234	0.8470827065512156	1.0207046753152642	1.0175949224753658	0.8672987905981386	0.9424468565367521	0.9424468565367521	0.9424468565367521	0.9424468565367521	0.9424468565367521	0.9424468565367521	0.9424468565367521	0.9424468565367521	0.9424468565367521	0.9424468565367521	0.9424468565367521	0.9424468565367521	0.9424468565367521	0.9424468565367521	0.9424468565367521
0.6457022565181518	0.6700338143929164	0.6711652156575343	0.5598996060402822	0.7365775672763315	0.6876341021829756	0.5600420069377318	0.6034083075122314	0.7094524213343907	0.5804677900815244	0.37854927226039686	0.49720971786093054	0.590697300650225	0.6450210536042639	0.506795601395993	0.5295899103520023	0.5921468732297568	0.8066861640161052	0.5371524710697745	0.6487716265792236	0.5699193514694437	0.5614066251670505	0.5392472418674731	0.545243677863247	0.5324762801720391	0.5942984950021722	0.6272376254610731	0.6290332904843363	0.6281354579727046	0.6281354579727046	0.6281354579727046	0.6281354579727046	0.6281354579727046	0.6281354579727046	0.6281354579727046	0.6281354579727046	0.6281354579727046	0.6281354579727046	0.6281354579727046	0.6281354579727046	0.6281354579727046	0.6281354579727046	0.6281354579727046	0.6281354579727046	0.6281354579727046	0.6281354579727046	0.6281354579727046	0.6281354579727046	0.6281354579727046	0.6281354579727046
0.4102792665147287	0.4025376707333046	0.45950451421325	0.33591310673320585	0.24849500333549548	0.36956872253144984	0.5558609037376814	0.5327088005924238	0.41693527127312313	0.5348378004484218	0.5539755156337459	0.586066235177477	0.3900868599211725	0.601367559681181	0.5278904570413795	0.7420361322217801	0.3914471893765837	0.3732213511520689	0.5097422665425612	0.4206441445529596	0.578868803482831	0.3886885864448922	0.7069388665024139	0.5384137371527485	0.5147529001551706	0.30890017890004756	0.6344967068904542	0.46229291143714957	0.4786758367692199	0.4704843741031847	0.4704843741031847	0.4704843741031847	0.4704843741031847	0.4704843741031847	0.4704843741031847	0.4704843741031847	0.4704843741031847	0.4704843741031847	0.4704843741031847	0.4704843741031847	0.4704843741031847	0.4704843741031847	0.4704843741031847	0.4704843741031847	0.4704843741031847	0.4704843741031847	0.4704843741031847	0.4704843741031847	0.4704843741031847	0.4704843741031847
0.5228947630223733	0.6832719074889243	0.6599604927952648	0.782316008118034	0.7363255473924875	0.7616341706409276	0.8471551688951916	0.7743481215814255	0.8093387428763088	0.7147868438735422	0.847708495877237	0.7997448971410533	0.8341232256994711	0.7891273936676748	0.8154366193699745	0.7621972197479767	0.7606240487238678	0.7381497707219244	0.9471343247634368	0.8477111491336837	0.8543236791095499	0.8554711798087273	0.7499272943775538	0.682326747230424	0.8936946501478527	0.7438554586820302	0.8187750544149415	0.8187750544149415	0.8187750544149415	0.8187750544149415	0.8187750544149415	0.8187750544149415	0.8187750544149415	0.8187750544149415	0.8187750544149415	0.8187750544149415	0.8187750544149415	0.8187750544149415	0.8187750544149415	0.8187750544149415	0.8187750544149415	0.8187750544149415	0.8187750544149415	0.8187750544149415	0.8187750544149415	0.8187750544149415	0.8187750544149415	0.8187750544149415	0.8187750544149415	0.8187750544149415
0.7378456900752451	0.7673262453599643	0.7423694580840065	0.786563969264381	0.7581070840217933	0.6847068810421466	0.7838167283112475	0.822869545513652	0.8097894621830574	0.6284082423020089	0.7818672361728097	0.6456283763312411	0.7851653983866684	0.7848207717440583	0.8706722826060148	0.7614512113487607	0.7876624896838103	0.7975006220188587	0.8701307686306812	0.8205995667111461	0.7951818853397984	0.8029029167625261	0.7990424010511623	0.7990424010511623	0.7990424010511623	0.7990424010511623	0.7990424010511623	0.7990424010511623	0.7990424010511623	0.7990424010511623	0.7990424010511623	0.7990424010511623	0.7990424010511623	0.7990424010511623	0.7990424010511623	0.7990424010511623	0.7990424010511623	0.7990424010511623	0.7990424010511623	0.7990424010511623	0.7990424010511623	0.7990424010511623	0.7990424010511623	0.7990424010511623	0.7990424010511623	0.7990424010511623	0.7990424010511623	0.7990424010511623	0.7990424010511623	0.7990424010511623
0.6784951968998122	0.7133247584039984	0.7710928581182923	0.7393917114238225	0.8250431849660221	0.7412516859470611	0.8310647310193827	0.849832191861213	0.7958300887614765	0.7884904748245012	0.8940322744399621	0.7324645614809098	0.7709481471378413	0.8236708420910109	0.7437996452784799	0.7386478770415237	0.7504419315521148	0.8084822979445385	0.682969417900547	0.663129669597181	0.7257056829658017	0.7345459314884255	0.8172500754100374	0.7855514308666351	0.879774693228603	0.7010471288579359	0.7814141457191022	0.741230637288519	0.741230637288519	0.741230637288519	0.741230637288519	0.741230637288519	0.741230637288519	0.741230637288519	0.741230637288519	0.741230637288519	0.741230637288519	0.741230637288519	0.741230637288519	0.741230637288519	0.741230637288519	0.741230637288519	0.741230637288519	0.741230637288519	0.741230637288519	0.741230637288519	0.741230637288519	0.741230637288519	0.741230637288519	0.741230637288519
0.8433643524931489	1.1907112289789927	0.9045023963055961	0.8592800239532695	0.9073925598563872	0.7058913848271636	0.9154168907028071	0.8077755450311795	0.9442783561739008	1.0373207356361402	0.9683227011732818	0.9178589255810653	0.7575979518112359	0.9340802583362044	0.7840582568915467	0.815822154725921	0.9444607824494872	1.0359848238548712	0.8400945892413155	0.7500480120570673	1.0116937896788525	1.0290327997698019	1.034359982010955	1.0263528903062928	1.0371462128393119	0.9454669174149114	0.8437305336803254	0.8942448941685788	0.7045615529965451	0.7994032235825619	0.7994032235825619	0.7994032235825619	0.7994032235825619	0.7994032235825619	0.7994032235825619	0.7994032235825619	0.7994032235825619	0.7994032235825619	0.7994032235825619	0.7994032235825619	0.7994032235825619	0.7994032235825619	0.7994032235825619	0.7994032235825619	0.7994032235825619	0.7994032235825619	0.7994032235825619	0.7994032235825619	0.7994032235825619	0.7994032235825619
0.7687207913586284	0.9443518494391224	0.8554200748829213	0.8653641130673937	0.9224321172312818	0.807570175501162	0.8876351383911668	0.7355963588954532	0.8069637106603869	0.8332874751584353	0.9401931222867403	0.9332208247314877	0.9644714864541551	0.8888635651399376	0.7783516288230345	1.0413339162440611	1.1375208442062685	1.0104567029897364	1.0080167349023872	0.996281182524623	1.0423796991352787	1.0392873304833123	0.9550739533146655	1.102306660729302	0.8185850718674397	1.0134386137767637	0.996418506356914	0.9220552091738108	1.0702962310831414	1.0141728043594505	0.9436955667985465	0.8662053912976466	0.988999202241725	1.14820976967258	0.984891396419978	1.0026751584276417	1.0659417088268692	0.8064611073779999	0.9362014081024346	0.9362014081024346	0.9362014081024346	0.9362014081024346	0.9362014081024346	0.9362014081024346	0.9362014081024346	0.9362014081024346	0.9362014081024346	0.9362014081024346	0.9362014081024346	0.9362014081024346
0.05108971535964092	0.011702130840990862	0.09604184177361101	0.0925077484914111	0.1270300415858827	0.10543857945107481	0.01808671341580782	0.028936553563225945	0.068392646483639	0.0550202452392344	0.014835509627339323	0.03153769550096484	0.0429681833372557	0.03961951769411354	0.050594764267912165	0.05052229912642962	0.03868864604623451	0.057836673806659245	0.031233071199985123	0.10187218392474943	0.058383010455023324	0.10416899512665605	0.03441831253783653	0.09922708221722566	0.04959142771985258	0.04473591643280291	0.0385506052044285	0.11019406922304056	0.028903572337917398	0.003329784515667035	0.08302384733025123	0.026440178414937242	0.027444886310525624	0.0584159918222742	0.02294586143593736	0.0682292219512405	0.14712285618373364	0.09918759922367688	0.048899109861632796	0.03834629608303978	0.08984687002055194	0.07698517082518422	0.08341602042286807	0.08341602042286807	0.08341602042286807	0.08341602042286807	0.08341602042286807	0.08341602042286807	0.08341602042286807	0.08341602042286807
0.7433524266693607	0.6330506085057238	0.6886815654540287	0.7492211308877395	0.7654802943339081	0.759261323265241	0.7779652251645393	0.812088871270341	0.7959051968279454	0.8241040381691126	0.8866046202286115	0.8608358823431523	0.8542526723728793	0.933861134012541	0.8418129410719715	0.9517019689420018	1.001090007707595	0.9455885944245366	0.9584563941825746	1.0302462932261558	0.9375161326889194	1.0607308482015503	0.8992461449741566	0.9541251352905528	0.8912356815800683	0.9223590417415025	0.9265238580912494	1.0137600592135176	0.9701419586523835	0.9701419586523835	0.9701419586523835	0.9701419586523835	0.9701419586523835	0.9701419586523835	0.9701419586523835	0.9701419586523835	0.9701419586523835	0.9701419586523835	0.9701419586523835	0.9701419586523835	0.9701419586523835	0.9701419586523835	0.9701419586523835	0.9701419586523835	0.9701419586523835	0.9701419586523835	0.9701419586523835	0.9701419586523835	0.9701419586523835	0.9701419586523835
0.9407906306392156	0.9743531329524389	0.8943153158596204	0.9191151584947094	0.8928723792134294	1.0634408555843555	0.9076453424225552	0.815681576177734	0.8742759605136022	0.7975703643659497	0.927535287345559	1.1305415181940965	0.8875259733559733	0.9488276195150896	0.839549806390447	0.9088966682509675	0.8541034945344466	0.9056246262690436	0.968053717478422	0.9523202182975208	0.9507080261979527	1.0148806096279424	0.9852998850123463	0.8959782752328477	0.9226525301961177	0.9093154027144827	0.9093154027144827	0.9093154027144827	0.9093154027144827	0.9093154027144827	0.9093154027144827	0.9093154027144827	0.9093154027144827	0.9093154027144827	0.9093154027144827	0.9093154027144827	0.9093154027144827	0.9093154027144827	0.9093154027144827	0.9093154027144827	0.9093154027144827	0.9093154027144827	0.9093154027144827	0.9093154027144827	0.9093154027144827	0.9093154027144827	0.9093154027144827	0.9093154027144827	0.9093154027144827	0.9093154027144827
0.8930024275805071	0.8004263121893569	0.9927321457577505	0.9061743630283391	0.8709075217194363	0.8485554532837816	0.836014352660423	1.006336346292428	0.9401308706970463	0.9258537072311812	0.9169403378897925	0.9086925311996922	1.0183882434001061	0.9035385939307594	1.0110190299287987	0.9285102814048946	0.938965055458205	0.9161660075319386	0.9045270149957297	0.9730473147822285	0.9341880833547243	0.9536176990684764	0.9536176990684764	0.9536176990684764	0.9536176990684764	0.9536176990684764	0.9536176990684764	0.9536176990684764	0.9536176990684764	0.9536176990684764	0.9536176990684764	0.9536176990684764	0.9536176990684764	0.9536176990684764	0.9536176990684764	0.9536176990684764	0.9536176990684764	0.9536176990684764	0.9536176990684764	0.9536176990684764	0.9536176990684764	0.9536176990684764	0.9536176990684764	0.9536176990684764	0.9536176990684764	0.9536176990684764	0.9536176990684764	0.9536176990684764	0.9536176990684764	0.9536176990684764
0.7366580233629623	0.7672787283122818	0.7670395263254226	0.7869517551490293	0.8554441934904169	0.8232612061548517	0.7774538578552571	0.7588282246309178	0.7440249278930867	0.8172892585726743	0.8409443524927591	0.7679134962723013	0.803640911243722	0.7158032642352771	0.6738703498396819	0.8155529618115055	0.8170695287185171	0.8490745175263025	0.7736129660018427	0.805527288795297	1.0009196417556543	0.9781243128106895	0.9062100369867024	0.942167174898696	0.942167174898696	0.942167174898696	0.942167174898696	0.942167174898696	0.942167174898696	0.942167174898696	0.942167174898696	0.942167174898696	0.942167174898696	0.942167174898696	0.942167174898696	0.942167174898696	0.942167174898696	0.942167174898696	0.942167174898696	0.942167174898696	0.942167174898696	0.942167174898696	0.942167174898696	0.942167174898696	0.942167174898696	0.942167174898696	0.942167174898696	0.942167174898696	0.942167174898696	0.942167174898696
0.49820108923680817	0.6178988919814116	0.5451940140791863	0.5014553705166858	0.5642451635559335	0.6168941781071173	0.5481123432800642	0.5867884969240185	0.5629519739922749	0.7090570981912632	0.6284640306802776	0.6011345947768147	0.6896520522216278	0.7918876912811835	0.9699464019128887	0.7881240771678087	0.3670320171444494	0.42060617906263953	0.43403672744436217	0.3177031604010957	0.4307893135647226	0.37424623698290915	0.37424623698290915	0.37424623698290915	0.37424623698290915	0.37424623698290915	0.37424623698290915	0.37424623698290915	0.37424623698290915	0.37424623698290915	0.37424623698290915	0.37424623698290915	0.37424623698290915	0.37424623698290915	0.37424623698290915	0.37424623698290915	0.37424623698290915	0.37424623698290915	0.37424623698290915	0.37424623698290915	0.37424623698290915	0.37424623698290915	0.37424623698290915	0.37424623698290915	0.37424623698290915	0.37424623698290915	0.37424623698290915	0.37424623698290915	0.37424623698290915	0.37424623698290915
1.0924718679355998	1.058907832636532	0.8633057439623482	1.0469284511760144	0.9534151463164356	0.98572960250917	0.9136758651926392	1.006195841950058	0.9248522347038542	0.9443814034776681	1.000591057767159	0.8568972907325255	0.9443499156660193	0.9626962810737394	0.9775012379132353	1.0475084676654924	0.9752675723954544	0.9629878426911472	1.0171306454701006	1.0399712461231132	0.9510548325258628	0.9693446525431909	1.1065929639106908	1.0348315953122478	0.9087971732408777	0.9718143842765627	0.9718143842765627	0.9718143842765627	0.9718143842765627	0.9718143842765627	0.9718143842765627	0.9718143842765627	0.9718143842765627	0.9718143842765627	0.9718143842765627	0.9718143842765627	0.9718143842765627	0.9718143842765627	0.9718143842765627	0.9718143842765627	0.9718143842765627	0.9718143842765627	0.9718143842765627	0.9718143842765627	0.9718143842765627	0.9718143842765627	0.9718143842765627	0.9718143842765627	0.9718143842765627	0.9718143842765627
0.9108731349022774	0.7683151674456841	0.7516326947955015	0.8817055422245698	0.8377449233902607	0.8343691559526392	0.7755527761291162	0.848840621965481	1.021948041341896	0.9415389520924777	0.778210288325675	0.8952310729812565	0.8128589271781016	0.9156595955088104	0.9262084392819901	0.8898063269973429	0.9162859596216085	0.8696279698546497	1.074704013943378	0.9057353989804736	0.9902197064619258	0.9902197064619258	0.9902197064619258	0.9902197064619258	0.9902197064619258	0.9902197064619258	0.9902197064619258	0.9902197064619258	0.9902197064619258	0.9902197064619258	0.9902197064619258	0.9902197064619258	0.9902197064619258	0.9902197064619258	0.9902197064619258	0.9902197064619258	0.9902197064619258	0.9902197064619258	0.9902197064619258	0.9902197064619258	0.9902197064619258	0.9902197064619258	0.9902197064619258	0.9902197064619258	0.9902197064619258	0.9902197064619258	0.9902197064619258	0.9902197064619258	0.9902197064619258	0.9902197064619258
0.5956456489781432	0.55749622675813	0.6736901697857118	0.5834647832623335	0.5687632449731983	0.6838908300449286	0.5700336258067145	0.6380997205542395	0.5061408054868656	0.47665299853561827	0.5521393330306839	0.5645580720418482	0.5707269776540905	0.6919217204782085	0.8816526127491923	0.8580868375195035	0.6596740858169899	0.7698263534452915	0.6820489390115977	0.6124918360495096	0.5944435460229917	0.7029013816855678	0.6486724638542797	0.6486724638542797	0.6486724638542797	0.6486724638542797	0.6486724638542797	0.6486724638542797	0.6486724638542797	0.6486724638542797	0.6486724638542797	0.6486724638542797	0.6486724638542797	0.6486724638542797	0.6486724638542797	0.6486724638542797	0.6486724638542797	0.6486724638542797	0.6486724638542797	0.6486724638542797	0.6486724638542797	0.6486724638542797	0.6486724638542797	0.6486724638542797	0.6486724638542797	0.6486724638542797	0.6486724638542797	0.6486724638542797	0.6486724638542797	0.6486724638542797
0.9110373985163799	0.7946647480859911	0.8080185173937197	0.7763272727891367	0.7819553786265092	0.895857859523033	0.932167550516723	0.78017762667394	0.8118462627516382	0.8089584258545091	0.9464415716239453	0.8786145379093564	0.862340267083564	0.8251268221255094	0.8408913913149276	0.8621693053541282	0.7746724201984919	0.8780408509170364	0.9178318769756112	0.8517410482333692	0.8847864626044901	0.8847864626044901	0.8847864626044901	0.8847864626044901	0.8847864626044901	0.8847864626044901	0.8847864626044901	0.8847864626044901	0.8847864626044901	0.8847864626044901	0.8847864626044901	0.8847864626044901	0.8847864626044901	0.8847864626044901	0.8847864626044901	0.8847864626044901	0.8847864626044901	0.8847864626044901	0.8847864626044901	0.8847864626044901	0.8847864626044901	0.8847864626044901	0.8847864626044901	0.8847864626044901	0.8847864626044901	0.8847864626044901	0.8847864626044901	0.8847864626044901	0.8847864626044901	0.8847864626044901
0.6260517212508866	0.4481423789937072	0.5286686187939378	0.5415085771572311	0.811024842545355	0.6432925889074047	0.6361544853338718	0.841002419085372	0.9464106644130474	0.7266103725932477	0.7681146150607624	0.9109753709111921	0.7300536656208667	0.7901336857787177	0.7578625791614992	0.7546010911626739	0.7278971833722874	0.6757215406125783	0.6743692619147122	0.7109571422957074	0.7694194105140115	0.7453555291843779	0.5747700737535208	0.6694329332260739	0.53129032522555	0.5643182136107814	0.7815022068896448	0.6175708899438932	0.724724939474673	0.683875460841144	0.826260709588806	0.7729934078025955	0.7631759938282604	0.6780246466994588	0.826161924175213	0.7520932854373359	0.7520932854373359	0.7520932854373359	0.7520932854373359	0.7520932854373359	0.7520932854373359	0.7520932854373359	0.7520932854373359	0.7520932854373359	0.7520932854373359	0.7520932854373359	0.7520932854373359	0.7520932854373359	0.7520932854373359	0.7520932854373359
0.8214303681173322	0.8100455647029853	0.6548674766670125	0.7454656739106473	0.8103805467559652	0.8898947623005203	0.815931608859347	0.7466426091370298	0.9268401442647499	0.8460940384414661	0.7545508043665452	0.8226532588921732	0.8041466447246132	0.8686664275118133	0.8265494009166092	0.8847177008232546	0.8556335508699319	0.8556335508699319	0.8556335508699319	0.8556335508699319	0.8556335508699319	0.8556335508699319	0.8556335508699319	0.8556335508699319	0.8556335508699319	0.8556335508699319	0.8556335508699319	0.8556335508699319	0.8556335508699319	0.8556335508699319	0.8556335508699319	0.8556335508699319	0.8556335508699319	0.8556335508699319	0.8556335508699319	0.8556335508699319	0.8556335508699319	0.8556335508699319	0.8556335508699319	0.8556335508699319	0.8556335508699319	0.8556335508699319	0.8556335508699319	0.8556335508699319	0.8556335508699319	0.8556335508699319	0.8556335508699319	0.8556335508699319	0.8556335508699319	0.8556335508699319
0.7375256361255631	0.8264463541348356	0.7215216559257134	0.8399052311149648	0.7229190576921254	0.7582810910469727	0.7888883671639655	0.7597282951261598	0.8301084655695425	0.6788965594315522	0.7864340016638984	0.7291984245051849	0.8194621261696764	0.7153907354189227	0.7217225672632857	0.8129726347082212	0.6930530513320144	0.7604499235235266	0.6999065470801995	0.7191324711874965	0.7647561669988411	0.7202608644656181	0.7591858256000018	0.7551212006069277	0.7571535131034648	0.7571535131034648	0.7571535131034648	0.7571535131034648	0.7571535131034648	0.7571535131034648	0.7571535131034648	0.7571535131034648	0.7571535131034648	0.7571535131034648	0.7571535131034648	0.7571535131034648	0.7571535131034648	0.7571535131034648	0.7571535131034648	0.7571535131034648	0.7571535131034648	0.7571535131034648	0.7571535131034648	0.7571535131034648	0.7571535131034648	0.7571535131034648	0.7571535131034648	0.7571535131034648	0.7571535131034648	0.7571535131034648
0.8681725323148503	0.9097579011160654	0.8797164774385745	0.8789752590714865	1.043929702444829	0.9658053700328895	0.8856093581347178	0.9083143203363231	0.8788764716816876	1.0388457245965967	0.9138312188281165	0.8661420955088405	0.8222070950991054	0.9370756974365486	0.7711133594706404	0.9692060961643183	0.8723107602584502	0.8256613134662758	0.8489860368623631	0.8489860368623631	0.8489860368623631	0.8489860368623631	0.8489860368623631	0.8489860368623631	0.8489860368623631	0.8489860368623631	0.8489860368623631	0.8489860368623631	0.8489860368623631	0.8489860368623631	0.8489860368623631	0.8489860368623631	0.8489860368623631	0.8489860368623631	0.8489860368623631	0.8489860368623631	0.8489860368623631	0.8489860368623631	0.8489860368623631	0.8489860368623631	0.8489860368623631	0.8489860368623631	0.8489860368623631	0.8489860368623631	0.8489860368623631	0.8489860368623631	0.8489860368623631	0.8489860368623631	0.8489860368623631	0.8489860368623631
0.7015130524876492	0.6937289721714713	0.5671950373573832	0.7114984563493348	0.6623281611855715	0.5486401545495673	0.665264255134985	0.7275501624137852	0.7317311544003986	0.7356648137283572	0.6105338236657637	0.6833983040066037	0.7160660825021316	0.7005215162255882	0.8016668868990362	0.7284562568675441	0.7213896932391822	0.6998869884439074	0.7742626461645696	0.7462395555770243	0.6367550543054352	0.6914973049412297	0.6914973049412297	0.6914973049412297	0.6914973049412297	0.6914973049412297	0.6914973049412297	0.6914973049412297	0.6914973049412297	0.6914973049412297	0.6914973049412297	0.6914973049412297	0.6914973049412297	0.6914973049412297	0.6914973049412297	0.6914973049412297	0.6914973049412297	0.6914973049412297	0.6914973049412297	0.6914973049412297	0.6914973049412297	0.6914973049412297	0.6914973049412297	0.6914973049412297	0.6914973049412297	0.6914973049412297	0.6914973049412297	0.6914973049412297	0.6914973049412297	0.6914973049412297
0.8484925609419051	0.8209027109897036	0.691831093813659	0.7827266707037577	0.7247268546249825	0.7913648494783113	0.7583063043622789	0.7597741005403422	0.75511060680069	0.7279040752969087	0.7415073410487993	0.7415073410487993	0.7415073410487993	0.7415073410487993	0.7415073410487993	0.7415073410487993	0.7415073410487993	0.7415073410487993	0.7415073410487993	0.7415073410487993	0.7415073410487993	0.7415073410487993	0.7415073410487993	0.7415073410487993	0.7415073410487993	0.7415073410487993	0.7415073410487993	0.7415073410487993	0.7415073410487993	0.7415073410487993	0.7415073410487993	0.7415073410487993	0.7415073410487993	0.7415073410487993	0.7415073410487993	0.7415073410487993	0.7415073410487993	0.7415073410487993	0.7415073410487993	0.7415073410487993	0.7415073410487993	0.7415073410487993	0.7415073410487993	0.7415073410487993	0.7415073410487993	0.7415073410487993	0.7415073410487993	0.7415073410487993	0.7415073410487993	0.7415073410487993
0.6266372605733244	0.5992824275134608	0.65548668836446	0.6062966231839143	0.48167281671623446	0.5623714589704957	0.6866677142881783	0.6196972293329054	0.7545232474021036	0.6651528628646565	0.6431315909804856	0.6283062457792004	0.6153524233245816	0.6560434421150851	0.6802962783861891	0.5916346143140698	0.6179828694145685	0.6903102946913362	0.6541465820529524	0.6541465820529524	0.6541465820529524	0.6541465820529524	0.6541465820529524	0.6541465820529524	0.6541465820529524	0.6541465820529524	0.6541465820529524	0.6541465820529524	0.6541465820529524	0.6541465820529524	0.6541465820529524	0.6541465820529524	0.6541465820529524	0.6541465820529524	0.6541465820529524	0.6541465820529524	0.6541465820529524	0.6541465820529524	0.6541465820529524	0.6541465820529524	0.6541465820529524	0.6541465820529524	0.6541465820529524	0.6541465820529524	0.6541465820529524	0.6541465820529524	0.6541465820529524	0.6541465820529524	0.6541465820529524	0.6541465820529524
0.63594034086866	0.49875360227327553	0.5908577785789823	0.7547329433912392	0.5523372621674372	0.6202325847179054	0.6920589915186851	0.6463912452336655	0.7331416161550756	1.038904765489815	0.5840705978175811	0.6642839096141134	0.8098915645340375	0.7426913950206645	0.7087833599115346	0.793411289999979	1.0299733278103704	0.8107485731420688	0.7206051214405522	0.8498368097662005	0.8960538236605965	0.912376727753496	0.9323355662271033	0.9419001794178913	1.2514120500136796	0.7897288360363514	0.6956884053574138	0.957869721659571	0.9814458348244366	0.8959946172297973	0.9770443581362023	0.9365194876829999	0.9365194876829999	0.9365194876829999	0.9365194876829999	0.9365194876829999	0.9365194876829999	0.9365194876829999	0.9365194876829999	0.9365194876829999	0.9365194876829999	0.9365194876829999	0.9365194876829999	0.9365194876829999	0.9365194876829999	0.9365194876829999	0.9365194876829999	0.9365194876829999	0.9365194876829999	0.9365194876829999
0.6328334067646767	0.4993669170322917	0.49639037186577034	0.6718259026169423	0.570459665386487	0.5581507340165787	0.6063321407508586	0.5750956229668168	0.8375834046259436	0.6441253182855743	0.630885562114394	0.5023020252567634	0.47864006541335774	0.49070055362023884	0.4545794893034322	0.6187030246405599	0.5791984194853309	0.6598379785592495	0.5706452330393172	0.5661389496469588	0.7372440184372278	0.5282176131085904	0.5487938823317533	0.5628492014347926	0.5558215418832729	0.5558215418832729	0.5558215418832729	0.5558215418832729	0.5558215418832729	0.5558215418832729	0.5558215418832729	0.5558215418832729	0.5558215418832729	0.5558215418832729	0.5558215418832729	0.5558215418832729	0.5558215418832729	0.5558215418832729	0.5558215418832729	0.5558215418832729	0.5558215418832729	0.5558215418832729	0.5558215418832729	0.5558215418832729	0.5558215418832729	0.5558215418832729	0.5558215418832729	0.5558215418832729	0.5558215418832729	0.5558215418832729
0.9822467110442117	0.9419103698525353	0.8248280355922963	0.9626089120859137	0.9491374862632761	0.8956905904713922	1.1191934531919074	0.8659917951428554	0.9498180581699323	0.6645524032090218	0.7343988238740043	0.699475613541513	0.699475613541513	0.699475613541513	0.699475613541513	0.699475613541513	0.699475613541513	0.699475613541513	0.699475613541513	0.699475613541513	0.699475613541513	0.699475613541513	0.699475613541513	0.699475613541513	0.699475613541513	0.699475613541513	0.699475613541513	0.699475613541513	0.699475613541513	0.699475613541513	0.699475613541513	0.699475613541513	0.699475613541513	0.699475613541513	0.699475613541513	0.699475613541513	0.699475613541513	0.699475613541513	0.699475613541513	0.699475613541513	0.699475613541513	0.699475613541513	0.699475613541513	0.699475613541513	0.699475613541513	0.699475613541513	0.699475613541513	0.699475613541513	0.699475613541513	0.699475613541513
0.9456303169558418	0.6779651991163614	0.9770228882728479	0.630149511702431	0.6315056986132459	0.7600269718543045	0.7295573289596122	0.7263782573548421	0.7952818339545611	0.6626111910159628	0.8964232807738882	0.7532328227590146	0.9013791971896876	0.7121712742913561	0.9109450924426163	0.9009393901770987	0.870449086451256	0.8833807732939163	0.876914929872586	0.876914929872586	0.876914929872586	0.876914929872586	0.876914929872586	0.876914929872586	0.876914929872586	0.876914929872586	0.876914929872586	0.876914929872586	0.876914929872586	0.876914929872586	0.876914929872586	0.876914929872586	0.876914929872586	0.876914929872586	0.876914929872586	0.876914929872586	0.876914929872586	0.876914929872586	0.876914929872586	0.876914929872586	0.876914929872586	0.876914929872586	0.876914929872586	0.876914929872586	0.876914929872586	0.876914929872586	0.876914929872586	0.876914929872586	0.876914929872586	0.876914929872586
0.47929178549306994	0.5473084903806082	0.548091540094972	0.6555877069117726	0.5691763550388103	0.5681442914514744	0.5018096060884113	0.4697246660211871	0.5804132271837542	0.5292531530169213	0.40650457093744363	0.6297449992781257	0.47438600037254136	0.5722283107135471	0.4282928825254869	0.500260596619517	0.500260596619517	0.500260596619517	0.500260596619517	0.500260596619517	0.500260596619517	0.500260596619517	0.500260596619517	0.500260596619517	0.500260596619517	0.500260596619517	0.500260596619517	0.500260596619517	0.500260596619517	0.500260596619517	0.500260596619517	0.500260596619517	0.500260596619517	0.500260596619517	0.500260596619517	0.500260596619517	0.500260596619517	0.500260596619517	0.500260596619517	0.500260596619517	0.500260596619517	0.500260596619517	0.500260596619517	0.500260596619517	0.500260596619517	0.500260596619517	0.500260596619517	0.500260596619517	0.500260596619517	0.500260596619517
0.35697914696482486	0.344999535747598	0.22163054834495294	0.2911505501812329	0.4952373440306254	0.4430517772373445	0.41866943293845316	0.3140040943050474	0.4889506955530801	0.2706398162344334	0.517506955779281	0.33466137168584054	0.4395540898569367	0.28099488288617797	0.2811169639995506	0.37729743672312965	0.4212902307081143	0.6092827427855033	0.5009976902586449	0.36986825783055344	0.4714030069997775	0.4262302874916023	0.34656046150633113	0.4751727375934795	0.44019906001972403	0.6593674935356711	0.6141012837193955	0.5596913544680301	0.5868963190937129	0.5868963190937129	0.5868963190937129	0.5868963190937129	0.5868963190937129	0.5868963190937129	0.5868963190937129	0.5868963190937129	0.5868963190937129	0.5868963190937129	0.5868963190937129	0.5868963190937129	0.5868963190937129	0.5868963190937129	0.5868963190937129	0.5868963190937129	0.5868963190937129	0.5868963190937129	0.5868963190937129	0.5868963190937129	0.5868963190937129	0.5868963190937129
0.711809977562979	0.7352058157263481	0.5543789000090891	0.6344741830990963	0.7527345647494385	0.6160763080943333	0.7494720352935013	0.6378228974087872	0.6910967550767669	0.7246368692818482	0.7287159317291152	0.6085618919634369	0.8109640519465504	0.7927859433937678	0.8776369175403355	0.7197099595727563	0.780286359771829	0.7670234795157751	0.7676553200134674	0.7515133183317523	0.762021432724034	0.7292078449978834	0.7472174436291625	0.738212644313523	0.738212644313523	0.738212644313523	0.738212644313523	0.738212644313523	0.738212644313523	0.738212644313523	0.738212644313523	0.738212644313523	0.738212644313523	0.738212644313523	0.738212644313523	0.738212644313523	0.738212644313523	0.738212644313523	0.738212644313523	0.738212644313523	0.738212644313523	0.738212644313523	0.738212644313523	0.738212644313523	0.738212644313523	0.738212644313523	0.738212644313523	0.738212644313523	0.738212644313523	0.738212644313523
0.7740290302284346	0.8775284188061172	0.7048815589043896	0.7616676701012954	0.6553482269155723	0.7801830057918193	0.8133146426167414	0.6977529811068511	0.6628789908416804	0.8068334283363577	0.6201156684040445	0.7252591412508936	0.7061506487215886	0.6856046000975561	0.6593038999879638	0.8907807653716671	0.730091227980239	0.7584489637312691	0.8486108675438879	0.669911826822672	0.6803612837643481	0.67513655529351	0.67513655529351	0.67513655529351	0.67513655529351	0.67513655529351	0.67513655529351	0.67513655529351	0.67513655529351	0.67513655529351	0.67513655529351	0.67513655529351	0.67513655529351	0.67513655529351	0.67513655529351	0.67513655529351	0.67513655529351	0.67513655529351	0.67513655529351	0.67513655529351	0.67513655529351	0.67513655529351	0.67513655529351	0.67513655529351	0.67513655529351	0.67513655529351	0.67513655529351	0.67513655529351	0.67513655529351	0.67513655529351
0.7073831183344412	0.9066295520500852	0.8048067663348815	0.8721926487285032	0.7116878521665502	0.7022996627733684	0.710545318041919	0.6973625301432926	0.6816684147745212	0.5382020993442358	0.7324382721021946	0.6704541758161103	0.75142413011537	0.7079330610750519	0.6930072803233779	0.6521511097994985	0.7562995113905148	0.7676330008739067	0.7619662561322107	0.7619662561322107	0.7619662561322107	0.7619662561322107	0.7619662561322107	0.7619662561322107	0.7619662561322107	0.7619662561322107	0.7619662561322107	0.7619662561322107	0.7619662561322107	0.7619662561322107	0.7619662561322107	0.7619662561322107	0.7619662561322107	0.7619662561322107	0.7619662561322107	0.7619662561322107	0.7619662561322107	0.7619662561322107	0.7619662561322107	0.7619662561322107	0.7619662561322107	0.7619662561322107	0.7619662561322107	0.7619662561322107	0.7619662561322107	0.7619662561322107	0.7619662561322107	0.7619662561322107	0.7619662561322107	0.7619662561322107
0.7001554192546134	0.757628507970207	0.8161426588305591	0.7165385675756737	0.6912347758757559	0.7304599836422387	0.7258871715441557	0.7312471877755293	0.858209388136005	0.7862023259249142	0.7411811690631132	0.8218388250684803	0.8417114861227963	0.8311755016016833	0.75157870860591	0.7355172862255361	0.8457255955835755	0.9394127897601088	0.7495154637697348	0.9422644514399445	0.8458899576048396	0.8458899576048396	0.8458899576048396	0.8458899576048396	0.8458899576048396	0.8458899576048396	0.8458899576048396	0.8458899576048396	0.8458899576048396	0.8458899576048396	0.8458899576048396	0.8458899576048396	0.8458899576048396	0.8458899576048396	0.8458899576048396	0.8458899576048396	0.8458899576048396	0.8458899576048396	0.8458899576048396	0.8458899576048396	0.8458899576048396	0.8458899576048396	0.8458899576048396	0.8458899576048396	0.8458899576048396	0.8458899576048396	0.8458899576048396	0.8458899576048396	0.8458899576048396	0.8458899576048396
0.26279364385274295	0.16771952676383223	0.2023125483067557	0.2449774831825384	0.27293279711206125	0.32553233241902785	0.4890226525963728	0.41570533435334994	0.3080555860632402	0.3231739697766961	0.5909913332346632	0.4771531063531137	0.6682879836357306	0.7147045223991998	0.6193134747360236	0.7159936235014244	0.8324376489811454	0.6683159615912875	0.702906882815999	0.9651609638282587	0.7286129039642746	0.7321510599615768	0.9561370143986347	1.022164986799758	1.0887779261975765	1.1313897926863388	0.9217622923083526	1.0900617980779193	0.9509457590155209	1.1371463664712786	0.7891971984105481	0.8926983681026456	1.1551681272485204	0.9682291083379243	1.1424981572975104	0.6581403064701036	0.9721465893485937	0.9726663445401179	0.9324734065273346	0.8029260829496233	0.7348804755633322	0.7689032792564778	0.7689032792564778	0.7689032792564778	0.7689032792564778	0.7689032792564778	0.7689032792564778	0.7689032792564778	0.7689032792564778	0.7689032792564778
0.2075127435824768	0.1599646579239105	0.07998232896195526	0.2520367210579507	0.2475553707890769	0.19082242233017474	0.19172669788460156	0.14807438441668164	0.14588358239895313	0.16818102183402983	0.22482604950829987	0.3236117212305186	0.2527163730243733	0.7399049440643307	0.7449696385738689	0.9238717278854395	0.4143914508525827	1.0032121366098055	0.7746704110476426	0.8925742141373694	0.8933019404999055	1.330536650413113	1.2135067345805701	1.0570876091545824	1.2008784926797935	0.7117199729387294	0.635965804388447	1.0135375754648712	0.7550958029946243	1.040149760718631	0.7526680247832026	0.8238242610629827	0.9567474558317999	0.8937510684471327	1.0637730727256849	0.9578589033242703	1.3377166417545483	1.1813841971033252	1.2523337267160053	0.9578445976648621	1.0452372244130568	0.6171595605853929	0.8950312172968747	0.8810551795412853	1.1657442076679023	0.9403382811361845	1.0530412444020434	1.0530412444020434	1.0530412444020434	1.0530412444020434
0.7250906645940579	0.8698611039431812	0.8856156934311025	0.8945617007729836	1.0067674335551486	0.8879778313474819	0.9982240514102794	0.996769693555981	1.0795859892994006	1.0105609234267383	0.9781390751417119	0.9803661245509645	1.0056608151795454	1.0538149953545382	1.0399721598057234	0.9502338174052566	0.9347889781964807	1.1205220082288403	1.0730034495935477	1.0803480287986336	1.005500064740991	1.0451011632395981	0.957620806923478	1.0852211008904509	0.9786550697756785	1.0738978710950169	1.0531843149536533	0.9305583881203991	1.0769057490023572	1.1237089564097211	0.985598210406307	1.1528236626290929	0.9640356976306864	1.1481598109354776	1.144265898154619	1.0752809999516575	1.1198892832935359	1.1846654846002342	1.1042224172378194	1.1300312915345427	1.0921519181119077	1.1110916048232253	1.1110916048232253	1.1110916048232253	1.1110916048232253	1.1110916048232253	1.1110916048232253	1.1110916048232253	1.1110916048232253	1.1110916048232253
0.6218371737491367	0.5219437818144553	0.6146616355056328	0.611431718157217	0.5991271049063218	0.6481083677576597	0.7625311540340125	0.7059019593413498	0.5627009508281697	0.8654411925979709	0.8092151126269158	0.7093352783228033	0.6977742501552713	0.8432297036347035	0.6491673553025438	0.7360509261775738	0.7833547787203502	0.9244267459209857	0.7235882763030665	0.8247247087270665	0.7508285013077138	0.8028612588088647	0.6455891439598919	0.9493015951077673	0.7363213252377848	0.8258414539244643	0.9502842595152369	0.8803400380857422	0.8641141118883109	0.7946404735000545	0.7925622293377361	0.7829149851626159	0.6244583064640091	0.795386835585628	0.7425634538701206	0.9439799725785073	0.8798534504994611	0.8878467196330871	1.0881367552109418	0.8944985074206072	0.8079246911670948	0.8399660698851031	0.8354708157653478	0.8300938056851221	0.8485952066935204	0.7934920945251344	0.8210436506093274	0.8210436506093274	0.8210436506093274	0.8210436506093274
0.9409249744545316	0.7184185954631295	0.7901622467124957	0.8919906347414792	0.7362425716271292	0.921311323380805	0.9028637136502498	0.9674530283818353	0.9654874134945606	0.9179623729510218	0.8665772412893521	0.8409805015473413	0.7674118349755042	0.904867229627618	1.0892129773466197	1.000129593559117	1.098079139838848	1.1399166669285574	1.047449331350497	1.0750554281554303	1.049333281120081	1.086115607299164	0.8610110918025281	0.8915565434351047	0.9884467252300629	0.8864948961817997	0.8207077951080196	0.8127842101571158	1.2315028347042511	0.8809821635596433	1.127728619671136	1.0122521545544358	1.1274115305289716	0.8100644436193514	1.0511244894339593	0.8955224338405838	1.272076914182074	1.106896249119289	0.974396517721322	0.9713416935076167	1.0528994570016634	1.1113094442793872	1.0408590667383621	1.0760842555088748	1.0760842555088748	1.0760842555088748	1.0760842555088748	1.0760842555088748	1.0760842555088748	1.0760842555088748
0.6403298687975582	0.9162472863828558	0.8705126786017061	0.8532970333931656	0.7908862912611039	0.812791210179698	0.8226932681654276	0.809548476635213	1.045859686039826	0.860283136008274	0.7449612762007104	0.639139634871234	0.6920504555359722	0.6920504555359722	0.6920504555359722	0.6920504555359722	0.6920504555359722	0.6920504555359722	0.6920504555359722	0.6920504555359722	0.6920504555359722	0.6920504555359722	0.6920504555359722	0.6920504555359722	0.6920504555359722	0.6920504555359722	0.6920504555359722	0.6920504555359722	0.6920504555359722	0.6920504555359722	0.6920504555359722	0.6920504555359722	0.6920504555359722	0.6920504555359722	0.6920504555359722	0.6920504555359722	0.6920504555359722	0.6920504555359722	0.6920504555359722	0.6920504555359722	0.6920504555359722	0.6920504555359722	0.6920504555359722	0.6920504555359722	0.6920504555359722	0.6920504555359722	0.6920504555359722	0.6920504555359722	0.6920504555359722	0.6920504555359722
0.9587718347474331	0.8237516725776944	0.8599199738520806	0.8534306739048505	0.6511437698318083	0.6781106234798827	0.5702569876916249	0.8769266209015832	0.8342339073616833	0.7427554397850951	1.0050981278995201	0.7991748722975716	0.8052505212899385	0.8552845679050586	0.7911656688094476	0.638327065292765	0.7050127359628747	0.693843082449978	0.5076160631660966	0.6029203731367405	0.7032758107985111	0.8682873072919473	0.6580138477594712	0.750969732697648	0.7922237755224947	0.8607329509994689	0.8591511101432618	0.7731717101119284	0.7762132888811467	0.8092281992507487	0.998179441466043	0.7470307293345396	0.9089895261295833	0.8189599985006878	0.8109305650220527	0.8139294391387506	0.7884238150525056	0.8820017295644836	0.9060603714483179	0.7661499175802318	0.8597135667536332	0.8129317421669324	0.8129317421669324	0.8129317421669324	0.8129317421669324	0.8129317421669324	0.8129317421669324	0.8129317421669324	0.8129317421669324	0.8129317421669324
0.7968561173447845	0.9050641982577172	0.8228135886195527	0.7809552466556924	0.8677160733136154	0.8316129007272685	0.8607261879698288	0.8505694788426733	0.86951972231889	0.8576939979390193	0.8124650101746977	0.890597990674812	0.8284326350059725	0.7984638537986436	0.9948255403744821	0.930875222547411	0.8784786828892	0.9810608455840822	1.0553523070130955	1.0458014520344892	0.9457480433462481	0.9525075192321395	1.0452338849607175	1.0116146868692966	1.0356796238424542	0.8974143527087626	1.0218834293148449	1.0336332790128877	0.9813300108374475	1.1030850086818513	1.1044344999696991	0.9009534277830055	1.1367594154243406	0.972990248794215	1.1903400059582425	1.0367271345876117	1.1458455411668615	0.9859289176219364	1.0093411443798037	0.9858687936848177	0.9654686786988685	0.9449926182250442	1.0210001381727254	0.9951457027668684	0.9685451045568703	0.9818454036618692	0.9818454036618692	0.9818454036618692	0.9818454036618692	0.9818454036618692
0.20737327184697893	0.22984647652205298	0.11353415841115433	0.026970197672044293	0.2339557448007296	0.12685613274890103	0.11479591834386335	0.11043201023086047	0.11915982645686622	0.4545651254281242	0.11479591834386335	0.10299034377315193	0.0002546398343262794	0.0012617599327090316	0.2295918366877267	0.11479591834386335	0.7141791047209786	0.0012617599327090316	0.00436390811300288	0.31557716911196093	0.11479591834386335	0.04593698545451556	0.0	0.2295918366877267	0.4805282030017858	0.0012617599327090316	0.0	0.2724876926609538	0.05030089356751844	0.11605767827657237	0.11043201023086047	0.22833007872764036	0.0	0.11479591834386335	0.22676871697185566	0.41577853839111456	0.18365485123321112	0.0	0.1405043560831986	0.34413311519726375	0.35185381132488674	0.18365485123321112	0.026970197672044293	0.2339557448007296	0.4098640864946953	0.32190991564771243	0.32190991564771243	0.32190991564771243	0.32190991564771243	0.32190991564771243
0.7718578886934935	0.5178992631380265	0.6418672719668416	0.5757640868949663	0.5999926126192496	0.6448885412603014	0.6494650377147309	0.6727638302706783	0.7464373066432394	0.5294811818916482	0.5298376358303342	0.5784077104945089	0.5055149705480146	0.7126716939329847	0.6550776335338904	0.5721927594537897	0.7514615872273069	0.7185813777144029	0.6676134404636811	0.7068427073304062	0.7599207818495938	0.7574906402845598	0.8381533057001523	0.9473215049279098	0.7121007925451524	1.090412177812192	0.608735617199506	0.940841105914476	0.9356952121478663	0.6396377700296457	0.6667105870352851	0.8804121094122254	0.7054039413133836	0.8139602464742242	0.8887742825886302	0.8994216692369743	0.6932398533460641	0.779232096098721	1.0502694692802559	0.9528169054075423	0.8236878031104925	0.961315464035766	0.8776214799565871	0.9194684719961765	0.9194684719961765	0.9194684719961765	0.9194684719961765	0.9194684719961765	0.9194684719961765	0.9194684719961765
0.7904563572363651	1.1523406857524143	0.9920708967060854	1.1211552636567301	1.1688417215248654	1.2285471297745316	1.1826179263655778	1.3446081003468948	1.283855369723365	1.0657804032500973	1.0499161968462718	1.0164026557266332	1.2453821388880628	1.078105641669519	1.1810395086535952	1.0867554489216904	1.3087385294014713	1.1896774009822235	1.0590722264876753	0.9655053874240721	1.0601340019577663	1.1536410858972237	1.0858745855678786	1.070272886090617	1.086586352574476	1.09379896185909	1.0370991393446707	1.089517181209197	1.321295164918839	1.3523193106380698	1.070795112794177	1.1060639957078244	1.384021478503218	1.239614257211749	1.0914421598462258	1.143381784383387	1.2438610685346518	1.1887079746495668	1.0144962907660373	1.22996237819101	1.1222293344785237	1.1222293344785237	1.1222293344785237	1.1222293344785237	1.1222293344785237	1.1222293344785237	1.1222293344785237	1.1222293344785237	1.1222293344785237	1.1222293344785237
0.5290177460468265	0.5995338446355566	0.5986117410327781	0.8224696047463933	0.6948251950065795	0.6480088224996359	0.40058314327169176	0.7661135901467602	0.5653370077472787	0.7334920235056148	0.7441160130367086	0.712659661451952	0.9597572348865674	0.7788835397184184	0.829519350721622	0.8350424038728189	0.9740908084319708	1.0335410299920784	0.98246453037969	1.158529251788935	1.0465524661334418	0.9325651144589374	1.1758321349387855	0.9795707498004946	1.18141363511771	0.9743211423357272	1.0474228737499371	0.8673845308249807	1.03003565664488	1.2698414221741015	1.0477820229988841	0.8819987109537116	0.9089324340207051	1.0700647311848137	1.035426342998751	1.227034861126384	0.9981130829082234	0.9244854412539913	0.9147166105494654	0.9850550123125675	1.4262220601947917	1.2056385362536797	1.2056385362536797	1.2056385362536797	1.2056385362536797	1.2056385362536797	1.2056385362536797	1.2056385362536797	1.2056385362536797	1.2056385362536797
0.60544721324391	0.6233712245383402	0.5948444233967323	0.653200883330198	0.517574186003879	0.5859061337507073	0.548764967526293	0.6662222100103542	0.6379303036520287	0.6728829112884291	0.6144543696427052	0.7013181274903787	0.5740404528896023	0.7075454006779791	0.7985444366932047	0.8338447644227848	0.9089457049426286	0.7240533695108068	0.8284558845422749	0.7960299465696418	0.8391450900230841	0.6994669502553408	0.9142881683341147	0.7391808525257503	0.8696572007226444	0.8042476983152519	0.863095671697083	0.8528889457410614	0.9141465330684901	0.9665919391670532	0.952124093460687	0.8265248389249981	1.0493810677143822	0.9869332327850124	0.9143037130539902	1.0375699362894895	0.9576277714203854	0.9744264684376992	0.9785520792201357	1.088961198249128	0.8944052667086226	0.9894062530253509	0.9662254936303315	0.9920635646182443	0.9312632266802555	0.8904721959529994	0.9802839173985569	0.9595406139181335	0.8578589551361716	0.8925997861441097
0.20219923606729162	0.18609527881289525	0.4201996395039045	0.1987456351650697	0.8056345706289612	0.6184634389119493	0.2850921142275843	0.32042186693642555	0.29487207253814257	0.4870660995915912	0.6911885541407329	0.7737918508772919	0.5095202361313925	0.9787397047637293	0.482415988858105	0.6912719491701236	0.8287795520192713	1.0380245391950111	0.7358814639151784	0.99942776011054	0.7939829887929138	0.6590062413541263	1.7448886362254512	1.849780471927169	0.6246047905385232	1.0077527135899615	1.2396424937863035	0.8101923036903055	0.46831507705509884	0.8302179101512438	1.05086110376363	0.5756557808140262	0.2664956884298301	1.0299319194380185	1.1155564715969617	0.8170156094044099	0.8918886738792482	0.7529232490795659	0.9970095092207805	0.5125641154599584	1.0125077484203882	1.067986463346155	1.401256229448748	0.5898916719082762	0.850462090594631	1.5666117587320367	0.0899688414398224	1.3102664668406612	0.9006851571438235	1.395136786219273
0.8844856118774181	0.9060557735806719	0.8519589157523134	1.1768109289913118	0.9945662995409473	0.966646423639152	1.1086118939969996	1.11877307412668	1.0523433164283584	1.2237844794519344	1.069726152878761	1.255094742799008	1.476102612327797	1.2180898842956764	1.2426048351946537	1.1655275883172933	1.084840265045927	1.1785894842919549	1.1518464182953407	1.0787186104142286	1.3543518205422678	1.3950294766359923	1.11445411481503	1.1183181168921659	1.2613794510523175	1.1238072523725386	1.2259212581633674	1.1008276999723605	1.1189762308147175	1.316161717361565	1.1258556907646406	1.2741312392499202	1.2546864731372516	1.3680607304553796	1.1223984523999675	1.2567148339868939	1.2908479779151323	1.0642300882966549	1.015126677878401	1.258446503369105	1.2577918683187708	1.1090166915095958	1.2799587356744857	1.245667591307556	1.3172028682747834	1.1787611646646643	1.3088593473791432	1.090192762616951	1.3204605074555202	1.1410607755448556
0.7165905380827822	0.6925383141565544	0.6348664846007728	0.8756911023822604	0.7520256028408661	0.7273989680725699	0.7965639845552127	0.8166685394950624	0.7285557617136663	0.7439268207032782	0.7341423530183135	0.7298348567176409	0.8793137925423637	0.7467775391048199	0.8097699021675979	0.7304173510220888	0.7946901956354103	0.8215139166793424	0.7985992643721573	0.7054538328861271	0.9105104111489163	0.7445144564731516	0.8496461360544716	0.8569312099442076	0.8708451864206544	0.9196207956715411	0.8338384462096083	0.85240807746839	0.8945925044575345	0.9791602867928123	0.8615695709578374	0.7789690540934728	0.8190151979771056	0.8061964162809798	0.7913719934779381	0.8364852342964891	0.7414168756225926	0.6858147316126201	0.6962290056077218	0.8600144210802566	0.767893983830066	0.8783431900441036	0.818454706935168	0.7389828749517343	0.866424348067115	0.7536461496306127	0.7308064718329091	0.8223529248977489	0.8753427100857377	0.993098429250385
0.8350489787211668	0.9137396660270598	0.995268683369021	0.9821327075045839	0.7534972460235567	0.7987289978560905	0.9649201398282699	0.9443299019671437	1.0246744519301125	0.9960917024088733	1.008483649041261	0.9155096347038351	1.044141057201838	0.9785826338210027	1.116022861300459	1.0384982890798145	1.0646951828662023	1.0735565838145216	1.2275928791988355	1.2455378142328488	1.2593450661645267	1.208015859533842	1.0590598343897395	1.0795100228825065	1.1207699012065704	1.102993285863089	1.096109467322151	1.1582468688570504	1.2691279425322208	1.2026552663488064	1.3012485530731819	1.3613189910216135	1.1422960025381508	1.0998347326623419	1.2357049534142552	1.4224956106664985	1.2676886561429233	1.3166002076950982	1.1455946753404322	1.3316379108654892	1.3055075616579337	1.549871023651665	1.5572291858675642	1.4111432914305142	1.4312278617827177	1.1884299557156244	1.309500225874837	1.2335322483542805	1.3110639990980313	1.4743776562857325
0.8425324418109822	0.852408117021371	0.7715842889251453	0.7869528771802775	0.6652025317885059	0.6947570217775144	0.7614363924097177	0.7585480365900322	0.7981147262601443	0.7112862852844104	0.771050611230265	0.6337088991050316	0.8037556202130344	0.7158822991344259	0.7212849962446929	0.5484661657019938	0.6529598251651669	0.7458203566617878	0.7458618789852557	0.7666737153270335	0.625678253806968	0.7887417685663559	0.7596046042285339	0.790369944986329	0.7540408329163248	0.8491741317733704	0.7540742060740979	0.8202182429001897	0.7011376980339711	0.7065082544478909	0.6583729789285006	0.8261836227866453	0.7562638229534528	0.8326685434976693	0.7588850092159565	0.7815628336522485	0.7185594260047506	0.797369311296285	0.7798216924886204	0.7618533937856677	0.825083672363094	0.7668127775577659	0.8624051993690025	0.8146089884633841	0.8146089884633841	0.8146089884633841	0.8146089884633841	0.8146089884633841	0.8146089884633841	0.8146089884633841
0.9230977025190046	0.7971465485078418	0.8588000145792124	0.7090184287020025	0.8781022807611325	0.8902338006084572	0.6674245194013807	0.6001709097685648	0.7834762771809245	0.9061294474476447	0.7588727109201536	0.832501079183899	0.832501079183899	0.832501079183899	0.832501079183899	0.832501079183899	0.832501079183899	0.832501079183899	0.832501079183899	0.832501079183899	0.832501079183899	0.832501079183899	0.832501079183899	0.832501079183899	0.832501079183899	0.832501079183899	0.832501079183899	0.832501079183899	0.832501079183899	0.832501079183899	0.832501079183899	0.832501079183899	0.832501079183899	0.832501079183899	0.832501079183899	0.832501079183899	0.832501079183899	0.832501079183899	0.832501079183899	0.832501079183899	0.832501079183899	0.832501079183899	0.832501079183899	0.832501079183899	0.832501079183899	0.832501079183899	0.832501079183899	0.832501079183899	0.832501079183899	0.832501079183899
0.9608607027111802	1.102434037865284	0.9419123271169199	1.1264343818172449	0.9612368981941589	0.7431952639332414	0.8522160810637002	0.8522160810637002	0.8522160810637002	0.8522160810637002	0.8522160810637002	0.8522160810637002	0.8522160810637002	0.8522160810637002	0.8522160810637002	0.8522160810637002	0.8522160810637002	0.8522160810637002	0.8522160810637002	0.8522160810637002	0.8522160810637002	0.8522160810637002	0.8522160810637002	0.8522160810637002	0.8522160810637002	0.8522160810637002	0.8522160810637002	0.8522160810637002	0.8522160810637002	0.8522160810637002	0.8522160810637002	0.8522160810637002	0.8522160810637002	0.8522160810637002	0.8522160810637002	0.8522160810637002	0.8522160810637002	0.8522160810637002	0.8522160810637002	0.8522160810637002	0.8522160810637002	0.8522160810637002	0.8522160810637002	0.8522160810637002	0.8522160810637002	0.8522160810637002	0.8522160810637002	0.8522160810637002	0.8522160810637002	0.8522160810637002
0.8168217245195205	0.8189765309806749	1.4355430757960783	1.3629730849825001	1.5260921088353223	1.5084986350777254	0.9339614351343721	1.1333740358284274	0.7747659180382804	0.8636685009803772	1.7253412779774275	0.6178638189570598	0.9957343058703535	1.0639354295345813	0.8363510346052755	1.098133040308226	0.8477130311898894	1.1948553641806854	0.6925974880206915	1.3100796080506893	0.8238325665115719	0.8139687599736966	0.6142626810528794	1.0312468461130786	1.0815155784482708	0.8665068813337848	0.6232284877584813	0.7139754950695167	0.9216587641203382	0.5427957121353689	1.0499815785443776	0.5606698041784594	0.5803986609822105	0.995141313520278	0.44967445026461844	0.9030353109002116	0.676354880582415	0.676354880582415	0.676354880582415	0.676354880582415	0.676354880582415	0.676354880582415	0.676354880582415	0.676354880582415	0.676354880582415	0.676354880582415	0.676354880582415	0.676354880582415	0.676354880582415	0.676354880582415
0.9157191414205035	1.0165061752684248	1.0145068462443296	1.1284403868499402	1.0918967909938135	1.2146907178884758	1.2080221065470715	1.2020182313101808	1.062163085007348	1.062913514723411	1.1095289610992969	1.084008674693864	1.08887426700185	0.8590448345123733	1.1501170627984407	1.1478156964429427	1.0647134585775933	0.9724956423654709	0.9670530352770177	1.0661679159277775	1.2143361022075232	1.0556014917776768	1.000028952187339	0.9305923201751981	0.8624222052076556	1.0593821902307197	1.005982175804695	1.0326821830177073	1.0326821830177073	1.0326821830177073	1.0326821830177073	1.0326821830177073	1.0326821830177073	1.0326821830177073	1.0326821830177073	1.0326821830177073	1.0326821830177073	1.0326821830177073	1.0326821830177073	1.0326821830177073	1.0326821830177073	1.0326821830177073	1.0326821830177073	1.0326821830177073	1.0326821830177073	1.0326821830177073	1.0326821830177073	1.0326821830177073	1.0326821830177073	1.0326821830177073
1.035437294939183	1.0720864377947532	1.010264188371269	0.9353761274240114	0.7309636813427132	1.0254474997059655	0.982613164199834	1.069069260790832	0.8204302695973217	0.7741460442979059	0.7484713172889749	1.0282266446015125	0.6494520170511233	0.6734842314917584	0.6784867717252547	0.6830868048613402	0.7744705021512589	0.8281139088953402	0.6473684176867227	0.8563656071545158	0.7518670124206194	0.7518670124206194	0.7518670124206194	0.7518670124206194	0.7518670124206194	0.7518670124206194	0.7518670124206194	0.7518670124206194	0.7518670124206194	0.7518670124206194	0.7518670124206194	0.7518670124206194	0.7518670124206194	0.7518670124206194	0.7518670124206194	0.7518670124206194	0.7518670124206194	0.7518670124206194	0.7518670124206194	0.7518670124206194	0.7518670124206194	0.7518670124206194	0.7518670124206194	0.7518670124206194	0.7518670124206194	0.7518670124206194	0.7518670124206194	0.7518670124206194	0.7518670124206194	0.7518670124206194
0.8129156827107232	0.7516202515638666	0.8647904690215843	0.8490475766587698	0.8673308268397227	0.8709284155298054	0.8269406161311209	0.7586472100937037	0.8604120243021824	1.0320172267988397	0.9008029970816539	1.0600811303964885	0.983422625213864	1.0719195772668713	1.0989520925467577	1.0396598626537366	0.9535532898179381	0.9733108315987353	1.0445345213163317	0.9587803761714121	0.94661412425562	0.8794443844911624	1.0006606986180093	1.0308387785782984	0.805218353444783	1.0174607146125885	0.982098759503786	1.179522444055071	0.8939611636606143	0.9921364680080506	0.963822999391991	1.114696919380734	1.082947634552681	1.0115630402830997	1.179027499954383	1.0553424197654335	1.1143884914174356	1.0848654555914345	1.0848654555914345	1.0848654555914345	1.0848654555914345	1.0848654555914345	1.0848654555914345	1.0848654555914345	1.0848654555914345	1.0848654555914345	1.0848654555914345	1.0848654555914345	1.0848654555914345	1.0848654555914345
1.0505484142003294	0.911216542267931	1.0742738684106423	0.927796445996176	0.9257591245061131	0.8936590826147462	0.7845634042552355	0.6780446041527871	0.8080908756963091	0.9034024688345658	0.795506564234474	0.9613447640378239	0.6598202188515456	0.8678791274798502	0.8245231320015199	0.6844179514688536	1.0078426346639013	1.0057584440010403	1.1916615107765152	1.117456942127225	0.9083990199098219	0.9006252637023944	0.762284290312682	0.8707654590226578	0.9090657448032414	1.0250921808648539	1.1292793450270597	1.0033167802312863	0.9127370012641791	1.125133564182901	0.9688801596993191	0.7448841031492337	0.8568821314242764	0.8568821314242764	0.8568821314242764	0.8568821314242764	0.8568821314242764	0.8568821314242764	0.8568821314242764	0.8568821314242764	0.8568821314242764	0.8568821314242764	0.8568821314242764	0.8568821314242764	0.8568821314242764	0.8568821314242764	0.8568821314242764	0.8568821314242764	0.8568821314242764	0.8568821314242764
0.5647464547867095	0.7108146248124261	0.9628470882835343	0.5698236830839919	0.9513738746525172	1.045524352186127	0.8827669045549543	1.2894104087443483	1.3175305625397205	0.8801291399322654	0.942319680943973	0.9409444040881553	0.6922750077882555	0.7104846715692236	1.115670541556715	1.4735052345076773	1.09148018349109	1.337154418169189	1.0262850120039402	1.0466193079685717	0.7092420365833567	0.8780930155565037	0.9284105800281088	1.1924266071666836	1.1823951669602386	1.2821204969255195	0.6865955662116769	1.2045051287678905	1.044630410231826	1.16762638275271	1.2975531127677042	1.448276719201286	0.890543296337452	1.1484535589367673	1.0194984276371095	1.0194984276371095	1.0194984276371095	1.0194984276371095	1.0194984276371095	1.0194984276371095	1.0194984276371095	1.0194984276371095	1.0194984276371095	1.0194984276371095	1.0194984276371095	1.0194984276371095	1.0194984276371095	1.0194984276371095	1.0194984276371095	1.0194984276371095
0.7836550982563119	0.8750767216318979	1.0717355628048324	0.9579126158338922	1.1718173054519807	0.7834308588269788	0.8918157040242568	0.9890747004285725	1.0073475697658125	1.0324365937340285	1.0606419270644816	0.7550016516706326	1.125031171155318	0.8015647997876938	0.798617189203296	1.0119282467937634	0.7986776274396377	1.070911703068491	0.9740946225339221	0.8057333302935168	0.9298109818243785	0.9635115670688168	0.9466612744465978	0.9466612744465978	0.9466612744465978	0.9466612744465978	0.9466612744465978	0.9466612744465978	0.9466612744465978	0.9466612744465978	0.9466612744465978	0.9466612744465978	0.9466612744465978	0.9466612744465978	0.9466612744465978	0.9466612744465978	0.9466612744465978	0.9466612744465978	0.9466612744465978	0.9466612744465978	0.9466612744465978	0.9466612744465978	0.9466612744465978	0.9466612744465978	0.9466612744465978	0.9466612744465978	0.9466612744465978	0.9466612744465978	0.9466612744465978	0.9466612744465978
0.3314664747075927	0.26844614468802597	0.2366432145873187	0.4968763519578104	0.6914405116415596	0.7744063039105006	0.785234460745679	0.8384213547620705	0.7048699960524234	0.8620776588367097	1.047143411527823	1.105015876281396	0.9553612556164573	0.6724532863792814	0.9813819640532088	1.144372076142386	1.1997265533212251	1.0955367921402357	0.8360831956457683	1.3066235507837447	0.4758774333101737	1.1540454072722335	0.8893514474329577	1.0412692277559537	0.8269438802489629	1.0236633321687705	0.5294411670667487	0.6959234658997074	1.3039200276487084	0.8815067922550768	1.0083097733812125	1.1980416790440909	1.5319888217918516	0.9716777223411825	1.2838081996376722	1.0895650288613117	1.7192970149075124	1.2023682112190435	1.2521994562154215	0.9893130041043156	0.7862543825053435	0.8877836933048295	0.8877836933048295	0.8877836933048295	0.8877836933048295	0.8877836933048295	0.8877836933048295	0.8877836933048295	0.8877836933048295	0.8877836933048295
0.7453407943210483	0.6568000638191628	0.7024875809983638	0.7919788622793983	0.7041460276278316	0.6929935885562859	0.7702818830167671	0.8253067420099188	0.664577005789205	0.8585380358215094	0.63499422162269	0.6872213891832428	0.6343450334009846	0.7036264577413284	1.0218754289687928	0.7774960860855625	0.6950781901903481	0.6066913324846772	0.7455038853380327	0.8812005965801871	0.8409436305530213	0.823557201179778	0.830864016811434	0.5708504022733419	0.6229664050061721	0.5969084036397571	0.5969084036397571	0.5969084036397571	0.5969084036397571	0.5969084036397571	0.5969084036397571	0.5969084036397571	0.5969084036397571	0.5969084036397571	0.5969084036397571	0.5969084036397571	0.5969084036397571	0.5969084036397571	0.5969084036397571	0.5969084036397571	0.5969084036397571	0.5969084036397571	0.5969084036397571	0.5969084036397571	0.5969084036397571	0.5969084036397571	0.5969084036397571	0.5969084036397571	0.5969084036397571	0.5969084036397571
1.2380350069988224	1.3484451857859874	0.9394004911152065	0.8425233603795745	1.0704806890900034	1.2923928267115075	0.9593586244157908	0.8369032737262208	1.1740970144512766	1.064750033240531	1.2031142384662146	1.1575269975699078	1.2792356019323072	1.2075304093659451	1.5659415956749572	1.1669157419566938	1.2627132732887585	1.3932329048692724	1.4376178156645554	1.160585252504454	1.3624462853148709	1.1795394791732892	1.0681153926998466	1.246923300364139	0.8788140054542397	1.202869447920048	1.1754009333015873	0.9511679730364503	1.5350868536675757	1.0828272985673986	1.3089570761174871	1.3089570761174871	1.3089570761174871	1.3089570761174871	1.3089570761174871	1.3089570761174871	1.3089570761174871	1.3089570761174871	1.3089570761174871	1.3089570761174871	1.3089570761174871	1.3089570761174871	1.3089570761174871	1.3089570761174871	1.3089570761174871	1.3089570761174871	1.3089570761174871	1.3089570761174871	1.3089570761174871	1.3089570761174871
0.8326751565860201	0.8447366060817817	0.9197638048880137	1.0621033674298967	1.1129925240882237	0.928901767533841	0.9637336434152369	1.010070506870186	0.9218035631337833	1.0158159739255497	0.8351577880793051	0.9938180021184654	1.0005619421269694	1.0460935979594954	1.0185261381013102	1.1159621959774426	1.1348732230284369	1.0782416425428556	1.1065574327856462	1.1065574327856462	1.1065574327856462	1.1065574327856462	1.1065574327856462	1.1065574327856462	1.1065574327856462	1.1065574327856462	1.1065574327856462	1.1065574327856462	1.1065574327856462	1.1065574327856462	1.1065574327856462	1.1065574327856462	1.1065574327856462	1.1065574327856462	1.1065574327856462	1.1065574327856462	1.1065574327856462	1.1065574327856462	1.1065574327856462	1.1065574327856462	1.1065574327856462	1.1065574327856462	1.1065574327856462	1.1065574327856462	1.1065574327856462	1.1065574327856462	1.1065574327856462	1.1065574327856462	1.1065574327856462	1.1065574327856462
0.9789624202311787	1.0370351884553708	0.9409507632710092	0.8951548711969118	0.9144404476785951	1.125299573196139	0.8606355359038714	0.890631420862739	1.0278044415609973	0.8048679383712298	0.9039410112652888	0.8848633685621516	1.0692760404766566	0.9770322363941691	0.9109167487620974	1.016561707522205	0.9866009989712575	0.7223092226213856	1.209030484289184	0.7355552090772944	0.8398219240060394	0.7500610563018036	0.8890260994953114	0.8306410479036009	0.8629597134585872	0.9269243908750762	0.9088015868545022	0.8608645079873801	0.9666120167203631	0.9137382623538716	0.9137382623538716	0.9137382623538716	0.9137382623538716	0.9137382623538716	0.9137382623538716	0.9137382623538716	0.9137382623538716	0.9137382623538716	0.9137382623538716	0.9137382623538716	0.9137382623538716	0.9137382623538716	0.9137382623538716	0.9137382623538716	0.9137382623538716	0.9137382623538716	0.9137382623538716	0.9137382623538716	0.9137382623538716	0.9137382623538716
0.8474706496662273	0.9981627925459332	1.0129589217165365	1.3046194491814267	1.3077436301868515	1.268701035414583	1.2290015656568913	1.4070604185453366	1.1590947111042464	1.26920963249149	0.971822693564975	1.2408071402579144	0.9179612237082212	1.271329623890758	1.126993068539421	1.096800079871795	1.09376866091459	1.257363422823076	0.8620509064595069	0.919891870133296	0.9176263048913534	1.1434748175390261	1.0305505612151897	1.0305505612151897	1.0305505612151897	1.0305505612151897	1.0305505612151897	1.0305505612151897	1.0305505612151897	1.0305505612151897	1.0305505612151897	1.0305505612151897	1.0305505612151897	1.0305505612151897	1.0305505612151897	1.0305505612151897	1.0305505612151897	1.0305505612151897	1.0305505612151897	1.0305505612151897	1.0305505612151897	1.0305505612151897	1.0305505612151897	1.0305505612151897	1.0305505612151897	1.0305505612151897	1.0305505612151897	1.0305505612151897	1.0305505612151897	1.0305505612151897
0.9370778587492696	0.9205661238178837	1.1428449267490242	1.0067261194976989	1.0685585633849861	0.9867955365939952	0.9209365864806174	1.0308884352899494	0.9613653422045711	0.9692572904211716	0.9234091242740126	0.8488161454392874	0.8987931642705529	1.036716483644701	0.9697774040111192	0.8783855420394818	0.8518920343158054	0.8256573735612941	0.8774669496488497	0.8683869257815119	0.978573636215129	0.9079273499428163	0.759181998404088	0.9992172253164705	0.9453972846295065	0.8958571905214671	0.9206272375754868	0.9206272375754868	0.9206272375754868	0.9206272375754868	0.9206272375754868	0.9206272375754868	0.9206272375754868	0.9206272375754868	0.9206272375754868	0.9206272375754868	0.9206272375754868	0.9206272375754868	0.9206272375754868	0.9206272375754868	0.9206272375754868	0.9206272375754868	0.9206272375754868	0.9206272375754868	0.9206272375754868	0.9206272375754868	0.9206272375754868	0.9206272375754868	0.9206272375754868	0.9206272375754868
0.9854710536701704	0.8575289474444971	0.8883790641269351	1.0362945658550202	1.1216005409776577	1.2020543896806697	1.2296950691506237	1.0461824228105756	1.0336132831377902	1.2087243829143135	1.1422888854136055	1.159862712773165	1.2355965239955398	1.1001771766435595	0.9765045329344852	1.1365060834779102	1.2323210409951812	1.1831169079708745	1.1751874874577681	1.1867517293519327	1.0790070198299688	1.0074251816063886	1.0697924715303975	0.9996958235812108	1.0347441475558041	1.0347441475558041	1.0347441475558041	1.0347441475558041	1.0347441475558041	1.0347441475558041	1.0347441475558041	1.0347441475558041	1.0347441475558041	1.0347441475558041	1.0347441475558041	1.0347441475558041	1.0347441475558041	1.0347441475558041	1.0347441475558041	1.0347441475558041	1.0347441475558041	1.0347441475558041	1.0347441475558041	1.0347441475558041	1.0347441475558041	1.0347441475558041	1.0347441475558041	1.0347441475558041	1.0347441475558041	1.0347441475558041
0.91640289919449	0.8632953778932869	0.9323670363327902	0.9401991288694974	1.134824821741486	0.9248775013700126	0.7781413984885143	0.9916646771148607	1.0018610721518506	1.1196838120732646	1.0030566923078263	0.8963920134308692	0.9220829107050663	0.9753456792807921	0.9757746174172028	1.1614214972798784	0.8898914527647317	1.0018975677312258	0.8755340417533507	0.9399138616000584	1.0960710911312384	1.111489620465597	0.9993474253264114	1.0802943537936947	1.039820889560053	1.039820889560053	1.039820889560053	1.039820889560053	1.039820889560053	1.039820889560053	1.039820889560053	1.039820889560053	1.039820889560053	1.039820889560053	1.039820889560053	1.039820889560053	1.039820889560053	1.039820889560053	1.039820889560053	1.039820889560053	1.039820889560053	1.039820889560053	1.039820889560053	1.039820889560053	1.039820889560053	1.039820889560053	1.039820889560053	1.039820889560053	1.039820889560053	1.039820889560053
0.29601863001945355	0.3327682029642179	0.48715737541740883	0.6412274058056545	0.8904441918695603	1.1135470000046597	0.862827089099219	1.0597787375195333	0.9893129639873457	0.9424026023752913	0.9204039954159468	0.8849956171481378	1.1321864290904347	0.9680379597829647	1.0581791353096726	1.0936979581507524	0.9683172830930172	0.8658974218333024	1.0284714464477345	0.9566891147427445	1.1912218600285511	1.0518719276088828	0.8626318308264781	0.9572518792176804	0.9572518792176804	0.9572518792176804	0.9572518792176804	0.9572518792176804	0.9572518792176804	0.9572518792176804	0.9572518792176804	0.9572518792176804	0.9572518792176804	0.9572518792176804	0.9572518792176804	0.9572518792176804	0.9572518792176804	0.9572518792176804	0.9572518792176804	0.9572518792176804	0.9572518792176804	0.9572518792176804	0.9572518792176804	0.9572518792176804	0.9572518792176804	0.9572518792176804	0.9572518792176804	0.9572518792176804	0.9572518792176804	0.9572518792176804
0.8072558426352949	0.9301758148441899	0.9890403872293132	0.9815597418097355	1.1238570817159386	0.8855468614399575	1.0700295682061929	1.1424543593634453	0.7998790824625248	1.08508412599814	0.9892851459980553	0.9303395166596221	0.9106108514453957	0.9627026903296855	0.7886242233293267	0.9927026771239038	0.8602363481754777	0.9421499418002915	0.8211742679505429	0.8869553837113617	0.9754389419570045	0.8306702522321852	0.8256446634285701	0.9760450588445814	0.9008448611365758	0.9008448611365758	0.9008448611365758	0.9008448611365758	0.9008448611365758	0.9008448611365758	0.9008448611365758	0.9008448611365758	0.9008448611365758	0.9008448611365758	0.9008448611365758	0.9008448611365758	0.9008448611365758	0.9008448611365758	0.9008448611365758	0.9008448611365758	0.9008448611365758	0.9008448611365758	0.9008448611365758	0.9008448611365758	0.9008448611365758	0.9008448611365758	0.9008448611365758	0.9008448611365758	0.9008448611365758	0.9008448611365758
0.7243928229070031	0.543660448423059	0.599214918456714	0.587333697710178	0.5274150390588029	0.6035007081211433	0.7133937089140082	0.5598975170483436	0.506200902696199	0.6104475691661814	0.5661530553107402	0.515475192843824	0.6907549755472085	0.6058628759294933	0.5794879126036968	0.5828742737477174	0.558426577625889	0.6849371043724942	0.6920465481299517	0.6635077579215772	0.6501047024266696	0.5247546602939075	0.653120627865498	0.588811289808699	0.646844149714078	0.5900650592176686	0.6466128235238229	0.6109337895982232	0.7424641321158525	0.5475727729401357	0.6450184525279941	0.6450184525279941	0.6450184525279941	0.6450184525279941	0.6450184525279941	0.6450184525279941	0.6450184525279941	0.6450184525279941	0.6450184525279941	0.6450184525279941	0.6450184525279941	0.6450184525279941	0.6450184525279941	0.6450184525279941	0.6450184525279941	0.6450184525279941	0.6450184525279941	0.6450184525279941	0.6450184525279941	0.6450184525279941
0.768395033420407	0.7698290807278756	0.6376765168383286	0.6997716597004546	0.7135032537892657	0.7078998666895436	0.7215173034297842	0.7083160147589803	0.8045363300690936	0.6794865365966235	0.6386955599133674	0.8492156733763762	0.7425215840202772	0.7638806352487926	0.6693088470375178	0.7885391703028255	0.79471777014167	0.7821036003763066	0.7235890749642577	0.7119797851398402	0.744338292961612	0.8729108606561252	0.8038607788616123	0.6525374410943968	0.7638604260045385	0.7557866578987966	0.769142645762565	0.7634984367896636	0.7690913617543641	0.8136547156326764	0.7570141855509201	0.7853344505917982	0.7853344505917982	0.7853344505917982	0.7853344505917982	0.7853344505917982	0.7853344505917982	0.7853344505917982	0.7853344505917982	0.7853344505917982	0.7853344505917982	0.7853344505917982	0.7853344505917982	0.7853344505917982	0.7853344505917982	0.7853344505917982	0.7853344505917982	0.7853344505917982	0.7853344505917982	0.7853344505917982
0.7037975361702025	0.589725953484772	0.6436313386933737	0.7242773299108293	0.7417010545484337	0.890184104255536	0.7604415889547206	0.6435205893677423	0.7397002334684688	0.6595127305741855	0.7881102274341233	0.713086563709293	0.7442349119292754	0.7011430912494286	0.7479828905937469	0.7209926375184302	0.7985370304197217	0.808698466227125	0.5804820167649618	0.8457387749742632	0.6823549724976573	0.8973233119573343	0.7610720229146586	0.7095007600264919	0.740987518295362	0.682669937596984	0.8981868590482137	0.6523566839553108	0.6958904417625211	0.8593582229712919	0.7776243323669065	0.7776243323669065	0.7776243323669065	0.7776243323669065	0.7776243323669065	0.7776243323669065	0.7776243323669065	0.7776243323669065	0.7776243323669065	0.7776243323669065	0.7776243323669065	0.7776243323669065	0.7776243323669065	0.7776243323669065	0.7776243323669065	0.7776243323669065	0.7776243323669065	0.7776243323669065	0.7776243323669065	0.7776243323669065
0.5168783342070877	0.5395461208723803	0.5858238963486196	0.659913940726714	0.6258277962482975	0.5413034477461953	0.5209676636674696	0.5582432133212982	0.5128339175970114	0.5790979557524882	0.5413744225841302	0.8039204351293157	0.6239392230581053	0.6664887698169977	0.700771716078028	0.5828823302275493	0.7637834978526284	0.8880429128392927	0.7371371946461938	0.6505225260433096	0.6938298603447517	0.6938298603447517	0.6938298603447517	0.6938298603447517	0.6938298603447517	0.6938298603447517	0.6938298603447517	0.6938298603447517	0.6938298603447517	0.6938298603447517	0.6938298603447517	0.6938298603447517	0.6938298603447517	0.6938298603447517	0.6938298603447517	0.6938298603447517	0.6938298603447517	0.6938298603447517	0.6938298603447517	0.6938298603447517	0.6938298603447517	0.6938298603447517	0.6938298603447517	0.6938298603447517	0.6938298603447517	0.6938298603447517	0.6938298603447517	0.6938298603447517	0.6938298603447517	0.6938298603447517
0.6439243812750806	0.663062819282865	0.7848610464329155	0.7641673350997807	0.7622139065553621	0.6241654236027605	1.0223865201458624	0.8721831579120464	0.8465755829605758	0.8194716183722207	0.7668979568441779	0.8273101064261383	1.0731170005664503	0.9307128207113978	0.9979993739504409	0.9705836971966847	0.9953566398382677	1.0880544256236828	1.035714641159488	1.0038020509066534	0.9901161569204416	1.0758929801339374	0.9722641090603551	1.0476387592532392	0.9538459131328025	0.9118782085033814	1.0487404755896215	0.9803093420465016	0.9803093420465016	0.9803093420465016	0.9803093420465016	0.9803093420465016	0.9803093420465016	0.9803093420465016	0.9803093420465016	0.9803093420465016	0.9803093420465016	0.9803093420465016	0.9803093420465016	0.9803093420465016	0.9803093420465016	0.9803093420465016	0.9803093420465016	0.9803093420465016	0.9803093420465016	0.9803093420465016	0.9803093420465016	0.9803093420465016	0.9803093420465016	0.9803093420465016
0.49209236181215793	0.39013414128151297	0.48671555755751633	0.4076892423771696	0.4506201651045599	0.411336864678021	0.5229660086475982	0.5290038645276673	0.5843000488712469	0.45440696819650334	0.5530624341329595	0.46817512417933155	0.4347620394693648	0.47682961994240425	0.49754839654654215	0.5085205069749108	0.5751157687878476	0.44135485072367986	0.4825892085462212	0.4987973268179662	0.5320754450010157	0.5478057333418124	0.6123743613178412	0.5601011570689175	0.583158211700819	0.5038947875189875	0.5518952764644134	0.56628165130885	0.5658768800136298	0.6624073363322057	0.5392555612883551	0.6592548146099805	0.5992551879491677	0.5992551879491677	0.5992551879491677	0.5992551879491677	0.5992551879491677	0.5992551879491677	0.5992551879491677	0.5992551879491677	0.5992551879491677	0.5992551879491677	0.5992551879491677	0.5992551879491677	0.5992551879491677	0.5992551879491677	0.5992551879491677	0.5992551879491677	0.5992551879491677	0.5992551879491677
0.3785673233662663	0.3505000651085955	0.17438362434597293	0.4251584105364704	0.10730806465236545	0.33439298560555775	0.2893210724834886	0.3097312084349853	0.2653901286800236	0.21229351242187416	0.1256482601251867	0.6733944454849252	0.48053452156181736	0.5605507950496115	1.06317010590727	0.8118604504784407	0.8118604504784407	0.8118604504784407	0.8118604504784407	0.8118604504784407	0.8118604504784407	0.8118604504784407	0.8118604504784407	0.8118604504784407	0.8118604504784407	0.8118604504784407	0.8118604504784407	0.8118604504784407	0.8118604504784407	0.8118604504784407	0.8118604504784407	0.8118604504784407	0.8118604504784407	0.8118604504784407	0.8118604504784407	0.8118604504784407	0.8118604504784407	0.8118604504784407	0.8118604504784407	0.8118604504784407	0.8118604504784407	0.8118604504784407	0.8118604504784407	0.8118604504784407	0.8118604504784407	0.8118604504784407	0.8118604504784407	0.8118604504784407	0.8118604504784407	0.8118604504784407
0.6507807376181046	0.721470008150314	0.6689431226096507	0.7643671083677286	0.6507519094338987	0.6516705079127953	0.7458646330818222	0.6796731777902817	0.6228830974273839	0.6619086943619766	0.5843169365510175	0.4956093770470432	0.7771908420913661	0.5942336359208651	0.6358586138550795	0.7985178819412311	0.7050131246663175	0.7175937281624342	0.8191351746384203	0.7217706292220557	0.6080467222668934	0.7697544814325336	0.8169318722742906	0.6837195864963549	0.7503257293853229	0.7503257293853229	0.7503257293853229	0.7503257293853229	0.7503257293853229	0.7503257293853229	0.7503257293853229	0.7503257293853229	0.7503257293853229	0.7503257293853229	0.7503257293853229	0.7503257293853229	0.7503257293853229	0.7503257293853229	0.7503257293853229	0.7503257293853229	0.7503257293853229	0.7503257293853229	0.7503257293853229	0.7503257293853229	0.7503257293853229	0.7503257293853229	0.7503257293853229	0.7503257293853229	0.7503257293853229	0.7503257293853229
0.3849859293293774	0.3877781013423254	0.5528699724414502	0.5010185026555873	0.6947606712229941	0.6489334268688415	0.5212115782278599	0.6031770734052463	0.6953040054906727	0.6074793187951019	0.5221526867360541	0.646129260300307	0.6967096569701104	0.562772156425253	0.5662940007914089	0.5292483738939238	0.6741621397736062	0.818080091009629	0.6318276925950181	0.8202980810074385	0.9087462583600532	0.7450505967043788	0.6170246805420531	0.8158965582493548	0.7164606193957038	0.7164606193957038	0.7164606193957038	0.7164606193957038	0.7164606193957038	0.7164606193957038	0.7164606193957038	0.7164606193957038	0.7164606193957038	0.7164606193957038	0.7164606193957038	0.7164606193957038	0.7164606193957038	0.7164606193957038	0.7164606193957038	0.7164606193957038	0.7164606193957038	0.7164606193957038	0.7164606193957038	0.7164606193957038	0.7164606193957038	0.7164606193957038	0.7164606193957038	0.7164606193957038	0.7164606193957038	0.7164606193957038
0.8819898298534357	0.8370242202145317	0.9534301809588906	0.9226719611458902	1.0526542249054232	1.0123911230502052	1.1015663572640173	0.9190242274685713	0.794485557277064	0.8532539282934986	0.8286481788210363	0.9284489579146563	1.002137018871257	1.0761102580778559	0.8515010634524732	0.721586100860251	0.8797980969264371	0.9667524004835105	0.9520762224331655	0.9912506969740954	1.0163204433741697	1.0488456929846992	1.0675688857460577	1.065793210526568	0.9700768144338735	0.9411800263836383	0.8202824873971823	0.9632043156410297	0.9961593508927911	1.1090733846311076	1.0526163677619493	1.0526163677619493	1.0526163677619493	1.0526163677619493	1.0526163677619493	1.0526163677619493	1.0526163677619493	1.0526163677619493	1.0526163677619493	1.0526163677619493	1.0526163677619493	1.0526163677619493	1.0526163677619493	1.0526163677619493	1.0526163677619493	1.0526163677619493	1.0526163677619493	1.0526163677619493	1.0526163677619493	1.0526163677619493
0.5934884405192488	0.555813164485469	0.4330072508204567	0.4801557307596646	0.4742346092794287	0.49793038167663817	0.5098062125925793	0.5921777570410818	0.7907928348914927	0.652356523806238	0.6670443551502677	0.6505329195604983	0.5481630241616168	0.5993479718610575	0.5993479718610575	0.5993479718610575	0.5993479718610575	0.5993479718610575	0.5993479718610575	0.5993479718610575	0.5993479718610575	0.5993479718610575	0.5993479718610575	0.5993479718610575	0.5993479718610575	0.5993479718610575	0.5993479718610575	0.5993479718610575	0.5993479718610575	0.5993479718610575	0.5993479718610575	0.5993479718610575	0.5993479718610575	0.5993479718610575	0.5993479718610575	0.5993479718610575	0.5993479718610575	0.5993479718610575	0.5993479718610575	0.5993479718610575	0.5993479718610575	0.5993479718610575	0.5993479718610575	0.5993479718610575	0.5993479718610575	0.5993479718610575	0.5993479718610575	0.5993479718610575	0.5993479718610575	0.5993479718610575
1.1344083093164483	0.7680795358559135	0.7095865777956548	1.1072951622790763	0.7385017022102989	0.8614989306186365	1.1404776737341842	0.843911709211952	0.980219225924149	0.8650102312820873	0.9709002945252185	0.798895507650497	0.6856528315089819	0.8261062206282601	0.8402286847770044	0.8505723881366142	0.89231707011088	1.0490725058534862	0.5874682319293453	0.7972412130873889	0.9558976979232934	0.923508375235795	0.7292837773465529	0.7816058343597515	0.9012151678281646	0.8414105010939581	0.8414105010939581	0.8414105010939581	0.8414105010939581	0.8414105010939581	0.8414105010939581	0.8414105010939581	0.8414105010939581	0.8414105010939581	0.8414105010939581	0.8414105010939581	0.8414105010939581	0.8414105010939581	0.8414105010939581	0.8414105010939581	0.8414105010939581	0.8414105010939581	0.8414105010939581	0.8414105010939581	0.8414105010939581	0.8414105010939581	0.8414105010939581	0.8414105010939581	0.8414105010939581	0.8414105010939581
0.3531308496842108	0.4450917459596076	0.4605580614603864	0.33823375129866506	0.4391543854022959	0.5893879299189546	0.5264899353776112	0.659516693738539	0.5110253063099252	0.4866911181849109	0.6176914729387171	0.5102183425591053	0.6250583548502902	0.6242249829328549	0.6524441971797796	0.6427604709721184	0.6319843026779518	0.8119924369959047	0.6710490885296317	0.673281626142384	0.6789399531151623	0.6080885103351322	0.6821138801748032	0.6449536849468995	0.5559723730705004	0.6817215796807304	0.6188469763756155	0.6188469763756155	0.6188469763756155	0.6188469763756155	0.6188469763756155	0.6188469763756155	0.6188469763756155	0.6188469763756155	0.6188469763756155	0.6188469763756155	0.6188469763756155	0.6188469763756155	0.6188469763756155	0.6188469763756155	0.6188469763756155	0.6188469763756155	0.6188469763756155	0.6188469763756155	0.6188469763756155	0.6188469763756155	0.6188469763756155	0.6188469763756155	0.6188469763756155	0.6188469763756155
0.29040546905277936	0.1507321502287237	0.1559004669432291	0.18921085689104278	0.4850224214217011	0.3294299541637472	0.315922394188454	0.23212070290400025	0.077650266058851	0.12131647180387148	0.29033294293515577	0.3069411594425825	0.2151825395589101	0.282781418263719	0.1546268620018013	0.30362040221933106	0.1281679474402108	0.1034565642419539	0.12960779651569446	0.2469257277365533	0.07434946548009953	0.13587232502572438	0.2280001859568423	0.2635603227463166	0.243439671318153	0.32323386465072523	0.28333676798443913	0.28333676798443913	0.28333676798443913	0.28333676798443913	0.28333676798443913	0.28333676798443913	0.28333676798443913	0.28333676798443913	0.28333676798443913	0.28333676798443913	0.28333676798443913	0.28333676798443913	0.28333676798443913	0.28333676798443913	0.28333676798443913	0.28333676798443913	0.28333676798443913	0.28333676798443913	0.28333676798443913	0.28333676798443913	0.28333676798443913	0.28333676798443913	0.28333676798443913	0.28333676798443913
0.7425741366643812	0.7322289520327739	0.7611614757381994	0.7170383146944858	0.8097410388547548	0.7026856486532277	0.8275172640199328	0.6917530651710203	0.7276786906839309	0.7951812586870516	0.6646938789253504	0.8102506908385556	0.6617523653519106	0.7388182169920581	0.7190907191403534	0.779362016622779	0.7367695359586267	0.8196215022742278	0.8018846596573878	0.817179224598011	0.7549385667795042	0.9285117481804487	0.7660307468865919	0.8054026718618359	0.8267645429879924	0.8095960918387691	0.8181803174133808	0.8181803174133808	0.8181803174133808	0.8181803174133808	0.8181803174133808	0.8181803174133808	0.8181803174133808	0.8181803174133808	0.8181803174133808	0.8181803174133808	0.8181803174133808	0.8181803174133808	0.8181803174133808	0.8181803174133808	0.8181803174133808	0.8181803174133808	0.8181803174133808	0.8181803174133808	0.8181803174133808	0.8181803174133808	0.8181803174133808	0.8181803174133808	0.8181803174133808	0.8181803174133808
0.5601860308515697	0.5566208568017694	0.6319670614200564	0.40089149406007907	0.5867204999707065	0.4550644474685908	0.6971597923078551	0.5835188982444021	0.4945832626212168	0.48181913148829014	0.44432083998498284	0.5932375976368478	0.5982361134665145	0.4996825161837629	0.667481949558835	0.6027939673827388	0.5565414830758081	0.6116472805590993	0.5724521967483234	0.4577245178359506	0.5117326833633317	0.5698157979105333	0.5788069313042834	0.47047380222470897	0.5992263529099321	0.5348500775673205	0.5348500775673205	0.5348500775673205	0.5348500775673205	0.5348500775673205	0.5348500775673205	0.5348500775673205	0.5348500775673205	0.5348500775673205	0.5348500775673205	0.5348500775673205	0.5348500775673205	0.5348500775673205	0.5348500775673205	0.5348500775673205	0.5348500775673205	0.5348500775673205	0.5348500775673205	0.5348500775673205	0.5348500775673205	0.5348500775673205	0.5348500775673205	0.5348500775673205	0.5348500775673205	0.5348500775673205
0.9594556396105194	1.0646626997093294	0.9256948349370425	1.2897928787582198	1.0206531373453855	1.0060384971993432	1.1980952074775733	0.9599960715580925	1.0262293790359038	1.112011074352263	1.206382080707557	0.9577789973281643	0.8805579908158325	1.1055781250537657	1.0134246407213143	1.1576062442888777	1.0794520854595295	1.0664906291772625	0.8945288311609072	0.9850984070658714	1.0681819385802607	1.0119972798148946	0.9970112866748246	0.9384126600244908	0.9048841142871243	0.9216483871558075	0.9216483871558075	0.9216483871558075	0.9216483871558075	0.9216483871558075	0.9216483871558075	0.9216483871558075	0.9216483871558075	0.9216483871558075	0.9216483871558075	0.9216483871558075	0.9216483871558075	0.9216483871558075	0.9216483871558075	0.9216483871558075	0.9216483871558075	0.9216483871558075	0.9216483871558075	0.9216483871558075	0.9216483871558075	0.9216483871558075	0.9216483871558075	0.9216483871558075	0.9216483871558075	0.9216483871558075
0.5880332587245064	0.6912695612106133	0.6782454353478037	0.7098974153316675	0.6560123019191536	0.7655243280862574	0.6351287675132358	0.6023496614308907	0.7528258615435397	0.6297384504623043	0.553511294383212	0.7357782259030259	0.5890109959334116	0.6403255944405991	0.5389257121887719	0.5710133299249922	0.584633297069114	0.6254077126492169	0.5630234947208492	0.6923977713255998	0.7184402150056123	0.6526333945599873	0.6833909224980106	0.584469706578798	0.6812287179876303	0.6328492122832142	0.6328492122832142	0.6328492122832142	0.6328492122832142	0.6328492122832142	0.6328492122832142	0.6328492122832142	0.6328492122832142	0.6328492122832142	0.6328492122832142	0.6328492122832142	0.6328492122832142	0.6328492122832142	0.6328492122832142	0.6328492122832142	0.6328492122832142	0.6328492122832142	0.6328492122832142	0.6328492122832142	0.6328492122832142	0.6328492122832142	0.6328492122832142	0.6328492122832142	0.6328492122832142	0.6328492122832142
1.0024734967416362	0.7418155638884705	0.7557051755670109	0.6470473342497045	0.8393556190856868	0.8076722560603417	1.0317701125707182	1.0427205074029315	0.9618947198827044	1.0687439371562533	0.9871926879931705	0.9799186808097665	1.099616591140991	0.8524995061745108	0.9413287213769074	1.0521680359506744	1.1140006429912443	0.9503430079309005	1.0542740561618296	0.7359301261620228	0.8951020911619262	0.8951020911619262	0.8951020911619262	0.8951020911619262	0.8951020911619262	0.8951020911619262	0.8951020911619262	0.8951020911619262	0.8951020911619262	0.8951020911619262	0.8951020911619262	0.8951020911619262	0.8951020911619262	0.8951020911619262	0.8951020911619262	0.8951020911619262	0.8951020911619262	0.8951020911619262	0.8951020911619262	0.8951020911619262	0.8951020911619262	0.8951020911619262	0.8951020911619262	0.8951020911619262	0.8951020911619262	0.8951020911619262	0.8951020911619262	0.8951020911619262	0.8951020911619262	0.8951020911619262
0.7173389591817597	0.7650666049005563	0.7156688547296713	0.7991695960011554	0.7211149195869856	0.7341760592289921	0.7667444207164154	0.8001766934064977	0.725758774401015	0.8256023909687846	0.7844306841547702	0.6975009863639252	0.7766194504395141	0.7601992430444505	0.8480177297317213	0.7853069274921106	0.7595237702137765	0.7219077681665089	0.8337694179028707	0.7807147556287203	0.8072420867657955	0.8072420867657955	0.8072420867657955	0.8072420867657955	0.8072420867657955	0.8072420867657955	0.8072420867657955	0.8072420867657955	0.8072420867657955	0.8072420867657955	0.8072420867657955	0.8072420867657955	0.8072420867657955	0.8072420867657955	0.8072420867657955	0.8072420867657955	0.8072420867657955	0.8072420867657955	0.8072420867657955	0.8072420867657955	0.8072420867657955	0.8072420867657955	0.8072420867657955	0.8072420867657955	0.8072420867657955	0.8072420867657955	0.8072420867657955	0.8072420867657955	0.8072420867657955	0.8072420867657955
0.5026822323681768	0.2948866827878157	0.530128240660085	0.2957625687219242	0.7277574388981061	1.0267669995392328	0.709359876322836	0.8157453834867033	0.7720682804425769	0.7934376132117985	0.8923072620956066	0.683404978441834	0.687722413717611	0.7855970045216056	0.6082680351397294	1.2170484713853738	0.41458629471925457	0.7392186132490615	0.6071951207453596	0.8003367295052481	0.48136736927217794	0.6393287569108751	0.6461848344993072	0.45356316335188995	0.5552044856527315	0.7957383967678429	0.7106442562366803	0.7531913265022616	0.7531913265022616	0.7531913265022616	0.7531913265022616	0.7531913265022616	0.7531913265022616	0.7531913265022616	0.7531913265022616	0.7531913265022616	0.7531913265022616	0.7531913265022616	0.7531913265022616	0.7531913265022616	0.7531913265022616	0.7531913265022616	0.7531913265022616	0.7531913265022616	0.7531913265022616	0.7531913265022616	0.7531913265022616	0.7531913265022616	0.7531913265022616	0.7531913265022616
1.0841660554889831	1.1525674204142544	1.4036645920733597	1.163711653043963	0.9911685134697911	1.1759887684235337	1.2805592296976875	1.0290333727919754	1.1152770004906316	0.9792371653899264	1.175528624967571	1.2301212926081693	1.1527393773554344	1.1846290091260079	0.9762958015487812	0.9494161628089065	1.0467922213756484	1.0498666844345852	0.986578821499414	1.1530976101843662	1.1408565364469054	0.890948203141524	0.939581589675688	1.050208011682058	0.9948948006788729	0.9948948006788729	0.9948948006788729	0.9948948006788729	0.9948948006788729	0.9948948006788729	0.9948948006788729	0.9948948006788729	0.9948948006788729	0.9948948006788729	0.9948948006788729	0.9948948006788729	0.9948948006788729	0.9948948006788729	0.9948948006788729	0.9948948006788729	0.9948948006788729	0.9948948006788729	0.9948948006788729	0.9948948006788729	0.9948948006788729	0.9948948006788729	0.9948948006788729	0.9948948006788729	0.9948948006788729	0.9948948006788729
1.032108465945037	0.971086919146358	1.0914545651752827	0.9112731693898596	1.0554045352250006	0.9008799042268449	1.0646282181770412	0.9523561938977656	1.0068699986116723	0.9745135564411498	1.0103551286707753	0.9467023205942443	0.8170257066991726	0.9911885555899524	0.8887717204235259	0.8163857290111239	1.1148047545945947	1.0747870044924965	0.9709780927383795	1.0198872327481021	0.8661986009088928	1.049901749927371	1.038808046708192	0.9529408742665646	1.1309638182065804	0.927811822796191	1.0293878205013858	1.0293878205013858	1.0293878205013858	1.0293878205013858	1.0293878205013858	1.0293878205013858	1.0293878205013858	1.0293878205013858	1.0293878205013858	1.0293878205013858	1.0293878205013858	1.0293878205013858	1.0293878205013858	1.0293878205013858	1.0293878205013858	1.0293878205013858	1.0293878205013858	1.0293878205013858	1.0293878205013858	1.0293878205013858	1.0293878205013858	1.0293878205013858	1.0293878205013858	1.0293878205013858
0.8394979601902642	0.4129625918163199	0.3972448622788038	0.6647433437007827	0.838109700734617	0.8139690761945086	0.9888745821235149	0.9930629741817323	1.0168912858250458	0.6381245229057124	0.8645329647345148	1.0914625973774466	1.2132412162349022	0.7157625137078567	1.0421650082684109	1.2632764321147578	0.9048757850800317	0.7153711518102223	0.5862442197116299	0.509412826302057	0.7578576337277552	0.7266836715740465	0.9011653850062423	0.8139245282901445	0.8139245282901445	0.8139245282901445	0.8139245282901445	0.8139245282901445	0.8139245282901445	0.8139245282901445	0.8139245282901445	0.8139245282901445	0.8139245282901445	0.8139245282901445	0.8139245282901445	0.8139245282901445	0.8139245282901445	0.8139245282901445	0.8139245282901445	0.8139245282901445	0.8139245282901445	0.8139245282901445	0.8139245282901445	0.8139245282901445	0.8139245282901445	0.8139245282901445	0.8139245282901445	0.8139245282901445	0.8139245282901445	0.8139245282901445
1.173721301326149	1.1297285685833374	1.107385311610453	1.1099091212175132	1.0203388817267036	1.0112917357907858	1.1902478500654956	0.9914502931282944	1.088081152445094	1.0248454215493112	1.0944144029025573	0.9405437273121008	0.8742284575941193	1.156810825229985	1.0028607223243091	0.9725975364520417	1.0654649237325173	0.9528610281146751	1.0358496489812394	0.7903997270236071	0.9109326750697642	0.8506662010466856	0.8506662010466856	0.8506662010466856	0.8506662010466856	0.8506662010466856	0.8506662010466856	0.8506662010466856	0.8506662010466856	0.8506662010466856	0.8506662010466856	0.8506662010466856	0.8506662010466856	0.8506662010466856	0.8506662010466856	0.8506662010466856	0.8506662010466856	0.8506662010466856	0.8506662010466856	0.8506662010466856	0.8506662010466856	0.8506662010466856	0.8506662010466856	0.8506662010466856	0.8506662010466856	0.8506662010466856	0.8506662010466856	0.8506662010466856	0.8506662010466856	0.8506662010466856
0.7839255165501718	0.7748886237897125	0.6474877308764431	0.7482002180206719	0.6033459319646235	0.6439503465783377	0.6619644394145054	0.6697264845123354	0.7601758765191788	0.6793471046738	0.8161601071324956	0.7443026027910851	0.6961837634908565	0.7025730756377068	0.7303732049385954	0.7313071178682258	0.837145103305079	0.8899294675853369	0.6743110665289382	0.7081615563248187	0.7161271497439594	0.6510091333180802	0.9536964510270683	1.0663295475927637	0.71753401478672	0.8360964930069981	0.9717311225924653	1.0117858661789683	1.1144401450359975	1.0036806944063452	0.9809752688192905	1.0381499736744526	1.0799286533435137	1.059039313508983	1.059039313508983	1.059039313508983	1.059039313508983	1.059039313508983	1.059039313508983	1.059039313508983	1.059039313508983	1.059039313508983	1.059039313508983	1.059039313508983	1.059039313508983	1.059039313508983	1.059039313508983	1.059039313508983	1.059039313508983	1.059039313508983
1.0743643613244271	0.9888994558446123	0.7102653200062572	0.7521175085314917	0.7015241037659529	0.7868113515341381	0.7653019049777516	0.7165384924680034	0.7395621676715856	0.8195962199326049	0.7926894610772578	0.8277419568845544	0.8676373427510865	0.8735096572456045	0.7607019691603963	0.8531664299745679	0.8761386698977573	0.8073599180091606	1.0099514251313997	0.8994204951985574	0.9882768387445208	0.8437051821615907	0.8066873446736487	0.9209547341092333	0.7204310541466216	0.8773139711805819	0.9779785939165073	0.8211894310317946	0.7567833964932013	0.9335610100282515	0.9621554255214546	0.7995787853019208	1.016156367748889	0.9078675765254048	0.9078675765254048	0.9078675765254048	0.9078675765254048	0.9078675765254048	0.9078675765254048	0.9078675765254048	0.9078675765254048	0.9078675765254048	0.9078675765254048	0.9078675765254048	0.9078675765254048	0.9078675765254048	0.9078675765254048	0.9078675765254048	0.9078675765254048	0.9078675765254048
1.0336562429301757	1.1033141347934565	0.947320377118416	0.9481669088946716	1.0614564392114723	0.9296282708486533	1.1211528500351808	0.9857652991788753	1.1323002315651378	0.9013238307378358	0.916509660405455	1.0999803967750925	1.0317019168052302	0.9653189464851712	0.9600540280261549	0.9928952939745693	0.9184541126363942	0.9515316636896944	0.9357506213170482	0.9951265196323713	0.8735149009358192	0.9343207102840954	0.9343207102840954	0.9343207102840954	0.9343207102840954	0.9343207102840954	0.9343207102840954	0.9343207102840954	0.9343207102840954	0.9343207102840954	0.9343207102840954	0.9343207102840954	0.9343207102840954	0.9343207102840954	0.9343207102840954	0.9343207102840954	0.9343207102840954	0.9343207102840954	0.9343207102840954	0.9343207102840954	0.9343207102840954	0.9343207102840954	0.9343207102840954	0.9343207102840954	0.9343207102840954	0.9343207102840954	0.9343207102840954	0.9343207102840954	0.9343207102840954	0.9343207102840954
0.7652510803910066	0.751849161530232	0.7697357781660898	0.7793542691637546	0.5982594051479365	0.7152860244633512	0.6636110779865488	0.6778493962933722	0.6300341063387693	0.8181971496617937	0.6703298826743992	0.6601057452791378	0.6460498187208724	0.7609856077321907	0.741278922396341	0.6526985168505587	0.7350480092927452	0.6401404002060418	0.7118559238524986	0.769705550854425	0.6716920150053551	1.0817554646784087	0.8099864619769017	0.6941548983994534	0.7520706801881777	0.7520706801881777	0.7520706801881777	0.7520706801881777	0.7520706801881777	0.7520706801881777	0.7520706801881777	0.7520706801881777	0.7520706801881777	0.7520706801881777	0.7520706801881777	0.7520706801881777	0.7520706801881777	0.7520706801881777	0.7520706801881777	0.7520706801881777	0.7520706801881777	0.7520706801881777	0.7520706801881777	0.7520706801881777	0.7520706801881777	0.7520706801881777	0.7520706801881777	0.7520706801881777	0.7520706801881777	0.7520706801881777
0.9200102740516543	1.042189046582934	0.758724180143351	0.6998457251205369	0.7480163613669403	0.6966977793092137	0.7572231986825769	0.773326783947709	0.73918611999048	0.6309885933817468	0.92710105439764	0.9124053721878287	0.9296205238898221	0.8554382913145271	0.8580341502439733	0.9729669445546033	0.8997885959263806	0.8471796124796768	0.8565879385846578	0.9200503797276955	0.6754713122120868	0.8403979473715626	1.0570521708584264	0.8478046751575133	0.6687363561165414	1.2439486759863527	0.9563425160514469	0.9563425160514469	0.9563425160514469	0.9563425160514469	0.9563425160514469	0.9563425160514469	0.9563425160514469	0.9563425160514469	0.9563425160514469	0.9563425160514469	0.9563425160514469	0.9563425160514469	0.9563425160514469	0.9563425160514469	0.9563425160514469	0.9563425160514469	0.9563425160514469	0.9563425160514469	0.9563425160514469	0.9563425160514469	0.9563425160514469	0.9563425160514469	0.9563425160514469	0.9563425160514469
0.7869921123927308	0.706060940904528	0.8522438222031947	0.6539962110240584	0.6171770621536462	0.6995733582521687	0.6379036117296825	0.5821405672248089	0.6137154963193795	0.8046630554489982	0.7640196299293645	0.6937474546781466	0.6503983112704813	0.7005314957908008	0.6324002372714763	0.7575549464944672	0.7587354365311617	0.8025649300046591	0.5782553334848138	0.6966876536990592	0.6374714935919366	0.6374714935919366	0.6374714935919366	0.6374714935919366	0.6374714935919366	0.6374714935919366	0.6374714935919366	0.6374714935919366	0.6374714935919366	0.6374714935919366	0.6374714935919366	0.6374714935919366	0.6374714935919366	0.6374714935919366	0.6374714935919366	0.6374714935919366	0.6374714935919366	0.6374714935919366	0.6374714935919366	0.6374714935919366	0.6374714935919366	0.6374714935919366	0.6374714935919366	0.6374714935919366	0.6374714935919366	0.6374714935919366	0.6374714935919366	0.6374714935919366	0.6374714935919366	0.6374714935919366
0.735305502628005	0.5841143593186826	0.7199758864100054	0.6604425699651265	0.6257174575066548	0.6273190886244921	0.8009255338662797	0.6805601435814774	0.7141784947433758	0.7824676399539271	0.6704467122173727	0.7810006640592961	0.6543511117728946	0.7743778062543116	0.6790139872643621	0.5998150942150191	0.7718613265165453	0.7014653309187511	0.6318760525350924	0.6558263404820863	0.567054981565986	0.7469590640960698	0.6570070228310279	0.6570070228310279	0.6570070228310279	0.6570070228310279	0.6570070228310279	0.6570070228310279	0.6570070228310279	0.6570070228310279	0.6570070228310279	0.6570070228310279	0.6570070228310279	0.6570070228310279	0.6570070228310279	0.6570070228310279	0.6570070228310279	0.6570070228310279	0.6570070228310279	0.6570070228310279	0.6570070228310279	0.6570070228310279	0.6570070228310279	0.6570070228310279	0.6570070228310279	0.6570070228310279	0.6570070228310279	0.6570070228310279	0.6570070228310279	0.6570070228310279
0.8314834451286095	0.9891802145144455	0.8197870843815401	0.967164417952326	1.0346350327439136	0.7711705244526835	1.0197223848072725	0.7935999176051435	0.8572482725160275	0.9589736959407505	0.8644150635827854	0.753202428977244	0.7323784033173101	0.8412970174776038	0.6249474982051446	0.8417550298878415	0.6605663130957602	0.9944811752744338	0.718069545014896	0.7693544332941997	0.7437119891545478	0.7437119891545478	0.7437119891545478	0.7437119891545478	0.7437119891545478	0.7437119891545478	0.7437119891545478	0.7437119891545478	0.7437119891545478	0.7437119891545478	0.7437119891545478	0.7437119891545478	0.7437119891545478	0.7437119891545478	0.7437119891545478	0.7437119891545478	0.7437119891545478	0.7437119891545478	0.7437119891545478	0.7437119891545478	0.7437119891545478	0.7437119891545478	0.7437119891545478	0.7437119891545478	0.7437119891545478	0.7437119891545478	0.7437119891545478	0.7437119891545478	0.7437119891545478	0.7437119891545478
1.0461294147292295	1.0079698217423056	0.8561445211691511	0.7778858433243339	0.888290065148381	1.0539972388311285	0.7867200655937137	0.8713179673171452	1.023139494645162	0.8024846541676627	0.8959715541612514	0.8522199658046611	1.00467934795682	0.8683881087602213	0.9042467079940936	0.8760415739709158	0.8051715352078035	0.8000094023435222	1.0199163121273378	0.68416235388851	0.5843637234982229	1.0201700736385548	0.8758493910582099	0.9480097323483825	0.9480097323483825	0.9480097323483825	0.9480097323483825	0.9480097323483825	0.9480097323483825	0.9480097323483825	0.9480097323483825	0.9480097323483825	0.9480097323483825	0.9480097323483825	0.9480097323483825	0.9480097323483825	0.9480097323483825	0.9480097323483825	0.9480097323483825	0.9480097323483825	0.9480097323483825	0.9480097323483825	0.9480097323483825	0.9480097323483825	0.9480097323483825	0.9480097323483825	0.9480097323483825	0.9480097323483825	0.9480097323483825	0.9480097323483825
0.9616140055229195	1.1220190835085806	0.966130901484296	1.0440296547302785	1.1492540534217544	1.2534632734871713	0.8244140095806449	1.0034858436315728	0.8293771902396485	0.7842102723083698	0.9231508653430708	1.1351197809143139	0.7395915346558863	1.1494125677967666	0.9444894034277053	0.8542332773183648	1.0266262344531054	1.007478708344131	0.9481019078648569	0.7864355670099072	0.8056166540425681	0.9351074797939873	0.8703620669182777	0.8703620669182777	0.8703620669182777	0.8703620669182777	0.8703620669182777	0.8703620669182777	0.8703620669182777	0.8703620669182777	0.8703620669182777	0.8703620669182777	0.8703620669182777	0.8703620669182777	0.8703620669182777	0.8703620669182777	0.8703620669182777	0.8703620669182777	0.8703620669182777	0.8703620669182777	0.8703620669182777	0.8703620669182777	0.8703620669182777	0.8703620669182777	0.8703620669182777	0.8703620669182777	0.8703620669182777	0.8703620669182777	0.8703620669182777	0.8703620669182777
0.7712383068675827	0.7646746859845639	0.7293508337697143	0.8968020497294991	0.9249213634686924	0.8316315233923931	0.9486145801943883	0.9138552152146026	0.9584311690388153	0.9523973231952613	1.1123274403492152	0.929135877782799	0.9376026040346513	0.9772719417894943	0.8512196161250866	0.9243516548332059	0.9594165024048337	0.9922655693767497	0.7046855740579442	0.8839322801006937	1.0493227459125904	0.9465831444586977	0.7636806536394659	0.9832961934473966	0.9749975222060101	0.9611176413628397	0.9161101652246556	0.8569002097932333	1.0386931414457894	0.8281453479639316	0.8951292298245542	0.861637288894243	0.861637288894243	0.861637288894243	0.861637288894243	0.861637288894243	0.861637288894243	0.861637288894243	0.861637288894243	0.861637288894243	0.861637288894243	0.861637288894243	0.861637288894243	0.861637288894243	0.861637288894243	0.861637288894243	0.861637288894243	0.861637288894243	0.861637288894243	0.861637288894243
0.9310047981869816	0.9280902935275844	0.8594451947221524	0.9157434395185292	0.7601431030648282	0.7510341937144952	0.7446885610235786	0.9142219164746753	0.8777534130276755	0.9101962045837639	1.0735468726876203	0.9536911423648248	1.022926535640454	1.0121949773525725	1.0201481279517481	0.9095230290946728	0.939625329143006	1.0839383892138168	0.9662676504704704	0.974966476026772	0.9247859561322489	0.8108088318139965	0.9011870072093566	0.8346593207744624	1.1123889679460552	1.0602795458628553	1.0572080835027802	1.072840950236094	1.1643295426729885	1.0240532917112082	0.9674692262676031	0.9957612589894057	0.9957612589894057	0.9957612589894057	0.9957612589894057	0.9957612589894057	0.9957612589894057	0.9957612589894057	0.9957612589894057	0.9957612589894057	0.9957612589894057	0.9957612589894057	0.9957612589894057	0.9957612589894057	0.9957612589894057	0.9957612589894057	0.9957612589894057	0.9957612589894057	0.9957612589894057	0.9957612589894057
1.2898653157586226	0.8862783107663892	0.9306816909520226	0.8965191752922083	0.9986732556771262	0.973859165805095	0.8517948324246752	1.0050158203987571	0.9183810478264502	0.9703973529001058	0.7835775414144324	0.940233389415177	0.9078571914130964	1.0655557491082213	1.1234316628079861	1.007669537990167	1.0807242092053364	1.1051620572983827	1.0015783787530417	0.8553029452082159	1.3296752782924919	1.092489111750354	1.092489111750354	1.092489111750354	1.092489111750354	1.092489111750354	1.092489111750354	1.092489111750354	1.092489111750354	1.092489111750354	1.092489111750354	1.092489111750354	1.092489111750354	1.092489111750354	1.092489111750354	1.092489111750354	1.092489111750354	1.092489111750354	1.092489111750354	1.092489111750354	1.092489111750354	1.092489111750354	1.092489111750354	1.092489111750354	1.092489111750354	1.092489111750354	1.092489111750354	1.092489111750354	1.092489111750354	1.092489111750354
0.41008758514595284	0.9222686166284852	0.2814962445965739	1.7494612689239966	0.49999345181700994	0.0	0.018320957381154433	0.8151338572646624	1.4306537483508397	1.0729903112631298	0.8090216564813498	0.9220045345405093	0.39444542758590806	0.9306602965338296	1.8500686625471048	0.3440670444863959	2.0843432659386876	0.7521088646736179	1.1089789341949676	0.6785448836772218	0.8584502564710803	0.7684975700741511	0.7684975700741511	0.7684975700741511	0.7684975700741511	0.7684975700741511	0.7684975700741511	0.7684975700741511	0.7684975700741511	0.7684975700741511	0.7684975700741511	0.7684975700741511	0.7684975700741511	0.7684975700741511	0.7684975700741511	0.7684975700741511	0.7684975700741511	0.7684975700741511	0.7684975700741511	0.7684975700741511	0.7684975700741511	0.7684975700741511	0.7684975700741511	0.7684975700741511	0.7684975700741511	0.7684975700741511	0.7684975700741511	0.7684975700741511	0.7684975700741511	0.7684975700741511
1.222976336485463	0.955315291521094	0.9733239663049765	1.0546076641547775	1.1016098902679852	0.992654744902837	1.1455240953725725	0.9798532209955494	1.1171376157817672	0.9480654086248472	1.0850424027224363	0.9132626540065202	0.8071536173571748	0.7818779806959695	0.9480273090906999	1.089664260084901	0.855633713203297	1.1591099012529997	0.9419588349372328	0.9700148423854391	1.1342162151527468	1.1757734088123073	1.0588468228355714	1.2957525094907052	1.181947330494769	1.2074615619991251	1.1460478199762165	1.0061707483130495	0.9968672502486461	1.0015189992808478	1.0015189992808478	1.0015189992808478	1.0015189992808478	1.0015189992808478	1.0015189992808478	1.0015189992808478	1.0015189992808478	1.0015189992808478	1.0015189992808478	1.0015189992808478	1.0015189992808478	1.0015189992808478	1.0015189992808478	1.0015189992808478	1.0015189992808478	1.0015189992808478	1.0015189992808478	1.0015189992808478	1.0015189992808478	1.0015189992808478
0.9223255217320409	0.6850309802004102	0.9790655222493801	0.9289148811739664	0.8988229033958324	1.0666101511663073	0.8744744151841392	0.9309683240543791	0.7449659809963485	1.021087036589127	1.0019885208463153	1.029189067780054	1.0240304033079342	0.9749721058295341	0.8365670728529875	0.8393361040575845	1.0227897677283253	0.990054545172191	0.7530131740293501	0.8322173492225081	1.0209345531780787	0.8002200009954966	0.9938695193190021	0.9249215593873649	1.0492298794960737	0.9127521224390135	0.8611198161841473	0.8544215016845256	0.8433662806030693	0.9530720981755939	0.878322276617101	0.7971239360128872	1.017208821535464	0.8348775827606932	0.9029582850616716	0.8689179339111824	0.8689179339111824	0.8689179339111824	0.8689179339111824	0.8689179339111824	0.8689179339111824	0.8689179339111824	0.8689179339111824	0.8689179339111824	0.8689179339111824	0.8689179339111824	0.8689179339111824	0.8689179339111824	0.8689179339111824	0.8689179339111824
0.7718407765824076	0.6733693731765541	0.8213792252528513	0.6295278561665295	0.8593551724293353	0.7695428675916475	0.7109498739254596	0.8503075756893084	0.8341116429300395	0.9307900164518293	0.7889162440260591	0.7254663395687666	0.7844564417699337	0.8799055620669527	0.7002918724359775	0.8319200129441868	0.8031566989652483	0.9781232191706113	0.9480314958095938	0.7770181342532823	0.8419758027467257	0.9819225965454916	0.9052198099937167	0.8714597497906283	0.9421921366567362	0.9069418803577655	1.0472144858035763	1.0528469831675369	1.141219724142338	0.971230611132681	0.9663999626266726	1.0092182789082038	0.81903306156571	0.8579780158621827	0.9290455587543033	0.8220661220163739	0.9407897559544455	0.8241381263077311	0.919052915445648	0.8213726155341845	0.8702127654899163	0.8702127654899163	0.8702127654899163	0.8702127654899163	0.8702127654899163	0.8702127654899163	0.8702127654899163	0.8702127654899163	0.8702127654899163	0.8702127654899163
1.0450404016112702	0.8873495723855784	1.1563620729272857	0.9109557044293427	0.9172936957165431	1.0718599813342549	0.9383656525692259	1.1324536954427102	0.9980025556974964	0.9606225444194163	1.0519762748628703	1.0154375427909204	0.9409604460538082	0.8714306721085368	0.9455320503751744	1.0683861484378923	0.9013990414161204	0.9409309088095119	1.1254054047595394	1.0229310689278164	1.0891366775362994	1.0324086902311596	1.0282382180863865	0.9471706539705981	0.9207280098761039	0.9339493319233508	0.9339493319233508	0.9339493319233508	0.9339493319233508	0.9339493319233508	0.9339493319233508	0.9339493319233508	0.9339493319233508	0.9339493319233508	0.9339493319233508	0.9339493319233508	0.9339493319233508	0.9339493319233508	0.9339493319233508	0.9339493319233508	0.9339493319233508	0.9339493319233508	0.9339493319233508	0.9339493319233508	0.9339493319233508	0.9339493319233508	0.9339493319233508	0.9339493319233508	0.9339493319233508	0.9339493319233508
1.106554959043783	1.1895425132269144	0.9724020260343066	1.17164360555985	1.2610690242907612	1.25644584833209	1.047510140176688	1.1847991385824839	1.2280976078002135	1.1750121366587323	1.2945473674039498	1.1138804305420664	1.0252502428876005	1.0890272731167363	1.020420779903722	1.0704799427349903	1.2112311339336828	1.1085900398027853	1.2290998840640994	1.0155728375524795	1.0585020697943712	0.8824699923919953	1.1460230223240175	1.0315549928631196	1.2143600588170904	1.2131488209172878	1.0666289645753768	0.9749539807180021	1.1600116821631692	1.1910972117113048	1.0800155260665272	1.1355563688889159	1.1355563688889159	1.1355563688889159	1.1355563688889159	1.1355563688889159	1.1355563688889159	1.1355563688889159	1.1355563688889159	1.1355563688889159	1.1355563688889159	1.1355563688889159	1.1355563688889159	1.1355563688889159	1.1355563688889159	1.1355563688889159	1.1355563688889159	1.1355563688889159	1.1355563688889159	1.1355563688889159
0.6219618674198064	1.2430309585246868	0.45253199911149716	0.9237426271519745	1.110649296552676	0.8710042642498955	1.4054017082059405	0.839610653641949	0.6079819574338178	0.8362177824565762	0.9187841609941925	0.7188565261517095	0.39291484213333727	0.9260263680931038	0.6401014082325703	0.7087396405042463	1.203666526302873	1.2606296028830346	0.5942064919558203	1.1528534076004417	0.8111504481257577	0.5555968326216273	0.9680252636747366	0.5062485704652536	0.4274216385118228	0.41590882699504006	0.4216652327534314	0.4216652327534314	0.4216652327534314	0.4216652327534314	0.4216652327534314	0.4216652327534314	0.4216652327534314	0.4216652327534314	0.4216652327534314	0.4216652327534314	0.4216652327534314	0.4216652327534314	0.4216652327534314	0.4216652327534314	0.4216652327534314	0.4216652327534314	0.4216652327534314	0.4216652327534314	0.4216652327534314	0.4216652327534314	0.4216652327534314	0.4216652327534314	0.4216652327534314	0.4216652327534314
0.885495862804765	0.9062814267644903	0.844365167142012	0.8342886694699868	0.9868234190850287	0.8810687076962322	1.0160712921583956	0.9533894245019041	0.8683447150921815	1.0051312616740609	0.8936613453264954	1.0853768239855526	0.9501438247844276	0.842958247712853	0.9295712843877095	0.8824461646302124	0.9122322358899309	1.0453090440028843	0.8364048644299253	0.9022387737357032	1.0997594365380994	0.9810631572957648	0.9806751154777252	0.9808691363867449	0.9808691363867449	0.9808691363867449	0.9808691363867449	0.9808691363867449	0.9808691363867449	0.9808691363867449	0.9808691363867449	0.9808691363867449	0.9808691363867449	0.9808691363867449	0.9808691363867449	0.9808691363867449	0.9808691363867449	0.9808691363867449	0.9808691363867449	0.9808691363867449	0.9808691363867449	0.9808691363867449	0.9808691363867449	0.9808691363867449	0.9808691363867449	0.9808691363867449	0.9808691363867449	0.9808691363867449	0.9808691363867449	0.9808691363867449
0.8673161991228576	1.0264475170471041	0.8082324382092484	0.8314137291756598	0.6239365449354254	0.786751621578623	0.9207592784861738	0.8551053043474178	0.8823545964775578	0.8103865115364765	0.7469037554809265	0.7953299889920223	0.7541066501964971	0.7250391176085791	0.9106912323864219	0.7692134417917048	0.7943707405500389	0.9496159563514373	0.763491248682225	0.8136342623227991	0.8027443825945709	0.8351925887877986	0.9416748997323052	0.9381050937856563	0.8439284688613037	1.0116738390305353	0.9084636679363517	0.8961907962667109	0.9095436617048617	0.8076542317364604	0.676226354344334	0.7419402930403972	0.7419402930403972	0.7419402930403972	0.7419402930403972	0.7419402930403972	0.7419402930403972	0.7419402930403972	0.7419402930403972	0.7419402930403972	0.7419402930403972	0.7419402930403972	0.7419402930403972	0.7419402930403972	0.7419402930403972	0.7419402930403972	0.7419402930403972	0.7419402930403972	0.7419402930403972	0.7419402930403972
0.428029885358563	0.5193872707920515	0.6961051491027338	0.690254830541152	0.31942001725651875	0.8676540938587706	0.5789655879894057	0.27490224650630357	0.554765378792335	0.273700669731737	0.6135136690590342	0.6357257385975635	0.6553791596031125	0.36005122772043585	1.0652254501974219	0.9744486430715052	0.5171797924549264	0.6349437747322209	0.17738202615864462	0.6199789655825626	0.40672422411140696	0.6237025986151783	0.5906133160210587	0.5624415524745889	0.5097383108320125	0.25362013401644773	0.8145544227212521	0.956628742217682	0.44682148742767874	0.7342494629396507	0.3581380913245669	0.5100592289445575	0.3406881408254899	0.26988520268820193	0.5054194796504908	0.749090907438556	0.5778259633348496	0.9861033480568947	0.781964655695872	0.781964655695872	0.781964655695872	0.781964655695872	0.781964655695872	0.781964655695872	0.781964655695872	0.781964655695872	0.781964655695872	0.781964655695872	0.781964655695872	0.781964655695872
0.44246663018531496	0.23442026957628823	0.3234270253603978	0.27144331812016786	0.3182680576108617	0.40901838809207225	0.32886417195403356	0.6410091057752952	0.45702684014309003	0.6107748374318214	0.7597395122460644	0.6898347782539016	0.9556575045682614	0.496751785196085	0.8671695003389754	0.7049553180602729	1.0633776845037692	0.9560575853296654	0.5791092298305277	1.0253422215388193	1.1613706702477227	1.5391038305725493	1.101232130825078	0.9617351713558883	0.9718500028687486	1.048241636407596	0.7976015445220339	1.0233015516594444	1.106676411680928	1.3232943793962892	1.1017748835925374	1.0678581233045314	0.7238575506495449	1.2590807691645751	1.204766282767134	1.22175673877323	1.2912195278879532	1.2290994446095584	1.0045139259255387	1.0552117911318077	1.467519528882743	1.02766012865574	0.6036413949427145	1.075412285240243	0.8395268400914788	0.8395268400914788	0.8395268400914788	0.8395268400914788	0.8395268400914788	0.8395268400914788
0.30852877405084167	0.09776096418797707	0.13519152380967694	0.06506388010377692	0.13074878883325294	0.1065516350886131	0.11037951672594798	0.18919419531311993	0.2300017712483711	0.19136285075808737	0.14913444155726432	0.17221317296710362	0.18597471414420672	0.19534511982024805	0.12506354053107355	0.07081394536252072	0.19258447066061637	0.17522623230454648	0.24523490357144354	0.13711063678186788	0.22127391250494036	0.21234202266909571	0.18258093633842823	0.19309246589306325	0.20879808655639023	0.16725797959969554	0.08784816169444999	0.12866083040763707	0.20963456592379065	0.1228062233090691	0.22225439326974084	0.05730735513639489	0.1382906898600323	0.11957570897538235	0.12914084683507257	0.2436506049163664	0.1819446641005025	0.38475592941473535	0.37454984382678985	0.3136362761847462	0.5936201839680841	0.7276162515399246	0.6530542946954583	0.74111324262143	0.7257533674335592	0.7334333050274947	0.7334333050274947	0.7334333050274947	0.7334333050274947	0.7334333050274947
0.7806633617066869	0.8899099415751744	1.0008422578846743	1.2019354080320324	1.0157060202454173	1.1636614957747984	1.2229514730273716	1.1328914136864372	1.0953582104635398	1.1359976914529422	1.1830392201246143	1.2096562294127453	1.0194528997172123	1.2269282373696553	1.184361379000523	0.9664313126756156	1.1754203448928504	1.3237038664912135	0.9928289548823708	0.9609288516177682	0.9663494649556994	0.9176173013367639	1.2106316188952957	0.8369629115692758	1.1523171084960548	0.9645252847855188	0.8886646309838799	0.9722331423997016	1.038980266187809	1.0320785816238538	1.0987369336536346	0.9921496874715132	0.9014358956904408	0.9098454611684147	0.9293810116207051	0.8072689705744165	0.8800399311928413	1.1089185508841555	0.8061279404192497	0.9575232456517027	0.9575232456517027	0.9575232456517027	0.9575232456517027	0.9575232456517027	0.9575232456517027	0.9575232456517027	0.9575232456517027	0.9575232456517027	0.9575232456517027	0.9575232456517027
1.1424770694503699	0.8593368741870115	0.6314903355445796	0.31499355519335875	0.4282743505103286	0.5440667497449644	1.1514316230078647	1.2864135889600028	0.8663246516964271	1.0763691203282149	1.0763691203282149	1.0763691203282149	1.0763691203282149	1.0763691203282149	1.0763691203282149	1.0763691203282149	1.0763691203282149	1.0763691203282149	1.0763691203282149	1.0763691203282149	1.0763691203282149	1.0763691203282149	1.0763691203282149	1.0763691203282149	1.0763691203282149	1.0763691203282149	1.0763691203282149	1.0763691203282149	1.0763691203282149	1.0763691203282149	1.0763691203282149	1.0763691203282149	1.0763691203282149	1.0763691203282149	1.0763691203282149	1.0763691203282149	1.0763691203282149	1.0763691203282149	1.0763691203282149	1.0763691203282149	1.0763691203282149	1.0763691203282149	1.0763691203282149	1.0763691203282149	1.0763691203282149	1.0763691203282149	1.0763691203282149	1.0763691203282149	1.0763691203282149	1.0763691203282149
0.053817961348600785	0.0	0.0	0.0	0.0	0.0	0.0	0.032871363275099916	0.05071522525041268	0.0001449599479966508	0.006865571750029603	0.0	0.02135576818920694	0.0	0.06286612030904488	0.06783464296612843	0.006720611802032952	0.12821650194663156	0.0	0.1478201809908891	0.07391009049544454	0.07391009049544454	0.07391009049544454	0.07391009049544454	0.07391009049544454	0.07391009049544454	0.07391009049544454	0.07391009049544454	0.07391009049544454	0.07391009049544454	0.07391009049544454	0.07391009049544454	0.07391009049544454	0.07391009049544454	0.07391009049544454	0.07391009049544454	0.07391009049544454	0.07391009049544454	0.07391009049544454	0.07391009049544454	0.07391009049544454	0.07391009049544454	0.07391009049544454	0.07391009049544454	0.07391009049544454	0.07391009049544454	0.07391009049544454	0.07391009049544454	0.07391009049544454	0.07391009049544454
0.6444042257528155	0.7970147772055838	0.5650761054826082	0.2659853219329616	0.9484761152741561	0.4927434557460088	0.6339302963502887	0.510774554302574	0.5787816879816263	0.650343302627266	0.35724332599058356	0.5981904733514547	0.3291075723359884	0.4507273280776203	0.22460624256292602	0.5128237101278595	0.8553356693124697	0.30620111012363666	0.3637197294536715	0.8512196700318746	0.8170233792939233	0.6782387484708579	0.8656801782581828	1.0209662173852887	0.7071895091127526	0.3610384723792098	0.7095917136818224	0.7068717902399236	0.6239553606738285	0.5865871262900921	0.4969153208922411	0.5195745212067702	0.5082449210495056	0.5082449210495056	0.5082449210495056	0.5082449210495056	0.5082449210495056	0.5082449210495056	0.5082449210495056	0.5082449210495056	0.5082449210495056	0.5082449210495056	0.5082449210495056	0.5082449210495056	0.5082449210495056	0.5082449210495056	0.5082449210495056	0.5082449210495056	0.5082449210495056	0.5082449210495056
1.1911015721937002	1.0179981602812591	1.130537539600969	1.085787864096906	1.26864696980227	1.1281842690975765	1.220700479589287	1.073412704013689	1.062963493130321	1.1208287174312057	1.0763147242594717	1.0949239360083642	1.0658072242962024	1.0705934256363538	1.0729553694696823	1.13738801638925	0.9924083980182683	1.1352840263413386	1.239584199817479	1.0884680510943052	0.8767917348634134	1.0181954858637925	1.0346176597767494	1.026406572820271	1.026406572820271	1.026406572820271	1.026406572820271	1.026406572820271	1.026406572820271	1.026406572820271	1.026406572820271	1.026406572820271	1.026406572820271	1.026406572820271	1.026406572820271	1.026406572820271	1.026406572820271	1.026406572820271	1.026406572820271	1.026406572820271	1.026406572820271	1.026406572820271	1.026406572820271	1.026406572820271	1.026406572820271	1.026406572820271	1.026406572820271	1.026406572820271	1.026406572820271	1.026406572820271
1.0398275580084964	1.0919918133288706	0.8865328072235492	0.5249391128444159	0.7071058859464734	0.8311124252807209	0.661827452932002	0.8582958791401725	0.8908485447571648	0.9051119564922468	1.1467055619877913	1.025908759240019	1.025908759240019	1.025908759240019	1.025908759240019	1.025908759240019	1.025908759240019	1.025908759240019	1.025908759240019	1.025908759240019	1.025908759240019	1.025908759240019	1.025908759240019	1.025908759240019	1.025908759240019	1.025908759240019	1.025908759240019	1.025908759240019	1.025908759240019	1.025908759240019	1.025908759240019	1.025908759240019	1.025908759240019	1.025908759240019	1.025908759240019	1.025908759240019	1.025908759240019	1.025908759240019	1.025908759240019	1.025908759240019	1.025908759240019	1.025908759240019	1.025908759240019	1.025908759240019	1.025908759240019	1.025908759240019	1.025908759240019	1.025908759240019	1.025908759240019	1.025908759240019
1.0947239898275682	0.8288957339195039	0.9332916886154506	0.9783238556408992	0.9258923494061251	1.0507218735679722	0.6993479647097728	0.8153065610051412	0.9616424211438307	0.8908849306528875	0.9695355035066437	0.8532832754728584	0.6870800078741095	0.9084938394437558	0.7036732352293497	0.9880551865149871	1.0097196959014723	0.6897215897554116	0.8440825892411322	0.7070661097541997	1.0013119315107188	0.8195937527253484	1.040681261525519	0.6791507127026954	0.8364521014911016	0.8980278601891083	0.7499161031758937	0.8112514073965661	0.7805837552862299	0.7805837552862299	0.7805837552862299	0.7805837552862299	0.7805837552862299	0.7805837552862299	0.7805837552862299	0.7805837552862299	0.7805837552862299	0.7805837552862299	0.7805837552862299	0.7805837552862299	0.7805837552862299	0.7805837552862299	0.7805837552862299	0.7805837552862299	0.7805837552862299	0.7805837552862299	0.7805837552862299	0.7805837552862299	0.7805837552862299	0.7805837552862299
0.21201447632418835	0.2903221975821067	0.24778920729846238	0.18459148951565724	0.4541860880260225	0.2627914274758462	0.32295996169951896	0.23960745578549672	0.17139165919861482	0.5701772434614379	0.2177319163544741	0.30347740027865633	0.19528396720711227	0.25293543706274435	0.34321934147170075	0.22139994089851903	0.2709791905251877	0.14352310977382876	0.28181212151370233	0.3098754541008929	0.20819320547911885	0.29658887858078886	0.1695815625048121	0.3542682116282835	0.23415890055553135	0.20720831939354734	0.3652670247518061	0.38434462829254007	0.5255680054769093	0.3926329628015942	0.42595401311605485	0.4257223965742301	0.4258382048451425	0.4258382048451425	0.4258382048451425	0.4258382048451425	0.4258382048451425	0.4258382048451425	0.4258382048451425	0.4258382048451425	0.4258382048451425	0.4258382048451425	0.4258382048451425	0.4258382048451425	0.4258382048451425	0.4258382048451425	0.4258382048451425	0.4258382048451425	0.4258382048451425	0.4258382048451425
0.4402186580026201	0.3494775790506006	0.34262490013726604	0.5471529037405961	0.5654041093119162	0.700953537596695	0.6941118139855545	0.7925854259494916	0.7503514896443236	0.7318161496533884	0.7104724909842183	0.6234840983254799	0.6503995522494027	1.0741487411370736	0.8550478875048357	0.9308072455575688	0.9750953414396424	0.7288066630547846	0.9124742522241199	0.8682511445967801	0.7599757227853955	0.8009887476889302	0.9975676286486208	0.8885461905537548	0.8262497454241496	0.7348410158381121	0.9303468561338498	0.9815469177475946	0.9762829990547179	0.9504637796384794	0.9572436276995121	0.8277348439520452	0.9307435761034794	1.0362020661805793	0.9750095122120775	0.7750602961751256	0.8750349041936016	0.8750349041936016	0.8750349041936016	0.8750349041936016	0.8750349041936016	0.8750349041936016	0.8750349041936016	0.8750349041936016	0.8750349041936016	0.8750349041936016	0.8750349041936016	0.8750349041936016	0.8750349041936016	0.8750349041936016
0.8213958516092337	0.8914538419235557	0.9951934028588333	1.007353959836157	1.0417418142632908	0.6903335922098893	0.8070711858344704	0.8915978524100568	0.6952740029594783	0.8671641039517285	0.9133920319514194	0.8960392519988759	1.0702133970091674	0.9337737965874738	0.741039473732753	0.8761235174550644	0.8864705797619361	0.9145168789043305	0.9613331888271585	0.8851633424877012	0.837530940772034	0.8088259916816007	0.9403681850480667	0.9508545760478737	0.6640704655868237	0.8471312584045916	0.8571178016253894	0.9079613609464973	1.029949298488934	0.9321095841064057	0.8810940653681212	0.9066018247372634	0.9066018247372634	0.9066018247372634	0.9066018247372634	0.9066018247372634	0.9066018247372634	0.9066018247372634	0.9066018247372634	0.9066018247372634	0.9066018247372634	0.9066018247372634	0.9066018247372634	0.9066018247372634	0.9066018247372634	0.9066018247372634	0.9066018247372634	0.9066018247372634	0.9066018247372634	0.9066018247372634
0.830088122747979	0.8135275558781276	0.8899861763658653	0.9502642610686147	0.7502727918567696	0.6294280450351865	0.8093847616069313	0.7259921084127208	0.7763869557740538	0.8197695507568374	0.8398562212731924	0.8435880345791558	0.8277093707333367	0.8292677163635823	0.7114158937527878	0.9574124525292594	0.8647096709555945	0.7287776631566006	0.7830621284691867	0.746285626552743	0.6323814075403901	0.6893083162972676	0.7248505694169377	0.7874807447545519	0.7539758668342126	0.9525052506586947	0.8948508019154403	0.7511989258655397	0.9228325056234657	0.73629455204767	0.8351230331200019	0.695119154628162	1.0819563269154528	0.7936298526473069	0.9233911013745802	1.0033710433000442	0.6878388532536289	0.8456049482768365	0.8456049482768365	0.8456049482768365	0.8456049482768365	0.8456049482768365	0.8456049482768365	0.8456049482768365	0.8456049482768365	0.8456049482768365	0.8456049482768365	0.8456049482768365	0.8456049482768365	0.8456049482768365
0.0	0.02463335005222149	0.04780483711638978	0.000267809718114645	0.009750167846269177	0.043274440870374284	0.0	0.0	0.5125190696925992	0.594080758401854	0.024365540334106844	0.15755348775379968	0.09772997105454202	0.13217707904380563	0.19426588707133904	0.14052283937883092	0.15599745736909063	0.20599961251671975	0.495825822154793	0.365482624191514	0.46200886407329056	0.3907195526019437	0.286211883101569	0.29640990602882544	0.3093359155653378	0.20085364641626338	0.36686227157328133	0.37980526447269614	0.4022689478938332	0.4231128822315705	0.5917979238742919	0.6744962874778478	0.6331471056760698	0.6331471056760698	0.6331471056760698	0.6331471056760698	0.6331471056760698	0.6331471056760698	0.6331471056760698	0.6331471056760698	0.6331471056760698	0.6331471056760698	0.6331471056760698	0.6331471056760698	0.6331471056760698	0.6331471056760698	0.6331471056760698	0.6331471056760698	0.6331471056760698	0.6331471056760698
0.17252564358227024	0.5000105942758513	0.7647933842922436	0.7769216041923908	0.7046689792193929	0.9701051773355487	1.1843708718620336	0.8694466081752259	1.2226226595790746	0.5913497686980276	0.9958673203948968	0.8880420756677114	0.7824245269951757	0.5624788162690875	1.1647850257300645	0.9155643773162083	0.8296876727634889	0.8880031805077848	0.8095348462441865	0.6219422920225519	0.7195232059953965	0.7074187438356957	0.9056704211982973	0.8981991982931273	0.8472833423441384	0.8414855742876937	0.8050038632335825	0.8494118043527615	0.4208283768618957	0.6669740603524283	0.9493352189582849	0.8081546396553566	0.8081546396553566	0.8081546396553566	0.8081546396553566	0.8081546396553566	0.8081546396553566	0.8081546396553566	0.8081546396553566	0.8081546396553566	0.8081546396553566	0.8081546396553566	0.8081546396553566	0.8081546396553566	0.8081546396553566	0.8081546396553566	0.8081546396553566	0.8081546396553566	0.8081546396553566	0.8081546396553566
0.31253217701310143	0.27457238406062257	0.3592587766321947	0.2510052385702442	0.372238104132043	0.38409490577154176	0.595571874318445	0.7462216038901178	0.651021900116632	0.8540924191315175	0.854150898500284	0.9548026872874545	0.6646879972734135	0.7937396764591897	1.0175650820536843	0.7561452351973782	0.9282151200370974	0.7850558783651559	0.9507424452414499	0.908051488627299	0.8218838319041495	0.9380428467620404	0.957231564622624	0.8727876215260556	0.9531077506693723	1.037501349913441	0.9789872159283534	0.8982665493277108	0.6874305336259467	0.9052561144771188	1.0038777332237583	0.6423930204402745	0.7282239147958435	0.763251211973773	0.9529943716140135	0.9526894181750436	0.9221499021278915	0.7788769260167208	0.8810727175013836	0.8588493612229612	0.8699610393621723	0.8699610393621723	0.8699610393621723	0.8699610393621723	0.8699610393621723	0.8699610393621723	0.8699610393621723	0.8699610393621723	0.8699610393621723	0.8699610393621723
0.9316375405068972	0.7433019430639455	0.7273150117439646	0.8245841507965325	0.8968201514037718	0.8184261940643897	0.7981929979313035	0.8556938381968435	0.7732754814665672	0.8025522550081057	0.8884364423904106	1.0033938183937212	0.8639167426483201	1.2041351912770573	1.0227078393470415	0.9766063222028305	1.0393073200212015	1.0664098095972803	0.9696190265286306	1.0528063954625888	1.170675188664195	0.8813630611827101	1.0572961668165237	0.8720823065966603	0.9481828061080144	1.0336393739171175	1.039220327407453	0.9397471715636283	1.067256058459334	1.06980168702004	0.9273626519259534	0.9954160613699792	0.8560493762029591	1.0806208046782904	1.1963862323138272	1.138503518496059	1.138503518496059	1.138503518496059	1.138503518496059	1.138503518496059	1.138503518496059	1.138503518496059	1.138503518496059	1.138503518496059	1.138503518496059	1.138503518496059	1.138503518496059	1.138503518496059	1.138503518496059	1.138503518496059
1.1218458751424536	0.929918480916793	1.0831494345133037	1.2105804191563303	1.1170150477741483	0.8522382640048939	1.0254182482080791	1.0271695513534838	1.011586753820224	1.1512658005062668	0.7623835839285477	0.8935661979069309	0.8963091011353822	0.9145920575616947	0.6689895917919874	1.055302896620855	0.8113469123329954	0.9746627417388835	0.8403570616900694	0.9193300282035768	0.7020802862582101	0.7210988605654096	0.719695635936443	0.8411751228201283	1.0156230056152624	0.8139333646524528	0.7036688079309374	0.9062505346440035	0.6945731941030437	0.771390913751999	0.7329820539275214	0.7329820539275214	0.7329820539275214	0.7329820539275214	0.7329820539275214	0.7329820539275214	0.7329820539275214	0.7329820539275214	0.7329820539275214	0.7329820539275214	0.7329820539275214	0.7329820539275214	0.7329820539275214	0.7329820539275214	0.7329820539275214	0.7329820539275214	0.7329820539275214	0.7329820539275214	0.7329820539275214	0.7329820539275214
1.2727588492425308	0.3720565613202616	0.6562606467254484	1.234738953347234	0.9304961296426808	0.34849564547143064	0.3237823966838017	0.783451622722039	1.0483764882777984	1.029485900010178	0.6372974671135723	0.37039102846221644	0.8221779882321156	0.9645038107244399	0.710684553555361	0.5156610027826617	0.9314854200427922	1.3911641675030013	0.6928852962290487	0.8677819394092026	0.5542378813892057	0.20312988279164412	0.9737814008824679	0.505049125929102	0.4010534073059527	0.38275253805715015	1.138304158015195	0.878839202230996	1.0858035818950356	0.9788597359559832	0.7394382487105003	1.1945595479687798	0.7484710476803791	0.4532590353464573	0.2937518907030407	0.37350546302474896	0.37350546302474896	0.37350546302474896	0.37350546302474896	0.37350546302474896	0.37350546302474896	0.37350546302474896	0.37350546302474896	0.37350546302474896	0.37350546302474896	0.37350546302474896	0.37350546302474896	0.37350546302474896	0.37350546302474896	0.37350546302474896
0.7912444936324967	0.8010808131307469	0.8809852598566683	0.8385478983747161	0.9778636424658903	0.9207291955530295	0.915751007787672	0.8225307317282168	0.989598525607533	1.0416680383504804	0.8618260720313523	0.9303638331136348	1.134207391165449	0.9986940677674275	0.9241329097376657	0.9576346368746489	0.9275051742248301	0.7777210128893531	0.9367446140723514	0.8764628866170647	0.9155698954867186	0.8833138708213757	0.8272883230156858	0.798537343293112	0.891857541459353	1.020327290931138	1.1382682366135806	1.0505353922406844	1.1559386496493766	1.1193587728477705	1.0844470572614706	0.8311372845680092	0.7213026944140396	0.6570573396619976	0.8004128358515118	0.7287350877567548	0.7287350877567548	0.7287350877567548	0.7287350877567548	0.7287350877567548	0.7287350877567548	0.7287350877567548	0.7287350877567548	0.7287350877567548	0.7287350877567548	0.7287350877567548	0.7287350877567548	0.7287350877567548	0.7287350877567548	0.7287350877567548
1.1234441850189603	1.519009033294368	1.247646117694226	1.3496762394980117	1.4343559298973294	1.3189942212292165	1.1848126382360378	1.287080778561226	1.4705000183178731	1.1067834763379563	1.3381183425800653	1.23315144324409	1.056581790277878	1.309863081305735	1.2968936832538447	1.153531948372627	1.3381861075835073	1.264677830086218	1.1244247524366935	1.2127618648485243	1.3031561870284334	1.0457604927032225	1.2403440014173823	1.2730354983795766	1.1332891493063266	1.238278727455284	1.0353529801330748	1.2087074742194268	0.9305198485898994	1.1422005638721984	1.076581263968858	1.109390913920528	1.109390913920528	1.109390913920528	1.109390913920528	1.109390913920528	1.109390913920528	1.109390913920528	1.109390913920528	1.109390913920528	1.109390913920528	1.109390913920528	1.109390913920528	1.109390913920528	1.109390913920528	1.109390913920528	1.109390913920528	1.109390913920528	1.109390913920528	1.109390913920528
0.909113972005483	0.9695726551933513	0.9603115831856428	0.9170478603234953	0.8299485754693461	0.9577015301369967	1.0503414672086027	0.9168623255269349	0.825856887193052	0.8478194222605753	0.9692457607531338	0.7727183618860244	0.8884749185723515	1.021880432553944	0.8281465271907956	0.9296160315074271	0.8862471156374613	0.8851299592559413	0.9027576336807712	0.9038534172611039	0.9686952818529954	1.0274982093557743	0.9132483180830754	0.9139461173124256	1.040686670667156	1.0214204341978221	0.8659663569208268	0.789916420536547	0.9113319259425099	1.0114361040923112	0.9337696411178102	0.9911027559438086	0.9624361985308095	0.9624361985308095	0.9624361985308095	0.9624361985308095	0.9624361985308095	0.9624361985308095	0.9624361985308095	0.9624361985308095	0.9624361985308095	0.9624361985308095	0.9624361985308095	0.9624361985308095	0.9624361985308095	0.9624361985308095	0.9624361985308095	0.9624361985308095	0.9624361985308095	0.9624361985308095
0.6898694989073575	0.6245070750545364	0.7103027933535004	0.6695305037991206	0.7819791193366644	0.7717609265897446	0.6766372850193624	0.7131694456419608	0.6017304860192614	0.6824211749450256	0.698268713707603	0.7180682651046785	0.7020500499261842	0.7267192856385364	0.678973352470648	0.7883668659312918	0.7558776739825381	0.718177915431553	0.86267213322328	0.638940970716013	0.7384952048270588	0.6269049239253854	0.6845453400291194	0.6557563467722446	0.7861940554909982	0.723741720599336	0.7775208208439791	0.7506312707216576	0.7506312707216576	0.7506312707216576	0.7506312707216576	0.7506312707216576	0.7506312707216576	0.7506312707216576	0.7506312707216576	0.7506312707216576	0.7506312707216576	0.7506312707216576	0.7506312707216576	0.7506312707216576	0.7506312707216576	0.7506312707216576	0.7506312707216576	0.7506312707216576	0.7506312707216576	0.7506312707216576	0.7506312707216576	0.7506312707216576	0.7506312707216576	0.7506312707216576
0.8718890661583377	0.9888458466433675	1.1050167283412535	0.9593842431109314	1.074301833189474	0.9358630086790674	0.9893038445740392	1.167553057788633	0.9821380839055233	1.137697955412995	1.0782443657632597	1.055204257594634	1.0790134310679595	1.0394729193399583	1.007413423633892	0.936471241517297	1.0199351972312387	0.9597255849231177	1.0638280082901395	1.105967374221909	0.9604011709746522	1.1382986134293236	1.1539546535435992	1.0182941390642157	0.9907362219154432	0.8796558970166685	0.9900998884106249	0.9727419440173644	0.9905814550233868	1.0150955190186406	0.9704151069010852	0.896636807997393	0.9736934856723589	0.8737622846629385	0.9420032672872373	1.0279853345009264	1.083015980173198	0.9720903218955032	1.033043861294477	1.1290554436115705	1.0779600508255283	1.0814057322200084	0.9056432099729514	1.029620032421139	0.9976039001802941	0.9849684958886619	1.0222994437481694	1.0036339698184156	1.0036339698184156	1.0036339698184156
0.11802596338848424	0.10947183829223933	0.182502395582325	0.0	0.0	0.16039964253733605	0.0	0.07303055729008567	0.0	0.1420359821300837	0.18049645134936526	0.0	0.182502395582325	0.7206610768218656	0.20127088205347998	0.47890658797087965	0.6018067019274802	0.19433314684290798	0.5295483524036253	0.40346526038393155	0.10947183829223933	0.34623630469349503	0.1503430778083832	0.3237287255846034	0.006937735210572001	0.2691766655922251	0.3200912258531537	0.43844017451863837	1.0100560585435618	0.948548432849876	1.3942923937153877	0.4746911938129542	0.8077401728956682	0.6412156833543112	0.6412156833543112	0.6412156833543112	0.6412156833543112	0.6412156833543112	0.6412156833543112	0.6412156833543112	0.6412156833543112	0.6412156833543112	0.6412156833543112	0.6412156833543112	0.6412156833543112	0.6412156833543112	0.6412156833543112	0.6412156833543112	0.6412156833543112	0.6412156833543112
0.0	0.0	0.0	0.3352487149147615	0.0	0.3345050675930136	0.33893354449820157	0.3352487149147615	1.207584648874499	0.7463197109469559	0.21383916521242954	0.2010948568084668	0.670497429829523	0.3352487149147615	0.36972558274037576	0.3352487149147615	1.064821369054894	0.6540682918421201	0.4730874026044963	1.4670110826718277	0.6832417382334858	1.6806720514789952	0.670497429829523	1.0020613151608444	0.670497429829523	1.6634992668099364	0.9188134628675667	0.9306675109485992	0.9014381483876731	0.6651161790068141	0.6089067517595482	1.9972606864411107	1.3030837191003295	1.3030837191003295	1.3030837191003295	1.3030837191003295	1.3030837191003295	1.3030837191003295	1.3030837191003295	1.3030837191003295	1.3030837191003295	1.3030837191003295	1.3030837191003295	1.3030837191003295	1.3030837191003295	1.3030837191003295	1.3030837191003295	1.3030837191003295	1.3030837191003295	1.3030837191003295
0.631892846980837	0.6178850034589359	0.5263617396126214	0.4953634558649742	0.44717902788797276	0.5810888538318141	0.43320123433051205	0.4583430551682858	0.45781858113139084	0.5992555908028343	0.5258687352616094	0.5702227878293773	0.571207793512784	0.618746272424759	0.545591343743423	0.5902960060635399	0.5467398929091445	0.6674383350271902	0.5465131239017792	0.4758586139486855	0.5357584348699963	0.5058085244093409	0.5058085244093409	0.5058085244093409	0.5058085244093409	0.5058085244093409	0.5058085244093409	0.5058085244093409	0.5058085244093409	0.5058085244093409	0.5058085244093409	0.5058085244093409	0.5058085244093409	0.5058085244093409	0.5058085244093409	0.5058085244093409	0.5058085244093409	0.5058085244093409	0.5058085244093409	0.5058085244093409	0.5058085244093409	0.5058085244093409	0.5058085244093409	0.5058085244093409	0.5058085244093409	0.5058085244093409	0.5058085244093409	0.5058085244093409	0.5058085244093409	0.5058085244093409
0.5649090866085444	0.6408126497455895	0.4999055327339032	0.5788026168194461	0.4904971950470328	0.6672488967993947	0.5297836812936212	0.6716421763863674	0.5986067872084953	0.6211132982055931	0.632629927421745	0.7585073634667409	0.5830653540449983	0.653102399251667	0.7038410336018867	0.585136208285843	0.6166406509385436	0.7317266006156097	0.6511069468289573	0.637592620095827	0.6861762370771166	0.799278950029968	0.7427275935535423	0.7427275935535423	0.7427275935535423	0.7427275935535423	0.7427275935535423	0.7427275935535423	0.7427275935535423	0.7427275935535423	0.7427275935535423	0.7427275935535423	0.7427275935535423	0.7427275935535423	0.7427275935535423	0.7427275935535423	0.7427275935535423	0.7427275935535423	0.7427275935535423	0.7427275935535423	0.7427275935535423	0.7427275935535423	0.7427275935535423	0.7427275935535423	0.7427275935535423	0.7427275935535423	0.7427275935535423	0.7427275935535423	0.7427275935535423	0.7427275935535423
0.7678561206944796	0.7341517583234535	0.6620923951973093	0.8430609329071063	0.7954056358780288	0.7579472078460513	0.7634309253471833	0.7947424890062712	0.7744524739295416	0.7276851013199329	0.6880404198285685	0.7192392426886841	0.7221734070428248	0.7617337348851745	0.7498661355428519	0.8138878639486651	0.8223462017351941	0.816995716650376	0.7335369159004889	0.8046334913249804	0.8622589201041789	0.8319180162529202	0.8470884681785497	0.8470884681785497	0.8470884681785497	0.8470884681785497	0.8470884681785497	0.8470884681785497	0.8470884681785497	0.8470884681785497	0.8470884681785497	0.8470884681785497	0.8470884681785497	0.8470884681785497	0.8470884681785497	0.8470884681785497	0.8470884681785497	0.8470884681785497	0.8470884681785497	0.8470884681785497	0.8470884681785497	0.8470884681785497	0.8470884681785497	0.8470884681785497	0.8470884681785497	0.8470884681785497	0.8470884681785497	0.8470884681785497	0.8470884681785497	0.8470884681785497
0.7395603624162391	0.6968679064153449	0.7439089808200609	0.6949800602786583	0.7862802958403324	0.746330048249483	0.7777292113994788	0.8441472877103309	0.7173601168028798	0.8138572375088161	0.770492412491734	0.7171178257904612	0.8394711259871876	0.8457408455776274	0.8669187053695545	0.9275151484383821	0.8430216074771614	0.8739590482670077	0.8140116972581034	0.8439853727625555	0.8439853727625555	0.8439853727625555	0.8439853727625555	0.8439853727625555	0.8439853727625555	0.8439853727625555	0.8439853727625555	0.8439853727625555	0.8439853727625555	0.8439853727625555	0.8439853727625555	0.8439853727625555	0.8439853727625555	0.8439853727625555	0.8439853727625555	0.8439853727625555	0.8439853727625555	0.8439853727625555	0.8439853727625555	0.8439853727625555	0.8439853727625555	0.8439853727625555	0.8439853727625555	0.8439853727625555	0.8439853727625555	0.8439853727625555	0.8439853727625555	0.8439853727625555	0.8439853727625555	0.8439853727625555
[truncated: 6 more columns]
