# Supplementary material for: Neuronal tuning aligns dynamically with object and texture manifolds across the visual hierarchy
Source: Nat Neurosci. 2026 Mar 10;29(4):864–75. doi: 10.1038/s41593-026-02207-1 (PMC13061647; doi:10.1038/s41593-026-02207-1)
Supplement: Supplementary file 10 — Attribution data for time windows 5, 10, 20, 25 and 50 ms, for panel b. Time window specific evolution trajectory of time windows 10, 20, 25 and 50 ms, for panel c. [file 41593_2026_2207_MOESM10_ESM.zip › ExtendedFig4_Source_data/FigureExt4B_BigGAN_diff_attrib_norm_bin_tsr_50ms.csv]

	0	1	2	3
0	-0.06504566379787902	0.5247934485131238	0.338869390362718	0.20138282492203727
1	0.014275314566933357	0.4925087273240334	0.2548049597173913	0.23841099839164193
2	-0.052578945368925566	0.16315300502565802	0.4052736241550278	0.48415231618823973
3	-0.020683064687183988	0.22787750951142677	0.48415113915466523	0.308654416021092
4	0.11403447898346238	0.3789669233828562	0.3013968804029423	0.2056017172307391
5	-0.14133760925113908	0.33860326327749546	0.49631616434259956	0.30641818163104406
6	-0.9838989584836485	0.46248028978249445	1.7398913375770335	-0.2184726688758795
7	0.31683124825529596	0.2618836652612599	0.20581611807185604	0.21546896841158808
8	-0.03521508558021987	0.21879468168798769	0.476903232762519	0.3395171711297131
9	-0.09285245531632264	0.2551214583999949	0.4436425714711333	0.3940884254451944
10	0.04447948418223676	0.24622458759175908	0.37961532969242623	0.329680598533578
11	0.229135305682463	0.2798594418225838	0.25304452678949674	0.23796072570545634
12	0.08671350792766763	0.29074490219490284	0.30436530295557807	0.31817628692185146
13	-0.03896706273622521	0.39623616028729375	0.6706912962782188	-0.027960393829287274
14	-0.009175305009360283	0.19068141998546956	0.41084853591776394	0.4076453491061267
15	-0.03056563459389767	0.20952330331457664	0.43796336474988484	0.3830789665294362
16	-0.02475694590357669	0.525428924028694	0.29354315921725743	0.20578486265762516
17	0.2206985361650993	0.32202954969023107	0.23610082537287336	0.2211710887717963
18	-0.08075872867084864	0.6558522831953589	0.1991366371425847	0.22576980833290497
19	0.20685607846354118	0.3869872234881663	0.27620664975381853	0.12995004829447404
20	-0.4980894087925621	0.05891895645499987	0.4783704644761794	0.9607999878613828
21	-0.08224694524762788	0.659977027323829	0.1501871247300589	0.27208279319373996
22	-0.040738376005456205	0.4374025481768729	0.38293801686771317	0.2203978109608701
23	0.05603614142314206	0.3277189346213468	0.3518376325716987	0.2644072913838124
24	-0.0038572066715271843	0.3319886256087996	0.4197120201768783	0.25215656088584926
25	0.19744048965276834	0.2038718826296412	0.2337857600184741	0.36490186769911637
26	-0.15683364705651542	0.1607389149567677	0.4113593590311191	0.5847353730686287
27	0.06735757579561621	0.49379824866626787	0.1401063894847664	0.2987377860533496
28	-0.03965164295557942	0.2255625377074877	0.5071074918638186	0.3069816133842731
29	-0.10676854898846379	0.558489509663552	0.2330745377099499	0.31520450161496183
30	-0.27500328748001923	0.4826814152022051	0.3139475864054026	0.47837428587241154
31	-0.027487531096164617	0.2142400943284909	0.40535020965198304	0.4078972271156908
32	0.20733470674250162	0.32620270342440716	0.1909178211764805	0.27554476865661065
33	-0.4004727033614202	0.802539688370569	0.4505535546229847	0.14737946036786653
34	0.13189549074042492	0.3818867847361807	0.43496868078202505	0.051249043741369335
35	0.2500888309368733	0.2985481203058769	0.2182089194439214	0.2331541293133284
36	0.08420273952052326	0.37673792581932375	0.37301671076215775	0.16604262389799523
37	-0.25320703078069573	0.3402580489277597	0.38923441603618864	0.5237145658167475
38	0.0946475777444689	0.5701608435741374	0.27627903150673566	0.058912547174657985
39	-55.80264322714855	29.80848379466142	36.86480621918123	-9.870646786694106
40	-0.21611742769208442	0.10001955806449596	0.5861395115836336	0.5299583580439547
41	-1.9342072152947867	1.6393025329020687	-0.6327096960876365	1.9276143784803546
42	-3.3574499946002168	-3.275828069331562	7.925994803824145	-0.29271673989236685
43	-0.1843650957320691	0.6819827271738857	0.3599860807491881	0.14239628780899527
44	-0.10796088926204758	0.47938738595948605	0.24113865787300057	0.3874348454295609
45	-0.3230916139982517	0.5524052626885576	0.5228596496220353	0.24782670168765872
46	0.18256808576377548	0.42334207838131965	0.16311205071274343	0.23097778514216138
47	0.7535293449904235	0.14787049784651685	0.24739259435037866	-0.148792437187319
48	-13.504988593314724	6.7282330715308545	-6.700509929315828	14.477265451099697
49	0.10399509576531815	0.31611633702457703	0.2500175477975386	0.3298710194125662
50	-0.22233602379861206	0.8630702546570905	0.06799111930088064	0.29127464984064094
51	-0.18769766667647925	0.31109697858165675	0.45017053701275733	0.42643015108206517
52	-0.34328206695894564	0.5403200959009906	0.4921311204584031	0.31083085059955196
53	0.08376734327734534	0.21485222158172304	0.3079395591161151	0.3934408760248165
54	0.0	0.17401916854215796	0.5112336765156636	0.3147471549421785
55	0.022101346548341623	0.16715548538604674	0.46004983093388635	0.3506933371317252
56	-0.058260786127891366	0.04836848099387627	0.6332804479298763	0.3766118572041388
57	-0.12213355187999979	0.14124323645515635	0.5239910658364646	0.4568992495883788
58	0.11630585368108126	-0.13151562064686007	0.4994549278754722	0.5157548390903066
59	3.1665986284226797	1.8862557049516566	0.9170724333791141	-4.96992676675345
60	-0.06717650650965608	0.7027671810110764	0.8809066817061066	-0.5164973562075268
61	0.1567376449282702	-0.16602053831888772	0.574021577743751	0.43526131564686665
62	-0.3999999892478918	1.2126865278931267	-0.07697224582687757	0.2642857071816427
63	-0.158435698348892	0.17885908084030272	0.4964713659609863	0.4831052515476031
64	0.024568322534918478	0.06061583554844773	0.4660872004128287	0.4487286415038052
65	0.010362171319815433	0.10839715390590658	0.6065531467705705	0.27468752800370755
66	-0.050267947600314604	-0.023237567922241152	0.6586654613682426	0.4148400541543132
67	-0.016823329239285898	-0.09214469911550874	0.5756371633703025	0.5333308649844921
68	0.022232190302977045	0.20094244492972596	0.35816278999331685	0.41866257477398006
69	-0.05427912991194618	0.25811949261414857	0.37481481536023425	0.4213448219375633
70	-0.057083034729528706	0.010651863519258179	0.624354110064702	0.4220770611455685
71	0.21348067298291992	0.6429404875348873	0.8919611001175304	-0.7483822606353375
72	1.605606792468693	-2.2749025048589706	-4.825052571859325	6.494348284249602
73	-0.4028347739474516	0.6092795346842077	0.640791559334459	0.1527636799287849
74	0.0	0.06079246398956673	0.6433691703311992	0.2958383656792339
75	-0.0046469310447898255	0.21639347670007153	0.5666980928380785	0.22155536150663982
76	0.21173368567530282	0.5039397187964204	0.587118858296627	-0.30279226276835036
77	0.0180682576058159	0.21307940778797116	0.3765773974190294	0.39227493718718354
78	0.1176359526952902	0.5801524023413124	0.4538969015195841	-0.15168525655618675
79	0.08598041439469284	-0.06130848622930739	0.3185162581577571	0.6568118136768575
80	0.11734404072693222	0.12482426705949072	0.5189128041305581	0.23891888808301903
81	0.07109308207399662	0.04050424912744016	0.24930212025221177	0.6391005485463516
82	0.12043731248022749	0.264332128661752	0.46154056718013897	0.15368999167788144
83	-0.020653371039998647	-0.0836688561545643	0.606379995582714	0.4979422316118489
84	-0.13898293681222076	0.03430380927475965	0.6638072336012033	0.44087189393625786
85	0.056984555689461903	0.36053473383368306	0.6349824655010922	-0.05250175502423708
86	-0.02196325520493063	-0.02950468638902931	0.7258494564039731	0.32561848518998676
87	-0.09056383547676308	0.13039994078457423	0.3565660799091882	0.6035978147830007
88	-0.04325500365096862	0.17349248712991033	0.6128154535351753	0.25694706298588293
89	-0.9826419926076305	0.22216366757103842	1.4553215540151203	0.3051567710214718
90	-0.010142112284637367	0.1919723297554998	0.505160063318562	0.31300971921057563
91	0.043247478579825735	-0.039369066619813674	0.4707098532412472	0.5254117347987408
92	-0.8762209871198696	1.808026636890761	1.2222267675543437	-1.154032417325235
93	0.09846892514127323	0.3233368572458459	0.44249876891992573	0.1356954486929552
94	-0.02092415688140386	0.4734018467162023	0.3096137586139052	0.2379085515512964
95	-0.015119903103226346	0.17482606584489438	0.447031370079924	0.393262467178408
96	-0.016634710704453475	0.06882893962736653	0.3323253318515237	0.6154804392255633
97	-0.028775164565370787	0.10810555052944201	0.5099608976557453	0.41070871638018347
98	0.03797635340626665	0.3424280822152281	0.463649827897394	0.1559457364811113
99	-0.316190140274349	0.1872547641084531	0.9825608774432628	0.14637449872263306
100	0.011403590738825688	0.13767080672278006	0.4813626907252674	0.36956291181312706
101	-0.019149563121431585	0.5001923134294552	0.27054350486272577	0.24841374482925066
102	0.026376939954747276	0.11973006871471376	0.6015312278416614	0.25236176348887773
103	-1.6063087154198363	0.7296261275732613	5.4411152293964955	-3.56443264154992
104	-0.023702283438139956	0.40583217834359503	0.44031522242512044	0.17755488266942449
105	0.2560221075435823	3.625466554075012	-5.7482009524056785	2.866712290787084
106	-0.13122423454112267	0.3534464819580099	0.5673969757302988	0.21038077685281406
107	0.11302130710076837	0.34058434427582046	0.4291575294001432	0.11723681922326795
108	0.19867001035309004	-0.22708274349297852	-0.27154411046131044	1.2999568436011988
109	0.03447780200153438	0.26171866675242766	0.5204434827115948	0.18336004853444315
110
111	0.0010499700051004454	0.36703014393987105	0.5028320701210734	0.129087815933955
112	0.06986225161886724	0.13566068519881685	0.31836324769684576	0.47611381548547016
113	0.01956177634881446	0.37821979471152173	0.7855523472002781	-0.18333391826061435
114	0.039892979598275584	0.39417511899615265	0.40983165747450123	0.15610024393107053
115	0.05861108511217475	0.16601168725774895	0.3240491094014359	0.45132811822864033
116
117	-0.010999577932865854	0.3326999256813982	0.4300540131444934	0.24824563910697425
118	0.03224270483450196	0.3787384936158156	0.5728777784998972	0.01614102304978516
119
120	0.20747110176458763	0.32171526406346873	0.26391706720733876	0.20689656696460484
121	-0.10358026598438423	0.18323637743652663	0.5780075659050917	0.34233632264276587
122
123	-0.09272004579669983	0.46936755867300717	0.6102423307444891	0.013110156379203613
124	3.2941082952603606	-0.5638067466834855	-0.9654423989692477	-0.7648591496076272
125	-0.06188753798174442	0.26394131668696	0.579243468559774	0.21870275273501041
126	0.01923955423428225	0.278623685808354	0.22990141629837915	0.47223534365898456
127	-0.12111357001761618	0.1893528877857619	0.5972366013144318	0.33452408091742253
128	-0.15196919229264727	0.1119320498067804	0.6826114336145657	0.35742570887130126
129	6.178041363021275	0.47910718529381596	-10.256221904659233	4.5990733563441415
130	-0.11967949459688312	-0.16605532049201505	0.3223231875149469	0.9634116275739514
131	-4.515273937713854	-2.13875914579479	10.239101284318888	-2.5850682008102446
132	0.003298907038382119	-0.0250268959917771	0.9062553184928881	0.1154726704605069
133	-0.06689669023909531	0.29908779443357786	0.3441678068620374	0.42364108894348007
134	-0.5091711255045906	0.26594745468104963	0.6782025420350764	0.5650211287884647
135	-0.08839119137999236	-0.010603315520334488	0.8674175365672748	0.23157697033305208
136	0.19647150848577982	0.7867447369465108	-0.917102322903717	0.9338860774714262
137	-0.09208230187936296	0.2387713200542368	0.6459619786693594	0.2073490031557667
138	-0.03462270085434809	-0.2229088997288266	0.747797678289436	0.5097339222937387
139	-0.12289557416605469	0.2542188080717857	0.7302088169791856	0.13846794911508334
140	-0.05914551671193362	-0.017332275017019828	0.6880628120718546	0.3884149796570989
141	0.05946674679407895	0.11802733323601557	0.43814726687646677	0.3843586530934386
142	-0.1859323727801112	0.16341431857058625	0.26690683700423107	0.7556112172052938
143
144	0.06067249385733247	0.2257341339589353	0.5101620686711122	0.20343130351262007
145	0.12051160885414892	0.24862622380118596	-0.34992363339046817	0.9807858007351333
146	-2.4077414500875753	1.9380342731672442	1.7651647349772808	-0.29545755805694945
147
148	0.9709419178179531	1.372219542150454	0.10153042934115131	-1.4446918893095584
149	-0.08431467847249703	0.034801153108358636	0.4924748223903461	0.5570387029737923
150	-0.008590906845704087	0.08652381149323092	0.5597653036422751	0.36230179171019805
151	-0.0039667399653956865	0.26212155607689847	0.6058460536227462	0.1359991302657509
152	-0.269856174651072	-0.024118379638184844	0.9977860826801834	0.29618847160907347
153	0.06392423438972213	0.0009208359740440231	0.29227265966111043	0.6428822699751233
154	0.006171843839481389	-0.013293019633026123	0.7043688817166469	0.30275229407689774
155	-0.01811026399916396	0.38047715456224485	0.3658343100879639	0.2717987993489551
156	-0.10126703220172166	0.1952061417375293	0.6387779703301757	0.2672829201340167
157
158	0.4626127929487036	1.6349081301660326	0.6981584464949595	-1.7956793696096958
159	-0.04477069836425039	0.1329348189196401	0.6500532480123963	0.261782631432214
160	-0.06423554776423361	-0.2283672174662099	0.6363495827717082	0.6562531824587353
161	-0.17179569741193945	0.24379800061116416	1.092718146961588	-0.16472045016081277
162	-0.4434543965024382	-0.20746233146087048	1.784039953711213	-0.13312322574790436
163	-0.06408061161208647	0.33350202376938465	0.4374838654967232	0.29309472234597855
164	-0.055353795284446804	0.09455143714439775	0.6349232691593852	0.32587908898066376
165	0.24469452989508084	0.2532244270975891	0.129588795087912	0.3724922479194182
166	-0.054317225965023495	0.9634632942303756	0.23951136679346333	-0.14865743505881535
167	-0.1435536462641977	0.6079892808025299	0.29626570846651934	0.23929865699514852
168
169	-0.057712826425952275	0.31638025490423566	0.5955377030076101	0.1457948685141065
