# Supplementary material for: Neuronal tuning aligns dynamically with object and texture manifolds across the visual hierarchy
Source: Nat Neurosci. 2026 Mar 10;29(4):864–75. doi: 10.1038/s41593-026-02207-1 (PMC13061647; doi:10.1038/s41593-026-02207-1)
Supplement: Supplementary file 10 — Attribution data for time windows 5, 10, 20, 25 and 50 ms, for panel b. Time window specific evolution trajectory of time windows 10, 20, 25 and 50 ms, for panel c. [file 41593_2026_2207_MOESM10_ESM.zip › ExtendedFig4_Source_data/FigureExtended4C_src_normresp_wdw_0-20_BigGAN_sem.csv]

0	1	2	3	4	5	6	7	8	9	10	11	12	13	14	15	16	17	18	19	20	21	22	23	24	25	26	27	28	29	30	31	32	33	34	35	36	37	38	39	40	41	42	43	44	45	46	47	48	49
0.04754995136562444	0.0524502209852614	0.0434075848371775	0.03933956244744572	0.05973132893607421	0.045003967943028356	0.036701759143097576	0.044804476873673296	0.07492052146478836	0.04459902863339139	0.035702181530812276	0.03991848311253538	0.03868556973571381	0.031248924532338844	0.050694148750770995	0.06001503880607783	0.05407851141023071	0.034419881088068295	0.04822465919330388	0.039243409009596365	0.04540153224569328	0.035789171273417776	0.04182510124497327	0.024349858564543133	0.0502853665329711	0.02518573251096715	0.05327912037758619	0.037228135249885795	0.054912442418284364	0.06085177898236281	0.02676889791206448	0.0380935255654099	0.04610256449310145	0.053887978774885846	0.05277481130658406	0.04680004992851082	0.04366858203659276	0.019409354515817975	0.044759994080162895	0.03674253557461154	0.030055518751613497	0.03289375619041852	0.036706281106800076	0.03438345933874483	0.027242399677434775	0.04260197169704643	0.04693261337431062	0.04476729253567852	0.04476729253567852	0.04476729253567852
0.04956178841452659	0.04532523636980634	0.0474160528387724	0.04590055877292208	0.04435489629925254	0.05785083563489228	0.0448670192549078	0.04940310672424723	0.03756283607236197	0.05284597803932761	0.04095990942206379	0.0668740003029209	0.030176898855511215	0.05280135355922508	0.04821718251899677	0.047970796665596574	0.04833026980278906	0.056095510130741925	0.04832419643132435	0.026171434366336337	0.03891976480994969	0.0427526070030285	0.04506786128345337	0.047035723277852964	0.05134841102974266	0.043118632209990536	0.04228772036591401	0.0488565134004102	0.05114423247333643	0.06514098692466605	0.056146232569948856	0.027214054363319796	0.04031416957485195	0.05908725152852367	0.0405099268747915	0.049798589201657584	0.049798589201657584	0.049798589201657584	0.049798589201657584	0.049798589201657584	0.049798589201657584	0.049798589201657584	0.049798589201657584	0.049798589201657584	0.049798589201657584	0.049798589201657584	0.049798589201657584	0.049798589201657584	0.049798589201657584	0.049798589201657584
0.04475845593945517	0.05976764803857505	0.044119289653111085	0.034713360160966225	0.06842280874385206	0.065694286513445	0.039336618613063576	0.08003819261582562	0.030543593582838393	0.05303500214403162	0.05183140657599956	0.06861560597007454	0.0544827527607996	0.031878946974781726	0.06148576998622587	0.042730213506238804	0.057421206617463735	0.03039931235161603	0.009239326964958366	0.047487710573181956	0.042165340870879385	0.0433211228704444	0.06608384177454776	0.03197989789707334	0.03201538466736992	0.000254176687089812	0.020747008764413932	0.028513145014885877	0.08170102501881954	0.0023781876058883654	0.05403489281762916	0.07239407074013161	0.05434090452157734	0.06336748763085448	0.06336748763085448	0.06336748763085448	0.06336748763085448	0.06336748763085448	0.06336748763085448	0.06336748763085448	0.06336748763085448	0.06336748763085448	0.06336748763085448	0.06336748763085448	0.06336748763085448	0.06336748763085448	0.06336748763085448	0.06336748763085448	0.06336748763085448	0.06336748763085448
0.040422963131354496	0.054120732598837165	0.05664829191898546	0.031941326904623306	0.030872840662808734	0.035183971223843875	0.02580796194349473	0.027529567861265456	0.03987825247742384	0.03988037320987279	0.04562306525453577	0.028577133081855447	0.043047081990999214	0.0496243068970802	0.047694379106549556	0.04397752703803237	0.05311194495599657	0.04111393111776057	0.029155146985727017	0.036964867406765446	0.049895528561211454	0.031532441599230784	0.0472513124158708	0.03285808513535264	0.03279499321166979	0.049454658678781405	0.04085754297359022	0.0471376415551716	0.03009227839815647	0.056354908174062676	0.0436294370749112	0.032406935417544	0.03127360620730646	0.03811417361415292	0.04536082074844744	0.057290719361461726	0.03852992604192209	0.03964354272561209	0.039086734383767086	0.039086734383767086	0.039086734383767086	0.039086734383767086	0.039086734383767086	0.039086734383767086	0.039086734383767086	0.039086734383767086	0.039086734383767086	0.039086734383767086	0.039086734383767086	0.039086734383767086
0.04049703171069536	0.06439168860019248	0.04849762927693426	0.04190261670746948	0.05057574018855027	0.055546978423424605	0.05183537336716977	0.06121458424527315	0.0582258878297037	0.054030260517263395	0.06185122476661105	0.06540935981427379	0.07148075181718246	0.0676586664680292	0.05114995133154073	0.049632763147095325	0.05466540519540925	0.05759625346255946	0.05386547231399562	0.05266856808913757	0.04912773056562501	0.05791162201037464	0.06998772183861053	0.058998758283565496	0.06335882084227185	0.052381233926708924	0.04372610430079303	0.05382789991328062	0.05479741307830226	0.04768531003858462	0.051241361558443436	0.051241361558443436	0.051241361558443436	0.051241361558443436	0.051241361558443436	0.051241361558443436	0.051241361558443436	0.051241361558443436	0.051241361558443436	0.051241361558443436	0.051241361558443436	0.051241361558443436	0.051241361558443436	0.051241361558443436	0.051241361558443436	0.051241361558443436	0.051241361558443436	0.051241361558443436	0.051241361558443436	0.051241361558443436
0.09358064649497119	0.10689671472889309	0.08378127227997602	0.07757931592685192	0.11347022226309278	0.08251543445551815	0.06930164235923157	0.07326179923265332	0.08524063511038517	0.10138832517948747	0.07887474297988803	0.08534890500153201	0.0775414701516219	0.1025002016882888	0.08245980227210091	0.08823335609499142	0.08095928648602357	0.06394372140404068	0.11559312118801653	0.12422379621354956	0.06750153413753068	0.08392942370138301	0.09109683275380885	0.08975349011127816	0.09976754118981439	0.10478844338593489	0.06748690746493784	0.07274670301183234	0.08105590128078966	0.08964442532631696	0.09109559616813724	0.10696469955120154	0.0712782109073055	0.07184736201800516	0.09153414001335054	0.0551861869781752	0.08682771044734937	0.11125979257957613	0.05979632784234135	0.06959227869465552	0.06469430326849843	0.06469430326849843	0.06469430326849843	0.06469430326849843	0.06469430326849843	0.06469430326849843	0.06469430326849843	0.06469430326849843	0.06469430326849843	0.06469430326849843
0.07688520840866647	0.13558003579122746	0.1408775995452594	0.10996998747440795	0.10681921739597139	0.0841327938074757	0.062338202743665826	0.10123973246198831	0.09170099135757576	0.10785301808723077	0.09449302728445214	0.1006113224292056	0.061447666899786126	0.11171866257577319	0.10555787940503404	0.09743011212824285	0.08942108528956161	0.07772693571026502	0.09654648529956225	0.1138198432727575	0.06940081785667868	0.0851267299297945	0.12534420170553065	0.06264661362151508	0.09061089762900301	0.08134738969413062	0.08597914366156682	0.08597914366156682	0.08597914366156682	0.08597914366156682	0.08597914366156682	0.08597914366156682	0.08597914366156682	0.08597914366156682	0.08597914366156682	0.08597914366156682	0.08597914366156682	0.08597914366156682	0.08597914366156682	0.08597914366156682	0.08597914366156682	0.08597914366156682	0.08597914366156682	0.08597914366156682	0.08597914366156682	0.08597914366156682	0.08597914366156682	0.08597914366156682	0.08597914366156682	0.08597914366156682
0.03458238866121494	0.04437538285950818	0.04184560902252637	0.04863237076802747	0.03520843218796301	0.04545634991584712	0.04163038747790309	0.034791033619158834	0.05142762761418662	0.04463263566931457	0.03914162754796353	0.043811212718037396	0.03989967505036533	0.031263184728216355	0.026287107624867453	0.036614795221373425	0.04311761604232871	0.0465344419626218	0.041327890280246866	0.04043494710986309	0.08225734803150041	0.04694799528080406	0.04140556762345129	0.03614532211720055	0.03949908059810655	0.0433750176352587	0.07542786678007359	0.05940144220766614	0.05940144220766614	0.05940144220766614	0.05940144220766614	0.05940144220766614	0.05940144220766614	0.05940144220766614	0.05940144220766614	0.05940144220766614	0.05940144220766614	0.05940144220766614	0.05940144220766614	0.05940144220766614	0.05940144220766614	0.05940144220766614	0.05940144220766614	0.05940144220766614	0.05940144220766614	0.05940144220766614	0.05940144220766614	0.05940144220766614	0.05940144220766614	0.05940144220766614
0.037291940249032374	0.051022956516009174	0.06089190165766638	0.026548649910743724	0.04495756342742088	0.05300410575207943	0.03303588546185887	0.028394728548011918	0.035593734023598195	0.038993264897491976	0.0369728113300157	0.041679471814874115	0.04159444086076964	0.0400781535919462	0.02638058625700213	0.03634057274493251	0.040308124180261855	0.031627520932244364	0.030919966766705134	0.0250658124917479	0.04015516120914648	0.029708735321765753	0.03981093769778614	0.04922651186967892	0.04847985896907445	0.043065456614598145	0.04435465007240781	0.03803133408872739	0.06938733205630916	0.042668240535989416	0.044462516653418736	0.03647707490437257	0.02977188615715175	0.035498390051744336	0.03263513810444804	0.03263513810444804	0.03263513810444804	0.03263513810444804	0.03263513810444804	0.03263513810444804	0.03263513810444804	0.03263513810444804	0.03263513810444804	0.03263513810444804	0.03263513810444804	0.03263513810444804	0.03263513810444804	0.03263513810444804	0.03263513810444804	0.03263513810444804
0.06166761346771182	0.031804958858592594	0.04228553143054614	0.04162212409583942	0.08066620247531696	0.06495162201335099	0.052021341018795006	0.05449301728697179	0.05471132751790712	0.04497800361749712	0.0702610665654422	0.07075587335844151	0.058616506013648324	0.05315946332083996	0.044657353044252904	0.06633212113326656	0.04387613146016741	0.039981306511183645	0.07803543033774651	0.07432010592518058	0.05191386149157674	0.06686679877403766	0.05089264053279707	0.0512485973199705	0.0384244315075526	0.04249038373938095	0.056945821487563074	0.07317694318901867	0.07790400648842355	0.039107675255524596	0.056297101903153075	0.03850166809637317	0.04542710199170363	0.0419643850440384	0.0419643850440384	0.0419643850440384	0.0419643850440384	0.0419643850440384	0.0419643850440384	0.0419643850440384	0.0419643850440384	0.0419643850440384	0.0419643850440384	0.0419643850440384	0.0419643850440384	0.0419643850440384	0.0419643850440384	0.0419643850440384	0.0419643850440384	0.0419643850440384
0.06660373209498657	0.05869264249558406	0.05358830973886636	0.07995527327534228	0.0576180820256017	0.048558266738509805	0.05035599656717628	0.05375230780415276	0.0586691558309202	0.055814011395614406	0.05269991309784415	0.06382004898490083	0.0693035657689454	0.0672206478777852	0.05944738857624557	0.08258361673476323	0.06721615900304789	0.06259770321736065	0.06079355327326176	0.05830812350582258	0.06445258443448058	0.05849312447926539	0.07849867503288331	0.05513457751903929	0.08004787192922691	0.0586482233639762	0.06292841335783438	0.06525341022707208	0.07118090891866406	0.05912918041001348	0.06676498838382457	0.06294708439691901	0.06294708439691901	0.06294708439691901	0.06294708439691901	0.06294708439691901	0.06294708439691901	0.06294708439691901	0.06294708439691901	0.06294708439691901	0.06294708439691901	0.06294708439691901	0.06294708439691901	0.06294708439691901	0.06294708439691901	0.06294708439691901	0.06294708439691901	0.06294708439691901	0.06294708439691901	0.06294708439691901
0.03958450439046691	0.04774344135827433	0.04539519768175511	0.04479124798285906	0.03781079780793502	0.044429216806297106	0.039016891097130815	0.05398802072026694	0.04914477454820239	0.034181376548972874	0.05327446956259387	0.054341413011502374	0.04468663534099213	0.03438973668246103	0.053634651428391134	0.051420397621884606	0.04542644015083347	0.055894621103200336	0.04238446386936937	0.06385635805686705	0.04871590110125173	0.05953302963047329	0.051083793730126115	0.051712508991700296	0.05231175673864402	0.06003551699739297	0.05720807592688791	0.06307826317520808	0.05925842855853283	0.07107765244744892	0.05775903297482725	0.06441834271113808	0.06441834271113808	0.06441834271113808	0.06441834271113808	0.06441834271113808	0.06441834271113808	0.06441834271113808	0.06441834271113808	0.06441834271113808	0.06441834271113808	0.06441834271113808	0.06441834271113808	0.06441834271113808	0.06441834271113808	0.06441834271113808	0.06441834271113808	0.06441834271113808	0.06441834271113808	0.06441834271113808
0.05888055030052095	0.08061046241921146	0.0877587427150479	0.049757425766254866	0.053733319973932506	0.0595514406087774	0.0730450901780248	0.058406853839502795	0.05479603909837222	0.042443395498142134	0.05258109693738106	0.066604888391169	0.07590016889993548	0.04957271960175821	0.06431579728285157	0.05779475530330558	0.06705995990949351	0.06660116980217988	0.06102779414790632	0.05710453310970122	0.061443533091512285	0.05256024099274224	0.061513836995104994	0.05940534993017418	0.05565438043658416	0.0672406922133383	0.07079779334353077	0.05317734597880169	0.07243647527321229	0.05168149313751278	0.07373145256071041	0.0627064728491116	0.0627064728491116	0.0627064728491116	0.0627064728491116	0.0627064728491116	0.0627064728491116	0.0627064728491116	0.0627064728491116	0.0627064728491116	0.0627064728491116	0.0627064728491116	0.0627064728491116	0.0627064728491116	0.0627064728491116	0.0627064728491116	0.0627064728491116	0.0627064728491116	0.0627064728491116	0.0627064728491116
0.05016675916016476	0.048914114838364754	0.051498525056558386	0.044480141865417815	0.045115059053932864	0.034755126454994886	0.05921213340023272	0.047451586157149485	0.047190625234638725	0.04364821022211701	0.031386026802516245	0.06861228781085991	0.057306417954592376	0.07338199502604653	0.0490703052137953	0.07907831876166206	0.05459159533963567	0.044279169089093906	0.046597882097327514	0.04531075027786886	0.0396709642737836	0.06113341704978208	0.06577721172317257	0.06794017751698553	0.06046125134299842	0.06988492977302399	0.06435347743541638	0.07268798489424588	0.06324354020934614	0.06486640658212095	0.04804236160587639	0.0615452734528297	0.05479381752935305	0.05479381752935305	0.05479381752935305	0.05479381752935305	0.05479381752935305	0.05479381752935305	0.05479381752935305	0.05479381752935305	0.05479381752935305	0.05479381752935305	0.05479381752935305	0.05479381752935305	0.05479381752935305	0.05479381752935305	0.05479381752935305	0.05479381752935305	0.05479381752935305	0.05479381752935305
0.036445355912348584	0.045346686847065824	0.061885708913716225	0.040675831700531385	0.04914178488352347	0.05604262877344391	0.04164082289482461	0.03936891281733121	0.044411775623129826	0.045625837681398156	0.060845086299962645	0.04481829563839198	0.05441927332665922	0.04009728587419364	0.040910635914437984	0.06779412626908471	0.030491772762268995	0.04193965166978314	0.04099397224663976	0.02616331740035994	0.04360171099803937	0.04261583908814083	0.038553415158055444	0.05385085780375474	0.042978474925162595	0.05962473417761414	0.03241063244527209	0.04231297027674916	0.05173446248411912	0.03086496564411357	0.041299714064116345	0.041299714064116345	0.041299714064116345	0.041299714064116345	0.041299714064116345	0.041299714064116345	0.041299714064116345	0.041299714064116345	0.041299714064116345	0.041299714064116345	0.041299714064116345	0.041299714064116345	0.041299714064116345	0.041299714064116345	0.041299714064116345	0.041299714064116345	0.041299714064116345	0.041299714064116345	0.041299714064116345	0.041299714064116345
0.05504480085508421	0.04294986214465856	0.057827768319454825	0.06268363822541156	0.05015510621751858	0.0462851208546406	0.04666030962196668	0.04428236266846947	0.04843563476724496	0.04319443878749202	0.05065431367415561	0.0565190247586799	0.03761721335152333	0.05151751299905003	0.046276371287933396	0.037874837920156994	0.05912371377043339	0.03935715308654553	0.051856444574248914	0.04769968101599181	0.041497008388792986	0.0544159552473147	0.05274222578029506	0.05357909051380488	0.05357909051380488	0.05357909051380488	0.05357909051380488	0.05357909051380488	0.05357909051380488	0.05357909051380488	0.05357909051380488	0.05357909051380488	0.05357909051380488	0.05357909051380488	0.05357909051380488	0.05357909051380488	0.05357909051380488	0.05357909051380488	0.05357909051380488	0.05357909051380488	0.05357909051380488	0.05357909051380488	0.05357909051380488	0.05357909051380488	0.05357909051380488	0.05357909051380488	0.05357909051380488	0.05357909051380488	0.05357909051380488	0.05357909051380488
0.058392032164480114	0.04279060857262208	0.05387253332799948	0.043147835802866664	0.04174398639236945	0.04310404954887659	0.04099800725227962	0.039507721614775365	0.06528728045866378	0.04475249265662648	0.04602493818066411	0.043372188538668484	0.055576747077802136	0.04715521070158151	0.043703350085291595	0.03189815005708323	0.03500962117528621	0.05643622776816675	0.05352067872585444	0.06573607213569145	0.04751233273744225	0.05422614668630578	0.04871257968592081	0.05146936318611329	0.05146936318611329	0.05146936318611329	0.05146936318611329	0.05146936318611329	0.05146936318611329	0.05146936318611329	0.05146936318611329	0.05146936318611329	0.05146936318611329	0.05146936318611329	0.05146936318611329	0.05146936318611329	0.05146936318611329	0.05146936318611329	0.05146936318611329	0.05146936318611329	0.05146936318611329	0.05146936318611329	0.05146936318611329	0.05146936318611329	0.05146936318611329	0.05146936318611329	0.05146936318611329	0.05146936318611329	0.05146936318611329	0.05146936318611329
0.10680938545308213	0.09668342718382132	0.1065556964816644	0.0977576947243488	0.09821907338568193	0.13904085117239373	0.119317345028617	0.07531453302095714	0.07717678097209232	0.1061132303822717	0.12219967529180381	0.07432506916384951	0.07457430187807808	0.07918672804755608	0.09601433752805606	0.09409001505987193	0.11704064481648979	0.10380472799469109	0.09460675910889402	0.10713552003425797	0.13384891826772174	0.08738055074778771	0.11129973065373236	0.11162637515484056	0.12376033618865596	0.11499329994587161	0.1318861924778537	0.10430163657687674	0.09718014883807669	0.07119478996931256	0.08418746940369462	0.08418746940369462	0.08418746940369462	0.08418746940369462	0.08418746940369462	0.08418746940369462	0.08418746940369462	0.08418746940369462	0.08418746940369462	0.08418746940369462	0.08418746940369462	0.08418746940369462	0.08418746940369462	0.08418746940369462	0.08418746940369462	0.08418746940369462	0.08418746940369462	0.08418746940369462	0.08418746940369462	0.08418746940369462
0.05937341723940382	0.03888402929137236	0.05695561963379457	0.06257842772078326	0.048209154451638106	0.05068073335077602	0.048780176998159265	0.051539992909504506	0.0719412773451656	0.04452770127450323	0.0501496305915734	0.045651230605796074	0.05526537757781486	0.026096228148101783	0.029234064782865873	0.04281367013126725	0.014713921505628638	0.034730927555726335	0.032090985422370925	0.04359413903042527	0.04173801262155944	0.03708524796310732	0.04753653243361573	0.0370854587329787	0.025592015868034442	0.04465233256267275	0.06008221878006247	0.042636179730582084	0.030423831214876355	0.07430797885018406	0.0453339207558653	0.05281775525660834	0.04907583800623683	0.04907583800623683	0.04907583800623683	0.04907583800623683	0.04907583800623683	0.04907583800623683	0.04907583800623683	0.04907583800623683	0.04907583800623683	0.04907583800623683	0.04907583800623683	0.04907583800623683	0.04907583800623683	0.04907583800623683	0.04907583800623683	0.04907583800623683	0.04907583800623683	0.04907583800623683
0.07439955331597008	0.06717194275967378	0.06152368093504891	0.07618469634157213	0.07763163802913199	0.08408450125335261	0.06667500777015074	0.07438975701504248	0.05326270096420681	0.07147883997752402	0.0740597011952556	0.04588368446153552	0.06644458941319786	0.07452411938987115	0.06554543094022194	0.05717257961022506	0.061813530316207906	0.0833736924601047	0.06940752190790364	0.06629056367908587	0.06868427610782979	0.054715002670001414	0.06547876703363524	0.05735417389488422	0.058921329960190824	0.06588710886157244	0.058831131989406066	0.07145941022008195	0.07311443032771271	0.07555512991318473	0.08430298516924778	0.07089122732989248	0.07735975350486073	0.0950099865926902	0.08151355101520176	0.08826176880394597	0.08826176880394597	0.08826176880394597	0.08826176880394597	0.08826176880394597	0.08826176880394597	0.08826176880394597	0.08826176880394597	0.08826176880394597	0.08826176880394597	0.08826176880394597	0.08826176880394597	0.08826176880394597	0.08826176880394597	0.08826176880394597
0.05463857403459275	0.05097646086030452	0.045523022215773076	0.043488082473908125	0.05820362352480653	0.04980602671194769	0.05064311996461372	0.047899370219224274	0.04522229010983263	0.062204500517228555	0.04739377709177742	0.03431977290302587	0.043631310508317436	0.04906505599417925	0.04621874844132726	0.036952760377328364	0.06378455633684066	0.029093900045359822	0.04039470611854898	0.06418324781947765	0.05503751740567459	0.04771903900208057	0.06933508703448708	0.04709838856403069	0.050997326383262154	0.043490769989221446	0.05466595946513388	0.04702039528472955	0.05084317737493172	0.05084317737493172	0.05084317737493172	0.05084317737493172	0.05084317737493172	0.05084317737493172	0.05084317737493172	0.05084317737493172	0.05084317737493172	0.05084317737493172	0.05084317737493172	0.05084317737493172	0.05084317737493172	0.05084317737493172	0.05084317737493172	0.05084317737493172	0.05084317737493172	0.05084317737493172	0.05084317737493172	0.05084317737493172	0.05084317737493172	0.05084317737493172
0.06818859193720597	0.025747684397909944	0.023128310304242183	0.01997894817884662	0.035894602602427154	0.02759348824650509	0.041748045537293034	0.040097532222537695	0.03983037796675596	0.05979080482470475	0.052121547655099215	0.04146397876102161	0.07078482104197435	0.03781737933361404	0.027981149130362544	0.06243913188478835	0.03100265369962708	0.036408866591563574	0.030154956975079073	0.035018821748958644	0.035018821748958644	0.04484842889439974	0.07821264074537923	0.043319146695770416	0.0357534434201781	0.039880684465396894	0.08431266218879747	0.03973639371937222	0.02058720962706514	0.03016180167321868	0.03016180167321868	0.03016180167321868	0.03016180167321868	0.03016180167321868	0.03016180167321868	0.03016180167321868	0.03016180167321868	0.03016180167321868	0.03016180167321868	0.03016180167321868	0.03016180167321868	0.03016180167321868	0.03016180167321868	0.03016180167321868	0.03016180167321868	0.03016180167321868	0.03016180167321868	0.03016180167321868	0.03016180167321868	0.03016180167321868
0.04730585023565636	0.05199853003886009	0.058770930206447546	0.05418850233091906	0.05651386213947977	0.04610551554279169	0.04139346976361098	0.046860242342688076	0.054768512067540714	0.04812078892733179	0.048881985771225905	0.026160517883580935	0.04017065463267375	0.03801762027490001	0.04849345414471701	0.03808259134033203	0.037659900704631516	0.05176037079181453	0.04306054047194512	0.04616990655528933	0.04885275143669967	0.05318842409072646	0.04854756731401723	0.046989000116693144	0.035747432461934917	0.04065508136938124	0.03820125691565808	0.03820125691565808	0.03820125691565808	0.03820125691565808	0.03820125691565808	0.03820125691565808	0.03820125691565808	0.03820125691565808	0.03820125691565808	0.03820125691565808	0.03820125691565808	0.03820125691565808	0.03820125691565808	0.03820125691565808	0.03820125691565808	0.03820125691565808	0.03820125691565808	0.03820125691565808	0.03820125691565808	0.03820125691565808	0.03820125691565808	0.03820125691565808	0.03820125691565808	0.03820125691565808
0.03533954668999534	0.05260507290949349	0.05262941095560053	0.042357334171269384	0.042513081109786126	0.036588463386283174	0.04760236148052189	0.06730076799918504	0.040310494907687476	0.02879981508036587	0.04843305759084002	0.050522895325580734	0.040172886768638075	0.03922037131266266	0.0372157081295987	0.04560215708281436	0.05209087886271405	0.041775318687522774	0.04342353353265219	0.039967267481321046	0.05992872231531854	0.05294321054993261	0.05643596643262557	0.05643596643262557	0.05643596643262557	0.05643596643262557	0.05643596643262557	0.05643596643262557	0.05643596643262557	0.05643596643262557	0.05643596643262557	0.05643596643262557	0.05643596643262557	0.05643596643262557	0.05643596643262557	0.05643596643262557	0.05643596643262557	0.05643596643262557	0.05643596643262557	0.05643596643262557	0.05643596643262557	0.05643596643262557	0.05643596643262557	0.05643596643262557	0.05643596643262557	0.05643596643262557	0.05643596643262557	0.05643596643262557	0.05643596643262557	0.05643596643262557
0.04775414316132887	0.02852529908122348	0.037794364734688696	0.06072022923132834	0.04107284315069265	0.038119070258315194	0.04258414291838689	0.035186505698757066	0.043895918383745874	0.043367607770858276	0.04763620670659653	0.03182388545841574	0.06247229576646444	0.032239273910387875	0.04082604260699596	0.046510877824227845	0.034979122268168614	0.05677608651667478	0.05240221335528982	0.03706242929307412	0.03620672431896828	0.04190309068746658	0.04660603059883698	0.04980063832415214	0.04483877203118888	0.02809325096893947	0.08712021918756592	0.05760673507825269	0.05760673507825269	0.05760673507825269	0.05760673507825269	0.05760673507825269	0.05760673507825269	0.05760673507825269	0.05760673507825269	0.05760673507825269	0.05760673507825269	0.05760673507825269	0.05760673507825269	0.05760673507825269	0.05760673507825269	0.05760673507825269	0.05760673507825269	0.05760673507825269	0.05760673507825269	0.05760673507825269	0.05760673507825269	0.05760673507825269	0.05760673507825269	0.05760673507825269
0.10393674637067474	0.07731424577478574	0.1034789298328325	0.08228932537263606	0.07766804426030226	0.06841892269033115	0.08886494932945485	0.09354108144022212	0.0752511074427508	0.10538791632434161	0.10290066471365737	0.07652435620582461	0.08854831847746938	0.084634171072565	0.0694484958845841	0.09266474742836105	0.08353893519516353	0.07652131371886946	0.09606567197822795	0.084341646725077	0.07923144899350218	0.09068644445952999	0.0852085648408299	0.12021971553078042	0.06914536531478475	0.08415082876248363	0.06852442835981062	0.06651321232323619	0.08844447541011345	0.07747884386667481	0.07747884386667481	0.07747884386667481	0.07747884386667481	0.07747884386667481	0.07747884386667481	0.07747884386667481	0.07747884386667481	0.07747884386667481	0.07747884386667481	0.07747884386667481	0.07747884386667481	0.07747884386667481	0.07747884386667481	0.07747884386667481	0.07747884386667481	0.07747884386667481	0.07747884386667481	0.07747884386667481	0.07747884386667481	0.07747884386667481
0.0695890179006852	0.07258903962127744	0.08808659713069746	0.07253540910591671	0.08570080809614626	0.08605223248733049	0.06508589682642639	0.0857899839678765	0.07093391266237198	0.060422146926791376	0.09177739632283122	0.0740722185959912	0.0632190248335542	0.07978374821898325	0.0977735168571509	0.10099445666393875	0.06590516063416693	0.07320694738385534	0.08875805042318283	0.05533827701112474	0.09586124544397656	0.07381887494139926	0.07841343513822532	0.1048509255805053	0.0962363640381005	0.07493313883417373	0.08942586295413017	0.07602402674841625	0.06465484764770686	0.11093536408139028	0.06152480609478964	0.09272704843332401	0.10079480261633253	0.08392655813327121	0.09849781137382425	0.08723153928265127	0.08511663146105566	0.06147830439180733	0.07329746792643149	0.07329746792643149	0.07329746792643149	0.07329746792643149	0.07329746792643149	0.07329746792643149	0.07329746792643149	0.07329746792643149	0.07329746792643149	0.07329746792643149	0.07329746792643149	0.07329746792643149
0.0	0.018585613565809834	4.122653163567867e-05	0.007437259724500416	0.0	0.03230247405432337	0.0	0.0	0.0	0.0	0.024994789797912535	0.0	0.0	0.0	0.0	0.02249902488950246	0.018585613565809834	0.0	0.0	0.01838133293579729	0.0	0.025587186264377164	0.0	0.0	0.011148353841309416	0.018381332935797294	0.00020428063001253806	0.00020428063001253806	0.018585613565809834	0.0	0.0	0.02481641938885865	0.01667427516581242	0.03521866289195547	0.029733967407119245	0.0	0.0007065225923976381	0.0	0.0210969759341017	0.0	0.007437259724500417	0.0	0.0037186298622502085	0.0037186298622502085	0.0037186298622502085	0.0037186298622502085	0.0037186298622502085	0.0037186298622502085	0.0037186298622502085	0.0037186298622502085
0.04539672111380739	0.06312110949017802	0.05775013134499849	0.04563645694639142	0.043366987343098164	0.05955907093922274	0.02998876727952989	0.04921363151403406	0.04932093300446063	0.03831184015618379	0.06753018140434047	0.02416519038521561	0.04487882556230414	0.04594668742702159	0.055491935786704666	0.046281033478399264	0.03734579654442965	0.048117803666979195	0.04556636693142844	0.05282196122944816	0.03485710264338411	0.029449879671980955	0.05563555432313945	0.04337132670986461	0.040236899897971946	0.049036830469790696	0.0361639352323548	0.04480799329203439	0.0404859642621946	0.0404859642621946	0.0404859642621946	0.0404859642621946	0.0404859642621946	0.0404859642621946	0.0404859642621946	0.0404859642621946	0.0404859642621946	0.0404859642621946	0.0404859642621946	0.0404859642621946	0.0404859642621946	0.0404859642621946	0.0404859642621946	0.0404859642621946	0.0404859642621946	0.0404859642621946	0.0404859642621946	0.0404859642621946	0.0404859642621946	0.0404859642621946
0.07277794039322201	0.05727547600347426	0.0609975433485789	0.07543169577606199	0.09129081597915863	0.08198389837895995	0.06801849212705868	0.05491436994680657	0.056331189547759286	0.0686517330075189	0.07041854427589427	0.05903144658999671	0.08152753084459155	0.0653863664461338	0.07048913494250589	0.06698027715336877	0.07913535996331707	0.06372712238898802	0.08292860943363492	0.0748547573258787	0.06370930305536242	0.08550538099161437	0.07554107617554465	0.054137345373143506	0.05986299239688585	0.05700016888501468	0.05700016888501468	0.05700016888501468	0.05700016888501468	0.05700016888501468	0.05700016888501468	0.05700016888501468	0.05700016888501468	0.05700016888501468	0.05700016888501468	0.05700016888501468	0.05700016888501468	0.05700016888501468	0.05700016888501468	0.05700016888501468	0.05700016888501468	0.05700016888501468	0.05700016888501468	0.05700016888501468	0.05700016888501468	0.05700016888501468	0.05700016888501468	0.05700016888501468	0.05700016888501468	0.05700016888501468
0.049285585560484874	0.056966048904851234	0.03591048999063397	0.05788243200070092	0.06496573471665579	0.048215029377562516	0.053105687172856825	0.05402346667334443	0.045255378436357484	0.04367939608737928	0.048043267408514216	0.047932852789030485	0.06950529365038229	0.04933838286108049	0.041580956035517834	0.05858817840259496	0.05309756308110519	0.05272760376230018	0.04782213194576186	0.05762165268020693	0.0566376204667715	0.05712963657348921	0.05712963657348921	0.05712963657348921	0.05712963657348921	0.05712963657348921	0.05712963657348921	0.05712963657348921	0.05712963657348921	0.05712963657348921	0.05712963657348921	0.05712963657348921	0.05712963657348921	0.05712963657348921	0.05712963657348921	0.05712963657348921	0.05712963657348921	0.05712963657348921	0.05712963657348921	0.05712963657348921	0.05712963657348921	0.05712963657348921	0.05712963657348921	0.05712963657348921	0.05712963657348921	0.05712963657348921	0.05712963657348921	0.05712963657348921	0.05712963657348921	0.05712963657348921
0.02379889613958833	0.0521921413382553	0.049379830578182134	0.03403692152419522	0.0519944625658326	0.030114726960632995	0.03202037247104583	0.038854093561025545	0.03240059592510096	0.0466176569366385	0.023335380421944538	0.03117945762570499	0.048877951027185	0.03382560628698725	0.029911219526213634	0.017364799716139304	0.027484247195328583	0.038072289332948456	0.02473512115743674	0.04243203157462828	0.031380580693447235	0.029365428939479448	0.031015293091466625	0.030190361015473035	0.030190361015473035	0.030190361015473035	0.030190361015473035	0.030190361015473035	0.030190361015473035	0.030190361015473035	0.030190361015473035	0.030190361015473035	0.030190361015473035	0.030190361015473035	0.030190361015473035	0.030190361015473035	0.030190361015473035	0.030190361015473035	0.030190361015473035	0.030190361015473035	0.030190361015473035	0.030190361015473035	0.030190361015473035	0.030190361015473035	0.030190361015473035	0.030190361015473035	0.030190361015473035	0.030190361015473035	0.030190361015473035	0.030190361015473035
0.04128856320762732	0.05253840050215121	0.04289956982226298	0.0703642290296042	0.048553911259343226	0.03788184386184514	0.04849783986045442	0.05518016903294122	0.04403346486477878	0.05225849750144121	0.05499218863332994	0.046146936749588426	0.04683408400407664	0.06264023182407863	0.05573935779701692	0.06394882091935522	0.03000197560075826	0.0326982354898118	0.020887853803106447	0.03879730705915236	0.02988518112144933	0.03434124409030085	0.03434124409030085	0.03434124409030085	0.03434124409030085	0.03434124409030085	0.03434124409030085	0.03434124409030085	0.03434124409030085	0.03434124409030085	0.03434124409030085	0.03434124409030085	0.03434124409030085	0.03434124409030085	0.03434124409030085	0.03434124409030085	0.03434124409030085	0.03434124409030085	0.03434124409030085	0.03434124409030085	0.03434124409030085	0.03434124409030085	0.03434124409030085	0.03434124409030085	0.03434124409030085	0.03434124409030085	0.03434124409030085	0.03434124409030085	0.03434124409030085	0.03434124409030085
0.05232053544246119	0.07822245421203179	0.060849949578079265	0.04175012864859217	0.04571270800681087	0.06113780134710144	0.04865190929679147	0.06412377972863462	0.05267772808383447	0.05398897016007733	0.06246456867405982	0.05583922128565881	0.05586185351222288	0.05670306788571564	0.07887131922902552	0.051749448651798174	0.05057446305939068	0.05187525352871146	0.06398525999153157	0.05715655584653253	0.04223386589882491	0.062238001920636436	0.06358926461341632	0.058192805259588753	0.03887164791090407	0.04853222658524641	0.04853222658524641	0.04853222658524641	0.04853222658524641	0.04853222658524641	0.04853222658524641	0.04853222658524641	0.04853222658524641	0.04853222658524641	0.04853222658524641	0.04853222658524641	0.04853222658524641	0.04853222658524641	0.04853222658524641	0.04853222658524641	0.04853222658524641	0.04853222658524641	0.04853222658524641	0.04853222658524641	0.04853222658524641	0.04853222658524641	0.04853222658524641	0.04853222658524641	0.04853222658524641	0.04853222658524641
0.07113263417500494	0.10397356837283796	0.08426476499803201	0.07198933643808664	0.08234497370239893	0.09503383328847873	0.11105935890889014	0.08099878211070365	0.08940231505022375	0.07352087825586687	0.09207968321819394	0.08280572788100717	0.07343117389010054	0.07425663026388198	0.08261353014058112	0.0574673507812037	0.08941557029545909	0.08457224711543682	0.07375129091074513	0.08327349864366629	0.07851239477720572	0.07851239477720572	0.07851239477720572	0.07851239477720572	0.07851239477720572	0.07851239477720572	0.07851239477720572	0.07851239477720572	0.07851239477720572	0.07851239477720572	0.07851239477720572	0.07851239477720572	0.07851239477720572	0.07851239477720572	0.07851239477720572	0.07851239477720572	0.07851239477720572	0.07851239477720572	0.07851239477720572	0.07851239477720572	0.07851239477720572	0.07851239477720572	0.07851239477720572	0.07851239477720572	0.07851239477720572	0.07851239477720572	0.07851239477720572	0.07851239477720572	0.07851239477720572	0.07851239477720572
0.042823612675153874	0.04634536566860306	0.045304244826652254	0.029118766409307134	0.055547737499553454	0.04659832918498938	0.04107397351932959	0.04870699396349476	0.03871306310813742	0.04141151317617729	0.04227248401041032	0.029441519321796138	0.03913024767985357	0.041968814911493194	0.04148501491875399	0.04516511403010368	0.034687473996857995	0.04285061974548902	0.0471570417638214	0.04358750382164617	0.04941563678678925	0.034862481358990914	0.04213905907289008	0.04213905907289008	0.04213905907289008	0.04213905907289008	0.04213905907289008	0.04213905907289008	0.04213905907289008	0.04213905907289008	0.04213905907289008	0.04213905907289008	0.04213905907289008	0.04213905907289008	0.04213905907289008	0.04213905907289008	0.04213905907289008	0.04213905907289008	0.04213905907289008	0.04213905907289008	0.04213905907289008	0.04213905907289008	0.04213905907289008	0.04213905907289008	0.04213905907289008	0.04213905907289008	0.04213905907289008	0.04213905907289008	0.04213905907289008	0.04213905907289008
0.040396885487442115	0.05200382667466756	0.06640773897321171	0.05051618940996808	0.05980532435543396	0.041983078197403406	0.04541763969942631	0.07054844158083655	0.05136090602294799	0.05556667737382929	0.061744036691417016	0.05689358513328462	0.05434893241719432	0.05173417723520156	0.04804837326372696	0.048700536045699766	0.04716863086550689	0.050657582088708596	0.05322770614046607	0.04683452592262073	0.0500311160315434	0.0500311160315434	0.0500311160315434	0.0500311160315434	0.0500311160315434	0.0500311160315434	0.0500311160315434	0.0500311160315434	0.0500311160315434	0.0500311160315434	0.0500311160315434	0.0500311160315434	0.0500311160315434	0.0500311160315434	0.0500311160315434	0.0500311160315434	0.0500311160315434	0.0500311160315434	0.0500311160315434	0.0500311160315434	0.0500311160315434	0.0500311160315434	0.0500311160315434	0.0500311160315434	0.0500311160315434	0.0500311160315434	0.0500311160315434	0.0500311160315434	0.0500311160315434	0.0500311160315434
0.05777025026973192	0.05994726764287896	0.031848722739609814	0.0644063649310363	0.05190511973618905	0.09188682172549405	0.08612025684055019	0.06130533747721536	0.033555746477348686	0.08174884963268182	0.04618056031690349	0.03271050251194981	0.02905644288025149	0.0506445472497068	0.0423466838606752	0.05475934492844168	0.05359427836405136	0.03747813397372711	0.04826422633453831	0.061669466942541676	0.02365768975990805	0.04126469364201523	0.044958671265999534	0.0577200091203175	0.04127024819844469	0.05467139898699267	0.033951327089419676	0.07209828363034385	0.050504155321154674	0.04429792565796858	0.046717279664841786	0.057473343652670254	0.05673913888450162	0.057778460856419696	0.018721443060762063	0.038249951958590885	0.038249951958590885	0.038249951958590885	0.038249951958590885	0.038249951958590885	0.038249951958590885	0.038249951958590885	0.038249951958590885	0.038249951958590885	0.038249951958590885	0.038249951958590885	0.038249951958590885	0.038249951958590885	0.038249951958590885	0.038249951958590885
0.04224697342579131	0.04665554338602893	0.05045367670249635	0.03506512774024835	0.05605866423157495	0.057887348954362934	0.05311254461970143	0.05891268752597427	0.05314345983010151	0.05313890545582761	0.04546306539604553	0.04197796330318646	0.04416504334941795	0.0463518830290007	0.055296512232069106	0.049459463847688324	0.05237798803987871	0.05237798803987871	0.05237798803987871	0.05237798803987871	0.05237798803987871	0.05237798803987871	0.05237798803987871	0.05237798803987871	0.05237798803987871	0.05237798803987871	0.05237798803987871	0.05237798803987871	0.05237798803987871	0.05237798803987871	0.05237798803987871	0.05237798803987871	0.05237798803987871	0.05237798803987871	0.05237798803987871	0.05237798803987871	0.05237798803987871	0.05237798803987871	0.05237798803987871	0.05237798803987871	0.05237798803987871	0.05237798803987871	0.05237798803987871	0.05237798803987871	0.05237798803987871	0.05237798803987871	0.05237798803987871	0.05237798803987871	0.05237798803987871	0.05237798803987871
0.05912237461688499	0.05999886908208133	0.06666812864637249	0.04764197528055551	0.04880618529302572	0.04258328111230649	0.05247632054191353	0.03922536949867959	0.05890246610915119	0.04884797370729831	0.05687677838146685	0.05431149257662564	0.061334018728789866	0.05971295940488623	0.044541343462615804	0.038444980596769505	0.07007139494766361	0.0514377644327788	0.05669769416056268	0.04461876166007475	0.041321361209548955	0.04731876648212035	0.040290234819886556	0.03207967094624955	0.03618495288306805	0.03618495288306805	0.03618495288306805	0.03618495288306805	0.03618495288306805	0.03618495288306805	0.03618495288306805	0.03618495288306805	0.03618495288306805	0.03618495288306805	0.03618495288306805	0.03618495288306805	0.03618495288306805	0.03618495288306805	0.03618495288306805	0.03618495288306805	0.03618495288306805	0.03618495288306805	0.03618495288306805	0.03618495288306805	0.03618495288306805	0.03618495288306805	0.03618495288306805	0.03618495288306805	0.03618495288306805	0.03618495288306805
0.08468318236951526	0.08335168097535355	0.07164836767877202	0.11119817536408408	0.07702422142761461	0.09561748244776341	0.06315593018706467	0.08275744265633762	0.0941264868028738	0.08437100985436569	0.08576371132972477	0.07091676679738096	0.10033656727981383	0.09453760731608744	0.07569287955700708	0.07221663305052717	0.06685089394366248	0.0891033528202913	0.07797712338197689	0.07797712338197689	0.07797712338197689	0.07797712338197689	0.07797712338197689	0.07797712338197689	0.07797712338197689	0.07797712338197689	0.07797712338197689	0.07797712338197689	0.07797712338197689	0.07797712338197689	0.07797712338197689	0.07797712338197689	0.07797712338197689	0.07797712338197689	0.07797712338197689	0.07797712338197689	0.07797712338197689	0.07797712338197689	0.07797712338197689	0.07797712338197689	0.07797712338197689	0.07797712338197689	0.07797712338197689	0.07797712338197689	0.07797712338197689	0.07797712338197689	0.07797712338197689	0.07797712338197689	0.07797712338197689	0.07797712338197689
0.040482982445499645	0.05856262800445049	0.04641510933718395	0.030830173278407393	0.042695667444913335	0.0445881688652242	0.044411447490928666	0.048397856671804115	0.046550134332361166	0.034905414073197166	0.0692965355458319	0.06016244262666042	0.04720129754281788	0.048815059531003506	0.05636059180796357	0.03821108891421173	0.03733114652812482	0.0484607263455874	0.03854758259388322	0.0423161036902014	0.035558530637679525	0.038937317163940464	0.038937317163940464	0.038937317163940464	0.038937317163940464	0.038937317163940464	0.038937317163940464	0.038937317163940464	0.038937317163940464	0.038937317163940464	0.038937317163940464	0.038937317163940464	0.038937317163940464	0.038937317163940464	0.038937317163940464	0.038937317163940464	0.038937317163940464	0.038937317163940464	0.038937317163940464	0.038937317163940464	0.038937317163940464	0.038937317163940464	0.038937317163940464	0.038937317163940464	0.038937317163940464	0.038937317163940464	0.038937317163940464	0.038937317163940464	0.038937317163940464	0.038937317163940464
0.04894900931586486	0.05378062185854129	0.04341840286583957	0.06938907487113004	0.04810666476694698	0.05856545898098709	0.06573674804128053	0.06060152525401921	0.05468939333203296	0.059474909371935704	0.05708215135198433	0.05708215135198433	0.05708215135198433	0.05708215135198433	0.05708215135198433	0.05708215135198433	0.05708215135198433	0.05708215135198433	0.05708215135198433	0.05708215135198433	0.05708215135198433	0.05708215135198433	0.05708215135198433	0.05708215135198433	0.05708215135198433	0.05708215135198433	0.05708215135198433	0.05708215135198433	0.05708215135198433	0.05708215135198433	0.05708215135198433	0.05708215135198433	0.05708215135198433	0.05708215135198433	0.05708215135198433	0.05708215135198433	0.05708215135198433	0.05708215135198433	0.05708215135198433	0.05708215135198433	0.05708215135198433	0.05708215135198433	0.05708215135198433	0.05708215135198433	0.05708215135198433	0.05708215135198433	0.05708215135198433	0.05708215135198433	0.05708215135198433	0.05708215135198433
0.046916787926660236	0.03170882135753183	0.0705218519946836	0.054224915649010955	0.058285889166236345	0.043788383798128126	0.06059031034226622	0.07093584145205908	0.04715513161564977	0.06558919871205436	0.056621317190441965	0.040658785109177586	0.0647334060232786	0.055800623221613194	0.03720446324551368	0.03807876527624648	0.04142834650745581	0.07674676753087166	0.05908755701916374	0.05908755701916374	0.05908755701916374	0.05908755701916374	0.05908755701916374	0.05908755701916374	0.05908755701916374	0.05908755701916374	0.05908755701916374	0.05908755701916374	0.05908755701916374	0.05908755701916374	0.05908755701916374	0.05908755701916374	0.05908755701916374	0.05908755701916374	0.05908755701916374	0.05908755701916374	0.05908755701916374	0.05908755701916374	0.05908755701916374	0.05908755701916374	0.05908755701916374	0.05908755701916374	0.05908755701916374	0.05908755701916374	0.05908755701916374	0.05908755701916374	0.05908755701916374	0.05908755701916374	0.05908755701916374	0.05908755701916374
0.07313637300276174	0.07571521544655985	0.06511480188345642	0.09896086460943258	0.056998749865204354	0.056245734856781006	0.030031104481160687	0.06556736019988016	0.10194916851718828	0.11068285533711579	0.0759863730934448	0.0513326623333588	0.07679308238245705	0.05100923867311828	0.0535816295756639	0.07174127698608183	0.03295189114133389	0.0750326720804992	0.05400740037501537	0.054313681517878486	0.03260769600654602	0.06304993715769106	0.05713626747873171	0.07117365555181632	0.03193567264128839	0.03456731296000114	0.04987091455686199	0.07627622248715543	0.056330866357310196	0.08772973473706802	0.008704124729088058	0.048216929733078034	0.048216929733078034	0.048216929733078034	0.048216929733078034	0.048216929733078034	0.048216929733078034	0.048216929733078034	0.048216929733078034	0.048216929733078034	0.048216929733078034	0.048216929733078034	0.048216929733078034	0.048216929733078034	0.048216929733078034	0.048216929733078034	0.048216929733078034	0.048216929733078034	0.048216929733078034	0.048216929733078034
0.06015335382371515	0.03872351176476074	0.03635234109207104	0.03808017935587256	0.05651049783859084	0.04571346954167607	0.06100419034746977	0.04978885250405693	0.034432534311843795	0.049814624984608105	0.05528107777793336	0.04870533949563851	0.058515053457927534	0.037517916978588264	0.04570097051334866	0.053430119246167807	0.04100025757210065	0.04596023867887656	0.04254091150166674	0.04614397745883595	0.06290400823622293	0.036907869229231574	0.03518797967723561	0.02546885984975559	0.030328419763495595	0.030328419763495595	0.030328419763495595	0.030328419763495595	0.030328419763495595	0.030328419763495595	0.030328419763495595	0.030328419763495595	0.030328419763495595	0.030328419763495595	0.030328419763495595	0.030328419763495595	0.030328419763495595	0.030328419763495595	0.030328419763495595	0.030328419763495595	0.030328419763495595	0.030328419763495595	0.030328419763495595	0.030328419763495595	0.030328419763495595	0.030328419763495595	0.030328419763495595	0.030328419763495595	0.030328419763495595	0.030328419763495595
0.05479785882915368	0.055433784492438985	0.06530978365960198	0.0684290644791167	0.05895948473683462	0.06273680651965656	0.07770806912479221	0.0681956395051255	0.06653713077979172	0.07296126563704713	0.07159807452109059	0.07227967007906887	0.07227967007906887	0.07227967007906887	0.07227967007906887	0.07227967007906887	0.07227967007906887	0.07227967007906887	0.07227967007906887	0.07227967007906887	0.07227967007906887	0.07227967007906887	0.07227967007906887	0.07227967007906887	0.07227967007906887	0.07227967007906887	0.07227967007906887	0.07227967007906887	0.07227967007906887	0.07227967007906887	0.07227967007906887	0.07227967007906887	0.07227967007906887	0.07227967007906887	0.07227967007906887	0.07227967007906887	0.07227967007906887	0.07227967007906887	0.07227967007906887	0.07227967007906887	0.07227967007906887	0.07227967007906887	0.07227967007906887	0.07227967007906887	0.07227967007906887	0.07227967007906887	0.07227967007906887	0.07227967007906887	0.07227967007906887	0.07227967007906887
0.09885139024892611	0.08687458235356188	0.10903480995550094	0.10577169902804771	0.09118407896589469	0.09749260340078326	0.12053859193984458	0.07472516307604586	0.09157192892851261	0.09138269150268849	0.10360929957094234	0.10567261678605104	0.11418960019664785	0.11501668896321113	0.12665209224455154	0.082164770698833	0.09764595397917135	0.10763925713149022	0.10264260555533078	0.10264260555533078	0.10264260555533078	0.10264260555533078	0.10264260555533078	0.10264260555533078	0.10264260555533078	0.10264260555533078	0.10264260555533078	0.10264260555533078	0.10264260555533078	0.10264260555533078	0.10264260555533078	0.10264260555533078	0.10264260555533078	0.10264260555533078	0.10264260555533078	0.10264260555533078	0.10264260555533078	0.10264260555533078	0.10264260555533078	0.10264260555533078	0.10264260555533078	0.10264260555533078	0.10264260555533078	0.10264260555533078	0.10264260555533078	0.10264260555533078	0.10264260555533078	0.10264260555533078	0.10264260555533078	0.10264260555533078
0.06919758200954244	0.07428415806423913	0.09024487112238119	0.10692295681428911	0.04538789126505209	0.07288700589387824	0.04157326093951671	0.07740420244555972	0.06823766456289158	0.06463150779258417	0.0638782466088567	0.0696505416078806	0.06401956721581907	0.08885064761033733	0.07952462164923094	0.08418763462978414	0.08418763462978414	0.08418763462978414	0.08418763462978414	0.08418763462978414	0.08418763462978414	0.08418763462978414	0.08418763462978414	0.08418763462978414	0.08418763462978414	0.08418763462978414	0.08418763462978414	0.08418763462978414	0.08418763462978414	0.08418763462978414	0.08418763462978414	0.08418763462978414	0.08418763462978414	0.08418763462978414	0.08418763462978414	0.08418763462978414	0.08418763462978414	0.08418763462978414	0.08418763462978414	0.08418763462978414	0.08418763462978414	0.08418763462978414	0.08418763462978414	0.08418763462978414	0.08418763462978414	0.08418763462978414	0.08418763462978414	0.08418763462978414	0.08418763462978414	0.08418763462978414
0.04992483525541299	0.02622804116626059	0.054497559548733254	0.06372816088753587	0.04521471337107487	0.04422199384092338	0.03028029785623462	0.07721369729451084	0.0	0.03172027901306246	0.04823147081959495	0.024948172041846017	0.043296096302289484	0.08255174259529457	0.037927438084281624	0.07896335744028916	0.0697971528800473	0.06091194492094714	0.06629161186672802	0.05059021233881967	0.05557569608663353	0.004296838164402481	0.06496204843287474	0.0752221645517213	0.03749241425798369	0.07787958508308537	0.049128286826320366	0.08847265342292038	0.06880047012462037	0.06880047012462037	0.06880047012462037	0.06880047012462037	0.06880047012462037	0.06880047012462037	0.06880047012462037	0.06880047012462037	0.06880047012462037	0.06880047012462037	0.06880047012462037	0.06880047012462037	0.06880047012462037	0.06880047012462037	0.06880047012462037	0.06880047012462037	0.06880047012462037	0.06880047012462037	0.06880047012462037	0.06880047012462037	0.06880047012462037	0.06880047012462037
0.0677121041309605	0.056680766495320875	0.05256195190049185	0.04552281021178948	0.05377553681417018	0.06383375380672252	0.057213463302056504	0.0482325010055746	0.07039185006526381	0.05235385615413899	0.05723235323248658	0.037136736231677535	0.05229460517091101	0.0544667246454723	0.05734436082127042	0.0527536009138834	0.06652572845788218	0.038717446344828	0.041313312964351784	0.05920926134057658	0.06271008024074844	0.056333876424273524	0.06278501510522931	0.05955944576475142	0.05955944576475142	0.05955944576475142	0.05955944576475142	0.05955944576475142	0.05955944576475142	0.05955944576475142	0.05955944576475142	0.05955944576475142	0.05955944576475142	0.05955944576475142	0.05955944576475142	0.05955944576475142	0.05955944576475142	0.05955944576475142	0.05955944576475142	0.05955944576475142	0.05955944576475142	0.05955944576475142	0.05955944576475142	0.05955944576475142	0.05955944576475142	0.05955944576475142	0.05955944576475142	0.05955944576475142	0.05955944576475142	0.05955944576475142
0.05017427255044393	0.05839524546140153	0.06741001170468659	0.05976877087728828	0.06121995408904616	0.05666220829565674	0.06482057724372083	0.04998781978887179	0.06023097571417331	0.07978612601993132	0.06280373544627735	0.07484392303811901	0.052269925552944685	0.05155122925735769	0.06206927064595835	0.05608705558820246	0.04724285283326092	0.046066107266330134	0.0681210889331451	0.0542312555131168	0.06474430862726598	0.05948778207019139	0.05948778207019139	0.05948778207019139	0.05948778207019139	0.05948778207019139	0.05948778207019139	0.05948778207019139	0.05948778207019139	0.05948778207019139	0.05948778207019139	0.05948778207019139	0.05948778207019139	0.05948778207019139	0.05948778207019139	0.05948778207019139	0.05948778207019139	0.05948778207019139	0.05948778207019139	0.05948778207019139	0.05948778207019139	0.05948778207019139	0.05948778207019139	0.05948778207019139	0.05948778207019139	0.05948778207019139	0.05948778207019139	0.05948778207019139	0.05948778207019139	0.05948778207019139
0.04862190835313587	0.07217453917447902	0.14469822939402455	0.05468426580177515	0.05719254596393488	0.05129368404183545	0.05768612700455654	0.04231622901372138	0.04038949990619307	0.049123209430177665	0.07140726837544396	0.04311732230410487	0.050784432636586156	0.04821894044825604	0.05318936080653515	0.061442475997311896	0.05661320783043386	0.06776586530109406	0.06218953656576396	0.06218953656576396	0.06218953656576396	0.06218953656576396	0.06218953656576396	0.06218953656576396	0.06218953656576396	0.06218953656576396	0.06218953656576396	0.06218953656576396	0.06218953656576396	0.06218953656576396	0.06218953656576396	0.06218953656576396	0.06218953656576396	0.06218953656576396	0.06218953656576396	0.06218953656576396	0.06218953656576396	0.06218953656576396	0.06218953656576396	0.06218953656576396	0.06218953656576396	0.06218953656576396	0.06218953656576396	0.06218953656576396	0.06218953656576396	0.06218953656576396	0.06218953656576396	0.06218953656576396	0.06218953656576396	0.06218953656576396
0.04512110650006195	0.0478036515957953	0.047293318750795385	0.07566817161629467	0.057346087406597024	0.04806251122591109	0.034293293957663715	0.04510535748975736	0.049564423961659394	0.06558714802619103	0.026834414091524296	0.04067037345867326	0.04951995684957345	0.047759124830153106	0.046637293932892857	0.03952666941646245	0.0642379867022696	0.043991346261005926	0.047243340264627856	0.04679897633149371	0.04702115829806078	0.04702115829806078	0.04702115829806078	0.04702115829806078	0.04702115829806078	0.04702115829806078	0.04702115829806078	0.04702115829806078	0.04702115829806078	0.04702115829806078	0.04702115829806078	0.04702115829806078	0.04702115829806078	0.04702115829806078	0.04702115829806078	0.04702115829806078	0.04702115829806078	0.04702115829806078	0.04702115829806078	0.04702115829806078	0.04702115829806078	0.04702115829806078	0.04702115829806078	0.04702115829806078	0.04702115829806078	0.04702115829806078	0.04702115829806078	0.04702115829806078	0.04702115829806078	0.04702115829806078
0.0	0.06416027307649708	0.005004342104334137	0.0	0.0	0.0	0.0	0.0	0.037763873963774806	0.037763873963774806	0.0	0.0	0.0	0.0	0.0	0.0	0.0	0.04855365059076472	0.0	0.0	0.0	0.0	0.04855365059076472	0.0018498455097242792	0.0	0.0	0.00010794094236811707	0.0	0.0	0.0	0.0	0.0	0.0	0.0	0.0	0.0	0.0	0.0	0.0	0.0	0.0	0.0	0.0	0.0	0.0	0.0	0.0	0.0	0.0	0.0
0.0	0.0	0.005140847789504671	0.04997162234232911	0.0	0.0	0.08536563670916607	0.05733218856311188	0.0019003045757713132	0.062130657555255854	0.044844137853102525	0.0	0.06785133286309648	0.04943951044528313	0.03894390856326435	0.10021081307967791	0.10102659518826812	0.05301843027376847	0.050538400757160935	0.04478483739644708	0.07671906502413682	0.04995053874119163	0.08196258479047813	0.05509216020189997	0.0771983119263794	0.07258286832434378	0.07393715922469059	0.12571957303320191	0.05073335212882669	0.06967860568068537	0.14581728904910884	0.07768742069104492	0.057265465748799316	0.14829912894309533	0.083191771208279	0.04995053874119163	0.09168310263712798	0.05732656674416005	0.10115021673184996	0.06928956886742327	0.10547520310007724	0.07762097123188307	0.06937353948259066	0.057734479344140895	0.06582913966565285	0.04995468175388803	0.05789191070977044	0.05789191070977044	0.05789191070977044	0.05789191070977044
0.058219002020270125	0.05309251852272479	0.05380624655379587	0.0473056809358245	0.042197105704848706	0.050309510779475375	0.044251153491177544	0.05057586054167431	0.048151017714539585	0.058560529047004956	0.0585138169753013	0.04945628613003828	0.053839414613729486	0.06269472369047745	0.04792893784418015	0.05358959114410845	0.04394639992025956	0.055726884652952564	0.052196808089542295	0.04616545807161502	0.07272440413301744	0.06406108228909393	0.04412072413698779	0.060401083262500085	0.06774472164979634	0.05385669921185523	0.05767006589279469	0.03995872922440963	0.04553644078691259	0.05266033709035823	0.06186543295031944	0.04921772972145093	0.055544153556444154	0.04463273812832365	0.05453497724091426	0.036497445718230645	0.04499089601567028	0.057719316200158674	0.050328072675926386	0.04260049346704944	0.0474126794135141	0.04500658644028177	0.04500658644028177	0.04500658644028177	0.04500658644028177	0.04500658644028177	0.04500658644028177	0.04500658644028177	0.04500658644028177	0.04500658644028177
0.06755026861230208	0.035431936156198024	0.03855991213912248	0.04508073019160136	0.05566554278429199	0.05304411267404255	0.027926045881930022	0.028486113602497646	0.027006189765837747	0.022597322020551668	0.03794152248201643	0.04776903787486735	0.029640156615238507	0.03212942651506277	0.03301490153634901	0.0532151097305995	0.04460622049630924	0.04552493464528151	0.04458074834666557	0.03672738522382586	0.027530399384409415	0.037982009556151344	0.04203624649375089	0.04679964698024168	0.04262787245253231	0.04144358881146287	0.029934996453536786	0.03640429417319951	0.012467368650426115	0.02553423795393383	0.03306223900912959	0.032335995094652896	0.02319923410659444	0.010173555762452982	0.0502498026832533	0.031974824886770274	0.0350357539267929	0.020752928437846277	0.059216035329830816	0.020587270567813645	0.03976775039903319	0.03510845042824299	0.05675151005977841	0.04937702561045145	0.03584364370192808	0.013998054485762251	0.024920849093845166	0.024920849093845166	0.024920849093845166	0.024920849093845166
0.08033590001039642	0.11185975791828764	0.14689326863011992	0.07398707960985007	0.10550751598324937	0.07259019999591411	0.09779463736380951	0.14074529799075933	0.07885115645060825	0.08983098960604552	0.09006212036144007	0.0930821643893949	0.10940057187212955	0.08233669871839236	0.06354735339037293	0.09848155896940511	0.06879862223091086	0.10726818352465228	0.12129190864618114	0.11863157917794806	0.06569734157528917	0.06778290395229712	0.08426843276407386	0.0749413280575832	0.09339526254451372	0.08453195830408089	0.07109443682667002	0.0832914897781748	0.11408288075947168	0.08686722186295712	0.10873254003688693	0.07837969406279646	0.07009744422383422	0.09337459603291674	0.12611880824839405	0.08608335654018623	0.10874319057092588	0.08383778239866775	0.07869708403717839	0.07690985691267856	0.11924162005799108	0.1153572740801081	0.07762991003686713	0.0964935920584876	0.0964935920584876	0.0964935920584876	0.0964935920584876	0.0964935920584876	0.0964935920584876	0.0964935920584876
0.08268772155564433	0.08095119645939892	0.04964409670287041	0.050069436045785065	0.03837801377444169	0.06812215702203235	0.04503516213361834	0.05865422271104062	0.06828816235915997	0.07191293621942621	0.06112553043289136	0.07791434518265489	0.06951993780777313	0.06951993780777313	0.06951993780777313	0.06951993780777313	0.06951993780777313	0.06951993780777313	0.06951993780777313	0.06951993780777313	0.06951993780777313	0.06951993780777313	0.06951993780777313	0.06951993780777313	0.06951993780777313	0.06951993780777313	0.06951993780777313	0.06951993780777313	0.06951993780777313	0.06951993780777313	0.06951993780777313	0.06951993780777313	0.06951993780777313	0.06951993780777313	0.06951993780777313	0.06951993780777313	0.06951993780777313	0.06951993780777313	0.06951993780777313	0.06951993780777313	0.06951993780777313	0.06951993780777313	0.06951993780777313	0.06951993780777313	0.06951993780777313	0.06951993780777313	0.06951993780777313	0.06951993780777313	0.06951993780777313	0.06951993780777313
0.06719790747226705	0.05385057957621665	0.06932058067144796	0.05698674948700301	0.037366118470974444	0.06799063051027568	0.05062319742012468	0.0630779129275726	0.037463812234089205	0.0400529538163273	0.05678589597250981	0.04353945969730871	0.05240929533283355	0.05329413038288933	0.07174110759351776	0.0658049750965862	0.041371456440985624	0.06668642135256844	0.04424667358998475	0.0442205243148378	0.057809596878205284	0.06814082086920786	0.04069375435416268	0.05284302221479056	0.06877747347386168	0.05928652120811106	0.05400238515295422	0.03969539704448563	0.05118917903926953	0.07689117709896266	0.059607431899837714	0.055712063222589724	0.035219064823008975	0.06356563348347219	0.05021088481105368	0.051770586385080336	0.06847731094641087	0.06683845321974224	0.04153578433436581	0.06880553469732832	0.05264636991769421	0.060725952307511266	0.060725952307511266	0.060725952307511266	0.060725952307511266	0.060725952307511266	0.060725952307511266	0.060725952307511266	0.060725952307511266	0.060725952307511266
0.040684669143745834	0.03927022446680843	0.04267253540113613	0.04685903776853205	0.03180679402832049	0.04677935875745462	0.04272185409904247	0.040790948814996265	0.033097311973676734	0.04139740202455882	0.04661306710377454	0.041471569184485746	0.05151628931047699	0.05127920132043574	0.052057211027064176	0.041973240095416156	0.046430376077783796	0.04414837435586741	0.04074108773703549	0.04457055626737105	0.04611838411354064	0.04571626903103476	0.041835225542210704	0.046281984227895326	0.05113636260978645	0.046762170409378495	0.03875259627625244	0.044058909216967874	0.03965553925575947	0.06449688666367012	0.058808774466349356	0.04181278143841924	0.05701887612651459	0.04616794146972518	0.04811085825575157	0.05674095638425896	0.04377798999069952	0.04756750852643045	0.04647648191293074	0.05763584360369029	0.04091510378950264	0.03223140402647193	0.03925350082864261	0.046193829497289285	0.031901602489313494	0.03904771599330138	0.03904771599330138	0.03904771599330138	0.03904771599330138	0.03904771599330138
0.0	0.0	0.0	0.14191769801394288	0.0	0.0	0.0	0.19804782403288343	0.0	0.0	0.057421231818144465	0.0	0.0	0.1434948979298291	0.0	0.1434948979298291	0.0	0.1434948979298291	0.0	0.0	0.0	0.0	0.0	0.0	0.014756968213389265	0.0	0.0	0.08607366611168474	0.0	0.0	0.0	0.0	0.057421231818144465	0.0	0.0	0.14370698769821913	0.0	0.0	0.0	0.0	0.0	0.0	0.0	0.057421231818144465	0.0	0.028710615909072233	0.028710615909072233	0.028710615909072233	0.028710615909072233	0.028710615909072233
0.06033025708060822	0.0682967739194531	0.08271474524092835	0.07620580485264428	0.04943192115309273	0.053858890984762944	0.07395069732922024	0.030169433968550402	0.0600550040780096	0.06458976128133614	0.0713885110019771	0.07977576931801751	0.07610318238203305	0.05118507744738966	0.04247479717231468	0.060401380973324516	0.057663391114668665	0.024701731383926166	0.045619127707511656	0.05009348355218732	0.050969638552655475	0.035938265027251656	0.04665561460355246	0.06695381500505557	0.048098927074371356	0.04452352207571172	0.038735669768663945	0.061399812365264705	0.06901527545229848	0.05456725924258923	0.05010349581076071	0.04682176138500533	0.04304073922718607	0.06701815861872638	0.04520979150036782	0.05557383778051521	0.06859655794297108	0.050823159248628055	0.07150959177566714	0.04659890313680373	0.05687723955674493	0.06744109276517271	0.055552501778440004	0.06149679727180637	0.06149679727180637	0.06149679727180637	0.06149679727180637	0.06149679727180637	0.06149679727180637	0.06149679727180637
0.055280242673471314	0.07008368730933873	0.07317231266349701	0.0966354437038331	0.0863288588849134	0.0657412167828572	0.0627679785240127	0.0469288393006765	0.08601035113886812	0.07872905956353493	0.07397623481277982	0.06141420574179215	0.05801338549910373	0.061401063299483596	0.07879238667016385	0.06822420572844268	0.05816126538127995	0.07858856417636398	0.08145917813773297	0.07796094985188741	0.06691610648852478	0.0547954241415061	0.039851202843586155	0.08545780582995834	0.06876991017918244	0.05813756692056789	0.07302797181258683	0.09332609195576762	0.09928130123523068	0.060154616077735215	0.07871121805169241	0.06332952758705063	0.10010708842818819	0.06474881283439476	0.07542171956053796	0.0645185555271709	0.07146930150014451	0.07298547862083922	0.08948116334967947	0.09866583034204383	0.09407349684586165	0.09407349684586165	0.09407349684586165	0.09407349684586165	0.09407349684586165	0.09407349684586165	0.09407349684586165	0.09407349684586165	0.09407349684586165	0.09407349684586165
0.06543268924638158	0.05338193835573489	0.06635103972040593	0.06968595624250534	0.07341158680860112	0.07671293908011667	0.07173838999869539	0.06960286514643994	0.07901124215412109	0.07861029631159727	0.10110140169277455	0.06585671522237058	0.042046790505514235	0.06979154369409629	0.06673610060059076	0.10422675324304649	0.06540717264941989	0.08997125825975684	0.05642100609414839	0.07881519268956452	0.10100304590962393	0.06783499361934603	0.06506990458695955	0.06698158493682035	0.07761641757858724	0.08440699216036403	0.057851471699292646	0.06865177122013817	0.07298671685244176	0.09541257076570651	0.07665508506488672	0.07346501276217801	0.06941501630572854	0.08004118569827427	0.07269653191587251	0.07870725489156204	0.08618566939483574	0.09807812008722179	0.10526561885994008	0.05550040667598202	0.07430413018391963	0.06490226842995082	0.06490226842995082	0.06490226842995082	0.06490226842995082	0.06490226842995082	0.06490226842995082	0.06490226842995082	0.06490226842995082	0.06490226842995082
0.031660526086922026	0.023056739863284954	0.037108250496615765	0.036322346315123516	0.03963883984497951	0.04948235981621562	0.04375131446167489	0.045959836662442494	0.03372040392586011	0.029769557093162393	0.0400101144666349	0.0360377888909567	0.032543301538077114	0.034184096613122224	0.03681787042653173	0.047925957981492434	0.03894531407203837	0.03112645100144326	0.017043505054874186	0.040718880554850574	0.025225941375753062	0.034679375150829354	0.03080094764247716	0.028455803491250188	0.026077903379108813	0.03003906660102238	0.026863294081017446	0.03517107572847035	0.0377998199399509	0.013280312220322728	0.025026063901151085	0.03410786002737052	0.027399356973881468	0.017281131472337768	0.04159313137698309	0.03347566019072057	0.03899653550701807	0.029781070497879016	0.02174955962962263	0.03273784717290767	0.034785844875595905	0.031499961480342974	0.023292369659488506	0.03242827274419154	0.047363803778412664	0.03419191526082232	0.03172202464759057	0.03679814346106954	0.023980674707835176	0.05603493623244647
0.11336046159088789	0.0013555177042623007	0.16780792239574374	0.15399228290441222	0.16657597603442217	0.1648612314026755	0.16842634881540103	0.22332798646642354	0.24353304723841324	0.07304016629752988	0.07701268089750782	0.06811064829000661	0.027252767374008433	0.1560472514776621	0.2531838088301963	0.12367325221865773	0.18853263906291334	0.15313308156438762	0.16824754659718766	0.1357288896178724	0.20940694884886205	0.23260208301687507	0.0862872856692535	0.027269498508612836	0.12176652489789776	0.0730401662975299	0.21579866899458455	0.21636644008228828	0.23145197430521466	0.2866064461467361	0.16780792239574374	0.18641129743557827	0.18524355431253037	0.23876747792937178	0.12041844745160239	0.22544627361271222	0.24616855990403674	0.20040956159419265	0.16859348891405102	0.12172430335765633	0.32119595065093703	0.16452730183083317	0.1476193651816062	0.2268198212872947	0.2263764388496765	0.16898482316873345	0.20177885820526187	0.16048331517061107	0.20436993446866214	0.1219464994784287
0.09984625954100743	0.11239610986541107	0.08678425593717841	0.09470514129402423	0.1124963202163658	0.08835153447921847	0.12676434798825886	0.10209620167538895	0.07985654476328938	0.0759555524712687	0.11378833184277132	0.12241938383577003	0.08594687125407728	0.06981244877696864	0.09792788144097478	0.15286802474047878	0.07731097193526613	0.09992727655622144	0.09355967230943316	0.09975085380817626	0.10229058611479595	0.12662156380693437	0.08227036364079174	0.11911752539758831	0.105948677555914	0.07696107613360494	0.09834409505974573	0.07133879053193422	0.09349233056991856	0.1189600019687639	0.0899596886333768	0.12528785809508625	0.0928156780062018	0.09801731234694308	0.0935438395445268	0.09289830490848627	0.0769701180238289	0.10842409398895124	0.08453185542629006	0.09845606061305265	0.10352712101819715	0.07555814080470966	0.10640611225860956	0.08848431518826752	0.10524127324245831	0.10313457338682834	0.09006284352489255	0.09568755758231696	0.10000902533861053	0.11405133817521355
0.038292878021852855	0.03310337009609639	0.045265680396729645	0.0341125663511411	0.044934553855509464	0.03299545305613748	0.045493783221655315	0.03817768754323277	0.03944488983602832	0.041464072312483884	0.02323471529314189	0.05085748562061108	0.0481896936590816	0.0486868212571777	0.04494735867877244	0.03854879602324543	0.03678919190682687	0.05464170931644753	0.0643973714132865	0.04399097708283045	0.025320619610049614	0.046040580416425975	0.03605793751328434	0.053960231265690675	0.03561538316469533	0.03209887669952587	0.03457833809646816	0.0437980543798456	0.03181458722255732	0.03842921375264799	0.03858675656538227	0.032055272382929746	0.03262602094393825	0.030441938661861633	0.04721794195761158	0.03978158166199843	0.0361686851756708	0.037025933404311435	0.025908190514682215	0.03671107962994904	0.04713221936658511	0.047760664211697314	0.040333431739381836	0.04603281901984702	0.04211358588265648	0.041919835234790793	0.04606234764097333	0.044681836959060875	0.043632142231832455	0.061733140252781316
0.05809982594106084	0.07502935609937658	0.07550813032449065	0.06381564242128607	0.05875782706132354	0.07350454725555708	0.05106986892064811	0.040934692586866016	0.061140632448927826	0.04341897780191106	0.06164878021570216	0.056521316292206816	0.06180808626591099	0.05623609252978621	0.05472188518790365	0.05271790368241323	0.050300501138053046	0.0569365830831732	0.07016638310167814	0.07610934417001752	0.04647223931841427	0.05932470095847841	0.0638067677901377	0.051126577347375315	0.05417321977553115	0.04629500220792439	0.05057281420087226	0.043695039847785125	0.06084666059127224	0.07085608767783569	0.06560351353481582	0.06348588765378946	0.049191322249834815	0.048050997140926636	0.05972820976769954	0.04750025192418091	0.0519745696994068	0.05162052364425524	0.056424546463209185	0.04759828530114773	0.06355688133305272	0.059083872766609945	0.051425895182805624	0.04997193935336034	0.05856733905578995	0.040223265611710184	0.04587721519662393	0.06291656845324994	0.060184820272182124	0.04333132053109655
0.05527865418064262	0.06046223802801654	0.06928447714592624	0.055935830519386186	0.045281607325320876	0.06845243597021558	0.07486500566657395	0.056630522875305435	0.049080077508958785	0.05800446844033402	0.05367288775046254	0.059865458436619064	0.06352231495636297	0.055223443981344836	0.06408933815183904	0.05957485531831021	0.07388655030463574	0.07174062316949861	0.05742181687257176	0.059466808246387434	0.054034433964032784	0.06772410341890217	0.0669486382209969	0.06192931542397045	0.06660497692062142	0.050869774204063696	0.05796484937212243	0.058438656603846714	0.05309895277232841	0.05623301281971851	0.053108715506771396	0.04717132163156941	0.04585047353236038	0.07091640684209957	0.06598020460235438	0.07963867066900807	0.07137427449954668	0.07432928644203755	0.055473196433339984	0.059139809548243646	0.05504393399030121	0.06272180446893334	0.07518172315794297	0.06895176381343816	0.06895176381343816	0.06895176381343816	0.06895176381343816	0.06895176381343816	0.06895176381343816	0.06895176381343816
0.07787970277090658	0.06566182877465937	0.07996734305944793	0.0684064583230927	0.09634803985357186	0.06708621275091688	0.0689916571267742	0.05825369164153311	0.06934658888237197	0.06248156385119196	0.05635133272630965	0.059416448288750805	0.059416448288750805	0.059416448288750805	0.059416448288750805	0.059416448288750805	0.059416448288750805	0.059416448288750805	0.059416448288750805	0.059416448288750805	0.059416448288750805	0.059416448288750805	0.059416448288750805	0.059416448288750805	0.059416448288750805	0.059416448288750805	0.059416448288750805	0.059416448288750805	0.059416448288750805	0.059416448288750805	0.059416448288750805	0.059416448288750805	0.059416448288750805	0.059416448288750805	0.059416448288750805	0.059416448288750805	0.059416448288750805	0.059416448288750805	0.059416448288750805	0.059416448288750805	0.059416448288750805	0.059416448288750805	0.059416448288750805	0.059416448288750805	0.059416448288750805	0.059416448288750805	0.059416448288750805	0.059416448288750805	0.059416448288750805	0.059416448288750805
0.08170998233545282	0.08112928273179444	0.09503151773177751	0.12443571627379432	0.07424967731712002	0.10462750411832965	0.08943859071772484	0.08943859071772484	0.08943859071772484	0.08943859071772484	0.08943859071772484	0.08943859071772484	0.08943859071772484	0.08943859071772484	0.08943859071772484	0.08943859071772484	0.08943859071772484	0.08943859071772484	0.08943859071772484	0.08943859071772484	0.08943859071772484	0.08943859071772484	0.08943859071772484	0.08943859071772484	0.08943859071772484	0.08943859071772484	0.08943859071772484	0.08943859071772484	0.08943859071772484	0.08943859071772484	0.08943859071772484	0.08943859071772484	0.08943859071772484	0.08943859071772484	0.08943859071772484	0.08943859071772484	0.08943859071772484	0.08943859071772484	0.08943859071772484	0.08943859071772484	0.08943859071772484	0.08943859071772484	0.08943859071772484	0.08943859071772484	0.08943859071772484	0.08943859071772484	0.08943859071772484	0.08943859071772484	0.08943859071772484	0.08943859071772484
0.0	0.0	0.004106597935747261	0.0	0.10802717864256947	0.0	0.0011873624743913328	0.0	0.0011873624743913328	0.0	0.0	0.0	0.0	0.10802717864256947	0.1412264055005077	0.08383459378106244	0.10802717864256947	0.0432523355970414	0.0	0.10948119850560827	0.043195212375442264	0.0	0.10802717864256947	0.0	0.0969176990414893	0.024369370268830938	0.10446339656584314	0.10778755319883304	0.00023962544373643037	0.0	0.0	0.011109479601080193	0.0	0.0	0.0	0.0	0.0	0.0	0.0	0.0	0.0	0.0	0.0	0.0	0.0	0.0	0.0	0.0	0.0	0.0
0.050218947509018015	0.058478581460698266	0.054825151327532344	0.05316535091682494	0.040301124637036084	0.04579164718720606	0.042116484851970365	0.05552143367556998	0.06364222281845261	0.06103689589167946	0.06718435052478154	0.051948162058195614	0.06235361521180751	0.05331820014655581	0.05303783030609758	0.04462798567462992	0.04727854873192476	0.06440739553574128	0.054417774303938245	0.04689794306427843	0.05229364882851734	0.06564160308843708	0.05010357780278388	0.03928915445017763	0.06218268465700805	0.047199838524840755	0.04426466396769222	0.04573225124626649	0.04573225124626649	0.04573225124626649	0.04573225124626649	0.04573225124626649	0.04573225124626649	0.04573225124626649	0.04573225124626649	0.04573225124626649	0.04573225124626649	0.04573225124626649	0.04573225124626649	0.04573225124626649	0.04573225124626649	0.04573225124626649	0.04573225124626649	0.04573225124626649	0.04573225124626649	0.04573225124626649	0.04573225124626649	0.04573225124626649	0.04573225124626649	0.04573225124626649
0.06398125061099881	0.0649750359207422	0.05551269749591648	0.049417763175076755	0.07585014799097832	0.07425001163049304	0.05585449233580407	0.060982556006459146	0.07222214592396872	0.04795419069969294	0.06823038024065164	0.0727511141373285	0.0553655090073291	0.054287837948994146	0.05869542642891493	0.045078640686050025	0.074195013902627	0.04785498776265087	0.051912488235047315	0.05302507451067106	0.05246878137285919	0.05246878137285919	0.05246878137285919	0.05246878137285919	0.05246878137285919	0.05246878137285919	0.05246878137285919	0.05246878137285919	0.05246878137285919	0.05246878137285919	0.05246878137285919	0.05246878137285919	0.05246878137285919	0.05246878137285919	0.05246878137285919	0.05246878137285919	0.05246878137285919	0.05246878137285919	0.05246878137285919	0.05246878137285919	0.05246878137285919	0.05246878137285919	0.05246878137285919	0.05246878137285919	0.05246878137285919	0.05246878137285919	0.05246878137285919	0.05246878137285919	0.05246878137285919	0.05246878137285919
0.04925251520963427	0.0422845251419795	0.05365861354441058	0.0423444281473881	0.041648390334073145	0.055960861707158825	0.05641449461948063	0.05117387721076891	0.06160532588442577	0.044194647148475125	0.03991934883623556	0.057728634417891146	0.07940173787491746	0.043388037497554294	0.05664708274340111	0.055184411772566166	0.043840307743984175	0.04280621029921566	0.04040713853672186	0.04301849226210008	0.06441517636827555	0.05240373841116136	0.05197268580438231	0.07581957647675673	0.058991562982480754	0.04640646948678118	0.042330131206183355	0.04507750688142543	0.04297181131557748	0.061337342497255795	0.06949018484915188	0.05991032476540616	0.04880336199928088	0.04194361921473219	0.03952544309125021	0.04433709266016477	0.06595872832083223	0.055147910490498504	0.055147910490498504	0.055147910490498504	0.055147910490498504	0.055147910490498504	0.055147910490498504	0.055147910490498504	0.055147910490498504	0.055147910490498504	0.055147910490498504	0.055147910490498504	0.055147910490498504	0.055147910490498504
0.06676920177299955	0.06506664409746349	0.09733712213226635	0.07627734174866564	0.055988685291573005	0.05730118192362469	0.05617555223621547	0.0769426700103097	0.05423382701933201	0.05450813879755236	0.057804786687263965	0.08217845219186724	0.07289865147186506	0.07841364443864185	0.06677099992466687	0.06015285782669347	0.09326121335699593	0.06692133901228679	0.044639455849390615	0.07055444469503654	0.0842013122199874	0.06974452008421439	0.07865138026499421	0.04711853358136532	0.07405821392862301	0.06645168326116825	0.06844105130318241	0.0944043809079339	0.06441190151088304	0.06989908674925048	0.07868938403717834	0.07519253907941469	0.07694096155829651	0.07694096155829651	0.07694096155829651	0.07694096155829651	0.07694096155829651	0.07694096155829651	0.07694096155829651	0.07694096155829651	0.07694096155829651	0.07694096155829651	0.07694096155829651	0.07694096155829651	0.07694096155829651	0.07694096155829651	0.07694096155829651	0.07694096155829651	0.07694096155829651	0.07694096155829651
0.0854028246871541	0.07282385620851868	0.1241439385094683	0.09810013029675126	0.10673699183182402	0.147653605850271	0.13598707093477297	0.07771326903767808	0.10281453515325914	0.12695313192132082	0.12888516370098346	0.07879432892769302	0.08592684294678095	0.05251981883181127	0.1204095875084729	0.11577035698772378	0.12242612145386526	0.2189489633852825	0.16298288758322738	0.1372606267559643	0.07158314576134972	0.1404512327796682	0.15437276461113836	0.15597571387464448	0.13806064163537005	0.17594756047899854	0.1354268931537547	0.07266917215333259	0.15000412700264312	0.11783519321024678	0.16918491264428018	0.19016999043878863	0.11299908632600876	0.16045053280570157	0.13672480956585517	0.13672480956585517	0.13672480956585517	0.13672480956585517	0.13672480956585517	0.13672480956585517	0.13672480956585517	0.13672480956585517	0.13672480956585517	0.13672480956585517	0.13672480956585517	0.13672480956585517	0.13672480956585517	0.13672480956585517	0.13672480956585517	0.13672480956585517
0.0575571771913589	0.058666454822333174	0.07180229859591676	0.05088854387096704	0.09004393328716596	0.05201810741782247	0.07702762922280272	0.04137137324723192	0.06793847977430405	0.06318562479522603	0.07722462216792383	0.054229672860989	0.06121286226913738	0.07434778077211227	0.05079496598504667	0.05490197784339512	0.07040827155379686	0.06913378035193198	0.0700846387414263	0.06225639854567786	0.06292660922778423	0.08230814236396758	0.0726173757958759	0.0726173757958759	0.0726173757958759	0.0726173757958759	0.0726173757958759	0.0726173757958759	0.0726173757958759	0.0726173757958759	0.0726173757958759	0.0726173757958759	0.0726173757958759	0.0726173757958759	0.0726173757958759	0.0726173757958759	0.0726173757958759	0.0726173757958759	0.0726173757958759	0.0726173757958759	0.0726173757958759	0.0726173757958759	0.0726173757958759	0.0726173757958759	0.0726173757958759	0.0726173757958759	0.0726173757958759	0.0726173757958759	0.0726173757958759	0.0726173757958759
0.06377649701550879	0.14070682203271723	0.08545025234233396	0.07134895399337961	0.09534428094992155	0.09663727111407926	0.08692039948954418	0.09034782140153455	0.027577688762502054	0.09346183252758551	0.041606360392302914	0.1822232119348005	0.040233779868520954	0.07079931126190712	0.11323134084389966	0.11830080881782865	0.10820783776703154	0.09105765058487096	0.041606360392302914	0.053508223225405965	0.07566338060095329	0.1599992037271686	0.12070331443622097	0.124018528962508	0.11355826251202361	0.176175178127001	0.1709655545448172	0.0	0.07723700819231814	0.09133385265676902	0.10735856694356576	0.09238775321713721	0.07909879799096108	0.07125269198349356	0.07979425840897507	0.04416887785560696	0.19023466493117683	0.0765418602622557	0.13277290016450516	0.05472673115385284	0.06764714037463608	0.061186935764244464	0.061186935764244464	0.061186935764244464	0.061186935764244464	0.061186935764244464	0.061186935764244464	0.061186935764244464	0.061186935764244464	0.061186935764244464
0.04155593882038154	0.03844832742893728	0.052286537128522874	0.05383496311454667	0.033722831725773304	0.053113331221613255	0.06152608651239383	0.04655768856869503	0.0563228940247139	0.053801245018758895	0.07056274763052639	0.05541273108479324	0.032103549075038776	0.04842597899309427	0.056529556461569395	0.06342125817453612	0.041819364299550375	0.06909032500357806	0.052164428842658477	0.052932143079045396	0.05981989472361874	0.03596942171873619	0.07973499307016488	0.06702148269860922	0.048801291457624886	0.057911387078117056	0.057911387078117056	0.057911387078117056	0.057911387078117056	0.057911387078117056	0.057911387078117056	0.057911387078117056	0.057911387078117056	0.057911387078117056	0.057911387078117056	0.057911387078117056	0.057911387078117056	0.057911387078117056	0.057911387078117056	0.057911387078117056	0.057911387078117056	0.057911387078117056	0.057911387078117056	0.057911387078117056	0.057911387078117056	0.057911387078117056	0.057911387078117056	0.057911387078117056	0.057911387078117056	0.057911387078117056
0.12144436754314179	0.13553551151610968	0.12973491203006707	0.13614822064845714	0.06374457566886686	0.1291651082056746	0.10116553535534172	0.08792750285852961	0.100945902453285	0.08405176631505705	0.11561904918722472	0.17605662123299473	0.10282900350127719	0.08844329148369541	0.14379897805984013	0.11625842202933309	0.09126136844292672	0.1309103688735947	0.11333237389177941	0.09818376775778592	0.09147264368811381	0.10358984412327518	0.11892750353013079	0.13489337498310933	0.120598753365319	0.17528362766567102	0.10477484796330734	0.05521403325591491	0.10056276164571888	0.10557227045038657	0.10306751604805271	0.10306751604805271	0.10306751604805271	0.10306751604805271	0.10306751604805271	0.10306751604805271	0.10306751604805271	0.10306751604805271	0.10306751604805271	0.10306751604805271	0.10306751604805271	0.10306751604805271	0.10306751604805271	0.10306751604805271	0.10306751604805271	0.10306751604805271	0.10306751604805271	0.10306751604805271	0.10306751604805271	0.10306751604805271
0.056233991188906325	0.04698762773738405	0.06390434671452427	0.07273041571397935	0.06381562218708912	0.07276752453712275	0.040904495615929265	0.06332017641282206	0.04927595469346685	0.0579901146176473	0.054475689443484535	0.07919973129392519	0.06803323696987833	0.0630831916737804	0.049750235255071384	0.06149118015140881	0.05059864625001246	0.06200925996062941	0.056303953105320936	0.056303953105320936	0.056303953105320936	0.056303953105320936	0.056303953105320936	0.056303953105320936	0.056303953105320936	0.056303953105320936	0.056303953105320936	0.056303953105320936	0.056303953105320936	0.056303953105320936	0.056303953105320936	0.056303953105320936	0.056303953105320936	0.056303953105320936	0.056303953105320936	0.056303953105320936	0.056303953105320936	0.056303953105320936	0.056303953105320936	0.056303953105320936	0.056303953105320936	0.056303953105320936	0.056303953105320936	0.056303953105320936	0.056303953105320936	0.056303953105320936	0.056303953105320936	0.056303953105320936	0.056303953105320936	0.056303953105320936
0.04749412632332393	0.06241586330690178	0.04700552249849638	0.05809325034301303	0.07253368238762321	0.09287036948668087	0.0666705208155999	0.07811304096492512	0.03455411758221155	0.037770607219347274	0.0490047352389039	0.049659453295304155	0.05812274409586774	0.056377702846737626	0.0749243061098795	0.05838973561011032	0.045373996759610694	0.029935362088066027	0.06349723339383008	0.03964542573749287	0.05754136461342952	0.04583205458870509	0.06526350929885003	0.054180646922436126	0.081596003156249	0.047962504401211394	0.05969440149586487	0.05282238217403414	0.05198473489413641	0.05240355853408528	0.05240355853408528	0.05240355853408528	0.05240355853408528	0.05240355853408528	0.05240355853408528	0.05240355853408528	0.05240355853408528	0.05240355853408528	0.05240355853408528	0.05240355853408528	0.05240355853408528	0.05240355853408528	0.05240355853408528	0.05240355853408528	0.05240355853408528	0.05240355853408528	0.05240355853408528	0.05240355853408528	0.05240355853408528	0.05240355853408528
0.04704171557886397	0.06882198967562088	0.05196888929683925	0.06445325878982128	0.04975033699582173	0.05915455905357417	0.051679266558801035	0.0613417318491671	0.05540673466790203	0.06874355894765817	0.08248068298953418	0.06628986057108419	0.05427779749784983	0.046308566221714496	0.09451282322024353	0.06904829075877321	0.06084276545822042	0.07283788325217011	0.07207586871319821	0.07869380609907087	0.083939799342757	0.06852032768912766	0.07623006351594233	0.07623006351594233	0.07623006351594233	0.07623006351594233	0.07623006351594233	0.07623006351594233	0.07623006351594233	0.07623006351594233	0.07623006351594233	0.07623006351594233	0.07623006351594233	0.07623006351594233	0.07623006351594233	0.07623006351594233	0.07623006351594233	0.07623006351594233	0.07623006351594233	0.07623006351594233	0.07623006351594233	0.07623006351594233	0.07623006351594233	0.07623006351594233	0.07623006351594233	0.07623006351594233	0.07623006351594233	0.07623006351594233	0.07623006351594233	0.07623006351594233
0.04910387286436173	0.04529512440544562	0.05614424410871532	0.042313289485986734	0.047089009981244274	0.03904459462425758	0.049328151145142045	0.04366536074429632	0.04340285435843731	0.051559224534918034	0.0683128364663458	0.02303186629624329	0.0573729341980087	0.04647398008160449	0.06201836456057578	0.06003623246273411	0.03623750679534497	0.0498787089223453	0.058521232468118106	0.05190604374223437	0.02913032110892286	0.05349951903481361	0.050867808568482636	0.041559574352022365	0.04748552557034459	0.08009020861732873	0.06378786709383666	0.06378786709383666	0.06378786709383666	0.06378786709383666	0.06378786709383666	0.06378786709383666	0.06378786709383666	0.06378786709383666	0.06378786709383666	0.06378786709383666	0.06378786709383666	0.06378786709383666	0.06378786709383666	0.06378786709383666	0.06378786709383666	0.06378786709383666	0.06378786709383666	0.06378786709383666	0.06378786709383666	0.06378786709383666	0.06378786709383666	0.06378786709383666	0.06378786709383666	0.06378786709383666
0.04648161294323265	0.0417567586582084	0.03168591436116805	0.039010013289144184	0.05771007320510531	0.04973541369120075	0.047509969592834204	0.03809290359187282	0.06799981100854607	0.06321259282325535	0.03943118253502959	0.054639272948251105	0.048686633589622524	0.049435016807717086	0.06080600971519712	0.049423904966582666	0.043917847406080644	0.06787706046718238	0.06313114979613962	0.06335423053112964	0.05401534552255866	0.056550119278691045	0.04181697048449282	0.03853657704138865	0.04017677376294074	0.04017677376294074	0.04017677376294074	0.04017677376294074	0.04017677376294074	0.04017677376294074	0.04017677376294074	0.04017677376294074	0.04017677376294074	0.04017677376294074	0.04017677376294074	0.04017677376294074	0.04017677376294074	0.04017677376294074	0.04017677376294074	0.04017677376294074	0.04017677376294074	0.04017677376294074	0.04017677376294074	0.04017677376294074	0.04017677376294074	0.04017677376294074	0.04017677376294074	0.04017677376294074	0.04017677376294074	0.04017677376294074
0.07497823847519888	0.053765730366532934	0.05254273692635085	0.09006290088231543	0.07004033655438947	0.08415887650481951	0.06404317035065989	0.06050812044949509	0.07224001227975754	0.0420114663407196	0.06634530016312393	0.06831132700755708	0.11856040712517098	0.053864296559111485	0.0479767503834623	0.08180450519441103	0.05988604776796345	0.04645841876013363	0.048358304630090616	0.06487446395998062	0.08387733668359755	0.06985414225744725	0.05666495391981194	0.061595680658412325	0.05913031728911213	0.05913031728911213	0.05913031728911213	0.05913031728911213	0.05913031728911213	0.05913031728911213	0.05913031728911213	0.05913031728911213	0.05913031728911213	0.05913031728911213	0.05913031728911213	0.05913031728911213	0.05913031728911213	0.05913031728911213	0.05913031728911213	0.05913031728911213	0.05913031728911213	0.05913031728911213	0.05913031728911213	0.05913031728911213	0.05913031728911213	0.05913031728911213	0.05913031728911213	0.05913031728911213	0.05913031728911213	0.05913031728911213
0.04451733399019118	0.04278447836650651	0.05075234865061403	0.044660562627974104	0.03742987634850808	0.03996174346159801	0.04205585232599619	0.04152807780312323	0.0517905879556316	0.05037720521741828	0.03666330907658107	0.03369538707406611	0.05962330729249555	0.04006123906700153	0.03649662079125766	0.06253040214229724	0.03431820470221963	0.04665200137264214	0.04212973639222729	0.04412651302673887	0.0522660273925967	0.028753185533913393	0.04760329065130158	0.03817823809260748	0.03817823809260748	0.03817823809260748	0.03817823809260748	0.03817823809260748	0.03817823809260748	0.03817823809260748	0.03817823809260748	0.03817823809260748	0.03817823809260748	0.03817823809260748	0.03817823809260748	0.03817823809260748	0.03817823809260748	0.03817823809260748	0.03817823809260748	0.03817823809260748	0.03817823809260748	0.03817823809260748	0.03817823809260748	0.03817823809260748	0.03817823809260748	0.03817823809260748	0.03817823809260748	0.03817823809260748	0.03817823809260748	0.03817823809260748
0.044835114430373434	0.050729195014005087	0.05148404210397515	0.07136216943209142	0.07081770450403058	0.05396111291428174	0.05069990653360203	0.05517525038219077	0.05971464970400069	0.07694162255958958	0.07876115761490876	0.041600774384668575	0.06724334229299722	0.061803780436062515	0.05841191700359225	0.07816547482426518	0.05446050115174831	0.049769963842208935	0.06131288105034892	0.06937911632426381	0.05138068495839167	0.04476878024303877	0.058149928005989164	0.07751614709803234	0.06783303755201076	0.06783303755201076	0.06783303755201076	0.06783303755201076	0.06783303755201076	0.06783303755201076	0.06783303755201076	0.06783303755201076	0.06783303755201076	0.06783303755201076	0.06783303755201076	0.06783303755201076	0.06783303755201076	0.06783303755201076	0.06783303755201076	0.06783303755201076	0.06783303755201076	0.06783303755201076	0.06783303755201076	0.06783303755201076	0.06783303755201076	0.06783303755201076	0.06783303755201076	0.06783303755201076	0.06783303755201076	0.06783303755201076
0.03273158493313865	0.0444527638015424	0.0363360516139815	0.046781327403453095	0.06786129705078518	0.03471452531188897	0.04200903128653093	0.04035933633727289	0.041367068783980145	0.04650128651783331	0.0483801859005958	0.0357502488492726	0.03713123841489053	0.038128656630876126	0.0387293087619597	0.04307012515765568	0.048305954761311214	0.043803056875230395	0.034290933636500785	0.04479339401827837	0.03696423055388568	0.039570949119426345	0.04895225742822031	0.032782715485119664	0.049030883467157324	0.03977786096256235	0.05528664122609624	0.053695003301675606	0.05026950520454852	0.048851028208949994	0.049560266706749255	0.049560266706749255	0.049560266706749255	0.049560266706749255	0.049560266706749255	0.049560266706749255	0.049560266706749255	0.049560266706749255	0.049560266706749255	0.049560266706749255	0.049560266706749255	0.049560266706749255	0.049560266706749255	0.049560266706749255	0.049560266706749255	0.049560266706749255	0.049560266706749255	0.049560266706749255	0.049560266706749255	0.049560266706749255
0.027943484221018895	0.037905500510922646	0.048395598809500305	0.031193237554992558	0.033738102283725424	0.04367237730195344	0.03796162069583647	0.04382532904244578	0.04387079893996106	0.030190386296958333	0.04311462143821693	0.04733424521902839	0.03841062604575237	0.03535665783010926	0.030815124118932433	0.049586920550038584	0.039177186651453165	0.04703643324241048	0.043272733119694574	0.05252865543079177	0.02431896562308458	0.03147146755524458	0.03652133883355148	0.03379080223188063	0.04742865680845475	0.028529052998447112	0.04420391986046619	0.0312848172646557	0.03809159722896105	0.04219553756916809	0.03604842190446038	0.03912197973681424	0.03912197973681424	0.03912197973681424	0.03912197973681424	0.03912197973681424	0.03912197973681424	0.03912197973681424	0.03912197973681424	0.03912197973681424	0.03912197973681424	0.03912197973681424	0.03912197973681424	0.03912197973681424	0.03912197973681424	0.03912197973681424	0.03912197973681424	0.03912197973681424	0.03912197973681424	0.03912197973681424
0.03062733064224272	0.03939953991212524	0.03437801170123708	0.034725237372350774	0.04099229885269921	0.026702936813004532	0.03265113737378279	0.0006198675227850238	0.023674374002272992	0.02976891301290487	0.026752894500820818	0.03309360017675403	0.033916839170617594	0.018477302718121938	0.05229059618338095	0.028112432738392912	0.05758538657536749	0.03606537024501383	0.021450262329603835	0.02273441731700516	0.03490301325555837	0.030156015740784112	0.06426897804087879	0.032111904721367365	0.05118315108461224	0.025898885059361554	0.03198072560302577	0.039540319648611905	0.04039674638602461	0.03762112207160405	0.039008934228814324	0.039008934228814324	0.039008934228814324	0.039008934228814324	0.039008934228814324	0.039008934228814324	0.039008934228814324	0.039008934228814324	0.039008934228814324	0.039008934228814324	0.039008934228814324	0.039008934228814324	0.039008934228814324	0.039008934228814324	0.039008934228814324	0.039008934228814324	0.039008934228814324	0.039008934228814324	0.039008934228814324	0.039008934228814324
0.025689459246367286	0.03579497092926021	0.04124701913168501	0.022199243833741417	0.03356715849577459	0.025567144476607902	0.025866535974910683	0.02381642179089002	0.030476996056083658	0.01876544108740527	0.026327613293504085	0.0353291817549281	0.04953684835747298	0.04292833349854408	0.042042079872577284	0.03138898336825178	0.06089302284288531	0.0426699502819897	0.033824278555706286	0.054823752425952665	0.044324015490829476	0.044324015490829476	0.044324015490829476	0.044324015490829476	0.044324015490829476	0.044324015490829476	0.044324015490829476	0.044324015490829476	0.044324015490829476	0.044324015490829476	0.044324015490829476	0.044324015490829476	0.044324015490829476	0.044324015490829476	0.044324015490829476	0.044324015490829476	0.044324015490829476	0.044324015490829476	0.044324015490829476	0.044324015490829476	0.044324015490829476	0.044324015490829476	0.044324015490829476	0.044324015490829476	0.044324015490829476	0.044324015490829476	0.044324015490829476	0.044324015490829476	0.044324015490829476	0.044324015490829476
0.03429956583397851	0.017880774759447517	0.02608521013860539	0.012525296842984715	0.02707436564173496	0.02537052468391759	0.027506034396143835	0.02387680791828636	0.03807702290161711	0.03059502228097268	0.021239381764653203	2.7845328378445992e-05	0.029650774376266897	0.027037213778434502	0.021113276408201886	0.02467982087889897	0.018198802631513473	0.03354186020203009	0.01822145258829187	0.02920495871221006	0.019716138701686422	0.038341872692409844	0.02921750187784988	2.7845328378445992e-05	0.01982660037766207	0.022888922148892862	0.0225885689756609	0.02273874556227688	0.02273874556227688	0.02273874556227688	0.02273874556227688	0.02273874556227688	0.02273874556227688	0.02273874556227688	0.02273874556227688	0.02273874556227688	0.02273874556227688	0.02273874556227688	0.02273874556227688	0.02273874556227688	0.02273874556227688	0.02273874556227688	0.02273874556227688	0.02273874556227688	0.02273874556227688	0.02273874556227688	0.02273874556227688	0.02273874556227688	0.02273874556227688	0.02273874556227688
0.025695171104078873	0.012309262229731499	0.0497218079752538	0.053245199145724266	0.012737284427117032	0.014225682950482217	0.01096114436663641	0.030527518854963333	0.03769037810968893	0.023198715159736514	0.019589065532405872	0.01917799598951746	0.021798482466149186	0.01720655995133143	0.03187667330133162	0.011274572405646116	0.03922914187601786	0.01609091505673294	0.004984519174291225	0.0181119530515678	0.0348302837270219	0.02645762934249132	0.01865019010753932	0.014925750225522623	0.020860921033523803	0.01645012400193568	0.0364934116626749	0.01531600872560976	0.02808229492090803	0.020818022294113933	0.03249193177711115	0.026758023793524516	0.029624977785317832	0.029624977785317832	0.029624977785317832	0.029624977785317832	0.029624977785317832	0.029624977785317832	0.029624977785317832	0.029624977785317832	0.029624977785317832	0.029624977785317832	0.029624977785317832	0.029624977785317832	0.029624977785317832	0.029624977785317832	0.029624977785317832	0.029624977785317832	0.029624977785317832	0.029624977785317832
0.48738309527938567	0.0	0.0	0.1753294997112341	0.0	0.10838748305267751	0.0	0.011270409994816067	0.0	0.00024309662496132663	0.261822178741478	0.29991181456102245	0.0	0.13570381385974578	0.020125732133600114	0.07791477299667295	0.07791477299667295	0.07791477299667295	0.07791477299667295	0.07791477299667295	0.07791477299667295	0.07791477299667295	0.07791477299667295	0.07791477299667295	0.07791477299667295	0.07791477299667295	0.07791477299667295	0.07791477299667295	0.07791477299667295	0.07791477299667295	0.07791477299667295	0.07791477299667295	0.07791477299667295	0.07791477299667295	0.07791477299667295	0.07791477299667295	0.07791477299667295	0.07791477299667295	0.07791477299667295	0.07791477299667295	0.07791477299667295	0.07791477299667295	0.07791477299667295	0.07791477299667295	0.07791477299667295	0.07791477299667295	0.07791477299667295	0.07791477299667295	0.07791477299667295	0.07791477299667295
0.02198480174700662	0.02098235897765701	0.03678172880935008	0.02654055962383157	0.024860591587210646	0.03990950028861926	0.0373688103830868	0.03984070867434124	0.033886813023823334	0.012750414039456865	0.015280175181740066	0.028113454572669175	0.02406962409170855	0.024122588945852032	0.024491255485807044	0.03874265208999528	0.03415747627311305	0.015814659720107392	0.029361534610810897	0.025298290704489832	0.028819917515581876	0.02607429078082662	0.021505061415605667	0.02322159462687739	0.022363328021241528	0.022363328021241528	0.022363328021241528	0.022363328021241528	0.022363328021241528	0.022363328021241528	0.022363328021241528	0.022363328021241528	0.022363328021241528	0.022363328021241528	0.022363328021241528	0.022363328021241528	0.022363328021241528	0.022363328021241528	0.022363328021241528	0.022363328021241528	0.022363328021241528	0.022363328021241528	0.022363328021241528	0.022363328021241528	0.022363328021241528	0.022363328021241528	0.022363328021241528	0.022363328021241528	0.022363328021241528	0.022363328021241528
0.04293947121086033	0.08174835239082273	0.06988607389648116	0.06576033360714796	0.016955308240416335	0.0030774084206902073	0.056778564001419084	0.05070183638800826	0.11235754751365797	0.0707201424961813	0.04326531232726304	0.009839328285876555	0.013098221777571797	0.07188110403067813	0.07473210915863855	0.051419081772203966	0.03325644167494732	0.03947938588330852	0.06520681183324699	0.10215861486041819	0.0549199200450283	0.028135782084253318	0.020431876610023384	0.018756411559357967	0.019594144084690675	0.019594144084690675	0.019594144084690675	0.019594144084690675	0.019594144084690675	0.019594144084690675	0.019594144084690675	0.019594144084690675	0.019594144084690675	0.019594144084690675	0.019594144084690675	0.019594144084690675	0.019594144084690675	0.019594144084690675	0.019594144084690675	0.019594144084690675	0.019594144084690675	0.019594144084690675	0.019594144084690675	0.019594144084690675	0.019594144084690675	0.019594144084690675	0.019594144084690675	0.019594144084690675	0.019594144084690675	0.019594144084690675
0.028654049724176407	0.026916125538900666	0.014877657862892914	0.049621393929382474	0.048727847531082405	0.034739752471018424	0.01825548869521827	0.022825273761375126	0.04486562169939719	0.005774919209769829	0.0363351559849935	0.02386167038526531	0.030976770288722127	0.028244914697754437	0.030057355272125916	0.07259448463256611	0.0420192885993251	0.019298389112185836	0.02735678199800441	0.047481640900265513	0.026307278010862894	0.05443228468834797	0.024392073822364323	0.01867101844917397	0.02777746467378914	0.037220851663872005	0.048008003388002304	0.031097289714744576	0.02845492282700595	5.728895284001696e-05	0.014256105889922982	0.014256105889922982	0.014256105889922982	0.014256105889922982	0.014256105889922982	0.014256105889922982	0.014256105889922982	0.014256105889922982	0.014256105889922982	0.014256105889922982	0.014256105889922982	0.014256105889922982	0.014256105889922982	0.014256105889922982	0.014256105889922982	0.014256105889922982	0.014256105889922982	0.014256105889922982	0.014256105889922982	0.014256105889922982
0.015516553634515312	0.014650500326743527	0.01465199680731016	0.019774803011127114	0.013989826157070461	0.02147357202657271	0.014108236452762796	0.006849993820289084	0.025605630277354213	0.01855861746964408	0.020558042001646397	0.018789878204437636	0.018919123476304745	0.018854500840371193	0.018854500840371193	0.018854500840371193	0.018854500840371193	0.018854500840371193	0.018854500840371193	0.018854500840371193	0.018854500840371193	0.018854500840371193	0.018854500840371193	0.018854500840371193	0.018854500840371193	0.018854500840371193	0.018854500840371193	0.018854500840371193	0.018854500840371193	0.018854500840371193	0.018854500840371193	0.018854500840371193	0.018854500840371193	0.018854500840371193	0.018854500840371193	0.018854500840371193	0.018854500840371193	0.018854500840371193	0.018854500840371193	0.018854500840371193	0.018854500840371193	0.018854500840371193	0.018854500840371193	0.018854500840371193	0.018854500840371193	0.018854500840371193	0.018854500840371193	0.018854500840371193	0.018854500840371193	0.018854500840371193
0.09894973694809947	0.11111178262657997	0.10675024344907529	0.08277030472387643	0.07762443557775622	0.09339701079984533	0.07239097692200863	0.09451889646081416	0.09002365301102654	0.1038942042146575	0.07781033022349264	0.08022853384457888	0.06017196162162406	0.10114044084320281	0.10684665366948001	0.10536552689582473	0.08309920551638375	0.08683368716740453	0.07320101219382011	0.06466793772457281	0.08787400569234029	0.08809298332132688	0.0735652332219912	0.07634708076100878	0.10484221418145799	0.09059464747123339	0.09059464747123339	0.09059464747123339	0.09059464747123339	0.09059464747123339	0.09059464747123339	0.09059464747123339	0.09059464747123339	0.09059464747123339	0.09059464747123339	0.09059464747123339	0.09059464747123339	0.09059464747123339	0.09059464747123339	0.09059464747123339	0.09059464747123339	0.09059464747123339	0.09059464747123339	0.09059464747123339	0.09059464747123339	0.09059464747123339	0.09059464747123339	0.09059464747123339	0.09059464747123339	0.09059464747123339
0.011562643286012695	0.006706851411780166	0.03534162881312929	0.006707571985673063	0.004476439455032451	0.015824033844680917	0.01136256546666796	0.015196156120754083	0.00042534318288281394	0.011363784691301901	0.020737128706290294	0.020419823935960656	0.017302622236559092	0.01877193898535584	2.481933964154039e-05	0.015490435252912084	0.01647072119184583	0.018031399037151268	0.011478374872388154	2.481933964154039e-05	0.018833817573315165	0.010765979750897143	0.008710333880161882	0.01550123520625025	0.012607028699184036	0.02305415383701222	0.017830591268098127	0.017830591268098127	0.017830591268098127	0.017830591268098127	0.017830591268098127	0.017830591268098127	0.017830591268098127	0.017830591268098127	0.017830591268098127	0.017830591268098127	0.017830591268098127	0.017830591268098127	0.017830591268098127	0.017830591268098127	0.017830591268098127	0.017830591268098127	0.017830591268098127	0.017830591268098127	0.017830591268098127	0.017830591268098127	0.017830591268098127	0.017830591268098127	0.017830591268098127	0.017830591268098127
0.00010089603973024991	0.048969484344793875	0.07135728893303647	0.0005999371495232375	0.07773512148550961	0.05543552189183591	0.0	0.013782503276182429	0.0	0.0545827571812756	0.0	0.0	0.0	0.053961151997520586	0.0	0.0	0.07509980197697891	0.0	0.0	0.0	0.0	0.016923025315877322	0.04797227240791067	0.0	0.04235900014461183	0.0	0.021179500072305915	0.021179500072305915	0.021179500072305915	0.021179500072305915	0.021179500072305915	0.021179500072305915	0.021179500072305915	0.021179500072305915	0.021179500072305915	0.021179500072305915	0.021179500072305915	0.021179500072305915	0.021179500072305915	0.021179500072305915	0.021179500072305915	0.021179500072305915	0.021179500072305915	0.021179500072305915	0.021179500072305915	0.021179500072305915	0.021179500072305915	0.021179500072305915	0.021179500072305915	0.021179500072305915
0.036981922687048946	0.03823777574746655	0.024453328482434	0.017840956516052324	0.025404616164402108	0.022801893637569057	0.021931948595307532	0.01686109891522701	0.014273699636485969	0.03532501867720674	0.031216878257858717	0.02424419708770566	0.05161015901635434	0.020106238404405244	0.03839720343642771	0.0278453030008746	0.029446606551126873	0.04586831800940855	0.02183372052404713	0.026281915764573192	0.035559273296325154	0.017846394291832293	0.023408518128302636	0.020569582879290716	0.025713403768742114	0.028079072437373145	0.02689623810305763	0.02689623810305763	0.02689623810305763	0.02689623810305763	0.02689623810305763	0.02689623810305763	0.02689623810305763	0.02689623810305763	0.02689623810305763	0.02689623810305763	0.02689623810305763	0.02689623810305763	0.02689623810305763	0.02689623810305763	0.02689623810305763	0.02689623810305763	0.02689623810305763	0.02689623810305763	0.02689623810305763	0.02689623810305763	0.02689623810305763	0.02689623810305763	0.02689623810305763	0.02689623810305763
0.04736029615195866	0.04431354400368779	0.055026135782120816	0.053439944210709286	0.06744721181046588	0.03275111350625343	0.041266392032934224	0.05728179182023225	0.061340065852852385	0.05012875472852558	0.040582392987369334	0.034594032097331556	0.045141925408192715	0.04786487763176797	0.047881601967774697	0.04140338223740131	0.041510350232575655	0.06923146943057809	0.035572679217830895	0.028690633001687116	0.05464171203767397	0.045707379563344024	0.048090675963846745	0.053851147095440775	0.05052220996618035	0.05218667853081056	0.05218667853081056	0.05218667853081056	0.05218667853081056	0.05218667853081056	0.05218667853081056	0.05218667853081056	0.05218667853081056	0.05218667853081056	0.05218667853081056	0.05218667853081056	0.05218667853081056	0.05218667853081056	0.05218667853081056	0.05218667853081056	0.05218667853081056	0.05218667853081056	0.05218667853081056	0.05218667853081056	0.05218667853081056	0.05218667853081056	0.05218667853081056	0.05218667853081056	0.05218667853081056	0.05218667853081056
0.08190020050271428	0.12282363003169094	0.09216543162239613	0.10775097367250284	0.0987923211027593	0.14111424708978249	0.10733044423480759	0.10031627971270105	0.07709841845392242	0.08035899547943479	0.08460366653075214	0.09086823856316617	0.06445783186601683	0.08343920190521897	0.08422836334861217	0.09040506454954801	0.09937275686140638	0.10888513897119587	0.10724903487293655	0.10269214078387477	0.0785494685079062	0.1137174575853812	0.11025744402325223	0.0849875109637663	0.09774408665783743	0.09136579881080185	0.09136579881080185	0.09136579881080185	0.09136579881080185	0.09136579881080185	0.09136579881080185	0.09136579881080185	0.09136579881080185	0.09136579881080185	0.09136579881080185	0.09136579881080185	0.09136579881080185	0.09136579881080185	0.09136579881080185	0.09136579881080185	0.09136579881080185	0.09136579881080185	0.09136579881080185	0.09136579881080185	0.09136579881080185	0.09136579881080185	0.09136579881080185	0.09136579881080185	0.09136579881080185	0.09136579881080185
0.03155857796153683	0.0401797945529356	0.047557681651578775	0.036794936045699056	0.04520777308840059	0.030450038348201758	0.049415969887020926	0.04004297391918226	0.03829988844834416	0.03759963297391014	0.03813769973583119	0.04338491312607902	0.0426128393325296	0.053623019869768154	0.036072804796319524	0.042098181172821304	0.04206873635030389	0.037398734825738605	0.055265044148518704	0.03969255429092174	0.04110922711866374	0.03353951410594826	0.035201062715912015	0.04862479315877661	0.03785422962722546	0.043239511393001036	0.043239511393001036	0.043239511393001036	0.043239511393001036	0.043239511393001036	0.043239511393001036	0.043239511393001036	0.043239511393001036	0.043239511393001036	0.043239511393001036	0.043239511393001036	0.043239511393001036	0.043239511393001036	0.043239511393001036	0.043239511393001036	0.043239511393001036	0.043239511393001036	0.043239511393001036	0.043239511393001036	0.043239511393001036	0.043239511393001036	0.043239511393001036	0.043239511393001036	0.043239511393001036	0.043239511393001036
0.08250162646865405	0.1026051028419709	0.10772951318388872	0.11460258297777837	0.06919101827689485	0.11342572344868165	0.10453508897080036	0.07956611943945976	0.06704021959307081	0.07505472042357264	0.08968579427831898	0.09273279704552079	0.10478598676552443	0.07977486153617624	0.08100918945726841	0.06918189010212446	0.09443750352153904	0.06257216132680767	0.06630453554642844	0.11847954440940127	0.09239203997791486	0.09239203997791486	0.09239203997791486	0.09239203997791486	0.09239203997791486	0.09239203997791486	0.09239203997791486	0.09239203997791486	0.09239203997791486	0.09239203997791486	0.09239203997791486	0.09239203997791486	0.09239203997791486	0.09239203997791486	0.09239203997791486	0.09239203997791486	0.09239203997791486	0.09239203997791486	0.09239203997791486	0.09239203997791486	0.09239203997791486	0.09239203997791486	0.09239203997791486	0.09239203997791486	0.09239203997791486	0.09239203997791486	0.09239203997791486	0.09239203997791486	0.09239203997791486	0.09239203997791486
0.03532861448259139	0.032977469428984614	0.044010602467212924	0.04118721837185904	0.03561860938096227	0.03885807482658097	0.03100505340814419	0.03338119670594294	0.038362022708267975	0.03907155883764771	0.030116306412576073	0.04159402586183884	0.03699257857740048	0.042055711015805484	0.029741880450720563	0.016893455448920118	0.03151430912098395	0.023057113371852993	0.05568115131992784	0.030029788490959636	0.04285546990544374	0.04285546990544374	0.04285546990544374	0.04285546990544374	0.04285546990544374	0.04285546990544374	0.04285546990544374	0.04285546990544374	0.04285546990544374	0.04285546990544374	0.04285546990544374	0.04285546990544374	0.04285546990544374	0.04285546990544374	0.04285546990544374	0.04285546990544374	0.04285546990544374	0.04285546990544374	0.04285546990544374	0.04285546990544374	0.04285546990544374	0.04285546990544374	0.04285546990544374	0.04285546990544374	0.04285546990544374	0.04285546990544374	0.04285546990544374	0.04285546990544374	0.04285546990544374	0.04285546990544374
0.05281982847441421	0.17028739276625238	0.14438848885124883	0.093346802948819	0.1658376125841146	0.09995454250104496	0.23498023344979765	0.12242831980130475	0.13115612673295804	0.11035622466880941	0.1120234337910041	0.09867018521481338	0.06674038121010314	0.19605518916135953	0.043229196385544795	0.09967006993736999	0.16976119134569564	0.07819184484693237	0.129160668916135	0.03237498864886335	0.09031738910436568	0.08753301558043461	0.098337031383426	0.08749228416249917	0.052498057007554486	0.13094037774381262	0.10439366260978623	0.11766702017679942	0.11766702017679942	0.11766702017679942	0.11766702017679942	0.11766702017679942	0.11766702017679942	0.11766702017679942	0.11766702017679942	0.11766702017679942	0.11766702017679942	0.11766702017679942	0.11766702017679942	0.11766702017679942	0.11766702017679942	0.11766702017679942	0.11766702017679942	0.11766702017679942	0.11766702017679942	0.11766702017679942	0.11766702017679942	0.11766702017679942	0.11766702017679942	0.11766702017679942
0.07907479941164942	0.07399469898734781	0.07929122082303978	0.11116802898377066	0.09075111115311814	0.08406195149795757	0.07160025620091742	0.07038663700131312	0.07960095620332536	0.07574109226216652	0.07936967516098367	0.05802939508814812	0.05959647372593036	0.10408352739988054	0.0717247244260579	0.09886614315749909	0.08011901246235606	0.09179738118238064	0.06112829558617816	0.08842589233280133	0.0846088490692628	0.0651886580477278	0.10597819266466761	0.12027249889808828	0.11312534578137794	0.11312534578137794	0.11312534578137794	0.11312534578137794	0.11312534578137794	0.11312534578137794	0.11312534578137794	0.11312534578137794	0.11312534578137794	0.11312534578137794	0.11312534578137794	0.11312534578137794	0.11312534578137794	0.11312534578137794	0.11312534578137794	0.11312534578137794	0.11312534578137794	0.11312534578137794	0.11312534578137794	0.11312534578137794	0.11312534578137794	0.11312534578137794	0.11312534578137794	0.11312534578137794	0.11312534578137794	0.11312534578137794
0.07373841086818332	0.07703563006586062	0.07182050158069374	0.09114827868350507	0.08671782848080918	0.0799408041905484	0.10732709776255003	0.08789182774014676	0.09179587321199126	0.0603905955875811	0.06885894457095149	0.06554049386415237	0.08122796835692371	0.07608123504687882	0.08644138315460619	0.08358872434484771	0.09190880824924468	0.09437032140031616	0.06436434443901377	0.09077625717866306	0.07104518261714307	0.08950950193222552	0.07329392861280787	0.07577752133709052	0.06167803784023959	0.09782320163007276	0.07975061973515617	0.07975061973515617	0.07975061973515617	0.07975061973515617	0.07975061973515617	0.07975061973515617	0.07975061973515617	0.07975061973515617	0.07975061973515617	0.07975061973515617	0.07975061973515617	0.07975061973515617	0.07975061973515617	0.07975061973515617	0.07975061973515617	0.07975061973515617	0.07975061973515617	0.07975061973515617	0.07975061973515617	0.07975061973515617	0.07975061973515617	0.07975061973515617	0.07975061973515617	0.07975061973515617
0.06960398404898581	0.0005428512496568847	0.048846185533813834	0.03832840853578119	0.08166373639840446	0.0	0.07502800139844454	0.05599649868360765	0.06859724427359362	0.11493988076156053	0.046568991435312346	0.0005493029171427956	0.06830023530518226	0.04885968850856209	0.0	0.054933737519459604	0.14516142479239227	0.062025791507207356	0.06709006947765658	0.0628531209313913	0.0806106752557674	0.03499095631478101	0.04938903678347073	0.04218999654912587	0.04218999654912587	0.04218999654912587	0.04218999654912587	0.04218999654912587	0.04218999654912587	0.04218999654912587	0.04218999654912587	0.04218999654912587	0.04218999654912587	0.04218999654912587	0.04218999654912587	0.04218999654912587	0.04218999654912587	0.04218999654912587	0.04218999654912587	0.04218999654912587	0.04218999654912587	0.04218999654912587	0.04218999654912587	0.04218999654912587	0.04218999654912587	0.04218999654912587	0.04218999654912587	0.04218999654912587	0.04218999654912587	0.04218999654912587
0.051782663444800085	0.036322053275029915	0.03663626777945273	0.05386699747128451	0.045966048293312564	0.00256479145635288	0.050254884259722285	0.03878954341971975	0.024008268274783577	0.06541113191589112	0.002563082462359019	0.04913795565602985	0.046274043300752694	0.04504895470614631	0.0534754080382611	0.034597748173291774	0.05411550079133012	0.03964612124519357	0.05373882274859989	0.04401081560078454	0.0025660634389752814	0.02328843951987991	0.02328843951987991	0.02328843951987991	0.02328843951987991	0.02328843951987991	0.02328843951987991	0.02328843951987991	0.02328843951987991	0.02328843951987991	0.02328843951987991	0.02328843951987991	0.02328843951987991	0.02328843951987991	0.02328843951987991	0.02328843951987991	0.02328843951987991	0.02328843951987991	0.02328843951987991	0.02328843951987991	0.02328843951987991	0.02328843951987991	0.02328843951987991	0.02328843951987991	0.02328843951987991	0.02328843951987991	0.02328843951987991	0.02328843951987991	0.02328843951987991	0.02328843951987991
0.04638395334761226	0.0359759343467921	0.054765938013781545	0.04888660594337057	0.04084854169192169	0.03526099469996031	0.04474254032154948	0.05211817332040993	0.05790008985293579	0.04356447531165667	0.03822311120977239	0.04291586111008652	0.029647870703305	0.06152048998701421	0.04439385513266255	0.021386688691039296	0.045648236457398544	0.03412749376811807	0.03498015583824819	0.02910821487975865	0.044839589152863686	0.042401405974206476	0.0426651595250918	0.0460004472378335	0.024868463763214055	0.039077516241938566	0.031402762685595144	0.038887609387325724	0.034214918067748394	0.042367044173236786	0.04101423745173484	0.0	0.06986258850794817	0.034931294253974086	0.034931294253974086	0.034931294253974086	0.034931294253974086	0.034931294253974086	0.034931294253974086	0.034931294253974086	0.034931294253974086	0.034931294253974086	0.034931294253974086	0.034931294253974086	0.034931294253974086	0.034931294253974086	0.034931294253974086	0.034931294253974086	0.034931294253974086	0.034931294253974086
0.04299686364494066	0.039860839213859384	0.03731132334489487	0.037330954805403424	0.03991611191060557	0.04642309054506489	0.022588038220506607	0.05267881678631543	0.0643777095582105	0.044829074019281184	0.04190365448132992	0.04809227459712253	0.05053995318327717	0.048103363700089205	0.04500785348493437	0.047701014714041236	0.04414737500978061	0.04123665881943903	0.049797300393330066	0.05676603923195209	0.0493661795972538	0.046750776510651286	0.05098840696530633	0.04715526893482396	0.04022953631012672	0.050242365521766065	0.0496669297987789	0.027846083297701878	0.0349870669539961	0.029851329283847636	0.04170972606233793	0.037972121505442484	0.05899699160157103	0.04848455655350676	0.04848455655350676	0.04848455655350676	0.04848455655350676	0.04848455655350676	0.04848455655350676	0.04848455655350676	0.04848455655350676	0.04848455655350676	0.04848455655350676	0.04848455655350676	0.04848455655350676	0.04848455655350676	0.04848455655350676	0.04848455655350676	0.04848455655350676	0.04848455655350676
0.057920780303806395	0.06624775010999716	0.07827302813770737	0.067815250895829	0.0646286652417545	0.07796975518441435	0.06800683073563887	0.08304422917746748	0.07846018452991343	0.06007897668832879	0.05107972815696736	0.0625061192340659	0.05372954108607012	0.0701403986804551	0.05742680290522944	0.05926020320486145	0.06049251432259154	0.0741309166490285	0.08708557904733824	0.0886732938800197	0.0738040856671976	0.08123868977360864	0.08123868977360864	0.08123868977360864	0.08123868977360864	0.08123868977360864	0.08123868977360864	0.08123868977360864	0.08123868977360864	0.08123868977360864	0.08123868977360864	0.08123868977360864	0.08123868977360864	0.08123868977360864	0.08123868977360864	0.08123868977360864	0.08123868977360864	0.08123868977360864	0.08123868977360864	0.08123868977360864	0.08123868977360864	0.08123868977360864	0.08123868977360864	0.08123868977360864	0.08123868977360864	0.08123868977360864	0.08123868977360864	0.08123868977360864	0.08123868977360864	0.08123868977360864
0.04203970076959954	0.03273303708184491	0.04084294527805912	0.04368537188575417	0.048838110069005715	0.05405605381885371	0.03537726701501005	0.03667879603550292	0.03525933305866721	0.04256334762275281	0.04280943307187394	0.03383690332876595	0.03876710919922611	0.050106891812303885	0.036679120623357084	0.0424480551666026	0.04701441306295752	0.04327148600503907	0.05342327182187443	0.13283617812348544	0.04518726905970746	0.12385991976405085	0.04309729996828512	0.02642096044790682	0.03475913020809597	0.03475913020809597	0.03475913020809597	0.03475913020809597	0.03475913020809597	0.03475913020809597	0.03475913020809597	0.03475913020809597	0.03475913020809597	0.03475913020809597	0.03475913020809597	0.03475913020809597	0.03475913020809597	0.03475913020809597	0.03475913020809597	0.03475913020809597	0.03475913020809597	0.03475913020809597	0.03475913020809597	0.03475913020809597	0.03475913020809597	0.03475913020809597	0.03475913020809597	0.03475913020809597	0.03475913020809597	0.03475913020809597
0.04876508601879687	0.07738844025729187	0.10216501305201227	0.06652984576174825	0.06589443950433896	0.08319037718711317	0.07418682600269197	0.0712349529432422	0.0683799605814196	0.06984355596052233	0.06657788689445575	0.06498153672019925	0.04797230475572384	0.08950838514532278	0.07501237128728774	0.06827869262831393	0.08467621671428328	0.061689347911537885	0.06572388809528014	0.06561735507855654	0.08896895143492622	0.0831397421256042	0.0932549135816982	0.09889170475600273	0.06521406313694075	0.10321603681469722	0.084215049975819	0.084215049975819	0.084215049975819	0.084215049975819	0.084215049975819	0.084215049975819	0.084215049975819	0.084215049975819	0.084215049975819	0.084215049975819	0.084215049975819	0.084215049975819	0.084215049975819	0.084215049975819	0.084215049975819	0.084215049975819	0.084215049975819	0.084215049975819	0.084215049975819	0.084215049975819	0.084215049975819	0.084215049975819	0.084215049975819	0.084215049975819
0.02659816739420989	0.04625909831976328	0.05085202839319291	0.03236141757417408	0.035073152224006594	0.042786113459223354	0.04648824448052256	0.039681163614480125	0.03113352891754634	0.04547173676134054	0.047955194653667856	0.020377404760936267	0.04083602629716318	0.048520927110081505	0.03072239423209693	0.03092714893656619	0.033920742951900944	0.034458780755386886	0.030809872433504172	0.027461949749013077	0.029135911091258623	0.029135911091258623	0.029135911091258623	0.029135911091258623	0.029135911091258623	0.029135911091258623	0.029135911091258623	0.029135911091258623	0.029135911091258623	0.029135911091258623	0.029135911091258623	0.029135911091258623	0.029135911091258623	0.029135911091258623	0.029135911091258623	0.029135911091258623	0.029135911091258623	0.029135911091258623	0.029135911091258623	0.029135911091258623	0.029135911091258623	0.029135911091258623	0.029135911091258623	0.029135911091258623	0.029135911091258623	0.029135911091258623	0.029135911091258623	0.029135911091258623	0.029135911091258623	0.029135911091258623
0.03386917947357445	0.03964619123471786	0.06076680472037789	0.04176834213323637	0.04769773682665695	0.029047202104192565	0.049428134806162996	0.05393164664821057	0.03150075553789286	0.028251334968767656	0.03629758611057996	0.04200904797768196	0.05140505042336325	0.03900214564164461	0.052225595965133084	0.04290389013745094	0.03879368790499129	0.027521127282492123	0.03424431024144723	0.03500017889893975	0.02889869904448302	0.04139568918408059	0.035147194114281806	0.035147194114281806	0.035147194114281806	0.035147194114281806	0.035147194114281806	0.035147194114281806	0.035147194114281806	0.035147194114281806	0.035147194114281806	0.035147194114281806	0.035147194114281806	0.035147194114281806	0.035147194114281806	0.035147194114281806	0.035147194114281806	0.035147194114281806	0.035147194114281806	0.035147194114281806	0.035147194114281806	0.035147194114281806	0.035147194114281806	0.035147194114281806	0.035147194114281806	0.035147194114281806	0.035147194114281806	0.035147194114281806	0.035147194114281806	0.035147194114281806
0.0954193729318574	0.10204515033002848	0.07734051665303941	0.09970636325354341	0.10190026506871117	0.10337778179616065	0.08831147040681482	0.14124933541874962	0.1012596701704804	0.08687128290698369	0.09963594310931774	0.10047459290019006	0.0948456659948533	0.11604034197147003	0.10741335561371275	0.12752051921061047	0.09864703844926904	0.13368279323934162	0.09887417585140186	0.09984123381077692	0.09935770483108938	0.09935770483108938	0.09935770483108938	0.09935770483108938	0.09935770483108938	0.09935770483108938	0.09935770483108938	0.09935770483108938	0.09935770483108938	0.09935770483108938	0.09935770483108938	0.09935770483108938	0.09935770483108938	0.09935770483108938	0.09935770483108938	0.09935770483108938	0.09935770483108938	0.09935770483108938	0.09935770483108938	0.09935770483108938	0.09935770483108938	0.09935770483108938	0.09935770483108938	0.09935770483108938	0.09935770483108938	0.09935770483108938	0.09935770483108938	0.09935770483108938	0.09935770483108938	0.09935770483108938
0.10332507852184232	0.10543328101786842	0.0930537325184972	0.07348506021384302	0.11839042814031411	0.09658193167068986	0.12168141687507178	0.10587684892107674	0.12175820672002646	0.08351154738106453	0.07737370843147	0.11325893119025719	0.10312667897029407	0.12783202681858738	0.12051283537557171	0.07812099613056969	0.11764320409898209	0.07255287505465131	0.07599314285643725	0.0861994041822404	0.10502318349526932	0.08549633086468462	0.08307087873723529	0.08428360480095995	0.08428360480095995	0.08428360480095995	0.08428360480095995	0.08428360480095995	0.08428360480095995	0.08428360480095995	0.08428360480095995	0.08428360480095995	0.08428360480095995	0.08428360480095995	0.08428360480095995	0.08428360480095995	0.08428360480095995	0.08428360480095995	0.08428360480095995	0.08428360480095995	0.08428360480095995	0.08428360480095995	0.08428360480095995	0.08428360480095995	0.08428360480095995	0.08428360480095995	0.08428360480095995	0.08428360480095995	0.08428360480095995	0.08428360480095995
0.07069289203850683	0.08017604097039531	0.09073614546812589	0.06757168545840338	0.09507510529835284	0.09565441250587552	0.09064532413221289	0.09824245567964869	0.07616427737344061	0.05979843434138243	0.09240970630644582	0.07725992445758592	0.07034019191932805	0.09730820033691356	0.04716376707419339	0.10561999874972614	0.07080095812593716	0.06855421236543582	0.071698191407383	0.08593038074416218	0.05526113981327079	0.09021354195707415	0.07273734088517247	0.07273734088517247	0.07273734088517247	0.07273734088517247	0.07273734088517247	0.07273734088517247	0.07273734088517247	0.07273734088517247	0.07273734088517247	0.07273734088517247	0.07273734088517247	0.07273734088517247	0.07273734088517247	0.07273734088517247	0.07273734088517247	0.07273734088517247	0.07273734088517247	0.07273734088517247	0.07273734088517247	0.07273734088517247	0.07273734088517247	0.07273734088517247	0.07273734088517247	0.07273734088517247	0.07273734088517247	0.07273734088517247	0.07273734088517247	0.07273734088517247
0.05908192577887808	0.05182213262155044	0.056222534305483136	0.05480054738508071	0.044089084696386824	0.049895886841911666	0.042507443062444236	0.049895886841911666	0.05062245300231301	0.0569243860289028	0.07160746752983689	0.058662942719834014	0.030966973736462816	0.0491490387527592	0.05123726323729954	0.046308757265971535	0.04930104035401639	0.052287085146161184	0.026549218366367023	0.04264162825953688	0.05043771090504084	0.04620506805323836	0.05040413645096986	0.03107245532370686	0.0329413890834578	0.04157780577996152	0.05321077430342538	0.05052959428932146	0.053274855741468584	0.04217275247609029	0.04896007467692601	0.04556641357650815	0.04556641357650815	0.04556641357650815	0.04556641357650815	0.04556641357650815	0.04556641357650815	0.04556641357650815	0.04556641357650815	0.04556641357650815	0.04556641357650815	0.04556641357650815	0.04556641357650815	0.04556641357650815	0.04556641357650815	0.04556641357650815	0.04556641357650815	0.04556641357650815	0.04556641357650815	0.04556641357650815
0.0548000813155431	0.05433687348314351	0.06430893773351588	0.053334574159206075	0.05426587981656102	0.055638110705691725	0.05479344631744729	0.04820839281531428	0.0547848507957935	0.06454718343882021	0.05143206346999687	0.05504752905219094	0.05102763386317029	0.06009325916636744	0.04407332160404206	0.05665702356529777	0.054828694885231906	0.03955966600555452	0.05736161470263283	0.06396668621141904	0.04124975042327933	0.055035446223563815	0.05423824103990493	0.05643995322530843	0.03749802484303738	0.06514681851659036	0.04405991594094969	0.03433676911988878	0.05439841663079289	0.05216049155574472	0.054077808583669916	0.05311915006970731	0.05311915006970731	0.05311915006970731	0.05311915006970731	0.05311915006970731	0.05311915006970731	0.05311915006970731	0.05311915006970731	0.05311915006970731	0.05311915006970731	0.05311915006970731	0.05311915006970731	0.05311915006970731	0.05311915006970731	0.05311915006970731	0.05311915006970731	0.05311915006970731	0.05311915006970731	0.05311915006970731
0.09412364296993217	0.10479372101204125	0.09068614634794535	0.0655888345233443	0.08735838048916586	0.07020650689808533	0.1169507546942383	0.0767275799504128	0.06896373407375844	0.08651387870419018	0.08917375846949895	0.07681588894224646	0.07824764312137429	0.06750763360710393	0.08624029536117134	0.060766815229491324	0.07351795210414518	0.0884230801710652	0.09995335612613537	0.06631596930462917	0.060188152015179824	0.0632520606599045	0.0632520606599045	0.0632520606599045	0.0632520606599045	0.0632520606599045	0.0632520606599045	0.0632520606599045	0.0632520606599045	0.0632520606599045	0.0632520606599045	0.0632520606599045	0.0632520606599045	0.0632520606599045	0.0632520606599045	0.0632520606599045	0.0632520606599045	0.0632520606599045	0.0632520606599045	0.0632520606599045	0.0632520606599045	0.0632520606599045	0.0632520606599045	0.0632520606599045	0.0632520606599045	0.0632520606599045	0.0632520606599045	0.0632520606599045	0.0632520606599045	0.0632520606599045
0.35840317133999594	0.0	0.4470792963596374	0.0	0.04597748812274766	0.26817506849006184	0.0	0.0	0.0	0.0	0.4421652998427873	0.0	0.0	0.0	0.0	0.0	0.49727102037398996	0.0	0.0	0.0	0.5872873576742925	0.29364367883714626	0.29364367883714626	0.29364367883714626	0.29364367883714626	0.29364367883714626	0.29364367883714626	0.29364367883714626	0.29364367883714626	0.29364367883714626	0.29364367883714626	0.29364367883714626	0.29364367883714626	0.29364367883714626	0.29364367883714626	0.29364367883714626	0.29364367883714626	0.29364367883714626	0.29364367883714626	0.29364367883714626	0.29364367883714626	0.29364367883714626	0.29364367883714626	0.29364367883714626	0.29364367883714626	0.29364367883714626	0.29364367883714626	0.29364367883714626	0.29364367883714626	0.29364367883714626
0.08639942533837823	0.06831347529535174	0.055866698022212564	0.05254810726728328	0.08104909820261824	0.060332098145072156	0.08531930684267588	0.08236236659850871	0.07775049529784273	0.08199026597379082	0.07595159685321302	0.06545772399728876	0.05592203941404967	0.08665650455102483	0.06493338506029206	0.06304812190514773	0.055002602019868285	0.10007975418441441	0.09413850345198416	0.0691155927871958	0.05209986415870219	0.07187961575295389	0.09602683033613996	0.04965922224931732	0.04139815007294643	0.06595522109284158	0.08347422308171912	0.07088559949494067	0.07033762797638271	0.07061161373566169	0.07061161373566169	0.07061161373566169	0.07061161373566169	0.07061161373566169	0.07061161373566169	0.07061161373566169	0.07061161373566169	0.07061161373566169	0.07061161373566169	0.07061161373566169	0.07061161373566169	0.07061161373566169	0.07061161373566169	0.07061161373566169	0.07061161373566169	0.07061161373566169	0.07061161373566169	0.07061161373566169	0.07061161373566169	0.07061161373566169
0.07439644945534873	0.09080448334374555	0.06174213837154761	0.09395528147773173	0.06850878620863968	0.07784810708972668	0.057237190027643686	0.06747777048422986	0.0773084742938194	0.07541033565312731	0.07777925462233606	0.07060355198805608	0.0657122016686003	0.05214420948571064	0.06598572408545977	0.0794870253281806	0.0957211146078558	0.07115535683823643	0.0771946886818382	0.07828475767609974	0.059272752604172446	0.07835697782330966	0.05790162159650307	0.08117607958095294	0.09361693437578943	0.08829882461442903	0.06922880010681141	0.07303137994821403	0.06974791810620701	0.08543317407861589	0.08228232073539919	0.04864184879708664	0.07806274779289646	0.09832432938508319	0.0611732827463286	0.07974880606570589	0.07974880606570589	0.07974880606570589	0.07974880606570589	0.07974880606570589	0.07974880606570589	0.07974880606570589	0.07974880606570589	0.07974880606570589	0.07974880606570589	0.07974880606570589	0.07974880606570589	0.07974880606570589	0.07974880606570589	0.07974880606570589
0.05051683408945798	0.0643553025992781	0.060980375689080324	0.06159025168724606	0.05684813356222976	0.04702349803552894	0.06868757131991897	0.0690416665892048	0.044348831720299346	0.04838135736218791	0.06780870945162412	0.050274081940868694	0.04913249472401407	0.05647593974094392	0.04859598280909548	0.048192744387214284	0.047448844361281356	0.05988649608015537	0.05781808399841073	0.05840973732092539	0.059167456373459285	0.03462974000663331	0.05233451736128104	0.04157303594258183	0.050669319826805496	0.05883234784648016	0.04087939247300119	0.05325696829878334	0.056293138699553144	0.054196861583369914	0.055277830918658045	0.05611783021453073	0.05369873155162811	0.03749756359296932	0.06652145780292182	0.041247081037793655	0.05568135455800008	0.04952027051944781	0.05363872469544229	0.052063035743002965	0.05285088021922263	0.05285088021922263	0.05285088021922263	0.05285088021922263	0.05285088021922263	0.05285088021922263	0.05285088021922263	0.05285088021922263	0.05285088021922263	0.05285088021922263
0.05813050805950352	0.04800575468358293	0.07393584334360212	0.0639458127832429	0.06098936184097648	0.07366212004965801	0.0565806684038024	0.04359233020194128	0.07351038135709052	0.05914302621507566	0.06763555683059404	0.06842402123588472	0.060745212430942865	0.05954694065512403	0.058035024125461465	0.06994109131077872	0.05550030254091464	0.06290554813108416	0.06637270087469282	0.08393399716171766	0.061690069943682306	0.06343623051489444	0.06188800687796104	0.05715363273999667	0.052843238145273384	0.05499843544263503	0.05499843544263503	0.05499843544263503	0.05499843544263503	0.05499843544263503	0.05499843544263503	0.05499843544263503	0.05499843544263503	0.05499843544263503	0.05499843544263503	0.05499843544263503	0.05499843544263503	0.05499843544263503	0.05499843544263503	0.05499843544263503	0.05499843544263503	0.05499843544263503	0.05499843544263503	0.05499843544263503	0.05499843544263503	0.05499843544263503	0.05499843544263503	0.05499843544263503	0.05499843544263503	0.05499843544263503
0.04883744162439108	0.07603443320529749	0.08206342178980522	0.0555814945327379	0.06847136464321014	0.06786304381548432	0.06707828400515305	0.05163645706929935	0.04652627099081282	0.07113712749090005	0.0510277650173923	0.04683668061192001	0.05401737450584102	0.07299584725809316	0.062100055532044264	0.05303922794597648	0.08316771318139835	0.05569926266655648	0.06311551546398735	0.06730581864086949	0.045058459062600864	0.06120144211541163	0.0613592604403998	0.0515006072994543	0.08567799481196524	0.04055024562888811	0.04807662498871201	0.059307391418619494	0.05380019882252487	0.05380837544125461	0.07383653466106674	0.06382245505116067	0.06382245505116067	0.06382245505116067	0.06382245505116067	0.06382245505116067	0.06382245505116067	0.06382245505116067	0.06382245505116067	0.06382245505116067	0.06382245505116067	0.06382245505116067	0.06382245505116067	0.06382245505116067	0.06382245505116067	0.06382245505116067	0.06382245505116067	0.06382245505116067	0.06382245505116067	0.06382245505116067
0.20267079473517008	0.3616465055393564	0.2861400222791641	0.17538809364684302	0.37842272563178136	0.22928887289822605	0.17538809364684302	0.22450280416929413	0.17538809364684302	0.2413750400774687	0.21737358617690863	0.20281494844050538	0.0	0.03927799830159729	0.17538809364684302	0.23031673565136648	0.1752369516126419	0.17522054175528043	0.24856863775224564	0.2868305204415471	0.4053779637532642	0.07012981407452912	0.17991945224425124	0.24982390505719396	0.3498014162434359	0.3240197652078356	0.33691059072563573	0.33691059072563573	0.33691059072563573	0.33691059072563573	0.33691059072563573	0.33691059072563573	0.33691059072563573	0.33691059072563573	0.33691059072563573	0.33691059072563573	0.33691059072563573	0.33691059072563573	0.33691059072563573	0.33691059072563573	0.33691059072563573	0.33691059072563573	0.33691059072563573	0.33691059072563573	0.33691059072563573	0.33691059072563573	0.33691059072563573	0.33691059072563573	0.33691059072563573	0.33691059072563573
0.05075304158404056	0.03949865384130592	0.04327835937830248	0.057827665039571444	0.048227480286941675	0.03426550531431242	0.056005321982793815	0.05372677442640469	0.03891423678298365	0.04930127858078441	0.03834948993884805	0.03771688504419368	0.052111222831324695	0.04511883718690001	0.03962926403553859	0.04215223487839777	0.04402437296089055	0.040597395405141255	0.03702073268855592	0.0540497729578517	0.04812126796738456	0.04217686271871663	0.043957083811807914	0.04306697326526227	0.04306697326526227	0.04306697326526227	0.04306697326526227	0.04306697326526227	0.04306697326526227	0.04306697326526227	0.04306697326526227	0.04306697326526227	0.04306697326526227	0.04306697326526227	0.04306697326526227	0.04306697326526227	0.04306697326526227	0.04306697326526227	0.04306697326526227	0.04306697326526227	0.04306697326526227	0.04306697326526227	0.04306697326526227	0.04306697326526227	0.04306697326526227	0.04306697326526227	0.04306697326526227	0.04306697326526227	0.04306697326526227	0.04306697326526227
0.054141613101362625	0.04604888059492907	0.06981768706540578	0.04944928090959187	0.03433558634048543	0.006239811372950744	0.031221443473464745	0.04560809039614073	0.027360153440828303	0.0827168775923821	0.03745171093758724	0.03809090020513575	0.06480752800287523	0.026799092897656897	0.038391777505113425	0.04373836706674771	0.03914482755567768	0.049269552327884755	0.043011521647088276	0.06485639586261518	0.046627575077916046	0.05567508747350897	0.042257909524878665	0.045505503766207996	0.07851697911229959	0.03300621360903167	0.052132915209646434	0.02212332560747674	0.050931876696982584	0.0615075844869233	0.06420670477126333	0.06285714462909332	0.06285714462909332	0.06285714462909332	0.06285714462909332	0.06285714462909332	0.06285714462909332	0.06285714462909332	0.06285714462909332	0.06285714462909332	0.06285714462909332	0.06285714462909332	0.06285714462909332	0.06285714462909332	0.06285714462909332	0.06285714462909332	0.06285714462909332	0.06285714462909332	0.06285714462909332	0.06285714462909332
0.11436023722707027	0.09434984245590075	0.03713714057521873	0.00102005291661096	0.009544058628702211	0.05566083765747328	0.0035279430603993795	0.12161765629842243	0.0010200529166109601	0.0	0.09091175635192726	0.0	0.0	0.10643804122643981	0.0	0.020783642131682413	0.00028568806827745545	0.0	0.0	0.0	0.12565015941820443	0.0	0.16925694721633847	0.0	0.0	0.0	0.09280522251984895	0.09259936235663063	0.0	0.0	0.009544058628702211	0.051538081901884636	0.08326116389114677	0.0	0.09280522251984895	0.09280522251984895	0.10721677024677163	0.08659479413609152	0.09690578219143157	0.09690578219143157	0.09690578219143157	0.09690578219143157	0.09690578219143157	0.09690578219143157	0.09690578219143157	0.09690578219143157	0.09690578219143157	0.09690578219143157	0.09690578219143157	0.09690578219143157
0.1099243368516098	0.06444858425288834	0.11977047281223283	0.07540522157797139	0.08271863563053918	0.09543313947059635	0.12880578469020165	0.2034611856523401	0.12179614265034625	0.12245171759879961	0.1657689069707657	0.1967978644856627	0.05846330250549336	0.2019425384087314	0.01459360283143563	0.18016794908930658	0.09353329241449204	0.09079244718375645	0.06380719834141546	0.09733807681131235	0.09033592867271416	0.14627949423629272	0.09509175617448432	0.14574076221906146	0.06514223712525419	0.1221942767913343	0.1361918072494293	0.13660911022659997	0.11210604161832771	0.063247090829064	0.15382622914927518	0.11916406877192737	0.1939346743078057	0.1498506775331108	0.13848878687524885	0.1203267026397809	0.12147603230269487	0.17816458614097655	0.15334485269631734	0.026682387819401673	0.09674051151511973	0.1316217957348253	0.06089909584739613	0.12365054775541394	0.09227482180140503	0.09227482180140503	0.09227482180140503	0.09227482180140503	0.09227482180140503	0.09227482180140503
0.06263149356333342	0.027435148289000413	0.054334341278947436	0.05369042937094158	0.025864680670744968	0.012356200704846642	0.07150126269584724	0.053956189908865804	0.04892168459084899	0.04852127912200074	0.0651419173845915	0.02736696362850584	0.027427821330154218	0.038941598061467186	0.0491741776650526	0.04940383425312414	0.07190738813345217	0.08024952217441468	0.04256625122156814	0.03353300809139806	0.021992572479409153	0.0627552586242562	0.06550219455902512	0.01645795109007206	0.027877011514773682	0.03146471450053582	0.046627416431254544	0.06584071717157212	0.030631863566014706	0.04768808099372348	0.051804548699504974	0.03897395841884167	0.05275472325663812	0.06373852973052396	0.042526477599087946	0.08006187067175594	0.03786827627571682	0.06876409753473188	0.02845503664268186	0.026435747769193753	0.04391021420345129	0.06890351254339763	0.0867948106336911	0.08255179940207004	0.10369678590399552	0.09312429265303278	0.09312429265303278	0.09312429265303278	0.09312429265303278	0.09312429265303278
0.15617629605608127	0.1243090524549816	0.07689719569442241	0.10034398978034399	0.13196341730169767	0.13075207325465388	0.07942139319392201	0.1076018552575337	0.044525897456618245	0.09292881005208878	0.11579258960576219	0.07945994309093847	0.10464922867310886	0.07579302968280255	0.14544640237881823	0.13419806073454987	0.08136608497449445	0.09646874555713597	0.08804915109863842	0.07030741123977269	0.06876625687193277	0.10607936136244239	0.09625162712401761	0.044304253470434374	0.0784843683649892	0.07012602593234632	0.09363392503793926	0.06253982974226802	0.11480333955779995	0.10368955996680027	0.06676964558952939	0.08587471952748091	0.12140142840248772	0.047114027826482836	0.07045446688751392	0.1175254488455365	0.07905942477659625	0.07483107561077068	0.0466733004916633	0.06075218805121699	0.06075218805121699	0.06075218805121699	0.06075218805121699	0.06075218805121699	0.06075218805121699	0.06075218805121699	0.06075218805121699	0.06075218805121699	0.06075218805121699	0.06075218805121699
0.1637350041934208	0.2009660950550493	0.18109781215778098	0.16787516803418934	0.19082893294618677	0.13322952953759107	0.19580037167061853	0.15950852535311677	0.08338329147242375	0.12144590841277027	0.12144590841277027	0.12144590841277027	0.12144590841277027	0.12144590841277027	0.12144590841277027	0.12144590841277027	0.12144590841277027	0.12144590841277027	0.12144590841277027	0.12144590841277027	0.12144590841277027	0.12144590841277027	0.12144590841277027	0.12144590841277027	0.12144590841277027	0.12144590841277027	0.12144590841277027	0.12144590841277027	0.12144590841277027	0.12144590841277027	0.12144590841277027	0.12144590841277027	0.12144590841277027	0.12144590841277027	0.12144590841277027	0.12144590841277027	0.12144590841277027	0.12144590841277027	0.12144590841277027	0.12144590841277027	0.12144590841277027	0.12144590841277027	0.12144590841277027	0.12144590841277027	0.12144590841277027	0.12144590841277027	0.12144590841277027	0.12144590841277027	0.12144590841277027	0.12144590841277027
0.0	0.0	0.0	0.0	0.0	0.0	0.0	0.0	0.0	0.0	0.0	0.03268843934133371	0.0	0.0	0.0	0.0	0.0	0.01829394548396748	0.0	0.08168797704698329	0.040843988523491644	0.040843988523491644	0.040843988523491644	0.040843988523491644	0.040843988523491644	0.040843988523491644	0.040843988523491644	0.040843988523491644	0.040843988523491644	0.040843988523491644	0.040843988523491644	0.040843988523491644	0.040843988523491644	0.040843988523491644	0.040843988523491644	0.040843988523491644	0.040843988523491644	0.040843988523491644	0.040843988523491644	0.040843988523491644	0.040843988523491644	0.040843988523491644	0.040843988523491644	0.040843988523491644	0.040843988523491644	0.040843988523491644	0.040843988523491644	0.040843988523491644	0.040843988523491644	0.040843988523491644
0.0	0.0	0.0947870278600971	0.0	0.09515621115678095	0.0010418355950269612	0.0	0.09478702786009711	0.12818322519547465	0.0961595448089584	0.09118374748346326	0.0	0.0	0.09118374748346326	0.0947870278600971	0.08688238148085249	0.09321306650771137	0.0	0.00021025619568002552	0.09134361604637305	0.0	0.0947870278600971	0.1639227720286076	0.09115110697379747	0.05994917844566712	0.09118374748346326	0.08688238148085249	0.08503916102055897	0.08503163334622967	0.12564634139970554	0.00021025619568002552	0.07890463895410404	0.03955744757489204	0.03955744757489204	0.03955744757489204	0.03955744757489204	0.03955744757489204	0.03955744757489204	0.03955744757489204	0.03955744757489204	0.03955744757489204	0.03955744757489204	0.03955744757489204	0.03955744757489204	0.03955744757489204	0.03955744757489204	0.03955744757489204	0.03955744757489204	0.03955744757489204	0.03955744757489204
0.06857011709448695	0.05047324311109525	0.055481702358661435	0.04653446041247469	0.07522049191636047	0.04958166358857266	0.0565046604389756	0.037598978520033216	0.05060461272713232	0.06178052126031634	0.0516144775980704	0.06201693044374216	0.05921430043926184	0.04283205596760805	0.052483266888555896	0.0763680225540175	0.04958405930431191	0.04302675124302216	0.05246514144898106	0.054527793018762906	0.05882551647111926	0.05248726621996668	0.06515807841833382	0.058822672319150254	0.058822672319150254	0.058822672319150254	0.058822672319150254	0.058822672319150254	0.058822672319150254	0.058822672319150254	0.058822672319150254	0.058822672319150254	0.058822672319150254	0.058822672319150254	0.058822672319150254	0.058822672319150254	0.058822672319150254	0.058822672319150254	0.058822672319150254	0.058822672319150254	0.058822672319150254	0.058822672319150254	0.058822672319150254	0.058822672319150254	0.058822672319150254	0.058822672319150254	0.058822672319150254	0.058822672319150254	0.058822672319150254	0.058822672319150254
0.1390677844400474	0.08989176242693837	0.12084273433127347	0.10886266582586163	0.09192441826254859	0.08952913828797066	0.10735135974549344	0.11333708927791213	0.14649494110000355	0.0963000602434631	0.07536186342157221	0.08583096183251765	0.08583096183251765	0.08583096183251765	0.08583096183251765	0.08583096183251765	0.08583096183251765	0.08583096183251765	0.08583096183251765	0.08583096183251765	0.08583096183251765	0.08583096183251765	0.08583096183251765	0.08583096183251765	0.08583096183251765	0.08583096183251765	0.08583096183251765	0.08583096183251765	0.08583096183251765	0.08583096183251765	0.08583096183251765	0.08583096183251765	0.08583096183251765	0.08583096183251765	0.08583096183251765	0.08583096183251765	0.08583096183251765	0.08583096183251765	0.08583096183251765	0.08583096183251765	0.08583096183251765	0.08583096183251765	0.08583096183251765	0.08583096183251765	0.08583096183251765	0.08583096183251765	0.08583096183251765	0.08583096183251765	0.08583096183251765	0.08583096183251765
0.062863251583271	0.07766520872461535	0.0854742848540365	0.06064485213282438	0.08268843852521526	0.0893515358889161	0.11656696130213066	0.082707538549125	0.07665202972603259	0.06785411561340819	0.06566670793645342	0.06160387566293264	0.06954421981501137	0.06274147163633283	0.07579381049588815	0.056821920661353824	0.07625618219597138	0.07098685505650885	0.09734508270222296	0.09604311348057155	0.07792202456210845	0.07801868358754642	0.08954336510652126	0.07901852384843137	0.0763187791080492	0.05756643311865195	0.06634528154741058	0.07886542737248213	0.07260535445994636	0.07260535445994636	0.07260535445994636	0.07260535445994636	0.07260535445994636	0.07260535445994636	0.07260535445994636	0.07260535445994636	0.07260535445994636	0.07260535445994636	0.07260535445994636	0.07260535445994636	0.07260535445994636	0.07260535445994636	0.07260535445994636	0.07260535445994636	0.07260535445994636	0.07260535445994636	0.07260535445994636	0.07260535445994636	0.07260535445994636	0.07260535445994636
0.064191725052666	0.0072526528220771625	0.08537508889818535	0.13382742701814593	0.06370087773917471	0.07897913385557011	0.10274402949290928	0.076837802504989	0.06431198239670123	0.08061888705759133	0.029054787964426558	0.0472977249513783	0.025288602892281076	0.08197852833411894	0.04765988863426032	0.02787763740295129	0.07496228440682504	0.04513700543104404	0.06801502672304005	0.08340518891296912	0.12140912184418803	0.10400201115115369	0.11482520033116246	0.055352999594671076	7.18368938542706e-05	0.03443345907462085	0.07614495030109	0.0	0.07000004503959792	0.0662334494232539	0.01032301817532517	0.10463453369570873	0.05747877593551695	0.05747877593551695	0.05747877593551695	0.05747877593551695	0.05747877593551695	0.05747877593551695	0.05747877593551695	0.05747877593551695	0.05747877593551695	0.05747877593551695	0.05747877593551695	0.05747877593551695	0.05747877593551695	0.05747877593551695	0.05747877593551695	0.05747877593551695	0.05747877593551695	0.05747877593551695
0.10423789438844312	0.07153873020138404	0.07493560028157857	0.10537709165036468	0.07160455020357713	0.0	0.12287978476763264	0.017449168011361264	0.030067394841944445	0.08253471288955555	0.02804246179323617	0.08080657025655416	0.02747059170485495	0.027580551612694484	0.045040279882692484	0.06107086086598806	0.09482255614255174	0.07465939590570687	0.046445962694130996	0.06282551614595235	0.12074288990865517	0.10749751056345043	0.11793230039694871	0.059869053848735226	0.037785796928671615	0.0701506432065706	0.07324250862784301	0.1550119210195679	0.05895743937025279	0.1196624574225264	0.035701101579507136	0.04429028081409506	0.10543217427981016	0.13857318032869415	0.1315737176098621	0.05391200231462008	0.09274285996224109	0.09274285996224109	0.09274285996224109	0.09274285996224109	0.09274285996224109	0.09274285996224109	0.09274285996224109	0.09274285996224109	0.09274285996224109	0.09274285996224109	0.09274285996224109	0.09274285996224109	0.09274285996224109	0.09274285996224109
0.05868135113085176	0.06372390521404285	0.06238724587615196	0.05778320599510249	0.049493454027616214	0.05943089085630749	0.051883232356264256	0.050025810778850696	0.05329102123470261	0.057314349721523224	0.053826661544077066	0.05515330347100237	0.06866589478986614	0.05208322971808503	0.05771970407354701	0.05730522991340682	0.05898798396352468	0.05767960072890855	0.06335286298339209	0.05152914140031818	0.06575979846192145	0.07380876420810237	0.05436185940852306	0.06966107334988979	0.05372216322478604	0.07495064924049973	0.04744989014153837	0.05415343159740328	0.07358826201218494	0.059836431744386576	0.05197287504232216	0.05590465339335437	0.05590465339335437	0.05590465339335437	0.05590465339335437	0.05590465339335437	0.05590465339335437	0.05590465339335437	0.05590465339335437	0.05590465339335437	0.05590465339335437	0.05590465339335437	0.05590465339335437	0.05590465339335437	0.05590465339335437	0.05590465339335437	0.05590465339335437	0.05590465339335437	0.05590465339335437	0.05590465339335437
0.06899075694783521	0.08937120947595686	0.08383171580435918	0.06518411153757363	0.07540715236663155	0.05893222147676072	0.10009336286088319	0.06752394364161285	0.06045579142916358	0.06853968093053663	0.0673384133335931	0.07180814990582585	0.05789315829605971	0.08891474120876551	0.046693882075939025	0.04809167085422243	0.04162826591779001	0.07004684419610653	0.10277218208241208	0.03476513107025725	0.08784264331411779	0.04960908256891124	0.038831055389954995	0.0622941036088129	0.04867360672202079	0.06159171336933071	0.06502038217651374	0.0647016802530167	0.0689107092300514	0.03410510122963156	0.03650275964885631	0.08469586432959855	0.0498704092603521	0.07520199655988279	0.05129434432464555	0.07864621505929163	0.08935166034751141	0.08399893770340153	0.08399893770340153	0.08399893770340153	0.08399893770340153	0.08399893770340153	0.08399893770340153	0.08399893770340153	0.08399893770340153	0.08399893770340153	0.08399893770340153	0.08399893770340153	0.08399893770340153	0.08399893770340153
0.025815539894974354	0.0	0.030454498049933727	0.02732474520251975	0.0	0.0	0.0	0.0	0.17254294572084894	0.060041378405242596	0.041152490515993054	0.04885912799588662	0.06559288551557425	0.053759502203380556	0.042247311450888	0.057449064075405336	0.0487632573525749	0.042637301127623164	0.042263878514907795	0.03049926091579826	0.06105462723587881	0.05141592426974446	0.06137429306409701	0.042220580033560336	0.030443909005443262	0.04872614096927911	0.03798404750132496	0.056444340189737166	0.03549496281955219	0.04280395288769339	0.07770107018197131	0.14213232146504814	0.10991669582350973	0.10991669582350973	0.10991669582350973	0.10991669582350973	0.10991669582350973	0.10991669582350973	0.10991669582350973	0.10991669582350973	0.10991669582350973	0.10991669582350973	0.10991669582350973	0.10991669582350973	0.10991669582350973	0.10991669582350973	0.10991669582350973	0.10991669582350973	0.10991669582350973	0.10991669582350973
0.03145639094186715	0.08250061409517194	0.04505769233579522	0.0006381591494545824	0.0	0.0	0.0	0.0	0.06403111950510507	0.005970894487584891	0.07655236449614611	0.0721623389558565	0.05208933052993529	0.09519188159248754	0.09676704169586697	0.09232613234948205	0.12788878950746474	0.04640610770324085	0.023233506474738715	0.0022071297538452375	0.05902656051695323	0.057931436064979885	0.058060225017520166	0.0	0.005970894487584891	0.00012878895254029888	0.03482671854278148	0.04505769233579522	0.03481490898928983	0.0587667339617818	0.057931436064979885	0.05834908501338084	0.05834908501338084	0.05834908501338084	0.05834908501338084	0.05834908501338084	0.05834908501338084	0.05834908501338084	0.05834908501338084	0.05834908501338084	0.05834908501338084	0.05834908501338084	0.05834908501338084	0.05834908501338084	0.05834908501338084	0.05834908501338084	0.05834908501338084	0.05834908501338084	0.05834908501338084	0.05834908501338084
0.05110824548695432	0.057618486495325465	0.023666415746920785	0.007347000174325425	0.02367404271744708	0.050159931276493194	0.05693422973186498	0.10028690527551518	0.04799605442359646	0.048827340660929044	0.04214384848816318	0.023696680649041773	0.049115110637646446	0.03184642879973536	0.04708165839022231	0.054258606765321134	0.05877703698702013	0.05482671150961731	0.05902545100266196	0.05399156331139617	0.029117061238889463	0.04307263380078433	0.07227359964766987	0.021297819528999305	0.060136461797832996	0.034886575885608326	0.03522514111018685	0.03359508352423532	0.009854898058075495	0.02864651265178214	0.04014610505371429	0.04166825966014798	0.06257136974509002	0.03661827485894812	0.07283410312690715	0.039520546381722935	0.03936095213544131	0.06339498855263721	0.02291493473254068	0.02399216257713513	0.023453548654837904	0.023453548654837904	0.023453548654837904	0.023453548654837904	0.023453548654837904	0.023453548654837904	0.023453548654837904	0.023453548654837904	0.023453548654837904	0.023453548654837904
0.033324048630257064	0.03409890474361395	0.020879591799902796	0.038191888216573315	0.04194042028526326	0.032958695794320585	0.03830611874933353	0.03757479362253307	0.03004072919101578	0.02155999642374556	0.05980115613980368	0.034950089159522656	0.03784653027471247	0.03961905407931063	0.02935492910736943	0.04107117260029515	0.030768737425541415	0.034630519966808895	0.02194684716976527	0.044446428680011744	0.02626155603992528	0.05793707408592144	0.026368876238964317	0.041162029817442214	0.03989329085784491	0.03395146460901783	0.04333070480791306	0.02800187918088684	0.03458664578996225	0.0324277054330987	0.032557055535882354	0.028114210395791202	0.03951219744752677	0.03204664800334996	0.02024437656853528	0.02614551228594262	0.02614551228594262	0.02614551228594262	0.02614551228594262	0.02614551228594262	0.02614551228594262	0.02614551228594262	0.02614551228594262	0.02614551228594262	0.02614551228594262	0.02614551228594262	0.02614551228594262	0.02614551228594262	0.02614551228594262	0.02614551228594262
0.0615843517249654	0.07100593949333665	0.07640647713541207	0.04174707352804476	0.07197264693329225	0.09121665568495081	0.0629005692803994	0.08837468640374191	0.034648902423104894	0.0819197398832134	0.06088145279206212	0.10588278919382549	0.08673969444884996	0.07043672827503418	0.05803494346382265	0.07387132004089937	0.07341706142230071	0.040468389953257265	0.04098107696823811	0.05426517450499847	0.05463926914657065	0.03385295424059715	0.07842118729273614	0.047727601578687245	0.04850216173586805	0.07794242214526165	0.05611696299143571	0.04682933635959483	0.06252521289359389	0.04738360379143426	0.054954408342514076	0.054954408342514076	0.054954408342514076	0.054954408342514076	0.054954408342514076	0.054954408342514076	0.054954408342514076	0.054954408342514076	0.054954408342514076	0.054954408342514076	0.054954408342514076	0.054954408342514076	0.054954408342514076	0.054954408342514076	0.054954408342514076	0.054954408342514076	0.054954408342514076	0.054954408342514076	0.054954408342514076	0.054954408342514076
0.1373100420864796	0.0	0.12598220700835563	0.0	0.11321670354270244	0.12587360240810633	0.11327750988924577	0.050525390376088185	0.004799796042192732	0.028276318959270946	0.0013877905250041594	0.0	0.11327750988924577	0.00028007447391985963	0.05051449569205802	0.11327750988924577	0.0	0.0	0.1262622814822755	0.0	0.0	0.0	0.13274289383688728	0.0	0.11327750988924577	0.0	0.15808675215287443	0.09798596252300452	0.0	0.12476669771989903	0.0	0.0	0.012984771593029737	0.12192284357212438	0.0	0.06096142178606219	0.06096142178606219	0.06096142178606219	0.06096142178606219	0.06096142178606219	0.06096142178606219	0.06096142178606219	0.06096142178606219	0.06096142178606219	0.06096142178606219	0.06096142178606219	0.06096142178606219	0.06096142178606219	0.06096142178606219	0.06096142178606219
0.03459791644913771	0.06210344897954554	0.05117538352477719	0.041065169970390544	0.05559176999710514	0.02079484469393488	0.05619669858676752	0.04362656404601703	0.02936737647636328	0.037928327527181914	0.034212375790728944	0.03827755100418353	0.0304502119445847	0.05576150296606	0.04286552845189411	0.029695139215593937	0.05501120095870926	0.03846216385608126	0.054224600631981174	0.02650691565132907	0.030278645143239795	0.034004827307218946	0.03184500716022859	0.025834279886917295	0.10025698872140408	0.0	0.026287434209607927	0.03877694847280462	0.030484068305670485	0.03577183010026224	0.04421394901636389	0.05069202820969774	0.02290623250985177	0.0008798040228992763	0.009268076536157542	0.005073940279528409	0.005073940279528409	0.005073940279528409	0.005073940279528409	0.005073940279528409	0.005073940279528409	0.005073940279528409	0.005073940279528409	0.005073940279528409	0.005073940279528409	0.005073940279528409	0.005073940279528409	0.005073940279528409	0.005073940279528409	0.005073940279528409
0.07271589115630007	0.08173866345664464	0.07708849502774962	0.07814421440470941	0.0780353403824341	0.10432679889437331	0.0774516224471973	0.07021419655541726	0.09260984598957436	0.06405718391948335	0.09202665810837027	0.09598585203072728	0.08753192078802353	0.08376582952080869	0.11155654623853456	0.08217181710605952	0.05937093576676808	0.09691190848341345	0.08382357865561446	0.07541202755639978	0.07553253491105036	0.06475103199473514	0.06805528919977859	0.08648557718929635	0.08511620917305973	0.07220503200117416	0.06766142730009515	0.08652767890418246	0.08402930987905284	0.0636274970745389	0.07645137965279472	0.07003943836366681	0.07003943836366681	0.07003943836366681	0.07003943836366681	0.07003943836366681	0.07003943836366681	0.07003943836366681	0.07003943836366681	0.07003943836366681	0.07003943836366681	0.07003943836366681	0.07003943836366681	0.07003943836366681	0.07003943836366681	0.07003943836366681	0.07003943836366681	0.07003943836366681	0.07003943836366681	0.07003943836366681
0.05957914212237945	0.061884885719399894	0.05560757233303787	0.058018135831716285	0.05708331713264031	0.0468532706028371	0.052426587355423424	0.050790631527753954	0.049128736686669935	0.04242384970490262	0.06192007222000365	0.06333851644947862	0.0676952369774366	0.057557160439852546	0.049535357921684876	0.05407947771147581	0.063466433659992	0.053236461939686605	0.0551704866431999	0.0573564476704529	0.04955906818955553	0.041855085613593274	0.05066995337602319	0.06809425771971585	0.039697615100113666	0.07141927998544276	0.059101800463920266	0.06215113995646994	0.04453744432346509	0.05057106490923483	0.05516415364079006	0.06400072363244377	0.05958243863661692	0.05958243863661692	0.05958243863661692	0.05958243863661692	0.05958243863661692	0.05958243863661692	0.05958243863661692	0.05958243863661692	0.05958243863661692	0.05958243863661692	0.05958243863661692	0.05958243863661692	0.05958243863661692	0.05958243863661692	0.05958243863661692	0.05958243863661692	0.05958243863661692	0.05958243863661692
0.04426178737457148	0.05737935424441705	0.03464236945789363	0.036601351979794576	0.04153743243488977	0.031758725276482894	0.03620471982326079	0.029223597783400886	0.04896585481438371	0.037941743277998374	0.04456001824718322	0.02918252528121874	0.041830825795556276	0.04029839919670237	0.023588520781093015	0.034386717108551984	0.0426996142174548	0.04731886640798063	0.03535324591218148	0.03980023629447683	0.02403007586028006	0.04051327749525769	0.0360399530607941	0.029851079523187076	0.028891289440297896	0.04513137600010476	0.03841606377119353	0.041773719885649145	0.041773719885649145	0.041773719885649145	0.041773719885649145	0.041773719885649145	0.041773719885649145	0.041773719885649145	0.041773719885649145	0.041773719885649145	0.041773719885649145	0.041773719885649145	0.041773719885649145	0.041773719885649145	0.041773719885649145	0.041773719885649145	0.041773719885649145	0.041773719885649145	0.041773719885649145	0.041773719885649145	0.041773719885649145	0.041773719885649145	0.041773719885649145	0.041773719885649145
0.04696378907381266	0.03953076612295938	0.037293896562031775	0.025105379752937612	0.048251004524471716	0.047184708973133434	0.05358650032553525	0.0421127088756086	0.02290677059827198	0.04194747527630187	0.0520700476505354	0.03929460401633873	0.02314500663584127	0.030359186575318733	0.016471970373665563	0.040006659753881985	0.03592337820573915	0.041365430622015205	0.03886528829299038	0.018808613380786383	0.04566300632737087	0.04627876316886521	0.03566279539668861	0.026757780356647276	0.03069532933979869	0.02850352698883509	0.04829512825053285	0.04257883478422644	0.04307175769628528	0.054393997874275825	0.03557299011664604	0.03839379675992998	0.026748623193917305	0.03490279512426826	0.033589983284204435	0.028930061463945913	0.03869840171087612	0.030920418374838457	0.04677451549736692	0.038661440214833476	0.02827409357828903	0.04610045515438543	0.02898683887997796	0.03740976529589093	0.01942756666856875	0.026426810702265213	0.05185092629280252	0.03913886849753387	0.03913886849753387	0.03913886849753387
0.2578828696495311	0.23169211459986286	0.1368196473432301	0.4058455849644429	0.1368196473432301	0.2275996360360716	0.2901398422071483	0.2610573922075196	0.03247974116503146	0.13761664917760666	0.22812799447790624	0.30754195591011135	0.2610863773224227	0.20466738638896256	0.23169211459986286	0.3147165170930841	0.3272260610673175	0.3363815627473927	0.22803728017777006	0.22759963603607167	0.2996403357855089	0.31582890712163647	0.5565413391383963	0.33497569385315606	0.4256214249848249	0.3853902381533078	0.374898512136621	0.4489511037146299	0.22586265623101923	0.27135612209443827	0.363554880158549	0.30130981967138576	0.13675322777656057	0.21903152372397316	0.21903152372397316	0.21903152372397316	0.21903152372397316	0.21903152372397316	0.21903152372397316	0.21903152372397316	0.21903152372397316	0.21903152372397316	0.21903152372397316	0.21903152372397316	0.21903152372397316	0.21903152372397316	0.21903152372397316	0.21903152372397316	0.21903152372397316	0.21903152372397316
0.47545866894599487	0.41906089364345184	0.9284436129501866	0.0	0.41906089364345184	0.004606036979300092	0.46232922007298155	0.7059344187874351	0.375964808861434	0.40523620877627764	0.40523620877627764	0.6474671189621408	0.32505326216828545	0.0	0.40278134896498435	0.4181313344912671	0.000929559152184748	0.40278134896498446	0.5941365402167975	0.44034028672287806	0.8798799096639423	0.4403048780804699	0.6940626092633053	0.5845898249014533	0.6746013838592683	0.920742615123679	0.6930190409878004	0.6657814848947394	0.41889425554290516	0.745028295854201	0.40321842378643563	0.6808034795676337	0.5420109516770346	0.5420109516770346	0.5420109516770346	0.5420109516770346	0.5420109516770346	0.5420109516770346	0.5420109516770346	0.5420109516770346	0.5420109516770346	0.5420109516770346	0.5420109516770346	0.5420109516770346	0.5420109516770346	0.5420109516770346	0.5420109516770346	0.5420109516770346	0.5420109516770346	0.5420109516770346
0.031252087751647464	0.02898598713072777	0.019406275754367878	0.03123733252628306	0.0413554487241419	0.04014545362007469	0.029893631214604262	0.034443092321482016	0.03558770298601331	0.047646623262003855	0.045215003694824285	0.03193453033167484	0.043858570056065214	0.04108592146748789	0.04601748670139581	0.024983619796169348	0.03904380384021061	0.04491392026834808	0.03879125090941772	0.032412685959850245	0.052785075786566715	0.04259888087320848	0.04259888087320848	0.04259888087320848	0.04259888087320848	0.04259888087320848	0.04259888087320848	0.04259888087320848	0.04259888087320848	0.04259888087320848	0.04259888087320848	0.04259888087320848	0.04259888087320848	0.04259888087320848	0.04259888087320848	0.04259888087320848	0.04259888087320848	0.04259888087320848	0.04259888087320848	0.04259888087320848	0.04259888087320848	0.04259888087320848	0.04259888087320848	0.04259888087320848	0.04259888087320848	0.04259888087320848	0.04259888087320848	0.04259888087320848	0.04259888087320848	0.04259888087320848
0.03127365917901178	0.024142980472146983	0.029372446572260867	0.03421749768151278	0.030569484053971925	0.03551269723510206	0.028208923969474373	0.026729817958136864	0.025834600650590237	0.03649527986825292	0.018925509033368815	0.031822949232538957	0.032460696159393426	0.02698272243851142	0.038118700622597514	0.036680863286598406	0.028765712331582104	0.02586865280702597	0.019185863621819885	0.02634603192075304	0.04580167766667129	0.02333727342631916	0.03456947554649522	0.03456947554649522	0.03456947554649522	0.03456947554649522	0.03456947554649522	0.03456947554649522	0.03456947554649522	0.03456947554649522	0.03456947554649522	0.03456947554649522	0.03456947554649522	0.03456947554649522	0.03456947554649522	0.03456947554649522	0.03456947554649522	0.03456947554649522	0.03456947554649522	0.03456947554649522	0.03456947554649522	0.03456947554649522	0.03456947554649522	0.03456947554649522	0.03456947554649522	0.03456947554649522	0.03456947554649522	0.03456947554649522	0.03456947554649522	0.03456947554649522
0.045248890990489794	0.04408341940228819	0.035170677799184126	0.0312604445827213	0.044897265335760515	0.028722448935665515	0.03484982035618113	0.04841935731190182	0.025094194982208294	0.04410960830219346	0.0366950893907716	0.030876208620824016	0.03336739206782398	0.03300568214176762	0.028432771652776953	0.04958640094072569	0.030498635084768667	0.04220242377876838	0.04442248488739323	0.0397622581810301	0.03938528864023123	0.029460517156534593	0.03442290289838291	0.03442290289838291	0.03442290289838291	0.03442290289838291	0.03442290289838291	0.03442290289838291	0.03442290289838291	0.03442290289838291	0.03442290289838291	0.03442290289838291	0.03442290289838291	0.03442290289838291	0.03442290289838291	0.03442290289838291	0.03442290289838291	0.03442290289838291	0.03442290289838291	0.03442290289838291	0.03442290289838291	0.03442290289838291	0.03442290289838291	0.03442290289838291	0.03442290289838291	0.03442290289838291	0.03442290289838291	0.03442290289838291	0.03442290289838291	0.03442290289838291
0.031662678454710394	0.030541740144886285	0.03499554967465822	0.022812908651004604	0.029253439912670803	0.04156730990498427	0.026600391926905553	0.024758463246856918	0.025514505479741788	0.027852089678547236	0.030603240835630725	0.03231813791343133	0.03026290486105458	0.019494683351644334	0.035733943611704455	0.040192337633647615	0.02094308078420469	0.03909543138757981	0.040450011560681204	0.0397727214741305	0.0397727214741305	0.0397727214741305	0.0397727214741305	0.0397727214741305	0.0397727214741305	0.0397727214741305	0.0397727214741305	0.0397727214741305	0.0397727214741305	0.0397727214741305	0.0397727214741305	0.0397727214741305	0.0397727214741305	0.0397727214741305	0.0397727214741305	0.0397727214741305	0.0397727214741305	0.0397727214741305	0.0397727214741305	0.0397727214741305	0.0397727214741305	0.0397727214741305	0.0397727214741305	0.0397727214741305	0.0397727214741305	0.0397727214741305	0.0397727214741305	0.0397727214741305	0.0397727214741305	0.0397727214741305
[truncated: 6 more columns]
