# Supplementary material for: Neuronal tuning aligns dynamically with object and texture manifolds across the visual hierarchy
Source: Nat Neurosci. 2026 Mar 10;29(4):864–75. doi: 10.1038/s41593-026-02207-1 (PMC13061647; doi:10.1038/s41593-026-02207-1)
Supplement: Supplementary file 10 — Attribution data for time windows 5, 10, 20, 25 and 50 ms, for panel b. Time window specific evolution trajectory of time windows 10, 20, 25 and 50 ms, for panel c. [file 41593_2026_2207_MOESM10_ESM.zip › ExtendedFig4_Source_data/FigureExtended4C_src_normresp_wdw_0-20_DeePSim_sem.csv]

0	1	2	3	4	5	6	7	8	9	10	11	12	13	14	15	16	17	18	19	20	21	22	23	24	25	26	27	28	29	30	31	32	33	34	35	36	37	38	39	40	41	42	43	44	45	46	47	48	49
0.026971592113053548	0.03715751616929681	0.043890411078571924	0.041011305232342976	0.039132020860368544	0.030154882143996906	0.03433700178156167	0.0440388337455693	0.024487451915200072	0.03342664017742133	0.029739222838334863	0.041750873427566504	0.022165302159653084	0.0369739706546726	0.03623471044778893	0.023308875202493504	0.03882152997683066	0.03159702626668042	0.027239947400800595	0.030890107624079455	0.030674269365775275	0.029537847475460694	0.04240271031424198	0.03082944469241435	0.03221129973422093	0.031908854981084096	0.04848549872129024	0.02631910534700008	0.0322973543392895	0.031091970620075154	0.0315675980579817	0.03516063016825763	0.03405441408619368	0.03858780862313445	0.03599523416846622	0.02371149867775185	0.0291424026384395	0.02998853068841151	0.032394717625100815	0.03230736924233806	0.021463300738722782	0.03319255758089505	0.02370946046028278	0.030058696394643983	0.033998976367104326	0.020598418869598054	0.031985504491831816	0.02629196168071493	0.02629196168071493	0.02629196168071493
0.04035355637547055	0.052276272392705436	0.053088525084204426	0.04301664664638302	0.041368833886211404	0.04539261672761331	0.028906743657088937	0.04171216127613851	0.03432137343654181	0.04540305169342368	0.045744737999900455	0.054809729568979365	0.05021796624119058	0.04778516893742731	0.04515364612408382	0.04593812891510415	0.047619488310087256	0.04952271648370619	0.05666585461505	0.050704686971070716	0.04701590176091636	0.053429978640180516	0.04322140425740082	0.04773016329156443	0.047607721500299086	0.048712671695768234	0.03883717298206065	0.04134427468604174	0.038256040405355816	0.049475698648804786	0.04577905935822727	0.05663428395602824	0.06992608025989011	0.04763173156472364	0.038744332229210976	0.04318803189696731	0.04318803189696731	0.04318803189696731	0.04318803189696731	0.04318803189696731	0.04318803189696731	0.04318803189696731	0.04318803189696731	0.04318803189696731	0.04318803189696731	0.04318803189696731	0.04318803189696731	0.04318803189696731	0.04318803189696731	0.04318803189696731
0.059461938805044204	0.026917082878970967	0.03613870385637959	0.03799008583780676	0.043847306493835184	0.0206974291034182	0.040810126723105	0.03819116655391548	0.03336406111541483	0.05042839419301412	0.029711334941078447	0.026707010686665804	0.025645026714351763	0.02154225565923515	0.04101504466620989	0.04936538294066893	0.05411057314620876	0.0668951952538239	0.05995662083858889	0.0374314157507325	0.01776058302086638	0.061086439172370485	0.04202015345703708	0.018049431247016263	0.044986722275561046	0.04638937985776774	0.03825691548016418	0.06117368133697559	0.04916190562298827	0.021333282066901618	0.04945938122899466	0.022210508400250496	0.07233375222718207	0.04727213031371628	0.04727213031371628	0.04727213031371628	0.04727213031371628	0.04727213031371628	0.04727213031371628	0.04727213031371628	0.04727213031371628	0.04727213031371628	0.04727213031371628	0.04727213031371628	0.04727213031371628	0.04727213031371628	0.04727213031371628	0.04727213031371628	0.04727213031371628	0.04727213031371628
0.05993734315961941	0.04456257776171199	0.03069286750974801	0.03149502330712308	0.03493320987792592	0.030752047210847275	0.033331332468669504	0.04255049852701553	0.02997011613653929	0.034372610126050474	0.03369819593746456	0.03050177435465694	0.03509159313173455	0.04417508551507441	0.026590232829994193	0.034144291681957165	0.02635727882466608	0.02836932278153263	0.03476134326376792	0.0299662093624885	0.03182170811936342	0.03331869750590087	0.025482270878048358	0.0365431458113182	0.027282413581263036	0.024611220182396476	0.02263404529859905	0.031148011338284425	0.020486425932650328	0.02762388494879038	0.024558481672873157	0.03499876392414016	0.023048479459777622	0.0287758093361345	0.032375463991927984	0.03904632426930448	0.03164562705945583	0.03214462999420178	0.031895128526828805	0.031895128526828805	0.031895128526828805	0.031895128526828805	0.031895128526828805	0.031895128526828805	0.031895128526828805	0.031895128526828805	0.031895128526828805	0.031895128526828805	0.031895128526828805	0.031895128526828805
0.05085029149622213	0.04341831865805588	0.05018648152377916	0.037140742772944726	0.04770590766160741	0.045122314391213496	0.03279726635330844	0.03706616823124164	0.044537887055013096	0.046665568407393845	0.040463914855441305	0.042813151203134094	0.03532073821790794	0.04125886386360102	0.04191577179869414	0.041918460419748976	0.05225648184852452	0.03936944586775713	0.0408100360054996	0.05157438660315957	0.060227328253571626	0.0353240061454276	0.05430317476924947	0.0453038526031403	0.03780455535523261	0.04380909046044229	0.048531664571897636	0.04104516009991982	0.054376662521410164	0.037371542583474096	0.04587410255244213	0.04587410255244213	0.04587410255244213	0.04587410255244213	0.04587410255244213	0.04587410255244213	0.04587410255244213	0.04587410255244213	0.04587410255244213	0.04587410255244213	0.04587410255244213	0.04587410255244213	0.04587410255244213	0.04587410255244213	0.04587410255244213	0.04587410255244213	0.04587410255244213	0.04587410255244213	0.04587410255244213	0.04587410255244213
0.07693417455948101	0.09022130334362008	0.06940604714143378	0.07580801419743029	0.10239215546761059	0.10179054651747492	0.09899114730166741	0.07427912316917896	0.09042210643781634	0.08306782480482239	0.08092531979262695	0.09567022304496256	0.0763088351865239	0.0992328511935874	0.09623540908883584	0.11020104882878944	0.09523304641800523	0.09923493705726814	0.07891015220805138	0.08533276911051915	0.059779959215047446	0.08921697712277488	0.06938715618785878	0.06522500860826907	0.09753808091144678	0.07811382805961095	0.06150974067768086	0.07719260942360649	0.0639040735179675	0.0746974501085774	0.09338438519420712	0.0869615362232109	0.10398913439925687	0.09576408936208793	0.11395982202118887	0.08827756418458513	0.0828663095891418	0.10827209725716203	0.11556764968428707	0.09603594896898218	0.10580179932663462	0.10580179932663462	0.10580179932663462	0.10580179932663462	0.10580179932663462	0.10580179932663462	0.10580179932663462	0.10580179932663462	0.10580179932663462	0.10580179932663462
0.08604293597663738	0.08138192727780606	0.08457018404513449	0.06341971928933655	0.07855008257832818	0.07023676187174206	0.05698029594307773	0.05861103057577773	0.0739973678773321	0.07894046410198287	0.08189753539914656	0.08043271308998005	0.0924743289481724	0.06103097774446292	0.06805016240243042	0.06354032710934923	0.07236355353248881	0.07406845495031149	0.08023440974785354	0.08113907358032206	0.0680570653021755	0.0599304304165535	0.06974158137907085	0.0781482570910379	0.07859997884509337	0.05073655415948868	0.06466826650229103	0.06466826650229103	0.06466826650229103	0.06466826650229103	0.06466826650229103	0.06466826650229103	0.06466826650229103	0.06466826650229103	0.06466826650229103	0.06466826650229103	0.06466826650229103	0.06466826650229103	0.06466826650229103	0.06466826650229103	0.06466826650229103	0.06466826650229103	0.06466826650229103	0.06466826650229103	0.06466826650229103	0.06466826650229103	0.06466826650229103	0.06466826650229103	0.06466826650229103	0.06466826650229103
0.03905576621025095	0.037633748556684235	0.033742938918339745	0.02597798379727823	0.02994334990115173	0.03815357111351864	0.03440875491050491	0.028079442896882943	0.02860654450942333	0.03905211100625026	0.034257597996842755	0.03854607137370623	0.031071603451604573	0.035956541442054	0.031479082886532804	0.040212683339344496	0.0377003245774352	0.03707206194793684	0.03675946550849135	0.035207312353641704	0.044192579652467125	0.038585173193212835	0.03488817714563702	0.03186117295013142	0.03257011956348275	0.033302321267613594	0.042655565545611736	0.03797894340661266	0.03797894340661266	0.03797894340661266	0.03797894340661266	0.03797894340661266	0.03797894340661266	0.03797894340661266	0.03797894340661266	0.03797894340661266	0.03797894340661266	0.03797894340661266	0.03797894340661266	0.03797894340661266	0.03797894340661266	0.03797894340661266	0.03797894340661266	0.03797894340661266	0.03797894340661266	0.03797894340661266	0.03797894340661266	0.03797894340661266	0.03797894340661266	0.03797894340661266
0.04023474570868558	0.024903522926447083	0.04122497006335866	0.042290406081380814	0.025936691011905023	0.03386293283687279	0.023610747727189695	0.0345602681710783	0.02236824268454444	0.03560337807174567	0.03388766816736007	0.04076734680425011	0.03039307078838441	0.032642887803222054	0.03150616271613044	0.041034926852096545	0.021651949493139748	0.03489216106723041	0.037475715024612645	0.03862997548631758	0.03856345552840874	0.02654951246010899	0.02258442942112956	0.027834605030415353	0.04274355154588511	0.025886226919748647	0.039525187811395135	0.02409289574134772	0.04005864837845793	0.035090494353626586	0.02504979666990199	0.028988302968383967	0.03185303817360445	0.04638171159683441	0.03911737488521943	0.03911737488521943	0.03911737488521943	0.03911737488521943	0.03911737488521943	0.03911737488521943	0.03911737488521943	0.03911737488521943	0.03911737488521943	0.03911737488521943	0.03911737488521943	0.03911737488521943	0.03911737488521943	0.03911737488521943	0.03911737488521943	0.03911737488521943
0.04147597660027157	0.05107779372466952	0.0703347537838634	0.05520402058516709	0.043572237036622524	0.029150743526544814	0.04253609493244868	0.04295263998251131	0.06642803849333484	0.0667004391056594	0.04293242819009261	0.05876199238445605	0.04431590524521296	0.07564378440859776	0.04891117112915254	0.06862139209306145	0.03783860021131228	0.03317507809611306	0.046097728380425675	0.06251466908367276	0.0904080652405185	0.0578456961679661	0.07502976970060644	0.03396213628583108	0.05379077339260005	0.05931266405325014	0.07063120817805282	0.0907874244421417	0.0873978876192689	0.041972719036081914	0.04069380804419066	0.049553272841654956	0.052006978786203695	0.05078012581392933	0.05078012581392933	0.05078012581392933	0.05078012581392933	0.05078012581392933	0.05078012581392933	0.05078012581392933	0.05078012581392933	0.05078012581392933	0.05078012581392933	0.05078012581392933	0.05078012581392933	0.05078012581392933	0.05078012581392933	0.05078012581392933	0.05078012581392933	0.05078012581392933
0.06198269210857952	0.04799523087048008	0.04252039945843262	0.046034104179556175	0.04997373332445594	0.04593910546088265	0.03234612825580395	0.05157920248708513	0.034214895424521836	0.050741054028084785	0.04229329842765535	0.0488577358444428	0.05267432060803563	0.038622076246509915	0.049082161231180116	0.037909530496119954	0.04672882363686265	0.05211408295170546	0.05770505036330567	0.04642228912485875	0.05315270056904028	0.051274412881730694	0.04600292390972597	0.0518957045752661	0.05429913341624275	0.04810401978771537	0.054475225517074705	0.05081144512189065	0.05262559065329516	0.057422611193689556	0.05128708755027713	0.054354849371983344	0.054354849371983344	0.054354849371983344	0.054354849371983344	0.054354849371983344	0.054354849371983344	0.054354849371983344	0.054354849371983344	0.054354849371983344	0.054354849371983344	0.054354849371983344	0.054354849371983344	0.054354849371983344	0.054354849371983344	0.054354849371983344	0.054354849371983344	0.054354849371983344	0.054354849371983344	0.054354849371983344
0.032467645659703996	0.03276497291367026	0.03576845043867354	0.03202517144010332	0.03501922605087169	0.03441702893892379	0.03764192987283783	0.04195634647274429	0.03681178084420546	0.04349658959719653	0.03412489891944051	0.031759755919631254	0.033447196327871666	0.04332040438263478	0.03747907930897466	0.046852661266697	0.03908515037032183	0.0448993986638286	0.03490713784896096	0.03920063012522924	0.035159833552985326	0.03781013473409271	0.041980259461292475	0.04377180279605386	0.046831527948214643	0.04087297162958207	0.04755899815820129	0.05014154149359823	0.046124855434054625	0.046824884349075044	0.04625942265085859	0.046542153499966814	0.046542153499966814	0.046542153499966814	0.046542153499966814	0.046542153499966814	0.046542153499966814	0.046542153499966814	0.046542153499966814	0.046542153499966814	0.046542153499966814	0.046542153499966814	0.046542153499966814	0.046542153499966814	0.046542153499966814	0.046542153499966814	0.046542153499966814	0.046542153499966814	0.046542153499966814	0.046542153499966814
0.06635808845807784	0.0418417528572173	0.04730605964412319	0.04281863883125158	0.04836743370488439	0.044745251932635635	0.04478017220131461	0.046258563290086464	0.039542783571281735	0.04286764494092877	0.05475202899962075	0.05418953800323779	0.06396047298651376	0.03795006002173989	0.04198532797725122	0.04152307984979367	0.04577496854173056	0.04837602212174626	0.03521621971694519	0.049552208464935535	0.0457617062050436	0.04729364619894817	0.04345434989977668	0.04149368494572671	0.056773759013945393	0.05390952120570706	0.04956454323225055	0.03933310092248967	0.04725405821074967	0.037424382860922714	0.035276762171973425	0.03635057251644807	0.03635057251644807	0.03635057251644807	0.03635057251644807	0.03635057251644807	0.03635057251644807	0.03635057251644807	0.03635057251644807	0.03635057251644807	0.03635057251644807	0.03635057251644807	0.03635057251644807	0.03635057251644807	0.03635057251644807	0.03635057251644807	0.03635057251644807	0.03635057251644807	0.03635057251644807	0.03635057251644807
0.05671776592042679	0.045340429786189115	0.06136022564019458	0.068986778846884	0.04688546507472125	0.0436361841056494	0.039416442037052406	0.04842152578348961	0.048400454131044136	0.0473835903303419	0.04702469553607213	0.040263932351762524	0.04052348720252858	0.04089698682267242	0.05400708113929988	0.05017106353403194	0.04464405100582744	0.06943585018345308	0.04472909466795072	0.053223450663432086	0.04962956797287586	0.05235682332543625	0.06966739454069633	0.05598934762345742	0.062464706111354865	0.058567276595210396	0.04784409316329929	0.07535350229968535	0.05888647981444306	0.05138173973945133	0.058431005610734485	0.060418867828754705	0.05942493671974459	0.05942493671974459	0.05942493671974459	0.05942493671974459	0.05942493671974459	0.05942493671974459	0.05942493671974459	0.05942493671974459	0.05942493671974459	0.05942493671974459	0.05942493671974459	0.05942493671974459	0.05942493671974459	0.05942493671974459	0.05942493671974459	0.05942493671974459	0.05942493671974459	0.05942493671974459
0.038850448931337114	0.03737322769280795	0.04123249446029476	0.04463876645544752	0.03356612004592133	0.03361574921311117	0.032689614988088214	0.03719672976502264	0.048408603339902094	0.03656346977051779	0.037527207222516484	0.036812008890345	0.06489049948516713	0.039602551971499506	0.0316035252263239	0.032411264732094186	0.044274869462501504	0.027376745773027213	0.03507436785800578	0.04683340347424297	0.03211555674184711	0.03446310100190682	0.022959457302358297	0.03659977139313472	0.03500967541347054	0.046728088230440584	0.02022047009049425	0.032055768323610484	0.03211477016580703	0.03587341999379077	0.0339940950797989	0.0339940950797989	0.0339940950797989	0.0339940950797989	0.0339940950797989	0.0339940950797989	0.0339940950797989	0.0339940950797989	0.0339940950797989	0.0339940950797989	0.0339940950797989	0.0339940950797989	0.0339940950797989	0.0339940950797989	0.0339940950797989	0.0339940950797989	0.0339940950797989	0.0339940950797989	0.0339940950797989	0.0339940950797989
0.051698038692756645	0.04937400995588095	0.045342240007149155	0.04426911995652934	0.03185875938223163	0.0537768863991014	0.04020069814281292	0.03925202688003383	0.030764158676270238	0.03429612751822462	0.03589036842089639	0.023826942784399185	0.04216253019048161	0.03213671727647153	0.028252416106524573	0.048330663791834386	0.04015824134437207	0.029727792369577878	0.03517870243085859	0.0379742060574049	0.03649773584646442	0.048988595031942764	0.03247245952161319	0.04073052727677798	0.04073052727677798	0.04073052727677798	0.04073052727677798	0.04073052727677798	0.04073052727677798	0.04073052727677798	0.04073052727677798	0.04073052727677798	0.04073052727677798	0.04073052727677798	0.04073052727677798	0.04073052727677798	0.04073052727677798	0.04073052727677798	0.04073052727677798	0.04073052727677798	0.04073052727677798	0.04073052727677798	0.04073052727677798	0.04073052727677798	0.04073052727677798	0.04073052727677798	0.04073052727677798	0.04073052727677798	0.04073052727677798	0.04073052727677798
0.04170972010282597	0.04216064790456685	0.03232578209918356	0.04009934136879086	0.03746832141138373	0.043897079030582445	0.034376941286841	0.045936789637848155	0.028520178845513725	0.031074116981598822	0.030012112955047264	0.027263857767457253	0.02787658016907624	0.045164937231645656	0.039737870294680754	0.03758443911434829	0.03098452772912707	0.04221827923840779	0.03196167206827936	0.040528912416758024	0.03963953982087271	0.03883677298946527	0.03710182551426286	0.03796929925186407	0.03796929925186407	0.03796929925186407	0.03796929925186407	0.03796929925186407	0.03796929925186407	0.03796929925186407	0.03796929925186407	0.03796929925186407	0.03796929925186407	0.03796929925186407	0.03796929925186407	0.03796929925186407	0.03796929925186407	0.03796929925186407	0.03796929925186407	0.03796929925186407	0.03796929925186407	0.03796929925186407	0.03796929925186407	0.03796929925186407	0.03796929925186407	0.03796929925186407	0.03796929925186407	0.03796929925186407	0.03796929925186407	0.03796929925186407
0.09882208201876344	0.10482227518869806	0.0832016186823531	0.07937001743353131	0.10822255698230193	0.0641186377794894	0.06862809010109665	0.06903834017528158	0.07115202741609683	0.07420295970311969	0.08982195560530043	0.06639916369118021	0.08190555263048524	0.084988734547559	0.08299672440289976	0.08398348879497818	0.10070538615280537	0.08037051870845446	0.07693518260904554	0.08450468752586576	0.09169226254150091	0.07503455766897976	0.08031170146263217	0.0781304237818606	0.10456939717174933	0.07355865547656988	0.09374200787357204	0.08529222331606973	0.07587523040526009	0.06477501756674911	0.0703251239860046	0.0703251239860046	0.0703251239860046	0.0703251239860046	0.0703251239860046	0.0703251239860046	0.0703251239860046	0.0703251239860046	0.0703251239860046	0.0703251239860046	0.0703251239860046	0.0703251239860046	0.0703251239860046	0.0703251239860046	0.0703251239860046	0.0703251239860046	0.0703251239860046	0.0703251239860046	0.0703251239860046	0.0703251239860046
0.04887050554598692	0.05033616821672287	0.054457223906025816	0.04660325928131481	0.04262419115205363	0.03440329910926432	0.04446868530500609	0.03867611261834658	0.036274991128137785	0.030227749800804758	0.04753418742939815	0.04093200036285892	0.03059369228098762	0.040603195761131555	0.03474066173796865	0.024552533903718865	0.03615215036413033	0.03899145910859731	0.03534490809869229	0.036211420886917214	0.032689069701266504	0.024760785030276768	0.023468637902037858	0.035312861156820564	0.03118270452091736	0.04002835788213507	0.04024489010619477	0.05142299657783223	0.040224437421987405	0.05384394650744706	0.03549724760475157	0.0374020135560923	0.03644963058042194	0.03644963058042194	0.03644963058042194	0.03644963058042194	0.03644963058042194	0.03644963058042194	0.03644963058042194	0.03644963058042194	0.03644963058042194	0.03644963058042194	0.03644963058042194	0.03644963058042194	0.03644963058042194	0.03644963058042194	0.03644963058042194	0.03644963058042194	0.03644963058042194	0.03644963058042194
0.08029007466684195	0.04649326574782887	0.05733809060009375	0.05557726061301544	0.04998178032913687	0.050447192791037695	0.05867104682683704	0.046083137980877764	0.043097285399967995	0.06321029495314023	0.04527450169440465	0.052887333160507644	0.05631503619889028	0.057104018538458444	0.05939316861912095	0.04836855129605241	0.052138001007976595	0.0470945526424595	0.06631162354633527	0.04635122897378093	0.05965575424677564	0.059619153717494634	0.06493555588494274	0.048295790897653644	0.0564919056423364	0.05409553549445343	0.05801730635123306	0.05031866282897155	0.05654988898354325	0.07562552046748632	0.04743535829473681	0.05540077087456032	0.07377171131214336	0.07083364024993884	0.07763453442364178	0.07423408733679031	0.07423408733679031	0.07423408733679031	0.07423408733679031	0.07423408733679031	0.07423408733679031	0.07423408733679031	0.07423408733679031	0.07423408733679031	0.07423408733679031	0.07423408733679031	0.07423408733679031	0.07423408733679031	0.07423408733679031	0.07423408733679031
0.06464754796278875	0.03274811435166751	0.044817595220462476	0.04182012968264541	0.04005499644681223	0.04168859266678444	0.03385923209196265	0.04533080727659445	0.03857490794076519	0.03394040085988101	0.027905707515047607	0.03620345823961738	0.0336693122963695	0.033277399948138844	0.03545419944571933	0.0339299575438154	0.04551660216353176	0.04715306547104537	0.04109503704253652	0.042177428623713785	0.05393133059067277	0.04206096361391507	0.03969007794953694	0.04430852980946948	0.027426890568899354	0.03030013397485536	0.04324040511577586	0.04561180993751141	0.04442610752664363	0.04442610752664363	0.04442610752664363	0.04442610752664363	0.04442610752664363	0.04442610752664363	0.04442610752664363	0.04442610752664363	0.04442610752664363	0.04442610752664363	0.04442610752664363	0.04442610752664363	0.04442610752664363	0.04442610752664363	0.04442610752664363	0.04442610752664363	0.04442610752664363	0.04442610752664363	0.04442610752664363	0.04442610752664363	0.04442610752664363	0.04442610752664363
0.03835066005869164	0.04763337736917419	0.04687140269180828	0.026938630992345024	0.03267740720983669	0.036684864770276715	0.03104908518290192	0.03845193517101236	0.03580529971656958	0.05138475209063101	0.026874753733308835	0.0508513527701472	0.02471938287160133	0.024712679088535496	0.03842734978149114	0.04414637702058294	0.03845293195836642	0.026656990599228263	0.04133597012593408	0.03902081118086974	0.022631778314079396	0.011006490255861132	0.03370399065820231	0.03673198441117985	0.04795048593110117	0.0340130754421982	0.04131597835932328	0.029992259608681016	0.05885774080709731	0.04442500020788916	0.04442500020788916	0.04442500020788916	0.04442500020788916	0.04442500020788916	0.04442500020788916	0.04442500020788916	0.04442500020788916	0.04442500020788916	0.04442500020788916	0.04442500020788916	0.04442500020788916	0.04442500020788916	0.04442500020788916	0.04442500020788916	0.04442500020788916	0.04442500020788916	0.04442500020788916	0.04442500020788916	0.04442500020788916	0.04442500020788916
0.04400257075548631	0.04982785299449598	0.041231981987869926	0.04108757926519121	0.038237921451521696	0.047828980503818154	0.03612861943315042	0.038995229559945443	0.044725973095701	0.040037449518478666	0.03831400056155591	0.03731169591902796	0.034848266135062464	0.03464384149090633	0.02993147552121633	0.05116485093256457	0.029804882844158952	0.042987111538265545	0.04618796406437537	0.02781182528688211	0.03443586222553599	0.0370437891345478	0.03589674886754304	0.035475254906204005	0.03133266202446443	0.03874576020366063	0.035039211114062524	0.035039211114062524	0.035039211114062524	0.035039211114062524	0.035039211114062524	0.035039211114062524	0.035039211114062524	0.035039211114062524	0.035039211114062524	0.035039211114062524	0.035039211114062524	0.035039211114062524	0.035039211114062524	0.035039211114062524	0.035039211114062524	0.035039211114062524	0.035039211114062524	0.035039211114062524	0.035039211114062524	0.035039211114062524	0.035039211114062524	0.035039211114062524	0.035039211114062524	0.035039211114062524
0.042629983873444625	0.028474991839848376	0.03652918384632121	0.04339427946975586	0.04097828848983648	0.04041476608449814	0.0449340726246838	0.030652943230745387	0.04139033511865832	0.04617765226023609	0.03432207410475619	0.0403117485470987	0.044661781304008115	0.0318656206720434	0.033507517778021606	0.03926800801279174	0.03448678356501479	0.027234715418437288	0.030049189140696084	0.0332179052540929	0.03916873502084261	0.039777588573312164	0.03947316179707738	0.03947316179707738	0.03947316179707738	0.03947316179707738	0.03947316179707738	0.03947316179707738	0.03947316179707738	0.03947316179707738	0.03947316179707738	0.03947316179707738	0.03947316179707738	0.03947316179707738	0.03947316179707738	0.03947316179707738	0.03947316179707738	0.03947316179707738	0.03947316179707738	0.03947316179707738	0.03947316179707738	0.03947316179707738	0.03947316179707738	0.03947316179707738	0.03947316179707738	0.03947316179707738	0.03947316179707738	0.03947316179707738	0.03947316179707738	0.03947316179707738
0.02266662966643582	0.03455708219781059	0.0346075669884875	0.03333874106228633	0.03743593322171344	0.02488918697778933	0.0463606346922414	0.03997413055919313	0.029365323829681836	0.04108776431505116	0.03582992304829102	0.035105725279520765	0.03923100421559695	0.03581423899818744	0.035272181648059425	0.029171351624175057	0.03516029581426323	0.04000070439105246	0.040831054995034324	0.03247177615954616	0.03005237687738492	0.033042127373291694	0.03400308529945315	0.04073814094319113	0.029833032242589583	0.03201760727118464	0.03719433114887833	0.03460596921003148	0.03460596921003148	0.03460596921003148	0.03460596921003148	0.03460596921003148	0.03460596921003148	0.03460596921003148	0.03460596921003148	0.03460596921003148	0.03460596921003148	0.03460596921003148	0.03460596921003148	0.03460596921003148	0.03460596921003148	0.03460596921003148	0.03460596921003148	0.03460596921003148	0.03460596921003148	0.03460596921003148	0.03460596921003148	0.03460596921003148	0.03460596921003148	0.03460596921003148
0.08464465818977195	0.06475115262746961	0.08427481981787205	0.0789639881924999	0.07877450836839268	0.0686054268994703	0.07100076750261745	0.0801546471616343	0.06409595943133993	0.08246585973132924	0.06224245098236425	0.06534571369901744	0.07589054224831666	0.07631674468838548	0.05821244913461147	0.07072767057209657	0.0645544511451198	0.06765611075133153	0.07844403570856344	0.07532123268263513	0.07048572127051018	0.07939307510633813	0.07379300159163289	0.06957060129071428	0.06056770223593742	0.06589362000778783	0.053686107870311355	0.061198878353757286	0.07106866695488685	0.06613377265432206	0.06613377265432206	0.06613377265432206	0.06613377265432206	0.06613377265432206	0.06613377265432206	0.06613377265432206	0.06613377265432206	0.06613377265432206	0.06613377265432206	0.06613377265432206	0.06613377265432206	0.06613377265432206	0.06613377265432206	0.06613377265432206	0.06613377265432206	0.06613377265432206	0.06613377265432206	0.06613377265432206	0.06613377265432206	0.06613377265432206
0.06542716264869043	0.061202240338748846	0.07276816274675588	0.08196479615154749	0.06928518074808883	0.05342214119688821	0.07332607329974294	0.06526783047978144	0.07051254476314281	0.07444197717545184	0.059829801039553265	0.05578625925507429	0.05212822717154079	0.06835513613275869	0.06585035096331662	0.06303520156118136	0.07545318807944396	0.07153025084435283	0.07781367064928257	0.0586620890942228	0.08471813049926555	0.05914265408842366	0.06101197090695692	0.06113992423037039	0.0634884362711308	0.05622564419105677	0.06459801329787947	0.06953725094404589	0.08002414495072888	0.07199042177077011	0.06290470972086609	0.06142991108231285	0.06710991247084774	0.05636860837833597	0.06352169694126707	0.05795108469802967	0.06594621018932555	0.07109386976992443	0.06852003997962498	0.06852003997962498	0.06852003997962498	0.06852003997962498	0.06852003997962498	0.06852003997962498	0.06852003997962498	0.06852003997962498	0.06852003997962498	0.06852003997962498	0.06852003997962498	0.06852003997962498
0.009290294867757846	0.0	0.011616008478631144	0.02228051257624382	0.0	0.0	0.009014614325766274	0.0	0.0	0.032237671231168344	0.0	0.0	0.011616008478631144	0.0	0.00012767539375783634	0.027400753307833058	0.021289048290708868	0.021400017955813963	0.011487701281164314	0.010421421978632762	0.010421421978632762	0.0004415766202485238	0.011171833903343406	0.011616008478631144	0.027823279021661488	0.0011945864999983841	0.03658910403360514	0.006967108084568013	0.029713652185080607	0.0	0.0	0.013016306242672799	0.010421421978632762	0.0	0.006967721150818386	0.010421421978632762	0.003631454878788958	0.0	0.01045918963563487	0.0004415766202485238	0.01757766403148345	0.0	0.008788832015741726	0.008788832015741726	0.008788832015741726	0.008788832015741726	0.008788832015741726	0.008788832015741726	0.008788832015741726	0.008788832015741726
0.04112478470014002	0.04878310426353537	0.034591432236755246	0.04429263212095256	0.026927869485572936	0.03845913395948031	0.04328343343122726	0.034842365380583995	0.03807184688751144	0.025956335892140296	0.02303932569040275	0.03891016462458498	0.04757552887922286	0.03525989095046773	0.0355624330237653	0.043299057447122674	0.050560066927282536	0.031221011704447407	0.0402382793249115	0.02824943428201161	0.04118861220808847	0.03634677173287293	0.02809260795437246	0.03287509949976326	0.02693425474681903	0.028554715217759374	0.030962130873863274	0.03810583439810758	0.03453398263598543	0.03453398263598543	0.03453398263598543	0.03453398263598543	0.03453398263598543	0.03453398263598543	0.03453398263598543	0.03453398263598543	0.03453398263598543	0.03453398263598543	0.03453398263598543	0.03453398263598543	0.03453398263598543	0.03453398263598543	0.03453398263598543	0.03453398263598543	0.03453398263598543	0.03453398263598543	0.03453398263598543	0.03453398263598543	0.03453398263598543	0.03453398263598543
0.06416616155376925	0.05045621451492019	0.055852577639444595	0.060441244910640304	0.043433275674573876	0.05519078069774037	0.05306935855889862	0.05702265954970755	0.0694761207956867	0.05528619543742599	0.05299750515801031	0.05768193707893529	0.057782464004462776	0.04341780456511177	0.04561695235625782	0.049618269372334656	0.06122731665889849	0.06540538010860002	0.05448399522026864	0.0543942747210926	0.05107371553997877	0.06127284548234435	0.05366593895788741	0.04698148176606139	0.04569020799586393	0.04633584488096266	0.04633584488096266	0.04633584488096266	0.04633584488096266	0.04633584488096266	0.04633584488096266	0.04633584488096266	0.04633584488096266	0.04633584488096266	0.04633584488096266	0.04633584488096266	0.04633584488096266	0.04633584488096266	0.04633584488096266	0.04633584488096266	0.04633584488096266	0.04633584488096266	0.04633584488096266	0.04633584488096266	0.04633584488096266	0.04633584488096266	0.04633584488096266	0.04633584488096266	0.04633584488096266	0.04633584488096266
0.04366529579308204	0.028810411797309105	0.0416228879185856	0.04299653769854059	0.034132363171200344	0.04131483747712283	0.03691765995557677	0.029132524337319637	0.038804878643240934	0.034200751369269526	0.03923015647832819	0.03719113000876725	0.037003994709827695	0.038966502959307835	0.031805057344717724	0.033931310643086236	0.03853184390717966	0.041315488109977774	0.036684729816594534	0.027517308665927564	0.02932978423201325	0.02842354644897041	0.02842354644897041	0.02842354644897041	0.02842354644897041	0.02842354644897041	0.02842354644897041	0.02842354644897041	0.02842354644897041	0.02842354644897041	0.02842354644897041	0.02842354644897041	0.02842354644897041	0.02842354644897041	0.02842354644897041	0.02842354644897041	0.02842354644897041	0.02842354644897041	0.02842354644897041	0.02842354644897041	0.02842354644897041	0.02842354644897041	0.02842354644897041	0.02842354644897041	0.02842354644897041	0.02842354644897041	0.02842354644897041	0.02842354644897041	0.02842354644897041	0.02842354644897041
0.028140509988328653	0.039479145888524546	0.017851910370084562	0.029193266162287436	0.022926034913528105	0.023164534665268004	0.037792939037857715	0.03145450963756585	0.030297949476189485	0.03126796982062818	0.029400869913627177	0.029445718333312193	0.034142850369821745	0.03386876307153417	0.024629587778714858	0.030611886441496046	0.027113169965932164	0.02774176023810737	0.03127018716160691	0.023119644860059033	0.02469760465160833	0.028751389136133596	0.024151318415192694	0.026451353775663145	0.026451353775663145	0.026451353775663145	0.026451353775663145	0.026451353775663145	0.026451353775663145	0.026451353775663145	0.026451353775663145	0.026451353775663145	0.026451353775663145	0.026451353775663145	0.026451353775663145	0.026451353775663145	0.026451353775663145	0.026451353775663145	0.026451353775663145	0.026451353775663145	0.026451353775663145	0.026451353775663145	0.026451353775663145	0.026451353775663145	0.026451353775663145	0.026451353775663145	0.026451353775663145	0.026451353775663145	0.026451353775663145	0.026451353775663145
0.051208111211107694	0.03196658668537141	0.0350398537143865	0.04000038527941603	0.032293068436303224	0.032021245534698484	0.04011013571439649	0.03041235188006232	0.044047498387128216	0.047490664714640425	0.034501971337556926	0.04972022318853954	0.04881584370315406	0.04816065300819992	0.05587369706783136	0.05245120368491944	0.02225133604492158	0.02284192397643612	0.026469941855653267	0.022007331154339442	0.01877224870683467	0.020389789930587054	0.020389789930587054	0.020389789930587054	0.020389789930587054	0.020389789930587054	0.020389789930587054	0.020389789930587054	0.020389789930587054	0.020389789930587054	0.020389789930587054	0.020389789930587054	0.020389789930587054	0.020389789930587054	0.020389789930587054	0.020389789930587054	0.020389789930587054	0.020389789930587054	0.020389789930587054	0.020389789930587054	0.020389789930587054	0.020389789930587054	0.020389789930587054	0.020389789930587054	0.020389789930587054	0.020389789930587054	0.020389789930587054	0.020389789930587054	0.020389789930587054	0.020389789930587054
0.05808657562076884	0.03469796931043967	0.050618000323170945	0.04515839926640004	0.04772046018556004	0.04434176547990327	0.04978907822808773	0.03540452651758762	0.04813695681321667	0.043953062786910885	0.040603249328204985	0.044000871481957145	0.040238146787623746	0.04391003459199058	0.05111040676903895	0.047916760706188895	0.04304949035782666	0.03701680964679599	0.06484932575173981	0.05255416034212959	0.04676451734604763	0.05542515759677616	0.053285907712320287	0.0490577243882194	0.04247240769363998	0.04576506604092968	0.04576506604092968	0.04576506604092968	0.04576506604092968	0.04576506604092968	0.04576506604092968	0.04576506604092968	0.04576506604092968	0.04576506604092968	0.04576506604092968	0.04576506604092968	0.04576506604092968	0.04576506604092968	0.04576506604092968	0.04576506604092968	0.04576506604092968	0.04576506604092968	0.04576506604092968	0.04576506604092968	0.04576506604092968	0.04576506604092968	0.04576506604092968	0.04576506604092968	0.04576506604092968	0.04576506604092968
0.0585138358537823	0.06474291520134236	0.0711273327121289	0.05608382654764813	0.0661652602452176	0.050824808694539404	0.057243989514816566	0.0661642639905616	0.059229076346499425	0.0673738408739494	0.06847156233535877	0.06732560931740383	0.057583790614240696	0.07028634086790944	0.06730488012415196	0.06777196725954328	0.05634203320531423	0.06790148369538912	0.06058976928848027	0.07456210410478249	0.06757593669663138	0.06757593669663138	0.06757593669663138	0.06757593669663138	0.06757593669663138	0.06757593669663138	0.06757593669663138	0.06757593669663138	0.06757593669663138	0.06757593669663138	0.06757593669663138	0.06757593669663138	0.06757593669663138	0.06757593669663138	0.06757593669663138	0.06757593669663138	0.06757593669663138	0.06757593669663138	0.06757593669663138	0.06757593669663138	0.06757593669663138	0.06757593669663138	0.06757593669663138	0.06757593669663138	0.06757593669663138	0.06757593669663138	0.06757593669663138	0.06757593669663138	0.06757593669663138	0.06757593669663138
0.03719308694480598	0.04278605583438026	0.03684805797353753	0.03032256967892224	0.037562924678163356	0.03693288865982635	0.04174610615887723	0.04477500825842497	0.04253484519340296	0.044872195162394296	0.02985275029768051	0.027921841159929524	0.035995745745007426	0.03917437618411136	0.042329740004257266	0.04238704683442164	0.041601568361705414	0.0294999472163552	0.049009129894081134	0.03763958214761913	0.03017714012997091	0.03480519345883151	0.03249116679440121	0.03249116679440121	0.03249116679440121	0.03249116679440121	0.03249116679440121	0.03249116679440121	0.03249116679440121	0.03249116679440121	0.03249116679440121	0.03249116679440121	0.03249116679440121	0.03249116679440121	0.03249116679440121	0.03249116679440121	0.03249116679440121	0.03249116679440121	0.03249116679440121	0.03249116679440121	0.03249116679440121	0.03249116679440121	0.03249116679440121	0.03249116679440121	0.03249116679440121	0.03249116679440121	0.03249116679440121	0.03249116679440121	0.03249116679440121	0.03249116679440121
0.04660180067553497	0.04520422783979721	0.04501853406330067	0.043529075742374496	0.05466052117990626	0.03593961127074943	0.028178670862378165	0.043642138452324064	0.049218854612916	0.029552233086243974	0.04487161061498908	0.04649732937247006	0.03842462329244674	0.04311511221443569	0.035386046145047007	0.039785508323230905	0.03402874579964217	0.04165441432032065	0.042491039784739316	0.046911503435360664	0.044701271610049984	0.044701271610049984	0.044701271610049984	0.044701271610049984	0.044701271610049984	0.044701271610049984	0.044701271610049984	0.044701271610049984	0.044701271610049984	0.044701271610049984	0.044701271610049984	0.044701271610049984	0.044701271610049984	0.044701271610049984	0.044701271610049984	0.044701271610049984	0.044701271610049984	0.044701271610049984	0.044701271610049984	0.044701271610049984	0.044701271610049984	0.044701271610049984	0.044701271610049984	0.044701271610049984	0.044701271610049984	0.044701271610049984	0.044701271610049984	0.044701271610049984	0.044701271610049984	0.044701271610049984
0.045885744071373295	0.04836281352949588	0.05029334522149267	0.04578955859160913	0.04907426769423105	0.03472281800790703	0.022382045700787268	0.06536335184049408	0.028881997580838325	0.04925690646711274	0.04732774177708423	0.0425050549633289	0.06925998763323084	0.05335515792611018	0.058916207689949	0.04736981375962097	0.03728046013499435	0.04510012603243241	0.02920905665753876	0.05238985552279843	0.03333138981619745	0.03590798108871084	0.0618274138090124	0.04783003745874911	0.032336688061397285	0.052724426407860125	0.03755434799575931	0.06072605758083464	0.03559256077656126	0.052539954834924775	0.024524479530036905	0.04766319259746677	0.046391293929266095	0.04558204917953579	0.03561780362779016	0.04059992640366297	0.04059992640366297	0.04059992640366297	0.04059992640366297	0.04059992640366297	0.04059992640366297	0.04059992640366297	0.04059992640366297	0.04059992640366297	0.04059992640366297	0.04059992640366297	0.04059992640366297	0.04059992640366297	0.04059992640366297	0.04059992640366297
0.053022820345264295	0.036605384142185685	0.04654636912549318	0.04394478547406398	0.03254557529907737	0.046677803598015086	0.041321842663809207	0.04926818299928416	0.046447073675134454	0.0393512559266381	0.04291616897339468	0.03334080346266126	0.04148794430608445	0.03508077029470787	0.03542572252877952	0.046090042557330915	0.04075788254305522	0.04075788254305522	0.04075788254305522	0.04075788254305522	0.04075788254305522	0.04075788254305522	0.04075788254305522	0.04075788254305522	0.04075788254305522	0.04075788254305522	0.04075788254305522	0.04075788254305522	0.04075788254305522	0.04075788254305522	0.04075788254305522	0.04075788254305522	0.04075788254305522	0.04075788254305522	0.04075788254305522	0.04075788254305522	0.04075788254305522	0.04075788254305522	0.04075788254305522	0.04075788254305522	0.04075788254305522	0.04075788254305522	0.04075788254305522	0.04075788254305522	0.04075788254305522	0.04075788254305522	0.04075788254305522	0.04075788254305522	0.04075788254305522	0.04075788254305522
0.05071094017460539	0.04270125150794348	0.045651486867992704	0.035085300054078436	0.039040019386231924	0.03868875897487094	0.042529902116254174	0.045217063482980754	0.052519021920567885	0.04306253680162655	0.05025786974966543	0.041894607374897586	0.03557965250900381	0.046484379199012306	0.03788459813563325	0.04266083609455688	0.04067717747386631	0.05019645061687945	0.0450709550354938	0.05679610568647191	0.038107381074769776	0.03558311129364916	0.03033756366203938	0.03282004636885433	0.031578805015446854	0.031578805015446854	0.031578805015446854	0.031578805015446854	0.031578805015446854	0.031578805015446854	0.031578805015446854	0.031578805015446854	0.031578805015446854	0.031578805015446854	0.031578805015446854	0.031578805015446854	0.031578805015446854	0.031578805015446854	0.031578805015446854	0.031578805015446854	0.031578805015446854	0.031578805015446854	0.031578805015446854	0.031578805015446854	0.031578805015446854	0.031578805015446854	0.031578805015446854	0.031578805015446854	0.031578805015446854	0.031578805015446854
0.08230456821191146	0.06816535017518406	0.060484171841897964	0.0942657885967865	0.09742092415550928	0.07749445927670531	0.07918477912483321	0.06847344631208942	0.07737746619793372	0.06521818356593453	0.06587297307171705	0.06871123686703044	0.07960972696815485	0.08300793170474668	0.07944508375755954	0.059403646908210386	0.07815826443152353	0.056785102891265093	0.0674716836613943	0.0674716836613943	0.0674716836613943	0.0674716836613943	0.0674716836613943	0.0674716836613943	0.0674716836613943	0.0674716836613943	0.0674716836613943	0.0674716836613943	0.0674716836613943	0.0674716836613943	0.0674716836613943	0.0674716836613943	0.0674716836613943	0.0674716836613943	0.0674716836613943	0.0674716836613943	0.0674716836613943	0.0674716836613943	0.0674716836613943	0.0674716836613943	0.0674716836613943	0.0674716836613943	0.0674716836613943	0.0674716836613943	0.0674716836613943	0.0674716836613943	0.0674716836613943	0.0674716836613943	0.0674716836613943	0.0674716836613943
0.04039023700707388	0.04029104490181949	0.031000075186297937	0.03297893775287897	0.03632154172764313	0.05168321678222377	0.03896237932549602	0.04276595858754185	0.04708275066309771	0.033612357135332685	0.034495508837922954	0.0361156882794122	0.030552617816943458	0.05104078143405944	0.03595664879641175	0.04256522292584461	0.033287010729533904	0.02753731080916836	0.0447886085853298	0.044194950790489955	0.04001989508770344	0.0421074229390967	0.0421074229390967	0.0421074229390967	0.0421074229390967	0.0421074229390967	0.0421074229390967	0.0421074229390967	0.0421074229390967	0.0421074229390967	0.0421074229390967	0.0421074229390967	0.0421074229390967	0.0421074229390967	0.0421074229390967	0.0421074229390967	0.0421074229390967	0.0421074229390967	0.0421074229390967	0.0421074229390967	0.0421074229390967	0.0421074229390967	0.0421074229390967	0.0421074229390967	0.0421074229390967	0.0421074229390967	0.0421074229390967	0.0421074229390967	0.0421074229390967	0.0421074229390967
0.04019206238240844	0.044820417633678486	0.04518825773148884	0.045246117711810384	0.05083680838199751	0.06777528863215129	0.03708027070597012	0.04341243698153935	0.042275770003487895	0.04741203977244904	0.044843904887968467	0.044843904887968467	0.044843904887968467	0.044843904887968467	0.044843904887968467	0.044843904887968467	0.044843904887968467	0.044843904887968467	0.044843904887968467	0.044843904887968467	0.044843904887968467	0.044843904887968467	0.044843904887968467	0.044843904887968467	0.044843904887968467	0.044843904887968467	0.044843904887968467	0.044843904887968467	0.044843904887968467	0.044843904887968467	0.044843904887968467	0.044843904887968467	0.044843904887968467	0.044843904887968467	0.044843904887968467	0.044843904887968467	0.044843904887968467	0.044843904887968467	0.044843904887968467	0.044843904887968467	0.044843904887968467	0.044843904887968467	0.044843904887968467	0.044843904887968467	0.044843904887968467	0.044843904887968467	0.044843904887968467	0.044843904887968467	0.044843904887968467	0.044843904887968467
0.046522744356170286	0.04163523117605463	0.04251349096633447	0.041173702165878526	0.034556460226361115	0.0399531128194703	0.03205401892693085	0.03909356195849155	0.04131161797463567	0.05496566536766228	0.03419461714965025	0.022860964161374495	0.030243685425404714	0.04765531326213919	0.040075930180362464	0.04766830932473794	0.03615391470111064	0.08725207981899516	0.0617029972600529	0.0617029972600529	0.0617029972600529	0.0617029972600529	0.0617029972600529	0.0617029972600529	0.0617029972600529	0.0617029972600529	0.0617029972600529	0.0617029972600529	0.0617029972600529	0.0617029972600529	0.0617029972600529	0.0617029972600529	0.0617029972600529	0.0617029972600529	0.0617029972600529	0.0617029972600529	0.0617029972600529	0.0617029972600529	0.0617029972600529	0.0617029972600529	0.0617029972600529	0.0617029972600529	0.0617029972600529	0.0617029972600529	0.0617029972600529	0.0617029972600529	0.0617029972600529	0.0617029972600529	0.0617029972600529	0.0617029972600529
0.08322334632358194	0.041042810046602804	0.0630849162319809	0.08851892231852274	0.06627904406315571	0.0396922333253887	0.0376044508182119	0.04451336109658148	0.06751361028664099	0.057011081253171114	0.039926633696633254	0.06047359673390148	0.06860785959744777	0.05771708196895108	0.059103061142141075	0.04948965667346989	0.07913250064143114	0.023715857649287252	0.043769280211629076	0.07850481124389971	0.038050909257035505	0.07664656732270267	0.06203854855028066	0.0669546248294019	0.06544450241328771	0.06731301158739579	0.05746516559067942	0.03707399575964631	0.06611435198905166	0.054219258552869465	0.06985728130631713	0.06203826992959329	0.06203826992959329	0.06203826992959329	0.06203826992959329	0.06203826992959329	0.06203826992959329	0.06203826992959329	0.06203826992959329	0.06203826992959329	0.06203826992959329	0.06203826992959329	0.06203826992959329	0.06203826992959329	0.06203826992959329	0.06203826992959329	0.06203826992959329	0.06203826992959329	0.06203826992959329	0.06203826992959329
0.057509379435306665	0.04434305363473596	0.036727325642687644	0.04526021879212901	0.034129542728094646	0.04258891097712452	0.03336628652408651	0.03194780155356899	0.028114805808183027	0.0371434598747809	0.03666993989016046	0.029798304133054506	0.03963384793246978	0.0374229072281097	0.04501770711786482	0.0489166890322831	0.029979306613877627	0.03520679159404691	0.030833086529825533	0.0385399467690334	0.04246002632790669	0.029366797196085547	0.034052414767878736	0.02738461098187203	0.030718512874875384	0.030718512874875384	0.030718512874875384	0.030718512874875384	0.030718512874875384	0.030718512874875384	0.030718512874875384	0.030718512874875384	0.030718512874875384	0.030718512874875384	0.030718512874875384	0.030718512874875384	0.030718512874875384	0.030718512874875384	0.030718512874875384	0.030718512874875384	0.030718512874875384	0.030718512874875384	0.030718512874875384	0.030718512874875384	0.030718512874875384	0.030718512874875384	0.030718512874875384	0.030718512874875384	0.030718512874875384	0.030718512874875384
0.08178063482210174	0.05223001978421211	0.04188674286273989	0.061687475100579064	0.06505613218943429	0.04677762104317997	0.0582845984679968	0.05081958156557495	0.058582689564309794	0.06736738874756365	0.05025956714565858	0.05881347794661111	0.05881347794661111	0.05881347794661111	0.05881347794661111	0.05881347794661111	0.05881347794661111	0.05881347794661111	0.05881347794661111	0.05881347794661111	0.05881347794661111	0.05881347794661111	0.05881347794661111	0.05881347794661111	0.05881347794661111	0.05881347794661111	0.05881347794661111	0.05881347794661111	0.05881347794661111	0.05881347794661111	0.05881347794661111	0.05881347794661111	0.05881347794661111	0.05881347794661111	0.05881347794661111	0.05881347794661111	0.05881347794661111	0.05881347794661111	0.05881347794661111	0.05881347794661111	0.05881347794661111	0.05881347794661111	0.05881347794661111	0.05881347794661111	0.05881347794661111	0.05881347794661111	0.05881347794661111	0.05881347794661111	0.05881347794661111	0.05881347794661111
0.09460307951587321	0.0871241849830852	0.0760469733058066	0.08857917715567704	0.08147499751474942	0.08331657414844154	0.07975079416254648	0.07271817376165576	0.0852775842777141	0.10054331140724601	0.10458368936131883	0.08333706332623078	0.06437373794025332	0.07972030170534386	0.09132693990955705	0.08289324986202423	0.08373644391806519	0.09984067904266722	0.09178856148036621	0.09178856148036621	0.09178856148036621	0.09178856148036621	0.09178856148036621	0.09178856148036621	0.09178856148036621	0.09178856148036621	0.09178856148036621	0.09178856148036621	0.09178856148036621	0.09178856148036621	0.09178856148036621	0.09178856148036621	0.09178856148036621	0.09178856148036621	0.09178856148036621	0.09178856148036621	0.09178856148036621	0.09178856148036621	0.09178856148036621	0.09178856148036621	0.09178856148036621	0.09178856148036621	0.09178856148036621	0.09178856148036621	0.09178856148036621	0.09178856148036621	0.09178856148036621	0.09178856148036621	0.09178856148036621	0.09178856148036621
0.048429090764074124	0.04532988523062563	0.0861382982649941	0.06543602857515035	0.057341254596705624	0.04874970938945003	0.04210695422860785	0.05232474211899472	0.07409306618254713	0.04427838621096879	0.05225319123870207	0.050045210527707114	0.04454871707019054	0.04634943357557565	0.05156709148444932	0.04895826253001249	0.04895826253001249	0.04895826253001249	0.04895826253001249	0.04895826253001249	0.04895826253001249	0.04895826253001249	0.04895826253001249	0.04895826253001249	0.04895826253001249	0.04895826253001249	0.04895826253001249	0.04895826253001249	0.04895826253001249	0.04895826253001249	0.04895826253001249	0.04895826253001249	0.04895826253001249	0.04895826253001249	0.04895826253001249	0.04895826253001249	0.04895826253001249	0.04895826253001249	0.04895826253001249	0.04895826253001249	0.04895826253001249	0.04895826253001249	0.04895826253001249	0.04895826253001249	0.04895826253001249	0.04895826253001249	0.04895826253001249	0.04895826253001249	0.04895826253001249	0.04895826253001249
0.05968601726800187	0.05052506260095434	0.03683068985466748	0.039299459904890664	0.04073075616164841	0.027543595483174685	0.0474316923616668	0.05077377903103401	0.0295320171068917	0.036464646310759616	0.027138436317094103	0.03842177801364469	0.04367131853734911	0.07240970653287111	0.04489763758190268	0.012056679712419473	0.04164481795830863	0.07736828712282096	0.04617683809458707	0.057945958417420194	0.03657626551499861	0.07467529114207863	0.03470102539554257	0.030590432662147143	0.06164837278170671	0.07027944890226023	0.026526555162952093	0.04270082641932698	0.03461369079113954	0.03461369079113954	0.03461369079113954	0.03461369079113954	0.03461369079113954	0.03461369079113954	0.03461369079113954	0.03461369079113954	0.03461369079113954	0.03461369079113954	0.03461369079113954	0.03461369079113954	0.03461369079113954	0.03461369079113954	0.03461369079113954	0.03461369079113954	0.03461369079113954	0.03461369079113954	0.03461369079113954	0.03461369079113954	0.03461369079113954	0.03461369079113954
0.041349393590333156	0.04469091414553783	0.04368956851773754	0.04103002328246653	0.04222308662182427	0.0350252111634441	0.04310093941860212	0.0300039356770977	0.058838395599315176	0.039009286341591565	0.02732808553446502	0.04723128807853404	0.03649072634160525	0.03884429268727848	0.03867172409440481	0.03695821606061241	0.050475149506870286	0.03993860214786716	0.043368116756335444	0.046967168187651176	0.0420211646619062	0.02984363204241456	0.05544933548318101	0.04264648376279779	0.04264648376279779	0.04264648376279779	0.04264648376279779	0.04264648376279779	0.04264648376279779	0.04264648376279779	0.04264648376279779	0.04264648376279779	0.04264648376279779	0.04264648376279779	0.04264648376279779	0.04264648376279779	0.04264648376279779	0.04264648376279779	0.04264648376279779	0.04264648376279779	0.04264648376279779	0.04264648376279779	0.04264648376279779	0.04264648376279779	0.04264648376279779	0.04264648376279779	0.04264648376279779	0.04264648376279779	0.04264648376279779	0.04264648376279779
0.059338226424610736	0.04299934984352594	0.05050220428405878	0.06161116364256174	0.05230451793736395	0.065745259473935	0.052556753599306005	0.056786774285666	0.04784330805823271	0.062433766751448676	0.055189141456205786	0.04750268768148443	0.049476664294056755	0.04318583413697927	0.04789678533724035	0.045073465638855906	0.05900609886214223	0.0574671090266079	0.043782975238435176	0.04135090156327239	0.04870438238265255	0.045027641972962475	0.045027641972962475	0.045027641972962475	0.045027641972962475	0.045027641972962475	0.045027641972962475	0.045027641972962475	0.045027641972962475	0.045027641972962475	0.045027641972962475	0.045027641972962475	0.045027641972962475	0.045027641972962475	0.045027641972962475	0.045027641972962475	0.045027641972962475	0.045027641972962475	0.045027641972962475	0.045027641972962475	0.045027641972962475	0.045027641972962475	0.045027641972962475	0.045027641972962475	0.045027641972962475	0.045027641972962475	0.045027641972962475	0.045027641972962475	0.045027641972962475	0.045027641972962475
0.04277431719396237	0.04109850868695409	0.05156800564237434	0.04782591602786861	0.04775675215935335	0.050890352409927675	0.0538257754745132	0.04391875712681888	0.05185669125416875	0.03542391983474948	0.058112900174761714	0.062227471889492784	0.03910150093738389	0.045689180492513026	0.06045704484653676	0.08788801701036196	0.051749113279810084	0.05721442669929411	0.05448176998955209	0.05448176998955209	0.05448176998955209	0.05448176998955209	0.05448176998955209	0.05448176998955209	0.05448176998955209	0.05448176998955209	0.05448176998955209	0.05448176998955209	0.05448176998955209	0.05448176998955209	0.05448176998955209	0.05448176998955209	0.05448176998955209	0.05448176998955209	0.05448176998955209	0.05448176998955209	0.05448176998955209	0.05448176998955209	0.05448176998955209	0.05448176998955209	0.05448176998955209	0.05448176998955209	0.05448176998955209	0.05448176998955209	0.05448176998955209	0.05448176998955209	0.05448176998955209	0.05448176998955209	0.05448176998955209	0.05448176998955209
0.03357766962263408	0.03453683158974406	0.043812888552804165	0.036357128443499885	0.02554564392893386	0.04129612990030853	0.041353895791133716	0.03528292886902605	0.0362170629939908	0.028409856248083537	0.040376964724622336	0.050309455490496265	0.032962663531809176	0.049523725635348424	0.04052183901612672	0.033878229790894686	0.04547205156414159	0.04455580070056266	0.0337561216755634	0.03434036207832181	0.0340482418769426	0.0340482418769426	0.0340482418769426	0.0340482418769426	0.0340482418769426	0.0340482418769426	0.0340482418769426	0.0340482418769426	0.0340482418769426	0.0340482418769426	0.0340482418769426	0.0340482418769426	0.0340482418769426	0.0340482418769426	0.0340482418769426	0.0340482418769426	0.0340482418769426	0.0340482418769426	0.0340482418769426	0.0340482418769426	0.0340482418769426	0.0340482418769426	0.0340482418769426	0.0340482418769426	0.0340482418769426	0.0340482418769426	0.0340482418769426	0.0340482418769426	0.0340482418769426	0.0340482418769426
0.0	0.0	0.0	0.0	0.0	0.0	0.0	0.0	0.0	0.0	0.01017120306473416	0.0	0.027243125247040686	0.0	0.0	0.0	0.0	0.0	0.0	0.0	0.0	0.0	0.0046707192973785274	0.0	0.0046707192973785274	0.0	0.0	0.0	0.0	0.0	0.0	0.0	0.0	0.0	0.0	0.040746766133545456	0.0	0.06311289475344377	0.0	0.0	0.00010074487954357591	5.0372439771787954e-05	5.0372439771787954e-05	5.0372439771787954e-05	5.0372439771787954e-05	5.0372439771787954e-05	5.0372439771787954e-05	5.0372439771787954e-05	5.0372439771787954e-05	5.0372439771787954e-05
0.04665635856114056	0.0	0.04917708255169815	0.036207711026301596	0.07261156926882048	0.0005128154788763022	0.04665635856114056	0.06938742705792032	0.036207711026301596	0.0017736176040532262	0.09598217921282641	0.10491848576169995	0.16794987122739966	0.0017730682721502783	0.10951632703571973	0.09882931909223597	0.08390132899848686	0.05285043243785061	0.052067868886787994	0.10764688412625174	0.08650718261667456	0.12427449063181902	0.004798124603537694	0.06483445350418408	0.08940805019967402	0.06412183656735516	0.11200115055969224	0.06540310221094109	0.06440691004314136	0.046652904494928434	0.07803158862141937	0.16327193818729993	0.0716014726744147	0.09131465053619656	0.041120937652546284	0.06529379231480756	0.11048632410287061	0.06607909061347433	0.10813734901630777	0.08150338394145792	0.10972947425518918	0.08977455178147324	0.08680375132316509	0.07366625019365233	0.09418850842913347	0.06543928570550087	0.07981389706731716	0.07981389706731716	0.07981389706731716	0.07981389706731716
0.07294733065565705	0.050980638926166895	0.05316078175385754	0.048410510750811764	0.052480059076880345	0.05661434624466754	0.04748118961986209	0.049577120939382525	0.04160430574556958	0.04011734879011268	0.06152791958285618	0.055634084209224124	0.05462828276044341	0.03707328712973276	0.04958055061381316	0.0466227425436018	0.06981369888873358	0.043060351318604646	0.052970730002497045	0.04724844833388041	0.05149917276381846	0.05777900746587302	0.04547899253669708	0.04797573351849968	0.056900844790225995	0.04996388858752408	0.05260790682842791	0.04424743302380157	0.045492897050776714	0.05188809316667145	0.05738185794258256	0.03857959961976859	0.04058970148164723	0.056800505641669344	0.05260957007151956	0.038935280275627975	0.03733845943154324	0.04525621645378822	0.0503646816492999	0.05564294832785975	0.05805878563614834	0.05685086698200404	0.05685086698200404	0.05685086698200404	0.05685086698200404	0.05685086698200404	0.05685086698200404	0.05685086698200404	0.05685086698200404	0.05685086698200404
0.036788454767297814	0.035169468919905036	0.035028397792741875	0.03558244974656309	0.045330894314286344	0.04279566125687002	0.044820129774605054	0.02848352584416014	0.025114521007973102	0.047982303356066916	0.03237852894861186	0.03716094982305244	0.036966926558177904	0.035487995219949706	0.036503934304979724	0.048446823221937114	0.0356179583003618	0.02665572624272052	0.044852310284987255	0.02863267490493203	0.03301328502730454	0.036295858412255265	0.041674698546749364	0.03487844625736017	0.04000266009946548	0.030981594053160325	0.029945913028074395	0.024060556347270876	0.02821976992847781	0.022130965551700587	0.034944765520589546	0.024976853409423214	0.04094957784956028	0.03943120578014026	0.04502667771128852	0.024363272553110875	0.026746960137460505	0.034766950334615326	0.023426265205087383	0.01927017374271498	0.040492886324166866	0.0390815016840394	0.020055236667196916	0.03362182421555079	0.032371985344729994	0.03313614217467351	0.03275406375970175	0.03275406375970175	0.03275406375970175	0.03275406375970175
0.057079159743549636	0.0867471269259669	0.12542301384600912	0.14277938713692984	0.07820630828007585	0.10379741315865816	0.12262304616953211	0.09402286281537425	0.08001037553121507	0.13076498854128457	0.08979119715024036	0.09780948452722488	0.08022445853220374	0.06352072198164681	0.08918892046094204	0.08219204849948082	0.06908127330801787	0.09614382352616811	0.1094589503646096	0.05944708341258038	0.09310762915571011	0.0946731369017538	0.10209906761751039	0.07127207850318433	0.08301116630394356	0.10229077901724765	0.08098233334233579	0.09556826404546787	0.10221357192084354	0.08794134849047798	0.11935968920167432	0.06917776770834345	0.07492006401770032	0.12302434561910484	0.05669317931582635	0.06503726292602216	0.10726369124164443	0.08273223135559163	0.060074393964200765	0.12326139122079154	0.10148637784895889	0.09576830607705118	0.11661734462774198	0.10619282535239657	0.10619282535239657	0.10619282535239657	0.10619282535239657	0.10619282535239657	0.10619282535239657	0.10619282535239657
0.05917783308839835	0.04142209364082388	0.06426632772631062	0.06854107240768499	0.04948409322353984	0.06357494114257688	0.059709488585534556	0.05094179975962863	0.06088290009293226	0.04494249686127211	0.04783953655379185	0.05214526188380426	0.049992399218798056	0.049992399218798056	0.049992399218798056	0.049992399218798056	0.049992399218798056	0.049992399218798056	0.049992399218798056	0.049992399218798056	0.049992399218798056	0.049992399218798056	0.049992399218798056	0.049992399218798056	0.049992399218798056	0.049992399218798056	0.049992399218798056	0.049992399218798056	0.049992399218798056	0.049992399218798056	0.049992399218798056	0.049992399218798056	0.049992399218798056	0.049992399218798056	0.049992399218798056	0.049992399218798056	0.049992399218798056	0.049992399218798056	0.049992399218798056	0.049992399218798056	0.049992399218798056	0.049992399218798056	0.049992399218798056	0.049992399218798056	0.049992399218798056	0.049992399218798056	0.049992399218798056	0.049992399218798056	0.049992399218798056	0.049992399218798056
0.059871752569361524	0.05459243450985282	0.05509739399474021	0.04500852701777486	0.07806118996308167	0.05227152971584384	0.03192287270606834	0.037257069232841084	0.04256575505575494	0.040681544207731346	0.07208238625233127	0.06153938767121524	0.05674795672798866	0.06049078735153074	0.05314491662511247	0.06949185419459018	0.027548796718695354	0.07863926950342837	0.047814597172971235	0.04629181357527491	0.05902887952743454	0.05334184515676749	0.04490671214500997	0.03771215310109272	0.051705405745162795	0.04980119611924579	0.06136354714400986	0.057697241157708475	0.06153043504758017	0.05511377861312225	0.06185064936899391	0.07186242900488614	0.0659263004414727	0.05075324802978934	0.042426101087244386	0.07155050383499126	0.04395835433443436	0.06395986078628875	0.05250250236970459	0.051877325334023235	0.06480237272510857	0.058339849029565904	0.058339849029565904	0.058339849029565904	0.058339849029565904	0.058339849029565904	0.058339849029565904	0.058339849029565904	0.058339849029565904	0.058339849029565904
0.046719688027068565	0.03707913182911097	0.0408941299768078	0.038128125167407954	0.03776089898192416	0.0280845911795442	0.03406456344950647	0.040010799123219795	0.03994971096237843	0.037353828137929916	0.04202265667447535	0.04557716974807569	0.04205423544937412	0.04222629841371008	0.034384997634734196	0.049287700960079874	0.03694040854892385	0.042036895309689244	0.04494522251936467	0.03663267083196003	0.04725305360387512	0.04504884617486555	0.04075318058854053	0.044418529999914635	0.058766981225394845	0.0355905719962182	0.04847964248373642	0.04894119038023913	0.033957979291115936	0.04715924238923566	0.040207703547500126	0.04150075553057668	0.036962174044982726	0.03986032321594846	0.04541064482565762	0.04384664887233569	0.05626364269908236	0.04809575045142934	0.04540089693123561	0.042471944155446015	0.03455704000127203	0.03993159825175728	0.031252442378361285	0.03758322002704393	0.03679821677716222	0.03719071840210307	0.03719071840210307	0.03719071840210307	0.03719071840210307	0.03719071840210307
0.10425210370586095	0.0	0.0	0.17681734333720273	0.0	0.08033542170423906	0.0	0.0014720532548272037	0.0	0.0	0.00029707980671399254	0.0	0.0	0.0	0.0	0.0	0.1339285714011739	0.0	0.1339285714011739	0.0	0.0	0.13363149159445992	0.0	0.029993177362557796	0.0	0.0	0.0	0.0	0.0	0.0	0.0	0.08033542170423906	0.0	0.0	0.0	0.0014720532548272037	0.0	0.0	0.0	0.0	0.0	0.0	0.0	0.0	0.0	0.0	0.0	0.0	0.0	0.0
0.07999712012464766	0.049268926029837935	0.11320565728137087	0.07057891602654752	0.026933370141780044	0.06191687986031913	0.09583004054715938	0.05074211466415228	0.05770815018452329	0.05861956500342704	0.05241597421816786	0.056357571267762564	0.05372918954016362	0.04356987905814833	0.07398296786974319	0.05034003960273386	0.07131806545804183	0.05394393997130391	0.03922733457122131	0.061661966795872616	0.05545094810185846	0.07446679078277024	0.0542343483447328	0.03751682401989401	0.053865869081726615	0.0656799734979617	0.06290956643327623	0.06179031960320506	0.043454295506905286	0.033991008548323445	0.04804566395327219	0.06879390291424811	0.056902721519188224	0.05388448732478168	0.03387715747913616	0.060769962159622944	0.038349776875408234	0.03878145280618322	0.044667442009006283	0.03575932869330192	0.055196430197237314	0.08306247428122072	0.06038228532749722	0.07172237980435897	0.07172237980435897	0.07172237980435897	0.07172237980435897	0.07172237980435897	0.07172237980435897	0.07172237980435897
0.08367717276975377	0.07387318660892726	0.07730280548286723	0.07010998777217685	0.06514566351619491	0.07361586983738953	0.057448710623732385	0.07392596360626358	0.05512030077891712	0.07055101314795727	0.07292613167430523	0.05932246752867106	0.05825886306854247	0.07221335737061925	0.06857201694920964	0.0690200878899574	0.059456154622072314	0.07471749021827956	0.06449936122109758	0.07919382899569309	0.06723305914614931	0.07424350910591859	0.07755375704277587	0.06112450091468919	0.05942669994418349	0.048809110404376785	0.06814145451589425	0.07283673359418606	0.05395622793288592	0.06049983853448181	0.06604699477828946	0.05877930602627575	0.07288923374369685	0.06347683018835856	0.06340529461338709	0.07945850056967779	0.06779200235246086	0.06017080822711885	0.07017178286517163	0.07758353653186799	0.07387765969851981	0.07387765969851981	0.07387765969851981	0.07387765969851981	0.07387765969851981	0.07387765969851981	0.07387765969851981	0.07387765969851981	0.07387765969851981	0.07387765969851981
0.07844744809317045	0.06045501335963243	0.08127961386549533	0.0695725684909175	0.06488518003662537	0.08127026704449203	0.08054837635704275	0.06882076933672725	0.0726425830300364	0.06621784984935163	0.09124075391584224	0.07267737566123973	0.07737137986950711	0.07876207936057172	0.07696895740598543	0.07565328014256699	0.04819645814804144	0.07058785225966	0.07605661934066059	0.057301607604767865	0.09091519250362319	0.09194228118346845	0.057272867134432956	0.07624270596890195	0.07137834392095957	0.07290871635063496	0.07858674815463691	0.03234208524632016	0.0705934715100748	0.0699163200970196	0.07007741676844752	0.0833356433745314	0.09574120640163207	0.06481132136804613	0.11492892494022666	0.06743628974083773	0.0604407261466188	0.056718542646875064	0.07749168820247085	0.0721866181959581	0.07908595829288839	0.07563628824442324	0.07563628824442324	0.07563628824442324	0.07563628824442324	0.07563628824442324	0.07563628824442324	0.07563628824442324	0.07563628824442324	0.07563628824442324
0.04587803656144712	0.036658654532474626	0.029948392174651565	0.027912809910512135	0.039093041619741926	0.058662561116015026	0.04105495101160938	0.03836083188362026	0.019854811749286962	0.026177744045716433	0.030666180825177122	0.02376836287850859	0.035290169486346494	0.02733673759093299	0.03258092381954461	0.02766541263955272	0.04488747540577125	0.0269275823213612	0.029336771558439074	0.029462807580398046	0.03158473738585396	0.04312913308333579	0.015510726351638566	0.02405024578166485	0.02900712632996427	0.040523057333143035	0.02643917381798951	0.03872896294247144	0.02361856630414631	0.018860416729775863	0.021002373888082255	0.02635003853800948	0.02145786458143015	0.05008412729637442	0.0295801657118595	0.03194545593770201	0.02366294970424492	0.03794137614352177	0.018485159822036627	0.040091531746983905	0.04868052047650812	0.026008045148946266	0.03288315170856171	0.030624166847797698	0.029043916057327732	0.033558746222751935	0.02967589904555963	0.024202607301653665	0.03632326369346612	0.03260888710357198
0.06929028270156812	0.19162847726656118	0.11138361853790776	0.13793647147377397	0.11376447197911012	0.18289656520678416	0.11256350676159174	0.06810674336834513	0.11449736027995257	0.10422444986092667	0.15781371582516987	0.11364875657137126	0.11437581088641664	0.19538931332100978	0.2100250527774715	0.14116848363662357	0.21494765402136892	0.22460614743154259	0.25339545155042564	0.1547789249448056	0.14678659476840306	0.13587248214535919	0.1716485880361624	0.00431896124473506	0.11382793520345817	0.15791589582954446	0.1651392136525925	0.21320846245279654	0.27665465158242136	0.14749230702119476	0.2713106679452738	0.11231822792819088	0.2160359843117154	0.1135758412197124	0.13884277436969783	0.1546401951165618	0.27551776909642006	0.25957162088092095	0.004320299345042077	0.12098004258863901	0.24674161953179077	0.17854313142636627	0.11364034292010852	0.15925133058636387	0.18993639856430009	0.0	0.07194013264745489	0.15778056651319464	0.18979607531470688	0.1304570211606805
0.12403708786690082	0.10237932293263072	0.07924609261478151	0.12160932750013727	0.07657943639144671	0.07536905373752655	0.08854443447706502	0.09071081270113283	0.09451325425997684	0.09194374064543222	0.0937795963537813	0.09386872123818998	0.07186323177828075	0.09841036799450904	0.08881243209823432	0.08095724365214438	0.09749944331305332	0.09686857939829116	0.09582381479060051	0.08888071266264366	0.08926261314971484	0.09986646539508261	0.1017608574958936	0.0780357757939069	0.10751431984128725	0.13171898117646777	0.08569520397519068	0.08464845698280672	0.05962201139142935	0.08817461953548644	0.07238197688074069	0.1194163191235819	0.10765768440200246	0.09624594600016467	0.08690397574261502	0.08592231295712506	0.08157325277446965	0.11542035071678672	0.09042036211315158	0.09170617172523769	0.11363237847617644	0.10131573072999502	0.0838918809013795	0.0823158575260689	0.10291630997733063	0.08639313782030265	0.06486536607956979	0.0851581044591211	0.10562597448002849	0.11094992189161221
0.044591276103248444	0.03341077878029134	0.04048755418219988	0.042448779979323545	0.039428298704981636	0.0409559121640243	0.04551231223544029	0.04206523941446819	0.030623691155912448	0.030840552266753262	0.04009609895535848	0.04484682859956942	0.038203881195249645	0.029263963401891864	0.04050111283111403	0.030778528346563184	0.047599957806409285	0.042690772087068105	0.030052525892283355	0.04290696335339016	0.04761629875795042	0.03132756977026599	0.04567409591265488	0.04302010172068799	0.048853070973487345	0.03355778125786507	0.046927356138718596	0.04645228337876698	0.04827473264399529	0.03529583121117428	0.042844124710382875	0.033483153335209515	0.03751099951382482	0.04314680387769291	0.03450406285479915	0.028618693880717284	0.040179638818084965	0.03936637171170628	0.04585157582321696	0.04687201240577099	0.03035093404413114	0.03624846690399516	0.03359215837804958	0.02671460310080377	0.04962056074729419	0.03833105553559887	0.036953008938567095	0.03983106102540262	0.04068516999422295	0.04476207829611353
0.06171482138138769	0.07192542290354946	0.05479166055993496	0.043417796882451176	0.054225144575613844	0.05917171629054031	0.06163214685476812	0.04319727437796555	0.06129934015647346	0.06803734606298895	0.06490094183033673	0.06954838380769077	0.07181342068832153	0.039312170705509734	0.05172090565311247	0.04256904278989685	0.033821196143608394	0.0618663701182019	0.039679567333620935	0.0651485167247142	0.0554269835869989	0.038507515243497194	0.06474089023503077	0.06392553056995533	0.04842400384780093	0.06434096346856592	0.056126966720903344	0.05860122132009742	0.056490060354197014	0.06138872644627793	0.05301131128335347	0.059499358008887615	0.050214777498050256	0.062250500074286785	0.05916585497077483	0.05749127288647401	0.0567334170908779	0.06377909934214268	0.06896173613653155	0.05304584093105225	0.05001917343074095	0.06518723739307228	0.05054105088048886	0.03908485668906313	0.05821169189997407	0.05662249020543742	0.047972011677908405	0.04015712952910114	0.05640294109702744	0.06333077463161513
0.06037662596804051	0.05513859490954137	0.05634227397273704	0.0681711910770087	0.06887054720026112	0.06480610419717772	0.05739561072123337	0.07868949023180624	0.05477807905820092	0.07600266814282164	0.04124453462545726	0.06596478938095213	0.05686680763527032	0.05678677601382842	0.056705161642012544	0.057038594494039724	0.07823635498528814	0.04556906233277418	0.04440537171340036	0.04820566859299809	0.05386600181234787	0.0516546879751538	0.06445511441813465	0.061941560182686116	0.05749276216759991	0.06358620357535474	0.05427279862123041	0.05017714717238183	0.05119744624174059	0.04945031908958612	0.04851910818151106	0.06633969804514825	0.055341967574423175	0.06853801634955485	0.05926089739568528	0.06250030568340784	0.058368614243139987	0.061244223699406734	0.08752105857468143	0.06200064019050407	0.06507952097767328	0.06779235107459795	0.05558843882756894	0.06169039495108345	0.06169039495108345	0.06169039495108345	0.06169039495108345	0.06169039495108345	0.06169039495108345	0.06169039495108345
0.06862787947108749	0.04831722548459659	0.06169358473651116	0.03800932782068742	0.07336618728453718	0.05672253817770102	0.06028762501361622	0.03878955171578629	0.04910828605480028	0.05450094795617322	0.04346975689901554	0.04898535242759437	0.04898535242759437	0.04898535242759437	0.04898535242759437	0.04898535242759437	0.04898535242759437	0.04898535242759437	0.04898535242759437	0.04898535242759437	0.04898535242759437	0.04898535242759437	0.04898535242759437	0.04898535242759437	0.04898535242759437	0.04898535242759437	0.04898535242759437	0.04898535242759437	0.04898535242759437	0.04898535242759437	0.04898535242759437	0.04898535242759437	0.04898535242759437	0.04898535242759437	0.04898535242759437	0.04898535242759437	0.04898535242759437	0.04898535242759437	0.04898535242759437	0.04898535242759437	0.04898535242759437	0.04898535242759437	0.04898535242759437	0.04898535242759437	0.04898535242759437	0.04898535242759437	0.04898535242759437	0.04898535242759437	0.04898535242759437	0.04898535242759437
0.08891489301750068	0.09002958062860414	0.08123569039773738	0.08702415204650694	0.07670517422481403	0.07819927607081496	0.0774522251478145	0.0774522251478145	0.0774522251478145	0.0774522251478145	0.0774522251478145	0.0774522251478145	0.0774522251478145	0.0774522251478145	0.0774522251478145	0.0774522251478145	0.0774522251478145	0.0774522251478145	0.0774522251478145	0.0774522251478145	0.0774522251478145	0.0774522251478145	0.0774522251478145	0.0774522251478145	0.0774522251478145	0.0774522251478145	0.0774522251478145	0.0774522251478145	0.0774522251478145	0.0774522251478145	0.0774522251478145	0.0774522251478145	0.0774522251478145	0.0774522251478145	0.0774522251478145	0.0774522251478145	0.0774522251478145	0.0774522251478145	0.0774522251478145	0.0774522251478145	0.0774522251478145	0.0774522251478145	0.0774522251478145	0.0774522251478145	0.0774522251478145	0.0774522251478145	0.0774522251478145	0.0774522251478145	0.0774522251478145	0.0774522251478145
0.0	0.07783122729098228	0.0	0.0	0.015271635231144368	0.00014976590233526895	0.06736722074927064	0.0007421015464945833	0.06677488510511133	0.08954311479589341	0.06751698665160591	0.0007421015464945833	0.002566623709842038	0.06677488510511131	0.06736722074927065	0.00014976590233526895	0.06630846379281657	0.06495036294176389	0.0007421015464945833	0.02701774486839445	0.0	0.0	0.06077417041482323	0.06495036294176387	0.06751698665160591	0.06751698665160591	0.0	0.0	0.09425134223012124	0.08439508770131918	0.0	0.0007421015464945833	0.09425202755809038	0.0	0.006943424750675121	0.06675997886299846	0.03685170180683679	0.03685170180683679	0.03685170180683679	0.03685170180683679	0.03685170180683679	0.03685170180683679	0.03685170180683679	0.03685170180683679	0.03685170180683679	0.03685170180683679	0.03685170180683679	0.03685170180683679	0.03685170180683679	0.03685170180683679
0.04132986967648826	0.04228627928530581	0.03728990309033763	0.03727281422348197	0.042709505978442586	0.03510891076479297	0.0491340570421262	0.0542513394277265	0.042247876076556216	0.03757044208262294	0.046405525730005885	0.0599472462633296	0.038413797511830335	0.0410743630414372	0.04454511543095312	0.038908139492465445	0.04362902826833991	0.039324476536368426	0.036823216436909084	0.029134381310885443	0.044423927656884625	0.029995704797497125	0.05071567390876489	0.045781165843044806	0.044025938805808594	0.04867459248309728	0.04328984707382485	0.04598221977846107	0.04598221977846107	0.04598221977846107	0.04598221977846107	0.04598221977846107	0.04598221977846107	0.04598221977846107	0.04598221977846107	0.04598221977846107	0.04598221977846107	0.04598221977846107	0.04598221977846107	0.04598221977846107	0.04598221977846107	0.04598221977846107	0.04598221977846107	0.04598221977846107	0.04598221977846107	0.04598221977846107	0.04598221977846107	0.04598221977846107	0.04598221977846107	0.04598221977846107
0.06923279136959928	0.05170560797598109	0.060665867433134964	0.04901577721847738	0.04860566115535789	0.05477362594215629	0.045985884124171886	0.03158304566722856	0.031747927014257125	0.051070841593281804	0.042608852661145835	0.07293989620380205	0.0463293810653975	0.059020696591801834	0.04796398617396048	0.050203581653841506	0.049492730183751804	0.03754525216040743	0.052191247221466834	0.04511434238094602	0.04865279480120643	0.04865279480120643	0.04865279480120643	0.04865279480120643	0.04865279480120643	0.04865279480120643	0.04865279480120643	0.04865279480120643	0.04865279480120643	0.04865279480120643	0.04865279480120643	0.04865279480120643	0.04865279480120643	0.04865279480120643	0.04865279480120643	0.04865279480120643	0.04865279480120643	0.04865279480120643	0.04865279480120643	0.04865279480120643	0.04865279480120643	0.04865279480120643	0.04865279480120643	0.04865279480120643	0.04865279480120643	0.04865279480120643	0.04865279480120643	0.04865279480120643	0.04865279480120643	0.04865279480120643
0.04406698859499483	0.038593584245611025	0.048857065263084795	0.03552283431537392	0.03204035911360531	0.03537639044839875	0.0503534235516574	0.03952134953795917	0.030992424201858892	0.03669643632521249	0.03014989049393861	0.04081804428287113	0.043231305249280504	0.04648243949165317	0.045910523414963524	0.032245368581434584	0.03988128710494249	0.04429433161415528	0.04473373057309427	0.04633134265829783	0.03299191354077705	0.03471164413041157	0.04604073054348901	0.04750997435328685	0.04574742539702721	0.05024887543306047	0.04435476565615524	0.03295970423240531	0.0336424664032036	0.037243824948373465	0.035099570723340086	0.032048567771964624	0.036581589855164014	0.03559906062499905	0.045512182871580514	0.040371437242481954	0.04382241097381803	0.04209692410814999	0.04209692410814999	0.04209692410814999	0.04209692410814999	0.04209692410814999	0.04209692410814999	0.04209692410814999	0.04209692410814999	0.04209692410814999	0.04209692410814999	0.04209692410814999	0.04209692410814999	0.04209692410814999
0.07370715332921123	0.050157782479486296	0.04402591162965922	0.060930241338830154	0.06908089319897591	0.06042452812275348	0.04778609778773269	0.04788057734080849	0.05647764711253475	0.057385471033750926	0.05741256517536615	0.044905571062475245	0.04613083475293685	0.046684850000360045	0.0511659898546926	0.053872418865052944	0.04954041151004301	0.06292064211882732	0.0564823641464354	0.05327016524678633	0.04694071242424527	0.06010247655168881	0.0644119723946962	0.055790241945192554	0.059297422159274325	0.04405041146355361	0.046879596493913364	0.04659569071814932	0.05505127138740882	0.0447971242632779	0.05580411739862087	0.05570525997255992	0.055754688685590394	0.055754688685590394	0.055754688685590394	0.055754688685590394	0.055754688685590394	0.055754688685590394	0.055754688685590394	0.055754688685590394	0.055754688685590394	0.055754688685590394	0.055754688685590394	0.055754688685590394	0.055754688685590394	0.055754688685590394	0.055754688685590394	0.055754688685590394	0.055754688685590394	0.055754688685590394
0.20921381003296527	0.10471191088572993	0.06943258972073545	0.11304335262999778	0.16448406387845027	0.14693256080219705	0.12848621274496386	0.11502219328762935	0.13290863180690146	0.10522404699158451	0.06623623012307853	0.0618043726481586	0.09334947548374022	0.07578510661088284	0.07122838027819138	0.10212750364418935	0.09304964427611505	0.08543791016719579	0.10944314754865501	0.06786481881733263	0.10752997671702172	0.1721875570652545	0.08131374731511448	0.12098686725687578	0.11930573275188955	0.10301744451948594	0.048532284459384366	0.06595423489293326	0.10499148270245208	0.1007502567789934	0.13103053224753156	0.11795567956908976	0.0	0.11174139363437419	0.05587069681718709	0.05587069681718709	0.05587069681718709	0.05587069681718709	0.05587069681718709	0.05587069681718709	0.05587069681718709	0.05587069681718709	0.05587069681718709	0.05587069681718709	0.05587069681718709	0.05587069681718709	0.05587069681718709	0.05587069681718709	0.05587069681718709	0.05587069681718709
0.04985776249034441	0.051683387060002695	0.045079424894710896	0.04870841968852181	0.05971037481286372	0.060648352430208635	0.05443630202746197	0.039752269402951394	0.04823644854787221	0.042624642594321756	0.050842242001342734	0.04661786064198721	0.06043109236655566	0.05718013732905771	0.04592971871326073	0.05471218515196255	0.04725474165634634	0.060514226489087615	0.04972400622086664	0.06290567356468371	0.06356831465943256	0.04818381869863546	0.05587606667903402	0.05587606667903402	0.05587606667903402	0.05587606667903402	0.05587606667903402	0.05587606667903402	0.05587606667903402	0.05587606667903402	0.05587606667903402	0.05587606667903402	0.05587606667903402	0.05587606667903402	0.05587606667903402	0.05587606667903402	0.05587606667903402	0.05587606667903402	0.05587606667903402	0.05587606667903402	0.05587606667903402	0.05587606667903402	0.05587606667903402	0.05587606667903402	0.05587606667903402	0.05587606667903402	0.05587606667903402	0.05587606667903402	0.05587606667903402	0.05587606667903402
0.03523846787247344	0.09182794347179825	0.08286533174837554	0.04125955746670444	0.04855315221830388	0.055358308864781644	0.050425661476414585	0.051647366784621666	0.08134668885250229	0.05278910083529279	0.06278796769170433	0.16886902180211352	0.060960603446802354	0.08923833232837221	0.12082335336823077	0.07092264642656317	0.09255854318742535	0.10324535228721955	0.09007800148238378	0.13023347671025104	0.08855755846456184	0.09212963321285453	0.039562904329022736	0.12196225853825599	0.11436459867025088	0.06209481766569509	0.06170699065755358	0.1211485008255982	0.09111471036725671	0.06585721900732548	0.04131668941007652	0.06193528045871953	0.1344715369662481	0.07112590146276665	0.0848100598382591	0.08568444822332837	0.13540812508766792	0.07787504955746931	0.07932419908874672	0.08299810516506607	0.08873024087418092	0.08586417301962351	0.08586417301962351	0.08586417301962351	0.08586417301962351	0.08586417301962351	0.08586417301962351	0.08586417301962351	0.08586417301962351	0.08586417301962351
0.06551150496070636	0.04111074474682969	0.03990031617305804	0.04019895877870668	0.035353809614004486	0.04692398367320517	0.04460012137806127	0.033428711884213785	0.035039909749815364	0.04016219492153238	0.037232939263323134	0.03812977996856336	0.0333341410875366	0.042442268893488226	0.043889577139570105	0.034456496223033775	0.03852090925530551	0.04291527533651122	0.05871190913372025	0.055649950389205616	0.041118644263467126	0.05772665448205472	0.041554773921281485	0.04172282238916651	0.03965498631318022	0.040688904351173366	0.040688904351173366	0.040688904351173366	0.040688904351173366	0.040688904351173366	0.040688904351173366	0.040688904351173366	0.040688904351173366	0.040688904351173366	0.040688904351173366	0.040688904351173366	0.040688904351173366	0.040688904351173366	0.040688904351173366	0.040688904351173366	0.040688904351173366	0.040688904351173366	0.040688904351173366	0.040688904351173366	0.040688904351173366	0.040688904351173366	0.040688904351173366	0.040688904351173366	0.040688904351173366	0.040688904351173366
0.10272292327241545	0.09424655706073656	0.07058787600118815	0.1385692877830508	0.0782682210756088	0.07726916457053247	0.07721615120016076	0.08592039104781533	0.07665037756787696	0.08708319847687906	0.08298619963247253	0.09517378657820026	0.10385088640058136	0.07722232077260595	0.09185837408265043	0.08513347269866968	0.09530125515540006	0.10085442758965625	0.08102974822097504	0.08858918768837723	0.09442465916384402	0.11568204767667992	0.09331482227476529	0.09819327913956173	0.0748308234416106	0.0804988206522903	0.08123122365127042	0.07983729946622212	0.11000270445130277	0.10902219441462283	0.10951244943296279	0.10951244943296279	0.10951244943296279	0.10951244943296279	0.10951244943296279	0.10951244943296279	0.10951244943296279	0.10951244943296279	0.10951244943296279	0.10951244943296279	0.10951244943296279	0.10951244943296279	0.10951244943296279	0.10951244943296279	0.10951244943296279	0.10951244943296279	0.10951244943296279	0.10951244943296279	0.10951244943296279	0.10951244943296279
0.06561210449331624	0.04760017017443817	0.05538976051260056	0.04314699071480752	0.052106642427147486	0.04485533945215357	0.055650443441712216	0.056905110615820306	0.058684882776249774	0.040862528686788066	0.04403243632722291	0.051475332687658436	0.05007449642596574	0.04593287272940879	0.052912822858442926	0.045546009780786295	0.048933725906014795	0.049243793391893484	0.04908875964895414	0.04908875964895414	0.04908875964895414	0.04908875964895414	0.04908875964895414	0.04908875964895414	0.04908875964895414	0.04908875964895414	0.04908875964895414	0.04908875964895414	0.04908875964895414	0.04908875964895414	0.04908875964895414	0.04908875964895414	0.04908875964895414	0.04908875964895414	0.04908875964895414	0.04908875964895414	0.04908875964895414	0.04908875964895414	0.04908875964895414	0.04908875964895414	0.04908875964895414	0.04908875964895414	0.04908875964895414	0.04908875964895414	0.04908875964895414	0.04908875964895414	0.04908875964895414	0.04908875964895414	0.04908875964895414	0.04908875964895414
0.06771092281242112	0.05167534297748965	0.056664230270345145	0.04731245347878081	0.04819375914103844	0.07071389476866884	0.03373203664831452	0.03613130029175752	0.05695188622835346	0.026088909961587445	0.04147107347530871	0.05522434158920719	0.050981039938457484	0.039813260889491456	0.05401662721224304	0.04236545810406768	0.05010312462461498	0.044655838122630014	0.05510972412175261	0.04186071178687987	0.038357316897876095	0.042989151432447796	0.04358715526333899	0.043841051066476615	0.04812751685831148	0.05071751873635951	0.03262349937056723	0.06706421871556316	0.032048310996856656	0.049556264856209904	0.049556264856209904	0.049556264856209904	0.049556264856209904	0.049556264856209904	0.049556264856209904	0.049556264856209904	0.049556264856209904	0.049556264856209904	0.049556264856209904	0.049556264856209904	0.049556264856209904	0.049556264856209904	0.049556264856209904	0.049556264856209904	0.049556264856209904	0.049556264856209904	0.049556264856209904	0.049556264856209904	0.049556264856209904	0.049556264856209904
0.09016382064790904	0.07188707325301691	0.05903416476415415	0.05736542428192274	0.053390149812626075	0.05812087630682955	0.0605005256794477	0.055570551686802555	0.059938677428891626	0.04991780715998301	0.042256528580509566	0.057343081332166555	0.06899461580186417	0.04119711464999506	0.04154442356088383	0.04557630666426306	0.06460978709320674	0.04099166249781451	0.0692870480890007	0.055990486371349193	0.08193461298769997	0.053765375717245684	0.06784999435247283	0.06784999435247283	0.06784999435247283	0.06784999435247283	0.06784999435247283	0.06784999435247283	0.06784999435247283	0.06784999435247283	0.06784999435247283	0.06784999435247283	0.06784999435247283	0.06784999435247283	0.06784999435247283	0.06784999435247283	0.06784999435247283	0.06784999435247283	0.06784999435247283	0.06784999435247283	0.06784999435247283	0.06784999435247283	0.06784999435247283	0.06784999435247283	0.06784999435247283	0.06784999435247283	0.06784999435247283	0.06784999435247283	0.06784999435247283	0.06784999435247283
0.05207305469510827	0.02856825688582895	0.037747423831674336	0.03586148954484164	0.030279122953142418	0.03258724358918725	0.03721092181656621	0.033006763030599684	0.043331015539823006	0.029523369659304785	0.03166969364250757	0.03729003260032525	0.0337726146192044	0.035074918701331566	0.034493312652256226	0.04624579660842997	0.030501469184243936	0.03359848786217963	0.03140573146180321	0.03460978162311745	0.047228407717248934	0.031122502544883197	0.0278452668462215	0.03519031787202477	0.030736949589731513	0.032870773087126534	0.031803861338429024	0.031803861338429024	0.031803861338429024	0.031803861338429024	0.031803861338429024	0.031803861338429024	0.031803861338429024	0.031803861338429024	0.031803861338429024	0.031803861338429024	0.031803861338429024	0.031803861338429024	0.031803861338429024	0.031803861338429024	0.031803861338429024	0.031803861338429024	0.031803861338429024	0.031803861338429024	0.031803861338429024	0.031803861338429024	0.031803861338429024	0.031803861338429024	0.031803861338429024	0.031803861338429024
0.03869850064405105	0.04036074165633252	0.054528915039904806	0.049863384692225454	0.03877658939380368	0.04766754135438461	0.06188125630225702	0.04522465292794803	0.06563708848086869	0.02509133064000336	0.036970889064651936	0.03783938951125952	0.0418757232068882	0.04150639963110545	0.04595653868729177	0.03876214539766152	0.04121140263352657	0.03371913143768406	0.046958598167457094	0.033944592763083585	0.04578246779513841	0.03933121262484557	0.028077408005273422	0.025825147572677194	0.026951277788975308	0.026951277788975308	0.026951277788975308	0.026951277788975308	0.026951277788975308	0.026951277788975308	0.026951277788975308	0.026951277788975308	0.026951277788975308	0.026951277788975308	0.026951277788975308	0.026951277788975308	0.026951277788975308	0.026951277788975308	0.026951277788975308	0.026951277788975308	0.026951277788975308	0.026951277788975308	0.026951277788975308	0.026951277788975308	0.026951277788975308	0.026951277788975308	0.026951277788975308	0.026951277788975308	0.026951277788975308	0.026951277788975308
0.06808176097200269	0.055527442115910666	0.05931426665736103	0.03718269947108882	0.04602314051165	0.055972234080534526	0.04179440369797801	0.04656809334461865	0.030976699648853207	0.05392020288001158	0.04538169805911905	0.04410611713489964	0.049584133297577326	0.04204557633244858	0.059014375442231995	0.05018616909290099	0.04438995330263231	0.03987658597726872	0.0437694060404878	0.047286533394876096	0.059884386953730495	0.05768706953849358	0.042082151329734	0.04469460627619928	0.04338837880296664	0.04338837880296664	0.04338837880296664	0.04338837880296664	0.04338837880296664	0.04338837880296664	0.04338837880296664	0.04338837880296664	0.04338837880296664	0.04338837880296664	0.04338837880296664	0.04338837880296664	0.04338837880296664	0.04338837880296664	0.04338837880296664	0.04338837880296664	0.04338837880296664	0.04338837880296664	0.04338837880296664	0.04338837880296664	0.04338837880296664	0.04338837880296664	0.04338837880296664	0.04338837880296664	0.04338837880296664	0.04338837880296664
0.03895193931799156	0.030099359480806005	0.025145321076025833	0.02870323760918163	0.03855695045230869	0.036288925103438244	0.0430357784858686	0.03324664255429931	0.03514900225620478	0.023137925184968575	0.05196457923347602	0.029059570048919188	0.03876731997370303	0.021490606788884727	0.04235898220693249	0.03378693350909768	0.03107392996513492	0.03432115169957604	0.03849407351376188	0.029593130403756843	0.033397108257612745	0.038315836812720515	0.03181455135271165	0.035065194082716085	0.035065194082716085	0.035065194082716085	0.035065194082716085	0.035065194082716085	0.035065194082716085	0.035065194082716085	0.035065194082716085	0.035065194082716085	0.035065194082716085	0.035065194082716085	0.035065194082716085	0.035065194082716085	0.035065194082716085	0.035065194082716085	0.035065194082716085	0.035065194082716085	0.035065194082716085	0.035065194082716085	0.035065194082716085	0.035065194082716085	0.035065194082716085	0.035065194082716085	0.035065194082716085	0.035065194082716085	0.035065194082716085	0.035065194082716085
0.058782466943218495	0.05201720577508269	0.04882820501860914	0.05306170155689198	0.06023185609592387	0.06508426547636223	0.04574319274385898	0.04897837315204317	0.03795311933930727	0.04973046419633866	0.05438643298565656	0.04426156128249479	0.04233937892652003	0.043311517398601236	0.04969114208568092	0.044981278851386926	0.04716997843836605	0.04139165651214269	0.05798994393346189	0.04712656138555539	0.04567035430403059	0.040097016815885886	0.04449494845606992	0.056030839199889985	0.05026289382797995	0.05026289382797995	0.05026289382797995	0.05026289382797995	0.05026289382797995	0.05026289382797995	0.05026289382797995	0.05026289382797995	0.05026289382797995	0.05026289382797995	0.05026289382797995	0.05026289382797995	0.05026289382797995	0.05026289382797995	0.05026289382797995	0.05026289382797995	0.05026289382797995	0.05026289382797995	0.05026289382797995	0.05026289382797995	0.05026289382797995	0.05026289382797995	0.05026289382797995	0.05026289382797995	0.05026289382797995	0.05026289382797995
0.048812507029151096	0.04142470194545511	0.03689447877638576	0.031425643137175545	0.02818039191205396	0.03816605611615875	0.03236228929667378	0.03239775520923352	0.03822080350971584	0.034997790189387236	0.030005408585150987	0.038791476392755896	0.03355998787832453	0.03500124202001994	0.02764175734314886	0.039726425862618375	0.03383627558517341	0.029884301612082817	0.03674402266122602	0.030535451804891242	0.03264786541724336	0.02839068962194748	0.031741082314018905	0.04236447493436745	0.040018515141611526	0.025710484348131498	0.03506043253500163	0.044278033052850094	0.036400314046897225	0.037320522847776566	0.036860418447336896	0.036860418447336896	0.036860418447336896	0.036860418447336896	0.036860418447336896	0.036860418447336896	0.036860418447336896	0.036860418447336896	0.036860418447336896	0.036860418447336896	0.036860418447336896	0.036860418447336896	0.036860418447336896	0.036860418447336896	0.036860418447336896	0.036860418447336896	0.036860418447336896	0.036860418447336896	0.036860418447336896	0.036860418447336896
0.03327745066074282	0.03661708773313735	0.029928769337211145	0.03384831268043409	0.02401678982914609	0.032777371338585805	0.032498598144289834	0.031181178276094998	0.03576506995599072	0.03558707334338041	0.028761240290071658	0.028357637225290607	0.023498395860009992	0.029216002730949084	0.025399976149964767	0.022592573331872486	0.024021612811920685	0.02566750276238065	0.03377020464041549	0.03069164872966211	0.03356916099247692	0.02179912710840235	0.03299404585234776	0.03384164019775062	0.02971076442132518	0.031456387443585934	0.03142918220295595	0.026734789597428112	0.02507365112152485	0.022832180717514427	0.023324205260022466	0.023078192988768446	0.023078192988768446	0.023078192988768446	0.023078192988768446	0.023078192988768446	0.023078192988768446	0.023078192988768446	0.023078192988768446	0.023078192988768446	0.023078192988768446	0.023078192988768446	0.023078192988768446	0.023078192988768446	0.023078192988768446	0.023078192988768446	0.023078192988768446	0.023078192988768446	0.023078192988768446	0.023078192988768446
0.025683832853249253	0.02168987680565402	0.04039806526845773	0.019117477260768623	0.020790850253193282	0.02236704310504225	0.03645869288937064	0.03329525446044354	0.025677295602879045	0.02914821894978759	0.029625756248288906	0.030353163465722616	0.04018510578200377	0.03053626668708918	0.02885275594272486	0.035605353610194804	0.014217113522737228	0.03791893514597074	0.03593351844894518	0.032473153422182294	0.030215398359151355	0.03275085133338137	0.0398147538030145	0.033751252843323414	0.03165493547866309	0.02587279478078165	0.019835742820772596	0.04334580778817452	0.040828836899267584	0.02959832187804186	0.03521357938865473	0.03521357938865473	0.03521357938865473	0.03521357938865473	0.03521357938865473	0.03521357938865473	0.03521357938865473	0.03521357938865473	0.03521357938865473	0.03521357938865473	0.03521357938865473	0.03521357938865473	0.03521357938865473	0.03521357938865473	0.03521357938865473	0.03521357938865473	0.03521357938865473	0.03521357938865473	0.03521357938865473	0.03521357938865473
0.047734112843459804	0.02284348935849757	0.026643727290175324	0.03522093848801698	0.01951157156563103	0.021745279493539202	0.023719842907326996	0.032162211275549656	0.035056003251785366	0.02250026201704628	0.025268258509840706	0.017323629447867247	0.034968513645961596	0.038612483646316455	0.02527555980330024	0.03141936795904975	0.023808625234012424	0.02226283594491248	0.0361491013378349	0.03014327672599295	0.03314618903191392	0.03314618903191392	0.03314618903191392	0.03314618903191392	0.03314618903191392	0.03314618903191392	0.03314618903191392	0.03314618903191392	0.03314618903191392	0.03314618903191392	0.03314618903191392	0.03314618903191392	0.03314618903191392	0.03314618903191392	0.03314618903191392	0.03314618903191392	0.03314618903191392	0.03314618903191392	0.03314618903191392	0.03314618903191392	0.03314618903191392	0.03314618903191392	0.03314618903191392	0.03314618903191392	0.03314618903191392	0.03314618903191392	0.03314618903191392	0.03314618903191392	0.03314618903191392	0.03314618903191392
0.047919130032273126	0.024134526128535852	0.02407007251761742	0.013173717297056079	0.021026408844835056	0.037521497019250324	0.01517959503106756	0.029792033029145935	0.018240689269400343	0.030623850585976498	3.851383285776552e-05	0.006830507802050192	0.021208412209603525	0.013374775022880463	0.019830989028132347	0.01573216338995678	0.0243828476509749	0.029041664994794755	0.024981302971362185	0.029270054254711405	0.027580353051218358	0.02394530539646734	0.013152664084543518	0.030963243818395773	0.024491952079670885	0.006961729060446318	0.01680155150081683	0.011881640280631574	0.011881640280631574	0.011881640280631574	0.011881640280631574	0.011881640280631574	0.011881640280631574	0.011881640280631574	0.011881640280631574	0.011881640280631574	0.011881640280631574	0.011881640280631574	0.011881640280631574	0.011881640280631574	0.011881640280631574	0.011881640280631574	0.011881640280631574	0.011881640280631574	0.011881640280631574	0.011881640280631574	0.011881640280631574	0.011881640280631574	0.011881640280631574	0.011881640280631574
0.01720187957165346	0.025205263654409477	0.019733687364365555	0.01423302324671045	0.02604897123056361	0.025009283475202263	0.024544828006941057	0.013708459927398189	0.02552552847391198	0.015642938667855332	0.012096341175172717	0.020287247533042844	0.01912961943930322	0.017514797192398266	0.01601406965083597	0.012307715502672574	0.020060480345907183	0.030217157419396665	0.019160668117011066	0.01958714686233849	0.018667927864361528	0.012617650649251563	0.014466841917774836	0.0267589303746688	0.01917808838262244	0.014836803693291269	0.03288163194065536	0.01791457380920709	0.02451065311736262	0.02093552252626389	0.013121694159273053	0.026085328700490282	0.019603511429881666	0.019603511429881666	0.019603511429881666	0.019603511429881666	0.019603511429881666	0.019603511429881666	0.019603511429881666	0.019603511429881666	0.019603511429881666	0.019603511429881666	0.019603511429881666	0.019603511429881666	0.019603511429881666	0.019603511429881666	0.019603511429881666	0.019603511429881666	0.019603511429881666	0.019603511429881666
0.10071871290950335	0.1663398965571888	0.05735448498950348	0.0	0.2467229268999116	0.04108229321996846	0.13513361017536432	0.06847775319381405	0.17027910843840713	0.031703750952395915	0.0	0.07406720228407848	0.007044006246760043	0.0	0.2404612158515971	0.12023060792579855	0.12023060792579855	0.12023060792579855	0.12023060792579855	0.12023060792579855	0.12023060792579855	0.12023060792579855	0.12023060792579855	0.12023060792579855	0.12023060792579855	0.12023060792579855	0.12023060792579855	0.12023060792579855	0.12023060792579855	0.12023060792579855	0.12023060792579855	0.12023060792579855	0.12023060792579855	0.12023060792579855	0.12023060792579855	0.12023060792579855	0.12023060792579855	0.12023060792579855	0.12023060792579855	0.12023060792579855	0.12023060792579855	0.12023060792579855	0.12023060792579855	0.12023060792579855	0.12023060792579855	0.12023060792579855	0.12023060792579855	0.12023060792579855	0.12023060792579855	0.12023060792579855
0.027002920303029504	0.019889459165199956	0.03438430108595231	0.03355144107705343	0.020060674989276935	0.026420295258127384	0.020493525553352356	0.018299518711499336	0.020752079644175456	0.027650697474454075	0.025220580678686787	0.025369120300697573	0.01322020333813947	0.01734586589071723	0.038011411111241955	0.022878171781309194	0.021111537992838467	0.01783389046857708	0.014692374140352182	0.020884114179160463	0.02808719682096728	0.03201266282761875	0.027591083409408843	0.02892546156814059	0.028258272488774713	0.028258272488774713	0.028258272488774713	0.028258272488774713	0.028258272488774713	0.028258272488774713	0.028258272488774713	0.028258272488774713	0.028258272488774713	0.028258272488774713	0.028258272488774713	0.028258272488774713	0.028258272488774713	0.028258272488774713	0.028258272488774713	0.028258272488774713	0.028258272488774713	0.028258272488774713	0.028258272488774713	0.028258272488774713	0.028258272488774713	0.028258272488774713	0.028258272488774713	0.028258272488774713	0.028258272488774713	0.028258272488774713
0.03400333713608887	0.03592385713852003	0.055265513803858156	0.05462932212740133	0.05000852350216723	0.04270762171900637	0.018703443071784117	0.024763011732215734	0.03540560244072735	0.04752410949482314	0.03462463151463857	0.05303112858952012	0.047727897773450996	0.03328607055128575	0.022697153423693755	0.05076896231094662	0.049139798067006545	0.023760205956211405	0.0005190923480965563	0.02868319067021145	0.06302240742855676	0.038959933553478876	0.02524131646065072	0.04070952183549082	0.03297541914807076	0.03297541914807076	0.03297541914807076	0.03297541914807076	0.03297541914807076	0.03297541914807076	0.03297541914807076	0.03297541914807076	0.03297541914807076	0.03297541914807076	0.03297541914807076	0.03297541914807076	0.03297541914807076	0.03297541914807076	0.03297541914807076	0.03297541914807076	0.03297541914807076	0.03297541914807076	0.03297541914807076	0.03297541914807076	0.03297541914807076	0.03297541914807076	0.03297541914807076	0.03297541914807076	0.03297541914807076	0.03297541914807076
0.037484228528528514	0.019660697262726384	0.02671618003234258	0.03150379186185048	0.028481396135163324	0.016771589691408805	0.03675528813837883	0.02173797238716053	0.025501396777663825	0.021240607088305972	0.026419097099404536	0.015963877084561547	0.022222726721826763	0.025859429460627657	0.023838110698869167	0.015360968996547701	0.016735678576192226	0.023724549727785156	0.023637743133238357	0.026426719995861433	0.040405300460641724	0.037986514643982595	0.03483507669369641	0.02515611068387997	0.026042687668359408	0.03069546535656781	0.027179478378754517	0.021725611655215395	0.011928847045663342	0.03367343352358086	0.0228011402846221	0.0228011402846221	0.0228011402846221	0.0228011402846221	0.0228011402846221	0.0228011402846221	0.0228011402846221	0.0228011402846221	0.0228011402846221	0.0228011402846221	0.0228011402846221	0.0228011402846221	0.0228011402846221	0.0228011402846221	0.0228011402846221	0.0228011402846221	0.0228011402846221	0.0228011402846221	0.0228011402846221	0.0228011402846221
0.021722431601018482	0.011359621653814333	0.008882943187150506	0.015984002995039256	0.006837265042579404	0.009383033848590495	0.012159323261789791	0.018440563360965813	0.014548598802236799	0.02025989573120383	0.013451423302087259	0.013434830744726681	0.021409890410213434	0.017422360577470056	0.017422360577470056	0.017422360577470056	0.017422360577470056	0.017422360577470056	0.017422360577470056	0.017422360577470056	0.017422360577470056	0.017422360577470056	0.017422360577470056	0.017422360577470056	0.017422360577470056	0.017422360577470056	0.017422360577470056	0.017422360577470056	0.017422360577470056	0.017422360577470056	0.017422360577470056	0.017422360577470056	0.017422360577470056	0.017422360577470056	0.017422360577470056	0.017422360577470056	0.017422360577470056	0.017422360577470056	0.017422360577470056	0.017422360577470056	0.017422360577470056	0.017422360577470056	0.017422360577470056	0.017422360577470056	0.017422360577470056	0.017422360577470056	0.017422360577470056	0.017422360577470056	0.017422360577470056	0.017422360577470056
0.07762450466214568	0.08321353440552975	0.057753866732666824	0.0744618521304127	0.06454622560188374	0.06744993454940593	0.07846975824063941	0.05895969918128115	0.060974071892805376	0.054851688953276925	0.06710933563207075	0.07705702413155022	0.06713217089456447	0.07551248877049155	0.06108004607596423	0.05841837720984456	0.08644372960765477	0.0691378782048149	0.06816778664244501	0.06820940666918064	0.06425479478671896	0.06565712475684933	0.05731031867551788	0.07352049956704393	0.07652108641034139	0.07502079298869266	0.07502079298869266	0.07502079298869266	0.07502079298869266	0.07502079298869266	0.07502079298869266	0.07502079298869266	0.07502079298869266	0.07502079298869266	0.07502079298869266	0.07502079298869266	0.07502079298869266	0.07502079298869266	0.07502079298869266	0.07502079298869266	0.07502079298869266	0.07502079298869266	0.07502079298869266	0.07502079298869266	0.07502079298869266	0.07502079298869266	0.07502079298869266	0.07502079298869266	0.07502079298869266	0.07502079298869266
0.020537539474464416	0.027134722958196467	0.02869256004983468	0.015962611039553085	0.014242816271107617	0.007598775267122624	0.006727270245417094	0.00793601279007579	0.005427009399332063	0.01366913154467633	0.01226801221240466	0.01860878226835635	0.012026672139812074	0.013184863689715002	0.009393629565494903	0.00746531622889414	0.006772987765829118	0.011810540585948754	0.0002658943132684878	0.010548024074418122	0.011004986630321616	0.0127437298004204	0.019341374075612094	0.017435255994962442	0.013303278583038093	0.0	0.006651639291519047	0.006651639291519047	0.006651639291519047	0.006651639291519047	0.006651639291519047	0.006651639291519047	0.006651639291519047	0.006651639291519047	0.006651639291519047	0.006651639291519047	0.006651639291519047	0.006651639291519047	0.006651639291519047	0.006651639291519047	0.006651639291519047	0.006651639291519047	0.006651639291519047	0.006651639291519047	0.006651639291519047	0.006651639291519047	0.006651639291519047	0.006651639291519047	0.006651639291519047	0.006651639291519047
0.05660602822367753	0.003508295522801082	0.03411422323829725	0.05136764607077101	0.03127950529362305	0.03641530398600922	0.03373926251984522	0.021658359957159177	0.0012968347455739916	0.034112366807021934	0.056833404069473265	0.0	0.04646006421858468	7.567202979768743e-05	0.0	0.007639848147914852	0.034112366807021934	0.00763984814791485	7.567202979768743e-05	0.04677808233060469	0.049191317067870007	0.034112366807021934	0.0	0.008381007855755775	0.013651222093067827	0.03373926251984522	0.023695242306456525	0.023695242306456525	0.023695242306456525	0.023695242306456525	0.023695242306456525	0.023695242306456525	0.023695242306456525	0.023695242306456525	0.023695242306456525	0.023695242306456525	0.023695242306456525	0.023695242306456525	0.023695242306456525	0.023695242306456525	0.023695242306456525	0.023695242306456525	0.023695242306456525	0.023695242306456525	0.023695242306456525	0.023695242306456525	0.023695242306456525	0.023695242306456525	0.023695242306456525	0.023695242306456525
0.032482562804681814	0.013791960983431417	0.01935459036123668	0.02798998852214288	0.02792932954677879	0.02128497283978017	0.020659252455939636	0.022784376653281996	0.029980339528403472	0.017173065600983244	0.017492819707591842	0.02176346471308952	0.014006559319126557	0.026243706581235968	0.025884441635606444	0.02547288199007833	0.028291331646225496	0.019068328514097288	0.01741401666028597	0.03989618843124295	0.023862180915512236	0.03121595418100397	0.013940113618831202	0.02790343728066207	0.021705513519953305	0.021077269971982362	0.021391391745967832	0.021391391745967832	0.021391391745967832	0.021391391745967832	0.021391391745967832	0.021391391745967832	0.021391391745967832	0.021391391745967832	0.021391391745967832	0.021391391745967832	0.021391391745967832	0.021391391745967832	0.021391391745967832	0.021391391745967832	0.021391391745967832	0.021391391745967832	0.021391391745967832	0.021391391745967832	0.021391391745967832	0.021391391745967832	0.021391391745967832	0.021391391745967832	0.021391391745967832	0.021391391745967832
0.05033788629591373	0.03298036689747225	0.02790481878655249	0.04499064741996942	0.036159954670494675	0.06426786614163563	0.034381852527626	0.037728368997328836	0.03377032279514684	0.03449955323589557	0.0452372708013629	0.03003296302656899	0.0352565882734414	0.03163212707558611	0.05071852328151824	0.02274724456520255	0.02915340400356155	0.030921135802569912	0.02912643641037583	0.03791411270147606	0.031775746776604566	0.02903215146430916	0.04994476180636103	0.04601590693929338	0.033503339503345074	0.03975962322131923	0.03975962322131923	0.03975962322131923	0.03975962322131923	0.03975962322131923	0.03975962322131923	0.03975962322131923	0.03975962322131923	0.03975962322131923	0.03975962322131923	0.03975962322131923	0.03975962322131923	0.03975962322131923	0.03975962322131923	0.03975962322131923	0.03975962322131923	0.03975962322131923	0.03975962322131923	0.03975962322131923	0.03975962322131923	0.03975962322131923	0.03975962322131923	0.03975962322131923	0.03975962322131923	0.03975962322131923
0.09888198428452644	0.07885057924402471	0.06587989072084846	0.06892515853761526	0.08494699893382066	0.07983275767149682	0.0744000752245132	0.07537523311860467	0.06466818901612113	0.07264995243193051	0.08219413397314906	0.08952832345898912	0.05893671911148151	0.07887255855284811	0.07213208389053098	0.07154238350675905	0.07096114758328131	0.08547678800838353	0.07421962558084835	0.07326133685859	0.07194050468865489	0.06485828639262903	0.06542141065742989	0.061809164294404924	0.08102245941995144	0.07141581185717817	0.07141581185717817	0.07141581185717817	0.07141581185717817	0.07141581185717817	0.07141581185717817	0.07141581185717817	0.07141581185717817	0.07141581185717817	0.07141581185717817	0.07141581185717817	0.07141581185717817	0.07141581185717817	0.07141581185717817	0.07141581185717817	0.07141581185717817	0.07141581185717817	0.07141581185717817	0.07141581185717817	0.07141581185717817	0.07141581185717817	0.07141581185717817	0.07141581185717817	0.07141581185717817	0.07141581185717817
0.041953200225811386	0.02971400453894185	0.03905822019990122	0.03431846931374056	0.03325975571766852	0.03645442392492144	0.029664061215200842	0.03156978733309776	0.035648456528996515	0.03544610950458771	0.03596517103706192	0.039166776269793556	0.03964584806604	0.0393597572996959	0.040727916973426204	0.029712103090181446	0.03498838653176316	0.033667773916998295	0.04415700118390084	0.021180718385578234	0.03609424473312609	0.023625733505547426	0.029786925906997358	0.026572361592821114	0.03933029834937501	0.03295132997109806	0.03295132997109806	0.03295132997109806	0.03295132997109806	0.03295132997109806	0.03295132997109806	0.03295132997109806	0.03295132997109806	0.03295132997109806	0.03295132997109806	0.03295132997109806	0.03295132997109806	0.03295132997109806	0.03295132997109806	0.03295132997109806	0.03295132997109806	0.03295132997109806	0.03295132997109806	0.03295132997109806	0.03295132997109806	0.03295132997109806	0.03295132997109806	0.03295132997109806	0.03295132997109806	0.03295132997109806
0.0861243250834344	0.08003645778848804	0.05709710024392121	0.04737561519698809	0.0714837571697556	0.05874885063901844	0.0650775306761263	0.08574746394431096	0.07468886651878931	0.07702335222461866	0.06976840845640545	0.06704944462146763	0.07289577794412708	0.057243366919162354	0.06670158622067994	0.05776336165075914	0.07967456792697934	0.07120359248752389	0.06514194175843632	0.07637482963469246	0.0707583856965644	0.0707583856965644	0.0707583856965644	0.0707583856965644	0.0707583856965644	0.0707583856965644	0.0707583856965644	0.0707583856965644	0.0707583856965644	0.0707583856965644	0.0707583856965644	0.0707583856965644	0.0707583856965644	0.0707583856965644	0.0707583856965644	0.0707583856965644	0.0707583856965644	0.0707583856965644	0.0707583856965644	0.0707583856965644	0.0707583856965644	0.0707583856965644	0.0707583856965644	0.0707583856965644	0.0707583856965644	0.0707583856965644	0.0707583856965644	0.0707583856965644	0.0707583856965644	0.0707583856965644
0.046006497190942214	0.03603339513343913	0.03812751625425708	0.032093799577437965	0.024395114126948572	0.03839132027740107	0.027386610058725645	0.025342124731407848	0.027436236810869676	0.03484410029176666	0.028453900125856663	0.027320028890209912	0.027892849776280225	0.019708971854009532	0.02547353851059692	0.029130628257546767	0.027477368247981488	0.03541468142696256	0.024505741917341953	0.029292618038856057	0.02689917997809901	0.02689917997809901	0.02689917997809901	0.02689917997809901	0.02689917997809901	0.02689917997809901	0.02689917997809901	0.02689917997809901	0.02689917997809901	0.02689917997809901	0.02689917997809901	0.02689917997809901	0.02689917997809901	0.02689917997809901	0.02689917997809901	0.02689917997809901	0.02689917997809901	0.02689917997809901	0.02689917997809901	0.02689917997809901	0.02689917997809901	0.02689917997809901	0.02689917997809901	0.02689917997809901	0.02689917997809901	0.02689917997809901	0.02689917997809901	0.02689917997809901	0.02689917997809901	0.02689917997809901
0.14678622415578566	0.05940300695540184	0.10336744322538491	0.11234732334987085	0.09484824772116203	0.059098433564214486	0.09751272100609953	0.13101405664036642	0.05438358758644795	0.0890759447057095	0.11037725965217325	0.07126149699121347	0.05574205948690117	0.0716106667131264	0.1097334674514296	0.09325569947695901	0.1309305911271677	0.08877712224464283	0.05596650162438612	0.11819035240208196	0.052931444382581315	0.13409947604527928	0.10283487025552439	0.03629814076347739	0.08959880626267454	0.10026567061942465	0.081274899985466	0.09077028530244532	0.09077028530244532	0.09077028530244532	0.09077028530244532	0.09077028530244532	0.09077028530244532	0.09077028530244532	0.09077028530244532	0.09077028530244532	0.09077028530244532	0.09077028530244532	0.09077028530244532	0.09077028530244532	0.09077028530244532	0.09077028530244532	0.09077028530244532	0.09077028530244532	0.09077028530244532	0.09077028530244532	0.09077028530244532	0.09077028530244532	0.09077028530244532	0.09077028530244532
0.07527066182208574	0.06897863393638229	0.05814841164789932	0.06855532543294415	0.06264720348682756	0.05553908147311543	0.05997776289902766	0.06466048481323111	0.05183268784666772	0.08721724616781151	0.06012536615497989	0.059403287622545764	0.08149426597488736	0.06627441278301005	0.06054385943048269	0.06304619745794862	0.05866917244013902	0.061263768102335275	0.07362392502217832	0.058559763604026836	0.0682929203927137	0.07339099830433136	0.06605387551180923	0.07296655150962789	0.06951021351071855	0.06951021351071855	0.06951021351071855	0.06951021351071855	0.06951021351071855	0.06951021351071855	0.06951021351071855	0.06951021351071855	0.06951021351071855	0.06951021351071855	0.06951021351071855	0.06951021351071855	0.06951021351071855	0.06951021351071855	0.06951021351071855	0.06951021351071855	0.06951021351071855	0.06951021351071855	0.06951021351071855	0.06951021351071855	0.06951021351071855	0.06951021351071855	0.06951021351071855	0.06951021351071855	0.06951021351071855	0.06951021351071855
0.08264564940006966	0.06477919689595696	0.05308417900922625	0.06616624230429526	0.0685241132541624	0.06035636898704411	0.07050185662350081	0.06107097519057988	0.05487177159336316	0.057419631539648665	0.08043822334964607	0.06729373328658075	0.06020968163091766	0.06310167322682368	0.07053074287843389	0.07665616247214978	0.06265580392046476	0.0702155718119939	0.07662937382989038	0.06070909691635112	0.07020663839039805	0.0693343958008674	0.06970195238397006	0.05750578867734243	0.06136810843664227	0.10277374641248539	0.08207092742456383	0.08207092742456383	0.08207092742456383	0.08207092742456383	0.08207092742456383	0.08207092742456383	0.08207092742456383	0.08207092742456383	0.08207092742456383	0.08207092742456383	0.08207092742456383	0.08207092742456383	0.08207092742456383	0.08207092742456383	0.08207092742456383	0.08207092742456383	0.08207092742456383	0.08207092742456383	0.08207092742456383	0.08207092742456383	0.08207092742456383	0.08207092742456383	0.08207092742456383	0.08207092742456383
0.07608686341880316	0.04257960784282325	0.04952909626061258	0.05761987159971195	0.029694711134170656	0.0	0.04438798304007578	0.05180500671983503	0.07212708349633955	0.05032372010953694	0.031521650021030564	0.0665854718420202	0.05599255346379355	0.044379168940728866	0.05820756491802365	0.08532845770674301	0.0817839993026126	0.06140876838447227	0.05923492859075618	0.03561471641770923	0.0720360133404661	0.052076256756908086	0.058431222238384505	0.0552537394976463	0.0552537394976463	0.0552537394976463	0.0552537394976463	0.0552537394976463	0.0552537394976463	0.0552537394976463	0.0552537394976463	0.0552537394976463	0.0552537394976463	0.0552537394976463	0.0552537394976463	0.0552537394976463	0.0552537394976463	0.0552537394976463	0.0552537394976463	0.0552537394976463	0.0552537394976463	0.0552537394976463	0.0552537394976463	0.0552537394976463	0.0552537394976463	0.0552537394976463	0.0552537394976463	0.0552537394976463	0.0552537394976463	0.0552537394976463
0.04416261766675676	0.04240931647662128	0.043792065773646624	0.04568009154177436	0.04187644619696959	0.0469580020334006	0.038580822908799925	0.0350363895758531	0.05024189937264338	0.041337509554918536	0.040750774052148796	0.02254613586613601	0.02162192356010354	0.043165169886185566	0.03221969211693603	0.02921897424328523	0.03508828833354716	0.04100511329406256	0.047665215865452526	0.0410375638587884	0.029851226780969332	0.03544439531987886	0.03544439531987886	0.03544439531987886	0.03544439531987886	0.03544439531987886	0.03544439531987886	0.03544439531987886	0.03544439531987886	0.03544439531987886	0.03544439531987886	0.03544439531987886	0.03544439531987886	0.03544439531987886	0.03544439531987886	0.03544439531987886	0.03544439531987886	0.03544439531987886	0.03544439531987886	0.03544439531987886	0.03544439531987886	0.03544439531987886	0.03544439531987886	0.03544439531987886	0.03544439531987886	0.03544439531987886	0.03544439531987886	0.03544439531987886	0.03544439531987886	0.03544439531987886
0.042119117977644095	0.048596587024151754	0.02954395366977244	0.03255907846678094	0.023269342878508938	0.024276826940404648	0.018700619834231127	0.035644062544928336	0.04665614894632752	0.04382460804455758	0.0410329545323483	0.0339672149357609	0.03339603963986901	0.030757020013327068	0.03504221030693398	0.03361334257588355	0.03295885504201744	0.0284394936945151	0.037399070788244726	0.039279932688271034	0.0374542002084893	0.03395791363462964	0.024942215053333584	0.045817858500237	0.0262652842649506	0.027825416130204384	0.02823694193197034	0.023943173785133057	0.03122068526276303	0.04327918906520726	0.04398188561233415	0.047422354012664106	0.07246878723674519	0.05994557062470464	0.05994557062470464	0.05994557062470464	0.05994557062470464	0.05994557062470464	0.05994557062470464	0.05994557062470464	0.05994557062470464	0.05994557062470464	0.05994557062470464	0.05994557062470464	0.05994557062470464	0.05994557062470464	0.05994557062470464	0.05994557062470464	0.05994557062470464	0.05994557062470464
0.0666892959660569	0.038584397903636006	0.04697849974784838	0.05366044315543274	0.04033520721100199	0.04509717994172403	0.041090146099630104	0.047366813548732054	0.046931994807800914	0.03111785010149025	0.037399273306022975	0.053367432235403474	0.039564681639014936	0.039874207454613855	0.04104746023034614	0.03473856797469185	0.04497278505698491	0.026280855644089784	0.0527939588213386	0.0550673233053808	0.048643617493313994	0.03539381279864486	0.03606671343601901	0.0534341840183654	0.036796061368731675	0.04666947496758233	0.04104927078709718	0.03371621911323444	0.050432747525229735	0.026482062270185663	0.03610019720997326	0.032249020884801506	0.036194657300069016	0.03422183909243526	0.03422183909243526	0.03422183909243526	0.03422183909243526	0.03422183909243526	0.03422183909243526	0.03422183909243526	0.03422183909243526	0.03422183909243526	0.03422183909243526	0.03422183909243526	0.03422183909243526	0.03422183909243526	0.03422183909243526	0.03422183909243526	0.03422183909243526	0.03422183909243526
0.06388169486116467	0.057480185878059156	0.0757557133551756	0.06790225441055607	0.06877495956169179	0.06227902648644923	0.07437272992134508	0.06696685061727993	0.05744479360014161	0.058669930233448374	0.06814084032980296	0.06594970399425719	0.05374261864177336	0.06675868897664113	0.05475970591352426	0.06867958738730419	0.054811531011535616	0.0651992631117003	0.06441056833986333	0.06613749746636989	0.07617422447047409	0.071155860968422	0.071155860968422	0.071155860968422	0.071155860968422	0.071155860968422	0.071155860968422	0.071155860968422	0.071155860968422	0.071155860968422	0.071155860968422	0.071155860968422	0.071155860968422	0.071155860968422	0.071155860968422	0.071155860968422	0.071155860968422	0.071155860968422	0.071155860968422	0.071155860968422	0.071155860968422	0.071155860968422	0.071155860968422	0.071155860968422	0.071155860968422	0.071155860968422	0.071155860968422	0.071155860968422	0.071155860968422	0.071155860968422
0.0479996987494474	0.028124114261176215	0.030622295329244893	0.03249401887803992	0.03539922224958966	0.030896452875187417	0.034571236367396785	0.028656082053726127	0.028275196173522112	0.029425648461097617	0.030667703603704827	0.024346305906042358	0.038018536808052575	0.03492729256515244	0.029613181846991393	0.03087415590766319	0.03881966596013083	0.025387231431673478	0.027396576776331852	0.06848081113317625	0.03451763431206733	0.08322497636767459	0.024761927042637407	0.024170733969108467	0.02446633050587294	0.02446633050587294	0.02446633050587294	0.02446633050587294	0.02446633050587294	0.02446633050587294	0.02446633050587294	0.02446633050587294	0.02446633050587294	0.02446633050587294	0.02446633050587294	0.02446633050587294	0.02446633050587294	0.02446633050587294	0.02446633050587294	0.02446633050587294	0.02446633050587294	0.02446633050587294	0.02446633050587294	0.02446633050587294	0.02446633050587294	0.02446633050587294	0.02446633050587294	0.02446633050587294	0.02446633050587294	0.02446633050587294
0.0757081506712751	0.080213917035317	0.04869449615956223	0.06698633993949962	0.05100336752637924	0.047307308717116206	0.05452828183765759	0.05820407309513337	0.0649620064875478	0.047560273747400364	0.06283658235278494	0.08666613204744289	0.04155917294764662	0.07499490388372762	0.05525474029670319	0.06374190569651304	0.06715694380925473	0.06498219732411396	0.05608415429428332	0.05640816228347691	0.05659741739593941	0.06809991779998295	0.07183523112101046	0.05622196547128403	0.06290158710618968	0.05987318077715279	0.06138738394167123	0.06138738394167123	0.06138738394167123	0.06138738394167123	0.06138738394167123	0.06138738394167123	0.06138738394167123	0.06138738394167123	0.06138738394167123	0.06138738394167123	0.06138738394167123	0.06138738394167123	0.06138738394167123	0.06138738394167123	0.06138738394167123	0.06138738394167123	0.06138738394167123	0.06138738394167123	0.06138738394167123	0.06138738394167123	0.06138738394167123	0.06138738394167123	0.06138738394167123	0.06138738394167123
0.038785100122457096	0.03485813029083319	0.0291425180249596	0.02561283970615588	0.030959001313231232	0.04316973924868133	0.02445580514396276	0.030265361989759532	0.02831599010177677	0.028319500833240915	0.027850051192926134	0.027428115239399274	0.027391009792138352	0.02148122093227531	0.025019987510753343	0.02517968170807021	0.03678122517117441	0.026712253956923754	0.03218226254888796	0.028514190049379523	0.03034822629913374	0.03034822629913374	0.03034822629913374	0.03034822629913374	0.03034822629913374	0.03034822629913374	0.03034822629913374	0.03034822629913374	0.03034822629913374	0.03034822629913374	0.03034822629913374	0.03034822629913374	0.03034822629913374	0.03034822629913374	0.03034822629913374	0.03034822629913374	0.03034822629913374	0.03034822629913374	0.03034822629913374	0.03034822629913374	0.03034822629913374	0.03034822629913374	0.03034822629913374	0.03034822629913374	0.03034822629913374	0.03034822629913374	0.03034822629913374	0.03034822629913374	0.03034822629913374	0.03034822629913374
0.041947100083507924	0.029641122568149447	0.030781122172864796	0.024686097328387994	0.038221190968371524	0.03607846731281242	0.03411075925013398	0.026693592878514867	0.03407697958088558	0.025112543806746775	0.02473724369263152	0.03152385840069519	0.04092757843643929	0.0244500841814682	0.02635865795430981	0.0307660772101647	0.03073198919616395	0.030068196598666292	0.02428443425166316	0.02106276899580413	0.032438383858342724	0.04371201830882876	0.038075201083585745	0.038075201083585745	0.038075201083585745	0.038075201083585745	0.038075201083585745	0.038075201083585745	0.038075201083585745	0.038075201083585745	0.038075201083585745	0.038075201083585745	0.038075201083585745	0.038075201083585745	0.038075201083585745	0.038075201083585745	0.038075201083585745	0.038075201083585745	0.038075201083585745	0.038075201083585745	0.038075201083585745	0.038075201083585745	0.038075201083585745	0.038075201083585745	0.038075201083585745	0.038075201083585745	0.038075201083585745	0.038075201083585745	0.038075201083585745	0.038075201083585745
0.10169649334490487	0.09066693830251006	0.06951827651077473	0.08346864963117308	0.09155755222282948	0.10468322298560571	0.07840067280008446	0.09486539591153403	0.06794890404155483	0.08621144095476718	0.05216009415309224	0.07567393821683495	0.07670335733221606	0.06515250203857458	0.0828685398615986	0.07919575219276005	0.08864039682838498	0.08839164077108703	0.09577695630904344	0.09876376330733956	0.0972703598081915	0.0972703598081915	0.0972703598081915	0.0972703598081915	0.0972703598081915	0.0972703598081915	0.0972703598081915	0.0972703598081915	0.0972703598081915	0.0972703598081915	0.0972703598081915	0.0972703598081915	0.0972703598081915	0.0972703598081915	0.0972703598081915	0.0972703598081915	0.0972703598081915	0.0972703598081915	0.0972703598081915	0.0972703598081915	0.0972703598081915	0.0972703598081915	0.0972703598081915	0.0972703598081915	0.0972703598081915	0.0972703598081915	0.0972703598081915	0.0972703598081915	0.0972703598081915	0.0972703598081915
0.11616744777954231	0.08436065285223113	0.08251730365782031	0.088050424101519	0.07171059472601748	0.09493436418793541	0.07333290328980309	0.067836077955705	0.08478471682559603	0.07863349047081364	0.0755939390626004	0.09317642571934413	0.077378814143498	0.09188797807902876	0.0794192294836706	0.08037679173821166	0.06447530173578406	0.07696264151153859	0.08373407299314307	0.07912716766356896	0.09068380253328384	0.0788319576775379	0.08047084480663153	0.07965140124208471	0.07965140124208471	0.07965140124208471	0.07965140124208471	0.07965140124208471	0.07965140124208471	0.07965140124208471	0.07965140124208471	0.07965140124208471	0.07965140124208471	0.07965140124208471	0.07965140124208471	0.07965140124208471	0.07965140124208471	0.07965140124208471	0.07965140124208471	0.07965140124208471	0.07965140124208471	0.07965140124208471	0.07965140124208471	0.07965140124208471	0.07965140124208471	0.07965140124208471	0.07965140124208471	0.07965140124208471	0.07965140124208471	0.07965140124208471
0.09748227819360157	0.05965747150841634	0.0779702674221406	0.07651044823445736	0.06286266725363417	0.06857485150478224	0.07306299661938882	0.0448588918888213	0.0689013141341196	0.06310083937436371	0.0661396687181418	0.061441766219592554	0.06004806788512966	0.06403068584151612	0.05189686249504467	0.06757496331861705	0.08274758483321358	0.06363372446475356	0.0759817079504153	0.06499477835761269	0.07058812977201993	0.0666845148225868	0.06863632229730336	0.06863632229730336	0.06863632229730336	0.06863632229730336	0.06863632229730336	0.06863632229730336	0.06863632229730336	0.06863632229730336	0.06863632229730336	0.06863632229730336	0.06863632229730336	0.06863632229730336	0.06863632229730336	0.06863632229730336	0.06863632229730336	0.06863632229730336	0.06863632229730336	0.06863632229730336	0.06863632229730336	0.06863632229730336	0.06863632229730336	0.06863632229730336	0.06863632229730336	0.06863632229730336	0.06863632229730336	0.06863632229730336	0.06863632229730336	0.06863632229730336
0.06527035803092784	0.0638060626302611	0.05613274652825521	0.05565022823197812	0.07517938156368816	0.0522392342975803	0.047152625513427276	0.05510196153191724	0.03723613317947633	0.056142723919949115	0.04350848164931313	0.05715402166634176	0.07014820411538952	0.0027941506966010464	0.029282748865465866	0.038236410401099805	0.04230083746601125	0.03957305022348569	0.03321366008134103	0.04613337036588664	0.03823833153343958	0.03540624970853961	0.021671584066728963	0.046289240620412765	0.042366683027550395	0.04705802335425723	0.04292776803556406	0.05029396932209692	0.049284095251661386	0.04167284318884854	0.06834445068125526	0.055008646935051905	0.055008646935051905	0.055008646935051905	0.055008646935051905	0.055008646935051905	0.055008646935051905	0.055008646935051905	0.055008646935051905	0.055008646935051905	0.055008646935051905	0.055008646935051905	0.055008646935051905	0.055008646935051905	0.055008646935051905	0.055008646935051905	0.055008646935051905	0.055008646935051905	0.055008646935051905	0.055008646935051905
0.052691580867070736	0.042394195241479055	0.05709704078199759	0.04745988818386025	0.04495900575924552	0.0347735039082224	0.05857605225067629	0.05092127407021049	0.06724880257384142	0.05183005919678451	0.05205088866092762	0.03900598138753774	0.0544503160970337	0.04467125460469949	0.0724744257485548	0.037724892895877306	0.0408295800104513	0.04642495114028009	0.04040398418394038	0.058347594201707584	0.03824125484609988	0.05084311235713928	0.054557672832430015	0.05538905840444408	0.044219079021673824	0.05895703470707359	0.036147068083530125	0.05192976337655495	0.05358813638906504	0.049054276301006436	0.053361600488225074	0.05120793839461576	0.05120793839461576	0.05120793839461576	0.05120793839461576	0.05120793839461576	0.05120793839461576	0.05120793839461576	0.05120793839461576	0.05120793839461576	0.05120793839461576	0.05120793839461576	0.05120793839461576	0.05120793839461576	0.05120793839461576	0.05120793839461576	0.05120793839461576	0.05120793839461576	0.05120793839461576	0.05120793839461576
0.07200599798924426	0.06641616505884738	0.06759024537419793	0.10135793106165342	0.06598580927139805	0.07112540354162866	0.06650487796850346	0.08363475571972485	0.07299688394668656	0.04704261337982146	0.057747321958588414	0.06387679067775762	0.06906790402283369	0.0761025632382022	0.08357365514911391	0.0714699306579788	0.07096534509417342	0.07732247876529785	0.0616752453192001	0.06376357627405005	0.071969257704961	0.06786641698950553	0.06786641698950553	0.06786641698950553	0.06786641698950553	0.06786641698950553	0.06786641698950553	0.06786641698950553	0.06786641698950553	0.06786641698950553	0.06786641698950553	0.06786641698950553	0.06786641698950553	0.06786641698950553	0.06786641698950553	0.06786641698950553	0.06786641698950553	0.06786641698950553	0.06786641698950553	0.06786641698950553	0.06786641698950553	0.06786641698950553	0.06786641698950553	0.06786641698950553	0.06786641698950553	0.06786641698950553	0.06786641698950553	0.06786641698950553	0.06786641698950553	0.06786641698950553
0.0	0.12677541472570847	0.00061981841121909	0.0	0.4774851109606095	0.11181514241848471	0.27942456022477336	0.27942456022477336	0.0	0.0	0.29813777805210256	0.0	0.27942456022477336	0.11181514241848471	0.19908403299833183	0.0	0.0	0.11181514241848471	0.0	0.0	0.0	0.0	0.0	0.0	0.0	0.0	0.0	0.0	0.0	0.0	0.0	0.0	0.0	0.0	0.0	0.0	0.0	0.0	0.0	0.0	0.0	0.0	0.0	0.0	0.0	0.0	0.0	0.0	0.0	0.0
0.07216384543415268	0.05415313504424961	0.05608656699222512	0.05166807037243344	0.040994595973263784	0.045254525007204977	0.06209381540682165	0.052007923045575555	0.061535952563093244	0.05600460157583401	0.047223874228387815	0.056816564186466884	0.04919064460727943	0.0473929241319361	0.07779115107522958	0.05213115261702719	0.04793729793409276	0.05108171237479902	0.0387696841817224	0.053990967858132816	0.054496431865921506	0.06350348299222956	0.07205538691193025	0.05631820969739694	0.03733089918961526	0.056017916165320765	0.05382541750012896	0.047852426812212266	0.05327133750762971	0.05056188215992099	0.05056188215992099	0.05056188215992099	0.05056188215992099	0.05056188215992099	0.05056188215992099	0.05056188215992099	0.05056188215992099	0.05056188215992099	0.05056188215992099	0.05056188215992099	0.05056188215992099	0.05056188215992099	0.05056188215992099	0.05056188215992099	0.05056188215992099	0.05056188215992099	0.05056188215992099	0.05056188215992099	0.05056188215992099	0.05056188215992099
0.06418858665907413	0.08492706105160566	0.05501694941046123	0.05856912593969471	0.05405242630405124	0.05299085060554993	0.06311928913126658	0.07329619546868481	0.05149960295421482	0.051754896879654455	0.060202421162139814	0.05502377048797321	0.06661523636871175	0.05926588381349621	0.057748731172462674	0.06359574197992743	0.047522765156563826	0.07026921773031355	0.06234236826931405	0.042318080181419665	0.07652449220256	0.07157894721103428	0.0723570508271122	0.057514059766474	0.06771236134332381	0.06640564093164213	0.06909333136185156	0.048637678516668156	0.05650990043308421	0.04752000530631192	0.074682417814719	0.0780633150931448	0.05426135331464903	0.06869310626144262	0.06519885100547312	0.06694597863345787	0.06694597863345787	0.06694597863345787	0.06694597863345787	0.06694597863345787	0.06694597863345787	0.06694597863345787	0.06694597863345787	0.06694597863345787	0.06694597863345787	0.06694597863345787	0.06694597863345787	0.06694597863345787	0.06694597863345787	0.06694597863345787
0.051860995085733934	0.04042217586864216	0.02921943868520746	0.045560495436833146	0.04051995169239781	0.03315297220161665	0.0385886310557441	0.03821474329818925	0.036907911563818785	0.03452782606766523	0.03624267060231061	0.04443220489817477	0.03664618449764277	0.04003259416268414	0.03722391680581023	0.048400419285400335	0.03468498249481037	0.04284104867011707	0.028885924438730202	0.04724791696324251	0.03385633209512431	0.04578993038508373	0.04575194341218453	0.04307641827468915	0.05388338021440104	0.04129773576771146	0.04644424606271769	0.037898361961838586	0.03644832641870305	0.032296566627974053	0.04287685390520425	0.039714920886155594	0.038780096390995	0.0365328957557561	0.0443282755021259	0.02873308937606466	0.0343857262593788	0.033129842190451446	0.036536054005275764	0.037853844846337144	0.03719494942580645	0.03719494942580645	0.03719494942580645	0.03719494942580645	0.03719494942580645	0.03719494942580645	0.03719494942580645	0.03719494942580645	0.03719494942580645	0.03719494942580645
0.06249910786368571	0.04939800995123546	0.0529175122780438	0.0481563695949302	0.04134645846065119	0.049388871791553074	0.03825333535261418	0.050431031961870036	0.05959710201581384	0.047101026301421774	0.050790786327329564	0.05682642925876198	0.039265678687732605	0.05105243464012397	0.052855579691038775	0.048676999161304704	0.05259416543803318	0.05638210885335045	0.06040717113954584	0.04462610997255813	0.0459518683873439	0.04387600686904455	0.05112055254301922	0.04757398688847665	0.05234167727093972	0.04995783207970818	0.04995783207970818	0.04995783207970818	0.04995783207970818	0.04995783207970818	0.04995783207970818	0.04995783207970818	0.04995783207970818	0.04995783207970818	0.04995783207970818	0.04995783207970818	0.04995783207970818	0.04995783207970818	0.04995783207970818	0.04995783207970818	0.04995783207970818	0.04995783207970818	0.04995783207970818	0.04995783207970818	0.04995783207970818	0.04995783207970818	0.04995783207970818	0.04995783207970818	0.04995783207970818	0.04995783207970818
0.05798925343156184	0.04837270689962591	0.06100232786154386	0.047565093647057285	0.051202453633641516	0.03765994559174905	0.05491325743905721	0.047004888566514545	0.03625874506896183	0.05172585970354492	0.044516417327383526	0.036711862542190936	0.034917670142095195	0.04695634005220562	0.04260900202204437	0.03345740727473339	0.043161762960615205	0.04484596473957774	0.031881209651398165	0.048623781278398726	0.04876590192957625	0.04043885819613845	0.03266954788799861	0.03425205674740654	0.03665126522825411	0.041961496279519596	0.04111411493633228	0.048441918874473765	0.051641456604060165	0.04661881863901967	0.049834205658534435	0.04822651214877705	0.04822651214877705	0.04822651214877705	0.04822651214877705	0.04822651214877705	0.04822651214877705	0.04822651214877705	0.04822651214877705	0.04822651214877705	0.04822651214877705	0.04822651214877705	0.04822651214877705	0.04822651214877705	0.04822651214877705	0.04822651214877705	0.04822651214877705	0.04822651214877705	0.04822651214877705	0.04822651214877705
0.11390168749283694	0.004167055413595646	0.18218540151794327	0.20512624539452792	0.2032495558258776	0.18646658648952052	0.11690980711473306	0.2320460168684414	0.08506402250091426	0.1372927023680374	0.16178777523922364	0.23068444390680737	0.0657527568502189	0.12439763989206111	0.15107381969737504	0.126804015738178	0.2153113200756085	0.1528526445405854	0.1980700240018002	0.2540928796329048	0.050587262990539665	0.17277911065443152	0.24229961639740083	0.26715957202058177	0.23406685815162342	0.0	0.11703342907581171	0.11703342907581171	0.11703342907581171	0.11703342907581171	0.11703342907581171	0.11703342907581171	0.11703342907581171	0.11703342907581171	0.11703342907581171	0.11703342907581171	0.11703342907581171	0.11703342907581171	0.11703342907581171	0.11703342907581171	0.11703342907581171	0.11703342907581171	0.11703342907581171	0.11703342907581171	0.11703342907581171	0.11703342907581171	0.11703342907581171	0.11703342907581171	0.11703342907581171	0.11703342907581171
0.039293525157715774	0.0319258600793228	0.03824898852741721	0.03705113550872219	0.03539084148980304	0.03610528891407383	0.03516236661214655	0.027830615542864003	0.03621300976127131	0.03282342341995028	0.03884683011060967	0.03311912136378993	0.03180417312018406	0.03653296566373025	0.03373069019966487	0.029120364392053955	0.04284642728135293	0.0333324608012794	0.042131827593542816	0.030782304098027218	0.027100381629541627	0.04831461760530905	0.03805392085153466	0.04318426922842185	0.04318426922842185	0.04318426922842185	0.04318426922842185	0.04318426922842185	0.04318426922842185	0.04318426922842185	0.04318426922842185	0.04318426922842185	0.04318426922842185	0.04318426922842185	0.04318426922842185	0.04318426922842185	0.04318426922842185	0.04318426922842185	0.04318426922842185	0.04318426922842185	0.04318426922842185	0.04318426922842185	0.04318426922842185	0.04318426922842185	0.04318426922842185	0.04318426922842185	0.04318426922842185	0.04318426922842185	0.04318426922842185	0.04318426922842185
0.04511251924241102	0.057389587794581885	0.025285614560099638	0.011659394086413867	0.02581993870339584	0.0013793063845629007	0.010576586823669756	0.04204095430236807	0.023164624680286832	0.045155967687999926	0.010332163074836217	0.03604075165474794	0.04204095430236807	0.04003163867077833	0.026603247076393263	0.034960880149008076	0.02483649794594673	0.042560703518426016	0.03806619039834065	0.035485450231798006	0.08196060623181196	0.043434680289788564	0.0028006629956473673	0.03672964549107815	0.010332163074836215	0.025864872863039567	0.029108134117802196	0.0026539564026075895	0.045264611634459787	0.04218401816085034	0.06714686036792661	0.05466543926438847	0.05466543926438847	0.05466543926438847	0.05466543926438847	0.05466543926438847	0.05466543926438847	0.05466543926438847	0.05466543926438847	0.05466543926438847	0.05466543926438847	0.05466543926438847	0.05466543926438847	0.05466543926438847	0.05466543926438847	0.05466543926438847	0.05466543926438847	0.05466543926438847	0.05466543926438847	0.05466543926438847
0.035625116158299906	0.050401852396629976	0.09029126868002657	0.0	0.014548549492177687	0.05828281472380274	0.09329217509251768	0.05066612977026591	0.08115103084414678	0.062494095621614724	0.0906869819815478	0.050401852396629976	0.11152455178798777	0.05828281472380274	0.09048702697666733	0.07489282560713334	0.0	0.006680841040091549	0.0	0.0760781546986902	0.09058646001391643	0.06496365576389428	0.06496012056505723	0.0	0.0	0.06513565221042351	0.050415106271716595	0.0	0.0	0.0	0.06481955364964144	0.06496365576389428	0.0	0.050415106271716595	0.00014410211425284347	0.1609784718172466	0.0747697884026073	0.08661820768519238	0.08069399804389983	0.08069399804389983	0.08069399804389983	0.08069399804389983	0.08069399804389983	0.08069399804389983	0.08069399804389983	0.08069399804389983	0.08069399804389983	0.08069399804389983	0.08069399804389983	0.08069399804389983
0.11626702919350343	0.14110081772579483	0.09700451450561172	0.07704002809547585	0.1020785625668235	0.1089282026168461	0.09192423911886574	0.11301923398830399	0.08635870531603156	0.14744964213267475	0.08108375514087997	0.10625503318825315	0.11552078150118278	0.09327055662258196	0.07116274431176271	0.1500777997330395	0.0648737555116692	0.057154604947662634	0.07987573108684429	0.08694981531935028	0.073127022146217	0.07966893253542444	0.10842431888569311	0.09129936850505414	0.1212861262482675	0.08088720814044414	0.10796041587059613	0.04874461478805567	0.11903579903045944	0.11977242376056121	0.12291519958511962	0.08337081323419925	0.17368350161413554	0.1114719364200381	0.08103766795981174	0.0995477357739672	0.0777340363204419	0.07338572159089378	0.060132618906466546	0.06410169332822396	0.14379218739140062	0.07944140763508827	0.08611399391761317	0.02706550458713799	0.05658974925237558	0.05658974925237558	0.05658974925237558	0.05658974925237558	0.05658974925237558	0.05658974925237558
0.06414097487505069	0.053727357831086474	0.04717872363019861	0.03991213211000801	0.04992707397920988	0.05529137516746157	0.03348669129891425	0.03781030818960893	0.02982810913416753	0.04043222037935858	0.04977472337992525	0.037513941304277376	0.0383767109759155	0.027698891100752233	0.052192919642074995	0.04678499586920796	0.03148219171687684	0.0337385938073167	0.03228164561098421	0.05953870036367428	0.00021110098097679343	0.03629984038624232	0.04413704938478136	0.03561323148846836	0.05257338784276079	0.048900034536416406	0.026306672603870332	0.043731078491998365	0.042520161195583946	0.025933051211747295	0.03131418985606319	0.04700968593010901	0.03607771949195208	0.04140952752442584	0.009071868091008359	0.019200823920971322	0.048257967222298054	0.054263479427520744	0.05458298540498681	0.05087895903413854	0.058629529101997375	0.0719586217154769	0.06675051180884618	0.0651086467169954	0.06253508913445681	0.06382186792572611	0.06382186792572611	0.06382186792572611	0.06382186792572611	0.06382186792572611
0.1304211896629162	0.05736030000386085	0.06680992412446568	0.08510658661654395	0.05381470556788022	0.08569523914695382	0.0831386251008836	0.08404708618311713	0.07178294474770608	0.06904540261698071	0.07675485481347043	0.06537544146157369	0.08577683661246086	0.12475803490093156	0.1019757722544605	0.0614013841286375	0.035799413975670984	0.07475671973686926	0.10951980906978319	0.03742050821104454	0.11061805521968165	0.0824572823261239	0.05747788733597058	0.07751433804346392	0.05591918462157762	0.0725443947213486	0.06613685006437331	0.06508315390560214	0.0485669601840733	0.07009994449985159	0.0574284365415191	0.047558487533770906	0.09411293691824477	0.06671062394498278	0.07891186318373278	0.06014834029333264	0.06466523556337975	0.05873920128170639	0.11336579288302362	0.08605249708236501	0.08605249708236501	0.08605249708236501	0.08605249708236501	0.08605249708236501	0.08605249708236501	0.08605249708236501	0.08605249708236501	0.08605249708236501	0.08605249708236501	0.08605249708236501
0.0011022392352080773	0.10774807819631561	0.13465361572356724	0.17066936784797465	0.16812853579805473	0.07679886592690853	0.17269588308760056	0.14452260678615214	0.19964894839261735	0.17208577758938476	0.17208577758938476	0.17208577758938476	0.17208577758938476	0.17208577758938476	0.17208577758938476	0.17208577758938476	0.17208577758938476	0.17208577758938476	0.17208577758938476	0.17208577758938476	0.17208577758938476	0.17208577758938476	0.17208577758938476	0.17208577758938476	0.17208577758938476	0.17208577758938476	0.17208577758938476	0.17208577758938476	0.17208577758938476	0.17208577758938476	0.17208577758938476	0.17208577758938476	0.17208577758938476	0.17208577758938476	0.17208577758938476	0.17208577758938476	0.17208577758938476	0.17208577758938476	0.17208577758938476	0.17208577758938476	0.17208577758938476	0.17208577758938476	0.17208577758938476	0.17208577758938476	0.17208577758938476	0.17208577758938476	0.17208577758938476	0.17208577758938476	0.17208577758938476	0.17208577758938476
0.0	0.0	0.0	0.0	0.0	0.0	0.0	0.057181583932888316	0.0	0.08222635117394932	0.1256271852631589	0.0	0.0	0.0	0.012805761838777236	0.0006285017144881262	0.03429967639395473	0.0	0.06670481705798785	0.057181583932888316	0.06194320049543808	0.06194320049543808	0.06194320049543808	0.06194320049543808	0.06194320049543808	0.06194320049543808	0.06194320049543808	0.06194320049543808	0.06194320049543808	0.06194320049543808	0.06194320049543808	0.06194320049543808	0.06194320049543808	0.06194320049543808	0.06194320049543808	0.06194320049543808	0.06194320049543808	0.06194320049543808	0.06194320049543808	0.06194320049543808	0.06194320049543808	0.06194320049543808	0.06194320049543808	0.06194320049543808	0.06194320049543808	0.06194320049543808	0.06194320049543808	0.06194320049543808	0.06194320049543808	0.06194320049543808
0.0	0.07480328301050992	0.09247289260004303	0.06652658883970163	0.06620374016509196	0.00682350678767672	0.0	0.06635091950206798	0.17583294389101178	0.06620374016509198	0.06382862323842427	0.0	0.0025222962636437148	0.0	0.0007292849165188727	0.0656216345855491	0.06632132395334665	0.014859225899103986	0.06747365126779535	0.0	0.05974314247854722	0.0	0.014859225899103986	0.0656216345855491	0.0656216345855491	0.047273613446840584	0.06562163458554911	0.0874787805306377	0.006823506787676718	0.06635091950206798	0.10821682336148837	0.06635091950206798	0.08728387143177818	0.08728387143177818	0.08728387143177818	0.08728387143177818	0.08728387143177818	0.08728387143177818	0.08728387143177818	0.08728387143177818	0.08728387143177818	0.08728387143177818	0.08728387143177818	0.08728387143177818	0.08728387143177818	0.08728387143177818	0.08728387143177818	0.08728387143177818	0.08728387143177818	0.08728387143177818
0.06585633637047708	0.04189033166505138	0.05608704818296449	0.04395302569704181	0.03767377945104573	0.053733121870426684	0.049277306881634036	0.047481052398906175	0.03914338737151359	0.040521461096099366	0.03647152273914121	0.04041334245392561	0.03685425699672775	0.05761540503971291	0.04124233123639601	0.0476428357517691	0.05007309026022647	0.04486264976187045	0.053628247435566365	0.04566677932034927	0.06123313772387842	0.05177964177629221	0.048439700650704826	0.05010967121349852	0.05010967121349852	0.05010967121349852	0.05010967121349852	0.05010967121349852	0.05010967121349852	0.05010967121349852	0.05010967121349852	0.05010967121349852	0.05010967121349852	0.05010967121349852	0.05010967121349852	0.05010967121349852	0.05010967121349852	0.05010967121349852	0.05010967121349852	0.05010967121349852	0.05010967121349852	0.05010967121349852	0.05010967121349852	0.05010967121349852	0.05010967121349852	0.05010967121349852	0.05010967121349852	0.05010967121349852	0.05010967121349852	0.05010967121349852
0.11916802849959808	0.11857072416986544	0.0977055701094588	0.100939488689744	0.10114799151886482	0.09879906242434998	0.09508979158822459	0.10375678577059678	0.11649813559628296	0.09894342292122112	0.05089096219166662	0.07491719255644386	0.07491719255644386	0.07491719255644386	0.07491719255644386	0.07491719255644386	0.07491719255644386	0.07491719255644386	0.07491719255644386	0.07491719255644386	0.07491719255644386	0.07491719255644386	0.07491719255644386	0.07491719255644386	0.07491719255644386	0.07491719255644386	0.07491719255644386	0.07491719255644386	0.07491719255644386	0.07491719255644386	0.07491719255644386	0.07491719255644386	0.07491719255644386	0.07491719255644386	0.07491719255644386	0.07491719255644386	0.07491719255644386	0.07491719255644386	0.07491719255644386	0.07491719255644386	0.07491719255644386	0.07491719255644386	0.07491719255644386	0.07491719255644386	0.07491719255644386	0.07491719255644386	0.07491719255644386	0.07491719255644386	0.07491719255644386	0.07491719255644386
0.07098947698776806	0.07446364922224796	0.05952830274250531	0.10964221985431935	0.07430899266919706	0.056164450229966544	0.06744543043990069	0.04941500448138922	0.06607783257708406	0.06315703610723576	0.08144265835798607	0.05964384423627631	0.06448636966964555	0.07121337557098882	0.06507856380406167	0.07514155841680123	0.05814360990557552	0.053933637115944816	0.05626499043657323	0.059843262350255805	0.06881501807370038	0.08039859208336479	0.05709023778865452	0.060587084884559245	0.07156039632807053	0.07853397952835173	0.056628080262881075	0.06374065550454396	0.060184367883712515	0.060184367883712515	0.060184367883712515	0.060184367883712515	0.060184367883712515	0.060184367883712515	0.060184367883712515	0.060184367883712515	0.060184367883712515	0.060184367883712515	0.060184367883712515	0.060184367883712515	0.060184367883712515	0.060184367883712515	0.060184367883712515	0.060184367883712515	0.060184367883712515	0.060184367883712515	0.060184367883712515	0.060184367883712515	0.060184367883712515	0.060184367883712515
0.024527433605903023	0.0552757267710902	0.039905802667569136	0.08967252569089172	0.02711780210013145	0.08452282436573479	0.045588186586076815	0.042239100498003466	0.07980494666612115	0.03610432585864863	0.11293966479481758	0.094806762093187	0.029626541631555352	0.03752461211394432	6.704776759731921e-05	0.0872810328315507	0.030208473692121863	0.03137529669053956	0.09654620745109413	0.06691167449062418	0.07860849774394171	0.05795682020063681	0.08441204419443286	0.054549975179151076	0.045028881577946246	0.032166939341858304	0.0720717626286427	0.061902521962048256	0.05927498894790188	0.07654252543827461	0.06922354052080294	0.05810362633290306	0.06366358342685301	0.06366358342685301	0.06366358342685301	0.06366358342685301	0.06366358342685301	0.06366358342685301	0.06366358342685301	0.06366358342685301	0.06366358342685301	0.06366358342685301	0.06366358342685301	0.06366358342685301	0.06366358342685301	0.06366358342685301	0.06366358342685301	0.06366358342685301	0.06366358342685301	0.06366358342685301
0.07328174792974647	0.036351024643231915	0.047577615321632405	0.05689801142966098	0.04806888411196554	0.050093451714928135	0.11066774378348436	0.06701760069092672	0.05787516429380303	0.050521986603329246	0.08615270992900553	0.058618764814884025	0.04506128015502495	0.0420488070144666	0.06632549152365012	0.11806458831641106	0.02664951102482683	0.08042091799437256	0.06109435073013672	0.0352952161292563	0.048809629170327565	0.07170306472246227	0.08810956473060917	0.05293478287769226	0.04964913229708309	0.0786875387676664	0.0719723313182064	0.0589949460014841	0.06550575906301889	0.06411895637757914	0.05995450187127119	0.07594331596078495	0.06258680177301182	0.10294436713948252	0.12754719864796443	0.0827709266668518	0.10515906265740813	0.10515906265740813	0.10515906265740813	0.10515906265740813	0.10515906265740813	0.10515906265740813	0.10515906265740813	0.10515906265740813	0.10515906265740813	0.10515906265740813	0.10515906265740813	0.10515906265740813	0.10515906265740813	0.10515906265740813
0.0530595917097231	0.05755819466256628	0.0454406041440559	0.06433268591922525	0.06333728372490724	0.07863693449874117	0.06575379335943074	0.05605771252902624	0.06195818833902748	0.05407775678326898	0.051191314936935205	0.05977498961312869	0.06107311690697889	0.05496397619517509	0.07741245867915315	0.05819687354138596	0.06124833216584369	0.05371786124841252	0.05915577423672121	0.04477574036155223	0.05197811542031345	0.050136010573226995	0.056008000928808574	0.04605043553091965	0.05097890908028036	0.05387280610780539	0.05999720041572158	0.0629904819229588	0.054967216831688	0.050766444650033056	0.05148082791861537	0.05112363628432422	0.05112363628432422	0.05112363628432422	0.05112363628432422	0.05112363628432422	0.05112363628432422	0.05112363628432422	0.05112363628432422	0.05112363628432422	0.05112363628432422	0.05112363628432422	0.05112363628432422	0.05112363628432422	0.05112363628432422	0.05112363628432422	0.05112363628432422	0.05112363628432422	0.05112363628432422	0.05112363628432422
0.06305057422281037	0.04485394641606177	0.06556048000696554	0.06572721901419269	0.029642489606640322	0.04815056735653668	0.04900045255434095	0.06047407401842188	0.057784766943009	0.06711434802712171	0.047641957408321695	0.09508093515499073	0.07311615073897491	0.0879417420696545	0.042443783541691066	0.06346998298172	0.054979713523118735	0.07988934554817942	0.056546194573774744	0.05140654432152757	0.07991122549045825	0.07536437655673815	0.062059001366800565	0.05205242723300304	0.07023336556241949	0.06582077147403242	0.05177528244016273	0.046729837235444334	0.06815978574865464	0.058914165782135416	0.05756448368913958	0.0555948903211467	0.05579208544096145	0.03274839740551928	0.055394318202672876	0.057222735830303136	0.052928209541266875	0.055075472685785005	0.055075472685785005	0.055075472685785005	0.055075472685785005	0.055075472685785005	0.055075472685785005	0.055075472685785005	0.055075472685785005	0.055075472685785005	0.055075472685785005	0.055075472685785005	0.055075472685785005	0.055075472685785005
0.0	0.025503095522351766	0.0	0.0	0.02734584624599676	0.0	0.0	0.0	0.07615773867634225	0.11405997031979608	0.050100345852074214	0.02842646372312465	0.05873492403934198	0.048111820226294975	0.051759055162965716	0.0	0.05233629480662841	0.040668032428629944	0.0337490778206335	0.058685199468269895	0.05593123559526816	0.030251235275781573	0.10627428551840276	0.06268063510835571	0.06717943499271702	0.06793241662774756	0.032148767967553366	0.08627471625512631	0.05011526534212329	0.05752780417989502	0.10555773022711393	0.0	0.052778865113556964	0.052778865113556964	0.052778865113556964	0.052778865113556964	0.052778865113556964	0.052778865113556964	0.052778865113556964	0.052778865113556964	0.052778865113556964	0.052778865113556964	0.052778865113556964	0.052778865113556964	0.052778865113556964	0.052778865113556964	0.052778865113556964	0.052778865113556964	0.052778865113556964	0.052778865113556964
0.00015677667242251068	0.04861271199731027	0.06227579078962352	0.05403753865047709	0.07489007934435365	0.042053846180075544	0.07148387732734561	0.0894334831241727	0.08440789891298954	0.0541895433496855	0.060474801831541906	0.05211241695872195	0.07772019122928837	0.07724152867579519	0.08022794806276873	0.0005956152061576102	0.0	0.04205384618007555	0.04203326084421401	0.0	0.06972552892407764	0.05212955557942997	0.06281971386635549	0.0	0.0	0.0541895433496855	0.042053846180075544	0.09493441387028101	0.05764483416073516	0.07489007934435364	0.0752968227794511	0.07509345106190238	0.07509345106190238	0.07509345106190238	0.07509345106190238	0.07509345106190238	0.07509345106190238	0.07509345106190238	0.07509345106190238	0.07509345106190238	0.07509345106190238	0.07509345106190238	0.07509345106190238	0.07509345106190238	0.07509345106190238	0.07509345106190238	0.07509345106190238	0.07509345106190238	0.07509345106190238	0.07509345106190238
0.0709710049517231	0.03492953211287762	0.030759117306243818	0.04283900420456028	0.027383678891459977	0.03997351222288362	0.036203470309293176	0.04922201068562253	0.002819606058799317	0.0435724244264346	0.04339758674680419	0.034471115105762444	0.04267730817052336	0.027870546094027726	0.024680991220427235	0.019604439271630844	0.025565076951636206	0.033920851529886546	0.03016519762607696	0.03343953714824116	0.021264617152752092	0.04072314072009946	0.03434103181759436	0.04551448394150829	0.03822510451218888	0.03419315952588539	0.042812150537783956	0.07532955373745433	0.044108626563080594	0.03210721398565625	0.033382715992009114	0.055318010244394304	0.033504909843022984	0.029616070398370414	0.028213451839571548	0.07826720591028669	0.03794267218756375	0.0371450342157239	0.05956672719996877	0.0976798749134559	0.07862330105671234	0.07862330105671234	0.07862330105671234	0.07862330105671234	0.07862330105671234	0.07862330105671234	0.07862330105671234	0.07862330105671234	0.07862330105671234	0.07862330105671234
0.04992276224666821	0.035697911165898	0.03997367276784761	0.033514353564294906	0.050363272064821336	0.026342533783569766	0.038960161020295536	0.03570459587506336	0.029591012646007473	0.03225641520622576	0.03332741214630201	0.025364268333201097	0.0314446430192955	0.02310604651116055	0.032765583872623114	0.03561737971113457	0.036269596673122725	0.04036973839675695	0.03288257781518122	0.02852627743124169	0.040902434375761416	0.01905212233700376	0.029537694042917992	0.029714541439482618	0.03677793865049765	0.02343346719925288	0.028434104472993355	0.03995471268824365	0.027734108716339443	0.020854642181131318	0.03548358351700105	0.024400138047930786	0.03746080320851456	0.02104576320150963	0.02967877610931778	0.025362269655413706	0.025362269655413706	0.025362269655413706	0.025362269655413706	0.025362269655413706	0.025362269655413706	0.025362269655413706	0.025362269655413706	0.025362269655413706	0.025362269655413706	0.025362269655413706	0.025362269655413706	0.025362269655413706	0.025362269655413706	0.025362269655413706
0.0667236575153947	0.07054177159593268	0.05919690016663981	0.049951352282477775	0.04703337052828443	0.08371179053213945	0.047563711114853476	0.07889896018171749	0.047992706698375326	0.048128054579546255	0.057807049449481514	0.05971930494586758	0.05248375615032114	0.05500989447827809	0.03254685651150669	0.05198880911876372	0.035524049935940424	0.07066591635950673	0.046965177340612625	0.04367389719210713	0.05367717223854949	0.07479717443591023	0.06347868326134488	0.0546156670721675	0.03929837516528857	0.051962069524237514	0.07660975408962922	0.0640599848682892	0.06219637254950921	0.06016580555330909	0.061181089051409156	0.061181089051409156	0.061181089051409156	0.061181089051409156	0.061181089051409156	0.061181089051409156	0.061181089051409156	0.061181089051409156	0.061181089051409156	0.061181089051409156	0.061181089051409156	0.061181089051409156	0.061181089051409156	0.061181089051409156	0.061181089051409156	0.061181089051409156	0.061181089051409156	0.061181089051409156	0.061181089051409156	0.061181089051409156
0.09201703442430512	0.10521077835484442	0.1299022459139418	0.1318996400975371	0.0	0.010842543757201685	0.10406207579772608	0.0	0.10515665025638167	0.11772395466174758	0.10521856790189624	0.004125178244470259	0.1054016786358875	0.11742250717642816	0.0	0.0	0.10521856790189624	0.0	0.1339962464501822	0.10827791286113282	0.11197413098935168	0.1080619058328867	0.042104491980073495	0.042104491980073495	0.10135026955856147	0.13600458345616448	0.0	0.00023339539493321632	0.0	0.004125178244470259	0.10521856790189624	0.0	0.0	0.0943979249077048	0.0	0.0471989624538524	0.0471989624538524	0.0471989624538524	0.0471989624538524	0.0471989624538524	0.0471989624538524	0.0471989624538524	0.0471989624538524	0.0471989624538524	0.0471989624538524	0.0471989624538524	0.0471989624538524	0.0471989624538524	0.0471989624538524	0.0471989624538524
0.037034678810649195	0.057311411727520314	0.037286508753574754	0.038893444634442886	0.05887762794674124	0.03635381647292036	0.04934004139331354	0.030259937784562776	0.047709268645451795	0.03915977146506052	0.031844804500239396	0.03197409535402264	0.03196020308167339	0.03462278648581892	0.031191613396149873	0.038489027718841363	0.019598317181933358	0.03491122163725413	0.019900578691275934	0.03954175611788965	0.033382648077189395	0.045078803087060915	0.007723397113464619	0.02761536584533222	0.024194884006163986	0.03909982375415145	0.028996254415703263	0.04521755369289157	0.023086751905275756	0.031544676644216806	0.019861855120812857	0.030739147255637478	0.025455632699692376	0.023994410184856728	0.03181285169637953	0.027903630940618127	0.027903630940618127	0.027903630940618127	0.027903630940618127	0.027903630940618127	0.027903630940618127	0.027903630940618127	0.027903630940618127	0.027903630940618127	0.027903630940618127	0.027903630940618127	0.027903630940618127	0.027903630940618127	0.027903630940618127	0.027903630940618127
0.054374792159623236	0.09983469982594703	0.06226187747136799	0.06686905217623662	0.07323780008613612	0.061143852629573725	0.0673554452227808	0.07093148299408973	0.05999780415111347	0.07894012969910713	0.08206292763066715	0.10402478884065323	0.06479506984383401	0.05888344344865864	0.06799293064045797	0.06827135565901898	0.06591167955313325	0.06840439047786864	0.06810650608025275	0.07740507591022963	0.08428579351429004	0.08064876946183447	0.08855739326721081	0.0705959696908112	0.0679168178827222	0.07255310323745928	0.06909328186898595	0.09074126728337505	0.08191995683658303	0.07614611163864357	0.06436334799774719	0.07025472981819539	0.07025472981819539	0.07025472981819539	0.07025472981819539	0.07025472981819539	0.07025472981819539	0.07025472981819539	0.07025472981819539	0.07025472981819539	0.07025472981819539	0.07025472981819539	0.07025472981819539	0.07025472981819539	0.07025472981819539	0.07025472981819539	0.07025472981819539	0.07025472981819539	0.07025472981819539	0.07025472981819539
0.055299020357740994	0.05561076631349976	0.06136277639009111	0.052171520887733185	0.03781942845799965	0.05203696728116506	0.05018426409030142	0.05557172699535634	0.06314991310385192	0.05049199126537241	0.05129812710420862	0.052392391403181436	0.0564628367427757	0.055666938891979635	0.06007133603529069	0.05844736580417677	0.05159220860245847	0.04628808966313449	0.06620843401437085	0.04461321752581144	0.05608408139390829	0.059108178311936044	0.04996531592011328	0.07577088591762868	0.053113234831017396	0.0744655525209346	0.0477161289004067	0.05068582362518309	0.03862631159701832	0.04664068437277051	0.049849122331226396	0.045813596136042474	0.047831359233634435	0.047831359233634435	0.047831359233634435	0.047831359233634435	0.047831359233634435	0.047831359233634435	0.047831359233634435	0.047831359233634435	0.047831359233634435	0.047831359233634435	0.047831359233634435	0.047831359233634435	0.047831359233634435	0.047831359233634435	0.047831359233634435	0.047831359233634435	0.047831359233634435	0.047831359233634435
0.03754752007054713	0.0394016333645128	0.0442426736983174	0.02600061474278645	0.027040425897958173	0.023244010609843737	0.032224122320037504	0.036789510262176105	0.03284300649786202	0.029958675762039578	0.02216371785600469	0.03600855951692923	0.03904910655729244	0.027132958366574696	0.03484013571105578	0.0342425716789796	0.027072295077808745	0.035443261573964324	0.03267905427516702	0.03958528985247126	0.027135551319780838	0.03267349622408075	0.02820790364968363	0.026030848625306875	0.047749691193816994	0.035664840100514156	0.037347594190896866	0.03650621714570551	0.03650621714570551	0.03650621714570551	0.03650621714570551	0.03650621714570551	0.03650621714570551	0.03650621714570551	0.03650621714570551	0.03650621714570551	0.03650621714570551	0.03650621714570551	0.03650621714570551	0.03650621714570551	0.03650621714570551	0.03650621714570551	0.03650621714570551	0.03650621714570551	0.03650621714570551	0.03650621714570551	0.03650621714570551	0.03650621714570551	0.03650621714570551	0.03650621714570551
0.044563021504664554	0.03264921783159559	0.03346086570087363	0.024676552084443897	0.027696621391517632	0.04126589136757212	0.027353639723291728	0.03927975963797174	0.03235432159673989	0.03778739620103417	0.03321441663018585	0.025874398254532	0.03032660758887229	0.032678281795062346	0.0212265258293073	0.02811732657680422	0.027144178754817675	0.025620476614252412	0.02937726823789793	0.029867956156420298	0.03045680279806044	0.026259933198054558	0.03319520480379031	0.02789275296289379	0.030506997974864163	0.018026211785111903	0.020545773304412984	0.02628241801283759	0.03156634423625512	0.031223814232165917	0.03610004633516838	0.030654875435817658	0.02175334924196387	0.028826328910682833	0.027977137965464045	0.02900153524996209	0.020488572928258213	0.023028605786534498	0.02680692524273434	0.03931448514908052	0.028810620338150947	0.0493785052147183	0.028356059787366987	0.03295782220430495	0.02540653268805345	0.03128128478725233	0.02724008394942087	0.0292606843683366	0.0292606843683366	0.0292606843683366
0.271258257371374	0.2933154616708432	0.29393336114666463	0.13104539326301956	0.2937136459539589	0.23368683229804776	0.23537651179244434	0.19483777938574798	0.2061449283526285	0.22313106837806287	0.13715989091543204	0.2785757677293281	0.19903666790141888	0.1990366679014189	0.0204688656105144	0.11437507793449589	0.2733492930017122	0.21023725275087776	0.19902530037240404	0.20442236058127866	0.30194162835647576	0.3779584444134351	0.29910658907445586	0.19581111772627438	0.31953404657890144	0.3170763824295952	0.31707738601562824	0.21531315272860688	0.3591142125292826	0.26384966092564527	0.3369129371456942	0.316602430262019	0.22657123850027447	0.2715868343811468	0.2715868343811468	0.2715868343811468	0.2715868343811468	0.2715868343811468	0.2715868343811468	0.2715868343811468	0.2715868343811468	0.2715868343811468	0.2715868343811468	0.2715868343811468	0.2715868343811468	0.2715868343811468	0.2715868343811468	0.2715868343811468	0.2715868343811468	0.2715868343811468
0.4847404343805669	0.002878773112062559	0.009958544263559677	0.44368600926057544	0.46801449514997345	0.4457222376871636	0.6260215471969962	0.44497138048108675	0.4212311194144989	0.27684967647613956	0.44249239961516057	0.5960962782563072	0.3469294299311496	0.4625264043414708	0.26191305852715735	0.4118235632522934	0.3304925542477054	0.4777317784491175	0.4292579742049234	0.567165583242731	0.574121144220571	0.33795330141085445	0.4613536774380913	0.4739764566982441	0.38130114825390227	0.30540080793726143	0.5443823358245046	0.502137654750272	0.009956490940595884	0.5549002469082636	0.5276258534367244	0.3881502237924792	0.4578880386146018	0.4578880386146018	0.4578880386146018	0.4578880386146018	0.4578880386146018	0.4578880386146018	0.4578880386146018	0.4578880386146018	0.4578880386146018	0.4578880386146018	0.4578880386146018	0.4578880386146018	0.4578880386146018	0.4578880386146018	0.4578880386146018	0.4578880386146018	0.4578880386146018	0.4578880386146018
0.03052352617655105	0.033341771887029054	0.036801466979199365	0.023575955603924687	0.023985158902881307	0.025656710380219504	0.025737909674378792	0.025506550874897383	0.03469923230702784	0.024110150442005648	0.032927310975623784	0.025370007550636176	0.03650878444812167	0.025795548528111275	0.025522023468243248	0.03219896559400562	0.02584991962551199	0.026671476848086243	0.03197168941088365	0.027655907623708342	0.02800681766415641	0.027831362643932375	0.027831362643932375	0.027831362643932375	0.027831362643932375	0.027831362643932375	0.027831362643932375	0.027831362643932375	0.027831362643932375	0.027831362643932375	0.027831362643932375	0.027831362643932375	0.027831362643932375	0.027831362643932375	0.027831362643932375	0.027831362643932375	0.027831362643932375	0.027831362643932375	0.027831362643932375	0.027831362643932375	0.027831362643932375	0.027831362643932375	0.027831362643932375	0.027831362643932375	0.027831362643932375	0.027831362643932375	0.027831362643932375	0.027831362643932375	0.027831362643932375	0.027831362643932375
0.03445581353443659	0.03136615467874795	0.025133175982649542	0.016479646285041918	0.022275618328112364	0.02494359913236651	0.0235430500641795	0.02942919881475598	0.018529786525158836	0.021719373689319525	0.02419477664603612	0.024366540209513586	0.019061461431130477	0.019432116084094803	0.02216145887611601	0.021530745786659772	0.030691378081028873	0.023989493470067923	0.027120364386549883	0.02235582445663178	0.01884735723596153	0.019719473935674397	0.019283415585817965	0.019283415585817965	0.019283415585817965	0.019283415585817965	0.019283415585817965	0.019283415585817965	0.019283415585817965	0.019283415585817965	0.019283415585817965	0.019283415585817965	0.019283415585817965	0.019283415585817965	0.019283415585817965	0.019283415585817965	0.019283415585817965	0.019283415585817965	0.019283415585817965	0.019283415585817965	0.019283415585817965	0.019283415585817965	0.019283415585817965	0.019283415585817965	0.019283415585817965	0.019283415585817965	0.019283415585817965	0.019283415585817965	0.019283415585817965	0.019283415585817965
0.03213946846752977	0.027559262750980536	0.022778581345001256	0.03638099528669577	0.04067517527746392	0.03088475283925572	0.03357400257400241	0.026914948013108935	0.026259642631736045	0.02606220700481726	0.03967174181186266	0.0252194252665919	0.035646223372039876	0.03246599495005441	0.035574794944579005	0.030489072980567914	0.024652064983774483	0.027853567747602174	0.023003285116349394	0.04534545542984094	0.02987093317431644	0.028178148027435613	0.029024540600876027	0.029024540600876027	0.029024540600876027	0.029024540600876027	0.029024540600876027	0.029024540600876027	0.029024540600876027	0.029024540600876027	0.029024540600876027	0.029024540600876027	0.029024540600876027	0.029024540600876027	0.029024540600876027	0.029024540600876027	0.029024540600876027	0.029024540600876027	0.029024540600876027	0.029024540600876027	0.029024540600876027	0.029024540600876027	0.029024540600876027	0.029024540600876027	0.029024540600876027	0.029024540600876027	0.029024540600876027	0.029024540600876027	0.029024540600876027	0.029024540600876027
0.026272610453337775	0.021734557887038177	0.03144624708605693	0.02472761298819335	0.024059663004687988	0.02440899318627843	0.027473224813218056	0.02150145751160577	0.019940908979331148	0.015494605724189177	0.02818853787319323	0.02711586494798281	0.01362491847569601	0.0276353059842589	0.02695824393769356	0.02012195834030008	0.03305634913446393	0.02686606596406308	0.02956034685367399	0.028213206408868537	0.028213206408868537	0.028213206408868537	0.028213206408868537	0.028213206408868537	0.028213206408868537	0.028213206408868537	0.028213206408868537	0.028213206408868537	0.028213206408868537	0.028213206408868537	0.028213206408868537	0.028213206408868537	0.028213206408868537	0.028213206408868537	0.028213206408868537	0.028213206408868537	0.028213206408868537	0.028213206408868537	0.028213206408868537	0.028213206408868537	0.028213206408868537	0.028213206408868537	0.028213206408868537	0.028213206408868537	0.028213206408868537	0.028213206408868537	0.028213206408868537	0.028213206408868537	0.028213206408868537	0.028213206408868537
[truncated: 6 more columns]
