# Supplementary material for: Neuronal tuning aligns dynamically with object and texture manifolds across the visual hierarchy
Source: Nat Neurosci. 2026 Mar 10;29(4):864–75. doi: 10.1038/s41593-026-02207-1 (PMC13061647; doi:10.1038/s41593-026-02207-1)
Supplement: Supplementary file 10 — Attribution data for time windows 5, 10, 20, 25 and 50 ms, for panel b. Time window specific evolution trajectory of time windows 10, 20, 25 and 50 ms, for panel c. [file 41593_2026_2207_MOESM10_ESM.zip › ExtendedFig4_Source_data/FigureExtended4C_src_normresp_wdw_100-120_BigGAN_sem.csv]

0	1	2	3	4	5	6	7	8	9	10	11	12	13	14	15	16	17	18	19	20	21	22	23	24	25	26	27	28	29	30	31	32	33	34	35	36	37	38	39	40	41	42	43	44	45	46	47	48	49
0.08459810396891325	0.08794488696710885	0.07449730933387971	0.06376196721872313	0.06132152796867586	0.06313203673058457	0.07462038311471543	0.07176327505005473	0.06787069730157305	0.07214166698606615	0.07488217786838001	0.06905757771192779	0.07768607799241029	0.07558310659293221	0.08553951954004842	0.06825474524056425	0.0770752442500981	0.07870484298265251	0.07794847614795276	0.09712798122495275	0.053998014705415216	0.07121600453476083	0.0678954846445519	0.0769438579917086	0.07834829453488623	0.056286404866354806	0.06882143062835905	0.06998697682348673	0.04933350342236506	0.06589664734982283	0.09199113095626577	0.062177447915865325	0.07695444844643022	0.06631317800145316	0.0869757291090628	0.08346680083235844	0.07684359776684534	0.055478622943119706	0.07708118907632464	0.07001414908776447	0.07533120046247091	0.06795651288608313	0.07163873482830886	0.05220681898915924	0.07290898572929363	0.06706214968864263	0.07421604453864283	0.07063909711364275	0.07063909711364275	0.07063909711364275
0.05836780401438286	0.05781152180303959	0.06866529765554202	0.0910302997894604	0.0914641747304547	0.06933627715066919	0.05223489130355963	0.06499807515485237	0.06724466405841878	0.06717695011436402	0.0832212799739319	0.09789430060219112	0.08767640331416174	0.0572555307542888	0.07215781942997514	0.08004542367793123	0.07728066688852948	0.07523470497174048	0.06566530547160312	0.06936033545748486	0.07883017758575231	0.07731212802754958	0.08557599802243872	0.07218349593669929	0.08614360615943054	0.07796159638705415	0.08057613562316998	0.08349015447144943	0.065760959040869	0.0775332392003327	0.06822335111432609	0.08592316659118544	0.0713458223512342	0.0606290306612386	0.07125653586866491	0.06594278326495175	0.06594278326495175	0.06594278326495175	0.06594278326495175	0.06594278326495175	0.06594278326495175	0.06594278326495175	0.06594278326495175	0.06594278326495175	0.06594278326495175	0.06594278326495175	0.06594278326495175	0.06594278326495175	0.06594278326495175	0.06594278326495175
0.09899555411952979	0.07985265232991026	0.10527954349894451	0.07366042809832372	0.0904825792149885	0.09608290462834904	0.10150496147718274	0.09459569288315585	0.09263149344847199	0.11347826350909952	0.09084604096721159	0.0923090570423979	0.10955595825875701	0.11657532464638704	0.08841217197984984	0.09149074015440069	0.13534585091943582	0.09933029633970344	0.12497921559855875	0.10747964178190535	0.09869843273468955	0.0750371541231657	0.1095573928989232	0.11967238076595932	0.11646913405228099	0.12013784247129687	0.13499928255696167	0.15000138706290406	0.11314252419499604	0.09729053114601775	0.11166117706531221	0.13458495516821736	0.12665811529835366	0.1306215352332855	0.1306215352332855	0.1306215352332855	0.1306215352332855	0.1306215352332855	0.1306215352332855	0.1306215352332855	0.1306215352332855	0.1306215352332855	0.1306215352332855	0.1306215352332855	0.1306215352332855	0.1306215352332855	0.1306215352332855	0.1306215352332855	0.1306215352332855	0.1306215352332855
0.05275194658585788	0.07079943435080954	0.07453010892510425	0.0829274564956541	0.08236494765463151	0.11837463708982378	0.09687013726885306	0.06915521596631395	0.10922687506902468	0.08937772053202374	0.11063907525917087	0.08067518995907094	0.08276532262494438	0.06662825888442768	0.09057670072287043	0.07944747092284173	0.07969611216932686	0.0673935871326892	0.09563120575432128	0.06665940812031142	0.061439147671310604	0.07538672679120323	0.0841195291222357	0.08279939270290058	0.07254067422802038	0.06697873923931826	0.06791847981772298	0.06884691835381786	0.07660140242096185	0.07231011125924416	0.0817722468958835	0.0670234712598055	0.07201639310229403	0.06607787030024219	0.06668773061706966	0.09270811348557753	0.07085517626682089	0.07198058158259651	0.07141787892470872	0.07141787892470872	0.07141787892470872	0.07141787892470872	0.07141787892470872	0.07141787892470872	0.07141787892470872	0.07141787892470872	0.07141787892470872	0.07141787892470872	0.07141787892470872	0.07141787892470872
0.07355672510549946	0.07907355719265834	0.0879352202507211	0.06704708160784731	0.04278666966131535	0.06916081370746903	0.08382038399882923	0.07421715405030041	0.07296783795286929	0.054518219368960036	0.05528797841533056	0.07656227366608576	0.07237242125442624	0.0638946802670799	0.07900990597955995	0.06100773934916721	0.08662526116836901	0.07293827167595078	0.07482173723793285	0.07621337242366853	0.08149976581718683	0.07066618744257659	0.0741726402383949	0.06114243886676878	0.07462318476908517	0.08141120154901053	0.09281552916995277	0.06748318099421313	0.05327167181032583	0.1021561166405325	0.07771389422542917	0.07771389422542917	0.07771389422542917	0.07771389422542917	0.07771389422542917	0.07771389422542917	0.07771389422542917	0.07771389422542917	0.07771389422542917	0.07771389422542917	0.07771389422542917	0.07771389422542917	0.07771389422542917	0.07771389422542917	0.07771389422542917	0.07771389422542917	0.07771389422542917	0.07771389422542917	0.07771389422542917	0.07771389422542917
0.10371347911725194	0.10621561433568054	0.11709490338262818	0.13433587237279637	0.09781567746709431	0.10381058818975232	0.10534027724203712	0.11007355729812666	0.08777126965988889	0.09299404880416223	0.10699186033176644	0.11048418572443851	0.08393953076165424	0.13931036602488076	0.10432670227143306	0.09818732420492529	0.1277507441421054	0.15541199265813824	0.1095149761783495	0.12198644449019153	0.11828252734096857	0.12280963863233486	0.1282507162392853	0.09580284992188554	0.09435848080565924	0.12608942650402663	0.12905674846406226	0.12743096894783085	0.11128808852958623	0.10456049909169639	0.10226439618381475	0.11939020554229067	0.119335244293021	0.1286576407735009	0.11012416746065781	0.12593869077019634	0.11273603548020676	0.10270820173972364	0.13965155016634379	0.08666582950251847	0.11315868983443113	0.11315868983443113	0.11315868983443113	0.11315868983443113	0.11315868983443113	0.11315868983443113	0.11315868983443113	0.11315868983443113	0.11315868983443113	0.11315868983443113
0.13997933634753715	0.18508380439911168	0.10462985593475096	0.17013207673617514	0.14466153560607062	0.1763619277507137	0.1516937067023586	0.15359643109033527	0.18275035099028508	0.11313801207540307	0.12702674832421737	0.13902674330611312	0.17727707465047715	0.1275758787089681	0.20410193887108155	0.1767774612891599	0.14606573473596976	0.15724124489823066	0.18559378510170102	0.15797605630498746	0.15666518909414723	0.1378418664524863	0.1667218342894391	0.16025465195627198	0.16643238153402293	0.14899369828501585	0.15771303990951938	0.15771303990951938	0.15771303990951938	0.15771303990951938	0.15771303990951938	0.15771303990951938	0.15771303990951938	0.15771303990951938	0.15771303990951938	0.15771303990951938	0.15771303990951938	0.15771303990951938	0.15771303990951938	0.15771303990951938	0.15771303990951938	0.15771303990951938	0.15771303990951938	0.15771303990951938	0.15771303990951938	0.15771303990951938	0.15771303990951938	0.15771303990951938	0.15771303990951938	0.15771303990951938
0.04297659973790612	0.05004166147679354	0.04720022436992581	0.049106214150599674	0.046333940796220156	0.043691473870527416	0.041370737461061964	0.03715478223978536	0.048684502745511955	0.05467146315488082	0.045143490643962884	0.04416069981871526	0.05291501573515526	0.048667639632587044	0.048408822842894626	0.04989536350950261	0.04816490111525327	0.054590177085569416	0.05436782466355611	0.048223130537398705	0.0571140813181336	0.04454865102266316	0.03303852920204777	0.05408977820315782	0.043152345903631185	0.05808963310933095	0.0970128196242077	0.07755122636676932	0.07755122636676932	0.07755122636676932	0.07755122636676932	0.07755122636676932	0.07755122636676932	0.07755122636676932	0.07755122636676932	0.07755122636676932	0.07755122636676932	0.07755122636676932	0.07755122636676932	0.07755122636676932	0.07755122636676932	0.07755122636676932	0.07755122636676932	0.07755122636676932	0.07755122636676932	0.07755122636676932	0.07755122636676932	0.07755122636676932	0.07755122636676932	0.07755122636676932
0.06320944697963919	0.09484228123174389	0.09338348740683283	0.06698320680042484	0.08304314106625227	0.08938211676391988	0.07694824951646792	0.08024131131887251	0.08991996051745858	0.07135916589377712	0.055056458223536324	0.07344305709615485	0.053049018926581176	0.07933471487703085	0.09267895420438764	0.06124382324487175	0.04512187351341179	0.064454427668181	0.06925812467894418	0.08263718691365993	0.0667015691735333	0.07034401651881793	0.06371835026211164	0.06800809171565388	0.07532403413948748	0.07878914172156211	0.07461894813619602	0.06908805747635263	0.07258329624508715	0.08744114110829293	0.07810092876893028	0.07226546523778944	0.0793548418788668	0.06778602175639975	0.07357043181763327	0.07357043181763327	0.07357043181763327	0.07357043181763327	0.07357043181763327	0.07357043181763327	0.07357043181763327	0.07357043181763327	0.07357043181763327	0.07357043181763327	0.07357043181763327	0.07357043181763327	0.07357043181763327	0.07357043181763327	0.07357043181763327	0.07357043181763327
0.07549887820703467	0.07299304737657515	0.08668719349455264	0.08350075126336973	0.08652689672350537	0.09273063501898847	0.09476660870617355	0.08991887317868502	0.07763661950794168	0.10100690366401828	0.08416648608439574	0.09746463809670612	0.11081876977260258	0.1293962509447178	0.12796482753352198	0.09339188317748227	0.10409944332168418	0.11129420895015935	0.12440431537860779	0.09778184606901487	0.10140624780903906	0.09407469580093637	0.10843475644563545	0.08368729322629365	0.10466479631590578	0.12871830112672109	0.0941711730529429	0.0822250250365037	0.10728479772611968	0.09427875264347278	0.10818176930514249	0.10761983711736324	0.08948045402266923	0.09855014557001623	0.09855014557001623	0.09855014557001623	0.09855014557001623	0.09855014557001623	0.09855014557001623	0.09855014557001623	0.09855014557001623	0.09855014557001623	0.09855014557001623	0.09855014557001623	0.09855014557001623	0.09855014557001623	0.09855014557001623	0.09855014557001623	0.09855014557001623	0.09855014557001623
0.0932740748630436	0.10388558153661415	0.07103628865546692	0.06549938304376941	0.1111053307030663	0.07047006340751433	0.08429961206172343	0.08922651128724544	0.08673951049112702	0.11492674720216284	0.08867911301523133	0.10829684746073422	0.09593715013361283	0.09090280296239167	0.09796995358625299	0.11238150003329375	0.1191671910882809	0.10576650602946829	0.10691750510901717	0.11138247880820819	0.11431165657742141	0.1164192238551534	0.09895688808608916	0.0876781394461316	0.1188790512381735	0.08505306976018666	0.09970826834469548	0.08014171982569601	0.08744645471743265	0.10294864174726022	0.08555061104493045	0.09424962639609534	0.09424962639609534	0.09424962639609534	0.09424962639609534	0.09424962639609534	0.09424962639609534	0.09424962639609534	0.09424962639609534	0.09424962639609534	0.09424962639609534	0.09424962639609534	0.09424962639609534	0.09424962639609534	0.09424962639609534	0.09424962639609534	0.09424962639609534	0.09424962639609534	0.09424962639609534	0.09424962639609534
0.05348834457968617	0.062494692107764024	0.04773507674356582	0.04167540701454452	0.05124476668154334	0.04302966081573959	0.04356339366197913	0.06499129742683836	0.056421776233352136	0.04939717901356343	0.03689211410463992	0.040518377059317684	0.04973247590855995	0.05659751405455348	0.03818290044472571	0.048113990408171846	0.052425827433652525	0.05617572470680117	0.06814416365795341	0.04874605390666981	0.06121371624979195	0.05934562837451408	0.06265370739528983	0.058592908787058647	0.06290805069400485	0.055839060666371815	0.07402907154429561	0.05893093136776148	0.05792188095702809	0.05940541263947508	0.04761037515974455	0.05350789389960981	0.05350789389960981	0.05350789389960981	0.05350789389960981	0.05350789389960981	0.05350789389960981	0.05350789389960981	0.05350789389960981	0.05350789389960981	0.05350789389960981	0.05350789389960981	0.05350789389960981	0.05350789389960981	0.05350789389960981	0.05350789389960981	0.05350789389960981	0.05350789389960981	0.05350789389960981	0.05350789389960981
0.08102317158271115	0.08523570487749009	0.10176351934077528	0.09058502061955194	0.09974714380582482	0.08823528887695274	0.09836867107226387	0.09185473027423958	0.06913473174780121	0.09589560967578514	0.10092911877640351	0.10863664017185624	0.10588808900811703	0.09608851995554951	0.09215774474020094	0.0909237609287093	0.09478967396996875	0.09356344823933992	0.09415879342767187	0.10295324743793359	0.10995017402307933	0.07614629554141504	0.06457009191162244	0.0835248319739552	0.09081295034241292	0.0850585232106973	0.10087143021707691	0.1100768131302069	0.1049579298589031	0.12349897722418508	0.1039897123289575	0.11374434477657129	0.11374434477657129	0.11374434477657129	0.11374434477657129	0.11374434477657129	0.11374434477657129	0.11374434477657129	0.11374434477657129	0.11374434477657129	0.11374434477657129	0.11374434477657129	0.11374434477657129	0.11374434477657129	0.11374434477657129	0.11374434477657129	0.11374434477657129	0.11374434477657129	0.11374434477657129	0.11374434477657129
0.06962502773808633	0.07491589765119512	0.10982069027978307	0.08679513943880515	0.0865912157562058	0.10267952974397844	0.09657883081450232	0.11561721182802137	0.09723624886519079	0.08399685618481541	0.08670219961050334	0.0838161455436658	0.0778070975598448	0.09266365114464421	0.09853689812585671	0.07769783097370198	0.08878268869451215	0.08458242378049598	0.10137644957608881	0.0781616024864052	0.08668522233136731	0.10602542979577294	0.07687343357587532	0.08509933730514545	0.08205621024598522	0.08940346966140264	0.10390179124459985	0.11442543886573306	0.09581066052573957	0.10749058359533425	0.1048141829118585	0.10047720808728296	0.10264569549957071	0.10264569549957071	0.10264569549957071	0.10264569549957071	0.10264569549957071	0.10264569549957071	0.10264569549957071	0.10264569549957071	0.10264569549957071	0.10264569549957071	0.10264569549957071	0.10264569549957071	0.10264569549957071	0.10264569549957071	0.10264569549957071	0.10264569549957071	0.10264569549957071	0.10264569549957071
0.07976963144456421	0.07635936438154585	0.07758266400263243	0.08135540619593647	0.09834690570131382	0.11304006262707865	0.10181544105194099	0.09470857740946344	0.12286730515935496	0.11167857548166013	0.11737421457651241	0.09589564626909863	0.10641853679451382	0.10119316719972352	0.1377161854321608	0.09811863648726026	0.138230399762919	0.09110097512437601	0.08643655522400752	0.12360195873833878	0.12664144208260217	0.10455489410653791	0.11910820622645286	0.11280565252884078	0.11090200934471807	0.09377139384834746	0.11694616720245818	0.10665528075665584	0.10707781849189417	0.08041231149080709	0.09374506499135064	0.09374506499135064	0.09374506499135064	0.09374506499135064	0.09374506499135064	0.09374506499135064	0.09374506499135064	0.09374506499135064	0.09374506499135064	0.09374506499135064	0.09374506499135064	0.09374506499135064	0.09374506499135064	0.09374506499135064	0.09374506499135064	0.09374506499135064	0.09374506499135064	0.09374506499135064	0.09374506499135064	0.09374506499135064
0.0873920477373604	0.0607084048625818	0.07652117248945493	0.09103306301031819	0.05574307629806744	0.0622634780191279	0.09248184939320811	0.08349476404819935	0.08754494146324748	0.09092960657672271	0.07889925854425574	0.08462100337836274	0.0835365766548573	0.08831819143410939	0.07261405498592054	0.10101424203513575	0.09304708203279406	0.07547822239081198	0.0857138387808812	0.06625185704521783	0.06057423082082597	0.06486538426997428	0.07360134887157861	0.06923336657077644	0.06923336657077644	0.06923336657077644	0.06923336657077644	0.06923336657077644	0.06923336657077644	0.06923336657077644	0.06923336657077644	0.06923336657077644	0.06923336657077644	0.06923336657077644	0.06923336657077644	0.06923336657077644	0.06923336657077644	0.06923336657077644	0.06923336657077644	0.06923336657077644	0.06923336657077644	0.06923336657077644	0.06923336657077644	0.06923336657077644	0.06923336657077644	0.06923336657077644	0.06923336657077644	0.06923336657077644	0.06923336657077644	0.06923336657077644
0.07648652766758028	0.07034290628992511	0.06928684041838791	0.07615722806199819	0.07199654270697148	0.08051762791830343	0.09041645269053433	0.09436409436558044	0.09291801972040471	0.08220068757107347	0.07296317404772969	0.08319838891944842	0.08193422731584867	0.06209919893858243	0.08095749470537138	0.07787408506650376	0.05724892873568277	0.09258380339886647	0.06088658249839581	0.08717117546810298	0.0723011278260451	0.08879537472236221	0.08334124659296402	0.0860683106576631	0.0860683106576631	0.0860683106576631	0.0860683106576631	0.0860683106576631	0.0860683106576631	0.0860683106576631	0.0860683106576631	0.0860683106576631	0.0860683106576631	0.0860683106576631	0.0860683106576631	0.0860683106576631	0.0860683106576631	0.0860683106576631	0.0860683106576631	0.0860683106576631	0.0860683106576631	0.0860683106576631	0.0860683106576631	0.0860683106576631	0.0860683106576631	0.0860683106576631	0.0860683106576631	0.0860683106576631	0.0860683106576631	0.0860683106576631
0.14267722085778572	0.1333107986229931	0.17334799544678572	0.12645875398654724	0.12770690152565067	0.10416810841445423	0.1700591459542468	0.09066760505202069	0.10373817787339074	0.122758376808559	0.13989913505811924	0.11180591149706035	0.16114578321504391	0.17795051820642088	0.16707744808644678	0.1281411344021773	0.17149944911174847	0.15380915098866005	0.13133532057857836	0.10758524470161061	0.14360184977317408	0.14258779975461033	0.1141142724593345	0.17102221267911455	0.1031146151915577	0.13894525564138865	0.16164654716829105	0.14390989908552765	0.15952129921665348	0.14257080062273322	0.15104604991969334	0.15104604991969334	0.15104604991969334	0.15104604991969334	0.15104604991969334	0.15104604991969334	0.15104604991969334	0.15104604991969334	0.15104604991969334	0.15104604991969334	0.15104604991969334	0.15104604991969334	0.15104604991969334	0.15104604991969334	0.15104604991969334	0.15104604991969334	0.15104604991969334	0.15104604991969334	0.15104604991969334	0.15104604991969334
0.10654744995018964	0.11177604775625002	0.10886370962804788	0.11567676619123352	0.12930283052875674	0.1267038289212872	0.09502248441825696	0.10272548344022632	0.10374635071925113	0.08705995039390364	0.11045455150491702	0.08785133928833191	0.10611641505846565	0.11425298082802682	0.09251025232086932	0.0909908579269838	0.08006222386490287	0.11435330032664066	0.07740439413864854	0.09679954597841292	0.11140349494531007	0.09392944572634465	0.09133807498005259	0.12388371778341323	0.09130467427722354	0.1155730051471732	0.12344643040544469	0.0973951724899352	0.08448235737573924	0.09289277077394045	0.0877980688393347	0.0765724110216438	0.08218523993048926	0.08218523993048926	0.08218523993048926	0.08218523993048926	0.08218523993048926	0.08218523993048926	0.08218523993048926	0.08218523993048926	0.08218523993048926	0.08218523993048926	0.08218523993048926	0.08218523993048926	0.08218523993048926	0.08218523993048926	0.08218523993048926	0.08218523993048926	0.08218523993048926	0.08218523993048926
0.10014356387895493	0.07745690219228746	0.10452910587639364	0.10224944760270496	0.10126738422448538	0.07876509858644748	0.10882259570306825	0.1036817572903338	0.1166004440222585	0.08740163390858585	0.0883105870004418	0.12506726676798455	0.08191747058959613	0.07142518355146639	0.13225158674477736	0.09787297214928913	0.10167579067160248	0.10379546143512144	0.0986138463050546	0.08794793424033256	0.08384064239497367	0.10107276541278554	0.09775144838237847	0.07724142923807581	0.10230350134430521	0.1114298772504659	0.07449150718459366	0.10702061235372008	0.08943721926947408	0.0767297422002828	0.08604165270923368	0.08931461423366811	0.10184042665334979	0.08498195987886553	0.1253532083163535	0.10516758409760951	0.10516758409760951	0.10516758409760951	0.10516758409760951	0.10516758409760951	0.10516758409760951	0.10516758409760951	0.10516758409760951	0.10516758409760951	0.10516758409760951	0.10516758409760951	0.10516758409760951	0.10516758409760951	0.10516758409760951	0.10516758409760951
0.07046726870567611	0.06997873066002422	0.05953679806537222	0.06302756406769497	0.08379992210609961	0.06966828633964797	0.058147139720970714	0.05400149998248609	0.07946576236629325	0.07389476689115097	0.06793455616230426	0.07020142811675247	0.08205352421784572	0.08064016567767988	0.0703278497671896	0.0855489911172544	0.07419573633119482	0.07076637031263414	0.06497879757834396	0.06635738197867416	0.07675656797710578	0.07589823925535669	0.06379383471118255	0.05756563930174415	0.08456481350238772	0.06676052013963914	0.08269646490311099	0.07598560129788497	0.07934103310049798	0.07934103310049798	0.07934103310049798	0.07934103310049798	0.07934103310049798	0.07934103310049798	0.07934103310049798	0.07934103310049798	0.07934103310049798	0.07934103310049798	0.07934103310049798	0.07934103310049798	0.07934103310049798	0.07934103310049798	0.07934103310049798	0.07934103310049798	0.07934103310049798	0.07934103310049798	0.07934103310049798	0.07934103310049798	0.07934103310049798	0.07934103310049798
0.12155023487703902	0.13362222903734391	0.12731900280194988	0.10426461646848653	0.12451672693865501	0.10274258204403594	0.1187820070993333	0.10701850099349298	0.10825396479146933	0.15242355332144425	0.16344028120688495	0.13185471650019046	0.1633360086361782	0.1164663899889843	0.1163890332327536	0.16871347801259595	0.14157596800945582	0.0986979213158477	0.1346499374833758	0.1104403553981374	0.11793009404350564	0.13262047088557713	0.13838659145056395	0.1188673872530266	0.1370858730550318	0.12829389081948014	0.13201554879117458	0.1294431866229044	0.10705938136263747	0.11825128399277095	0.11825128399277095	0.11825128399277095	0.11825128399277095	0.11825128399277095	0.11825128399277095	0.11825128399277095	0.11825128399277095	0.11825128399277095	0.11825128399277095	0.11825128399277095	0.11825128399277095	0.11825128399277095	0.11825128399277095	0.11825128399277095	0.11825128399277095	0.11825128399277095	0.11825128399277095	0.11825128399277095	0.11825128399277095	0.11825128399277095
0.06785151858595143	0.06442959791879824	0.08870954721926538	0.06942825027833689	0.06633573670758801	0.06900403374406726	0.0574610529996351	0.07250721134673192	0.08947229777916434	0.08321719032669027	0.05820269827254546	0.07438860605933444	0.0633886222224945	0.056506432893611326	0.05828697370133324	0.09246932480880235	0.06009209064776617	0.06327558610140661	0.07624796237680836	0.08358174341253888	0.0711466738869455	0.05330035002684741	0.044201095608280644	0.06200989880397734	0.0824526509849068	0.045070645612112506	0.06376164829850965	0.06376164829850965	0.06376164829850965	0.06376164829850965	0.06376164829850965	0.06376164829850965	0.06376164829850965	0.06376164829850965	0.06376164829850965	0.06376164829850965	0.06376164829850965	0.06376164829850965	0.06376164829850965	0.06376164829850965	0.06376164829850965	0.06376164829850965	0.06376164829850965	0.06376164829850965	0.06376164829850965	0.06376164829850965	0.06376164829850965	0.06376164829850965	0.06376164829850965	0.06376164829850965
0.07639169804007923	0.07689616967075988	0.07942190956746831	0.054279837721972715	0.07160790513226029	0.06238670576883348	0.08650981906697712	0.06276772907269211	0.081172072117494	0.07259850207622796	0.0444917259812439	0.059126865032375034	0.06902294383999753	0.061091447197094355	0.07827859487194265	0.060769708026029774	0.05970079249796494	0.08367144792569828	0.05772073221729219	0.052778682751333995	0.07399436735175892	0.06927859380746645	0.0716364805796127	0.0716364805796127	0.0716364805796127	0.0716364805796127	0.0716364805796127	0.0716364805796127	0.0716364805796127	0.0716364805796127	0.0716364805796127	0.0716364805796127	0.0716364805796127	0.0716364805796127	0.0716364805796127	0.0716364805796127	0.0716364805796127	0.0716364805796127	0.0716364805796127	0.0716364805796127	0.0716364805796127	0.0716364805796127	0.0716364805796127	0.0716364805796127	0.0716364805796127	0.0716364805796127	0.0716364805796127	0.0716364805796127	0.0716364805796127	0.0716364805796127
0.05035831741748165	0.07011284263389288	0.0688479524559074	0.055356167528850204	0.052531712701172906	0.06303620965468822	0.07396121622300425	0.07273455564849969	0.07968070685153474	0.07916567478063144	0.05813419127363217	0.08125339321878945	0.05837482306767779	0.05384396163774642	0.06222024444001958	0.07220162978156953	0.0710665427819246	0.08865605606275896	0.058210882125662146	0.04913921886776977	0.057291114562242854	0.06326366541331538	0.05252329302484763	0.06008444493172066	0.06617667605843376	0.06818711691566123	0.05767609711322491	0.06293160701444307	0.06293160701444307	0.06293160701444307	0.06293160701444307	0.06293160701444307	0.06293160701444307	0.06293160701444307	0.06293160701444307	0.06293160701444307	0.06293160701444307	0.06293160701444307	0.06293160701444307	0.06293160701444307	0.06293160701444307	0.06293160701444307	0.06293160701444307	0.06293160701444307	0.06293160701444307	0.06293160701444307	0.06293160701444307	0.06293160701444307	0.06293160701444307	0.06293160701444307
0.11379283867302928	0.10270732535295408	0.08407857384511072	0.1011326587338737	0.08300674678651145	0.10574392511725343	0.11755374406568148	0.09139978806239007	0.09267319703621985	0.096123650089238	0.1262890951955324	0.08565060206578992	0.10119484426561152	0.11510665768447817	0.11404318210060649	0.11391368898326837	0.09163503475650103	0.1075964204368521	0.11496689085838252	0.13050806854497143	0.09739396781713805	0.1232412565311688	0.10008720742831706	0.07578626024176137	0.11951231421604123	0.11856337380432806	0.08485380795823597	0.09290784846669414	0.093103064775675	0.09300545662118456	0.09300545662118456	0.09300545662118456	0.09300545662118456	0.09300545662118456	0.09300545662118456	0.09300545662118456	0.09300545662118456	0.09300545662118456	0.09300545662118456	0.09300545662118456	0.09300545662118456	0.09300545662118456	0.09300545662118456	0.09300545662118456	0.09300545662118456	0.09300545662118456	0.09300545662118456	0.09300545662118456	0.09300545662118456	0.09300545662118456
0.09049970989515897	0.07705797904901723	0.09839630895430045	0.09210794417788229	0.09294460373343218	0.08729979820405744	0.07467370132764495	0.10701403245364187	0.10226026070871116	0.08157452575981074	0.11279908352050208	0.09301530679800347	0.08406340497520703	0.11870412838165163	0.12306243394797953	0.10516365277025572	0.0876675657785971	0.11838681576454506	0.10484184302924704	0.10764418129240544	0.09370448250566228	0.13264562965082827	0.08367999209081876	0.09520628169805742	0.11731891102566967	0.09672860551031577	0.10332820312828424	0.10761087983287992	0.10478167019660713	0.09398329179975476	0.11213943631860514	0.08892426061642483	0.11675814221133626	0.10743071560374615	0.12876583112115195	0.09061177578451025	0.0843467166252331	0.13413570348006812	0.10924121005265061	0.10924121005265061	0.10924121005265061	0.10924121005265061	0.10924121005265061	0.10924121005265061	0.10924121005265061	0.10924121005265061	0.10924121005265061	0.10924121005265061	0.10924121005265061	0.10924121005265061
0.06497607011806464	0.061572076177532985	0.04391064388556871	0.04835120766467435	0.037271199594534184	0.035385876399327935	0.05263720170387263	0.05764651920184669	0.055793211411685195	0.047941186119626354	0.05470008807915733	0.05496262783508813	0.07842740003288352	0.04961118070767063	0.05015810196981571	0.05286171530709151	0.05876188692856568	0.0795466050728209	0.03900624508260353	0.05475837074630447	0.04420233811456437	0.07133283516494025	0.06778008717526673	0.026067899218999015	0.017897138705655662	0.039361667954399396	0.08172019008232019	0.07673194978420647	0.017893356016905365	0.025855901745070627	0.06462943431671421	0.03934267623278226	0.033962187746001966	0.06376000551165323	0.06370866378262502	0.05043686075099788	0.054527629555303436	0.025877206160221922	0.031318922255046185	0.061268451426458974	0.05491449969159443	0.07687939409635793	0.06589694689397618	0.06589694689397618	0.06589694689397618	0.06589694689397618	0.06589694689397618	0.06589694689397618	0.06589694689397618	0.06589694689397618
0.0550222256723267	0.07571522391524407	0.07023411789414988	0.06784448115500738	0.0540224941239078	0.07543923568446048	0.05496164375305243	0.07889249009847829	0.0752636431645827	0.0723994855430381	0.07258942325510372	0.07433491608380172	0.05362073989017074	0.05903560855639741	0.0713074700723214	0.06972092342910315	0.08457266615723484	0.06519192362845962	0.05041431807404288	0.06341066868729492	0.07261938008732394	0.07332109938390774	0.06538321406529508	0.0669610950509577	0.0698711450157844	0.07607053572412319	0.049475803625319496	0.06647690033431809	0.0579763519798188	0.0579763519798188	0.0579763519798188	0.0579763519798188	0.0579763519798188	0.0579763519798188	0.0579763519798188	0.0579763519798188	0.0579763519798188	0.0579763519798188	0.0579763519798188	0.0579763519798188	0.0579763519798188	0.0579763519798188	0.0579763519798188	0.0579763519798188	0.0579763519798188	0.0579763519798188	0.0579763519798188	0.0579763519798188	0.0579763519798188	0.0579763519798188
0.08793268521753836	0.0898461399915121	0.08903973041242381	0.07129134528515564	0.07273101519010354	0.09276096800170913	0.08713243461754426	0.09738783003197098	0.10120312237748265	0.09277665048943387	0.09140991753218662	0.06571694673763734	0.08460809845287877	0.07690058356797896	0.07167408757901352	0.07456026491172635	0.07215462073692978	0.09121084801727618	0.09433890657707586	0.07981814006893785	0.09798342454677918	0.07306802833407365	0.09110405343512448	0.09061704340150772	0.09731250887633175	0.09396477613891975	0.09396477613891975	0.09396477613891975	0.09396477613891975	0.09396477613891975	0.09396477613891975	0.09396477613891975	0.09396477613891975	0.09396477613891975	0.09396477613891975	0.09396477613891975	0.09396477613891975	0.09396477613891975	0.09396477613891975	0.09396477613891975	0.09396477613891975	0.09396477613891975	0.09396477613891975	0.09396477613891975	0.09396477613891975	0.09396477613891975	0.09396477613891975	0.09396477613891975	0.09396477613891975	0.09396477613891975
0.03948482385379973	0.046908102768925694	0.040721250924084136	0.059807960048036936	0.05639228592100278	0.03199085420024862	0.04364600181543017	0.04434537174836533	0.04930169259190366	0.03418593923253264	0.043452722275917725	0.040515747646174306	0.046154452563603655	0.03741843817188522	0.05953926434220406	0.050445477719941005	0.051276170652706426	0.03490717360813282	0.043022434275215286	0.03933353402886644	0.06019928021436221	0.04976640712161433	0.04976640712161433	0.04976640712161433	0.04976640712161433	0.04976640712161433	0.04976640712161433	0.04976640712161433	0.04976640712161433	0.04976640712161433	0.04976640712161433	0.04976640712161433	0.04976640712161433	0.04976640712161433	0.04976640712161433	0.04976640712161433	0.04976640712161433	0.04976640712161433	0.04976640712161433	0.04976640712161433	0.04976640712161433	0.04976640712161433	0.04976640712161433	0.04976640712161433	0.04976640712161433	0.04976640712161433	0.04976640712161433	0.04976640712161433	0.04976640712161433	0.04976640712161433
0.08714154699476441	0.10149347848987816	0.08191581671780122	0.10712522618162768	0.08344767771952387	0.0898677933525862	0.11536090264349062	0.09717634435272428	0.08656639947597218	0.08993743877853587	0.09947146416163884	0.07992437963552283	0.11741568594504909	0.07399826336229863	0.08927155467333595	0.10670163103156761	0.10393849404886449	0.1017894172436172	0.09505525186741055	0.098563402951896	0.10225941042837704	0.08701665261867919	0.07886245620116818	0.08293955440992369	0.08293955440992369	0.08293955440992369	0.08293955440992369	0.08293955440992369	0.08293955440992369	0.08293955440992369	0.08293955440992369	0.08293955440992369	0.08293955440992369	0.08293955440992369	0.08293955440992369	0.08293955440992369	0.08293955440992369	0.08293955440992369	0.08293955440992369	0.08293955440992369	0.08293955440992369	0.08293955440992369	0.08293955440992369	0.08293955440992369	0.08293955440992369	0.08293955440992369	0.08293955440992369	0.08293955440992369	0.08293955440992369	0.08293955440992369
0.061255811791398836	0.06428004565553533	0.0491701569783969	0.05907139848153476	0.07404847934747805	0.07062732281444781	0.0559783706269346	0.05883257703986283	0.05642991375094654	0.062347740718355936	0.07645219360996908	0.07005193271924333	0.05873769860581741	0.05569080940135526	0.06893226913612654	0.06641872416733491	0.05765546252251351	0.05050046413320164	0.039895775356918274	0.06586554540943483	0.054491998530773605	0.060178771970104225	0.060178771970104225	0.060178771970104225	0.060178771970104225	0.060178771970104225	0.060178771970104225	0.060178771970104225	0.060178771970104225	0.060178771970104225	0.060178771970104225	0.060178771970104225	0.060178771970104225	0.060178771970104225	0.060178771970104225	0.060178771970104225	0.060178771970104225	0.060178771970104225	0.060178771970104225	0.060178771970104225	0.060178771970104225	0.060178771970104225	0.060178771970104225	0.060178771970104225	0.060178771970104225	0.060178771970104225	0.060178771970104225	0.060178771970104225	0.060178771970104225	0.060178771970104225
0.08572160514933026	0.09654656822697974	0.07425940865057835	0.07141609218672626	0.10693684046673155	0.11048939476910785	0.08665792526456709	0.10786154514877504	0.09973938613717079	0.08875068696380992	0.10631339490310315	0.10347391077653892	0.075014679865057	0.10027868934038428	0.09300026919110164	0.06543567109019409	0.08067730401398754	0.0918531220105691	0.11697064755254315	0.0801556024589798	0.0829654637915218	0.07489129408636477	0.09116587554988398	0.0993056798953634	0.08662378818275226	0.09296473403905783	0.09296473403905783	0.09296473403905783	0.09296473403905783	0.09296473403905783	0.09296473403905783	0.09296473403905783	0.09296473403905783	0.09296473403905783	0.09296473403905783	0.09296473403905783	0.09296473403905783	0.09296473403905783	0.09296473403905783	0.09296473403905783	0.09296473403905783	0.09296473403905783	0.09296473403905783	0.09296473403905783	0.09296473403905783	0.09296473403905783	0.09296473403905783	0.09296473403905783	0.09296473403905783	0.09296473403905783
0.07495552265270732	0.1137058105372655	0.0806717808002064	0.06957278829845112	0.10207186103844222	0.11617147091917472	0.07656723717271034	0.08433397279432316	0.09171119509458671	0.07981518340689304	0.07022918002098283	0.08230165173209507	0.09851736527397403	0.10809614527729229	0.07551968752525141	0.08627037031627058	0.07009444674275829	0.08273018292851511	0.09360570182250989	0.07200013436289054	0.08280291809270023	0.08280291809270023	0.08280291809270023	0.08280291809270023	0.08280291809270023	0.08280291809270023	0.08280291809270023	0.08280291809270023	0.08280291809270023	0.08280291809270023	0.08280291809270023	0.08280291809270023	0.08280291809270023	0.08280291809270023	0.08280291809270023	0.08280291809270023	0.08280291809270023	0.08280291809270023	0.08280291809270023	0.08280291809270023	0.08280291809270023	0.08280291809270023	0.08280291809270023	0.08280291809270023	0.08280291809270023	0.08280291809270023	0.08280291809270023	0.08280291809270023	0.08280291809270023	0.08280291809270023
0.04256411253745571	0.06347385399186205	0.06629490034193848	0.05406653993734808	0.05101984174555009	0.04942721506939442	0.059065952153114686	0.0701809931271469	0.05786299721439285	0.05082242888427267	0.05118425174342194	0.06314462951167986	0.052048190868810865	0.05325819690209832	0.060930698164692605	0.03483071825115148	0.05176034440760017	0.0466174070139284	0.054491867506360404	0.04354226370209939	0.04503777623404336	0.05418146563498343	0.0496096209345134	0.0496096209345134	0.0496096209345134	0.0496096209345134	0.0496096209345134	0.0496096209345134	0.0496096209345134	0.0496096209345134	0.0496096209345134	0.0496096209345134	0.0496096209345134	0.0496096209345134	0.0496096209345134	0.0496096209345134	0.0496096209345134	0.0496096209345134	0.0496096209345134	0.0496096209345134	0.0496096209345134	0.0496096209345134	0.0496096209345134	0.0496096209345134	0.0496096209345134	0.0496096209345134	0.0496096209345134	0.0496096209345134	0.0496096209345134	0.0496096209345134
0.048219280444023786	0.05715641712030542	0.056582987594342944	0.07411488577853832	0.05337703083134295	0.053345595150281346	0.050235086602486906	0.079107688452427	0.07107204478579915	0.05544289199487727	0.07892731311501604	0.047386563537600596	0.0716175097826887	0.07540124812810954	0.05380944292716691	0.07796933352421803	0.03959216296364027	0.06267484123263696	0.05716651505055871	0.05732291798161415	0.05724471651608643	0.05724471651608643	0.05724471651608643	0.05724471651608643	0.05724471651608643	0.05724471651608643	0.05724471651608643	0.05724471651608643	0.05724471651608643	0.05724471651608643	0.05724471651608643	0.05724471651608643	0.05724471651608643	0.05724471651608643	0.05724471651608643	0.05724471651608643	0.05724471651608643	0.05724471651608643	0.05724471651608643	0.05724471651608643	0.05724471651608643	0.05724471651608643	0.05724471651608643	0.05724471651608643	0.05724471651608643	0.05724471651608643	0.05724471651608643	0.05724471651608643	0.05724471651608643	0.05724471651608643
0.1046435649070538	0.07982175981689152	0.13934577425048755	0.1214494804167702	0.09839209664692845	0.12340990438004473	0.09647698758665657	0.10886620070583455	0.10998863583402368	0.11191366858349179	0.12967698110954504	0.09976963867856867	0.12027650195885904	0.12301332477513358	0.09283712892411536	0.10309266968944725	0.12024507210122526	0.1083279973412153	0.1235046075992042	0.11963861371162009	0.09818617209411055	0.10279594165205196	0.12272415599414739	0.11192607158039149	0.11732625199205077	0.08067422826511085	0.11539417302345141	0.09949200611240093	0.1096672292613517	0.10869172235654634	0.12591398316730956	0.11302148693339892	0.11632410204170954	0.11730729713925814	0.10629134562407898	0.11179932138166856	0.11179932138166856	0.11179932138166856	0.11179932138166856	0.11179932138166856	0.11179932138166856	0.11179932138166856	0.11179932138166856	0.11179932138166856	0.11179932138166856	0.11179932138166856	0.11179932138166856	0.11179932138166856	0.11179932138166856	0.11179932138166856
0.057191195055965045	0.07578094572377632	0.05373635951910533	0.05073666843388833	0.04497814829483791	0.06239687708678145	0.08001278226280904	0.055899214055054824	0.05498043216904671	0.06382697850704198	0.06704051385496505	0.06136188959787932	0.06346678234789081	0.06841354206090348	0.0510658505529538	0.08373885085880428	0.06740235070587905	0.06740235070587905	0.06740235070587905	0.06740235070587905	0.06740235070587905	0.06740235070587905	0.06740235070587905	0.06740235070587905	0.06740235070587905	0.06740235070587905	0.06740235070587905	0.06740235070587905	0.06740235070587905	0.06740235070587905	0.06740235070587905	0.06740235070587905	0.06740235070587905	0.06740235070587905	0.06740235070587905	0.06740235070587905	0.06740235070587905	0.06740235070587905	0.06740235070587905	0.06740235070587905	0.06740235070587905	0.06740235070587905	0.06740235070587905	0.06740235070587905	0.06740235070587905	0.06740235070587905	0.06740235070587905	0.06740235070587905	0.06740235070587905	0.06740235070587905
0.0692138598282829	0.06241900983072006	0.06255708608119331	0.058379915445067265	0.08088391373949393	0.07032021146943239	0.07982793901722618	0.06292656361319865	0.057007533205610764	0.05940624692932909	0.051718317578448934	0.06811591252899785	0.0642928631782331	0.05018188909757921	0.05597449409744022	0.06841773710160821	0.04875302473882067	0.0682442471952368	0.06619708645461224	0.05061337116995431	0.05005132053392216	0.07047239201376526	0.08173780398256865	0.059331792215088074	0.07053479809882836	0.07053479809882836	0.07053479809882836	0.07053479809882836	0.07053479809882836	0.07053479809882836	0.07053479809882836	0.07053479809882836	0.07053479809882836	0.07053479809882836	0.07053479809882836	0.07053479809882836	0.07053479809882836	0.07053479809882836	0.07053479809882836	0.07053479809882836	0.07053479809882836	0.07053479809882836	0.07053479809882836	0.07053479809882836	0.07053479809882836	0.07053479809882836	0.07053479809882836	0.07053479809882836	0.07053479809882836	0.07053479809882836
0.08880844718220222	0.12424570961546565	0.12089403435467651	0.11790100075706113	0.11868903690177746	0.13745905887848173	0.0847004322862147	0.12710677093188832	0.1157750954395174	0.09877423729256378	0.13153426085800599	0.13019143532024283	0.13880320185456024	0.1288735382566917	0.11739513571463958	0.11152470304259356	0.10863515477366746	0.11563966556123781	0.11213741016745263	0.11213741016745263	0.11213741016745263	0.11213741016745263	0.11213741016745263	0.11213741016745263	0.11213741016745263	0.11213741016745263	0.11213741016745263	0.11213741016745263	0.11213741016745263	0.11213741016745263	0.11213741016745263	0.11213741016745263	0.11213741016745263	0.11213741016745263	0.11213741016745263	0.11213741016745263	0.11213741016745263	0.11213741016745263	0.11213741016745263	0.11213741016745263	0.11213741016745263	0.11213741016745263	0.11213741016745263	0.11213741016745263	0.11213741016745263	0.11213741016745263	0.11213741016745263	0.11213741016745263	0.11213741016745263	0.11213741016745263
0.06187423666767515	0.07628673869824158	0.061985265669821085	0.08465502357307278	0.07739439719684554	0.08248502227364493	0.06493264114861046	0.05944152907033993	0.06577511770397602	0.05295504900755121	0.08099060095249727	0.06491591882700577	0.05880965793558592	0.07276896484841432	0.07045289694054233	0.06371905879619714	0.0681077230220901	0.06952972851080656	0.06076525806061506	0.06863032239262058	0.06176639153758521	0.0651983569651029	0.0651983569651029	0.0651983569651029	0.0651983569651029	0.0651983569651029	0.0651983569651029	0.0651983569651029	0.0651983569651029	0.0651983569651029	0.0651983569651029	0.0651983569651029	0.0651983569651029	0.0651983569651029	0.0651983569651029	0.0651983569651029	0.0651983569651029	0.0651983569651029	0.0651983569651029	0.0651983569651029	0.0651983569651029	0.0651983569651029	0.0651983569651029	0.0651983569651029	0.0651983569651029	0.0651983569651029	0.0651983569651029	0.0651983569651029	0.0651983569651029	0.0651983569651029
0.06859070250354506	0.07262935012663435	0.06712467075158916	0.08365665159670166	0.09055341376498255	0.057261340825442306	0.09132149818858783	0.0749166875026343	0.07998827659983762	0.07065949913799502	0.07532388786891632	0.07532388786891632	0.07532388786891632	0.07532388786891632	0.07532388786891632	0.07532388786891632	0.07532388786891632	0.07532388786891632	0.07532388786891632	0.07532388786891632	0.07532388786891632	0.07532388786891632	0.07532388786891632	0.07532388786891632	0.07532388786891632	0.07532388786891632	0.07532388786891632	0.07532388786891632	0.07532388786891632	0.07532388786891632	0.07532388786891632	0.07532388786891632	0.07532388786891632	0.07532388786891632	0.07532388786891632	0.07532388786891632	0.07532388786891632	0.07532388786891632	0.07532388786891632	0.07532388786891632	0.07532388786891632	0.07532388786891632	0.07532388786891632	0.07532388786891632	0.07532388786891632	0.07532388786891632	0.07532388786891632	0.07532388786891632	0.07532388786891632	0.07532388786891632
0.07772921090035248	0.05802724601922973	0.08263166268332248	0.06655264297405997	0.06359452060859398	0.08682059354408822	0.07597322557298117	0.08513967302091997	0.08102942534847055	0.06251188751256036	0.07010210221280157	0.0864239755921581	0.07128854957740446	0.0658187803336106	0.07674054717347809	0.07321665537143913	0.06844134075390217	0.11097518102091193	0.08970826088740705	0.08970826088740705	0.08970826088740705	0.08970826088740705	0.08970826088740705	0.08970826088740705	0.08970826088740705	0.08970826088740705	0.08970826088740705	0.08970826088740705	0.08970826088740705	0.08970826088740705	0.08970826088740705	0.08970826088740705	0.08970826088740705	0.08970826088740705	0.08970826088740705	0.08970826088740705	0.08970826088740705	0.08970826088740705	0.08970826088740705	0.08970826088740705	0.08970826088740705	0.08970826088740705	0.08970826088740705	0.08970826088740705	0.08970826088740705	0.08970826088740705	0.08970826088740705	0.08970826088740705	0.08970826088740705	0.08970826088740705
0.15433793464990161	0.14046468102126575	0.13142278788604256	0.13873918694887583	0.15974360165852827	0.186285230488073	0.15677669404676486	0.16590434472849355	0.15576956414302032	0.14508373040352684	0.1640194904344508	0.17407175690583443	0.17544336358199084	0.14528218207931387	0.12394398203860109	0.1446442086074552	0.17802540277555554	0.12612166235314412	0.1835817322793213	0.1624971204781519	0.1533253895707419	0.1906064037814878	0.21265293529809529	0.13387574043526143	0.10569612798538597	0.1675653844802744	0.15759824187268343	0.14182819253644025	0.13834494803445782	0.1147457760220794	0.12015458361799258	0.117450179820036	0.117450179820036	0.117450179820036	0.117450179820036	0.117450179820036	0.117450179820036	0.117450179820036	0.117450179820036	0.117450179820036	0.117450179820036	0.117450179820036	0.117450179820036	0.117450179820036	0.117450179820036	0.117450179820036	0.117450179820036	0.117450179820036	0.117450179820036	0.117450179820036
0.07358339929415632	0.07897190400211075	0.08755555755097162	0.10152359982112252	0.08383851163005639	0.07077322526339716	0.12835135287722946	0.08084813417459735	0.08770266148048948	0.09187127480962273	0.09609992121549901	0.08627437052696856	0.07365677053959643	0.10570004136099397	0.10336760279998229	0.11454911978227207	0.0958297775150266	0.09755213698988349	0.08955744421913756	0.09694458821450619	0.1119344745872766	0.1060873513791935	0.11088535513531207	0.11676308326483406	0.11382421920007306	0.11382421920007306	0.11382421920007306	0.11382421920007306	0.11382421920007306	0.11382421920007306	0.11382421920007306	0.11382421920007306	0.11382421920007306	0.11382421920007306	0.11382421920007306	0.11382421920007306	0.11382421920007306	0.11382421920007306	0.11382421920007306	0.11382421920007306	0.11382421920007306	0.11382421920007306	0.11382421920007306	0.11382421920007306	0.11382421920007306	0.11382421920007306	0.11382421920007306	0.11382421920007306	0.11382421920007306	0.11382421920007306
0.07293505249027968	0.04951994097431462	0.06949044043635144	0.0651382358768696	0.07469156728180056	0.07687449025972957	0.07430372297197711	0.07460514112774538	0.06244486595636558	0.064035954411054	0.08234625483938526	0.07319110462521963	0.07319110462521963	0.07319110462521963	0.07319110462521963	0.07319110462521963	0.07319110462521963	0.07319110462521963	0.07319110462521963	0.07319110462521963	0.07319110462521963	0.07319110462521963	0.07319110462521963	0.07319110462521963	0.07319110462521963	0.07319110462521963	0.07319110462521963	0.07319110462521963	0.07319110462521963	0.07319110462521963	0.07319110462521963	0.07319110462521963	0.07319110462521963	0.07319110462521963	0.07319110462521963	0.07319110462521963	0.07319110462521963	0.07319110462521963	0.07319110462521963	0.07319110462521963	0.07319110462521963	0.07319110462521963	0.07319110462521963	0.07319110462521963	0.07319110462521963	0.07319110462521963	0.07319110462521963	0.07319110462521963	0.07319110462521963	0.07319110462521963
0.08536584839212542	0.16586934614543677	0.09753156481601373	0.10686271072987623	0.0786183005244375	0.12521978065519027	0.12040963705985022	0.09262543995541893	0.13729148861024432	0.10831484766277334	0.11321082370767334	0.10737504747917473	0.14153203180612875	0.1217627530061913	0.11643585922235102	0.12166945575033342	0.11173374566741927	0.1226190343193138	0.11717638999336655	0.11717638999336655	0.11717638999336655	0.11717638999336655	0.11717638999336655	0.11717638999336655	0.11717638999336655	0.11717638999336655	0.11717638999336655	0.11717638999336655	0.11717638999336655	0.11717638999336655	0.11717638999336655	0.11717638999336655	0.11717638999336655	0.11717638999336655	0.11717638999336655	0.11717638999336655	0.11717638999336655	0.11717638999336655	0.11717638999336655	0.11717638999336655	0.11717638999336655	0.11717638999336655	0.11717638999336655	0.11717638999336655	0.11717638999336655	0.11717638999336655	0.11717638999336655	0.11717638999336655	0.11717638999336655	0.11717638999336655
0.10970494411136178	0.16337951604212284	0.09534637359995457	0.1393975013733079	0.10464200315198072	0.10332101834356701	0.10606573824120157	0.10309218902206158	0.10948581668797226	0.12559759502189966	0.10107913311841743	0.10134357796319779	0.11308923765486315	0.08397523098788194	0.14277985286203954	0.11337754192496075	0.11337754192496075	0.11337754192496075	0.11337754192496075	0.11337754192496075	0.11337754192496075	0.11337754192496075	0.11337754192496075	0.11337754192496075	0.11337754192496075	0.11337754192496075	0.11337754192496075	0.11337754192496075	0.11337754192496075	0.11337754192496075	0.11337754192496075	0.11337754192496075	0.11337754192496075	0.11337754192496075	0.11337754192496075	0.11337754192496075	0.11337754192496075	0.11337754192496075	0.11337754192496075	0.11337754192496075	0.11337754192496075	0.11337754192496075	0.11337754192496075	0.11337754192496075	0.11337754192496075	0.11337754192496075	0.11337754192496075	0.11337754192496075	0.11337754192496075	0.11337754192496075
0.09279862513844313	0.109602722473362	0.11053890996051971	0.11343932816032039	0.12857404572937609	0.07682070208971022	0.09895423410501171	0.08750644225582056	0.09737161961209533	0.09233352392165399	0.09889867241029716	0.11235644792905813	0.07983964364821286	0.09155479121736317	0.08295826559044	0.08777333265065895	0.11762439150821345	0.13810851500323013	0.07393038948402425	0.09989308379106228	0.10676875646382025	0.0711377445693518	0.05594120406059291	0.13551448553227058	0.10114666201216593	0.0942073015213979	0.10990624258600476	0.13615234727393527	0.12302929492997002	0.12302929492997002	0.12302929492997002	0.12302929492997002	0.12302929492997002	0.12302929492997002	0.12302929492997002	0.12302929492997002	0.12302929492997002	0.12302929492997002	0.12302929492997002	0.12302929492997002	0.12302929492997002	0.12302929492997002	0.12302929492997002	0.12302929492997002	0.12302929492997002	0.12302929492997002	0.12302929492997002	0.12302929492997002	0.12302929492997002	0.12302929492997002
0.08936782400940824	0.09738732911657962	0.10202674123118895	0.10841843179055345	0.08650536957397792	0.08855658409366628	0.0775549905941479	0.10254453380730805	0.10857265631808354	0.11008697371797967	0.09621005322972906	0.08838019247288864	0.09572318699578658	0.1173783076635086	0.11802499333043458	0.08921070092120659	0.0841301395971967	0.08596844433012207	0.0768357249721238	0.09497410055493012	0.10921040287885556	0.0847655395422375	0.07720779947689982	0.08098666950956866	0.08098666950956866	0.08098666950956866	0.08098666950956866	0.08098666950956866	0.08098666950956866	0.08098666950956866	0.08098666950956866	0.08098666950956866	0.08098666950956866	0.08098666950956866	0.08098666950956866	0.08098666950956866	0.08098666950956866	0.08098666950956866	0.08098666950956866	0.08098666950956866	0.08098666950956866	0.08098666950956866	0.08098666950956866	0.08098666950956866	0.08098666950956866	0.08098666950956866	0.08098666950956866	0.08098666950956866	0.08098666950956866	0.08098666950956866
0.08368262366163756	0.09380825512904828	0.10410264184738433	0.10003300349378882	0.10495550250550753	0.10213636146464505	0.07777633940007742	0.09550974220568545	0.08902715125737208	0.056398368079529686	0.08102513549680272	0.08714992375236906	0.07211952443934405	0.09477065225941292	0.09533887037983402	0.09365237194353702	0.0936472391923245	0.0811614445607881	0.08009814682274603	0.08746416319952843	0.0880791800928604	0.08777167164619441	0.08777167164619441	0.08777167164619441	0.08777167164619441	0.08777167164619441	0.08777167164619441	0.08777167164619441	0.08777167164619441	0.08777167164619441	0.08777167164619441	0.08777167164619441	0.08777167164619441	0.08777167164619441	0.08777167164619441	0.08777167164619441	0.08777167164619441	0.08777167164619441	0.08777167164619441	0.08777167164619441	0.08777167164619441	0.08777167164619441	0.08777167164619441	0.08777167164619441	0.08777167164619441	0.08777167164619441	0.08777167164619441	0.08777167164619441	0.08777167164619441	0.08777167164619441
0.09873158314628508	0.11445046779678753	0.10226633173348981	0.12426211523005712	0.1343023236483478	0.1145983407431508	0.09204614510500021	0.10175450253845322	0.12509355153502616	0.13834885992788373	0.13699382864637927	0.10022759891003592	0.0945378268730981	0.11980015108603383	0.09349830073781443	0.11537239898612099	0.12677274745975758	0.09729402507084135	0.11203338626529946	0.11203338626529946	0.11203338626529946	0.11203338626529946	0.11203338626529946	0.11203338626529946	0.11203338626529946	0.11203338626529946	0.11203338626529946	0.11203338626529946	0.11203338626529946	0.11203338626529946	0.11203338626529946	0.11203338626529946	0.11203338626529946	0.11203338626529946	0.11203338626529946	0.11203338626529946	0.11203338626529946	0.11203338626529946	0.11203338626529946	0.11203338626529946	0.11203338626529946	0.11203338626529946	0.11203338626529946	0.11203338626529946	0.11203338626529946	0.11203338626529946	0.11203338626529946	0.11203338626529946	0.11203338626529946	0.11203338626529946
0.06781839421276169	0.07363329538562642	0.08024034779217912	0.09765124069743047	0.06958337114261252	0.071308968789235	0.06287533048013888	0.05718339697569453	0.059866115454231164	0.0688856709210542	0.0652775716748547	0.057167088017967695	0.06885354214175798	0.06378120957453808	0.059181970427560515	0.059459080424588175	0.04818277796713928	0.07014110631149689	0.0736663561030852	0.05557566746142827	0.06462101178225672	0.06462101178225672	0.06462101178225672	0.06462101178225672	0.06462101178225672	0.06462101178225672	0.06462101178225672	0.06462101178225672	0.06462101178225672	0.06462101178225672	0.06462101178225672	0.06462101178225672	0.06462101178225672	0.06462101178225672	0.06462101178225672	0.06462101178225672	0.06462101178225672	0.06462101178225672	0.06462101178225672	0.06462101178225672	0.06462101178225672	0.06462101178225672	0.06462101178225672	0.06462101178225672	0.06462101178225672	0.06462101178225672	0.06462101178225672	0.06462101178225672	0.06462101178225672	0.06462101178225672
0.11503661965017434	0.07436190962816001	0.018155985994684216	0.09709953541436059	0.06518215298905136	0.07534104357562556	0.09379794752674045	0.05812103886822538	0.08406690635452053	0.04934655515155934	0.0575301055062325	0.1381866002861156	0.11060325311841308	0.10991371346585854	0.12420134640228701	0.11548665758756785	0.15421881889289005	0.12422834643689017	0.14427304426827675	0.15193946988683169	0.11990919595706122	0.1207752169143892	0.10888869144245313	0.1289147121458474	0.12812461162700048	0.15752343237188265	0.140217058399952	0.14155095065400655	0.10614041389296934	0.1271522615214547	0.1262324670667588	0.1482262093858793	0.13818998910467895	0.14251814873402155	0.14686046092117488	0.13393610962367647	0.16259271862734584	0.13616528739041653	0.14359228124870452	0.11801719764559783	0.1307064873071621	0.12436184247637995	0.12436184247637995	0.12436184247637995	0.12436184247637995	0.12436184247637995	0.12436184247637995	0.12436184247637995	0.12436184247637995	0.12436184247637995
0.04848396113500277	0.13808910024570598	0.0954829403794451	0.1000914041686246	0.11268622219575349	0.09192683047567798	0.10926910548978074	0.08050278636881107	0.09625467244165008	0.13152268794445565	0.07080191394681713	0.07294636378979946	0.12495855054172701	0.1422479523574465	0.16962317025975301	0.11043986303839107	0.17033755992365276	0.1933308494047095	0.17896870885140984	0.1419755923840553	0.22308739206373573	0.14888138494890285	0.22933570446663157	0.14201193949198845	0.17987560571439243	0.14695660481531878	0.28642726048370665	0.12051188645022261	0.19428562157520787	0.24562538328585326	0.18878945568567723	0.22337223916273394	0.19312229850131532	0.19524323302437638	0.22775054349282015	0.2591328594210499	0.19276730372937803	0.1969554810388158	0.23696308817798406	0.20318347924998956	0.2088628291513091	0.17826362727375947	0.2194805181847822	0.2177189385269206	0.19475325974978347	0.20022490421757916	0.1974890819836813	0.1974890819836813	0.1974890819836813	0.1974890819836813
0.06789015431401782	0.060154636812390846	0.05047773448679452	0.05856600184591664	0.06159819908031304	0.059905461595323097	0.07882006312658306	0.08601724136201468	0.06142360358886206	0.08259000351546998	0.07241735327408468	0.09624997405985963	0.0805935700359212	0.059066602915419666	0.08265081983214408	0.07252736868344897	0.07753557211441613	0.08250064407953234	0.07232631714092067	0.0604291234322398	0.08782009184439854	0.0825375918935244	0.06846839703753974	0.07634512959262718	0.08396783118840244	0.07869662315032093	0.09337877228548461	0.07274958047686902	0.07695633985839606	0.08165424148697974	0.09155933628266044	0.087673167808087	0.07405451560320633	0.09259623835947314	0.07574141777999063	0.08798726443035783	0.08852495791549522	0.08549450463043311	0.08838817079447815	0.0828173855875762	0.06412102693139282	0.07346920625948451	0.07346920625948451	0.07346920625948451	0.07346920625948451	0.07346920625948451	0.07346920625948451	0.07346920625948451	0.07346920625948451	0.07346920625948451
0.08064922491878258	0.06219236223552898	0.07933678098478936	0.08245989965564637	0.08535842811244666	0.11220200836188217	0.08109052935208629	0.09389543225985642	0.10154650143724815	0.10280492871401736	0.12115797606330142	0.10570324573627358	0.12647327161257035	0.0909133475802074	0.08387293261864492	0.08728339404525377	0.10480506939593516	0.13777061213152927	0.09086880528138958	0.1276116739213419	0.13731165933446063	0.110020435028921	0.11048698592422944	0.10438178016942434	0.10678506356165204	0.10718681611801874	0.11033316979794727	0.12019361337956622	0.12186534572341783	0.10138315598400609	0.10884957501304185	0.09957731955535448	0.09651181597784779	0.11041926910618761	0.10547426250579464	0.10882829288674366	0.09938335297935028	0.1008992090022305	0.10417734268373634	0.1035664021350049	0.09916999843551363	0.07945836389844381	0.09932840635833226	0.11394569640733831	0.07964903115451523	0.1112491677685162	0.09544909946151571	0.09544909946151571	0.09544909946151571	0.09544909946151571
0.10877568820747197	0.08308584492328346	0.11981589693646025	0.12379876192162356	0.11540184041066111	0.13588736525852302	0.10863776345861668	0.1534523424852559	0.12541408037571952	0.14217444918492833	0.1301238574448492	0.12560858356521176	0.11356291563127785	0.16093433543757035	0.10914666553083345	0.10846392710268608	0.12331551359014145	0.12318430470881511	0.08722780675944805	0.1400636917774639	0.0990775875387306	0.15325282289625777	0.14135952079817812	0.13658326054735168	0.17641733221826575	0.13951712002686237	0.148504125828441	0.1415759642391374	0.12601156771924416	0.11474600891874473	0.15223961490342622	0.1273476305120353	0.1081517663365081	0.09909616589773311	0.15473994815448056	0.15577990826602867	0.13571357530677364	0.10822846768510686	0.1502343647023583	0.11878609366328947	0.12344665094691099	0.1529627854466636	0.15705924624871231	0.15501101584768795	0.15501101584768795	0.15501101584768795	0.15501101584768795	0.15501101584768795	0.15501101584768795	0.15501101584768795
0.133329598884486	0.13670498051278462	0.12715268185176995	0.1272880879474663	0.1303732443000467	0.15579615001706812	0.12084072382496362	0.11459359647693856	0.1106020095032546	0.10497319726563079	0.13958756131876324	0.142796271030758	0.1411919161747606	0.1411919161747606	0.1411919161747606	0.1411919161747606	0.1411919161747606	0.1411919161747606	0.1411919161747606	0.1411919161747606	0.1411919161747606	0.1411919161747606	0.1411919161747606	0.1411919161747606	0.1411919161747606	0.1411919161747606	0.1411919161747606	0.1411919161747606	0.1411919161747606	0.1411919161747606	0.1411919161747606	0.1411919161747606	0.1411919161747606	0.1411919161747606	0.1411919161747606	0.1411919161747606	0.1411919161747606	0.1411919161747606	0.1411919161747606	0.1411919161747606	0.1411919161747606	0.1411919161747606	0.1411919161747606	0.1411919161747606	0.1411919161747606	0.1411919161747606	0.1411919161747606	0.1411919161747606	0.1411919161747606	0.1411919161747606
0.1303331753333691	0.12864731284286363	0.12432632446145377	0.07320045381970867	0.11120363415973274	0.123955644951857	0.11311192361289106	0.13062559099032772	0.11039944606489457	0.11865410489985465	0.1283349732317032	0.09878449061338002	0.11214301787040802	0.11799616795210227	0.13250962619221973	0.09551665653337749	0.1173024813311763	0.12385492840951927	0.1424474023597565	0.11892508874635657	0.11512338666458447	0.10912055562554435	0.1472812287430678	0.15017890922185978	0.14627277018318785	0.10670555308205817	0.1399666768796031	0.10217918125083113	0.10780088357941814	0.12031204364514442	0.14209785605701206	0.1617189311888939	0.13070917044155375	0.12331226015480692	0.12990737677120318	0.14784532012608131	0.11452588972763139	0.12559277577922057	0.13188097230269094	0.16157307771371085	0.13781473871902888	0.14969390821636985	0.14969390821636985	0.14969390821636985	0.14969390821636985	0.14969390821636985	0.14969390821636985	0.14969390821636985	0.14969390821636985	0.14969390821636985
0.0685699851916178	0.06481258475777209	0.06443643403848408	0.06043469170912752	0.049151252816736095	0.0677167237542546	0.05933811233449743	0.0625126241986822	0.05787145019601087	0.06167446641552493	0.057258734030905874	0.05603275149669881	0.08317743589571279	0.05515413852399499	0.07360380646403251	0.05328296252194399	0.05015493910467949	0.057684667217400426	0.050503951741218356	0.06323434796719654	0.07097124473335437	0.05943528715875296	0.06691044967116686	0.07295129410667137	0.0634732619452948	0.06879291061310466	0.06470407885811733	0.06571326578622246	0.06955872867318086	0.07965873241736164	0.04991709393975987	0.06859349739641475	0.0561035922184142	0.07071953643095084	0.0649359901582174	0.05897243909689297	0.06730388178432206	0.05638877107078818	0.05758146556099614	0.06323643387975217	0.0711823213176656	0.06639801355036586	0.05927071801993699	0.055208822776566115	0.07178458614768062	0.06349670446212337	0.06349670446212337	0.06349670446212337	0.06349670446212337	0.06349670446212337
0.3947164669710538	0.30812141110263885	0.2040798757406966	0.29864495245445494	0.15250132285778148	0.2367082545995577	0.14307844454284124	0.057421231818144465	0.27113206557740094	0.20335632625953481	0.14339651375345053	0.3452292812004354	0.3317800903972709	0.34715981753212194	0.2843676632658413	0.4039779862393993	0.35210749556543997	0.43244264827067336	0.19839814613860163	0.3420482127079927	0.4096173961244741	0.29608178873332636	0.22165241802901178	0.19891823417429683	0.39551032117872675	0.44600148485063773	0.28541292105957217	0.174260576406012	0.34855443642718204	0.26689976991217057	0.28319871487891685	0.4426380975277567	0.38758633972090223	0.4794639867258585	0.3505013844603252	0.45462525679821664	0.2077282826876519	0.3559405125381217	0.43674862164961176	0.31966668680201626	0.30790196514813084	0.297997050748972	0.33558254027211487	0.21667950303441388	0.2838018675236611	0.2502406852790375	0.2502406852790375	0.2502406852790375	0.2502406852790375	0.2502406852790375
0.12554295740254892	0.13524074250023455	0.10523688708693345	0.10255966731529201	0.1297966169023029	0.16484915301873795	0.13471940035706464	0.16783016783011312	0.13246292148223987	0.11912658689811138	0.1525376616670126	0.10470585708180055	0.12460084561094567	0.12313230485378915	0.14762105987608476	0.152439709470045	0.16184463410040933	0.1619009513427367	0.11398364276001499	0.1418964985056653	0.13062521692812756	0.1425492478653244	0.14223589112907598	0.12896743732566332	0.19906993171828133	0.16076864988104034	0.16257687552152583	0.12727899393252007	0.16092587894529836	0.17780280009717198	0.12578887420497592	0.13189613491335445	0.14103280778672184	0.127772032705602	0.12489418361599958	0.11736970375627136	0.13322111563915578	0.17667015133238817	0.16461990656663752	0.11980160444016132	0.15050324006307692	0.15350557165615447	0.14208320293110366	0.14779438729362906	0.14779438729362906	0.14779438729362906	0.14779438729362906	0.14779438729362906	0.14779438729362906	0.14779438729362906
0.07021088748279715	0.08510012620570796	0.06664621101527199	0.08162525350852957	0.11226278343811308	0.08096369386684615	0.08620606435381926	0.09493956836144701	0.12640604172316752	0.09049571150417539	0.10155874110755785	0.11262741991882602	0.10560206636437203	0.09830582277848425	0.11660602353326421	0.10398373009656536	0.09494608844783559	0.10575173477010898	0.0769951337800319	0.0808089289433235	0.09408571221536227	0.0919167506874116	0.09490758703791792	0.09552195614852031	0.1024090098876484	0.08916120108245479	0.08872381846169956	0.12514836628817275	0.0829246842457878	0.10065421575295502	0.09562588043930283	0.11210283380545272	0.10538976275322678	0.07455105307102615	0.12809825001651615	0.0950975059575051	0.10779958744750268	0.11520943303557256	0.11809330470304231	0.08879170405271261	0.10344250437787747	0.10344250437787747	0.10344250437787747	0.10344250437787747	0.10344250437787747	0.10344250437787747	0.10344250437787747	0.10344250437787747	0.10344250437787747	0.10344250437787747
0.11971198040633818	0.08814733017381979	0.08670591462277645	0.0720063450948233	0.1377936918236922	0.10044246524077456	0.15439508392365367	0.1458196225449482	0.11899889022160119	0.12068497784964459	0.1411019111148966	0.1019331080135261	0.10478667289192573	0.1546700368537715	0.12801734874104603	0.13697939293167394	0.1734627711802611	0.1283493127181672	0.10730634222866378	0.1236080109080593	0.20588060113700127	0.1887299946098263	0.15173214468292076	0.21495416185575103	0.15603903909223296	0.21354337033487308	0.18706445775957695	0.16929685783382847	0.16808798243582287	0.18231227339349634	0.17062123477797284	0.18892373758356226	0.14114716162671215	0.17332372010378413	0.15860273906451847	0.17264593608816817	0.19353352900235476	0.2142071523423823	0.15694745193166584	0.10765193394296599	0.1356462506766288	0.12164909230979741	0.12164909230979741	0.12164909230979741	0.12164909230979741	0.12164909230979741	0.12164909230979741	0.12164909230979741	0.12164909230979741	0.12164909230979741
0.07647408323258842	0.05916400015383212	0.05521536491342223	0.04459637212770989	0.03981256160333476	0.04134511950062293	0.06904501340713609	0.06641421773549687	0.07474426076781175	0.056040625005989	0.07621044898013878	0.1019927664030727	0.0684296469106406	0.03519495724023862	0.045197352165475595	0.03843344379450366	0.05957195865639192	0.08252839964161912	0.07908779936114099	0.12099987444093806	0.0887518716967313	0.09802653624168499	0.09992804012856839	0.1154061800225766	0.1194332809304415	0.10951817160465309	0.09738633182211533	0.09938489161059004	0.11151766470474973	0.10406360552465646	0.09894697293068129	0.0904376962423693	0.10076821355034617	0.11729391336813949	0.11332310597597234	0.0898512503112809	0.09999084986342417	0.11726840715153572	0.08891870801561626	0.07785956687161051	0.08423498809012957	0.0953871371926988	0.08747920228490144	0.103967403554389	0.101358353922148	0.09841837286260013	0.127028622818267	0.08384790493781367	0.09930456787608288	0.10597269500384643
0.1626084721536004	0.20981573887039698	0.2694348977811359	0.27837615503188534	0.24583385890377205	0.24569788073623433	0.2259607962836757	0.1682098552964915	0.2577259205207571	0.23988801335819737	0.29988732083015684	0.2931732601548134	0.33572223557731373	0.2940996156099065	0.27846941427249466	0.2843970854963316	0.2441116910585896	0.2571907411047871	0.30921385560856424	0.39081882744768803	0.2831305883427862	0.292065768342287	0.35238671873577737	0.2481393262710287	0.2597909982046237	0.25831396819958913	0.18904462568164634	0.33142514775842913	0.16994729347046134	0.23225819863336775	0.18476433596917852	0.254244209616478	0.271547332163718	0.3887341444552613	0.3004666224879329	0.309930298798922	0.4054932764961951	0.28709308221702123	0.3241308488580627	0.23971507754178975	0.3106394413906026	0.3181628183673688	0.47712775551888104	0.4233465487627573	0.4364286492923966	0.2880944564806473	0.3125872235926916	0.3466572761188816	0.3773903113978977	0.3370902533981278
0.11271189619604151	0.11199245584091318	0.08327121685396448	0.10599178409408852	0.11399776165543161	0.10141647008418443	0.0943403609857587	0.10357298322594305	0.09650107694528064	0.10791413913276475	0.09107792277871517	0.12012742106564449	0.10311764178982634	0.12009743929949442	0.08160144477508578	0.09982277831222736	0.1102739517357915	0.11003546758618754	0.11592221470548568	0.0765780095966049	0.11580868672068366	0.1279080973517581	0.09680596991098211	0.08939189432937887	0.09099907999295063	0.13406493960929097	0.09106777840352391	0.12756755294034441	0.0970237463053714	0.12645545175007136	0.09606894586280092	0.1148091846119565	0.09709733503069075	0.10399244695292216	0.10285263368579631	0.09964500348978056	0.10518773450506205	0.10787945736866415	0.09610201826366097	0.1300801707995424	0.15135797863499795	0.11838591322662206	0.13653043249014854	0.08691904768106476	0.11215710139537527	0.13673462520129975	0.11053812923316604	0.09889457080027587	0.12523074363623146	0.11728652108204367
0.07033720576933436	0.054603184507385064	0.06090331891703877	0.04364479569688386	0.08172932039389222	0.06464509558918562	0.08266042709993054	0.0569118377231631	0.06861824481873002	0.05584114283511609	0.06625416887746469	0.07553751239757152	0.07053439988888671	0.05132922864366881	0.0912898567390495	0.07909817307055872	0.07585624143619206	0.05997101563802886	0.08241730133136439	0.09462861149951506	0.08362264186675417	0.06487680207953983	0.08209499263836836	0.08618172037168917	0.06444343772422238	0.06699565500166034	0.08971402705326557	0.06924003852146512	0.08836484943932905	0.06857073726361494	0.07249923676132504	0.061554177497122976	0.07415698977726069	0.06798699272481173	0.07568860855327393	0.0734801250068584	0.07000317384033636	0.08313386195002882	0.06055587241743941	0.0623529380294306	0.08102539289647573	0.0580866140663798	0.08221748763792035	0.08196915732022933	0.06702061891062533	0.06460913469252541	0.07433708628938883	0.07070545424391715	0.04843656339799341	0.06716323604150956
0.049848532516063596	0.05305396650311846	0.07054740263377803	0.05463794883468262	0.06647940365792578	0.12607504682637244	0.0626690303740704	0.05514706130956195	0.09899537927559453	0.06125637960107996	0.07445787054921497	0.09124746011702232	0.09071343785991427	0.055260338537618	0.06455232855605274	0.06764302005389801	0.06110796613705856	0.09817635915021473	0.06277226660923874	0.05701923223202052	0.05506733290347566	0.044166761507547114	0.058236698167525754	0.05261018775515695	0.055113394664871376	0.07705822498515844	0.08027765356468713	0.0990869118082827	0.09806345621760687	0.07935382111532614	0.07949677990878891	0.08438575381270831	0.04782905890322068	0.1249952650134251	0.09505169457556031	0.08754197871468182	0.0621637318546519	0.08149467393297184	0.09581725361461316	0.08198687461272512	0.08994569474462458	0.07426352325896683	0.0801614471824748	0.08297963897187112	0.10456721725482454	0.08808593835311848	0.10748635010768594	0.09817547822408847	0.09290934478428964	0.07434240128565138
0.0635692502184264	0.0720489808305709	0.07148348049562477	0.06867578782230727	0.05489618499976886	0.07158931122582848	0.0477601028527732	0.06588816401339284	0.06393685673682381	0.05855060013946011	0.07642210691758364	0.06277739360374322	0.058502745840463416	0.06731540010143822	0.05005635362752621	0.057391092016138394	0.07146035016820965	0.07234485226172407	0.07318786854576442	0.05897278104180019	0.0756229032635153	0.07138928740913777	0.04913325522396564	0.05768894007557114	0.0697900505908881	0.06529867872461632	0.06170746017144283	0.06210046245039681	0.05941758021049885	0.040610317771011796	0.05916813458457681	0.06428511745025663	0.07121613697829612	0.07224830810847334	0.06007946742483324	0.0658732275923972	0.049133972799716166	0.038971827230300016	0.0720810853283877	0.05938324450099043	0.06182939517242821	0.06996087039338407	0.0637987526545428	0.06687981152396344	0.06687981152396344	0.06687981152396344	0.06687981152396344	0.06687981152396344	0.06687981152396344	0.06687981152396344
0.11065297482095474	0.09583881589260694	0.07256311498231971	0.09990867045561637	0.1302630192077075	0.09861296469509077	0.12482364308690294	0.11465314114939036	0.1133727610971462	0.10846055798774226	0.11464400061053408	0.11155227929913818	0.11155227929913818	0.11155227929913818	0.11155227929913818	0.11155227929913818	0.11155227929913818	0.11155227929913818	0.11155227929913818	0.11155227929913818	0.11155227929913818	0.11155227929913818	0.11155227929913818	0.11155227929913818	0.11155227929913818	0.11155227929913818	0.11155227929913818	0.11155227929913818	0.11155227929913818	0.11155227929913818	0.11155227929913818	0.11155227929913818	0.11155227929913818	0.11155227929913818	0.11155227929913818	0.11155227929913818	0.11155227929913818	0.11155227929913818	0.11155227929913818	0.11155227929913818	0.11155227929913818	0.11155227929913818	0.11155227929913818	0.11155227929913818	0.11155227929913818	0.11155227929913818	0.11155227929913818	0.11155227929913818	0.11155227929913818	0.11155227929913818
0.11607521030392728	0.14579204397478146	0.1423573314925494	0.1468975260837173	0.14275166085102547	0.10852386310281036	0.12563776197691792	0.12563776197691792	0.12563776197691792	0.12563776197691792	0.12563776197691792	0.12563776197691792	0.12563776197691792	0.12563776197691792	0.12563776197691792	0.12563776197691792	0.12563776197691792	0.12563776197691792	0.12563776197691792	0.12563776197691792	0.12563776197691792	0.12563776197691792	0.12563776197691792	0.12563776197691792	0.12563776197691792	0.12563776197691792	0.12563776197691792	0.12563776197691792	0.12563776197691792	0.12563776197691792	0.12563776197691792	0.12563776197691792	0.12563776197691792	0.12563776197691792	0.12563776197691792	0.12563776197691792	0.12563776197691792	0.12563776197691792	0.12563776197691792	0.12563776197691792	0.12563776197691792	0.12563776197691792	0.12563776197691792	0.12563776197691792	0.12563776197691792	0.12563776197691792	0.12563776197691792	0.12563776197691792	0.12563776197691792	0.12563776197691792
0.12333614547809471	0.21986378673061213	0.26292279833904453	0.19368736432155842	0.2633535518346343	0.25934964322417875	0.2539596792433935	0.24494454845489275	0.2236134905253908	0.2636451688788831	0.1141809647762769	0.2302094354964778	0.10929673218033865	0.13576742490380853	0.21127179655821124	0.14641760932343953	0.17822671930963818	0.20175786308537466	0.10690647661236793	0.18670052180924945	0.20031141305236538	0.17657596396978012	0.265268494115357	0.20022785434913185	0.2228913121896457	0.19277066609634563	0.1900847966583381	0.22097066920546868	0.10801745957996212	0.1878329634480433	0.14640290972699863	0.17878788314924351	0.2197529364978688	0.12730725609882237	0.21848427960579792	0.21886540992445586	0.2186748447651269	0.2186748447651269	0.2186748447651269	0.2186748447651269	0.2186748447651269	0.2186748447651269	0.2186748447651269	0.2186748447651269	0.2186748447651269	0.2186748447651269	0.2186748447651269	0.2186748447651269	0.2186748447651269	0.2186748447651269
0.0615172602480794	0.08856804654494854	0.055878425311878255	0.07974487035354917	0.061067882295418166	0.07508928722515464	0.08913528967258118	0.052628887217914304	0.09294039881943689	0.07776373805116629	0.09541384528944974	0.08225814262311017	0.11110424809397014	0.08277202925876319	0.06801073919768218	0.07453674889138004	0.10897099691112057	0.08425161649296464	0.08678428519562577	0.07406534369951237	0.07834029436915571	0.09082753458466766	0.10529076452087885	0.09059081856492135	0.07612205040083295	0.10600214103813949	0.08257702636316318	0.09428958370065134	0.09428958370065134	0.09428958370065134	0.09428958370065134	0.09428958370065134	0.09428958370065134	0.09428958370065134	0.09428958370065134	0.09428958370065134	0.09428958370065134	0.09428958370065134	0.09428958370065134	0.09428958370065134	0.09428958370065134	0.09428958370065134	0.09428958370065134	0.09428958370065134	0.09428958370065134	0.09428958370065134	0.09428958370065134	0.09428958370065134	0.09428958370065134	0.09428958370065134
0.09047542184031285	0.09852309472343007	0.13642666195918624	0.09640171096949943	0.11610629135017399	0.12017467867958266	0.08617098856130062	0.10002911627091508	0.13537758939001493	0.15235551306291326	0.10899479304453948	0.11913593916881632	0.1371489587237548	0.1497265962271405	0.13516476076818892	0.12200314892220372	0.14592078855321067	0.10303374219625928	0.1414645253033812	0.11246770675530178	0.1269661160293415	0.1269661160293415	0.1269661160293415	0.1269661160293415	0.1269661160293415	0.1269661160293415	0.1269661160293415	0.1269661160293415	0.1269661160293415	0.1269661160293415	0.1269661160293415	0.1269661160293415	0.1269661160293415	0.1269661160293415	0.1269661160293415	0.1269661160293415	0.1269661160293415	0.1269661160293415	0.1269661160293415	0.1269661160293415	0.1269661160293415	0.1269661160293415	0.1269661160293415	0.1269661160293415	0.1269661160293415	0.1269661160293415	0.1269661160293415	0.1269661160293415	0.1269661160293415	0.1269661160293415
0.07347718904065492	0.05924985515437126	0.0719370022938982	0.08455857526760183	0.053666122414861545	0.0813666961697958	0.08327605536405834	0.08941688746223611	0.055726552859913556	0.09176719715286034	0.08899673017080231	0.055784911936671025	0.08997465441700876	0.08329584763848966	0.09309867895474608	0.08324050719502987	0.10421218671116893	0.09294932444798638	0.07921015212730216	0.10274614364197412	0.09265438582670667	0.07151061976817986	0.08590076216241041	0.08673232723735977	0.08466075246099664	0.0781733365930018	0.06517285718057202	0.07712357144499395	0.07198940238778691	0.08552353996775512	0.08581151125262376	0.09729545083864224	0.11980478611857254	0.08162563192322382	0.09915673335786752	0.08589380831518344	0.08318332392099684	0.08453856611809013	0.08453856611809013	0.08453856611809013	0.08453856611809013	0.08453856611809013	0.08453856611809013	0.08453856611809013	0.08453856611809013	0.08453856611809013	0.08453856611809013	0.08453856611809013	0.08453856611809013	0.08453856611809013
0.12740615661799537	0.08738443233050476	0.08978417936095846	0.1104844126121157	0.12005742370066302	0.10000725232307349	0.11124456569850084	0.1169662677157013	0.14428516904057873	0.08974177511609034	0.14351264940538858	0.10569557859807255	0.09637796644665066	0.1079309927493589	0.10748429203450459	0.13598389912256753	0.10972864803693413	0.12064771781171861	0.10494704294455519	0.11547209019998592	0.10859584096199713	0.08977562819033368	0.10804398475584595	0.10025484102968449	0.11751654268104893	0.08274844748275653	0.11642608250326007	0.13081155907464548	0.11978679999528685	0.1341038513743112	0.12892988388270868	0.11811625891620928	0.12352307139945898	0.12352307139945898	0.12352307139945898	0.12352307139945898	0.12352307139945898	0.12352307139945898	0.12352307139945898	0.12352307139945898	0.12352307139945898	0.12352307139945898	0.12352307139945898	0.12352307139945898	0.12352307139945898	0.12352307139945898	0.12352307139945898	0.12352307139945898	0.12352307139945898	0.12352307139945898
0.08845867535788518	0.13474368988504964	0.061841748207942276	0.14739789114508411	0.147459680422627	0.16642190650708868	0.1745442621482585	0.1522979130080297	0.19742906393558857	0.14609354457160434	0.1786354174906617	0.12339599489566543	0.21881367763524243	0.16715743516300532	0.10421058897176785	0.1088036670667041	0.13370754644066563	0.09456791384247751	0.1615109731474244	0.17569217709034018	0.1957045451622155	0.17874867651832005	0.1669741115888318	0.16827091973089534	0.1517190435519746	0.15955949106700487	0.11657413418203874	0.15335022384536656	0.14521565167922684	0.1782818204871927	0.17304379874011275	0.1770289532628402	0.1681978529927813	0.17147254461351188	0.1698351988031466	0.1698351988031466	0.1698351988031466	0.1698351988031466	0.1698351988031466	0.1698351988031466	0.1698351988031466	0.1698351988031466	0.1698351988031466	0.1698351988031466	0.1698351988031466	0.1698351988031466	0.1698351988031466	0.1698351988031466	0.1698351988031466	0.1698351988031466
0.11051668868387028	0.10239324631651896	0.08390608368385599	0.10459463430555904	0.12022624416716154	0.0948528027279372	0.11473620082180833	0.10022584413571196	0.0875151032714426	0.10583493482730776	0.12452829193582476	0.1223593989836735	0.11613177725198817	0.1398575281892403	0.1038677729004381	0.1152305973913738	0.08389308718095183	0.09750645319746438	0.1160278510764732	0.10396874900200775	0.13410112682685543	0.12644888812545899	0.1302750074761572	0.1302750074761572	0.1302750074761572	0.1302750074761572	0.1302750074761572	0.1302750074761572	0.1302750074761572	0.1302750074761572	0.1302750074761572	0.1302750074761572	0.1302750074761572	0.1302750074761572	0.1302750074761572	0.1302750074761572	0.1302750074761572	0.1302750074761572	0.1302750074761572	0.1302750074761572	0.1302750074761572	0.1302750074761572	0.1302750074761572	0.1302750074761572	0.1302750074761572	0.1302750074761572	0.1302750074761572	0.1302750074761572	0.1302750074761572	0.1302750074761572
0.08917821825951161	0.10867052632461005	0.10561581628564909	0.08248274104414513	0.10989063546524129	0.12057076089505094	0.06970513781318305	0.09787882865421746	0.1378298690643398	0.13001448082958228	0.14434783170503632	0.13240209925481827	0.10777565393303641	0.14285715533556842	0.17829798836282798	0.09983734544355104	0.10597115785019437	0.09252657451794238	0.11589352977656324	0.17358836360936877	0.11732017243544395	0.15482655600962625	0.12217377265729237	0.14461675138394003	0.18691183787308485	0.15057198326050225	0.1388588945740967	0.08596305085728276	0.13169529187845444	0.1600067376594825	0.09048062300308539	0.13160225769698183	0.19049108661846365	0.1183405293251852	0.21406437741194798	0.1064568762921749	0.10640296998155839	0.1239450667311785	0.07100205375555901	0.12186890968181659	0.08870893781545268	0.10528892374863463	0.10528892374863463	0.10528892374863463	0.10528892374863463	0.10528892374863463	0.10528892374863463	0.10528892374863463	0.10528892374863463	0.10528892374863463
0.08578777172143265	0.08950054785941103	0.10632249096744983	0.09174010630624438	0.08832798119596394	0.07483988441148828	0.13325396373291512	0.126639068308816	0.09713433999057669	0.11674066841767629	0.102622996529675	0.11756626677723127	0.12134568771292745	0.0754169880300984	0.1204206300677017	0.11984145456513336	0.1157739677823201	0.12134632399406042	0.10591896063497945	0.09539820180447983	0.1244305345155977	0.1564215633822095	0.13018126832420865	0.11103123134782267	0.13858393257568422	0.12480758196175343	0.12480758196175343	0.12480758196175343	0.12480758196175343	0.12480758196175343	0.12480758196175343	0.12480758196175343	0.12480758196175343	0.12480758196175343	0.12480758196175343	0.12480758196175343	0.12480758196175343	0.12480758196175343	0.12480758196175343	0.12480758196175343	0.12480758196175343	0.12480758196175343	0.12480758196175343	0.12480758196175343	0.12480758196175343	0.12480758196175343	0.12480758196175343	0.12480758196175343	0.12480758196175343	0.12480758196175343
0.1447746206795691	0.09789317671876616	0.08930209527584938	0.07215247429321944	0.10453915794997008	0.13381715266134533	0.08444221611231578	0.1561429127728112	0.20463699316748837	0.13904944704864405	0.1601320221548898	0.10439174460243217	0.14703179445055786	0.17110380067314818	0.11912001576091548	0.1830923278641145	0.17820227418520213	0.16608151405091298	0.14323999199981485	0.1323745089279244	0.1867286052306106	0.21592488225350795	0.15886072020873598	0.16406828517041516	0.14867177290508643	0.17887202155420298	0.11340624920725727	0.12159089330027874	0.2118956593738528	0.19872159761673286	0.20530862849529283	0.20530862849529283	0.20530862849529283	0.20530862849529283	0.20530862849529283	0.20530862849529283	0.20530862849529283	0.20530862849529283	0.20530862849529283	0.20530862849529283	0.20530862849529283	0.20530862849529283	0.20530862849529283	0.20530862849529283	0.20530862849529283	0.20530862849529283	0.20530862849529283	0.20530862849529283	0.20530862849529283	0.20530862849529283
0.09010545744515293	0.08584295170963768	0.08706948335625879	0.11356529717941016	0.11756800174913791	0.12968948191035182	0.09921662682281726	0.10468410003591892	0.10713653245401016	0.09819829685553465	0.10234367790947833	0.10982854790444786	0.1204997903046046	0.124103296557431	0.0903072712082254	0.08645482869528166	0.09200094319806897	0.13015999367466186	0.1110804684363654	0.1110804684363654	0.1110804684363654	0.1110804684363654	0.1110804684363654	0.1110804684363654	0.1110804684363654	0.1110804684363654	0.1110804684363654	0.1110804684363654	0.1110804684363654	0.1110804684363654	0.1110804684363654	0.1110804684363654	0.1110804684363654	0.1110804684363654	0.1110804684363654	0.1110804684363654	0.1110804684363654	0.1110804684363654	0.1110804684363654	0.1110804684363654	0.1110804684363654	0.1110804684363654	0.1110804684363654	0.1110804684363654	0.1110804684363654	0.1110804684363654	0.1110804684363654	0.1110804684363654	0.1110804684363654	0.1110804684363654
0.0973452897039094	0.10979811469171145	0.10209466462452539	0.10652099316817658	0.09977027397977095	0.10387510670087727	0.11336574707206222	0.09163704224079847	0.11975777181804359	0.11830549863266893	0.09702656322942137	0.12612369554327066	0.11673368827865946	0.0920514751391668	0.11063796032914086	0.1351483598761667	0.14721197812625103	0.12993502103033167	0.11263098022660578	0.10095574473462474	0.14618108072240416	0.10818999194640017	0.08688884340214745	0.14178883264435105	0.12700323551754794	0.11644030792538762	0.10542284809909429	0.10571546353105032	0.11739154154167757	0.11155350253636394	0.11155350253636394	0.11155350253636394	0.11155350253636394	0.11155350253636394	0.11155350253636394	0.11155350253636394	0.11155350253636394	0.11155350253636394	0.11155350253636394	0.11155350253636394	0.11155350253636394	0.11155350253636394	0.11155350253636394	0.11155350253636394	0.11155350253636394	0.11155350253636394	0.11155350253636394	0.11155350253636394	0.11155350253636394	0.11155350253636394
0.09975512690899326	0.09781797084355894	0.10620867663153796	0.1105675044691154	0.10742155727256805	0.1131153692327606	0.0878075890958385	0.13618136386771387	0.1395277415020651	0.09896454672202684	0.11629674113760541	0.10208993340312111	0.10738281463498939	0.11221973697364519	0.11299321901562091	0.12318753511404924	0.1271413932900284	0.135728464222656	0.1046574351665405	0.09534757819408834	0.11571597073032963	0.11557632307211335	0.1156461469012215	0.1156461469012215	0.1156461469012215	0.1156461469012215	0.1156461469012215	0.1156461469012215	0.1156461469012215	0.1156461469012215	0.1156461469012215	0.1156461469012215	0.1156461469012215	0.1156461469012215	0.1156461469012215	0.1156461469012215	0.1156461469012215	0.1156461469012215	0.1156461469012215	0.1156461469012215	0.1156461469012215	0.1156461469012215	0.1156461469012215	0.1156461469012215	0.1156461469012215	0.1156461469012215	0.1156461469012215	0.1156461469012215	0.1156461469012215	0.1156461469012215
0.07384502857523806	0.08258564354121974	0.10671488711373661	0.11298668242308778	0.11753256842900574	0.11710612849966914	0.1111169657900834	0.12488333578606431	0.09900862388235152	0.07910329281570494	0.08222562376323281	0.07846902289361017	0.10481453430347097	0.1304768785724312	0.11922366494229963	0.09233845720738373	0.11640688051972758	0.1105783884336945	0.08976123035328439	0.1047848744163115	0.09696182240774168	0.08442690037378316	0.09464117226090196	0.11002806690924938	0.11857875955144855	0.07934879217134838	0.09896377586139846	0.09896377586139846	0.09896377586139846	0.09896377586139846	0.09896377586139846	0.09896377586139846	0.09896377586139846	0.09896377586139846	0.09896377586139846	0.09896377586139846	0.09896377586139846	0.09896377586139846	0.09896377586139846	0.09896377586139846	0.09896377586139846	0.09896377586139846	0.09896377586139846	0.09896377586139846	0.09896377586139846	0.09896377586139846	0.09896377586139846	0.09896377586139846	0.09896377586139846	0.09896377586139846
0.07777963172027051	0.11076984238670144	0.08666302603638355	0.14100360557438998	0.11824723727971502	0.13518988790530875	0.12428677674077408	0.1234804469701233	0.12249770052709937	0.09016540126099866	0.1542480075465936	0.1334445387577118	0.10395597509439082	0.14695340577797414	0.12034287718971409	0.15701844284343935	0.16866244542795958	0.12794047499632696	0.10787992453443025	0.1279150741257168	0.12720017033975944	0.10528269341877777	0.12069985338522538	0.13156856768955144	0.1261342105373884	0.1261342105373884	0.1261342105373884	0.1261342105373884	0.1261342105373884	0.1261342105373884	0.1261342105373884	0.1261342105373884	0.1261342105373884	0.1261342105373884	0.1261342105373884	0.1261342105373884	0.1261342105373884	0.1261342105373884	0.1261342105373884	0.1261342105373884	0.1261342105373884	0.1261342105373884	0.1261342105373884	0.1261342105373884	0.1261342105373884	0.1261342105373884	0.1261342105373884	0.1261342105373884	0.1261342105373884	0.1261342105373884
0.07709260215886964	0.10372909685251785	0.11553964954237297	0.10422724171061241	0.1252028003150327	0.1197051218289339	0.11759320433422452	0.1013471997202692	0.10811620202124028	0.09704197638100362	0.11687109276256426	0.0974024203118562	0.0797260934892589	0.10224915430785812	0.122920553816535	0.11829497714530833	0.12763970455337645	0.10081699359664395	0.10037533594977381	0.11125508508034601	0.10864947680531449	0.08237888890319857	0.11571164383175445	0.1103135634457336	0.11301260363874402	0.11301260363874402	0.11301260363874402	0.11301260363874402	0.11301260363874402	0.11301260363874402	0.11301260363874402	0.11301260363874402	0.11301260363874402	0.11301260363874402	0.11301260363874402	0.11301260363874402	0.11301260363874402	0.11301260363874402	0.11301260363874402	0.11301260363874402	0.11301260363874402	0.11301260363874402	0.11301260363874402	0.11301260363874402	0.11301260363874402	0.11301260363874402	0.11301260363874402	0.11301260363874402	0.11301260363874402	0.11301260363874402
0.05808188965903099	0.058618620973993875	0.07435325774467182	0.09503167864253666	0.07394882819629052	0.1027944009362349	0.11815091472042234	0.12245377028144011	0.1230559262583943	0.10322990130200141	0.10063309579902557	0.09546975380829037	0.09323866110812615	0.08550846161619578	0.08501594795387368	0.12199964667764161	0.09408512855190425	0.08206339157816532	0.09823964382129441	0.09022815574281967	0.10940671421921906	0.09711171848149755	0.1123027802945962	0.10470724938804687	0.10470724938804687	0.10470724938804687	0.10470724938804687	0.10470724938804687	0.10470724938804687	0.10470724938804687	0.10470724938804687	0.10470724938804687	0.10470724938804687	0.10470724938804687	0.10470724938804687	0.10470724938804687	0.10470724938804687	0.10470724938804687	0.10470724938804687	0.10470724938804687	0.10470724938804687	0.10470724938804687	0.10470724938804687	0.10470724938804687	0.10470724938804687	0.10470724938804687	0.10470724938804687	0.10470724938804687	0.10470724938804687	0.10470724938804687
0.09717417768734035	0.0911101599873134	0.08189257444358677	0.10944533262695637	0.12075412770494788	0.10292005561098916	0.15041091710593252	0.07808734831760032	0.0731629298887472	0.10469880868889078	0.11423762371257497	0.09764405231065391	0.10455197859288036	0.11817554453345991	0.09576258642069237	0.08654648078300098	0.08348802872133781	0.09907020929684167	0.10450742356173996	0.08168965784828564	0.07595111415802047	0.11752462651012098	0.08330263952965593	0.10368466624907235	0.09349365288936413	0.09349365288936413	0.09349365288936413	0.09349365288936413	0.09349365288936413	0.09349365288936413	0.09349365288936413	0.09349365288936413	0.09349365288936413	0.09349365288936413	0.09349365288936413	0.09349365288936413	0.09349365288936413	0.09349365288936413	0.09349365288936413	0.09349365288936413	0.09349365288936413	0.09349365288936413	0.09349365288936413	0.09349365288936413	0.09349365288936413	0.09349365288936413	0.09349365288936413	0.09349365288936413	0.09349365288936413	0.09349365288936413
0.07649773781073047	0.06976292573617372	0.08081509078397162	0.11779782225890886	0.08181207298843854	0.10356836177532734	0.07004480357827599	0.08799857490882397	0.07955572043073803	0.06608626101322039	0.07672725314638357	0.08698445320600938	0.09157397404574938	0.08555307441708847	0.07128322323785548	0.06826924735845288	0.0882600656978422	0.09110302426144114	0.11940145472858689	0.09429249678688564	0.08886135887910851	0.0857100444702567	0.08844102284623866	0.07481103993115053	0.09727075704363201	0.06359226092878599	0.10831910201698555	0.08060606207621113	0.06406162264066532	0.10383873033688366	0.0839501764887745	0.0839501764887745	0.0839501764887745	0.0839501764887745	0.0839501764887745	0.0839501764887745	0.0839501764887745	0.0839501764887745	0.0839501764887745	0.0839501764887745	0.0839501764887745	0.0839501764887745	0.0839501764887745	0.0839501764887745	0.0839501764887745	0.0839501764887745	0.0839501764887745	0.0839501764887745	0.0839501764887745	0.0839501764887745
0.06356501001907643	0.06861587988230487	0.05813762915111837	0.061410782586996955	0.07834212123012717	0.08354581128278026	0.07313042479455115	0.07306167489838895	0.06316448535851545	0.06265186386228727	0.0760480288799609	0.06377409150528664	0.06657390005793243	0.08168164175695232	0.06586741174950514	0.06502498546591236	0.06934601862370347	0.07434477837982284	0.07308629057260123	0.07570679594556849	0.07072703570209704	0.07534946710265444	0.07799168757658334	0.07862354040855943	0.061653994790569364	0.06424238005008374	0.05305253166432612	0.08914061051509896	0.07409821181597065	0.07901812005900914	0.06049373416715529	0.06975592711308222	0.06975592711308222	0.06975592711308222	0.06975592711308222	0.06975592711308222	0.06975592711308222	0.06975592711308222	0.06975592711308222	0.06975592711308222	0.06975592711308222	0.06975592711308222	0.06975592711308222	0.06975592711308222	0.06975592711308222	0.06975592711308222	0.06975592711308222	0.06975592711308222	0.06975592711308222	0.06975592711308222
0.08287190691072423	0.07672438372213465	0.08648469369817699	0.07743663272907536	0.07792625681160348	0.10502087524422841	0.08428258754303644	0.10463830354391347	0.08335557000701672	0.08845395016452832	0.08077864365641652	0.07476277084150641	0.085948207802317	0.08390368329675835	0.09985510888806425	0.1099844513846048	0.09014327103755837	0.12056339400808619	0.10677497925670758	0.08873476618182731	0.10342027333802196	0.09380403138085953	0.08143633608736936	0.0808248417264509	0.07266408354309346	0.0936645399395269	0.1043455169954769	0.11620892697500519	0.08737044091787596	0.09509153469118697	0.09123098780453147	0.09123098780453147	0.09123098780453147	0.09123098780453147	0.09123098780453147	0.09123098780453147	0.09123098780453147	0.09123098780453147	0.09123098780453147	0.09123098780453147	0.09123098780453147	0.09123098780453147	0.09123098780453147	0.09123098780453147	0.09123098780453147	0.09123098780453147	0.09123098780453147	0.09123098780453147	0.09123098780453147	0.09123098780453147
0.07887202916318208	0.10076229781352342	0.07529883929657069	0.08061091493273255	0.08061361572393551	0.07894778429212751	0.07641996746818401	0.10924368831660693	0.0921562549687149	0.08996057289471492	0.08868402172722212	0.06899625927926219	0.08500014925649375	0.1098535842400695	0.11214599568752522	0.06410945606359458	0.09395706166048294	0.09109848758100896	0.09184210695272933	0.09488735021602032	0.09336472858437483	0.09336472858437483	0.09336472858437483	0.09336472858437483	0.09336472858437483	0.09336472858437483	0.09336472858437483	0.09336472858437483	0.09336472858437483	0.09336472858437483	0.09336472858437483	0.09336472858437483	0.09336472858437483	0.09336472858437483	0.09336472858437483	0.09336472858437483	0.09336472858437483	0.09336472858437483	0.09336472858437483	0.09336472858437483	0.09336472858437483	0.09336472858437483	0.09336472858437483	0.09336472858437483	0.09336472858437483	0.09336472858437483	0.09336472858437483	0.09336472858437483	0.09336472858437483	0.09336472858437483
0.08831350687194096	0.11308686796852849	0.08365740965673259	0.1035007071166208	0.10434211247829561	0.07887006845824847	0.11180353860565993	0.10406366481442483	0.10139125898761953	0.08236605464846004	0.09645244785175519	0.09109786186901267	0.09658845098571936	0.12526256075881498	0.10975122035188357	0.11460960747130389	0.0856710620370669	0.0851341484661262	0.12819122113816844	0.10781104821149502	0.1012468874797988	0.13383539209217996	0.09835860789369691	0.09209705885798633	0.10953586873390478	0.12266275969103774	0.1233101484254413	0.12298645405823952	0.12298645405823952	0.12298645405823952	0.12298645405823952	0.12298645405823952	0.12298645405823952	0.12298645405823952	0.12298645405823952	0.12298645405823952	0.12298645405823952	0.12298645405823952	0.12298645405823952	0.12298645405823952	0.12298645405823952	0.12298645405823952	0.12298645405823952	0.12298645405823952	0.12298645405823952	0.12298645405823952	0.12298645405823952	0.12298645405823952	0.12298645405823952	0.12298645405823952
0.05733846360418868	0.07628171350042981	0.09440335948876558	0.08121309452319939	0.08005284227881916	0.05700055982967953	0.05897981567801991	0.06028433821622522	0.05524640376215699	0.06132780707144195	0.06390582058415113	0.06303527205162825	0.06400939964933482	0.0639677731116023	0.07236208137931464	0.07065447523019702	0.04738127299242074	0.060687061069255185	0.04383983709951528	0.07341167461344822	0.06881690895673855	0.07349458793542461	0.06897366878304023	0.06301192550766792	0.07172082331515316	0.08680125343853007	0.05201162855557149	0.06326571373970409	0.05688758385914668	0.08381690219793607	0.06791381099805098	0.05632941429755936	0.06212161264780517	0.06212161264780517	0.06212161264780517	0.06212161264780517	0.06212161264780517	0.06212161264780517	0.06212161264780517	0.06212161264780517	0.06212161264780517	0.06212161264780517	0.06212161264780517	0.06212161264780517	0.06212161264780517	0.06212161264780517	0.06212161264780517	0.06212161264780517	0.06212161264780517	0.06212161264780517
0.22550948048234304	0.1834643416188168	0.32103404267340574	0.22360469245044215	0.19226754080603325	0.2933925584818361	0.3517920081912413	0.35981033749008784	0.3981946769105091	0.3816572329533272	0.38880685683745314	0.44543816836446576	0.2751793480532865	0.31243589856299797	0.44871730707188795	0.380576602817443	0.380576602817443	0.380576602817443	0.380576602817443	0.380576602817443	0.380576602817443	0.380576602817443	0.380576602817443	0.380576602817443	0.380576602817443	0.380576602817443	0.380576602817443	0.380576602817443	0.380576602817443	0.380576602817443	0.380576602817443	0.380576602817443	0.380576602817443	0.380576602817443	0.380576602817443	0.380576602817443	0.380576602817443	0.380576602817443	0.380576602817443	0.380576602817443	0.380576602817443	0.380576602817443	0.380576602817443	0.380576602817443	0.380576602817443	0.380576602817443	0.380576602817443	0.380576602817443	0.380576602817443	0.380576602817443
0.06785250569995369	0.08203587874174283	0.07897553109815597	0.05414610043934754	0.06720266212630505	0.07921228580799299	0.08287375449638619	0.08040200006497203	0.07072852577009564	0.08440593355013479	0.06547370281769702	0.0715822076459423	0.08537699512815664	0.06605151133705363	0.07519884141137442	0.07530650062385867	0.07603655670627539	0.07574748649522886	0.07406395730879298	0.06512709973033927	0.0826573537368779	0.07694302208665375	0.1054926186669333	0.10049459232115801	0.10299360549404565	0.10299360549404565	0.10299360549404565	0.10299360549404565	0.10299360549404565	0.10299360549404565	0.10299360549404565	0.10299360549404565	0.10299360549404565	0.10299360549404565	0.10299360549404565	0.10299360549404565	0.10299360549404565	0.10299360549404565	0.10299360549404565	0.10299360549404565	0.10299360549404565	0.10299360549404565	0.10299360549404565	0.10299360549404565	0.10299360549404565	0.10299360549404565	0.10299360549404565	0.10299360549404565	0.10299360549404565	0.10299360549404565
0.10461446382321757	0.14228629880610297	0.11974947487339234	0.12224170105790903	0.1486316260142793	0.19087590576729335	0.11588871860805326	0.1665825946248017	0.15211894561422876	0.19753548119223005	0.11988846416985512	0.14884166126913342	0.18579605424543782	0.12882383104144088	0.21392937368571702	0.1507201061928407	0.11759569349773145	0.1434620094862196	0.21320963498418	0.12084822509098526	0.16882961434160992	0.1402495458958924	0.12958609017703857	0.1208228631000663	0.12520447663855244	0.12520447663855244	0.12520447663855244	0.12520447663855244	0.12520447663855244	0.12520447663855244	0.12520447663855244	0.12520447663855244	0.12520447663855244	0.12520447663855244	0.12520447663855244	0.12520447663855244	0.12520447663855244	0.12520447663855244	0.12520447663855244	0.12520447663855244	0.12520447663855244	0.12520447663855244	0.12520447663855244	0.12520447663855244	0.12520447663855244	0.12520447663855244	0.12520447663855244	0.12520447663855244	0.12520447663855244	0.12520447663855244
0.11417714906020959	0.10811791349718791	0.11953812427248167	0.11169786391024758	0.11871132966419204	0.12363462060719178	0.12865192239260753	0.10288862106882808	0.11276119667765759	0.1249313031703312	0.11499944040710945	0.1461883117678713	0.11942396824775005	0.12516395516383616	0.08960452682269957	0.14655443706106688	0.10637829816251433	0.12258739598965362	0.09242897769455594	0.12973069033268111	0.14477284306492674	0.1387968559071907	0.12124181660410976	0.15185934235547635	0.1343201377128868	0.12516141525472627	0.10741094748753759	0.09471620877734316	0.11613891851839218	0.12407595950992663	0.1201074390141594	0.1201074390141594	0.1201074390141594	0.1201074390141594	0.1201074390141594	0.1201074390141594	0.1201074390141594	0.1201074390141594	0.1201074390141594	0.1201074390141594	0.1201074390141594	0.1201074390141594	0.1201074390141594	0.1201074390141594	0.1201074390141594	0.1201074390141594	0.1201074390141594	0.1201074390141594	0.1201074390141594	0.1201074390141594
0.06174546570933206	0.06744473915447842	0.0793078596218309	0.08704323972527482	0.07289665206816545	0.06557412842990186	0.10553432388088403	0.06494895591533294	0.0721307191777287	0.08208235767437676	0.0822155337761261	0.07055668377341523	0.08446496383949371	0.07751082380645448	0.07751082380645448	0.07751082380645448	0.07751082380645448	0.07751082380645448	0.07751082380645448	0.07751082380645448	0.07751082380645448	0.07751082380645448	0.07751082380645448	0.07751082380645448	0.07751082380645448	0.07751082380645448	0.07751082380645448	0.07751082380645448	0.07751082380645448	0.07751082380645448	0.07751082380645448	0.07751082380645448	0.07751082380645448	0.07751082380645448	0.07751082380645448	0.07751082380645448	0.07751082380645448	0.07751082380645448	0.07751082380645448	0.07751082380645448	0.07751082380645448	0.07751082380645448	0.07751082380645448	0.07751082380645448	0.07751082380645448	0.07751082380645448	0.07751082380645448	0.07751082380645448	0.07751082380645448	0.07751082380645448
0.1100679947572683	0.13410846024148093	0.11066959872543196	0.1182541134223334	0.11231682799506908	0.17001594377413717	0.1409426670182899	0.12750168936688444	0.1698880520613539	0.09701599386279976	0.1099511530654155	0.14892964229811342	0.12773059082864638	0.12719724002399366	0.13381133682498023	0.1323642707625524	0.10782874642699582	0.1276445468207434	0.10751585722212273	0.12041396763395895	0.11898646189867763	0.1643185269905354	0.15951480278782226	0.11910231814469416	0.10820943234269226	0.11365587524369322	0.11365587524369322	0.11365587524369322	0.11365587524369322	0.11365587524369322	0.11365587524369322	0.11365587524369322	0.11365587524369322	0.11365587524369322	0.11365587524369322	0.11365587524369322	0.11365587524369322	0.11365587524369322	0.11365587524369322	0.11365587524369322	0.11365587524369322	0.11365587524369322	0.11365587524369322	0.11365587524369322	0.11365587524369322	0.11365587524369322	0.11365587524369322	0.11365587524369322	0.11365587524369322	0.11365587524369322
0.07795537104216603	0.08652589653447573	0.05936980946872915	0.07063636197744429	0.061703691748888435	0.0841173087542489	0.07772901212526685	0.06415365920967472	0.10614837838969553	0.06667768570603473	0.0855882223541112	0.08972609625376372	0.09146385073218571	0.08781762571715901	0.06551000284531731	0.0929343665775516	0.11334813138133513	0.11491477310281076	0.09283853037448057	0.09617415669890472	0.10532358819272875	0.09007324303850453	0.0822659989330304	0.08914062173619205	0.07535734941478871	0.12244343559773509	0.09890039250626188	0.09890039250626188	0.09890039250626188	0.09890039250626188	0.09890039250626188	0.09890039250626188	0.09890039250626188	0.09890039250626188	0.09890039250626188	0.09890039250626188	0.09890039250626188	0.09890039250626188	0.09890039250626188	0.09890039250626188	0.09890039250626188	0.09890039250626188	0.09890039250626188	0.09890039250626188	0.09890039250626188	0.09890039250626188	0.09890039250626188	0.09890039250626188	0.09890039250626188	0.09890039250626188
0.16663063873658526	0.10978539501037304	0.1318136755010315	0.16146270324301912	0.13027237408694073	0.21372405629599522	0.18220074072481185	0.16290896872326274	0.14258789155475507	0.10782187988078026	0.12165148240051007	0.16029513141307583	0.09761368687349219	0.06758865393548767	0.13126585255850037	0.2086101542289437	0.2006721209908045	0.1422046208909786	0.17358062044613587	0.1475915666615679	0.11604879129202512	0.10690474049683764	0.20485548102961415	0.16058084264609157	0.13429617278435924	0.18247489519337284	0.15838553398886604	0.15838553398886604	0.15838553398886604	0.15838553398886604	0.15838553398886604	0.15838553398886604	0.15838553398886604	0.15838553398886604	0.15838553398886604	0.15838553398886604	0.15838553398886604	0.15838553398886604	0.15838553398886604	0.15838553398886604	0.15838553398886604	0.15838553398886604	0.15838553398886604	0.15838553398886604	0.15838553398886604	0.15838553398886604	0.15838553398886604	0.15838553398886604	0.15838553398886604	0.15838553398886604
0.056131998145704444	0.042889782339376036	0.060760332698054725	0.0642366910073881	0.06152214123479331	0.047082071370267604	0.060289669043860065	0.056840112842401674	0.05699313837095209	0.06536201741079177	0.0453851346535577	0.06269785107517083	0.057029711055119954	0.05774147175276263	0.06288422508452339	0.061966026214270054	0.041643888578486436	0.06286302563699009	0.05368846654388681	0.04551611188174625	0.044018617686619646	0.06963319305408623	0.0640357110734573	0.05694707743730188	0.05028325874948367	0.04892911741873747	0.04960618808411057	0.04960618808411057	0.04960618808411057	0.04960618808411057	0.04960618808411057	0.04960618808411057	0.04960618808411057	0.04960618808411057	0.04960618808411057	0.04960618808411057	0.04960618808411057	0.04960618808411057	0.04960618808411057	0.04960618808411057	0.04960618808411057	0.04960618808411057	0.04960618808411057	0.04960618808411057	0.04960618808411057	0.04960618808411057	0.04960618808411057	0.04960618808411057	0.04960618808411057	0.04960618808411057
0.0842857354492186	0.11170231501564844	0.12008977274303813	0.05900178091301973	0.07378182552474531	0.09873925009430443	0.09752062274452912	0.10052196066606421	0.11961262178928689	0.16085796162786611	0.07691127507563826	0.11264544677482824	0.11868161836908972	0.09418366108921415	0.11274954334588828	0.10602136583863336	0.10672109254121527	0.14194243539198903	0.10907562596590996	0.10522340396191118	0.08141535730780135	0.07546758658277418	0.11079854784468167	0.10107580898413995	0.10193865837233161	0.10150723367823578	0.10150723367823578	0.10150723367823578	0.10150723367823578	0.10150723367823578	0.10150723367823578	0.10150723367823578	0.10150723367823578	0.10150723367823578	0.10150723367823578	0.10150723367823578	0.10150723367823578	0.10150723367823578	0.10150723367823578	0.10150723367823578	0.10150723367823578	0.10150723367823578	0.10150723367823578	0.10150723367823578	0.10150723367823578	0.10150723367823578	0.10150723367823578	0.10150723367823578	0.10150723367823578	0.10150723367823578
0.0892151106736199	0.11721897492066793	0.09251574910025163	0.11188549121823134	0.09485704389172087	0.09390495778432914	0.09565014704180452	0.10495706442666128	0.10785441404482812	0.11226346506039495	0.10817608462922079	0.10061035817444826	0.11541568012788672	0.07846353833914342	0.08703691559235527	0.10283729233011916	0.11035262649418544	0.08822617534262517	0.0812831017037799	0.09636040521342132	0.10557254519475982	0.08431211624651459	0.1146278357977798	0.09531877733482355	0.09572668082944434	0.09552272908213395	0.09552272908213395	0.09552272908213395	0.09552272908213395	0.09552272908213395	0.09552272908213395	0.09552272908213395	0.09552272908213395	0.09552272908213395	0.09552272908213395	0.09552272908213395	0.09552272908213395	0.09552272908213395	0.09552272908213395	0.09552272908213395	0.09552272908213395	0.09552272908213395	0.09552272908213395	0.09552272908213395	0.09552272908213395	0.09552272908213395	0.09552272908213395	0.09552272908213395	0.09552272908213395	0.09552272908213395
0.07300804750938761	0.08140965416321463	0.06277728403008064	0.07188525581622435	0.07192675813683619	0.07812927540979459	0.06425742786260244	0.05516700046998555	0.06710119413418371	0.06078139074312977	0.0668645088378718	0.06712534498116354	0.0710753069405408	0.06920351043308533	0.06886020858246558	0.08047567267412623	0.0799958927400617	0.07139013385248891	0.07519117387498878	0.06257033386524949	0.07417826564828746	0.0731360811968712	0.05811603825851071	0.06353317875447034	0.05813016011219878	0.06083166943333456	0.06083166943333456	0.06083166943333456	0.06083166943333456	0.06083166943333456	0.06083166943333456	0.06083166943333456	0.06083166943333456	0.06083166943333456	0.06083166943333456	0.06083166943333456	0.06083166943333456	0.06083166943333456	0.06083166943333456	0.06083166943333456	0.06083166943333456	0.06083166943333456	0.06083166943333456	0.06083166943333456	0.06083166943333456	0.06083166943333456	0.06083166943333456	0.06083166943333456	0.06083166943333456	0.06083166943333456
0.07545132007501154	0.08810669132489528	0.13667944877331112	0.10899393269514117	0.12169027121087968	0.13514111062326314	0.12268719474046459	0.11247292743662902	0.1375122104161206	0.1056565929461563	0.10486803777652036	0.12513553515255818	0.11705456818498712	0.13488216979071224	0.11578163629837993	0.11264481946045346	0.11348116468082993	0.12076700841122398	0.13096196763411466	0.1846070499026285	0.15778450876837158	0.15778450876837158	0.15778450876837158	0.15778450876837158	0.15778450876837158	0.15778450876837158	0.15778450876837158	0.15778450876837158	0.15778450876837158	0.15778450876837158	0.15778450876837158	0.15778450876837158	0.15778450876837158	0.15778450876837158	0.15778450876837158	0.15778450876837158	0.15778450876837158	0.15778450876837158	0.15778450876837158	0.15778450876837158	0.15778450876837158	0.15778450876837158	0.15778450876837158	0.15778450876837158	0.15778450876837158	0.15778450876837158	0.15778450876837158	0.15778450876837158	0.15778450876837158	0.15778450876837158
0.05651553845027305	0.06272503005926577	0.0548265971835004	0.058084321725400574	0.07351248177073039	0.0613348628272642	0.06916062112567911	0.05583698279688851	0.05269967276903142	0.07717782626119835	0.057333323399838036	0.07018826413481602	0.056556277137783995	0.07401110874922572	0.04801916088741862	0.053568691793717295	0.06474682433822886	0.06100367387158094	0.04885625291672453	0.055436930641086506	0.052146591778905516	0.052146591778905516	0.052146591778905516	0.052146591778905516	0.052146591778905516	0.052146591778905516	0.052146591778905516	0.052146591778905516	0.052146591778905516	0.052146591778905516	0.052146591778905516	0.052146591778905516	0.052146591778905516	0.052146591778905516	0.052146591778905516	0.052146591778905516	0.052146591778905516	0.052146591778905516	0.052146591778905516	0.052146591778905516	0.052146591778905516	0.052146591778905516	0.052146591778905516	0.052146591778905516	0.052146591778905516	0.052146591778905516	0.052146591778905516	0.052146591778905516	0.052146591778905516	0.052146591778905516
0.11773817119816045	0.1350125576529287	0.12406136657986841	0.0957892876760346	0.17263473579657512	0.17227589324379824	0.12427413612044498	0.116206113582254	0.10556165069671126	0.14501914908599725	0.11358090433028524	0.08924229405072281	0.07743715385325438	0.1950730190875204	0.11534673447067588	0.17705634203749243	0.1301669432660041	0.11967563965839183	0.11606328957689097	0.150940241387973	0.11273310316609969	0.11560498656731935	0.15061907825772103	0.09227524456385364	0.07494626684665195	0.10786793144122893	0.07476634519974037	0.09131713832048466	0.09131713832048466	0.09131713832048466	0.09131713832048466	0.09131713832048466	0.09131713832048466	0.09131713832048466	0.09131713832048466	0.09131713832048466	0.09131713832048466	0.09131713832048466	0.09131713832048466	0.09131713832048466	0.09131713832048466	0.09131713832048466	0.09131713832048466	0.09131713832048466	0.09131713832048466	0.09131713832048466	0.09131713832048466	0.09131713832048466	0.09131713832048466	0.09131713832048466
0.12555945970339769	0.0914759971988848	0.14226037039984527	0.17455847295865326	0.12963901600601896	0.1457784012850711	0.125777018446826	0.13945474280820025	0.1504287265832167	0.14507948466134402	0.1303893582049941	0.1443294686666817	0.12151936241711944	0.13945347878860617	0.1318393735568073	0.13049136268438746	0.19531485785069658	0.12489889267733521	0.13645222726661274	0.16526806217319887	0.12577034370187892	0.14228399147989676	0.1467519478037156	0.1388082276277321	0.14278008771572384	0.14278008771572384	0.14278008771572384	0.14278008771572384	0.14278008771572384	0.14278008771572384	0.14278008771572384	0.14278008771572384	0.14278008771572384	0.14278008771572384	0.14278008771572384	0.14278008771572384	0.14278008771572384	0.14278008771572384	0.14278008771572384	0.14278008771572384	0.14278008771572384	0.14278008771572384	0.14278008771572384	0.14278008771572384	0.14278008771572384	0.14278008771572384	0.14278008771572384	0.14278008771572384	0.14278008771572384	0.14278008771572384
0.11981589614691475	0.12573089257196413	0.13180654847899886	0.09798773052906484	0.08637059068550364	0.1408710362479757	0.1493449064485413	0.12794308451953237	0.10878119737880412	0.11794511414404167	0.11370092312013681	0.07985309796809248	0.10081792059413695	0.12512098827682527	0.11095468291360328	0.12474901063724932	0.11984631691925354	0.11722355363068691	0.11594175072089957	0.10756902442058751	0.124109679235863	0.12585768122691363	0.13223255931742872	0.09366455335716171	0.09860599529471085	0.20329014998263964	0.15094807263867524	0.15094807263867524	0.15094807263867524	0.15094807263867524	0.15094807263867524	0.15094807263867524	0.15094807263867524	0.15094807263867524	0.15094807263867524	0.15094807263867524	0.15094807263867524	0.15094807263867524	0.15094807263867524	0.15094807263867524	0.15094807263867524	0.15094807263867524	0.15094807263867524	0.15094807263867524	0.15094807263867524	0.15094807263867524	0.15094807263867524	0.15094807263867524	0.15094807263867524	0.15094807263867524
0.16317198676120492	0.21890642027447632	0.2019335373310977	0.23003361934024374	0.17098471374936505	0.11993770281994885	0.19254715175790463	0.13941824153726567	0.18361079158918464	0.20334819087715567	0.21269095578236075	0.18823754959360325	0.1970764517315321	0.18174980950476965	0.1829050480409968	0.2098295031243482	0.20743762530099802	0.18358433710402816	0.17775193199567232	0.11343080241623339	0.1926839095516621	0.16682889934240402	0.1616931882486857	0.16426104379554488	0.16426104379554488	0.16426104379554488	0.16426104379554488	0.16426104379554488	0.16426104379554488	0.16426104379554488	0.16426104379554488	0.16426104379554488	0.16426104379554488	0.16426104379554488	0.16426104379554488	0.16426104379554488	0.16426104379554488	0.16426104379554488	0.16426104379554488	0.16426104379554488	0.16426104379554488	0.16426104379554488	0.16426104379554488	0.16426104379554488	0.16426104379554488	0.16426104379554488	0.16426104379554488	0.16426104379554488	0.16426104379554488	0.16426104379554488
0.06968007810336721	0.0945084279390849	0.06782515226885125	0.077606855420267	0.07234222257544229	0.0959335950747587	0.08925412311701046	0.08186043461368908	0.07382919749888245	0.08468469989939405	0.07286903072151465	0.09039985737911825	0.06911599721324344	0.08069572940499208	0.10128264953334341	0.05823697248572551	0.08789058288814415	0.0889982379727006	0.08561651421535107	0.09989355235249678	0.09914865701425643	0.09952110468337659	0.09952110468337659	0.09952110468337659	0.09952110468337659	0.09952110468337659	0.09952110468337659	0.09952110468337659	0.09952110468337659	0.09952110468337659	0.09952110468337659	0.09952110468337659	0.09952110468337659	0.09952110468337659	0.09952110468337659	0.09952110468337659	0.09952110468337659	0.09952110468337659	0.09952110468337659	0.09952110468337659	0.09952110468337659	0.09952110468337659	0.09952110468337659	0.09952110468337659	0.09952110468337659	0.09952110468337659	0.09952110468337659	0.09952110468337659	0.09952110468337659	0.09952110468337659
0.07150325550933266	0.08897223542685673	0.06952997498627132	0.09240689279934321	0.09592431442727027	0.08194610800321907	0.09045371886065937	0.07717774821949719	0.1006718697264383	0.11121094803630302	0.08671366342557532	0.1060983074388806	0.08731858475540971	0.10171928322128247	0.11165169932102272	0.0664346878428947	0.08211390833569092	0.08377753484994563	0.09105664407013479	0.07844204780725886	0.11281152291637755	0.07525823911562184	0.07103875190017359	0.07476937916300602	0.06387767328397345	0.08593022270995655	0.0759031431673061	0.09355355100842787	0.08706463016095832	0.09165438856016903	0.08492328143328327	0.08423202943128122	0.10855924920016184	0.09639563931572152	0.09639563931572152	0.09639563931572152	0.09639563931572152	0.09639563931572152	0.09639563931572152	0.09639563931572152	0.09639563931572152	0.09639563931572152	0.09639563931572152	0.09639563931572152	0.09639563931572152	0.09639563931572152	0.09639563931572152	0.09639563931572152	0.09639563931572152	0.09639563931572152
0.07298384491457835	0.08204095920903498	0.06857747647245889	0.06710948676372984	0.06989482674061336	0.06033440050064645	0.08260665456109939	0.06603406625418605	0.07280678784415369	0.08113917624541223	0.07543390047656083	0.07767911090509569	0.07373461969229222	0.10266462916055843	0.08864136571756377	0.09884619188241803	0.06942313959050798	0.056549593233050116	0.06424772889223905	0.06949935608534602	0.10347103233358727	0.07126549180139431	0.06177903140953619	0.07470039958917225	0.08122113069023872	0.09409968264997677	0.07535933330634957	0.0642088718332898	0.07549268833352081	0.06702741619895604	0.08521414215972832	0.08137222952052492	0.0726701759937601	0.07702120275714251	0.07702120275714251	0.07702120275714251	0.07702120275714251	0.07702120275714251	0.07702120275714251	0.07702120275714251	0.07702120275714251	0.07702120275714251	0.07702120275714251	0.07702120275714251	0.07702120275714251	0.07702120275714251	0.07702120275714251	0.07702120275714251	0.07702120275714251	0.07702120275714251
0.09487481996316181	0.10179724521853001	0.1267782312562643	0.10687855944522777	0.09517253619496077	0.08094985956440487	0.11117987355362946	0.09778407735670508	0.08816794055713754	0.10705885790032234	0.113803896683861	0.10297810505975813	0.13455464667444528	0.09132204626341993	0.0935829457509343	0.12603588381825656	0.0988672755377427	0.1303837644548514	0.11513433702482254	0.09636278591536378	0.0848965192909568	0.09062965260316029	0.09062965260316029	0.09062965260316029	0.09062965260316029	0.09062965260316029	0.09062965260316029	0.09062965260316029	0.09062965260316029	0.09062965260316029	0.09062965260316029	0.09062965260316029	0.09062965260316029	0.09062965260316029	0.09062965260316029	0.09062965260316029	0.09062965260316029	0.09062965260316029	0.09062965260316029	0.09062965260316029	0.09062965260316029	0.09062965260316029	0.09062965260316029	0.09062965260316029	0.09062965260316029	0.09062965260316029	0.09062965260316029	0.09062965260316029	0.09062965260316029	0.09062965260316029
0.062067852408056116	0.06864692207545747	0.05553035831497603	0.0810631158021341	0.06808056811250408	0.08177032189004012	0.0722151596968026	0.060863833366597384	0.06967742217564633	0.08416780109280192	0.08476767774226658	0.05990481881451853	0.09270821478916345	0.07987810934640194	0.07407305129148563	0.06765394045074391	0.06431098311374525	0.0719741795651315	0.05039579056082237	0.12551065468853265	0.07037256302482177	0.1434026367009146	0.06946647797677111	0.06828042952126533	0.06887345374901822	0.06887345374901822	0.06887345374901822	0.06887345374901822	0.06887345374901822	0.06887345374901822	0.06887345374901822	0.06887345374901822	0.06887345374901822	0.06887345374901822	0.06887345374901822	0.06887345374901822	0.06887345374901822	0.06887345374901822	0.06887345374901822	0.06887345374901822	0.06887345374901822	0.06887345374901822	0.06887345374901822	0.06887345374901822	0.06887345374901822	0.06887345374901822	0.06887345374901822	0.06887345374901822	0.06887345374901822	0.06887345374901822
0.10521314590138853	0.10575416923967684	0.12111671124983858	0.13449988009156266	0.09417422379030044	0.1128060293787738	0.10560907931587632	0.10608976619975573	0.10700387800884693	0.11010824315250003	0.1052290470413692	0.13794460680013548	0.10377957199979415	0.12452486135553531	0.12406981655209477	0.10628339140346225	0.10151460451757711	0.11369667262331194	0.1040596708598631	0.13947374747347016	0.11112964204300502	0.10458058866526602	0.1404869071911466	0.12335559317836436	0.08517466128631257	0.14970552605309193	0.11744009366970225	0.11744009366970225	0.11744009366970225	0.11744009366970225	0.11744009366970225	0.11744009366970225	0.11744009366970225	0.11744009366970225	0.11744009366970225	0.11744009366970225	0.11744009366970225	0.11744009366970225	0.11744009366970225	0.11744009366970225	0.11744009366970225	0.11744009366970225	0.11744009366970225	0.11744009366970225	0.11744009366970225	0.11744009366970225	0.11744009366970225	0.11744009366970225	0.11744009366970225	0.11744009366970225
0.0800864576612031	0.08656260342662903	0.08166591628784546	0.06530039102957728	0.07829677759730033	0.10505947932260534	0.09743472972892914	0.08788855146248878	0.072362781650995	0.07566710716122481	0.06944617973922768	0.080166129038238	0.08480258642140881	0.08376977066560724	0.08101791850759979	0.09345395365822862	0.06472622148834475	0.10065863724589535	0.07345391664287299	0.07061204467404802	0.0720329806584605	0.0720329806584605	0.0720329806584605	0.0720329806584605	0.0720329806584605	0.0720329806584605	0.0720329806584605	0.0720329806584605	0.0720329806584605	0.0720329806584605	0.0720329806584605	0.0720329806584605	0.0720329806584605	0.0720329806584605	0.0720329806584605	0.0720329806584605	0.0720329806584605	0.0720329806584605	0.0720329806584605	0.0720329806584605	0.0720329806584605	0.0720329806584605	0.0720329806584605	0.0720329806584605	0.0720329806584605	0.0720329806584605	0.0720329806584605	0.0720329806584605	0.0720329806584605	0.0720329806584605
0.07860799165496417	0.08892901308630582	0.10248233919082186	0.07445080541109021	0.0582975897462056	0.06860317883419711	0.08401951746001599	0.10633835717972917	0.07495941516465664	0.07123992681696846	0.07471202218368238	0.10015560316520108	0.06478833189950743	0.07188704732520955	0.0703633024281329	0.07556431456628923	0.07771774654906315	0.08095416693525738	0.07008988406449145	0.08845026392145577	0.08787413707050545	0.07864859055254433	0.0832613638115249	0.0832613638115249	0.0832613638115249	0.0832613638115249	0.0832613638115249	0.0832613638115249	0.0832613638115249	0.0832613638115249	0.0832613638115249	0.0832613638115249	0.0832613638115249	0.0832613638115249	0.0832613638115249	0.0832613638115249	0.0832613638115249	0.0832613638115249	0.0832613638115249	0.0832613638115249	0.0832613638115249	0.0832613638115249	0.0832613638115249	0.0832613638115249	0.0832613638115249	0.0832613638115249	0.0832613638115249	0.0832613638115249	0.0832613638115249	0.0832613638115249
0.14127884652729328	0.14720150762087986	0.1134659523156609	0.1420416489363184	0.1565501471540729	0.1361275784601097	0.13603521485138048	0.13175008727763698	0.11097964973622283	0.15570880090712053	0.14656423901101773	0.12148992003440649	0.13234081497929287	0.12624691991761122	0.11515506031704632	0.12034806678371636	0.11549843795927459	0.1409696392652526	0.13850162488209905	0.19750093643755506	0.16800128065982706	0.16800128065982706	0.16800128065982706	0.16800128065982706	0.16800128065982706	0.16800128065982706	0.16800128065982706	0.16800128065982706	0.16800128065982706	0.16800128065982706	0.16800128065982706	0.16800128065982706	0.16800128065982706	0.16800128065982706	0.16800128065982706	0.16800128065982706	0.16800128065982706	0.16800128065982706	0.16800128065982706	0.16800128065982706	0.16800128065982706	0.16800128065982706	0.16800128065982706	0.16800128065982706	0.16800128065982706	0.16800128065982706	0.16800128065982706	0.16800128065982706	0.16800128065982706	0.16800128065982706
0.10067249768725622	0.16499182716206884	0.13720141557002816	0.1305672731593069	0.18649981447847375	0.11432515597646534	0.1786411023477875	0.1344243292743147	0.13545440984387488	0.15929043110301788	0.1633391703201457	0.12548159755599295	0.16158380484306975	0.15290083459231285	0.1372859264511466	0.18196127367867204	0.11058104047582346	0.1538831250581343	0.18269484107069867	0.1436580618332926	0.12845879940855584	0.14460466530652982	0.12632644578610913	0.13546555554631948	0.13546555554631948	0.13546555554631948	0.13546555554631948	0.13546555554631948	0.13546555554631948	0.13546555554631948	0.13546555554631948	0.13546555554631948	0.13546555554631948	0.13546555554631948	0.13546555554631948	0.13546555554631948	0.13546555554631948	0.13546555554631948	0.13546555554631948	0.13546555554631948	0.13546555554631948	0.13546555554631948	0.13546555554631948	0.13546555554631948	0.13546555554631948	0.13546555554631948	0.13546555554631948	0.13546555554631948	0.13546555554631948	0.13546555554631948
0.09214620413836	0.14496608277343487	0.1114263777599583	0.13320797669681386	0.12143853458617047	0.14171802586911633	0.11344228887851877	0.12194900706318951	0.11017393130312862	0.11418226377408999	0.11110645494944714	0.1052919874855989	0.11711743336462672	0.13223071896698435	0.12069739114350092	0.12640950731800224	0.09710632406536782	0.09843755293601268	0.11993468738087977	0.11440571797324531	0.12057572807028988	0.11400429460618257	0.11729001133823623	0.11729001133823623	0.11729001133823623	0.11729001133823623	0.11729001133823623	0.11729001133823623	0.11729001133823623	0.11729001133823623	0.11729001133823623	0.11729001133823623	0.11729001133823623	0.11729001133823623	0.11729001133823623	0.11729001133823623	0.11729001133823623	0.11729001133823623	0.11729001133823623	0.11729001133823623	0.11729001133823623	0.11729001133823623	0.11729001133823623	0.11729001133823623	0.11729001133823623	0.11729001133823623	0.11729001133823623	0.11729001133823623	0.11729001133823623	0.11729001133823623
0.09036075819701793	0.10072273118244303	0.13120540633141198	0.10184846132318386	0.10849482149588138	0.115564209476592	0.10660729641620463	0.1322555309934724	0.1337247376345439	0.09187350666308919	0.12325037526250322	0.09925085822134543	0.11478333607448103	0.11957911232125489	0.12105340294912706	0.11335798321651394	0.11714928550830875	0.10624973725004139	0.1040283145694595	0.1058593111376632	0.11478230714037671	0.09899194841393685	0.1053581011644749	0.12116693453804864	0.13478416994048817	0.12531308163164767	0.11948334792485353	0.12043473781781887	0.11273528518341674	0.1243084880227197	0.18717505235783055	0.15574177019027513	0.15574177019027513	0.15574177019027513	0.15574177019027513	0.15574177019027513	0.15574177019027513	0.15574177019027513	0.15574177019027513	0.15574177019027513	0.15574177019027513	0.15574177019027513	0.15574177019027513	0.15574177019027513	0.15574177019027513	0.15574177019027513	0.15574177019027513	0.15574177019027513	0.15574177019027513	0.15574177019027513
0.06109976495080465	0.07209343790388453	0.06119680633155187	0.07427810232452053	0.07438748559608888	0.06812415820093684	0.07154665955159124	0.07124826993936231	0.07742558183637799	0.08032638397392271	0.08133746122922518	0.07237992638575952	0.10470912914457788	0.08137988811722698	0.08295552355335119	0.059943262267248186	0.06924004567101406	0.1162910947947312	0.07957395607901145	0.10289312733813506	0.060250521148837145	0.08791522745723933	0.09776123316185137	0.11412669912558175	0.09444311367441145	0.07959444364586107	0.0787937383991512	0.10398346585252387	0.11838726187868508	0.09238182026745846	0.06622712193422808	0.07930447110084328	0.07930447110084328	0.07930447110084328	0.07930447110084328	0.07930447110084328	0.07930447110084328	0.07930447110084328	0.07930447110084328	0.07930447110084328	0.07930447110084328	0.07930447110084328	0.07930447110084328	0.07930447110084328	0.07930447110084328	0.07930447110084328	0.07930447110084328	0.07930447110084328	0.07930447110084328	0.07930447110084328
0.10406685124888321	0.11235385863603653	0.1039873425021003	0.11300306653147339	0.12308920356760904	0.08917014010207878	0.13004447429226632	0.11502485721240699	0.1131263997898912	0.11387406901904991	0.1163981842385541	0.11736469839636507	0.10541046431127818	0.11572973476398933	0.09165832556881419	0.12840255967832773	0.09644821633240437	0.12803567064923643	0.12063412811193747	0.14146723159738112	0.1541833350171049	0.147825283307243	0.147825283307243	0.147825283307243	0.147825283307243	0.147825283307243	0.147825283307243	0.147825283307243	0.147825283307243	0.147825283307243	0.147825283307243	0.147825283307243	0.147825283307243	0.147825283307243	0.147825283307243	0.147825283307243	0.147825283307243	0.147825283307243	0.147825283307243	0.147825283307243	0.147825283307243	0.147825283307243	0.147825283307243	0.147825283307243	0.147825283307243	0.147825283307243	0.147825283307243	0.147825283307243	0.147825283307243	0.147825283307243
0.5329070390225286	0.26999962485014967	0.4470792963596374	0.9422701400215859	0.4731138719758004	0.9183350757161346	0.26817506849006184	0.5872795080908898	0.3467863165806348	0.7321395281496398	0.6012528451610936	0.10012298713077002	0.647927713903149	0.004913996516849963	0.5074335652704876	0.6655651805948376	0.4470792963596374	0.6306074253856386	0.5891218069676321	0.7386921755560565	0.43008380560799486	0.5843879905820257	0.5843879905820257	0.5843879905820257	0.5843879905820257	0.5843879905820257	0.5843879905820257	0.5843879905820257	0.5843879905820257	0.5843879905820257	0.5843879905820257	0.5843879905820257	0.5843879905820257	0.5843879905820257	0.5843879905820257	0.5843879905820257	0.5843879905820257	0.5843879905820257	0.5843879905820257	0.5843879905820257	0.5843879905820257	0.5843879905820257	0.5843879905820257	0.5843879905820257	0.5843879905820257	0.5843879905820257	0.5843879905820257	0.5843879905820257	0.5843879905820257	0.5843879905820257
0.08468729412118296	0.1185917599327295	0.11095180618977463	0.12600901599133082	0.12393264417419554	0.13438539761744875	0.11636726040007121	0.0970741204101974	0.14574143983575216	0.14752838255916606	0.10378445598279847	0.13014538289458683	0.11688359726223398	0.13119827964078126	0.11572835024347204	0.13314421654743638	0.10621885218486839	0.15262269263264916	0.12667006459550925	0.1251383134728225	0.1378980806719157	0.12299347385701097	0.10187542261322677	0.1557363120608332	0.12127872871389424	0.14565392002943925	0.12714207389480991	0.12441299787228183	0.14055081305289854	0.1324819054625902	0.1324819054625902	0.1324819054625902	0.1324819054625902	0.1324819054625902	0.1324819054625902	0.1324819054625902	0.1324819054625902	0.1324819054625902	0.1324819054625902	0.1324819054625902	0.1324819054625902	0.1324819054625902	0.1324819054625902	0.1324819054625902	0.1324819054625902	0.1324819054625902	0.1324819054625902	0.1324819054625902	0.1324819054625902	0.1324819054625902
0.0688366068987726	0.07897099422380344	0.07124814104191354	0.09189297414716956	0.06180457140590779	0.1034539316697763	0.07427013794965237	0.11402335873514903	0.0956499888428915	0.0962756246196206	0.08637274302707362	0.08826051629344654	0.06454490015770493	0.10853941873234987	0.10628187015460899	0.0788966943930074	0.07608311914636584	0.06871796238257208	0.09766870669230003	0.08773344373672877	0.09674148058417255	0.07436548834722057	0.08214271236606994	0.09719658977583416	0.0772757886513965	0.08769646057418358	0.10851852948123952	0.10608253163614494	0.08056586575934906	0.09753775966168352	0.07104652144092607	0.07621747500878667	0.07848839933829285	0.08016724898608191	0.08827122682730366	0.08421923790669279	0.08421923790669279	0.08421923790669279	0.08421923790669279	0.08421923790669279	0.08421923790669279	0.08421923790669279	0.08421923790669279	0.08421923790669279	0.08421923790669279	0.08421923790669279	0.08421923790669279	0.08421923790669279	0.08421923790669279	0.08421923790669279
0.07235252777486434	0.07170570748945176	0.0738526985537705	0.07927246531465344	0.08844157950228987	0.07664694858061229	0.08468110902785118	0.0834613786429199	0.07522225994804177	0.08745529738581795	0.07330955273876055	0.07332845426466787	0.07483090042799274	0.07250194503805824	0.09642952921269765	0.09051386120819749	0.07174876979304674	0.07548030562208945	0.0855627884150961	0.09489991947709961	0.07593507081568583	0.09713052540366514	0.09708401849591	0.09498200942011636	0.09752220754137923	0.08160716510905917	0.07610638400170237	0.08893545111715262	0.08753541944376773	0.07750605380590819	0.07782246255586966	0.09198020684655922	0.0889881099179747	0.08278391128717318	0.09271102433246402	0.08010297505093987	0.08394839555814813	0.09310672311440285	0.07395385273586597	0.07079497248543991	0.07237441261065293	0.07237441261065293	0.07237441261065293	0.07237441261065293	0.07237441261065293	0.07237441261065293	0.07237441261065293	0.07237441261065293	0.07237441261065293	0.07237441261065293
0.10426263712733004	0.10073036839109459	0.11574097295801118	0.13600922592186712	0.0979771130025551	0.10976858173861256	0.10185175125506749	0.08648150661896553	0.10947954476532255	0.13442456854463491	0.10698586953359353	0.13277667093751067	0.0997217974760995	0.09304051221883802	0.10638201159764081	0.11222763967525654	0.10175848439060849	0.13832119915070681	0.11210135321029914	0.11579385234780813	0.09780682975805485	0.11841207124516495	0.11427793585641276	0.13527268164715525	0.12567148427657046	0.13047208296186286	0.13047208296186286	0.13047208296186286	0.13047208296186286	0.13047208296186286	0.13047208296186286	0.13047208296186286	0.13047208296186286	0.13047208296186286	0.13047208296186286	0.13047208296186286	0.13047208296186286	0.13047208296186286	0.13047208296186286	0.13047208296186286	0.13047208296186286	0.13047208296186286	0.13047208296186286	0.13047208296186286	0.13047208296186286	0.13047208296186286	0.13047208296186286	0.13047208296186286	0.13047208296186286	0.13047208296186286
0.06950732083447882	0.08006762609462263	0.09886805381748408	0.09934192747666107	0.10035266485508681	0.08257328396698473	0.09764389618905658	0.11905323134941086	0.07609174352352875	0.09219481041072165	0.07840068981518614	0.10113257410292363	0.10718787640127213	0.08675880270076063	0.11606321524012155	0.08589294508250647	0.08877575175268759	0.09957452234432947	0.13133350426165308	0.09657335102421451	0.0850552051331527	0.11923345755421817	0.07565299670169395	0.07486938965155708	0.11254484936336087	0.09722952599225834	0.08326951121739655	0.10640264171167528	0.082237965812415	0.12251001091936543	0.080284005302037	0.10139700811070122	0.10139700811070122	0.10139700811070122	0.10139700811070122	0.10139700811070122	0.10139700811070122	0.10139700811070122	0.10139700811070122	0.10139700811070122	0.10139700811070122	0.10139700811070122	0.10139700811070122	0.10139700811070122	0.10139700811070122	0.10139700811070122	0.10139700811070122	0.10139700811070122	0.10139700811070122	0.10139700811070122
0.4452053312066596	0.5237564757312859	0.3284956200848953	0.194263350180031	0.1780418521957742	0.4653363478889476	0.31942311371843035	0.39647571258753583	0.25806973983352993	0.4580531847822335	0.47720301641985574	0.37304328335442566	0.46515033807774264	0.46671220862399354	0.506699586213615	0.3251838450902052	0.3991691568415561	0.35341979635929294	0.5864621592457749	0.3110230540741555	0.4524267223814783	0.35164366801792063	0.43668657940678207	0.28268356328349736	0.3573168990909621	0.2868789366745934	0.32209791788277775	0.32209791788277775	0.32209791788277775	0.32209791788277775	0.32209791788277775	0.32209791788277775	0.32209791788277775	0.32209791788277775	0.32209791788277775	0.32209791788277775	0.32209791788277775	0.32209791788277775	0.32209791788277775	0.32209791788277775	0.32209791788277775	0.32209791788277775	0.32209791788277775	0.32209791788277775	0.32209791788277775	0.32209791788277775	0.32209791788277775	0.32209791788277775	0.32209791788277775	0.32209791788277775
0.07494850799530549	0.10480561071066884	0.10618047624190216	0.10841168144416878	0.08418293163223854	0.09645704045892123	0.10360153230829867	0.09002083748647798	0.08865685254878011	0.09412580153228381	0.07897075340109377	0.09375526527469753	0.0840516423485736	0.10091368357632019	0.0769144243568081	0.07296773615284494	0.06289430505867162	0.07257609667617292	0.0663455222094606	0.07838736006292839	0.08560467830712404	0.08509921139314836	0.09095813695012385	0.0880286741716361	0.0880286741716361	0.0880286741716361	0.0880286741716361	0.0880286741716361	0.0880286741716361	0.0880286741716361	0.0880286741716361	0.0880286741716361	0.0880286741716361	0.0880286741716361	0.0880286741716361	0.0880286741716361	0.0880286741716361	0.0880286741716361	0.0880286741716361	0.0880286741716361	0.0880286741716361	0.0880286741716361	0.0880286741716361	0.0880286741716361	0.0880286741716361	0.0880286741716361	0.0880286741716361	0.0880286741716361	0.0880286741716361	0.0880286741716361
0.10190668582456336	0.10510962490157402	0.1207585085117358	0.10772997616121228	0.12403375691644923	0.12928432005702709	0.09567786076051227	0.08998809643168999	0.08916352307471648	0.12254678111179501	0.10900484106352777	0.12941053183468593	0.12171213086014143	0.1066706349737887	0.09319916803516703	0.12405966021841947	0.09815414191818628	0.08182800408301989	0.1266797026688093	0.09038473326516512	0.1163907850881011	0.10509800438256071	0.1273966157723952	0.09558022775562788	0.11000100421908102	0.10620205097456495	0.08821217753012123	0.12538737508862777	0.1004416812246966	0.1298369593253724	0.1467403436109181	0.13828865146814523	0.13828865146814523	0.13828865146814523	0.13828865146814523	0.13828865146814523	0.13828865146814523	0.13828865146814523	0.13828865146814523	0.13828865146814523	0.13828865146814523	0.13828865146814523	0.13828865146814523	0.13828865146814523	0.13828865146814523	0.13828865146814523	0.13828865146814523	0.13828865146814523	0.13828865146814523	0.13828865146814523
0.2313650390993848	0.2454989598100217	0.29109987818800664	0.27064954366961913	0.206731861529996	0.25637025875387986	0.24030012526526873	0.2236694407448249	0.3086594053004407	0.2153720526814411	0.21059137476532178	0.15737748691501074	0.17778712992603	0.21617553081193172	0.21938952974529075	0.22095844522578087	0.27910596975313523	0.2447747090105885	0.2302050860652909	0.2941367638512749	0.1030318781220684	0.17165052632272476	0.1581969717495657	0.2440477903867061	0.26499257124400893	0.1580250561666289	0.22106895365654158	0.21325680924349052	0.19295065015230603	0.2677320094741622	0.24267445547500602	0.1651280968042124	0.3052120159144297	0.22348578718469345	0.1822425033273798	0.3158269886189892	0.26765614618857114	0.31893572022244915	0.2932959332055101	0.2932959332055101	0.2932959332055101	0.2932959332055101	0.2932959332055101	0.2932959332055101	0.2932959332055101	0.2932959332055101	0.2932959332055101	0.2932959332055101	0.2932959332055101	0.2932959332055101
0.05719039591347594	0.0	0.09772292889685626	0.10098176523858791	0.09033403693849672	0.100561345204366	0.13752712280267532	0.06516483249454638	0.08097751474961419	0.10960460343695222	0.087542368440435	0.17194734879590584	0.20882575336482997	0.19295806579816166	0.2074952063420104	0.21165197061861415	0.2947031634181999	0.15067464172870046	0.2616586789062778	0.22481456510816705	0.16968322905990055	0.23586253887531686	0.25455494313083454	0.25411454859180094	0.19815471207226168	0.1826398368201657	0.2615176143696934	0.23774194376922417	0.22501771796178754	0.2228178428672942	0.1575180457580403	0.22484933013861647	0.3028184195970047	0.1970843938517642	0.2019554060862009	0.2150182722475205	0.08396853515335345	0.28106402306086786	0.27191482584427434	0.1799041422549518	0.27600313881564065	0.20366527305254936	0.25161546770517823	0.21726967794539423	0.23444257282528622	0.23444257282528622	0.23444257282528622	0.23444257282528622	0.23444257282528622	0.23444257282528622
0.12507098602651376	0.08712939956431008	0.09920040989627875	0.10605916001970167	0.09428771528161356	0.0894122811425927	0.12613296918316735	0.1285668861913291	0.1079287310826413	0.12894161316751257	0.1115992381538621	0.10531363152861607	0.14636085538485877	0.10393243189664454	0.09187081167479712	0.12442959945614006	0.09686123141510919	0.10175026459176834	0.08716005586875165	0.0848257149112046	0.06909040842207213	0.0740609119452967	0.10666894417412467	0.07441284922070168	0.08746815217004511	0.0960589862561361	0.09543220080833774	0.1169410277454187	0.11229566057542165	0.12509070514574458	0.12102712652382598	0.10466964352671898	0.09219614284996516	0.09272190869205252	0.1251017348008795	0.1329389991999569	0.10924507801974614	0.08485728684327364	0.13355756854599607	0.10775609539446938	0.13376824738393697	0.14677541091112767	0.14607891224547886	0.17262978824604552	0.15752213115885833	0.16507595970245192	0.16507595970245192	0.16507595970245192	0.16507595970245192	0.16507595970245192
0.11305328449329287	0.15738662289082644	0.1434501124810194	0.14149811728870593	0.1594601446738417	0.1122830277507637	0.13430006803278677	0.12105256908054465	0.15133354474863492	0.1457767069603539	0.13387546505967246	0.17848530727891115	0.17517393283640975	0.1285988820733144	0.12785212242481983	0.15406109435287457	0.1654158168115446	0.1269812223047262	0.1556262481366772	0.13544543047385263	0.11436318291641012	0.12370069323955056	0.13081941559552243	0.15457710344379605	0.1244555344662715	0.1591520890136068	0.15562329054618365	0.1536417162560326	0.14150110294604926	0.13861005952938893	0.17551855759606205	0.12102683070874294	0.1502396081338152	0.12886571225234736	0.16372541812082722	0.10417805528668529	0.14429076279622638	0.1451365976314435	0.17992975868865255	0.16253317816004803	0.16253317816004803	0.16253317816004803	0.16253317816004803	0.16253317816004803	0.16253317816004803	0.16253317816004803	0.16253317816004803	0.16253317816004803	0.16253317816004803	0.16253317816004803
0.3425177946857757	0.40551775718215993	0.23196430749288585	0.3212979346122116	0.24048648707625972	0.2915249075569511	0.29775041932182683	0.303630396570856	0.17899145547967682	0.24131092602526638	0.24131092602526638	0.24131092602526638	0.24131092602526638	0.24131092602526638	0.24131092602526638	0.24131092602526638	0.24131092602526638	0.24131092602526638	0.24131092602526638	0.24131092602526638	0.24131092602526638	0.24131092602526638	0.24131092602526638	0.24131092602526638	0.24131092602526638	0.24131092602526638	0.24131092602526638	0.24131092602526638	0.24131092602526638	0.24131092602526638	0.24131092602526638	0.24131092602526638	0.24131092602526638	0.24131092602526638	0.24131092602526638	0.24131092602526638	0.24131092602526638	0.24131092602526638	0.24131092602526638	0.24131092602526638	0.24131092602526638	0.24131092602526638	0.24131092602526638	0.24131092602526638	0.24131092602526638	0.24131092602526638	0.24131092602526638	0.24131092602526638	0.24131092602526638	0.24131092602526638
0.06033629507376092	0.08792947550510917	0.07867843385470424	0.09906816946769906	0.16247809278620182	0.11912974073648298	0.1077055383778906	0.003105326660677216	0.08176974899689592	0.0008978595921258946	0.08286293521726902	0.003105326660677216	0.08168797704698329	0.0936877045553301	0.0	0.08675826698782534	0.048999537705649625	0.08001341145362541	0.18670565305152997	0.13418921988635787	0.16044743646894394	0.16044743646894394	0.16044743646894394	0.16044743646894394	0.16044743646894394	0.16044743646894394	0.16044743646894394	0.16044743646894394	0.16044743646894394	0.16044743646894394	0.16044743646894394	0.16044743646894394	0.16044743646894394	0.16044743646894394	0.16044743646894394	0.16044743646894394	0.16044743646894394	0.16044743646894394	0.16044743646894394	0.16044743646894394	0.16044743646894394	0.16044743646894394	0.16044743646894394	0.16044743646894394	0.16044743646894394	0.16044743646894394	0.16044743646894394	0.16044743646894394	0.16044743646894394	0.16044743646894394
0.26147627866897705	0.19785962063654472	0.27520804061835147	0.278728563017935	0.25600242586301797	0.23515110873065098	0.2634227382111396	0.18104084543846535	0.19646044029676066	0.27486760495593204	0.18852226287363708	0.22027839018100556	0.24879291119183713	0.2232893939012852	0.24507968322724455	0.2376658183121099	0.3237119637515412	0.25264127472685194	0.18802617757928516	0.3325099343449214	0.29288409574328717	0.16764719508237694	0.3558028756789516	0.26563624740860536	0.18194484818438972	0.2903014833969374	0.22239242639801052	0.27087392495061474	0.2612416821294398	0.28450920513385297	0.3344013449860068	0.34296244604069615	0.33868189551335154	0.33868189551335154	0.33868189551335154	0.33868189551335154	0.33868189551335154	0.33868189551335154	0.33868189551335154	0.33868189551335154	0.33868189551335154	0.33868189551335154	0.33868189551335154	0.33868189551335154	0.33868189551335154	0.33868189551335154	0.33868189551335154	0.33868189551335154	0.33868189551335154	0.33868189551335154
0.09836808412767936	0.16113032860772447	0.15661269993918986	0.13826113294333114	0.12274097859033724	0.1591900147525869	0.08668770726919396	0.13013787504700156	0.11734160617681527	0.10923290010663243	0.11376875255034358	0.15649689959317545	0.1524649999575139	0.1407415988516032	0.1492866302317581	0.14700307667388127	0.1074509692752809	0.12535675073119315	0.15712221334638202	0.10920162024336372	0.14780394491240642	0.12065770796792427	0.09550926462880507	0.10808348629836469	0.10808348629836469	0.10808348629836469	0.10808348629836469	0.10808348629836469	0.10808348629836469	0.10808348629836469	0.10808348629836469	0.10808348629836469	0.10808348629836469	0.10808348629836469	0.10808348629836469	0.10808348629836469	0.10808348629836469	0.10808348629836469	0.10808348629836469	0.10808348629836469	0.10808348629836469	0.10808348629836469	0.10808348629836469	0.10808348629836469	0.10808348629836469	0.10808348629836469	0.10808348629836469	0.10808348629836469	0.10808348629836469	0.10808348629836469
0.2057544554091254	0.17742504579691654	0.18006261262259024	0.22927522762422758	0.16215109141448053	0.19233456185744877	0.22002265373293148	0.2225766227323763	0.17279468231074666	0.174608901896027	0.1977016064236069	0.18615525415981696	0.18615525415981696	0.18615525415981696	0.18615525415981696	0.18615525415981696	0.18615525415981696	0.18615525415981696	0.18615525415981696	0.18615525415981696	0.18615525415981696	0.18615525415981696	0.18615525415981696	0.18615525415981696	0.18615525415981696	0.18615525415981696	0.18615525415981696	0.18615525415981696	0.18615525415981696	0.18615525415981696	0.18615525415981696	0.18615525415981696	0.18615525415981696	0.18615525415981696	0.18615525415981696	0.18615525415981696	0.18615525415981696	0.18615525415981696	0.18615525415981696	0.18615525415981696	0.18615525415981696	0.18615525415981696	0.18615525415981696	0.18615525415981696	0.18615525415981696	0.18615525415981696	0.18615525415981696	0.18615525415981696	0.18615525415981696	0.18615525415981696
0.08366510142969183	0.14334667753025876	0.11048279678140947	0.12496672562268785	0.09964083860015444	0.13700434263118	0.12034240374805548	0.10542612011189009	0.12033029568466885	0.1301887463679503	0.11851290524181608	0.1351668442128733	0.10152443617823896	0.13014135463755505	0.12180701256161561	0.1077462329534001	0.12036888697277548	0.09450804103317557	0.11247339807248298	0.09051045102895473	0.10365719854866734	0.11557601602991001	0.11619630501197137	0.13838448540276874	0.103669926285071	0.11577045618855714	0.10346416315508644	0.09662908811023206	0.10004662563265924	0.10004662563265924	0.10004662563265924	0.10004662563265924	0.10004662563265924	0.10004662563265924	0.10004662563265924	0.10004662563265924	0.10004662563265924	0.10004662563265924	0.10004662563265924	0.10004662563265924	0.10004662563265924	0.10004662563265924	0.10004662563265924	0.10004662563265924	0.10004662563265924	0.10004662563265924	0.10004662563265924	0.10004662563265924	0.10004662563265924	0.10004662563265924
0.011705232163687641	0.10103978207357923	0.0072503475991116334	0.09485306975144668	0.04489373977756528	0.03202932215297284	0.07118051476110729	0.059541842991001966	0.10168814361876845	0.057829228179456134	0.09264929829127032	0.09798361779069462	0.07752052843369113	0.057309121152119044	0.09660693076881993	0.1382777826628495	0.06958902567461155	0.08054910318304648	0.07366272340056129	0.11404157328061115	0.08673622412026837	0.05806228985056472	0.07348755601672036	0.09885046209389847	0.09471566081735046	0.04472558064647392	0.11879276176926218	0.0867657866321803	0.07582807832361518	0.09973179048248199	0.13433398364504934	0.08207754912942497	0.10820576638723715	0.10820576638723715	0.10820576638723715	0.10820576638723715	0.10820576638723715	0.10820576638723715	0.10820576638723715	0.10820576638723715	0.10820576638723715	0.10820576638723715	0.10820576638723715	0.10820576638723715	0.10820576638723715	0.10820576638723715	0.10820576638723715	0.10820576638723715	0.10820576638723715	0.10820576638723715
0.07838585717582452	0.11212657021617527	0.09104507342471248	0.14243870110038961	0.06958189811708024	0.1369198723960796	0.1493588261230084	0.19254988619563382	0.1208162821852766	0.124308856548175	0.15764645705011998	0.14814336685836127	0.14880253731323226	0.19789543302844093	0.1269605856498085	0.13477149888665313	0.13657228078966951	0.19195003956909343	0.15893080337531185	0.1624330163545736	0.13203938017224823	0.1450978163758679	0.16165804086184032	0.17696546009936392	0.1637723264274256	0.20689410250324775	0.23710349459400085	0.20136823646278895	0.17533783193217056	0.1746642765242526	0.16200414210747813	0.2056270279227203	0.23793430905696622	0.19691331743223986	0.20162915711425614	0.24934944719845784	0.22548930215635699	0.22548930215635699	0.22548930215635699	0.22548930215635699	0.22548930215635699	0.22548930215635699	0.22548930215635699	0.22548930215635699	0.22548930215635699	0.22548930215635699	0.22548930215635699	0.22548930215635699	0.22548930215635699	0.22548930215635699
0.10943267564818356	0.11356669328169376	0.10208847743401638	0.136267341848983	0.10665358683954697	0.1072612640931291	0.113406691624408	0.10959221859224412	0.10322557827833001	0.09648055478195064	0.10975687267251953	0.09043570001598925	0.08634801690991141	0.0971865462797759	0.0994754956661972	0.11724223225633919	0.10688682799703893	0.10268273198363526	0.12329876225067633	0.10192433196317012	0.12129390834163016	0.13611928756101263	0.09547683365004712	0.1368527246608681	0.1015792515980235	0.10375698036827569	0.09817820516366262	0.11062261941391102	0.12204653779892154	0.09955756493950343	0.09158428487658792	0.09557092490804567	0.09557092490804567	0.09557092490804567	0.09557092490804567	0.09557092490804567	0.09557092490804567	0.09557092490804567	0.09557092490804567	0.09557092490804567	0.09557092490804567	0.09557092490804567	0.09557092490804567	0.09557092490804567	0.09557092490804567	0.09557092490804567	0.09557092490804567	0.09557092490804567	0.09557092490804567	0.09557092490804567
0.1743200957273792	0.13481730932804503	0.15875133364252594	0.13953071362457653	0.1445987662538746	0.14275198954923163	0.19799483626367875	0.11045142064656908	0.11741600281782989	0.12984322608903132	0.16842310018225992	0.11924683219644837	0.16711335502814018	0.20441054481602308	0.18489096975592462	0.23035193133493465	0.13503199117771342	0.1723471529458429	0.18923038598073694	0.19560918549335202	0.1903247798220046	0.18111032573069763	0.198096073970433	0.15436171195641088	0.19217320260452322	0.15740799271093545	0.1706234066777121	0.1846688395697444	0.17585392212280082	0.2008167522174624	0.19647326152355452	0.1681203751268103	0.18674829320031655	0.14004699145275173	0.18044510448316756	0.16729127557760123	0.1627397907532717	0.1650155331654365	0.1650155331654365	0.1650155331654365	0.1650155331654365	0.1650155331654365	0.1650155331654365	0.1650155331654365	0.1650155331654365	0.1650155331654365	0.1650155331654365	0.1650155331654365	0.1650155331654365	0.1650155331654365
0.038755780724740584	0.0	0.0003347621476433064	0.012187709807836473	0.0273063866413384	0.030456925417633545	0.0	0.0	0.13147098133107069	0.26819433155915073	0.05722193998637796	0.057984587008393894	0.04317292868044773	0.08544293773821358	0.07363285974230385	0.07737388180259679	0.040112397994202395	0.04508232740668926	0.0533176739091032	0.05720922346882016	0.07715977999335824	0.04730892241048097	0.07971434703243463	0.050163685699789566	0.0643685662384441	0.08395410859918599	0.0702149667156592	0.04129892655269587	0.03770859194055262	0.04726819294209133	0.10722911153644736	0.21918945196077347	0.16320928174861044	0.16320928174861044	0.16320928174861044	0.16320928174861044	0.16320928174861044	0.16320928174861044	0.16320928174861044	0.16320928174861044	0.16320928174861044	0.16320928174861044	0.16320928174861044	0.16320928174861044	0.16320928174861044	0.16320928174861044	0.16320928174861044	0.16320928174861044	0.16320928174861044	0.16320928174861044
0.11595571231740623	0.1662230121956157	0.14419472125095786	0.14357131216287441	0.15541722209136852	0.15538312942479304	0.23995657618395494	0.1840720258521794	0.17256612077416855	0.2201809541081799	0.2199123796566726	0.29258963362050794	0.20981580418709536	0.19996543086839766	0.16278868820653583	0.21324459075981356	0.22700742230590476	0.225263998635083	0.20656570624923645	0.24961910508967652	0.19404797379243566	0.2205948772242683	0.19258607127885763	0.22463606436971492	0.2123055812215211	0.2702855039017254	0.28151675216965416	0.2759439142014866	0.21732644797082884	0.20954879813643343	0.21086888564368148	0.21020884189005745	0.21020884189005745	0.21020884189005745	0.21020884189005745	0.21020884189005745	0.21020884189005745	0.21020884189005745	0.21020884189005745	0.21020884189005745	0.21020884189005745	0.21020884189005745	0.21020884189005745	0.21020884189005745	0.21020884189005745	0.21020884189005745	0.21020884189005745	0.21020884189005745	0.21020884189005745	0.21020884189005745
0.09043228251065354	0.07398709547205812	0.10983026726830669	0.07904220671225103	0.11908086479335765	0.1344032202241054	0.1218419002152274	0.09225915196616445	0.15615539671904063	0.12423194162818525	0.15535550866897974	0.13673825486253963	0.1348741224231176	0.18297551377550483	0.15721650970491105	0.1819134275115384	0.16514675019591837	0.1982576291772496	0.13717096158081973	0.14717310846677112	0.11484059429883206	0.13856688106844758	0.1291016407171934	0.1449384303047947	0.1275468368182472	0.14415687857497997	0.1090531269746863	0.17282374345980955	0.12981340960557894	0.14427744612970003	0.14074595357777245	0.122875878852332	0.12337870234293143	0.1549830648801374	0.14018738989915372	0.12332679555098879	0.14308321877164437	0.15146314605477004	0.13304167614377707	0.1489197167032711	0.14098069642352407	0.14098069642352407	0.14098069642352407	0.14098069642352407	0.14098069642352407	0.14098069642352407	0.14098069642352407	0.14098069642352407	0.14098069642352407	0.14098069642352407
0.0744409607378174	0.0765657266875823	0.11807661439243615	0.1042726178520108	0.11632422010250738	0.053419186077298376	0.12449346703579303	0.08586532395979195	0.09568059062798574	0.09182646033002687	0.10737959661247844	0.09292411361484666	0.08792723456692535	0.1299478324182534	0.08851808816174883	0.09785521711747767	0.09508429200887823	0.10962144147947674	0.10736836195528511	0.08370982970691888	0.08253089238870853	0.09190860418397476	0.1284332860239885	0.09912118970816655	0.08411887919053335	0.10348322802316279	0.12071306745758792	0.1029425426770961	0.11188726223752155	0.09824655845704315	0.0774497456469909	0.08666145692894857	0.11311386157979494	0.10377176191921854	0.10253373242087159	0.10315274717004506	0.10315274717004506	0.10315274717004506	0.10315274717004506	0.10315274717004506	0.10315274717004506	0.10315274717004506	0.10315274717004506	0.10315274717004506	0.10315274717004506	0.10315274717004506	0.10315274717004506	0.10315274717004506	0.10315274717004506	0.10315274717004506
0.17939503794109957	0.19498008058986463	0.18484742407142196	0.22862260346942959	0.14640064833879277	0.23209531474327796	0.21225902266913138	0.1849739378760134	0.20400892645721697	0.21974703635757992	0.1904981675036471	0.18859592375449333	0.21373488454082568	0.23099673081871797	0.15132884323813292	0.21619227443745065	0.20830858165874927	0.17808070604982482	0.18049672841318032	0.2081992214826873	0.13106942638881433	0.20308369680874142	0.1656450416235662	0.21593855563770167	0.19618601151864476	0.20116447098196266	0.21973457869549384	0.19471493534565815	0.21799704728594954	0.20370693797872844	0.210851992632339	0.210851992632339	0.210851992632339	0.210851992632339	0.210851992632339	0.210851992632339	0.210851992632339	0.210851992632339	0.210851992632339	0.210851992632339	0.210851992632339	0.210851992632339	0.210851992632339	0.210851992632339	0.210851992632339	0.210851992632339	0.210851992632339	0.210851992632339	0.210851992632339	0.210851992632339
0.33052726257374776	0.33925200632490277	0.29493966355014867	0.3424487075630357	0.3865707970276656	0.25792079667993095	0.3363163061467809	0.2877382251869121	0.2151564775088301	0.48781960304325306	0.30099817637512905	0.3679837495624694	0.49174430400613706	0.5246472541904408	0.3110081556137289	0.34788214784201993	0.4620608123079466	0.204418478801143	0.3394058170218347	0.2677808983140936	0.5053373885271095	0.3311528237275984	0.44540237585011505	0.3855878519208627	0.42987504987662417	0.3209830718834798	0.3656518635772674	0.3557508081904174	0.3344160180396217	0.3230657347286374	0.33796644320536884	0.36223900899046985	0.28231770162889364	0.2446386406610942	0.3609231699018461	0.3027809052814701	0.3027809052814701	0.3027809052814701	0.3027809052814701	0.3027809052814701	0.3027809052814701	0.3027809052814701	0.3027809052814701	0.3027809052814701	0.3027809052814701	0.3027809052814701	0.3027809052814701	0.3027809052814701	0.3027809052814701	0.3027809052814701
0.0908268088533661	0.11128253505344445	0.12231942726202401	0.09224063843897198	0.10269183505680704	0.12290290188618051	0.12237840926447215	0.12500134966848012	0.09061225616850295	0.08514456783110357	0.09854133457003354	0.1394855275403223	0.09913891729132798	0.13381184281469047	0.11302644531929087	0.1431194278495472	0.11271044517033751	0.09760836003258765	0.12252077820810593	0.10484757195307631	0.10669990815266533	0.10063063050011047	0.1259867456201843	0.11480696928793388	0.14998156723395606	0.11908279218538487	0.13388664931724834	0.09639553881192628	0.12310192804870858	0.10547470324419729	0.12609531432990345	0.11579044265417594	0.13843220176614748	0.0934521384552658	0.10623313347138022	0.09984263596332302	0.09984263596332302	0.09984263596332302	0.09984263596332302	0.09984263596332302	0.09984263596332302	0.09984263596332302	0.09984263596332302	0.09984263596332302	0.09984263596332302	0.09984263596332302	0.09984263596332302	0.09984263596332302	0.09984263596332302	0.09984263596332302
0.07576249435779198	0.07846533000821224	0.10177657894956235	0.07469941892405066	0.08155694004824059	0.08279354323150977	0.1124253753084451	0.07443878355876493	0.10546665340049928	0.06586227522011505	0.08605116300413351	0.09619612832270046	0.12271767938180729	0.10690179165651147	0.10256368935521312	0.08236422553257165	0.0924084157688917	0.11257188992377026	0.10106379049714959	0.0994498154561231	0.101609302852429	0.08333544507299516	0.083830221010661	0.09385623908608233	0.08517093518157358	0.07294328422510273	0.08211884134147812	0.0824664049673881	0.07698206495103442	0.08727317351335863	0.07329159996936989	0.08028238674136426	0.08028238674136426	0.08028238674136426	0.08028238674136426	0.08028238674136426	0.08028238674136426	0.08028238674136426	0.08028238674136426	0.08028238674136426	0.08028238674136426	0.08028238674136426	0.08028238674136426	0.08028238674136426	0.08028238674136426	0.08028238674136426	0.08028238674136426	0.08028238674136426	0.08028238674136426	0.08028238674136426
0.08074003652960525	0.10735638766972065	0.082890961701635	0.09538974602782432	0.087761850037795	0.116762499245339	0.09378495171710964	0.11469112372549595	0.10973278122886611	0.0859041245779333	0.08167066814708719	0.11525142827634696	0.11636228169776819	0.11123797347061924	0.0939548344647271	0.10434028068334288	0.07311482246689054	0.11226176733460613	0.09011677982118008	0.07272842943826886	0.09563767144543457	0.07269244165485121	0.08474385111652949	0.12297163623762124	0.08584241314806784	0.09405109454494447	0.10161795463457945	0.08486048663035525	0.11180569463782052	0.09073619177568719	0.10673405381574767	0.09235704940840873	0.0995455516120782	0.0995455516120782	0.0995455516120782	0.0995455516120782	0.0995455516120782	0.0995455516120782	0.0995455516120782	0.0995455516120782	0.0995455516120782	0.0995455516120782	0.0995455516120782	0.0995455516120782	0.0995455516120782	0.0995455516120782	0.0995455516120782	0.0995455516120782	0.0995455516120782	0.0995455516120782
0.07141033779649754	0.08574619675168159	0.08464621369790756	0.09278529990163517	0.06485950567042942	0.07577545528703299	0.09396282319400528	0.10024574030852039	0.10421096973502166	0.0939375740900485	0.07729904023665335	0.07880769102411571	0.09220898675137118	0.08139200340771242	0.09076221066560396	0.07601904267243104	0.08455418133382939	0.08152443016581266	0.06667521782179549	0.0633672055567358	0.07505438925056682	0.08921854913569509	0.05881189584548525	0.07601184856349072	0.0792559311899648	0.07378647099510593	0.08271286902827656	0.07824967001169125	0.07824967001169125	0.07824967001169125	0.07824967001169125	0.07824967001169125	0.07824967001169125	0.07824967001169125	0.07824967001169125	0.07824967001169125	0.07824967001169125	0.07824967001169125	0.07824967001169125	0.07824967001169125	0.07824967001169125	0.07824967001169125	0.07824967001169125	0.07824967001169125	0.07824967001169125	0.07824967001169125	0.07824967001169125	0.07824967001169125	0.07824967001169125	0.07824967001169125
0.07913784715161673	0.072801541523912	0.08390039603812285	0.09533995097004402	0.08041557893311287	0.08078288091197891	0.07685598167034093	0.08755540762658003	0.09965735702097712	0.07748160240601809	0.06960509546160043	0.07268110122111507	0.07235653016476189	0.07403227076209912	0.05503598382980639	0.052230368025719794	0.07305159717487751	0.07196687439894865	0.0713274356902866	0.06867369368371395	0.07096191135399425	0.09909591292027305	0.07297178070129397	0.0681712565213051	0.05396237712960125	0.07251248780648778	0.08588900596439843	0.05538822977137717	0.07125597028208619	0.07876929918397409	0.07267003269583613	0.07996679709143066	0.07398801174566695	0.07816851072893108	0.05603705411828024	0.05425055730173654	0.07562948096565543	0.07899485736437409	0.10418585847865425	0.07687989945927305	0.06964783334001787	0.08094051519957524	0.07497131576900241	0.06785215738746299	0.06829308495428203	0.06800103522562453	0.07665054090162847	0.07232578806362651	0.07232578806362651	0.07232578806362651
0.0	0.0	0.0	0.0	0.0	0.13664311765948148	0.0	0.05104608691109291	0.09128819661260709	0.22562056418670648	0.22793011543482558	0.20466738638896256	0.0	0.3150757671711905	0.20466738638896256	0.219265750506098	0.22812799447790624	0.22812799447790624	0.0	0.09128819661260709	0.0	0.0	0.1368196473432301	0.0	0.227621961898028	0.0	0.3922139969463975	0.24141247347471728	0.3098890765256517	0.0005060325798782704	0.24509932098166956	0.4699741340898776	0.17703894508272633	0.32350653958630193	0.32350653958630193	0.32350653958630193	0.32350653958630193	0.32350653958630193	0.32350653958630193	0.32350653958630193	0.32350653958630193	0.32350653958630193	0.32350653958630193	0.32350653958630193	0.32350653958630193	0.32350653958630193	0.32350653958630193	0.32350653958630193	0.32350653958630193	0.32350653958630193
0.4852783354410308	0.0	0.000929559152184748	0.0	0.4434638857125837	0.47910954447868553	0.42556235880512866	0.0	0.40313050813849843	0.553554040664933	0.09384829224460654	0.0	0.0	0.0	0.5512097825254915	0.375964808861434	0.6925066306436019	0.5396605449023889	0.0	0.5805680273628768	0.5057304280137968	0.4247013525616324	0.5508610919652317	0.0	0.09384829224460654	0.09384829224460654	0.4144548566641517	0.0	0.0	0.5685958389139666	0.4434638857125837	0.10147110256338934	0.27246749413798654	0.27246749413798654	0.27246749413798654	0.27246749413798654	0.27246749413798654	0.27246749413798654	0.27246749413798654	0.27246749413798654	0.27246749413798654	0.27246749413798654	0.27246749413798654	0.27246749413798654	0.27246749413798654	0.27246749413798654	0.27246749413798654	0.27246749413798654	0.27246749413798654	0.27246749413798654
0.057455263383736264	0.07519013952273944	0.07396637996255803	0.05953633386828932	0.06800940975633929	0.06303952937253446	0.06835758651015372	0.05621898489968677	0.05109391535884816	0.06971395452864992	0.06618605093978717	0.05833710809932735	0.07911313286362402	0.08372120136500152	0.0641395625203626	0.06673799800957797	0.06279967799910018	0.07110566833864852	0.05785850117292978	0.057557900995020436	0.0783022731072938	0.06793008705115712	0.06793008705115712	0.06793008705115712	0.06793008705115712	0.06793008705115712	0.06793008705115712	0.06793008705115712	0.06793008705115712	0.06793008705115712	0.06793008705115712	0.06793008705115712	0.06793008705115712	0.06793008705115712	0.06793008705115712	0.06793008705115712	0.06793008705115712	0.06793008705115712	0.06793008705115712	0.06793008705115712	0.06793008705115712	0.06793008705115712	0.06793008705115712	0.06793008705115712	0.06793008705115712	0.06793008705115712	0.06793008705115712	0.06793008705115712	0.06793008705115712	0.06793008705115712
0.060311394007532694	0.05598944921864634	0.05674028609452311	0.056936195465592226	0.06988327310825951	0.0689606578064765	0.05242292670000446	0.06228567090310082	0.05814704389262225	0.06796477890882882	0.06658512796068754	0.0878144029080822	0.07223550416207661	0.07154958731293395	0.06294169036628197	0.08028782318183311	0.07203367799942259	0.06977020746823474	0.06380949785876182	0.05494753927384027	0.06720679294197535	0.049384625658200065	0.05829570930008771	0.05829570930008771	0.05829570930008771	0.05829570930008771	0.05829570930008771	0.05829570930008771	0.05829570930008771	0.05829570930008771	0.05829570930008771	0.05829570930008771	0.05829570930008771	0.05829570930008771	0.05829570930008771	0.05829570930008771	0.05829570930008771	0.05829570930008771	0.05829570930008771	0.05829570930008771	0.05829570930008771	0.05829570930008771	0.05829570930008771	0.05829570930008771	0.05829570930008771	0.05829570930008771	0.05829570930008771	0.05829570930008771	0.05829570930008771	0.05829570930008771
0.07307540132858308	0.06720519796636508	0.064516989026228	0.06434349504485579	0.07296653192870885	0.07237742425996237	0.059048843011643516	0.07306305552206488	0.07048292158345185	0.06098460827653388	0.06777874430895396	0.06868455107605012	0.07534889666038162	0.07172152235018076	0.06584518991327451	0.080384162854207	0.06067901222405254	0.06594527428263576	0.07200917136242012	0.05958195001300736	0.05759942992097108	0.04862553373239034	0.05311248182668071	0.05311248182668071	0.05311248182668071	0.05311248182668071	0.05311248182668071	0.05311248182668071	0.05311248182668071	0.05311248182668071	0.05311248182668071	0.05311248182668071	0.05311248182668071	0.05311248182668071	0.05311248182668071	0.05311248182668071	0.05311248182668071	0.05311248182668071	0.05311248182668071	0.05311248182668071	0.05311248182668071	0.05311248182668071	0.05311248182668071	0.05311248182668071	0.05311248182668071	0.05311248182668071	0.05311248182668071	0.05311248182668071	0.05311248182668071	0.05311248182668071
0.06556746959015393	0.05728769660551774	0.06881244288657946	0.06855981024451976	0.05751335631220558	0.04934873492222359	0.07352328438982558	0.05121301802232	0.06345083865222419	0.058313240090349064	0.06306620788562346	0.06364991423781392	0.06364693165144782	0.06046829785846788	0.05978995311816604	0.04794240379610167	0.06392139931825334	0.06354298613433514	0.05699416070327771	0.06026857341880642	0.06026857341880642	0.06026857341880642	0.06026857341880642	0.06026857341880642	0.06026857341880642	0.06026857341880642	0.06026857341880642	0.06026857341880642	0.06026857341880642	0.06026857341880642	0.06026857341880642	0.06026857341880642	0.06026857341880642	0.06026857341880642	0.06026857341880642	0.06026857341880642	0.06026857341880642	0.06026857341880642	0.06026857341880642	0.06026857341880642	0.06026857341880642	0.06026857341880642	0.06026857341880642	0.06026857341880642	0.06026857341880642	0.06026857341880642	0.06026857341880642	0.06026857341880642	0.06026857341880642	0.06026857341880642
[truncated: 6 more columns]
