# Supplementary material for: Neuronal tuning aligns dynamically with object and texture manifolds across the visual hierarchy
Source: Nat Neurosci. 2026 Mar 10;29(4):864–75. doi: 10.1038/s41593-026-02207-1 (PMC13061647; doi:10.1038/s41593-026-02207-1)
Supplement: Supplementary file 10 — Attribution data for time windows 5, 10, 20, 25 and 50 ms, for panel b. Time window specific evolution trajectory of time windows 10, 20, 25 and 50 ms, for panel c. [file 41593_2026_2207_MOESM10_ESM.zip › ExtendedFig4_Source_data/FigureExtended4C_src_normresp_wdw_175-200_BigGAN_mean.csv]

0	1	2	3	4	5	6	7	8	9	10	11	12	13	14	15	16	17	18	19	20	21	22	23	24	25	26	27	28	29	30	31	32	33	34	35	36	37	38	39	40	41	42	43	44	45	46	47	48	49
0.7407526564497462	0.6460437012183603	0.7570581964080096	0.8145903092635354	0.9330586314932421	0.8232581421453534	0.8198388225983886	0.8855284045464534	0.8657850996476737	0.7288938033864986	0.918441796727832	0.8445774934861178	0.8275756749526098	0.7594328197953234	0.9519367681400922	0.8203170672686237	0.9025825391139972	0.9855491150205254	0.8610771262504996	0.7815057751771808	0.8798626687007596	0.7335475953995431	0.88386430070002	0.8824119965417038	0.9428018780321887	0.7971327182648044	0.8864401872231034	0.8684793940407936	0.7544499954772826	0.953247766050332	0.8288742419514167	0.8056644923437019	0.9079635454038485	0.9529057529207678	0.7804708967739872	0.9457161731992074	0.8996905905926058	0.8096384677649747	0.7942422602697282	0.8336267320997467	0.7906148722964111	0.834262912394545	0.9667929894833407	0.8450559769730639	0.8748419655369312	0.7624551700796894	0.882255783995067	0.8223554770373783	0.8223554770373783	0.8223554770373783
0.8520794753678992	0.7534204703030282	0.851065723095427	0.7863203389213563	0.8290627796401121	0.805590770247185	0.9872217880872891	0.8898307047468096	0.8591119917248039	0.9490392506872625	0.8985478840394757	0.8465363461132973	1.0064204623180988	1.0087702024914862	0.8856045908913365	0.857868410088382	0.8983503915162194	0.9828448915683362	0.8646554659888286	0.9787356135809064	0.8204589123576177	0.971144230084341	0.9815555375702558	0.9591453385270521	0.9740724693737874	0.8838041015305462	1.0334301342867542	1.0355595641734852	0.8853030957942091	1.0186246966947952	0.8349192497568905	1.019966046948884	1.0826237186836387	0.9659698617099268	0.9628080373750373	0.9643889495424821	0.9643889495424821	0.9643889495424821	0.9643889495424821	0.9643889495424821	0.9643889495424821	0.9643889495424821	0.9643889495424821	0.9643889495424821	0.9643889495424821	0.9643889495424821	0.9643889495424821	0.9643889495424821	0.9643889495424821	0.9643889495424821
0.3482018136467772	0.32655331997516673	0.4209367600805841	0.39267343541133426	0.36101587044872085	0.4449298800422911	0.39793064380053333	0.2984173137772526	0.470212437182142	0.5668109468862937	0.5023164915718881	0.5758586893785516	0.6188573294585348	0.542420375969988	0.5126756414712516	0.4591879634556137	0.4951083158585521	0.4359423991395317	0.5109726522479655	0.5308460331808709	0.5596703841356945	0.6877169881117432	0.41829369327899785	0.5453065094661735	0.4624818144744969	0.34780931823085376	0.5438533875281892	0.5282601519509323	0.47286238170094086	0.6325721638670694	0.49231186615232475	0.5577366116079334	0.5134924732888654	0.5356145424483993	0.5356145424483993	0.5356145424483993	0.5356145424483993	0.5356145424483993	0.5356145424483993	0.5356145424483993	0.5356145424483993	0.5356145424483993	0.5356145424483993	0.5356145424483993	0.5356145424483993	0.5356145424483993	0.5356145424483993	0.5356145424483993	0.5356145424483993	0.5356145424483993
0.7723780357532088	0.844273590131329	1.0513448391008426	1.0539847567286555	1.1177957362248705	1.0521745850614965	1.0576102221946901	1.2060113253034208	1.1494923278007245	1.1381719128453247	1.083080031297635	1.0386927516504008	1.1640101705421355	1.1924951702134468	1.0498668025068483	1.1006940504907863	1.0698318852908457	0.9538547013922258	1.0444260848432483	0.9556788362668878	1.047022205386746	1.0670922367202185	0.9634145854094859	0.9952563237444889	0.9568518596615437	1.0140756335867287	0.9122384175008249	0.9340689521628224	0.9850520930762526	0.9670687971440779	0.946351598169683	1.025573124269405	0.9557750524098262	0.9181442139956111	0.990506234918221	1.0422179662880666	0.9042185309865983	1.0421056702046583	0.9731621005956284	0.9731621005956284	0.9731621005956284	0.9731621005956284	0.9731621005956284	0.9731621005956284	0.9731621005956284	0.9731621005956284	0.9731621005956284	0.9731621005956284	0.9731621005956284	0.9731621005956284
0.6202917264402904	0.5296344753813964	0.5589507175861941	0.5534328319795275	0.5729230659644184	0.5718020615950665	0.6094635285294868	0.506744459339384	0.5210518985108954	0.5517239675924015	0.5575728157235745	0.70326264558961	0.5775602641574034	0.5321754840829565	0.5799615274080948	0.654929491844089	0.670979807044491	0.5252151241565208	0.6549023411763384	0.7154639930100012	0.6850026767986799	0.6660479830170963	0.5582411301452558	0.5564603773738778	0.511806364230346	0.690082843548308	0.6047553588300856	0.6500206838880385	0.6547813476450829	0.7891336919363383	0.7219575197907105	0.7219575197907105	0.7219575197907105	0.7219575197907105	0.7219575197907105	0.7219575197907105	0.7219575197907105	0.7219575197907105	0.7219575197907105	0.7219575197907105	0.7219575197907105	0.7219575197907105	0.7219575197907105	0.7219575197907105	0.7219575197907105	0.7219575197907105	0.7219575197907105	0.7219575197907105	0.7219575197907105	0.7219575197907105
0.8839058980527035	0.8574421025437244	0.8854388761832693	0.9022139251422359	0.9502554380819704	0.8892517453630121	0.7573050202997308	0.7231147915887849	0.8414563013486667	0.8823585630089665	1.0863147351167046	0.8949347107035288	0.948701679068522	0.9689725767602798	1.0448513575338474	0.792358547100507	0.7193993183177666	0.9517952690975089	0.8595208730207001	0.7645614471743061	0.8752839742140363	0.8899045681631836	0.9043020221699554	0.9056353976490008	0.9284962745045812	0.7692266319698918	0.7838996142504174	0.6736526157190386	0.7205234992325703	0.8750336638450499	1.0104515617007161	0.9534832290868913	1.1169879103136875	0.8523049734242315	0.9569037805015075	0.8679928632687893	0.7738062100359302	0.7479712482101681	0.8367783479654296	0.8710294787015448	0.8539039133334871	0.8539039133334871	0.8539039133334871	0.8539039133334871	0.8539039133334871	0.8539039133334871	0.8539039133334871	0.8539039133334871	0.8539039133334871	0.8539039133334871
0.9406748767042367	0.6905314224344341	0.758660092109442	1.006265339042792	1.1987859309073279	0.8801488812874821	0.7623194679568613	1.0514153984518755	0.8123843698906823	0.9902278181716069	1.0157485206606471	0.8577569042930964	0.9958366900831095	0.9754200254964724	0.68123608369632	0.8547730399502997	0.803975935617012	0.7974320707170381	1.0539421862956508	0.9677067585025055	1.130771018736667	0.8565939995407522	0.8530574840709029	0.8979631456163485	0.8947065827463648	0.719708919128211	0.8072077509372879	0.8072077509372879	0.8072077509372879	0.8072077509372879	0.8072077509372879	0.8072077509372879	0.8072077509372879	0.8072077509372879	0.8072077509372879	0.8072077509372879	0.8072077509372879	0.8072077509372879	0.8072077509372879	0.8072077509372879	0.8072077509372879	0.8072077509372879	0.8072077509372879	0.8072077509372879	0.8072077509372879	0.8072077509372879	0.8072077509372879	0.8072077509372879	0.8072077509372879	0.8072077509372879
0.7756974248265679	0.7877941323294066	0.7630824092738354	0.8105018549340901	0.795701406126289	0.7203863466890058	0.7594961463771547	0.8519739049564998	0.7993291083015884	0.8552961156460076	0.8614627971707502	0.8200894714421019	0.8138737763389119	0.7949921072843884	0.777079561549741	0.8366964834331604	0.8303880945360326	0.7882373861186899	0.8707105141272236	0.9432968784879532	1.028375191273245	1.0276528074653435	1.079381857562202	0.9980636582821018	0.8238070073238826	0.8585465953619869	0.8448670362167807	0.8517068157893839	0.8517068157893839	0.8517068157893839	0.8517068157893839	0.8517068157893839	0.8517068157893839	0.8517068157893839	0.8517068157893839	0.8517068157893839	0.8517068157893839	0.8517068157893839	0.8517068157893839	0.8517068157893839	0.8517068157893839	0.8517068157893839	0.8517068157893839	0.8517068157893839	0.8517068157893839	0.8517068157893839	0.8517068157893839	0.8517068157893839	0.8517068157893839	0.8517068157893839
0.5353656202875324	0.7952163872277644	0.7252099472038481	0.7812806223245324	0.8275296709863816	0.8854044930065212	0.7074236568037336	0.8554109091503599	0.8815083341140999	0.9201896518933895	0.9614986383290437	0.8947947948088801	0.871534197163252	1.0050730262982515	0.9597671514101284	0.8395624655062909	0.9401883846047884	0.8274533768061176	0.9837516856380473	0.9790113117335798	0.9788363598112932	0.8572762528977623	0.7985358337768045	0.895618349913176	0.8499143823848542	0.9366504355618446	0.9285944837228638	0.9210791732352284	0.9944203020095086	0.8987489677711087	0.9385138999085783	0.9829359319578721	1.0308651054781388	0.8565068292815692	0.943685967379854	0.943685967379854	0.943685967379854	0.943685967379854	0.943685967379854	0.943685967379854	0.943685967379854	0.943685967379854	0.943685967379854	0.943685967379854	0.943685967379854	0.943685967379854	0.943685967379854	0.943685967379854	0.943685967379854	0.943685967379854
0.645067004834068	0.37757551769055714	0.47397521220064626	0.5004214293606651	0.5148251218118391	0.7319659288170222	0.9143587133941272	0.7767011115499819	0.7863015037512395	0.8619182074175539	0.7828900067172647	0.9086497906628714	0.9545638113805762	0.8349885204755408	1.071254968181183	0.8976422188806892	1.0780707106456882	0.8343718568156578	0.8562294632371061	0.9524345983129185	0.9387557420150918	1.171223064803322	0.8872809336890896	0.922158363990157	1.0500611501081891	0.8575999502354356	1.06431254930735	0.8812348789926457	0.8489779606774254	0.9301996488489452	0.9405150458586246	1.1038431909934512	0.9460973277958923	1.024970259394672	1.024970259394672	1.024970259394672	1.024970259394672	1.024970259394672	1.024970259394672	1.024970259394672	1.024970259394672	1.024970259394672	1.024970259394672	1.024970259394672	1.024970259394672	1.024970259394672	1.024970259394672	1.024970259394672	1.024970259394672	1.024970259394672
0.6540019404589598	0.57332921943584	0.6719957476243925	0.7317603518810415	0.6746380210578712	0.6414322828738711	0.5229517181994973	0.6119011955940832	0.5776789798127775	0.6758680989943626	0.9132931985866349	0.7203018307099691	0.8722983216111486	1.0008546015770117	0.6170247268403585	0.8363886807367047	0.8442809429175968	0.6588649946005242	0.8638090397397377	0.8596088896462466	0.9217425819420488	1.0134129113941759	0.730856068021529	0.6669896503970739	0.7802197408128245	0.9182934576664251	0.8474541213123298	0.7256373463135836	0.9384246426773676	0.9954673154069956	0.9896684602686572	0.9925678878378265	0.9925678878378265	0.9925678878378265	0.9925678878378265	0.9925678878378265	0.9925678878378265	0.9925678878378265	0.9925678878378265	0.9925678878378265	0.9925678878378265	0.9925678878378265	0.9925678878378265	0.9925678878378265	0.9925678878378265	0.9925678878378265	0.9925678878378265	0.9925678878378265	0.9925678878378265	0.9925678878378265
0.3844958698057721	0.4100577531330429	0.5233215365348265	0.4898120465737565	0.5543507571654144	0.4786498146692117	0.49667587256706985	0.5529247786355397	0.6554730445103023	0.475062957712896	0.65216716152775	0.5990383128615218	0.5755040498848577	0.6770177300587137	0.6856930586139871	0.7118959119265783	0.6168568124692466	0.8147092131240933	0.6837735809594663	0.7510309852637331	0.7418286617508573	0.7424049179760227	0.7283269679104095	0.794092852351777	0.8259353725610558	0.8227263728501212	0.9181195867472878	0.9309470817634106	0.9664831140551808	0.9951052503828183	0.9501132319104921	0.9726092411466554	0.9726092411466554	0.9726092411466554	0.9726092411466554	0.9726092411466554	0.9726092411466554	0.9726092411466554	0.9726092411466554	0.9726092411466554	0.9726092411466554	0.9726092411466554	0.9726092411466554	0.9726092411466554	0.9726092411466554	0.9726092411466554	0.9726092411466554	0.9726092411466554	0.9726092411466554	0.9726092411466554
0.7899121792955869	0.8028146441330233	0.8312805828774448	1.0152414497132274	0.862425218208371	0.9850918982517939	0.9056265225034892	0.8698744736543926	0.9165430336257254	0.835568415852139	0.9506720087095424	1.0562020731579602	1.0966738302174206	0.8617868291938702	1.0212985788421711	1.0342926895991849	0.9751972466476085	0.913754475608022	0.9232567771333741	0.9601301673232783	0.9670825072321086	0.8568268037745657	0.7969843923433602	0.7991033168833244	0.9534241712284681	0.9913031305522089	0.9175680198604518	0.97834646006947	0.7092829758209647	0.9882875232367815	0.7660322249698075	0.8771598741032944	0.8771598741032944	0.8771598741032944	0.8771598741032944	0.8771598741032944	0.8771598741032944	0.8771598741032944	0.8771598741032944	0.8771598741032944	0.8771598741032944	0.8771598741032944	0.8771598741032944	0.8771598741032944	0.8771598741032944	0.8771598741032944	0.8771598741032944	0.8771598741032944	0.8771598741032944	0.8771598741032944
0.9548128582268394	1.0715072494478268	0.8974501132190487	0.9473386041442363	0.8627079412126173	0.8329518330873783	0.8572733709749047	0.8282980370002262	0.8519529938081358	0.8418264137905116	0.8266713169114884	0.9756944045423874	1.0111076259601204	0.7811167056909349	0.8749771448816868	0.9514310692166658	0.8906892616768735	0.9125061124143922	0.938232482355937	0.9036885722015783	0.9136957477975014	0.9696879842777035	0.9550235190121384	0.7384396107879438	0.9337713592400086	0.9216157790256858	1.0217639846832411	0.9169359429352283	1.0756131593771021	0.9710408428349466	1.0290769858618474	1.0703831307979297	1.0497300583298885	1.0497300583298885	1.0497300583298885	1.0497300583298885	1.0497300583298885	1.0497300583298885	1.0497300583298885	1.0497300583298885	1.0497300583298885	1.0497300583298885	1.0497300583298885	1.0497300583298885	1.0497300583298885	1.0497300583298885	1.0497300583298885	1.0497300583298885	1.0497300583298885	1.0497300583298885
0.5787213921316411	0.44331069608044193	0.5363383148365929	0.6177304536905736	0.7240053907181898	0.629626793119084	0.5696377572899257	0.7094774048420616	0.7710825799979016	0.8386139235247574	0.7417941643656335	0.7074248585247193	0.822015770722124	0.7817348339042318	0.7531951397796643	1.034167359290384	0.8877893777125258	0.9307986766170858	0.8568782658111681	0.7669184475540317	0.9367992902645995	0.9127980253098462	0.7555346552127972	0.9503836766103051	0.774853578120469	0.80792584663982	0.8043638094991743	0.8879722244750656	0.9375872610931232	0.8446706935705004	0.8911289773318117	0.8911289773318117	0.8911289773318117	0.8911289773318117	0.8911289773318117	0.8911289773318117	0.8911289773318117	0.8911289773318117	0.8911289773318117	0.8911289773318117	0.8911289773318117	0.8911289773318117	0.8911289773318117	0.8911289773318117	0.8911289773318117	0.8911289773318117	0.8911289773318117	0.8911289773318117	0.8911289773318117	0.8911289773318117
0.6345639524711557	0.6911539770359583	0.5487930097979392	0.7218898907594594	0.6463134309534242	0.7124303015873078	0.8050892062240855	0.8975295576310307	0.8203244739313481	0.8921803364916505	0.9923712220523901	0.7561055279438487	0.83163002244739	0.8581082565212071	0.8338348274949544	0.8779420848473254	0.7621911066952789	0.8303572093245648	0.8511259744394071	0.9698933262197716	0.9028318049044263	1.000953454409816	0.8701544814722892	0.9355539679410526	0.9355539679410526	0.9355539679410526	0.9355539679410526	0.9355539679410526	0.9355539679410526	0.9355539679410526	0.9355539679410526	0.9355539679410526	0.9355539679410526	0.9355539679410526	0.9355539679410526	0.9355539679410526	0.9355539679410526	0.9355539679410526	0.9355539679410526	0.9355539679410526	0.9355539679410526	0.9355539679410526	0.9355539679410526	0.9355539679410526	0.9355539679410526	0.9355539679410526	0.9355539679410526	0.9355539679410526	0.9355539679410526	0.9355539679410526
0.6347720323639647	0.8644023775002959	0.7633605618859691	0.9654937861628401	0.8185519305883019	0.8553808354115037	0.7875792530022252	0.8734447649607019	0.843359414518509	0.6589100901971107	0.833621975767428	0.8702526076802153	0.8555544906176629	0.9599623462625794	0.9213998242921219	0.8185127688213143	0.8566194334042591	0.7938236693058551	0.8425657284967869	0.7819803996512079	0.6470684886742707	0.8966263958592526	0.8094417309446759	0.8530340634019642	0.8530340634019642	0.8530340634019642	0.8530340634019642	0.8530340634019642	0.8530340634019642	0.8530340634019642	0.8530340634019642	0.8530340634019642	0.8530340634019642	0.8530340634019642	0.8530340634019642	0.8530340634019642	0.8530340634019642	0.8530340634019642	0.8530340634019642	0.8530340634019642	0.8530340634019642	0.8530340634019642	0.8530340634019642	0.8530340634019642	0.8530340634019642	0.8530340634019642	0.8530340634019642	0.8530340634019642	0.8530340634019642	0.8530340634019642
0.8710923979649406	0.6149191260938304	0.8770946747531144	0.9607412868586802	0.7394124848867495	0.5478812476471523	0.9349881525720009	0.47524051972815395	0.7992434486164964	0.6915170493652932	0.5573055783037939	0.6022427673173547	0.4380095367904983	0.8545295579514078	0.6773364202741348	0.8200902411435418	0.6450250305850365	0.6567510000558092	0.7878310868126239	0.6870070943312175	0.8946768839426167	0.8961676113477	0.8798314911752197	0.8456328537410931	0.6204618220949603	0.8058310076049319	0.7171628456151594	0.8738500926561841	0.7673776620220102	0.6285917777308333	0.6979847198764217	0.6979847198764217	0.6979847198764217	0.6979847198764217	0.6979847198764217	0.6979847198764217	0.6979847198764217	0.6979847198764217	0.6979847198764217	0.6979847198764217	0.6979847198764217	0.6979847198764217	0.6979847198764217	0.6979847198764217	0.6979847198764217	0.6979847198764217	0.6979847198764217	0.6979847198764217	0.6979847198764217	0.6979847198764217
1.0594166419997268	0.9379011770245547	1.0037827112640036	1.2182056402777643	1.2011211447810213	0.9907390835048188	1.0491373265708512	1.0460271796035934	1.004583630313204	1.030038905182122	0.9581752629672464	0.9294211197517062	0.9899633798793027	0.9459192674082285	0.8612936248254812	0.9636230275400344	0.9259781043584756	0.7927560822944605	0.9292380563227204	0.9579035885309355	1.021681770977088	0.7003773165654443	0.9360843186472815	0.8884624792816834	0.9185829460169277	1.0362950257879513	0.8064099529174895	0.957874123014915	0.8914054866189821	0.7557635219845625	0.8743704348088311	0.9611163898872894	0.9177434123480603	0.9177434123480603	0.9177434123480603	0.9177434123480603	0.9177434123480603	0.9177434123480603	0.9177434123480603	0.9177434123480603	0.9177434123480603	0.9177434123480603	0.9177434123480603	0.9177434123480603	0.9177434123480603	0.9177434123480603	0.9177434123480603	0.9177434123480603	0.9177434123480603	0.9177434123480603
0.8830743947462232	0.8533059404113107	0.9598043054614613	0.7028699746198506	0.6956268914117233	0.6880059013556429	0.7794581795355048	0.8447151142706151	0.749473174698592	0.9550353485661286	0.8139113611555511	0.8132695461496406	0.8500804175005942	0.8242324153880195	0.8875422421387682	0.8020516931891917	0.8518008428482953	0.8082760484718626	0.9586761561383063	0.925607447395988	0.933437747786458	0.9887517193288005	0.8866637526839496	0.9256114318227219	1.0004132246217232	0.8501867817623757	0.7528222613980707	0.9913101362250201	0.916273775334254	1.0417225742270235	0.8381537103821199	0.9437290620336151	0.9984052816226908	0.9685674170454477	0.8699550254566046	0.9192612212510262	0.9192612212510262	0.9192612212510262	0.9192612212510262	0.9192612212510262	0.9192612212510262	0.9192612212510262	0.9192612212510262	0.9192612212510262	0.9192612212510262	0.9192612212510262	0.9192612212510262	0.9192612212510262	0.9192612212510262	0.9192612212510262
0.5834561225634481	0.6676166776937479	0.6698342959111426	0.5510031125581333	0.5960937950570055	0.6411665485833241	0.5715032209357634	0.5516206229019782	0.5584749785147443	0.4882829188595648	0.5587789593862714	0.4593977951633125	0.5345923602853171	0.5752402227247354	0.500130787286063	0.5361230090019894	0.5367917849833675	0.7086045553080769	0.5068091539291224	0.6615693521805798	0.42219092529421753	0.5082930473869612	0.46928924053717996	0.3911261700331449	0.5457603341140475	0.39934261271858873	0.6529484612523283	0.6371661818220723	0.6450573215372003	0.6450573215372003	0.6450573215372003	0.6450573215372003	0.6450573215372003	0.6450573215372003	0.6450573215372003	0.6450573215372003	0.6450573215372003	0.6450573215372003	0.6450573215372003	0.6450573215372003	0.6450573215372003	0.6450573215372003	0.6450573215372003	0.6450573215372003	0.6450573215372003	0.6450573215372003	0.6450573215372003	0.6450573215372003	0.6450573215372003	0.6450573215372003
0.23703335956477423	0.2995567168052866	0.23536265483974111	0.14206313116352495	0.1558427918964815	0.16068810056594846	0.36953244119013196	0.20895858438948023	0.2649256183138288	0.31793585512791434	0.2366034498421778	0.31264362614913915	0.19974043800951452	0.2828247990518144	0.18511151865866593	0.33636421711311326	0.3655734431402145	0.05785514019925925	0.10591880926912281	0.3668890077887482	0.186324181812186	0.17551699205009788	0.37250694224449626	0.25288739718952064	0.29999201666788333	0.2485869448091722	0.3521638398464959	0.1885674230315044	0.4170919584138796	0.302829690722692	0.302829690722692	0.302829690722692	0.302829690722692	0.302829690722692	0.302829690722692	0.302829690722692	0.302829690722692	0.302829690722692	0.302829690722692	0.302829690722692	0.302829690722692	0.302829690722692	0.302829690722692	0.302829690722692	0.302829690722692	0.302829690722692	0.302829690722692	0.302829690722692	0.302829690722692	0.302829690722692
0.563568507947515	0.510244768349658	0.5302269890411524	0.6900642234915674	0.44091859050145865	0.5384248138693565	0.654956334158824	0.6214261797736843	0.5763798244190973	0.5779785247210868	0.5198055717686962	0.6278919929974373	0.483109033390451	0.5723026534243708	0.5657310867791568	0.7175199011090876	0.5521087781775197	0.5364132659937693	0.5517202065479244	0.5930363023314612	0.6523097106135486	0.5694712917465916	0.5940569174387096	0.5460982165662162	0.5115410987362039	0.5726337523331432	0.5420874255346735	0.5420874255346735	0.5420874255346735	0.5420874255346735	0.5420874255346735	0.5420874255346735	0.5420874255346735	0.5420874255346735	0.5420874255346735	0.5420874255346735	0.5420874255346735	0.5420874255346735	0.5420874255346735	0.5420874255346735	0.5420874255346735	0.5420874255346735	0.5420874255346735	0.5420874255346735	0.5420874255346735	0.5420874255346735	0.5420874255346735	0.5420874255346735	0.5420874255346735	0.5420874255346735
0.5051014277692	0.55976415645737	0.5529005997201881	0.5066509525103378	0.6046271236341251	0.5220788446420939	0.6181765211505718	0.5779728440027456	0.7485927825081169	0.5596290557204124	0.5441238857323946	0.5307881602907953	0.47412666358809813	0.5821958336807571	0.6095650238874087	0.5881492523261644	0.5395999661785355	0.5206401764822477	0.6069148094043146	0.42580798344003323	0.6260817977613408	0.6427889213802052	0.634435359570773	0.634435359570773	0.634435359570773	0.634435359570773	0.634435359570773	0.634435359570773	0.634435359570773	0.634435359570773	0.634435359570773	0.634435359570773	0.634435359570773	0.634435359570773	0.634435359570773	0.634435359570773	0.634435359570773	0.634435359570773	0.634435359570773	0.634435359570773	0.634435359570773	0.634435359570773	0.634435359570773	0.634435359570773	0.634435359570773	0.634435359570773	0.634435359570773	0.634435359570773	0.634435359570773	0.634435359570773
0.6649590532980385	0.6521016714078612	0.6953917476070277	0.7917170137745376	0.8317060062710846	0.7686187388608416	0.7688329306267062	0.7736982263375731	0.8044084351062464	0.6775441839920895	0.7831580722962126	0.8489186765660648	0.7479691368023846	0.7974108775273052	0.7034214963482918	0.7206642326194936	0.7340997744818342	0.6654945458194748	0.7351828952199786	0.6836613749930662	0.697873687718049	0.8243831735809739	0.6897274085732013	0.762871036816356	0.7609435607429461	0.7881572301715652	0.7031635481919769	0.745660389181771	0.745660389181771	0.745660389181771	0.745660389181771	0.745660389181771	0.745660389181771	0.745660389181771	0.745660389181771	0.745660389181771	0.745660389181771	0.745660389181771	0.745660389181771	0.745660389181771	0.745660389181771	0.745660389181771	0.745660389181771	0.745660389181771	0.745660389181771	0.745660389181771	0.745660389181771	0.745660389181771	0.745660389181771	0.745660389181771
0.9950833913218144	0.8833567700358256	0.894705111561068	0.7159069648245545	0.9571828148761929	0.8878568918996637	0.8904793429562536	0.7696829795725728	0.8082349988573982	0.8298361426550678	0.8854694914686858	0.6410256099670056	0.7494792828048646	1.0422167682821948	0.8046371452441313	0.9724347235171883	0.9648734496372946	1.1939533909642681	0.961020356314062	0.9736660718569434	0.8875081622687676	1.022316117201318	1.2532474320538343	0.8688822038773675	1.040000554436295	0.8383577055604036	0.8935415685384699	0.965077322580329	0.5940266690645571	0.7795519958224432	0.7795519958224432	0.7795519958224432	0.7795519958224432	0.7795519958224432	0.7795519958224432	0.7795519958224432	0.7795519958224432	0.7795519958224432	0.7795519958224432	0.7795519958224432	0.7795519958224432	0.7795519958224432	0.7795519958224432	0.7795519958224432	0.7795519958224432	0.7795519958224432	0.7795519958224432	0.7795519958224432	0.7795519958224432	0.7795519958224432
0.9231906545163838	1.0020338898368315	0.7637862543386177	0.9505885637783001	0.918774567518884	0.7157956263335903	0.8520658071809734	0.8054576647166002	0.9235236066308488	0.8094365672559195	1.007954355085344	0.788753227634088	0.9992043164551478	0.9938004213613807	1.1144682532127936	1.0505855788274037	1.1101409457347213	0.8925373710610546	0.839041830252708	1.2413984350342633	0.9941780344295977	1.019004539959113	1.0309599249034802	0.9729461724924486	0.7207750931952925	1.0110680072532856	0.7569216259015227	0.9789491986991744	0.9629056810412654	1.061993007445792	0.8627090980510804	0.9798213296469789	0.9218094680700966	1.011633346701587	1.0655363100452169	0.8903898354865921	0.9633748429893649	0.9375335013267465	0.9504541721580558	0.9504541721580558	0.9504541721580558	0.9504541721580558	0.9504541721580558	0.9504541721580558	0.9504541721580558	0.9504541721580558	0.9504541721580558	0.9504541721580558	0.9504541721580558	0.9504541721580558
0.05458415035659935	0.018231256593623447	0.03571977071020461	0.07444930106154468	0.07417902975922931	0.12483177118495828	0.05791191145109076	0.07694359603064743	0.06558719569420184	0.01768491984589974	0.015064896581966442	0.03745315028190081	0.07264995953602958	0.016430542797954344	0.04307640183794567	0.045602306117058816	0.02234736935224613	0.0446054725579436	0.016430542797954344	0.06766400443089751	0.11279521070656398	0.11084073418066208	0.06131416119340575	0.07374425479368188	0.038655664778343264	0.04447502987539994	0.03608542405705778	0.05002954583913821	0.030700834351375553	0.029736981705295734	0.05618366247043682	0.01816529414300636	0.10653495524276893	0.09842457547152991	0.05336073126892344	0.06871949546327061	0.06400489064934514	0.10001960818792945	0.07128431282324348	0.10105427538479768	0.027333324485766645	0.15176084185572963	0.08954708317074814	0.08954708317074814	0.08954708317074814	0.08954708317074814	0.08954708317074814	0.08954708317074814	0.08954708317074814	0.08954708317074814
0.6920793101770499	0.6732786963625047	0.6560172597617201	0.7170302061681818	0.8155988682180324	0.7704281053299326	0.8080149435804149	0.8027868335000847	0.8352381673768471	0.7815721243760992	0.7666998265455748	0.8126932022089375	0.8234340554140686	0.9598907223670211	0.8284198618829465	0.9176257350284319	0.9013790516665598	0.9933761762561303	0.9539161585914658	0.9347867465441353	0.8546567449973703	1.0124255694548145	0.9267595169330174	0.8943057986429555	0.8951283124214956	0.8281949164430228	0.9087484995798971	0.9687120889757926	0.9387302942778448	0.9387302942778448	0.9387302942778448	0.9387302942778448	0.9387302942778448	0.9387302942778448	0.9387302942778448	0.9387302942778448	0.9387302942778448	0.9387302942778448	0.9387302942778448	0.9387302942778448	0.9387302942778448	0.9387302942778448	0.9387302942778448	0.9387302942778448	0.9387302942778448	0.9387302942778448	0.9387302942778448	0.9387302942778448	0.9387302942778448	0.9387302942778448
0.9464182891735821	0.922247552584445	0.9973981230133206	0.9062441355964419	0.9143262529135653	1.0874234515587904	0.9897071971013042	0.926510999885075	0.8093019382552693	0.944610953521737	0.8808984025738141	0.8582820130611233	1.099547268486736	1.054926288765107	0.8819401849686863	0.922922140898066	0.9264996919560334	0.9500608404095057	0.9782498802836957	0.9013643242902968	0.951236029192473	1.024606128318816	0.9347974042574659	0.9680946089685509	0.9841554833118675	0.9761250461402091	0.9761250461402091	0.9761250461402091	0.9761250461402091	0.9761250461402091	0.9761250461402091	0.9761250461402091	0.9761250461402091	0.9761250461402091	0.9761250461402091	0.9761250461402091	0.9761250461402091	0.9761250461402091	0.9761250461402091	0.9761250461402091	0.9761250461402091	0.9761250461402091	0.9761250461402091	0.9761250461402091	0.9761250461402091	0.9761250461402091	0.9761250461402091	0.9761250461402091	0.9761250461402091	0.9761250461402091
0.7519242047451397	0.7550869038736598	0.8371282355142977	0.785069034183995	0.6782778166365154	0.7776112666371164	0.6803371811397725	0.7552542958251091	0.7333300138106985	0.8233981780288189	0.7509148025595204	0.7897658457233223	0.7999561588593902	0.7609501721678361	0.8256496578049166	0.7653464909583704	0.7638516007896033	0.7563054225904889	0.7803634583641132	0.831668660284335	0.7943881052289944	0.8130283827566646	0.8130283827566646	0.8130283827566646	0.8130283827566646	0.8130283827566646	0.8130283827566646	0.8130283827566646	0.8130283827566646	0.8130283827566646	0.8130283827566646	0.8130283827566646	0.8130283827566646	0.8130283827566646	0.8130283827566646	0.8130283827566646	0.8130283827566646	0.8130283827566646	0.8130283827566646	0.8130283827566646	0.8130283827566646	0.8130283827566646	0.8130283827566646	0.8130283827566646	0.8130283827566646	0.8130283827566646	0.8130283827566646	0.8130283827566646	0.8130283827566646	0.8130283827566646
0.7342986497650409	0.6652545542171285	0.6531504779077266	0.7037776060839741	0.8562557170177814	0.8241930484361107	0.7520679931819815	0.7344730264742549	0.6115206881857432	0.7019663922313276	0.7471874490067228	0.7185960327265554	0.7944202391921652	0.709898734264265	0.6531379902213958	0.6539382250560056	0.6991568369482591	0.7181523048554667	0.7160860357129154	0.7197714092023059	0.9973971329887664	0.7358653006330718	0.8735213643536021	0.804693332493337	0.804693332493337	0.804693332493337	0.804693332493337	0.804693332493337	0.804693332493337	0.804693332493337	0.804693332493337	0.804693332493337	0.804693332493337	0.804693332493337	0.804693332493337	0.804693332493337	0.804693332493337	0.804693332493337	0.804693332493337	0.804693332493337	0.804693332493337	0.804693332493337	0.804693332493337	0.804693332493337	0.804693332493337	0.804693332493337	0.804693332493337	0.804693332493337	0.804693332493337	0.804693332493337
0.43089619961831327	0.5194266454392225	0.5392691751388031	0.48440167938163037	0.41026699492885116	0.41802388380700456	0.46762447126718354	0.5243549938193398	0.43700231549051854	0.5133066430815937	0.5615092108574342	0.5011756082485966	0.5262032711743728	0.6292125547591285	0.8604793758082767	0.7461548246425728	0.22630696025299543	0.28568604104358447	0.2257873259436907	0.2560139197208252	0.2304496314808012	0.2432317756008132	0.2432317756008132	0.2432317756008132	0.2432317756008132	0.2432317756008132	0.2432317756008132	0.2432317756008132	0.2432317756008132	0.2432317756008132	0.2432317756008132	0.2432317756008132	0.2432317756008132	0.2432317756008132	0.2432317756008132	0.2432317756008132	0.2432317756008132	0.2432317756008132	0.2432317756008132	0.2432317756008132	0.2432317756008132	0.2432317756008132	0.2432317756008132	0.2432317756008132	0.2432317756008132	0.2432317756008132	0.2432317756008132	0.2432317756008132	0.2432317756008132	0.2432317756008132
0.9125487607596624	1.1068548817698123	0.9293881370029974	1.1038371667071145	0.9309493309856893	0.9481329648205995	1.0734652804068516	0.9485754866414376	1.0422813296578097	0.8814251562938372	0.8987296451870408	0.9747301021765725	0.8974836738115235	1.1255621559650018	1.0281221376029597	0.9579337683994922	1.045987586497906	1.0271953640264928	0.947460793537898	0.9228137473655046	1.0387544293972388	1.0583825831642932	1.1149044413078932	1.0372522930298629	1.1303580082125109	1.083805150621187	1.083805150621187	1.083805150621187	1.083805150621187	1.083805150621187	1.083805150621187	1.083805150621187	1.083805150621187	1.083805150621187	1.083805150621187	1.083805150621187	1.083805150621187	1.083805150621187	1.083805150621187	1.083805150621187	1.083805150621187	1.083805150621187	1.083805150621187	1.083805150621187	1.083805150621187	1.083805150621187	1.083805150621187	1.083805150621187	1.083805150621187	1.083805150621187
0.8224741125424377	0.7022200098690561	0.8259832514441693	0.9759613326162779	0.7690523854453423	0.8455771790230657	1.0499085618421784	0.9480214168478915	1.066948786165772	0.9834001156385382	0.7794771702776931	0.9483291983611699	0.9906917369997268	0.9418640812965474	0.7918899302539579	0.9278756337036461	0.8226772522871488	0.8813532653227023	0.8774742617829124	0.7881607764137673	0.8328175190983399	0.8328175190983399	0.8328175190983399	0.8328175190983399	0.8328175190983399	0.8328175190983399	0.8328175190983399	0.8328175190983399	0.8328175190983399	0.8328175190983399	0.8328175190983399	0.8328175190983399	0.8328175190983399	0.8328175190983399	0.8328175190983399	0.8328175190983399	0.8328175190983399	0.8328175190983399	0.8328175190983399	0.8328175190983399	0.8328175190983399	0.8328175190983399	0.8328175190983399	0.8328175190983399	0.8328175190983399	0.8328175190983399	0.8328175190983399	0.8328175190983399	0.8328175190983399	0.8328175190983399
0.515869975831078	0.5529002183765037	0.41378687837010736	0.5099846587769896	0.47330951030949586	0.5907079527314196	0.4423791032951838	0.6025230432391552	0.49005948175956904	0.5658854891490873	0.4116448680821318	0.4109998343265951	0.5007532822795756	0.630165103009057	0.8386393910446145	0.7148628289709785	0.6630209170400019	0.5855280838491818	0.5600447201052413	0.480568142171542	0.5152814700032254	0.4600166804804758	0.4876490752418506	0.4876490752418506	0.4876490752418506	0.4876490752418506	0.4876490752418506	0.4876490752418506	0.4876490752418506	0.4876490752418506	0.4876490752418506	0.4876490752418506	0.4876490752418506	0.4876490752418506	0.4876490752418506	0.4876490752418506	0.4876490752418506	0.4876490752418506	0.4876490752418506	0.4876490752418506	0.4876490752418506	0.4876490752418506	0.4876490752418506	0.4876490752418506	0.4876490752418506	0.4876490752418506	0.4876490752418506	0.4876490752418506	0.4876490752418506	0.4876490752418506
0.6102800510367478	0.5318854502631865	0.5905638654216084	0.5085275170600544	0.6343421298361371	0.5956566323754867	0.5400230799340796	0.5925477457848628	0.7069867638502042	0.7252514440377568	0.7483548816393261	0.6395602892111122	0.5188845439124901	0.6081169440623759	0.5780619822422615	0.6808258079634297	0.6387908309367208	0.6224131736767258	0.6800144821279752	0.6692744300973469	0.674644456112661	0.674644456112661	0.674644456112661	0.674644456112661	0.674644456112661	0.674644456112661	0.674644456112661	0.674644456112661	0.674644456112661	0.674644456112661	0.674644456112661	0.674644456112661	0.674644456112661	0.674644456112661	0.674644456112661	0.674644456112661	0.674644456112661	0.674644456112661	0.674644456112661	0.674644456112661	0.674644456112661	0.674644456112661	0.674644456112661	0.674644456112661	0.674644456112661	0.674644456112661	0.674644456112661	0.674644456112661	0.674644456112661	0.674644456112661
0.668824748102754	0.42410144066699207	0.5021752320512823	0.6595213030605179	0.520721125070666	0.49150629113748845	0.5643908325053296	0.6852671868373321	0.7889065587810542	0.7194322712301504	0.7122488617686786	0.7235045303180724	0.5696137224204327	0.6972205612098928	0.7432473809110945	0.6470388821527893	0.5786274142151443	0.6023813328798062	0.7083348452128553	0.8498196093046708	0.6454065486316415	0.5970285262343683	0.5338836441190399	0.6135574669647353	0.5578170972762583	0.42617121203070046	0.7016641359520635	0.6342817092273453	0.6758300891790878	0.5220230151904982	0.6223914314649223	0.7310550901898951	0.5714017181840194	0.8340662724563762	0.8223392813505257	0.8282027769034509	0.8282027769034509	0.8282027769034509	0.8282027769034509	0.8282027769034509	0.8282027769034509	0.8282027769034509	0.8282027769034509	0.8282027769034509	0.8282027769034509	0.8282027769034509	0.8282027769034509	0.8282027769034509	0.8282027769034509	0.8282027769034509
0.6085018141898341	0.6084405379075895	0.6447673844403194	0.5627018380664801	0.5644390377686819	0.6307648665105093	0.7595318975270106	0.6207696881935278	0.6428818311100004	0.6436681317896485	0.5858058667244301	0.5721515669611748	0.543886404125219	0.6044306636149117	0.686125961912041	0.6440472322932123	0.6650865971026266	0.6650865971026266	0.6650865971026266	0.6650865971026266	0.6650865971026266	0.6650865971026266	0.6650865971026266	0.6650865971026266	0.6650865971026266	0.6650865971026266	0.6650865971026266	0.6650865971026266	0.6650865971026266	0.6650865971026266	0.6650865971026266	0.6650865971026266	0.6650865971026266	0.6650865971026266	0.6650865971026266	0.6650865971026266	0.6650865971026266	0.6650865971026266	0.6650865971026266	0.6650865971026266	0.6650865971026266	0.6650865971026266	0.6650865971026266	0.6650865971026266	0.6650865971026266	0.6650865971026266	0.6650865971026266	0.6650865971026266	0.6650865971026266	0.6650865971026266
0.5847963120236291	0.5243975429872668	0.6257677248106592	0.6648438001445927	0.5962775065598873	0.6509850850154933	0.650504708569517	0.6564093881382677	0.6348787792108236	0.7014537827840458	0.5044707318871056	0.670328840324791	0.6105608747060487	0.6286804853739805	0.7262771525424251	0.5503176612002507	0.5446951230428654	0.6952769287114562	0.66969162276057	0.5252535736211111	0.5963179218371878	0.6663266650117476	0.5108280928511753	0.5841401466449558	0.5474841197480655	0.5474841197480655	0.5474841197480655	0.5474841197480655	0.5474841197480655	0.5474841197480655	0.5474841197480655	0.5474841197480655	0.5474841197480655	0.5474841197480655	0.5474841197480655	0.5474841197480655	0.5474841197480655	0.5474841197480655	0.5474841197480655	0.5474841197480655	0.5474841197480655	0.5474841197480655	0.5474841197480655	0.5474841197480655	0.5474841197480655	0.5474841197480655	0.5474841197480655	0.5474841197480655	0.5474841197480655	0.5474841197480655
0.9309795447395364	0.8998304483236258	0.9269497517242135	1.0299962826760132	1.0131585481894236	0.8452858905506093	0.9123930625415234	0.9954299883687725	0.6595256856546067	0.9942098867931037	1.1497851126150003	0.9086883003871208	0.7910218673602011	1.0426734301557743	0.9203521938514752	0.8216183362886215	0.953473372189371	1.0441331724895906	0.9988032723394807	0.9988032723394807	0.9988032723394807	0.9988032723394807	0.9988032723394807	0.9988032723394807	0.9988032723394807	0.9988032723394807	0.9988032723394807	0.9988032723394807	0.9988032723394807	0.9988032723394807	0.9988032723394807	0.9988032723394807	0.9988032723394807	0.9988032723394807	0.9988032723394807	0.9988032723394807	0.9988032723394807	0.9988032723394807	0.9988032723394807	0.9988032723394807	0.9988032723394807	0.9988032723394807	0.9988032723394807	0.9988032723394807	0.9988032723394807	0.9988032723394807	0.9988032723394807	0.9988032723394807	0.9988032723394807	0.9988032723394807
0.5213617569449304	0.40065598125540103	0.49719452467129077	0.44596327037677647	0.4576042957710169	0.3418962788311526	0.35794924369710107	0.5168850294740327	0.5922607083400739	0.47865351820503266	0.49736332934384614	0.4985976394607593	0.49227784869020796	0.4582103139354359	0.5028688784448667	0.635476446847908	0.49101117036772	0.47163351858988234	0.5965802411897692	0.6515043842008138	0.594405064610566	0.6229547244056899	0.6229547244056899	0.6229547244056899	0.6229547244056899	0.6229547244056899	0.6229547244056899	0.6229547244056899	0.6229547244056899	0.6229547244056899	0.6229547244056899	0.6229547244056899	0.6229547244056899	0.6229547244056899	0.6229547244056899	0.6229547244056899	0.6229547244056899	0.6229547244056899	0.6229547244056899	0.6229547244056899	0.6229547244056899	0.6229547244056899	0.6229547244056899	0.6229547244056899	0.6229547244056899	0.6229547244056899	0.6229547244056899	0.6229547244056899	0.6229547244056899	0.6229547244056899
0.5025218308029588	0.46520380961850366	0.49343569885348026	0.5232331645132252	0.594346064523899	0.5508880427568335	0.5481956696594861	0.4945955723179587	0.5048086196625691	0.51029445285361	0.5075515362580896	0.5075515362580896	0.5075515362580896	0.5075515362580896	0.5075515362580896	0.5075515362580896	0.5075515362580896	0.5075515362580896	0.5075515362580896	0.5075515362580896	0.5075515362580896	0.5075515362580896	0.5075515362580896	0.5075515362580896	0.5075515362580896	0.5075515362580896	0.5075515362580896	0.5075515362580896	0.5075515362580896	0.5075515362580896	0.5075515362580896	0.5075515362580896	0.5075515362580896	0.5075515362580896	0.5075515362580896	0.5075515362580896	0.5075515362580896	0.5075515362580896	0.5075515362580896	0.5075515362580896	0.5075515362580896	0.5075515362580896	0.5075515362580896	0.5075515362580896	0.5075515362580896	0.5075515362580896	0.5075515362580896	0.5075515362580896	0.5075515362580896	0.5075515362580896
0.5390289556764074	0.4797752591992947	0.6122702979235708	0.4597856945057223	0.4687208546673828	0.40112341668841023	0.40850444826265725	0.5390096841204858	0.46310510844718067	0.49494233679145455	0.4545205596717311	0.4537500441599429	0.4531193371030384	0.48056791950311484	0.37312656059284416	0.5506492925031397	0.5538546245120682	0.5580685883821144	0.5559616064470912	0.5559616064470912	0.5559616064470912	0.5559616064470912	0.5559616064470912	0.5559616064470912	0.5559616064470912	0.5559616064470912	0.5559616064470912	0.5559616064470912	0.5559616064470912	0.5559616064470912	0.5559616064470912	0.5559616064470912	0.5559616064470912	0.5559616064470912	0.5559616064470912	0.5559616064470912	0.5559616064470912	0.5559616064470912	0.5559616064470912	0.5559616064470912	0.5559616064470912	0.5559616064470912	0.5559616064470912	0.5559616064470912	0.5559616064470912	0.5559616064470912	0.5559616064470912	0.5559616064470912	0.5559616064470912	0.5559616064470912
0.8413510937969403	0.5799641371720025	0.48812045588543457	0.745371448560005	0.8734803237374259	0.5713441448032072	0.7071894443083031	0.6665536477856517	0.8232669344545755	0.8696464990691737	0.8957095858303805	0.8247496274045168	0.6976318803058427	0.7191374488711507	0.7465372241788344	0.9241533254782154	0.8776969021001411	0.7707682955996686	0.8924859858335497	0.9456715008876065	0.942266795702064	0.8981834008454941	0.9212554166341583	0.8505926698202531	1.0831221768720154	1.007771538449657	0.7392019533057936	0.8702103744149235	0.9152286886198306	0.8133639468679568	0.8613879755309853	0.8373759611994711	0.8373759611994711	0.8373759611994711	0.8373759611994711	0.8373759611994711	0.8373759611994711	0.8373759611994711	0.8373759611994711	0.8373759611994711	0.8373759611994711	0.8373759611994711	0.8373759611994711	0.8373759611994711	0.8373759611994711	0.8373759611994711	0.8373759611994711	0.8373759611994711	0.8373759611994711	0.8373759611994711
0.6547422388299173	0.5246440262471869	0.4437713996349305	0.6160402116107204	0.5487371130323931	0.7441920520895642	0.4735270989538409	0.5573913380759747	0.5539517264217726	0.4665992605797578	0.49221685552675665	0.5715637157275927	0.5913256187673961	0.38784237281875733	0.535502069842303	0.5923974436654827	0.5221168660403499	0.7001876488032588	0.5389443236676003	0.60797800136829	0.43067166377354127	0.6800211257577585	0.6220712096797182	0.561602555009842	0.5918368823447802	0.5918368823447802	0.5918368823447802	0.5918368823447802	0.5918368823447802	0.5918368823447802	0.5918368823447802	0.5918368823447802	0.5918368823447802	0.5918368823447802	0.5918368823447802	0.5918368823447802	0.5918368823447802	0.5918368823447802	0.5918368823447802	0.5918368823447802	0.5918368823447802	0.5918368823447802	0.5918368823447802	0.5918368823447802	0.5918368823447802	0.5918368823447802	0.5918368823447802	0.5918368823447802	0.5918368823447802	0.5918368823447802
1.0175925813194011	0.9745718117325295	0.9068651049909497	0.9220333746528563	0.9112935323917202	0.9706594698068187	0.9977188497463747	0.9747717820232398	1.0429013252644135	0.570040866517082	0.874639606430458	0.72234023647377	0.72234023647377	0.72234023647377	0.72234023647377	0.72234023647377	0.72234023647377	0.72234023647377	0.72234023647377	0.72234023647377	0.72234023647377	0.72234023647377	0.72234023647377	0.72234023647377	0.72234023647377	0.72234023647377	0.72234023647377	0.72234023647377	0.72234023647377	0.72234023647377	0.72234023647377	0.72234023647377	0.72234023647377	0.72234023647377	0.72234023647377	0.72234023647377	0.72234023647377	0.72234023647377	0.72234023647377	0.72234023647377	0.72234023647377	0.72234023647377	0.72234023647377	0.72234023647377	0.72234023647377	0.72234023647377	0.72234023647377	0.72234023647377	0.72234023647377	0.72234023647377
0.8496590377308563	0.9033607898838123	0.8905559476038722	0.8819270890727724	0.8595840849802249	0.840924123811145	0.8701935265544853	0.7800069268628583	0.7767835622960444	0.8316336778793122	0.8273488065997275	0.8159798833951475	0.6692568756832113	0.8025709676456826	0.8668656760150746	0.6936714576104079	0.7386783883480155	0.861582054965031	0.8001302216565233	0.8001302216565233	0.8001302216565233	0.8001302216565233	0.8001302216565233	0.8001302216565233	0.8001302216565233	0.8001302216565233	0.8001302216565233	0.8001302216565233	0.8001302216565233	0.8001302216565233	0.8001302216565233	0.8001302216565233	0.8001302216565233	0.8001302216565233	0.8001302216565233	0.8001302216565233	0.8001302216565233	0.8001302216565233	0.8001302216565233	0.8001302216565233	0.8001302216565233	0.8001302216565233	0.8001302216565233	0.8001302216565233	0.8001302216565233	0.8001302216565233	0.8001302216565233	0.8001302216565233	0.8001302216565233	0.8001302216565233
0.40895411516104885	0.48260665101629496	0.6428314123963527	0.576560822587241	0.6237353781946344	0.5494192478961488	0.5504020667927428	0.4910813778997808	0.3550518853875812	0.3422666832435527	0.3208937484282931	0.42741381446873206	0.36657158270938595	0.4456169932113452	0.34280110091053917	0.3942090470609421	0.3942090470609421	0.3942090470609421	0.3942090470609421	0.3942090470609421	0.3942090470609421	0.3942090470609421	0.3942090470609421	0.3942090470609421	0.3942090470609421	0.3942090470609421	0.3942090470609421	0.3942090470609421	0.3942090470609421	0.3942090470609421	0.3942090470609421	0.3942090470609421	0.3942090470609421	0.3942090470609421	0.3942090470609421	0.3942090470609421	0.3942090470609421	0.3942090470609421	0.3942090470609421	0.3942090470609421	0.3942090470609421	0.3942090470609421	0.3942090470609421	0.3942090470609421	0.3942090470609421	0.3942090470609421	0.3942090470609421	0.3942090470609421	0.3942090470609421	0.3942090470609421
0.4234410035737307	0.2547067972252027	0.3565194002625408	0.33017755585029995	0.2848494152938923	0.3545094958911164	0.3325078949277718	0.2944312992377301	0.4703925702067814	0.22338006337626592	0.25046556405321135	0.2973703092227046	0.24401379278949423	0.3107208484258717	0.26724802381873797	0.40957320459679897	0.3683403561605561	0.5398129175227737	0.4336666238422686	0.29702789584580713	0.3894046885299597	0.44113468055424193	0.5189671733152633	0.5250537866083589	0.5760119083280629	0.5432630816655379	0.5846121030143028	0.5480687589154313	0.5663404309648671	0.5663404309648671	0.5663404309648671	0.5663404309648671	0.5663404309648671	0.5663404309648671	0.5663404309648671	0.5663404309648671	0.5663404309648671	0.5663404309648671	0.5663404309648671	0.5663404309648671	0.5663404309648671	0.5663404309648671	0.5663404309648671	0.5663404309648671	0.5663404309648671	0.5663404309648671	0.5663404309648671	0.5663404309648671	0.5663404309648671	0.5663404309648671
0.6259107750552906	0.6636074787715968	0.5431949729532778	0.5148718420436609	0.8153100772647761	0.6378216485532625	0.6168295437195773	0.39840352348472585	0.6251610729183689	0.5817269653227933	0.5562782983126069	0.5516576265103488	0.6529515589789083	0.5949663098984096	0.5943857695857278	0.5768493726224501	0.67688832695116	0.5347567244302367	0.610424675979954	0.5113905673344	0.7003356215564239	0.5586099380227144	0.6320665139120858	0.5953382259674002	0.5953382259674002	0.5953382259674002	0.5953382259674002	0.5953382259674002	0.5953382259674002	0.5953382259674002	0.5953382259674002	0.5953382259674002	0.5953382259674002	0.5953382259674002	0.5953382259674002	0.5953382259674002	0.5953382259674002	0.5953382259674002	0.5953382259674002	0.5953382259674002	0.5953382259674002	0.5953382259674002	0.5953382259674002	0.5953382259674002	0.5953382259674002	0.5953382259674002	0.5953382259674002	0.5953382259674002	0.5953382259674002	0.5953382259674002
0.5731866774322669	0.6276906195501816	0.5893249329798633	0.6543864646669856	0.6227101164639663	0.6099451392769359	0.4703764411367607	0.5823266309011547	0.5723339731922059	0.751118985749777	0.5852632767583993	0.5198581876568145	0.5728724511381451	0.4709653699278632	0.523521922516471	0.6323138599513588	0.5785815304084378	0.47682317401100277	0.509530624489998	0.6142699752386834	0.5478290326860262	0.5810495039623548	0.5810495039623548	0.5810495039623548	0.5810495039623548	0.5810495039623548	0.5810495039623548	0.5810495039623548	0.5810495039623548	0.5810495039623548	0.5810495039623548	0.5810495039623548	0.5810495039623548	0.5810495039623548	0.5810495039623548	0.5810495039623548	0.5810495039623548	0.5810495039623548	0.5810495039623548	0.5810495039623548	0.5810495039623548	0.5810495039623548	0.5810495039623548	0.5810495039623548	0.5810495039623548	0.5810495039623548	0.5810495039623548	0.5810495039623548	0.5810495039623548	0.5810495039623548
0.4677099067442007	0.6467314170483021	0.5555955832417068	0.5873680503647777	0.5785537836950605	0.5130449798027212	0.5626302350674742	0.5396330667105338	0.5080856719490296	0.6338912197991207	0.7330407677611369	0.6117841856001341	0.5660925989323466	0.5584712376527738	0.49789131545540866	0.3303870857404714	0.43870881127432504	0.4006222468977114	0.41966552908601823	0.41966552908601823	0.41966552908601823	0.41966552908601823	0.41966552908601823	0.41966552908601823	0.41966552908601823	0.41966552908601823	0.41966552908601823	0.41966552908601823	0.41966552908601823	0.41966552908601823	0.41966552908601823	0.41966552908601823	0.41966552908601823	0.41966552908601823	0.41966552908601823	0.41966552908601823	0.41966552908601823	0.41966552908601823	0.41966552908601823	0.41966552908601823	0.41966552908601823	0.41966552908601823	0.41966552908601823	0.41966552908601823	0.41966552908601823	0.41966552908601823	0.41966552908601823	0.41966552908601823	0.41966552908601823	0.41966552908601823
0.6948965288304118	0.6761879331412277	0.7616038102762446	0.6394685000179973	0.4780058070494085	0.5279925532037701	0.6564160671458076	0.5607132285193662	0.6375044894984244	0.6824177077499012	0.5598919417537244	0.5893129126055621	0.7066160871281124	0.7563106945608989	0.7050650587601065	0.6680219528911665	0.691228548735947	0.7214349517153634	0.5874120384087703	0.7376817886089645	0.6625469135088673	0.6625469135088673	0.6625469135088673	0.6625469135088673	0.6625469135088673	0.6625469135088673	0.6625469135088673	0.6625469135088673	0.6625469135088673	0.6625469135088673	0.6625469135088673	0.6625469135088673	0.6625469135088673	0.6625469135088673	0.6625469135088673	0.6625469135088673	0.6625469135088673	0.6625469135088673	0.6625469135088673	0.6625469135088673	0.6625469135088673	0.6625469135088673	0.6625469135088673	0.6625469135088673	0.6625469135088673	0.6625469135088673	0.6625469135088673	0.6625469135088673	0.6625469135088673	0.6625469135088673
0.3729447194823472	0.21728638965572866	0.30794418282908215	0.1012961494186562	0.26849316788872296	0.140139069891268	0.16415192479947704	0.33406255302442867	0.21971121292200255	0.3376418112996028	0.4470689013733374	0.3880954318110443	0.5613941805460287	0.4712501427487033	0.49391005758424716	0.6670211701002573	0.6888108368988725	0.29891468962226597	0.7612553612286718	0.5396875587277531	0.7439223148802477	0.717146446265705	1.0067731416179313	1.0833951274424392	0.8850881145612269	0.6873327034783379	0.789633913936172	0.8440010517046027	0.7931331662723492	0.8509671534264687	0.7908224595770937	0.755649541160671	0.6340085434854924	1.163015646470951	0.9631201315782209	1.0826932210158309	0.6869369059719344	1.0264102096179943	0.8879045742027135	0.7943294888324791	0.801760341044959	0.7980449149387191	0.7980449149387191	0.7980449149387191	0.7980449149387191	0.7980449149387191	0.7980449149387191	0.7980449149387191	0.7980449149387191	0.7980449149387191
0.19511454375904716	0.2399469852060494	0.040519428842440156	0.13974726807841756	0.2097909182938585	0.15215681339402082	0.2548905068355677	0.13632729306980515	0.3469016365795393	0.1585331220036955	0.23735455231487904	0.3415566920516475	0.4641728080905696	0.32964240831886715	0.402034273925392	0.4782563081249685	0.6911230962075887	0.7063040286832738	0.967773207096025	0.9738523524948726	0.9009132233843143	0.8367868644853819	0.9856480373392841	1.10034156983426	0.7889370337769817	0.7781457248944142	0.8899647819631387	0.7055983499099813	1.0816307035586752	0.7181435882302802	1.1619268946328172	0.6634535194161558	0.7670747847385646	0.7698305759112362	1.1802079210321532	0.9738408755316196	1.095152151329729	0.9551970010182068	0.9569841551230431	0.6311706014754419	0.6266945932133643	0.9290511785126184	0.7836049222822471	0.5737126548666007	0.6967597857369344	0.5794359312155297	0.638097858476232	0.638097858476232	0.638097858476232	0.638097858476232
0.7000606466103386	0.8302670720439952	0.8880677958921773	0.9353812243548204	0.9255310708481707	0.9473365925979172	0.9730889573161586	1.0183732434608586	1.1170720318035092	0.9119766657396463	0.9735960036309659	0.9214884831853842	1.048299794817291	0.9308349692727287	0.9204137712479955	0.981566016152326	1.0788173091142308	0.9991957034723885	0.9545171196090854	1.00148864929511	0.9389415784803348	1.0246181787026325	0.9309992641139826	1.0152587098990016	1.0073571356247473	0.9649340288569781	0.9575718105134957	0.9853748146912923	1.0230598018973815	0.9777171295576078	0.9924038256557499	1.15347612922354	1.0081384000433469	1.0227786665122403	1.1404148664060092	1.0830733254341245	0.9247636598739104	1.1650592882633692	1.004060692340197	1.1124226907617678	1.0576703196757578	1.0850465052187628	1.0850465052187628	1.0850465052187628	1.0850465052187628	1.0850465052187628	1.0850465052187628	1.0850465052187628	1.0850465052187628	1.0850465052187628
0.6301652991223989	0.46843962887719437	0.582445141546244	0.8114591971375622	0.6834155438313837	0.8281906991544661	0.7072123021096289	0.7060424460558674	0.5269258906619777	0.7937336894965524	0.7511636948913892	0.6591364083936155	0.7435791877180928	0.6564698916404059	0.6875306119499542	0.7971781700246842	0.7375870338271137	0.7326065716446374	0.7028733501256687	0.8296420637536928	0.6831720923477907	0.7708327501333357	0.699460784191226	0.7884927885955468	0.7426019905638632	0.7339644209120259	0.7459848696215928	0.7671593423421745	0.7741885786524881	0.663348407996214	0.6698472826353161	0.6497059712247605	0.5777413355523143	0.8203377833997694	0.7452891055133455	0.7839223945882838	0.706736623389055	0.7459684470611165	0.8912162865578437	0.7713646827319784	0.6703691946093746	0.7230563415195703	0.7312583487518892	0.7527302521695984	0.7304606761469874	0.8265243166759851	0.7784924964114862	0.7784924964114862	0.7784924964114862	0.7784924964114862
0.8520533792629307	1.0663608122317512	1.107830737494624	0.845213881235377	0.9038337707690974	0.9946873204375687	1.086861248034049	0.9645747765629841	1.269631140814176	0.9716407003881243	0.9110237794955338	1.1106803230633686	1.0180624062046058	1.2369972809445002	1.376576184575481	1.3609554433743813	1.1788340016227887	1.2457804571138424	0.996801171657441	1.3535086897527364	1.2482396928886217	1.328225684110618	1.0692266760719835	1.0759409876412136	0.9848094809080319	0.8604262513638522	1.1268311922726697	1.3093547339188805	1.088773230364646	1.175002727519256	1.2181613903039532	0.963603912091383	1.1947449174673879	1.4017177240100465	1.1861198197349212	1.1510741592805562	1.4791530345447683	1.0077449604042936	1.3268528537184943	1.144950501711176	1.1796043197018788	1.343560582799835	1.0408266105886896	1.1921935966942623	1.1921935966942623	1.1921935966942623	1.1921935966942623	1.1921935966942623	1.1921935966942623	1.1921935966942623
0.7532028931163485	0.9113883398248821	0.7673450722403894	0.6476570990234513	0.6359088046189496	0.9176066717177018	0.9004345965040281	0.909608981530004	0.6687440684557767	0.7703559429016601	0.7420994582916742	0.7035940575675055	0.7228467579295897	0.7228467579295897	0.7228467579295897	0.7228467579295897	0.7228467579295897	0.7228467579295897	0.7228467579295897	0.7228467579295897	0.7228467579295897	0.7228467579295897	0.7228467579295897	0.7228467579295897	0.7228467579295897	0.7228467579295897	0.7228467579295897	0.7228467579295897	0.7228467579295897	0.7228467579295897	0.7228467579295897	0.7228467579295897	0.7228467579295897	0.7228467579295897	0.7228467579295897	0.7228467579295897	0.7228467579295897	0.7228467579295897	0.7228467579295897	0.7228467579295897	0.7228467579295897	0.7228467579295897	0.7228467579295897	0.7228467579295897	0.7228467579295897	0.7228467579295897	0.7228467579295897	0.7228467579295897	0.7228467579295897	0.7228467579295897
1.0862479514281669	0.9756610738930679	1.1375424371625227	0.8913539299495095	0.7892633987237077	0.8250747331657072	0.8533757104539419	0.8397247451189914	0.9367452547261521	0.7959851223652814	0.9435449076818304	0.8495726373950164	0.8205273845893752	0.9879848031126424	0.7809299328494576	0.8779124565928866	0.729848605764124	0.8745455559495269	0.7656354731757317	0.75809419066632	0.862088752230019	0.735316743088783	0.8977609594619339	0.9074622574660679	0.8758781709664292	0.8955879380422485	0.9443560188834051	0.9293836939739157	0.9440759021000339	0.7776483159478693	0.9791283420650865	0.7432529433803732	0.8864302663090249	0.8156840551737452	0.7782413704552428	0.7610358711496966	0.8259001441306595	0.7581341374745659	0.9407536953047846	0.9949255185232987	0.8905564684060923	0.9427409934646954	0.9427409934646954	0.9427409934646954	0.9427409934646954	0.9427409934646954	0.9427409934646954	0.9427409934646954	0.9427409934646954	0.9427409934646954
0.8089297273387344	0.7851178270020808	0.7621555515973233	0.802527076673322	0.7623509419431226	0.8742500985111387	0.801163136511796	0.682686914727041	0.8197658721069084	0.6795512511434845	0.7950385479318806	0.8013237337407829	0.7773316152564989	0.7614085906078154	0.8573336133754833	0.7442417407168449	0.7525303423488934	0.8996596411399932	0.8820639444341439	0.8737864956084616	0.8553803540966097	0.773951622582547	0.8770450866433016	0.8054339453699143	0.8504149729483457	0.8775231262828915	0.8651842997916024	0.9081034869598668	0.8814332366945857	0.9038819039659821	0.967928763574784	0.8866106031859654	0.9605118194903278	0.8873853156172157	1.0319210486785102	0.9520281658767883	0.9861666094360673	0.8633043156944231	0.9695247294876457	0.9578538929637317	0.9742065958749211	0.8849255484651879	0.9343880885291688	0.9776297468966021	0.8174882381217428	0.8975589925091724	0.8975589925091724	0.8975589925091724	0.8975589925091724	0.8975589925091724
0.0	0.11454127850953708	0.0	0.0	0.0	0.11479591834386335	0.0	0.0	0.11043201023086047	0.011805574570711411	0.45792191344274435	0.011805574570711411	0.10089305396974786	0.0	0.2295918366877267	0.0	0.19419866587121348	0.34438775503159	0.11043201023086047	0.11915982645686622	0.11479591834386335	0.29845076957707445	0.02570843773933526	0.09034924053723711	0.11479591834386335	0.04593698545451556	0.0	0.08934212043885437	0.00436390811300288	0.0	0.0	0.0	0.0	0.0002546398343262794	0.11043201023086047	0.22858471658934393	0.0	0.11043201023086047	0.20388339894839144	0.22984647652205298	0.0	0.3174175614143812	0.22833007259059201	0.3387620869858782	0.25656203194878774	0.29766205946733293	0.29766205946733293	0.29766205946733293	0.29766205946733293	0.29766205946733293
0.43268380895279357	0.7732081651133164	0.5866334810658574	0.39632551327619625	0.6726160160528473	0.5723388700918893	0.7264131110898605	0.6991530155325253	0.647056270852226	0.7927105752293082	0.5828235882302115	0.7287181689857697	0.5441581584147037	0.8162358533516887	0.7742907585746742	0.8215616159239452	0.8423062779678099	1.0404610641094238	0.8787425715967447	0.9242098251090303	0.9153629261879235	1.0236249223960616	0.9010242607642744	0.8955263049253287	0.8055846595690539	0.7450270593641553	0.9762043959757741	0.6496109961332748	0.8767048711743993	0.6855524971856328	0.677533863493533	0.8871247053414019	0.7934125817512979	0.8885841089653655	0.6335167211165409	0.7973293708060315	1.0679831811466256	0.7699992224146229	1.1039638779633358	0.8705208575397858	0.7509970818380762	0.7618755209891747	0.7237414498657228	0.7428084854274488	0.7428084854274488	0.7428084854274488	0.7428084854274488	0.7428084854274488	0.7428084854274488	0.7428084854274488
0.8923520850140158	0.9005023045121229	0.9994555453060919	1.0065431399610911	1.0030420290344064	0.9796105142377906	1.015464346769541	1.1519313030788345	1.1225750477470202	1.0799071565331937	1.1934987271552155	1.266020283840529	1.22774950337431	1.1117641569743173	1.2710025864115475	1.2061773861472804	1.2934314231819686	1.078661247485962	0.9891786318955036	1.1746037715718263	1.2152173455008783	1.1562411421302334	1.2142671932128575	1.3397749450092127	1.195520016921794	1.023286576073492	1.1682130160208475	1.231724071588684	0.9739102219645682	1.0953719784588642	1.0072834005075515	1.2298676562934296	1.2000403440062757	1.1521576584026336	1.2193614822635697	1.0579621879501675	1.061026878490168	1.0845705088089335	1.1103841431858625	1.0857717769304673	1.098077960058165	1.098077960058165	1.098077960058165	1.098077960058165	1.098077960058165	1.098077960058165	1.098077960058165	1.098077960058165	1.098077960058165	1.098077960058165
0.6676234566830714	0.5416869329736358	0.6872728573473301	0.5787518779250711	0.587160126952113	0.6475065440166902	0.649704853068233	0.7279374235464192	0.7946230011986122	0.4707676255376571	0.7070938241662038	0.7683809878163355	0.6136276446993791	0.6689248806577522	0.9345863756540774	0.7628016144426211	0.8448625410839624	0.8552965096512091	0.7754835685277083	0.8223498419526337	0.8995533273776221	1.0284209265150739	1.0303427195419745	0.9394465009772921	0.9696333061570237	0.7457977764422458	0.9459570571959084	0.936383372999451	1.0854431622333642	0.8460632645285244	0.8950988884899499	0.9683770027420925	0.7785362969487122	0.8551392887312537	0.93742584587666	0.9924370340531378	0.9463831722556031	1.2588067438265906	1.0760139658384917	1.0672074687878572	1.1948525054295613	1.1310299871087093	1.1310299871087093	1.1310299871087093	1.1310299871087093	1.1310299871087093	1.1310299871087093	1.1310299871087093	1.1310299871087093	1.1310299871087093
0.5320143642237664	0.4835842060870644	0.5681998576127251	0.503118995163596	0.48417924619837466	0.5038834617165757	0.5567190444692443	0.5483932058459148	0.6591429305869979	0.5842243110842672	0.6364852489291385	0.5987716854670585	0.6406791238660078	0.6186476153449876	0.6123229001087571	0.7493613957624872	0.7067710990426719	0.7251075286402587	0.8540217092999658	0.7483205766923805	0.701536008809932	0.7603533638956433	0.8731258295960642	0.7666849852052311	0.7378476451869809	0.8001887783971322	0.8661261908558892	0.8092080712152686	0.8776121581926805	0.8244188285864233	0.8328593627195614	0.7895334821249294	0.8770177730402585	0.8770127359349867	0.8072565011173238	0.8214258487429178	1.0378695535040237	0.945911114769075	0.6795640716858904	0.9857143634384316	0.7313391692271003	0.7818803681415496	0.7471773797860577	0.9116459434850889	0.9428254195123962	0.7584169392668825	0.8361352614328363	0.8454522889771384	0.8421187026317828	0.9691781393043549
0.4317768821347455	0.36246944793788655	0.19375573889550257	0.5740292127326999	0.4025212327834517	0.7490558390697362	0.5633727304078494	0.7210897079126334	0.557891824260315	0.5299663818003186	0.7987568022494251	0.6318228057129197	0.6544485073628252	0.8499341800142901	0.1584259872096143	0.6392083388236116	0.8632140018087484	1.1968419039212044	0.7527071676614459	0.4822922831592168	0.8172161452857063	0.509736317735504	1.1790399846539776	0.8202121665049966	0.7971802546138957	0.971058445165009	1.3865952417051766	0.8629979220645514	0.9081203636402786	1.2660320722861074	0.8196254073020013	0.6701780846726648	0.7566355412026331	0.6779940397396862	1.2010600425526756	0.7206349277729082	0.655293949975025	1.0626499526786708	0.8170000636815948	1.0421282079047	0.732669363323674	0.7807233158235036	0.48599539865045727	0.3907235806144069	0.9312299952178656	0.9789060136626467	1.064181785925297	0.48096734809618763	1.5107102466621591	0.9219048181629814
0.8608927945995694	0.6987580101734446	0.9572697515556294	0.7810750339105653	0.9830816818155257	0.9802862945256458	1.1207594742548694	1.277464157755477	0.9824784620722362	0.8958135758420509	1.1891748573652343	1.0799692130895608	1.052745154386169	1.0619410171304218	1.2087066238021122	1.3583422017787856	1.3341198395629328	1.0716437751571573	1.102489413730518	1.351375557503566	1.1542111457268263	1.1735974236750264	1.2535216610076374	1.0917620607368623	1.0715415285040877	1.1283096808135493	1.3685392968821182	1.0442329927916167	1.1122673133833303	1.1452758499152556	1.248904209487151	0.9542986863230274	1.2081264939645973	1.1317882212775066	1.074181103849771	1.12031632817687	1.3002958255012766	1.1948314146728605	0.8057992250587045	0.9579257258885034	1.1368532037963317	1.0841024444331093	1.2255341362339283	1.2400409902537408	1.26786814641514	0.925175704672489	1.3722300368711862	1.1553820923362026	1.2454423926431561	0.9115285579511134
0.7541803334856859	0.6480045643536518	0.7189497433903831	0.5628188304448052	0.676210034589168	0.6604924346525267	0.7494327063677321	0.7293398632229534	0.7221221658291624	0.6896399424094134	0.7712087266459586	0.6678252852946769	0.7573494895749809	0.7574854259943313	0.7648873736905911	0.881070618164768	0.8208048757872473	0.9061314375582928	0.7864443712856605	0.7592320206921995	0.8846541256187531	0.846079125825101	0.8270430654134758	0.9311169101425391	0.9364895933158778	0.8376607294285452	0.8536632345513473	0.9600462494315068	0.7280438731522395	0.8953572727120989	0.7739079294886411	0.7789896709386713	0.8380946298679824	0.9020966136470445	0.7207030181065991	0.8354136636571368	0.7540149294589925	0.7682358745673418	0.6386638685517958	0.841969275577892	0.7978388850088223	0.7850102767605793	0.8915352919435443	0.8483006404625429	0.8443733594280144	0.9149866362387381	0.8342667901727804	0.7146967554958754	0.8686986699973226	0.8913544815772301
0.8303867074966632	0.614065039223019	0.8610343238028777	0.7761541557296766	0.8928353933065506	0.973951256573283	0.8851898222270979	0.8798834275216335	0.7950237029119127	0.9208903715305322	0.8558285968965792	0.9108435213697615	0.7975026528063575	0.9350301786152796	0.8599172572903218	0.7180754975263928	0.9463298363544221	0.96263918110887	0.934710543752499	1.1379091391515987	1.0357765257836624	1.0162187030720793	1.0600453071236013	0.8888979752760919	0.9348712192554653	1.0375688457439187	1.268505822198756	1.2112406488865606	1.2407764702177542	1.3978750235291935	1.2200250626265663	1.1914474291275448	1.1426975107184605	1.0583469178914482	1.1589140313418431	1.331464310168695	1.2612603472140207	1.220158239217951	1.1891044305977632	1.2005814621350257	1.1022653949687835	1.2140752221931441	1.0152678444371204	1.3251004266885416	1.1170372449265544	0.997334307201863	1.1032052229789124	1.122750763394478	1.2146756615492393	1.2009934044256338
0.8258046473604402	0.7632806007140154	0.6860054712149777	0.7051972127370438	0.754141092708214	0.6807236827489702	0.7558419533639538	0.7144894910377095	0.6898102248492457	0.7561145768500551	0.7043755935061373	0.6786878535680876	0.8418227587578656	0.7400888423691627	0.7036335395968044	0.6363386691285847	0.6251142689175613	0.7503537034154562	0.7746780659928113	0.7058823084156608	0.6952639834646229	0.7412196216019113	0.7283063419147612	0.7781612787482165	0.8412802539247776	0.7965325794559737	0.6984108120724908	0.7689522056187797	0.8060036057891246	0.7104182116476048	0.7299573953302025	0.7498460576032707	0.7250977276813232	0.7841732661842927	0.7295673990949647	0.7849663930204522	0.7035128145458226	0.8213488862752917	0.6937099435738502	0.8125935526186162	0.7707313844424436	0.7574289770842308	0.7100766912364493	0.7337528341603401	0.7337528341603401	0.7337528341603401	0.7337528341603401	0.7337528341603401	0.7337528341603401	0.7337528341603401
0.9794250993661913	0.8260277304729648	0.8504241075149772	0.873104363673518	0.8577792380323541	0.8165970586982286	0.868406952758066	0.6516368894888461	0.5639605293379492	0.799614210005908	0.6062927810805542	0.702953495543231	0.702953495543231	0.702953495543231	0.702953495543231	0.702953495543231	0.702953495543231	0.702953495543231	0.702953495543231	0.702953495543231	0.702953495543231	0.702953495543231	0.702953495543231	0.702953495543231	0.702953495543231	0.702953495543231	0.702953495543231	0.702953495543231	0.702953495543231	0.702953495543231	0.702953495543231	0.702953495543231	0.702953495543231	0.702953495543231	0.702953495543231	0.702953495543231	0.702953495543231	0.702953495543231	0.702953495543231	0.702953495543231	0.702953495543231	0.702953495543231	0.702953495543231	0.702953495543231	0.702953495543231	0.702953495543231	0.702953495543231	0.702953495543231	0.702953495543231	0.702953495543231
1.0329486122870988	1.156136393260979	1.0950837585877369	0.9220225142492031	1.0901859209111266	0.8859538551648244	0.9880698880379756	0.9880698880379756	0.9880698880379756	0.9880698880379756	0.9880698880379756	0.9880698880379756	0.9880698880379756	0.9880698880379756	0.9880698880379756	0.9880698880379756	0.9880698880379756	0.9880698880379756	0.9880698880379756	0.9880698880379756	0.9880698880379756	0.9880698880379756	0.9880698880379756	0.9880698880379756	0.9880698880379756	0.9880698880379756	0.9880698880379756	0.9880698880379756	0.9880698880379756	0.9880698880379756	0.9880698880379756	0.9880698880379756	0.9880698880379756	0.9880698880379756	0.9880698880379756	0.9880698880379756	0.9880698880379756	0.9880698880379756	0.9880698880379756	0.9880698880379756	0.9880698880379756	0.9880698880379756	0.9880698880379756	0.9880698880379756	0.9880698880379756	0.9880698880379756	0.9880698880379756	0.9880698880379756	0.9880698880379756	0.9880698880379756
0.5157449679395009	0.5738464656704312	0.5425030948241418	0.6251103917778991	0.7562159754544382	0.8570178593378126	0.9118212902949556	0.6147702409634511	0.8161285629900575	0.7652055771723959	0.7404586319881934	0.5645376867988573	0.5274180411651976	0.691791190337087	0.8843756229951464	0.852994457090607	0.45051289247997045	0.41698981500918314	0.9388393971567786	0.40775314703331306	0.22074879331874467	0.7530372848842419	0.4755790116826869	0.6985551491721882	0.41313804739105064	0.6131292324135015	0.4021721449672617	0.38007798473277804	0.2076178996146452	0.13856221873279995	0.7892185003265626	0.2590735283871776	0.21631378294052023	0.21094911413909875	0.2360971877155599	0.4918854377541396	0.36399131273484975	0.36399131273484975	0.36399131273484975	0.36399131273484975	0.36399131273484975	0.36399131273484975	0.36399131273484975	0.36399131273484975	0.36399131273484975	0.36399131273484975	0.36399131273484975	0.36399131273484975	0.36399131273484975	0.36399131273484975
0.7747336284761797	0.9446905854723363	0.9975232969255144	0.9312024144244369	0.9025916192412943	1.0201904559789987	0.9560439904209981	0.8408204422082654	0.9006248504233221	0.8466740460214501	0.8886426599940047	0.8605583093050658	0.8743946075845583	0.9177174804444018	0.938334611282483	0.8564201945133615	0.9045767371729434	0.791564987762094	0.6871979371509922	0.858245676483965	0.939996483621308	0.9226431129971632	0.927817616959066	0.8120561518587739	0.9292521298297717	0.726099189015145	0.8489307826684379	0.7875149858417915	0.7875149858417915	0.7875149858417915	0.7875149858417915	0.7875149858417915	0.7875149858417915	0.7875149858417915	0.7875149858417915	0.7875149858417915	0.7875149858417915	0.7875149858417915	0.7875149858417915	0.7875149858417915	0.7875149858417915	0.7875149858417915	0.7875149858417915	0.7875149858417915	0.7875149858417915	0.7875149858417915	0.7875149858417915	0.7875149858417915	0.7875149858417915	0.7875149858417915
1.1609242705577774	1.0745825448310504	1.0240729735374456	0.9976139158647237	0.9342963578168264	0.9058735782746231	0.8641855686302782	0.905948846401422	0.6696159264014275	0.8037185796257148	0.5942195326667712	1.0293685167745312	0.6792846590033219	0.5691745904925253	0.6898546108836071	0.6507735343487202	0.8171554645443709	0.8191096766811949	0.8286415836860285	0.7885057383939319	0.8085736610399801	0.8085736610399801	0.8085736610399801	0.8085736610399801	0.8085736610399801	0.8085736610399801	0.8085736610399801	0.8085736610399801	0.8085736610399801	0.8085736610399801	0.8085736610399801	0.8085736610399801	0.8085736610399801	0.8085736610399801	0.8085736610399801	0.8085736610399801	0.8085736610399801	0.8085736610399801	0.8085736610399801	0.8085736610399801	0.8085736610399801	0.8085736610399801	0.8085736610399801	0.8085736610399801	0.8085736610399801	0.8085736610399801	0.8085736610399801	0.8085736610399801	0.8085736610399801	0.8085736610399801
0.7234225844744473	0.7551246918232474	0.7618226929718526	0.7878422714184145	0.8928595287124226	0.8704220500262315	0.725768580100184	0.8168006326600586	1.0528011949513774	0.9626056232621529	0.9285779981525419	0.9811901645876631	0.9651232763624423	0.9291288758062649	0.9867905586338312	1.0709545954936701	1.0636495433637634	0.9920028993524747	1.1408662264423013	0.8855870533431195	1.0196033993683937	1.0578864160945605	0.9948620338111667	0.9508496611289138	1.0466441548405776	0.9767276197070668	1.131847550904232	1.03998939379473	0.9201098621350337	1.1127303365103536	1.1439254662721308	1.183268967814531	1.166687453946104	0.8960689437777377	0.9967463613146362	1.1744824119278152	1.031223379190994	1.1028528955594046	1.1028528955594046	1.1028528955594046	1.1028528955594046	1.1028528955594046	1.1028528955594046	1.1028528955594046	1.1028528955594046	1.1028528955594046	1.1028528955594046	1.1028528955594046	1.1028528955594046	1.1028528955594046
0.8687061316872605	0.9270278324757717	0.8865847216723944	0.8723003159057952	0.8986872288343019	0.9904054029165836	0.8894881169999199	0.9528704097192251	0.7715771946673988	0.8270534910391938	1.076408285539609	1.0037547551646455	1.091343635483268	0.9927615588187173	1.029647323278278	0.9486231143618835	0.9440830122168102	1.189185778657247	0.9546480982074816	1.073223426908642	0.9664411799027574	1.0117387646512424	1.041438906785266	0.9932391643324532	1.1196586450266874	0.9862194203978676	0.9316209218034104	1.0128024504006172	1.0706902948560726	0.9502511868300598	1.1449530300882478	0.8871269657246909	1.0160399979064694	1.0160399979064694	1.0160399979064694	1.0160399979064694	1.0160399979064694	1.0160399979064694	1.0160399979064694	1.0160399979064694	1.0160399979064694	1.0160399979064694	1.0160399979064694	1.0160399979064694	1.0160399979064694	1.0160399979064694	1.0160399979064694	1.0160399979064694	1.0160399979064694	1.0160399979064694
0.5810310203576292	0.5642958511932955	0.5137407003299578	0.7296289694581382	1.0346882900950587	0.9689445924260286	1.033979650075278	1.0325029973626998	1.0830135645099037	0.7958291004778844	0.8688410578176612	1.1076425089264608	0.8150128757431884	0.5060493561525953	0.8833614586407349	1.5877995817138806	0.9473081223356719	1.3858758825607311	1.2414116627732843	1.1006460386762562	0.8069201589109231	1.157293386341436	0.9783047489889417	1.2280017068143825	0.9166789678964541	0.955618992798254	1.3172597654796643	0.7467744629958919	1.1962251716679972	0.9111752465921067	1.2971693315446926	0.9367371660589919	0.9109422190526849	1.3395945687088364	1.1252683938807606	1.1252683938807606	1.1252683938807606	1.1252683938807606	1.1252683938807606	1.1252683938807606	1.1252683938807606	1.1252683938807606	1.1252683938807606	1.1252683938807606	1.1252683938807606	1.1252683938807606	1.1252683938807606	1.1252683938807606	1.1252683938807606	1.1252683938807606
0.8173393806653517	0.8629061165970933	0.9391913298132746	0.824911502755616	0.8803698713222983	0.9870104339615425	0.8719698466264302	1.0277287969125761	1.0226922225809707	0.9479305751430479	1.1184449897927078	1.0053083810500099	1.0233974258619745	0.9581400947221063	0.817427556874275	0.9502519145413624	0.7337216028876444	0.8812207776565739	0.9200246627196831	1.0345375309622047	1.09240527412738	1.239188610850434	1.165796942488907	1.165796942488907	1.165796942488907	1.165796942488907	1.165796942488907	1.165796942488907	1.165796942488907	1.165796942488907	1.165796942488907	1.165796942488907	1.165796942488907	1.165796942488907	1.165796942488907	1.165796942488907	1.165796942488907	1.165796942488907	1.165796942488907	1.165796942488907	1.165796942488907	1.165796942488907	1.165796942488907	1.165796942488907	1.165796942488907	1.165796942488907	1.165796942488907	1.165796942488907	1.165796942488907	1.165796942488907
0.4248461506370559	0.2808521781421135	0.38838999389325674	0.6636555002898764	0.9147971968617646	0.6683838557976495	0.3592344537043682	0.6132136268194192	0.7460412636466107	0.7230212567857903	0.4769475708044414	0.8070315345550402	0.8286236437900929	0.7170191245092914	0.9643460123509718	1.021808465275622	1.2056409340209437	0.8396291948127981	1.0905123063122062	1.0053294980670688	0.7529396463428684	0.9519649738334373	0.8331133031605101	1.2986559084280151	0.7655013872769981	0.7504234095442719	1.1153510892545908	0.8097537870990473	1.140591305038527	0.8287647951512068	0.9320347952176604	0.8559133025565302	1.2298351199432187	0.910814530078282	1.1031484248228463	0.8635043271569415	1.3638149760760052	0.7735271259571432	1.2846425206969008	1.2885421410548925	0.7923011140070239	1.0404216275309581	1.0404216275309581	1.0404216275309581	1.0404216275309581	1.0404216275309581	1.0404216275309581	1.0404216275309581	1.0404216275309581	1.0404216275309581
0.6668469460568708	0.5628764187134218	0.7844185139457951	0.8164828607918272	0.6978043577350421	0.7548918224352762	0.750469557438902	0.7007216551719073	0.6723797040103753	0.9017033096146628	0.7254724054021209	0.7288568556942026	0.7269220605541007	0.7056888963425806	0.809394834793393	0.8645434497506166	0.7879029102269237	0.6328109301987004	0.6291993777420245	0.6609469579508769	0.757266148029736	0.5954656591203187	0.821786586722805	0.7706053640485332	0.7577575318817221	0.7641814479651278	0.7641814479651278	0.7641814479651278	0.7641814479651278	0.7641814479651278	0.7641814479651278	0.7641814479651278	0.7641814479651278	0.7641814479651278	0.7641814479651278	0.7641814479651278	0.7641814479651278	0.7641814479651278	0.7641814479651278	0.7641814479651278	0.7641814479651278	0.7641814479651278	0.7641814479651278	0.7641814479651278	0.7641814479651278	0.7641814479651278	0.7641814479651278	0.7641814479651278	0.7641814479651278	0.7641814479651278
1.2152075328960623	1.210438776109642	1.21053208043111	1.169617664961343	1.0840154067269097	1.2718217152207398	1.286809074467314	1.2691886387868474	1.3815910350292588	1.4108539252487096	1.1516891660247643	1.4865599481552152	1.2075711101304167	1.4069261071397607	1.4333521843428743	1.689661061423738	0.9430680695099418	1.333499307545052	1.458774114332465	1.3834992914400432	1.6454922569693102	0.8241248751615565	1.4227594055797108	1.3186849330810013	1.117609778724578	1.6485848511524268	1.4691559329434856	1.2840769859927772	1.5359838039074702	1.2745106488113647	1.4052472263594176	1.4052472263594176	1.4052472263594176	1.4052472263594176	1.4052472263594176	1.4052472263594176	1.4052472263594176	1.4052472263594176	1.4052472263594176	1.4052472263594176	1.4052472263594176	1.4052472263594176	1.4052472263594176	1.4052472263594176	1.4052472263594176	1.4052472263594176	1.4052472263594176	1.4052472263594176	1.4052472263594176	1.4052472263594176
0.7344321245210699	0.8734307812034542	0.9288698275717325	1.1137168609001964	0.7856239084108008	0.9042730110722396	0.9488655048249715	0.8065257107155469	0.888305583762197	0.8121906442330245	0.8512723675130872	0.9730984619537678	0.8044721511528593	0.9304589534993947	1.0450875540502407	0.9786066072227063	1.062990467593076	0.9042265422183652	0.9836085049057205	0.9836085049057205	0.9836085049057205	0.9836085049057205	0.9836085049057205	0.9836085049057205	0.9836085049057205	0.9836085049057205	0.9836085049057205	0.9836085049057205	0.9836085049057205	0.9836085049057205	0.9836085049057205	0.9836085049057205	0.9836085049057205	0.9836085049057205	0.9836085049057205	0.9836085049057205	0.9836085049057205	0.9836085049057205	0.9836085049057205	0.9836085049057205	0.9836085049057205	0.9836085049057205	0.9836085049057205	0.9836085049057205	0.9836085049057205	0.9836085049057205	0.9836085049057205	0.9836085049057205	0.9836085049057205	0.9836085049057205
0.8744396568790227	0.8884223652433008	0.7853519199984039	0.9935070627424465	0.8296879581929018	1.1448870304881773	1.0492464547308147	0.9316977527099202	0.9308605944285203	0.6851838375996813	0.7549337507299584	0.7881678390361104	0.9416840298133139	0.8251112588523746	1.051196752652578	0.7789533435142422	0.9957405395185462	0.7442335768085369	0.9184883576096726	0.8090593265546918	0.9360154500118869	0.8475372275007134	1.1716345326061337	0.9357602369807191	1.0444424936054812	0.9919630331915653	0.8892660461471534	0.996610347467972	0.7145606307915441	0.8555854891297581	0.8555854891297581	0.8555854891297581	0.8555854891297581	0.8555854891297581	0.8555854891297581	0.8555854891297581	0.8555854891297581	0.8555854891297581	0.8555854891297581	0.8555854891297581	0.8555854891297581	0.8555854891297581	0.8555854891297581	0.8555854891297581	0.8555854891297581	0.8555854891297581	0.8555854891297581	0.8555854891297581	0.8555854891297581	0.8555854891297581
0.7674102007214896	1.143181876743764	0.8684162784838535	1.081197150157178	0.9000206530238768	1.0102841621372127	1.0064772784554654	0.9337639744827658	1.1579289213720692	0.9347386543619849	0.8127805132781166	0.716227046384705	0.8248551806349754	1.092454375199841	0.993654881349049	0.8091107772895448	1.0270114015567842	1.0832494588422745	1.0157126944814068	0.9808149434429898	0.940565048967791	1.089209147820821	1.014887098394306	1.014887098394306	1.014887098394306	1.014887098394306	1.014887098394306	1.014887098394306	1.014887098394306	1.014887098394306	1.014887098394306	1.014887098394306	1.014887098394306	1.014887098394306	1.014887098394306	1.014887098394306	1.014887098394306	1.014887098394306	1.014887098394306	1.014887098394306	1.014887098394306	1.014887098394306	1.014887098394306	1.014887098394306	1.014887098394306	1.014887098394306	1.014887098394306	1.014887098394306	1.014887098394306	1.014887098394306
0.7854444207065987	0.9719329987098774	1.0105848041627368	0.922619297558183	1.0874770610095974	1.0248565267558483	0.9361459614212284	0.7714851142257466	0.7629791748719087	0.8730759660278311	0.8938768851687678	0.866072943435143	0.9025731461193043	0.8694356848055849	0.8018793921854045	0.9741048267014544	1.0014916164694005	0.7367497998336708	0.6674305322093255	0.6865527537412929	0.827370802302312	0.764973374210444	0.7299891249632324	0.7703657554704961	0.7500202529611145	0.8420800896010422	0.7960501712810784	0.7960501712810784	0.7960501712810784	0.7960501712810784	0.7960501712810784	0.7960501712810784	0.7960501712810784	0.7960501712810784	0.7960501712810784	0.7960501712810784	0.7960501712810784	0.7960501712810784	0.7960501712810784	0.7960501712810784	0.7960501712810784	0.7960501712810784	0.7960501712810784	0.7960501712810784	0.7960501712810784	0.7960501712810784	0.7960501712810784	0.7960501712810784	0.7960501712810784	0.7960501712810784
0.9875520690502327	0.9299980921406983	0.9782657231662041	1.1640067981128845	0.9808961475846233	0.9962138976616761	0.9818580158478916	0.9454939189250097	1.1332440202773941	0.9992397253759739	1.0524937673149148	0.9452050205240693	1.0523687031399975	1.0288157986241677	1.1055810754458515	0.8527989708086033	1.0779872742950607	1.024881825033464	1.1412654730474985	1.1482311122491542	1.1750258785855758	0.8851468806992058	1.1580673940922555	0.8929098526319883	1.0254886233621219	1.0254886233621219	1.0254886233621219	1.0254886233621219	1.0254886233621219	1.0254886233621219	1.0254886233621219	1.0254886233621219	1.0254886233621219	1.0254886233621219	1.0254886233621219	1.0254886233621219	1.0254886233621219	1.0254886233621219	1.0254886233621219	1.0254886233621219	1.0254886233621219	1.0254886233621219	1.0254886233621219	1.0254886233621219	1.0254886233621219	1.0254886233621219	1.0254886233621219	1.0254886233621219	1.0254886233621219	1.0254886233621219
1.0060185186512154	1.076502840538055	0.986923215424485	0.9415803336622023	0.9355215700963302	0.956627585948758	0.812086075966606	1.029475290351824	1.0348007327464743	0.9842918248207083	0.9471312224071079	0.8377687018920011	0.9749330499987405	1.020905484711588	1.038002441075662	0.9255018665623739	0.8041644908129453	0.8490751124313359	0.9317912090592043	0.9744107850925731	0.8963886872585661	1.056882973622362	0.8844913593637757	0.8988199446600018	0.8916556520118888	0.8916556520118888	0.8916556520118888	0.8916556520118888	0.8916556520118888	0.8916556520118888	0.8916556520118888	0.8916556520118888	0.8916556520118888	0.8916556520118888	0.8916556520118888	0.8916556520118888	0.8916556520118888	0.8916556520118888	0.8916556520118888	0.8916556520118888	0.8916556520118888	0.8916556520118888	0.8916556520118888	0.8916556520118888	0.8916556520118888	0.8916556520118888	0.8916556520118888	0.8916556520118888	0.8916556520118888	0.8916556520118888
0.37596054171746995	0.5031029013658784	0.45303445163756234	0.4993357884180521	0.741160090484921	0.7885203219975179	0.7008540831459841	0.879396172824784	1.0517914874467813	0.8491488668449105	0.8618310065401281	0.8888559174619136	0.85213260260208	1.0449326879986114	0.9233212624649969	0.8768404156935796	0.8142975726973187	0.9750195108931493	0.8784524210265168	0.7102096947545229	0.8618842349937915	0.830445762777979	0.8516652595842923	0.8410555111811356	0.8410555111811356	0.8410555111811356	0.8410555111811356	0.8410555111811356	0.8410555111811356	0.8410555111811356	0.8410555111811356	0.8410555111811356	0.8410555111811356	0.8410555111811356	0.8410555111811356	0.8410555111811356	0.8410555111811356	0.8410555111811356	0.8410555111811356	0.8410555111811356	0.8410555111811356	0.8410555111811356	0.8410555111811356	0.8410555111811356	0.8410555111811356	0.8410555111811356	0.8410555111811356	0.8410555111811356	0.8410555111811356	0.8410555111811356
0.7149365039142926	0.7038428604870135	0.9897994422288947	0.7953562804304813	0.9488682608638552	0.9184825693755737	0.8135025182336322	1.0930431125465905	1.0260959943201338	1.0202132347047468	0.9735638662611165	0.9872457608361824	0.9057336038917675	1.057958451992609	0.9984606982584632	0.9218235564321967	0.9540419267340042	0.7230104714576431	0.8394924506841462	0.844931984631046	0.8847891187532136	0.9669606540080954	0.7890604765192637	0.9918750764949765	0.8904677765071201	0.8904677765071201	0.8904677765071201	0.8904677765071201	0.8904677765071201	0.8904677765071201	0.8904677765071201	0.8904677765071201	0.8904677765071201	0.8904677765071201	0.8904677765071201	0.8904677765071201	0.8904677765071201	0.8904677765071201	0.8904677765071201	0.8904677765071201	0.8904677765071201	0.8904677765071201	0.8904677765071201	0.8904677765071201	0.8904677765071201	0.8904677765071201	0.8904677765071201	0.8904677765071201	0.8904677765071201	0.8904677765071201
0.6095948444084329	0.5440322254111494	0.6030059027520218	0.5805238112412825	0.44536868064259133	0.5200461511197034	0.4836374836952918	0.5257477303913293	0.5365089367115359	0.489286149149909	0.5007188565218479	0.4080290470945595	0.48863343062607967	0.5294305253081955	0.49994132011883446	0.5114106085273543	0.5558714536513246	0.4315114956502026	0.5650538282110442	0.5431906162250265	0.47972529305693973	0.4950762754669435	0.4675213387587761	0.5086952360844439	0.5395327363373016	0.3378650399359938	0.4663673436400438	0.4978895748201549	0.5092885561814648	0.4362688065198702	0.4727786813506676	0.4727786813506676	0.4727786813506676	0.4727786813506676	0.4727786813506676	0.4727786813506676	0.4727786813506676	0.4727786813506676	0.4727786813506676	0.4727786813506676	0.4727786813506676	0.4727786813506676	0.4727786813506676	0.4727786813506676	0.4727786813506676	0.4727786813506676	0.4727786813506676	0.4727786813506676	0.4727786813506676	0.4727786813506676
0.5247851677533084	0.6338341310844056	0.5795644612156767	0.6168800921982733	0.6517666579783689	0.6330098056431352	0.60738862526939	0.5410682624526513	0.6297250025369986	0.6354166850441365	0.48831081726080006	0.5749914472072658	0.5718022829485129	0.5828624831008508	0.4981227498402942	0.519639480548391	0.515214451011769	0.5606397419173044	0.5434489770975593	0.5802682758023513	0.47816050377677743	0.5296714999835175	0.5698829411009209	0.5732851012001021	0.5239849630267085	0.4127830710843085	0.6105290206649641	0.5159901830603494	0.5036513179557595	0.5756335903737665	0.4502657073620009	0.5129496488678837	0.5129496488678837	0.5129496488678837	0.5129496488678837	0.5129496488678837	0.5129496488678837	0.5129496488678837	0.5129496488678837	0.5129496488678837	0.5129496488678837	0.5129496488678837	0.5129496488678837	0.5129496488678837	0.5129496488678837	0.5129496488678837	0.5129496488678837	0.5129496488678837	0.5129496488678837	0.5129496488678837
0.6793297337878242	0.6803290166411766	0.6056377102831132	0.5856881983331478	0.6375583243530735	0.7671557339630715	0.5558586501822594	0.519557924258686	0.7686959855102915	0.5757270540373889	0.8398263883168081	0.5394998065514687	0.6000641280210506	0.6682942121433604	0.6281068028034248	0.7317221765403888	0.6689584011106114	0.5343753165903988	0.58344985684612	0.7416502592415728	0.7599577258423948	0.7455781659150834	0.6945011196341397	0.5623847156061775	0.6876631479177335	0.6540028550361494	0.5568309605573905	0.7738396670926154	0.6233243304905334	0.7605716625418082	0.6919479965161708	0.6919479965161708	0.6919479965161708	0.6919479965161708	0.6919479965161708	0.6919479965161708	0.6919479965161708	0.6919479965161708	0.6919479965161708	0.6919479965161708	0.6919479965161708	0.6919479965161708	0.6919479965161708	0.6919479965161708	0.6919479965161708	0.6919479965161708	0.6919479965161708	0.6919479965161708	0.6919479965161708	0.6919479965161708
0.36682144808827616	0.35138384470645784	0.4600832308411837	0.5511978736349361	0.6152078646322663	0.5188534685310527	0.5386303220492947	0.5576487956372164	0.4801646654364435	0.45383680801715104	0.5132293895648049	0.6742139924701103	0.5394539530283566	0.5394613441071578	0.6696661970127141	0.6912807148641004	0.7173616275255454	0.7589252726587745	0.725726794205712	0.7214865464489701	0.7236066703273409	0.7236066703273409	0.7236066703273409	0.7236066703273409	0.7236066703273409	0.7236066703273409	0.7236066703273409	0.7236066703273409	0.7236066703273409	0.7236066703273409	0.7236066703273409	0.7236066703273409	0.7236066703273409	0.7236066703273409	0.7236066703273409	0.7236066703273409	0.7236066703273409	0.7236066703273409	0.7236066703273409	0.7236066703273409	0.7236066703273409	0.7236066703273409	0.7236066703273409	0.7236066703273409	0.7236066703273409	0.7236066703273409	0.7236066703273409	0.7236066703273409	0.7236066703273409	0.7236066703273409
0.648944071657601	0.47909953189316334	0.6082643564498036	0.6533775039343691	0.6602470162790063	0.6516312450884737	0.6633359114812429	0.6650354289600978	0.5502025311955522	0.6659441513030092	0.6721693204252944	0.7037099322229411	0.9504466248645925	0.9193755729834779	0.8439072082019543	0.817147563605078	0.8655440294830979	1.1204783148193762	0.95172427247639	1.0274912705310624	0.9178249608447863	0.9880316634407367	0.8778040798960435	0.8895871550731698	0.893003881902731	0.9251956623090694	0.839490447276258	0.8823430547926637	0.8823430547926637	0.8823430547926637	0.8823430547926637	0.8823430547926637	0.8823430547926637	0.8823430547926637	0.8823430547926637	0.8823430547926637	0.8823430547926637	0.8823430547926637	0.8823430547926637	0.8823430547926637	0.8823430547926637	0.8823430547926637	0.8823430547926637	0.8823430547926637	0.8823430547926637	0.8823430547926637	0.8823430547926637	0.8823430547926637	0.8823430547926637	0.8823430547926637
0.2902612063924442	0.4191190861367292	0.3786004432401	0.3220225077033653	0.36186462828836047	0.2854569048018513	0.38798939192270254	0.37863303208960797	0.39417984435084963	0.3380987680450114	0.34218848606317304	0.24516653057811755	0.3771810029101294	0.34720002295403374	0.3560538020418367	0.43047151841092707	0.4134024574694492	0.40139039786335273	0.26882951778232295	0.3840012468921875	0.2772784942750648	0.38238312955522064	0.43028655633507046	0.3887915729988468	0.3905982177994718	0.4302239581772944	0.4015357732288821	0.30952911464158467	0.44775248791152145	0.5603447362853742	0.3638173217789277	0.4129895405192237	0.3884034311490757	0.3884034311490757	0.3884034311490757	0.3884034311490757	0.3884034311490757	0.3884034311490757	0.3884034311490757	0.3884034311490757	0.3884034311490757	0.3884034311490757	0.3884034311490757	0.3884034311490757	0.3884034311490757	0.3884034311490757	0.3884034311490757	0.3884034311490757	0.3884034311490757	0.3884034311490757
0.32542524587583516	0.08767363639727033	0.0009636499551283003	0.6349779094607624	0.33182929149570606	0.49739106296965213	0.4359989635025128	0.8596673551740983	0.3506945455890813	0.45950088798765176	0.3487672456788247	0.5577926229702082	0.18596537305378294	0.3781871745849319	0.26367886874771607	0.3209330216663239	0.3209330216663239	0.3209330216663239	0.3209330216663239	0.3209330216663239	0.3209330216663239	0.3209330216663239	0.3209330216663239	0.3209330216663239	0.3209330216663239	0.3209330216663239	0.3209330216663239	0.3209330216663239	0.3209330216663239	0.3209330216663239	0.3209330216663239	0.3209330216663239	0.3209330216663239	0.3209330216663239	0.3209330216663239	0.3209330216663239	0.3209330216663239	0.3209330216663239	0.3209330216663239	0.3209330216663239	0.3209330216663239	0.3209330216663239	0.3209330216663239	0.3209330216663239	0.3209330216663239	0.3209330216663239	0.3209330216663239	0.3209330216663239	0.3209330216663239	0.3209330216663239
0.4708787415751145	0.46340656141409964	0.6238892355304393	0.5187681958031243	0.5423890853004729	0.5226535783202618	0.5318939656549599	0.5163171512576193	0.456708907039718	0.5357034144455959	0.5031246556999622	0.48793580501490724	0.5107250803340141	0.44246353736937927	0.5223513850852787	0.39003314635318354	0.4837246613105928	0.4928413984114888	0.4318214200451635	0.5057041894894462	0.47106713643531095	0.5706100715528972	0.5150182735948944	0.4515817594685002	0.48330001653169724	0.48330001653169724	0.48330001653169724	0.48330001653169724	0.48330001653169724	0.48330001653169724	0.48330001653169724	0.48330001653169724	0.48330001653169724	0.48330001653169724	0.48330001653169724	0.48330001653169724	0.48330001653169724	0.48330001653169724	0.48330001653169724	0.48330001653169724	0.48330001653169724	0.48330001653169724	0.48330001653169724	0.48330001653169724	0.48330001653169724	0.48330001653169724	0.48330001653169724	0.48330001653169724	0.48330001653169724	0.48330001653169724
0.5049777420092852	0.6495793267349786	0.663208831663998	0.7285555872970286	0.4243365217658429	0.6228615934853201	0.5400654834860399	0.5462595816686483	0.6982745245452797	0.7351931935453532	0.3281712065705228	0.773038576549052	0.457433474139322	0.6150080051842084	0.49806466591393234	0.5628228878878577	0.7394710888850395	0.7291823039457699	0.8367082392877752	0.5994079191220288	0.8154259700644113	0.7163125409355237	0.6752647486985551	0.4320655836605022	0.5536651661795287	0.5536651661795287	0.5536651661795287	0.5536651661795287	0.5536651661795287	0.5536651661795287	0.5536651661795287	0.5536651661795287	0.5536651661795287	0.5536651661795287	0.5536651661795287	0.5536651661795287	0.5536651661795287	0.5536651661795287	0.5536651661795287	0.5536651661795287	0.5536651661795287	0.5536651661795287	0.5536651661795287	0.5536651661795287	0.5536651661795287	0.5536651661795287	0.5536651661795287	0.5536651661795287	0.5536651661795287	0.5536651661795287
0.8526600210611397	0.8714291281378106	0.7550934906850493	0.7155881402302366	0.7366792232697763	0.6625571148325783	0.5310792819486639	0.6706621936957307	0.7862631749301962	0.8308022895417168	0.5869952455782805	0.8402113985292124	0.7007623411901949	0.7093787582425511	0.6699782614483799	0.7384447223794981	0.8418765828280275	0.6833398422188082	0.7701303543302211	0.6733689075621948	0.7434385789347095	0.8316898725236097	0.7220072292400116	0.9518014553164936	0.7580190777345951	0.6167216411169272	0.7304811670639633	0.9012970645345514	0.9401085584106363	0.7011198512599915	0.820614204835314	0.820614204835314	0.820614204835314	0.820614204835314	0.820614204835314	0.820614204835314	0.820614204835314	0.820614204835314	0.820614204835314	0.820614204835314	0.820614204835314	0.820614204835314	0.820614204835314	0.820614204835314	0.820614204835314	0.820614204835314	0.820614204835314	0.820614204835314	0.820614204835314	0.820614204835314
0.5482670752326615	0.37849020401984135	0.48603855472355645	0.4435972684660307	0.3749270516112501	0.42016402379427653	0.4900406892279357	0.437090146763197	0.4973812292009703	0.45379408727755366	0.5994115727692578	0.4574861559241322	0.5110384991145905	0.4842623275193613	0.4842623275193613	0.4842623275193613	0.4842623275193613	0.4842623275193613	0.4842623275193613	0.4842623275193613	0.4842623275193613	0.4842623275193613	0.4842623275193613	0.4842623275193613	0.4842623275193613	0.4842623275193613	0.4842623275193613	0.4842623275193613	0.4842623275193613	0.4842623275193613	0.4842623275193613	0.4842623275193613	0.4842623275193613	0.4842623275193613	0.4842623275193613	0.4842623275193613	0.4842623275193613	0.4842623275193613	0.4842623275193613	0.4842623275193613	0.4842623275193613	0.4842623275193613	0.4842623275193613	0.4842623275193613	0.4842623275193613	0.4842623275193613	0.4842623275193613	0.4842623275193613	0.4842623275193613	0.4842623275193613
0.9421206954015111	0.8713016603529965	0.9352405194206127	1.037052401944371	0.9106106029604478	0.7730792067429005	0.8965976516098539	0.9652230113635795	0.6782349001115024	0.8055405747942807	0.8082245422224652	0.7875488199194627	0.9051248472148269	0.6966998519954718	0.7812668359108891	0.8871915172711542	0.8048721760694657	0.9062374426355536	0.9070053075481934	0.8259456876899535	0.8008196272475515	0.9430577236841249	0.7803565430354754	0.8498309022248118	0.7922801642965092	0.8210555332606604	0.8210555332606604	0.8210555332606604	0.8210555332606604	0.8210555332606604	0.8210555332606604	0.8210555332606604	0.8210555332606604	0.8210555332606604	0.8210555332606604	0.8210555332606604	0.8210555332606604	0.8210555332606604	0.8210555332606604	0.8210555332606604	0.8210555332606604	0.8210555332606604	0.8210555332606604	0.8210555332606604	0.8210555332606604	0.8210555332606604	0.8210555332606604	0.8210555332606604	0.8210555332606604	0.8210555332606604
0.3931779760231731	0.4751059503594304	0.29220687062268613	0.28159045791586246	0.40687250346930137	0.4355671189862601	0.3978787218612833	0.48659453125081575	0.42323170990208686	0.4917276976536311	0.5312337315421484	0.48530967765312466	0.45383824598912	0.542540905818389	0.39232148221047136	0.46748859110372126	0.5334123858858919	0.4355268059522179	0.4870355637505097	0.4619286031855597	0.5908025727757267	0.48368481225884336	0.39562625944910706	0.6614372600799913	0.4746272186675272	0.4344489675226519	0.4545380930950896	0.4545380930950896	0.4545380930950896	0.4545380930950896	0.4545380930950896	0.4545380930950896	0.4545380930950896	0.4545380930950896	0.4545380930950896	0.4545380930950896	0.4545380930950896	0.4545380930950896	0.4545380930950896	0.4545380930950896	0.4545380930950896	0.4545380930950896	0.4545380930950896	0.4545380930950896	0.4545380930950896	0.4545380930950896	0.4545380930950896	0.4545380930950896	0.4545380930950896	0.4545380930950896
0.27154818730500585	0.3172024224050435	0.3292362336840931	0.3039066315426676	0.23794449119818253	0.2792770808541294	0.30203500053729787	0.5585825771150339	0.09711141711937198	0.177887859272064	0.27829079882732477	0.28504138664476614	0.22820689455257445	0.3504127828909838	0.12426712682968875	0.17632477187127693	0.1836460595184527	0.2120827419257196	0.12073966188611185	0.28524324865601425	0.1118651044815999	0.04366620574502048	0.20465120202670306	0.19047843878487405	0.20989818086167208	0.24067830046140395	0.22528824066153805	0.22528824066153805	0.22528824066153805	0.22528824066153805	0.22528824066153805	0.22528824066153805	0.22528824066153805	0.22528824066153805	0.22528824066153805	0.22528824066153805	0.22528824066153805	0.22528824066153805	0.22528824066153805	0.22528824066153805	0.22528824066153805	0.22528824066153805	0.22528824066153805	0.22528824066153805	0.22528824066153805	0.22528824066153805	0.22528824066153805	0.22528824066153805	0.22528824066153805	0.22528824066153805
0.5393097981723785	0.5015332370395661	0.7208655909006385	0.590522870803623	0.5745233259996816	0.6456487698565531	0.7237120311905927	0.5536168131877941	0.6232587035454326	0.5935880893724121	0.5919643524185082	0.6401578771681625	0.5288108292940714	0.5383337642317305	0.5850547546636296	0.7368447276037434	0.48785826345198624	0.6395908669825678	0.5809731634815429	0.6871985844816663	0.6409852185422362	0.6075883358387794	0.6693087861882716	0.607765223287967	0.5848406383640276	0.5564343913378454	0.5706375148509365	0.5706375148509365	0.5706375148509365	0.5706375148509365	0.5706375148509365	0.5706375148509365	0.5706375148509365	0.5706375148509365	0.5706375148509365	0.5706375148509365	0.5706375148509365	0.5706375148509365	0.5706375148509365	0.5706375148509365	0.5706375148509365	0.5706375148509365	0.5706375148509365	0.5706375148509365	0.5706375148509365	0.5706375148509365	0.5706375148509365	0.5706375148509365	0.5706375148509365	0.5706375148509365
0.29291851819662074	0.34752120144799603	0.27214942834485156	0.41598946132169906	0.360040096435757	0.362440910297448	0.4611929589310108	0.4325695665868128	0.47099169750093617	0.32243132513266354	0.47412043742254156	0.4105652330935087	0.4242879337517682	0.2971517511995588	0.3294331990668861	0.365360131253008	0.42383512288916464	0.3843992276946408	0.48378801161241064	0.3256068977236893	0.29340555475793806	0.3462643211302624	0.5176204255392727	0.30225986663382526	0.34465203870641764	0.32345595267012145	0.32345595267012145	0.32345595267012145	0.32345595267012145	0.32345595267012145	0.32345595267012145	0.32345595267012145	0.32345595267012145	0.32345595267012145	0.32345595267012145	0.32345595267012145	0.32345595267012145	0.32345595267012145	0.32345595267012145	0.32345595267012145	0.32345595267012145	0.32345595267012145	0.32345595267012145	0.32345595267012145	0.32345595267012145	0.32345595267012145	0.32345595267012145	0.32345595267012145	0.32345595267012145	0.32345595267012145
1.1211460192360558	0.8704454316179323	0.8185948905375056	1.0165761413737695	1.0262348923642226	1.0501046402364183	1.232837792423257	1.0939513771356424	0.9393347044775875	1.099652209571571	1.1340887756825495	1.0527002019191432	1.0292268858005778	1.2012956213408401	1.073981509873202	0.9653480768104268	1.0430064199569993	0.9329725352684888	0.9327480374467421	0.8641278411018023	0.9828320633772748	1.158837043261235	0.9282810090326606	0.9965264179616662	1.1497797973937567	1.0731531076777114	1.0731531076777114	1.0731531076777114	1.0731531076777114	1.0731531076777114	1.0731531076777114	1.0731531076777114	1.0731531076777114	1.0731531076777114	1.0731531076777114	1.0731531076777114	1.0731531076777114	1.0731531076777114	1.0731531076777114	1.0731531076777114	1.0731531076777114	1.0731531076777114	1.0731531076777114	1.0731531076777114	1.0731531076777114	1.0731531076777114	1.0731531076777114	1.0731531076777114	1.0731531076777114	1.0731531076777114
0.5311314677487489	0.5047365987328076	0.522497788891265	0.5330127700803748	0.6192155608249996	0.6629211875275486	0.5658534071252328	0.5533048596272002	0.5515900756310923	0.6680819295703351	0.5435900213422477	0.5186219540777927	0.510073659943598	0.5061181101243425	0.47092032773432496	0.4504450517362729	0.48806362561081845	0.5676029263194876	0.4480674465564346	0.5118364121867073	0.4335101300187994	0.4354768839992965	0.5567882030976943	0.6008188931336584	0.5059447061676211	0.5533817996506397	0.5533817996506397	0.5533817996506397	0.5533817996506397	0.5533817996506397	0.5533817996506397	0.5533817996506397	0.5533817996506397	0.5533817996506397	0.5533817996506397	0.5533817996506397	0.5533817996506397	0.5533817996506397	0.5533817996506397	0.5533817996506397	0.5533817996506397	0.5533817996506397	0.5533817996506397	0.5533817996506397	0.5533817996506397	0.5533817996506397	0.5533817996506397	0.5533817996506397	0.5533817996506397	0.5533817996506397
1.0907962045154145	1.005014225490134	1.0521655936101073	0.892236687170271	0.8469759455664432	0.936220832782851	1.1763808899879236	0.7756357451569351	0.9245746826864248	1.0326963580763435	0.9401057129091963	0.8862574424461575	0.7922277571564652	0.8106386769045365	0.9236886818190523	0.8503475667282058	0.9217219508169977	0.8438537526931372	0.781007390761174	0.7968925125528894	0.7889499516570316	0.7889499516570316	0.7889499516570316	0.7889499516570316	0.7889499516570316	0.7889499516570316	0.7889499516570316	0.7889499516570316	0.7889499516570316	0.7889499516570316	0.7889499516570316	0.7889499516570316	0.7889499516570316	0.7889499516570316	0.7889499516570316	0.7889499516570316	0.7889499516570316	0.7889499516570316	0.7889499516570316	0.7889499516570316	0.7889499516570316	0.7889499516570316	0.7889499516570316	0.7889499516570316	0.7889499516570316	0.7889499516570316	0.7889499516570316	0.7889499516570316	0.7889499516570316	0.7889499516570316
0.6643388850256868	0.6836606984836284	0.629257756411034	0.6299465227283823	0.6492899696219622	0.6620148814847524	0.5937583171823506	0.5456461062812784	0.608700258026178	0.648939539811205	0.6679531953750419	0.6566307367185534	0.6485577032826828	0.5958245425441053	0.6544249686950514	0.5916631484303828	0.6649154304512117	0.6375416755286311	0.6741688299544724	0.687605413362382	0.6808871216584271	0.6808871216584271	0.6808871216584271	0.6808871216584271	0.6808871216584271	0.6808871216584271	0.6808871216584271	0.6808871216584271	0.6808871216584271	0.6808871216584271	0.6808871216584271	0.6808871216584271	0.6808871216584271	0.6808871216584271	0.6808871216584271	0.6808871216584271	0.6808871216584271	0.6808871216584271	0.6808871216584271	0.6808871216584271	0.6808871216584271	0.6808871216584271	0.6808871216584271	0.6808871216584271	0.6808871216584271	0.6808871216584271	0.6808871216584271	0.6808871216584271	0.6808871216584271	0.6808871216584271
0.8859635336920467	0.5697833666919202	0.6034209172780121	0.7548458719054923	0.7132409744173367	0.8680453198266733	1.126643404303573	0.7634565455717517	0.910469417556297	0.9074499013694982	0.869620082895606	0.6930663430342158	0.6450369638065581	0.824072988006478	0.680830165359318	0.8719071244655556	0.7741564176091241	1.2312618451074562	0.8653465644054432	0.9728014153083873	0.7889570150911163	0.807956855975572	0.9055875227404256	0.676259097911233	1.013645094356534	0.8197106711077623	0.6927448673338003	0.7562277692207813	0.7562277692207813	0.7562277692207813	0.7562277692207813	0.7562277692207813	0.7562277692207813	0.7562277692207813	0.7562277692207813	0.7562277692207813	0.7562277692207813	0.7562277692207813	0.7562277692207813	0.7562277692207813	0.7562277692207813	0.7562277692207813	0.7562277692207813	0.7562277692207813	0.7562277692207813	0.7562277692207813	0.7562277692207813	0.7562277692207813	0.7562277692207813	0.7562277692207813
1.1539059285934716	0.6922131978881841	0.809067559690349	0.9853421481784798	0.9494504347819978	1.1381246719397382	0.9735650490953561	1.0911083925818106	0.9771998113238473	1.1370575532684712	0.9506292948968094	0.9518762337152535	1.1127035834340857	1.0977359374901974	0.8801249095252568	0.924603387824501	1.0516036448710158	1.1921830363551442	1.0268724606817852	1.1864164220025106	0.9144776934670408	0.9510138181314233	0.926070688049967	0.7817469169564478	0.8539088025032072	0.8539088025032072	0.8539088025032072	0.8539088025032072	0.8539088025032072	0.8539088025032072	0.8539088025032072	0.8539088025032072	0.8539088025032072	0.8539088025032072	0.8539088025032072	0.8539088025032072	0.8539088025032072	0.8539088025032072	0.8539088025032072	0.8539088025032072	0.8539088025032072	0.8539088025032072	0.8539088025032072	0.8539088025032072	0.8539088025032072	0.8539088025032072	0.8539088025032072	0.8539088025032072	0.8539088025032072	0.8539088025032072
0.9337636340501574	0.8816408436292114	0.8690442437471482	0.9694606076520368	1.0480045368609534	0.9614885905793967	0.7773884177779106	1.004265977859151	0.9085015440273897	1.1420273041815423	0.9273468830998176	0.8733422698248275	0.9328008052104857	0.8435801891045892	0.9002553187940726	0.9012798559571766	1.0516683193060032	0.8838529116776084	0.9505092527023687	0.9989612932915612	0.7656486515366515	0.8968729264361593	0.8673491246508069	0.7919842314866026	1.061055079708613	1.233694345325575	1.147374712517094	1.147374712517094	1.147374712517094	1.147374712517094	1.147374712517094	1.147374712517094	1.147374712517094	1.147374712517094	1.147374712517094	1.147374712517094	1.147374712517094	1.147374712517094	1.147374712517094	1.147374712517094	1.147374712517094	1.147374712517094	1.147374712517094	1.147374712517094	1.147374712517094	1.147374712517094	1.147374712517094	1.147374712517094	1.147374712517094	1.147374712517094
0.6562931278868382	0.49101050264757923	0.4955694450729276	0.6237708007933569	0.7771909231941044	0.817703721176091	1.0432415385423905	0.6278880178661143	0.8129225721296324	0.8152680947409022	0.8780875194737643	1.1359089377990128	0.822916588561295	0.6805517328586489	0.814236951252361	0.8385373920292912	0.9311536724985148	0.6399507930311198	0.5744780962428865	0.9253282888924174	0.6531762860320441	0.5431352865658319	0.4441893874846594	0.4936623370252457	0.4936623370252457	0.4936623370252457	0.4936623370252457	0.4936623370252457	0.4936623370252457	0.4936623370252457	0.4936623370252457	0.4936623370252457	0.4936623370252457	0.4936623370252457	0.4936623370252457	0.4936623370252457	0.4936623370252457	0.4936623370252457	0.4936623370252457	0.4936623370252457	0.4936623370252457	0.4936623370252457	0.4936623370252457	0.4936623370252457	0.4936623370252457	0.4936623370252457	0.4936623370252457	0.4936623370252457	0.4936623370252457	0.4936623370252457
1.150081362525664	1.3664523236823494	1.1609000376158054	0.9573224301244827	0.9859554740489472	0.796778993455506	0.8918023748801586	0.7183521230363907	0.9327590370568593	0.9732996109560755	0.880298253999307	0.7884007542938852	0.8902353696016478	0.8937305818768598	0.8582545485788813	0.9794169726752906	0.6915959914123206	0.8406619230501244	0.9468325001826999	0.766550020345321	0.6082376498502073	0.6873938350977642	0.6873938350977642	0.6873938350977642	0.6873938350977642	0.6873938350977642	0.6873938350977642	0.6873938350977642	0.6873938350977642	0.6873938350977642	0.6873938350977642	0.6873938350977642	0.6873938350977642	0.6873938350977642	0.6873938350977642	0.6873938350977642	0.6873938350977642	0.6873938350977642	0.6873938350977642	0.6873938350977642	0.6873938350977642	0.6873938350977642	0.6873938350977642	0.6873938350977642	0.6873938350977642	0.6873938350977642	0.6873938350977642	0.6873938350977642	0.6873938350977642	0.6873938350977642
0.7166767100841019	0.7405372358444159	0.6930315257585243	0.8094942792039993	0.6017510347388737	0.6809111143441537	0.7242829636204207	0.6960356468294341	0.7258557277144662	0.6829809495801428	0.7129269802790015	0.6264773979893616	0.5773826726679482	0.7091593679260217	0.6720007135541497	0.5896510982860763	0.7046656688055696	0.6742722989032893	0.6690442574689647	0.7265678870351047	0.7330718988756395	0.8794683951741488	0.9503943168796509	1.0269479050306403	0.763201111335984	0.9014089350265493	0.9119269013094902	0.9231707130595759	0.9352273017982224	1.000737377513708	1.0155256569284246	0.9278730081583503	0.9204293890591951	0.9241511986087727	0.9241511986087727	0.9241511986087727	0.9241511986087727	0.9241511986087727	0.9241511986087727	0.9241511986087727	0.9241511986087727	0.9241511986087727	0.9241511986087727	0.9241511986087727	0.9241511986087727	0.9241511986087727	0.9241511986087727	0.9241511986087727	0.9241511986087727	0.9241511986087727
1.0360626981489927	1.0257357052545368	0.8824514093119812	0.8259896907515873	0.8317357596448048	0.8057380907266933	0.8222817694349694	0.8622544125780337	0.6984608824307756	0.7384143331112286	0.9702478306551972	0.7376507398264236	0.9313616319241148	0.884380644095389	0.7843062368674053	0.942336387070347	0.82632419524397	0.9163981555571886	1.1149379170826499	0.9172046369847332	0.8452931122647013	0.9155043642685277	1.0135338195187351	0.8300953361799316	0.8453422260548925	0.8998456362333733	0.8664413913723386	0.9399357592512078	0.9025247731852125	0.9555151896167399	0.8526604899673914	0.8727081630427056	1.079398504267857	0.9760533336552814	0.9760533336552814	0.9760533336552814	0.9760533336552814	0.9760533336552814	0.9760533336552814	0.9760533336552814	0.9760533336552814	0.9760533336552814	0.9760533336552814	0.9760533336552814	0.9760533336552814	0.9760533336552814	0.9760533336552814	0.9760533336552814	0.9760533336552814	0.9760533336552814
1.0686917021014966	1.0336810583070857	0.8622776606400808	0.9529230391428503	0.9032689510685734	0.887298649637931	0.930753804200281	1.009040324059175	1.0256196807454028	0.9470541578301319	0.9734214522445608	1.0615122556653214	1.084140833582658	0.9272926021312553	0.9900803260523655	1.0707373057446912	1.0090736809060126	0.7632157296734257	1.040229635347582	0.9974233567412079	0.9290350819046682	0.963229219322938	0.963229219322938	0.963229219322938	0.963229219322938	0.963229219322938	0.963229219322938	0.963229219322938	0.963229219322938	0.963229219322938	0.963229219322938	0.963229219322938	0.963229219322938	0.963229219322938	0.963229219322938	0.963229219322938	0.963229219322938	0.963229219322938	0.963229219322938	0.963229219322938	0.963229219322938	0.963229219322938	0.963229219322938	0.963229219322938	0.963229219322938	0.963229219322938	0.963229219322938	0.963229219322938	0.963229219322938	0.963229219322938
0.7317524600306647	0.7203302010946656	0.6346666620010604	0.747826416868722	0.7558260474158318	0.5538546784475066	0.6812993452272084	0.5607563797456299	0.674856895905903	0.5896656115452898	0.5770464873343693	0.7089420493525727	0.6971276826765169	0.6504704255378048	0.8121186735230937	0.6086834128257556	0.6537404512715658	0.6339331916739712	0.6172070832701898	0.7551177844966557	0.5394638715824498	0.9851340729243111	0.6404610976278918	0.5708800639679803	0.605670580797936	0.605670580797936	0.605670580797936	0.605670580797936	0.605670580797936	0.605670580797936	0.605670580797936	0.605670580797936	0.605670580797936	0.605670580797936	0.605670580797936	0.605670580797936	0.605670580797936	0.605670580797936	0.605670580797936	0.605670580797936	0.605670580797936	0.605670580797936	0.605670580797936	0.605670580797936	0.605670580797936	0.605670580797936	0.605670580797936	0.605670580797936	0.605670580797936	0.605670580797936
0.88256854207373	0.9401838930794059	0.8179522133631966	0.845200006582519	0.877599435078539	0.7333367390150716	0.8885986148735173	0.8827521632401382	0.7122294849083858	0.8711973142726686	0.6055821676372299	0.9010888694384238	0.8279841495401482	0.8700460193835892	0.8820560262862208	1.0605089059077597	0.868498128948483	0.9898999073051499	0.840102841879931	0.7622862985893256	0.7610575948492115	0.8497058419144452	0.767761224098139	0.8444162171822432	0.728283055456372	0.932231646005625	0.8302573507309985	0.8302573507309985	0.8302573507309985	0.8302573507309985	0.8302573507309985	0.8302573507309985	0.8302573507309985	0.8302573507309985	0.8302573507309985	0.8302573507309985	0.8302573507309985	0.8302573507309985	0.8302573507309985	0.8302573507309985	0.8302573507309985	0.8302573507309985	0.8302573507309985	0.8302573507309985	0.8302573507309985	0.8302573507309985	0.8302573507309985	0.8302573507309985	0.8302573507309985	0.8302573507309985
0.672705989681667	0.620154169718789	0.6565149704751954	0.6100709880511149	0.5155456496352219	0.5771196869540868	0.6146738035421014	0.5382777035077743	0.586686066095729	0.6773122698105962	0.5338149588936902	0.5286639353982351	0.5237972148652619	0.45676264680167306	0.4601850479567171	0.593502593907511	0.6675139472942065	0.5688269643841073	0.7033390611585322	0.6847919898168549	0.6940655254876935	0.6940655254876935	0.6940655254876935	0.6940655254876935	0.6940655254876935	0.6940655254876935	0.6940655254876935	0.6940655254876935	0.6940655254876935	0.6940655254876935	0.6940655254876935	0.6940655254876935	0.6940655254876935	0.6940655254876935	0.6940655254876935	0.6940655254876935	0.6940655254876935	0.6940655254876935	0.6940655254876935	0.6940655254876935	0.6940655254876935	0.6940655254876935	0.6940655254876935	0.6940655254876935	0.6940655254876935	0.6940655254876935	0.6940655254876935	0.6940655254876935	0.6940655254876935	0.6940655254876935
0.6445783494968808	0.5228618590913918	0.6079662054186462	0.587463940568928	0.6754695685717516	0.6091607011312904	0.6851574152114723	0.7736612244588199	0.6339688932882377	0.6576711221229732	0.6497299387998919	0.6835569198406968	0.6703557451968017	0.5568983989769701	0.5778956099832948	0.6690350370883956	0.691302393944094	0.6532069835424359	0.5983613634537875	0.7651651216398309	0.5822289135285937	0.6388862681967076	0.6105575908626506	0.6105575908626506	0.6105575908626506	0.6105575908626506	0.6105575908626506	0.6105575908626506	0.6105575908626506	0.6105575908626506	0.6105575908626506	0.6105575908626506	0.6105575908626506	0.6105575908626506	0.6105575908626506	0.6105575908626506	0.6105575908626506	0.6105575908626506	0.6105575908626506	0.6105575908626506	0.6105575908626506	0.6105575908626506	0.6105575908626506	0.6105575908626506	0.6105575908626506	0.6105575908626506	0.6105575908626506	0.6105575908626506	0.6105575908626506	0.6105575908626506
0.9705348828333218	0.8293976246819508	0.8745996749965281	0.9389371784011353	0.7662591265071468	0.8466758974509875	0.7438204092681919	0.8768956982626533	0.8378073994213369	0.6129064989889308	0.7035707902542512	0.9318622946275091	0.8197119109273199	0.8770109781251729	0.7634271637427724	0.7275918887390342	0.9596821606062874	0.9570139504630504	0.820238404525109	0.9434223138976641	0.8818303592113865	0.8818303592113865	0.8818303592113865	0.8818303592113865	0.8818303592113865	0.8818303592113865	0.8818303592113865	0.8818303592113865	0.8818303592113865	0.8818303592113865	0.8818303592113865	0.8818303592113865	0.8818303592113865	0.8818303592113865	0.8818303592113865	0.8818303592113865	0.8818303592113865	0.8818303592113865	0.8818303592113865	0.8818303592113865	0.8818303592113865	0.8818303592113865	0.8818303592113865	0.8818303592113865	0.8818303592113865	0.8818303592113865	0.8818303592113865	0.8818303592113865	0.8818303592113865	0.8818303592113865
0.90146577251794	0.800630176239576	0.8282410380593163	0.7883960408451129	0.8258687726134106	0.9985015194918199	0.7620831495639003	1.0285744244820032	1.0956331044256962	1.0064078484172707	0.8044268748257637	0.8429681322585924	0.7980548080449326	0.7856999640609601	0.8952064684900317	0.8061598515662357	0.8739279685053017	0.6946980044557362	0.9696400283553624	0.920037416646091	0.9200827350699954	0.8954344991834093	0.7827091905592894	0.8390718448713494	0.8390718448713494	0.8390718448713494	0.8390718448713494	0.8390718448713494	0.8390718448713494	0.8390718448713494	0.8390718448713494	0.8390718448713494	0.8390718448713494	0.8390718448713494	0.8390718448713494	0.8390718448713494	0.8390718448713494	0.8390718448713494	0.8390718448713494	0.8390718448713494	0.8390718448713494	0.8390718448713494	0.8390718448713494	0.8390718448713494	0.8390718448713494	0.8390718448713494	0.8390718448713494	0.8390718448713494	0.8390718448713494	0.8390718448713494
0.9491269075384948	0.9673023065184089	0.9484591328163294	0.9098529936607309	0.9953569736157666	0.9724349435051219	0.94086816459357	0.9569612697527347	0.9078016262411212	0.8661683028633683	0.9464119457577556	0.7924157848035711	0.9255801053040787	0.7228604854333999	0.6648989336901754	0.9654286584682049	0.9359574818992351	0.8722145713435451	0.84706693128071	0.8728573906278756	0.9047493143209966	1.0591707942786144	0.9819600542998054	0.9819600542998054	0.9819600542998054	0.9819600542998054	0.9819600542998054	0.9819600542998054	0.9819600542998054	0.9819600542998054	0.9819600542998054	0.9819600542998054	0.9819600542998054	0.9819600542998054	0.9819600542998054	0.9819600542998054	0.9819600542998054	0.9819600542998054	0.9819600542998054	0.9819600542998054	0.9819600542998054	0.9819600542998054	0.9819600542998054	0.9819600542998054	0.9819600542998054	0.9819600542998054	0.9819600542998054	0.9819600542998054	0.9819600542998054	0.9819600542998054
0.8163707133009266	0.8813483459045719	0.7474876304370709	0.8503228288720419	0.780448644443841	0.6905744997029741	0.6295016023605697	0.9711069401028949	0.9232210465933641	1.0672696542632267	0.810879563097623	0.8467233446740737	0.9731725950802663	0.918347696130868	0.8361154054348903	1.0991914896580743	0.9376616410297702	1.0832391504093442	0.8983692670601647	0.7512826126766793	0.9167378589343793	0.9328250793518726	0.7129735513255893	0.7730010295046673	0.972425377188186	1.1009268622699022	0.7787478687899116	0.9272609335355967	0.7838180597967622	0.7281985516077173	0.7943731857544397	0.7612858686810785	0.7612858686810785	0.7612858686810785	0.7612858686810785	0.7612858686810785	0.7612858686810785	0.7612858686810785	0.7612858686810785	0.7612858686810785	0.7612858686810785	0.7612858686810785	0.7612858686810785	0.7612858686810785	0.7612858686810785	0.7612858686810785	0.7612858686810785	0.7612858686810785	0.7612858686810785	0.7612858686810785
0.8478829125049872	0.8340314303068597	0.8891960525975309	0.7362499505100703	0.9879291895622101	0.9036735004904923	0.8581785067282834	0.8174204725674119	0.9053472077011849	0.8400172977983387	0.8844719201483825	0.8670152340935687	1.1382436184368525	1.0056845584523704	0.9317890726068759	0.8550147230893163	1.0427361086658415	1.1334163574246907	0.9410918618313139	0.9573348093270359	0.9390670050911102	1.0537070671428357	0.8847441875977413	1.0580241786856504	1.004637062086806	0.9739803170557237	0.832312250025165	0.919898477349315	0.9598447878303497	0.9063855746377348	1.0577927037562167	0.9820891391969757	0.9820891391969757	0.9820891391969757	0.9820891391969757	0.9820891391969757	0.9820891391969757	0.9820891391969757	0.9820891391969757	0.9820891391969757	0.9820891391969757	0.9820891391969757	0.9820891391969757	0.9820891391969757	0.9820891391969757	0.9820891391969757	0.9820891391969757	0.9820891391969757	0.9820891391969757	0.9820891391969757
0.9375013716314622	1.0402973195465899	0.8772268740064822	0.9161548344202155	0.8729361155271188	0.9256331485786844	0.8784958054516133	1.0419337780619928	0.8827029668201927	1.1183886118618538	0.8018950579163496	0.8408322913565095	1.1392377139554222	0.9397215019809813	0.9762941195125591	1.0979037435405279	0.9098961314926295	0.9081956066466926	1.0670918585799634	1.179041396182575	1.000712689554576	1.0898770428685753	1.0898770428685753	1.0898770428685753	1.0898770428685753	1.0898770428685753	1.0898770428685753	1.0898770428685753	1.0898770428685753	1.0898770428685753	1.0898770428685753	1.0898770428685753	1.0898770428685753	1.0898770428685753	1.0898770428685753	1.0898770428685753	1.0898770428685753	1.0898770428685753	1.0898770428685753	1.0898770428685753	1.0898770428685753	1.0898770428685753	1.0898770428685753	1.0898770428685753	1.0898770428685753	1.0898770428685753	1.0898770428685753	1.0898770428685753	1.0898770428685753	1.0898770428685753
0.0	0.08009838970461601	1.06905911404965	0.9687228454820227	0.8584502564710803	0.03678199049819812	0.7106023093955794	1.2739339734538653	0.7145335066090595	0.3576634370877099	0.6352284844708038	0.8623814536845603	0.7586432733818378	0.4879837943484168	0.8545190592576004	0.013596392601314025	0.3623880018675504	0.3576634370877099	0.3576634370877099	0.0	0.380849034984594	0.190424517492297	0.190424517492297	0.190424517492297	0.190424517492297	0.190424517492297	0.190424517492297	0.190424517492297	0.190424517492297	0.190424517492297	0.190424517492297	0.190424517492297	0.190424517492297	0.190424517492297	0.190424517492297	0.190424517492297	0.190424517492297	0.190424517492297	0.190424517492297	0.190424517492297	0.190424517492297	0.190424517492297	0.190424517492297	0.190424517492297	0.190424517492297	0.190424517492297	0.190424517492297	0.190424517492297	0.190424517492297	0.190424517492297
1.1680044702082981	1.10758405057394	1.1268111794455429	1.0064896786925102	0.899805877638659	1.0210336007086023	0.9477301860367006	0.9645253893058299	1.2642315016982142	1.0516064100192257	0.7598276647963631	0.8441312685539589	0.6286705266610128	0.9193051119471618	0.9288674004040101	0.7327253804974002	0.8252558635779221	0.9102541608200618	1.006021155299447	0.8751517626877172	1.0283440004855207	1.0716601351114907	1.1978772341473662	1.2462769221682626	1.107698735040936	1.0514283896936785	1.0937413297259855	1.0092196947422156	1.0014151044853092	1.0053173996137625	1.0053173996137625	1.0053173996137625	1.0053173996137625	1.0053173996137625	1.0053173996137625	1.0053173996137625	1.0053173996137625	1.0053173996137625	1.0053173996137625	1.0053173996137625	1.0053173996137625	1.0053173996137625	1.0053173996137625	1.0053173996137625	1.0053173996137625	1.0053173996137625	1.0053173996137625	1.0053173996137625	1.0053173996137625	1.0053173996137625
0.9882440906554241	0.8404387592511744	0.9757140435109231	0.9157357478958905	0.9129203404184261	0.8845450124622428	0.9248966767350537	0.9586247145333864	0.8121026951384491	0.9770657803948705	0.9650520798279094	0.8487785211305101	0.9087349919891706	1.027490279854797	0.8739060114254151	0.758949214260541	0.8766499418853896	0.8496671341511359	0.8896039931755141	0.872003683536677	0.811790258853613	0.917859331855246	1.0270441437002247	0.9574880217171111	1.0009918008575518	0.9243271710342366	0.859106353496699	0.7837365681695115	0.8109411234209292	1.0428200194911714	0.9735553276404805	0.9348073512331532	0.9500766633951694	0.8524600842491785	0.9619267893957406	0.9071934368224596	0.9071934368224596	0.9071934368224596	0.9071934368224596	0.9071934368224596	0.9071934368224596	0.9071934368224596	0.9071934368224596	0.9071934368224596	0.9071934368224596	0.9071934368224596	0.9071934368224596	0.9071934368224596	0.9071934368224596	0.9071934368224596
0.7254700182805228	0.7587229994960685	0.6899780927654159	0.7057318781627478	0.7950754121225082	0.665050375620207	0.7824300785705184	0.7114266975470648	0.7802581445055123	0.6876993032378085	0.7675812447366147	0.856596590280276	0.753195960920648	0.7721983064486039	0.8990806751072444	0.9015777187918786	0.9433891748427965	0.857230267948959	0.9213821113683189	0.9976284605351119	0.9155279571355689	0.876607866185576	1.0673651025005035	1.0468458651312704	0.9356842218318545	0.9290490750521989	1.074143052775205	1.161239830326786	1.0838358646589579	1.0514291760623886	0.9601999102855377	1.0541233885145453	0.8848847557604846	0.857000338750868	1.0092279999810905	0.8865626406765896	1.004273411878838	0.8674111424045384	0.9963753018936604	0.8384666663970934	0.917420984145377	0.917420984145377	0.917420984145377	0.917420984145377	0.917420984145377	0.917420984145377	0.917420984145377	0.917420984145377	0.917420984145377	0.917420984145377
0.9973640306639135	1.0322708676172103	0.9174144085727343	0.9764008696150828	0.8874068029714656	0.9168393583165418	0.8624744842519855	1.0544166393618408	0.9411667846083814	0.8814279905361971	0.7929744776019824	0.7999690003254223	0.8824355791947391	0.864191554038002	0.8945239946303929	1.116631807486967	1.0929028848100943	0.9876060780858711	0.8340146408234743	0.9911751538004249	0.7591169480533967	0.7859047651191816	0.9605237393166742	0.7470743486212916	0.7844604991212496	0.7657674238712706	0.7657674238712706	0.7657674238712706	0.7657674238712706	0.7657674238712706	0.7657674238712706	0.7657674238712706	0.7657674238712706	0.7657674238712706	0.7657674238712706	0.7657674238712706	0.7657674238712706	0.7657674238712706	0.7657674238712706	0.7657674238712706	0.7657674238712706	0.7657674238712706	0.7657674238712706	0.7657674238712706	0.7657674238712706	0.7657674238712706	0.7657674238712706	0.7657674238712706	0.7657674238712706	0.7657674238712706
1.148783648115509	1.1787767861641012	1.2473796726890993	1.2917636330608742	1.1455180861219245	1.0486590767895083	0.9884988750008884	1.0793554747720109	1.1545684891435286	1.0473158386276784	1.1134090760212052	1.0458702465724967	1.174330756406476	1.1238818547362885	0.9650408863046049	1.0760804740615615	0.9916846424426896	1.03232339071611	1.1778288018730343	1.101901882031059	0.9287380269782982	0.9311545781179787	1.1184186094468276	1.0056415191110197	1.1402917714155636	1.2463403148157983	1.0252483339943046	1.05316884590238	1.1235779316493861	1.2299976119298082	1.1363051467785819	1.1831513793541952	1.1831513793541952	1.1831513793541952	1.1831513793541952	1.1831513793541952	1.1831513793541952	1.1831513793541952	1.1831513793541952	1.1831513793541952	1.1831513793541952	1.1831513793541952	1.1831513793541952	1.1831513793541952	1.1831513793541952	1.1831513793541952	1.1831513793541952	1.1831513793541952	1.1831513793541952	1.1831513793541952
0.8637223629867028	0.9969140437369973	1.0594608201778506	0.6215260188008443	0.5455814537243533	0.5742065235067475	0.6098326292147961	1.1391654754516527	0.915669949586341	1.0819657433421	0.7206318550470181	0.892750544644377	0.5627841041643036	0.7329747732286499	0.4861740231680235	0.5713587853173607	0.9501869259877801	0.6457166645570458	0.8964675967854369	0.51383460033835	0.8725752449902378	0.6858919235518163	1.3576356371383436	1.598019971372809	0.279078750966345	0.4576876543231035	0.36838320264472424	0.36838320264472424	0.36838320264472424	0.36838320264472424	0.36838320264472424	0.36838320264472424	0.36838320264472424	0.36838320264472424	0.36838320264472424	0.36838320264472424	0.36838320264472424	0.36838320264472424	0.36838320264472424	0.36838320264472424	0.36838320264472424	0.36838320264472424	0.36838320264472424	0.36838320264472424	0.36838320264472424	0.36838320264472424	0.36838320264472424	0.36838320264472424	0.36838320264472424	0.36838320264472424
0.8701828361168993	0.913884773230959	0.92090050385743	0.7548432483960735	0.8909674940256439	0.9409801141827656	0.8607600291922516	0.8364284147730429	0.8603881042660628	0.9717923187063513	0.8450927403615043	0.9271336800752504	0.9827731359783967	0.7905077246800096	0.925927552185623	1.007409519905122	0.870404437463144	0.9638470555109442	0.8517397412734266	1.0397656130210469	0.9047502621549129	0.8794917716228312	0.9093498149583013	0.8944207932905661	0.8944207932905661	0.8944207932905661	0.8944207932905661	0.8944207932905661	0.8944207932905661	0.8944207932905661	0.8944207932905661	0.8944207932905661	0.8944207932905661	0.8944207932905661	0.8944207932905661	0.8944207932905661	0.8944207932905661	0.8944207932905661	0.8944207932905661	0.8944207932905661	0.8944207932905661	0.8944207932905661	0.8944207932905661	0.8944207932905661	0.8944207932905661	0.8944207932905661	0.8944207932905661	0.8944207932905661	0.8944207932905661	0.8944207932905661
0.47998081281091426	0.5301579491653999	0.5457532308136326	0.7636146354648891	0.7008504370741957	0.7871762609162715	0.7072256761953055	0.7200643081846569	0.5330368720682702	0.6620414218731316	0.5170364733876344	0.701726325531386	0.7311387511011193	0.8440738854975977	0.6806041166732253	0.6311408844307173	0.7865699903109931	0.6413217910397525	0.5772592798676176	0.6914860487925029	0.7957926789001056	0.8206739945190257	0.7435230665579897	0.5377960366411737	0.84459053815961	0.9606069445673513	0.8079605158467404	0.7342445150897092	0.6310395428193099	0.6389752928208181	0.8054712541538384	0.7222232734873282	0.7222232734873282	0.7222232734873282	0.7222232734873282	0.7222232734873282	0.7222232734873282	0.7222232734873282	0.7222232734873282	0.7222232734873282	0.7222232734873282	0.7222232734873282	0.7222232734873282	0.7222232734873282	0.7222232734873282	0.7222232734873282	0.7222232734873282	0.7222232734873282	0.7222232734873282	0.7222232734873282
0.334204805746505	0.5791681344061437	0.32969016190807504	0.5959611960319722	0.43246616572602214	0.490164221781554	0.548150179649657	0.17884942269464743	0.38502544933642235	0.5059750940750168	0.8864756970756532	0.5670660642014895	0.7477896598861961	0.38446837696479963	0.8602002295374858	0.6642765469842352	0.577326508862386	0.44419629059114984	0.3451495752513574	0.5503741315840608	0.6300365992415723	0.30232998073762296	0.6193679977902217	0.6870023658936344	0.23253878119620477	0.5614213545251997	0.3580410068612878	0.7099645323446456	0.4816592202007811	0.8919724144191404	0.4966215811758806	0.37384608812083986	0.6960726850790738	0.37242785402873085	0.9574447824955278	0.5977688897530216	0.394332244280601	0.8764430387599724	0.6353876415202867	0.6353876415202867	0.6353876415202867	0.6353876415202867	0.6353876415202867	0.6353876415202867	0.6353876415202867	0.6353876415202867	0.6353876415202867	0.6353876415202867	0.6353876415202867	0.6353876415202867
0.05281049193890265	0.1617568219781538	0.4549571470333344	0.14273894950353475	0.3571455092371885	0.20741995854706338	0.1304861569127334	0.1823495643602986	0.26111668978105645	0.15488226774120506	0.46284542438511345	0.26065932888329424	0.20375031455521228	0.3841276861285674	0.37079599213858133	0.4958597649771739	0.38626345344240165	0.6659683630164268	0.5086144454570516	0.7500802280429941	0.46289696102010003	0.3574232192687227	0.8318970880934405	0.5693429992788984	0.5880752149010899	0.4367493351434466	0.5496928371075748	0.3072093905942567	0.5427732752220129	0.6959012755572744	0.5937359690134143	0.5290528091056128	0.35217441722740644	0.6000523865130368	0.5308301714030002	0.7472201664171967	0.5929257582294982	0.6200888939343481	0.695092083967894	0.5625750073324864	0.41327940210791014	0.5039424489960243	0.28995060946752915	0.2789958358111016	0.2844732226393154	0.2844732226393154	0.2844732226393154	0.2844732226393154	0.2844732226393154	0.2844732226393154
0.22435073558743693	0.29055595131208045	0.13882189549497614	0.1545321781120357	0.1851889907084366	0.1686389266743852	0.21872462410688892	0.19766115718675167	0.2953155052504746	0.24763450851214336	0.23319990704773413	0.20241577592493418	0.36448849945527734	0.28401053795038395	0.17707770095252115	0.19483685207472906	0.1673969248056898	0.1284245078677374	0.08968168238632529	0.08837936674266826	0.2391632515349408	0.20268447523898087	0.32882262973736437	0.21084902064985742	0.2542259915445355	0.32938696225414016	0.16852828846254	0.15271319268698977	0.1862391823077696	0.2487164596084161	0.17824139874114228	0.17956954504082243	0.29998130180504057	0.2732645973867974	0.2234713497936323	0.33194994773963715	0.28048668937238186	0.3758967786298099	0.5700844323365649	0.6529320140252912	0.8250842821333315	1.048105225506393	1.1550300571367793	1.1134235129389534	1.1452234914284718	1.1293235021837127	1.1293235021837127	1.1293235021837127	1.1293235021837127	1.1293235021837127
1.0282131586191756	1.0052649103720483	1.104486712801129	1.1372348835592676	0.8035278719135921	1.1648008619647285	1.025061018997275	1.0947688154276953	0.9697031326440197	0.9723752412023061	1.2221324760214323	1.0453211426459237	0.993242358585118	1.1107886224699077	1.1238520370690332	1.264148701306772	1.0170108816635284	1.4921461982322544	1.3509458790228583	1.3084529808384335	1.1622552589723778	1.2474419718227234	1.1313077954110153	1.1431463770861972	1.2402606369733546	1.3619394212197324	1.3967284890939882	1.014376586425927	1.3891554512632447	1.1757133628325578	1.2505032441951702	1.1597338140826159	1.278975713577871	1.3123516129303872	1.2059300774207	1.0672449603644485	1.080635390118807	1.163603990891154	1.3093622534290728	1.2364831221601134	1.2364831221601134	1.2364831221601134	1.2364831221601134	1.2364831221601134	1.2364831221601134	1.2364831221601134	1.2364831221601134	1.2364831221601134	1.2364831221601134	1.2364831221601134
0.9003591034416981	0.9655175379144024	0.5129619760169727	1.373007752823498	0.5309050745258985	0.5687405534629965	0.7424796643606789	0.8195700794767165	0.7182552113164581	0.7689126453965873	0.7689126453965873	0.7689126453965873	0.7689126453965873	0.7689126453965873	0.7689126453965873	0.7689126453965873	0.7689126453965873	0.7689126453965873	0.7689126453965873	0.7689126453965873	0.7689126453965873	0.7689126453965873	0.7689126453965873	0.7689126453965873	0.7689126453965873	0.7689126453965873	0.7689126453965873	0.7689126453965873	0.7689126453965873	0.7689126453965873	0.7689126453965873	0.7689126453965873	0.7689126453965873	0.7689126453965873	0.7689126453965873	0.7689126453965873	0.7689126453965873	0.7689126453965873	0.7689126453965873	0.7689126453965873	0.7689126453965873	0.7689126453965873	0.7689126453965873	0.7689126453965873	0.7689126453965873	0.7689126453965873	0.7689126453965873	0.7689126453965873	0.7689126453965873	0.7689126453965873
0.053817961348600785	0.1299824756014726	0.0	0.0	0.06535038163758666	0.0001449599479966508	0.0	0.12398015147314037	0.014635156387173984	0.06520542168959001	0.12398015147314037	0.0	0.0	0.0	0.0032025490022424886	0.0	0.05862976983555371	0.06783464296612843	0.10613628949782762	0.17893172782091293	0.14253400865937027	0.14253400865937027	0.14253400865937027	0.14253400865937027	0.14253400865937027	0.14253400865937027	0.14253400865937027	0.14253400865937027	0.14253400865937027	0.14253400865937027	0.14253400865937027	0.14253400865937027	0.14253400865937027	0.14253400865937027	0.14253400865937027	0.14253400865937027	0.14253400865937027	0.14253400865937027	0.14253400865937027	0.14253400865937027	0.14253400865937027	0.14253400865937027	0.14253400865937027	0.14253400865937027	0.14253400865937027	0.14253400865937027	0.14253400865937027	0.14253400865937027	0.14253400865937027	0.14253400865937027
0.5815752959660155	0.8161180034912575	0.44057357928244634	0.4320623077131891	0.6855471281439992	0.5903921773461428	0.3063693184101619	0.3383244135907781	0.6577033891641816	0.5203278025748157	0.34880396413687037	0.6195367473155845	0.15537533735348408	0.31128498758048534	0.4498938568507446	0.33828410749711413	0.8703782851995591	0.38953136681787154	0.24208378037492861	1.0100105262777122	0.40560245915701626	0.6425395031763366	0.6095196026059286	0.3933437547638094	0.6351736415107639	0.6571344176281136	0.654508017434955	0.6979498390987648	0.6138118043722889	0.3439613351383516	0.7784565116982001	0.6410809302485879	0.709768720973394	0.709768720973394	0.709768720973394	0.709768720973394	0.709768720973394	0.709768720973394	0.709768720973394	0.709768720973394	0.709768720973394	0.709768720973394	0.709768720973394	0.709768720973394	0.709768720973394	0.709768720973394	0.709768720973394	0.709768720973394	0.709768720973394	0.709768720973394
1.0300220505645192	1.1263682879974053	0.8062726304895168	0.9406045439330963	1.0129960196590402	0.9201849195753854	1.0305652378641463	0.966381148624828	0.8988399858673519	0.9009875590186294	0.7838391585797043	0.9745512301155271	0.8785496206992913	0.7658702639776775	0.7268680797986286	1.0674001081095381	1.0416213272020567	1.0592412340145163	0.8827019354912896	0.9197901132573387	0.837147648722808	0.8311228693375928	0.7670386467272795	0.7990807580324362	0.7990807580324362	0.7990807580324362	0.7990807580324362	0.7990807580324362	0.7990807580324362	0.7990807580324362	0.7990807580324362	0.7990807580324362	0.7990807580324362	0.7990807580324362	0.7990807580324362	0.7990807580324362	0.7990807580324362	0.7990807580324362	0.7990807580324362	0.7990807580324362	0.7990807580324362	0.7990807580324362	0.7990807580324362	0.7990807580324362	0.7990807580324362	0.7990807580324362	0.7990807580324362	0.7990807580324362	0.7990807580324362	0.7990807580324362
1.0544393329360757	0.8137563296774756	0.9803719675588848	0.832422092031659	0.7673349944448985	0.9352286616129036	0.7063887052970038	0.6369018976013489	0.8466543366520809	0.49628251036545823	0.9386339349064851	0.7174582226359716	0.7174582226359716	0.7174582226359716	0.7174582226359716	0.7174582226359716	0.7174582226359716	0.7174582226359716	0.7174582226359716	0.7174582226359716	0.7174582226359716	0.7174582226359716	0.7174582226359716	0.7174582226359716	0.7174582226359716	0.7174582226359716	0.7174582226359716	0.7174582226359716	0.7174582226359716	0.7174582226359716	0.7174582226359716	0.7174582226359716	0.7174582226359716	0.7174582226359716	0.7174582226359716	0.7174582226359716	0.7174582226359716	0.7174582226359716	0.7174582226359716	0.7174582226359716	0.7174582226359716	0.7174582226359716	0.7174582226359716	0.7174582226359716	0.7174582226359716	0.7174582226359716	0.7174582226359716	0.7174582226359716	0.7174582226359716	0.7174582226359716
0.9001039630323041	0.9564777576621092	0.9042346179443348	0.8901219246405343	0.7717546764147146	0.7759958678712333	0.8493402660294663	0.8945273923075008	0.873959401522763	0.7207931646945028	0.8727562598063391	0.8575324123441957	0.6473138445252316	0.9289151247984421	0.769145961517251	1.1050193865695495	0.7409488055837804	0.7303140165626248	0.8935945993615958	0.8190034886978923	0.7943709758164498	0.8043609294832136	0.8791164284376973	0.9234585675840065	0.9841304143563695	0.8166428253228901	0.945210820526715	0.7238955127599559	0.8345531666433356	0.8345531666433356	0.8345531666433356	0.8345531666433356	0.8345531666433356	0.8345531666433356	0.8345531666433356	0.8345531666433356	0.8345531666433356	0.8345531666433356	0.8345531666433356	0.8345531666433356	0.8345531666433356	0.8345531666433356	0.8345531666433356	0.8345531666433356	0.8345531666433356	0.8345531666433356	0.8345531666433356	0.8345531666433356	0.8345531666433356	0.8345531666433356
0.24391773155965987	0.19689585571553517	0.4618867955345069	0.3569866379789111	0.3182660719875472	0.2219257254311744	0.28482063074889996	0.13499912372642917	0.2943293613082527	0.4106912841745177	0.2385333823519484	0.4105980397184172	0.30534259874050357	0.29421700720855287	0.28987293314492674	0.3687445477707992	0.2507227128885137	0.16360652167576764	0.27747348922931186	0.18896790244152348	0.19568611256061128	0.18212098147369155	0.19204816214611423	0.14290941203102772	0.15643422936234477	0.22470749628051015	0.043404960352843434	0.1554355703699291	0.31089285784599435	0.2511272709542574	0.21184313840369567	0.2710041453734749	0.24142364188858528	0.24142364188858528	0.24142364188858528	0.24142364188858528	0.24142364188858528	0.24142364188858528	0.24142364188858528	0.24142364188858528	0.24142364188858528	0.24142364188858528	0.24142364188858528	0.24142364188858528	0.24142364188858528	0.24142364188858528	0.24142364188858528	0.24142364188858528	0.24142364188858528	0.24142364188858528
0.36445528407258826	0.28213489781641105	0.3626648242415961	0.58950119205429	0.6579421357938597	0.5500024101715005	0.9042572766731952	0.6609233225132239	0.7938367496806936	0.6034989467832884	0.7578464753480808	0.5288078969053726	0.6504849035592698	0.8366328256495188	0.562165059421795	0.6630540180372358	0.781780378256569	0.6483627987945905	0.7232950535338661	0.641605526879683	0.5075438991489474	0.468115744081419	0.7004052474887525	0.8189738843303259	0.6233700156447171	0.6873106673235696	0.8205537844200542	0.7424321034255605	0.5904067020574241	0.8514471433225249	0.9252176531155011	0.4897739571356352	0.9040230080762108	0.7153327191689781	0.43770225143965014	0.5994866981188663	0.5185944747792582	0.5185944747792582	0.5185944747792582	0.5185944747792582	0.5185944747792582	0.5185944747792582	0.5185944747792582	0.5185944747792582	0.5185944747792582	0.5185944747792582	0.5185944747792582	0.5185944747792582	0.5185944747792582	0.5185944747792582
0.8870864419523037	0.831652842056106	0.8512753250356628	0.8169900781902549	0.7420817953766242	0.7575789675630155	0.830206135481486	0.799269702823383	0.8260686769699543	0.6978864921421118	0.7807672789212705	0.8039529335052887	0.8045522376366095	0.7538286969121709	0.8929627876302402	0.8772187036931631	0.9396517885071118	0.9065820772880235	0.7733345893356034	0.6567170109510413	0.8940762312191718	0.8263960739690329	0.7431655540300144	0.8187137819102782	0.7389022577032303	0.6602258267081014	0.8118336357301262	0.7597508702994974	0.829612415378128	0.9753311418819923	0.9147771999846843	0.9450541709333382	0.9450541709333382	0.9450541709333382	0.9450541709333382	0.9450541709333382	0.9450541709333382	0.9450541709333382	0.9450541709333382	0.9450541709333382	0.9450541709333382	0.9450541709333382	0.9450541709333382	0.9450541709333382	0.9450541709333382	0.9450541709333382	0.9450541709333382	0.9450541709333382	0.9450541709333382	0.9450541709333382
0.8581794809499709	0.882754974611433	0.5231404994902334	0.8783994602705094	0.6967915753671845	0.6016977601254994	0.6709578257918616	0.7986076745257009	0.5824286493648064	0.7847427934043133	0.6960628955547215	0.775109717997297	0.8483864748594283	0.930212201480081	0.7434438469779621	0.7251426895553962	0.9146104638651283	0.7393727662810399	0.5705032817925821	0.6246056423752745	0.790260184165307	0.5307143167418654	0.8248929244709405	0.5928333775314241	1.002632976343104	0.7699302307819159	0.8497865082717153	0.7015031382774574	0.699026743827801	0.6189378640273716	0.7096996649029037	0.8359399446085564	0.808959755637682	0.79256506460391	0.4597263858473175	0.743567364225598	0.670480142694419	0.7070237534600086	0.7070237534600086	0.7070237534600086	0.7070237534600086	0.7070237534600086	0.7070237534600086	0.7070237534600086	0.7070237534600086	0.7070237534600086	0.7070237534600086	0.7070237534600086	0.7070237534600086	0.7070237534600086
0.081864527257481	0.024097730615992203	0.02523773634448976	0.09746216133642738	0.07304257346087954	0.005456639797839409	0.0	0.0	0.30212422885172513	0.35480957378887645	0.0765286087262355	0.17626012555466253	0.12472406970235315	0.14032021424310798	0.1986241194635872	0.22147375112904877	0.30128806210877923	0.3455501279569605	0.4916994759094386	0.6037404578003391	0.42430154229625827	0.614957487572557	0.33818977518896265	0.6897344546899385	0.7237313265025163	0.19324804160542086	0.5960768683570491	0.42334197629103104	0.6216031442295953	0.3527202192785036	0.8040093064989219	0.9162359127481985	0.8601226096235602	0.8601226096235602	0.8601226096235602	0.8601226096235602	0.8601226096235602	0.8601226096235602	0.8601226096235602	0.8601226096235602	0.8601226096235602	0.8601226096235602	0.8601226096235602	0.8601226096235602	0.8601226096235602	0.8601226096235602	0.8601226096235602	0.8601226096235602	0.8601226096235602	0.8601226096235602
0.31082850666241624	0.463868241569882	0.8357424588870342	0.9903888329646529	0.5766065824630645	0.6387643963674876	0.5416993356133624	0.7208361596385499	0.8529086543183897	0.4619952195907341	0.7137261320218714	0.7900265568392246	0.6579681292997215	0.6001919029659899	0.5292123203384695	0.5050100714179733	0.7615744433451175	0.6289792983736272	0.4777403242533057	0.9142953847115506	0.4727588271977447	0.4491120685836664	0.5366181545400348	0.755342986003472	0.7047251502286781	0.643272811462406	0.6436246933225319	0.2826473429657608	0.7874307851141389	1.2319925142297323	0.39577295751840597	0.8138827358740691	0.8138827358740691	0.8138827358740691	0.8138827358740691	0.8138827358740691	0.8138827358740691	0.8138827358740691	0.8138827358740691	0.8138827358740691	0.8138827358740691	0.8138827358740691	0.8138827358740691	0.8138827358740691	0.8138827358740691	0.8138827358740691	0.8138827358740691	0.8138827358740691	0.8138827358740691	0.8138827358740691
0.41804428333212096	0.38466511974406564	0.3076592010960661	0.4626555907944805	0.5036971795195349	0.5752858881709667	0.7610095857250344	0.4774994656606904	0.5677962267735521	0.6701647758286889	0.4287591192656834	0.8053158047782236	0.6812839250464512	0.8546256714803073	0.6972401661594656	0.915064352567361	0.830722202834609	0.6981908017980907	0.922008583298267	0.7487501182521792	0.7812983458646869	0.8524621980122079	0.8448584264861119	0.9535348431218411	0.8262594897404287	0.6481087568697204	0.8774954896782352	0.6863459295972054	0.6666475114191286	0.7560198691709253	0.6620316150454295	0.8628916636497083	1.0605434597393293	0.7169908656537924	0.8087942508882817	0.8799617897113797	0.811575394698766	0.726031352894606	0.7423008716129291	0.8548555981485164	0.7985782348807228	0.7985782348807228	0.7985782348807228	0.7985782348807228	0.7985782348807228	0.7985782348807228	0.7985782348807228	0.7985782348807228	0.7985782348807228	0.7985782348807228
0.9527255533293901	0.694661160448832	0.59832058492852	0.8204904323335037	0.6781667316130444	0.7339942726140358	0.7421097884673495	0.6960602887327157	0.6200187627586201	0.6454390480136267	0.7762364808740473	0.9570572956966313	0.7457842197122665	0.9429002806693175	0.9450020441985764	1.0478688758215597	0.9011155577735672	0.9772612850024759	0.9428543324169989	0.9584189862636346	1.0499383190180682	0.883621655854063	0.9146406845927741	0.8097132426571095	0.9380112225950128	0.8716132725367925	1.0917552741219814	0.6601136260122952	0.6677419432139059	0.74823816032526	0.6748335260604498	0.7345937511233367	0.6919729107273153	0.7378654600403096	1.014361613393735	0.8761135367170224	0.8761135367170224	0.8761135367170224	0.8761135367170224	0.8761135367170224	0.8761135367170224	0.8761135367170224	0.8761135367170224	0.8761135367170224	0.8761135367170224	0.8761135367170224	0.8761135367170224	0.8761135367170224	0.8761135367170224	0.8761135367170224
0.8889318937748915	0.8513211398276542	0.9512052222022745	0.7547485213427595	0.7523493776813912	1.0266936746731679	0.6759095622746143	0.7528702362515624	0.6861882070422978	0.5200451917594935	0.7402284113169312	0.677268448034315	0.6132430460696499	0.8419500994506665	0.7814274562909218	0.7518008355378223	0.5635570386636904	0.4738081904274309	0.7081278789989671	0.6882170737958558	0.7048727663715006	0.7319556630592094	0.7097678092254114	0.5606599543209287	0.6453349607327661	0.37592237544446183	0.5579847427445478	0.6695058002718075	0.612943408170435	0.7499502172664809	0.6814468127184581	0.6814468127184581	0.6814468127184581	0.6814468127184581	0.6814468127184581	0.6814468127184581	0.6814468127184581	0.6814468127184581	0.6814468127184581	0.6814468127184581	0.6814468127184581	0.6814468127184581	0.6814468127184581	0.6814468127184581	0.6814468127184581	0.6814468127184581	0.6814468127184581	0.6814468127184581	0.6814468127184581	0.6814468127184581
1.1096072617750108	0.7994169683545722	0.6153365359693428	0.565190517534337	0.9267594143217689	0.5815924753289364	0.6699960087960213	0.858918957324135	0.5031273016367483	0.864798236554646	0.4558508523256201	0.4042633603224175	0.7581566459092871	0.43045601851511006	0.3231449899402905	0.3246685703925322	0.4862679054739964	0.3899304017365339	0.2528277799469351	0.831317597422095	0.5909892994559409	0.9999344953200667	0.5025435809016285	0.5660867579723237	0.6090448445522512	0.998802802093228	0.8608389541861892	0.6010693220596695	0.2211531995042338	0.6300143022350767	0.5888990938206932	0.5798662929222297	1.0663998064368263	0.5115971063697716	0.4813178383416819	0.49645747235572674	0.49645747235572674	0.49645747235572674	0.49645747235572674	0.49645747235572674	0.49645747235572674	0.49645747235572674	0.49645747235572674	0.49645747235572674	0.49645747235572674	0.49645747235572674	0.49645747235572674	0.49645747235572674	0.49645747235572674	0.49645747235572674
0.7040148774125804	0.7519885991806619	0.712232691017995	0.683604429225408	0.6983868031119455	0.7439133709431396	0.7129086482610357	0.8156877492798238	0.9936252907212147	0.9500949609799682	0.9131045527071319	1.0462462504997847	0.8245653900376604	0.8050972537181855	0.9685119557807322	0.8729685354105735	0.9003681916519862	0.9084558918763145	0.758218166121449	0.9192485724463311	0.8815695571575102	0.9412586850123823	0.9043272239438591	0.911574053522129	0.8766932262918322	0.8176983455594282	0.7865879108079054	0.8928356118846799	0.8576629411996672	1.052772541461748	0.8769703810313932	0.8310049621535993	0.7286027658906855	0.7996208335223758	0.5115577465008821	0.655589290011629	0.655589290011629	0.655589290011629	0.655589290011629	0.655589290011629	0.655589290011629	0.655589290011629	0.655589290011629	0.655589290011629	0.655589290011629	0.655589290011629	0.655589290011629	0.655589290011629	0.655589290011629	0.655589290011629
1.1638769105960698	1.123369997380695	1.1584296567421275	1.1496309926591846	1.1526015266469836	1.1181975993643913	1.1604713846132364	1.0621734952950397	1.1323203287595105	0.8850074257568964	1.1185337936954802	1.1967848320932764	1.2838641101456656	1.391178784106858	0.9018367437842713	1.0526272987471847	1.0725817674851401	1.0982445008948607	0.9872380428319983	1.0027561739119577	0.9656042195020967	0.9882060069773309	1.0079961534853303	0.9508629182497915	1.1103028528053414	1.0072023165723625	0.8725745948650979	0.908241048392361	0.9317449366428138	0.6838982877116512	0.8988599447446165	0.7913791162281338	0.7913791162281338	0.7913791162281338	0.7913791162281338	0.7913791162281338	0.7913791162281338	0.7913791162281338	0.7913791162281338	0.7913791162281338	0.7913791162281338	0.7913791162281338	0.7913791162281338	0.7913791162281338	0.7913791162281338	0.7913791162281338	0.7913791162281338	0.7913791162281338	0.7913791162281338	0.7913791162281338
1.0019120196039326	0.8351793272488478	0.733161530272193	0.7160241067576738	0.726723995193616	0.8707490930377307	0.8828638566690351	0.787936158756888	0.8991761634842008	0.8330361319843843	0.8440067527953767	0.9000986831542429	0.8092503345013364	0.9999639683889848	0.9660374285946396	0.8649751395168479	0.9272700766187392	0.8043168265318053	0.6318132828085821	0.8904111030870828	0.8428450660768606	0.8612847719847554	0.8606617434988763	0.856513836656419	0.8683378677090106	0.9034845944489153	0.7445952810635004	0.846578320670987	0.8646613566600497	0.7976005582075821	0.7608382869683487	0.7581639591967191	0.7595011230825339	0.7595011230825339	0.7595011230825339	0.7595011230825339	0.7595011230825339	0.7595011230825339	0.7595011230825339	0.7595011230825339	0.7595011230825339	0.7595011230825339	0.7595011230825339	0.7595011230825339	0.7595011230825339	0.7595011230825339	0.7595011230825339	0.7595011230825339	0.7595011230825339	0.7595011230825339
0.7720766514028544	0.5637060387962665	0.646980203816435	0.5882302325085148	0.8045748708978699	0.664396732553258	0.6269047757246811	0.7421460618812463	0.5844985219291365	0.64300407173324	0.7136454021125715	0.825719985094345	0.8128426266937304	0.705149105307169	0.7729422367315035	0.7557230298765758	0.8142560948938115	0.8072956243174235	0.6949693395635935	0.574812746679059	0.6303449719696909	0.742543623714385	0.7718318195417287	0.6524930736739518	0.8109239316329859	0.6825087493475807	0.7797429428314011	0.7311258460894908	0.7311258460894908	0.7311258460894908	0.7311258460894908	0.7311258460894908	0.7311258460894908	0.7311258460894908	0.7311258460894908	0.7311258460894908	0.7311258460894908	0.7311258460894908	0.7311258460894908	0.7311258460894908	0.7311258460894908	0.7311258460894908	0.7311258460894908	0.7311258460894908	0.7311258460894908	0.7311258460894908	0.7311258460894908	0.7311258460894908	0.7311258460894908	0.7311258460894908
0.8071231164754015	0.9984447522314468	1.0262474234600931	1.0368161223588381	1.0173095601194775	1.0145867900072514	1.0965006923636749	1.1289191260046099	1.1577248201788506	1.1162261575530648	1.0895457622428606	1.0714582607969718	1.0682946674840192	0.9119415137803414	0.9464991261849877	0.8530020208250035	0.9742416808421783	1.0058543184476063	0.9640980185298095	1.032113257790044	0.9842137008582269	1.1063087547814279	1.164463530453149	0.9654911463665968	0.9545970543913804	0.9965655830564701	1.0348721649561097	1.0560340272269297	1.120902477066605	0.9284854941293431	0.8716084481065653	1.0406615468379392	0.7847997506339374	0.9489676259839304	0.9938311991213215	0.8827256765074885	0.9843743654458782	0.8094830604046633	1.0339688595561056	1.0172868168490938	0.9612765421390728	0.9719755367526587	0.9477689296213802	0.9649513835977694	0.9237381872204048	0.9449345887161499	1.0056502551120141	0.9752924219140819	0.9752924219140819	0.9752924219140819
0.30249903910974185	0.7300095819808475	0.07303055729008567	0.182502395582325	0.182502395582325	0.0408712395161439	0.18290722164622764	0.0	0.0	0.40506637855298866	0.0	0.1416311560661811	0.16373390911117	0.0	0.5475071867469751	0.5066359472308312	0.002005944232959754	0.30536506517735107	0.38336845157190236	0.34623630469349503	0.6165258555711411	0.18944013079289698	0.5218009650652481	0.25553295287241073	0.383773277635805	0.6600978545575952	0.704303360647573	0.8799478340737806	0.6614089819851682	1.7628764531393692	1.103958052937482	1.5171938382380155	0.8394814206215394	1.1783376294297774	1.1783376294297774	1.1783376294297774	1.1783376294297774	1.1783376294297774	1.1783376294297774	1.1783376294297774	1.1783376294297774	1.1783376294297774	1.1783376294297774	1.1783376294297774	1.1783376294297774	1.1783376294297774	1.1783376294297774	1.1783376294297774	1.1783376294297774	1.1783376294297774
0.2168084009325635	0.3352487149147615	0.0	0.0	0.0	0.0	0.0	0.0	0.46865892569930834	0.3352487149147615	0.670497429829523	0.0	0.41032734871044674	0.9712692769186702	0.30077184708914717	0.28105202461655204	0.0	1.3102028214168717	1.2068410015527513	0.7332574837235725	1.3627274190806977	1.6004212934563744	0.3345050675930136	0.7295726541401324	0.3359923622365093	0.35167785290216425	1.4361721452317044	1.1933530458270407	1.5667123986769806	1.9762717743412068	1.3582746135706243	0.6712410771512708	1.0147578453609474	1.0147578453609474	1.0147578453609474	1.0147578453609474	1.0147578453609474	1.0147578453609474	1.0147578453609474	1.0147578453609474	1.0147578453609474	1.0147578453609474	1.0147578453609474	1.0147578453609474	1.0147578453609474	1.0147578453609474	1.0147578453609474	1.0147578453609474	1.0147578453609474	1.0147578453609474
0.43123339964755836	0.382527747536586	0.43911454431782376	0.3856218218589344	0.35268040237451176	0.5475961491773375	0.34017989888516764	0.456916027627657	0.44037201741252163	0.3751750606201562	0.5109794516063163	0.3581234991612084	0.34978463499659934	0.4854977567138888	0.4819148066119047	0.44699394708595824	0.4549439401646742	0.4518069227069923	0.5039730990861794	0.34932904659585123	0.4376951470374134	0.39351209681663235	0.39351209681663235	0.39351209681663235	0.39351209681663235	0.39351209681663235	0.39351209681663235	0.39351209681663235	0.39351209681663235	0.39351209681663235	0.39351209681663235	0.39351209681663235	0.39351209681663235	0.39351209681663235	0.39351209681663235	0.39351209681663235	0.39351209681663235	0.39351209681663235	0.39351209681663235	0.39351209681663235	0.39351209681663235	0.39351209681663235	0.39351209681663235	0.39351209681663235	0.39351209681663235	0.39351209681663235	0.39351209681663235	0.39351209681663235	0.39351209681663235	0.39351209681663235
0.5215489831158929	0.520055887282368	0.569350909867626	0.5419426935803987	0.5242074497498002	0.41983431521704057	0.4937252998710759	0.5054001688321014	0.5768715913569976	0.5466826528518133	0.56099003536548	0.4638934885873102	0.5057900983757614	0.49300078559785776	0.43472405195484165	0.4331041210761719	0.4362206233604833	0.558040338672882	0.5043435773868528	0.5091133746115108	0.3947075361336119	0.44582534490037334	0.42026644051699263	0.42026644051699263	0.42026644051699263	0.42026644051699263	0.42026644051699263	0.42026644051699263	0.42026644051699263	0.42026644051699263	0.42026644051699263	0.42026644051699263	0.42026644051699263	0.42026644051699263	0.42026644051699263	0.42026644051699263	0.42026644051699263	0.42026644051699263	0.42026644051699263	0.42026644051699263	0.42026644051699263	0.42026644051699263	0.42026644051699263	0.42026644051699263	0.42026644051699263	0.42026644051699263	0.42026644051699263	0.42026644051699263	0.42026644051699263	0.42026644051699263
0.6065799555005235	0.5878078537350394	0.6251890188273044	0.696697985508443	0.6691443899909758	0.657487488077994	0.5399188219804224	0.6409927668291584	0.5234692466023816	0.6612396264424605	0.5691713028083248	0.5737944419594859	0.5449330522111615	0.6279111999105383	0.5564734062391493	0.7414147955419078	0.6156072569649815	0.5857590344764158	0.6025045100890982	0.5106263826449742	0.5615152199956595	0.5317932242305309	0.5466542221130952	0.5466542221130952	0.5466542221130952	0.5466542221130952	0.5466542221130952	0.5466542221130952	0.5466542221130952	0.5466542221130952	0.5466542221130952	0.5466542221130952	0.5466542221130952	0.5466542221130952	0.5466542221130952	0.5466542221130952	0.5466542221130952	0.5466542221130952	0.5466542221130952	0.5466542221130952	0.5466542221130952	0.5466542221130952	0.5466542221130952	0.5466542221130952	0.5466542221130952	0.5466542221130952	0.5466542221130952	0.5466542221130952	0.5466542221130952	0.5466542221130952
0.561005315244745	0.6618626493836116	0.6131021494789768	0.5579929267035071	0.5327094917684965	0.5326255566724866	0.5782049580960572	0.5385910993917655	0.5595964023137925	0.5547947032177385	0.6232307198005633	0.5087188312984527	0.5677833425990846	0.6090541098607498	0.6267117480242259	0.6046433546356281	0.5536541816691879	0.545320038034494	0.5066461340028642	0.525983086018679	0.525983086018679	0.525983086018679	0.525983086018679	0.525983086018679	0.525983086018679	0.525983086018679	0.525983086018679	0.525983086018679	0.525983086018679	0.525983086018679	0.525983086018679	0.525983086018679	0.525983086018679	0.525983086018679	0.525983086018679	0.525983086018679	0.525983086018679	0.525983086018679	0.525983086018679	0.525983086018679	0.525983086018679	0.525983086018679	0.525983086018679	0.525983086018679	0.525983086018679	0.525983086018679	0.525983086018679	0.525983086018679	0.525983086018679	0.525983086018679
[truncated: 6 more columns]
