# Supplementary material for: Neuronal tuning aligns dynamically with object and texture manifolds across the visual hierarchy
Source: Nat Neurosci. 2026 Mar 10;29(4):864–75. doi: 10.1038/s41593-026-02207-1 (PMC13061647; doi:10.1038/s41593-026-02207-1)
Supplement: Supplementary file 10 — Attribution data for time windows 5, 10, 20, 25 and 50 ms, for panel b. Time window specific evolution trajectory of time windows 10, 20, 25 and 50 ms, for panel c. [file 41593_2026_2207_MOESM10_ESM.zip › ExtendedFig4_Source_data/FigureExtended4C_src_normresp_wdw_160-180_DeePSim_mean.csv]

0	1	2	3	4	5	6	7	8	9	10	11	12	13	14	15	16	17	18	19	20	21	22	23	24	25	26	27	28	29	30	31	32	33	34	35	36	37	38	39	40	41	42	43	44	45	46	47	48	49
0.5249660272948157	0.6035616896162922	0.6025587264367083	0.5618925028093276	0.6219749772218478	0.621937530641802	0.5254617263631518	0.6342127418783013	0.6385088019665052	0.6198545451140189	0.6348687479207827	0.5873366230756172	0.5438512996603216	0.4720426036924256	0.5619938059004091	0.5594204168921086	0.6386481901030683	0.6405822449121191	0.7472760343181771	0.5920256062567417	0.5422424772677849	0.6857441681328548	0.671707766416679	0.5794442883782417	0.6485629705204567	0.6208049790279059	0.6055513946784904	0.6242653892306673	0.6691357111870967	0.6313670669629087	0.6150018057674158	0.6318270691848658	0.6675483152227659	0.7859580044177233	0.7066682220839313	0.7024933999022887	0.8081393362100435	0.5636840206074317	0.6128852780038735	0.6556742758941262	0.6652825474523762	0.655601013488938	0.7027227113875115	0.6645781154947935	0.5676642343069189	0.6482725807199106	0.6924058251927674	0.670339202956339	0.670339202956339	0.670339202956339
0.7859878193470612	0.7470107741813461	0.6491522330238215	0.8587886563907972	0.7840139130940523	0.7679736193367568	0.6691123873921245	0.8257797223310431	0.7589029238695999	0.8367891966633806	0.7909373896968824	0.8987838537489479	0.8627717502357619	0.9375510418790914	0.8843439598838546	0.8461474447458733	0.891435999464092	0.9097042750363156	0.8119777617029216	0.690107755798611	0.8940343748160745	0.8752692503640535	0.7842802830955706	0.8621734740246099	0.8099021917972559	0.9281256096743133	0.8347663746357631	0.7907312459825072	0.8560380850864472	0.7755968057905895	0.8147793915651944	0.8969156948830141	0.9885438585557724	0.8245199039420169	0.9405097147377046	0.8825148093398607	0.8825148093398607	0.8825148093398607	0.8825148093398607	0.8825148093398607	0.8825148093398607	0.8825148093398607	0.8825148093398607	0.8825148093398607	0.8825148093398607	0.8825148093398607	0.8825148093398607	0.8825148093398607	0.8825148093398607	0.8825148093398607
0.3534563373015262	0.3512850290738251	0.20711497565531456	0.2981483539741362	0.33201115982910284	0.3275867435280483	0.3572611958815824	0.3219512900754515	0.2982333179223785	0.34896664559122065	0.4244313754521255	0.44837715823143387	0.5636804308977369	0.4091461855170738	0.43625011389783935	0.4539287767701145	0.7206963669109011	0.6325252753340774	0.5812719316218643	0.48432165579569747	0.6162262184796191	0.7556841213915377	0.5538277094086957	0.8114003653222173	0.81121599837825	0.6652970013165176	0.7808738101336223	0.7892291291474383	0.7954934718289939	1.0313088790671525	0.8739937529865248	0.6880952139420818	0.6002662546883646	0.6441807343152233	0.6441807343152233	0.6441807343152233	0.6441807343152233	0.6441807343152233	0.6441807343152233	0.6441807343152233	0.6441807343152233	0.6441807343152233	0.6441807343152233	0.6441807343152233	0.6441807343152233	0.6441807343152233	0.6441807343152233	0.6441807343152233	0.6441807343152233	0.6441807343152233
0.7480086916034218	0.5939650846226794	0.652120343080145	0.6178335913354688	0.6777003100258154	0.7253574615937742	0.5955732353296845	0.7406543443528302	0.6259924400843722	0.64676771460662	0.6311576796239423	0.6616777061794122	0.7036237669538111	0.612869745760596	0.653532338283693	0.6883370420007924	0.665748485276741	0.5934731794951544	0.7571908680493195	0.6828635380206818	0.634864615768702	0.6655425230639578	0.7053395747801801	0.6646361821035353	0.7416927738773615	0.7898492216014998	0.8005783576608362	0.7390370138149557	0.7491888037122502	0.7961470539518126	0.610883402621726	0.6585211011152553	0.6964240903285605	0.6573585776262391	0.6709930636303556	0.6843372075373161	0.7881966371868666	0.6788954704946392	0.7335460538407528	0.7335460538407528	0.7335460538407528	0.7335460538407528	0.7335460538407528	0.7335460538407528	0.7335460538407528	0.7335460538407528	0.7335460538407528	0.7335460538407528	0.7335460538407528	0.7335460538407528
0.5158499303205774	0.5410761241625722	0.49680370964546905	0.512836442576802	0.5478696331478069	0.6298310131529237	0.6379105934908925	0.559728216701976	0.5789156890610543	0.560622027275599	0.548922819675182	0.5510320163122725	0.6143095896722605	0.6301127675807169	0.7256789903632359	0.6826320172172402	0.7611429489665863	0.7597267361563226	0.9180274996605604	0.7898325046214303	0.9200961057794739	0.8567177794349397	0.8431417686770486	1.1012340464811445	0.9869744982871312	0.7834262268620922	0.7755246205334335	0.9524755008040373	1.1252577740746896	0.981129959348753	1.0531938667117213	1.0531938667117213	1.0531938667117213	1.0531938667117213	1.0531938667117213	1.0531938667117213	1.0531938667117213	1.0531938667117213	1.0531938667117213	1.0531938667117213	1.0531938667117213	1.0531938667117213	1.0531938667117213	1.0531938667117213	1.0531938667117213	1.0531938667117213	1.0531938667117213	1.0531938667117213	1.0531938667117213	1.0531938667117213
0.9115400359643351	0.5895091010112734	0.932889590988037	0.811838774489867	0.7034231940671313	0.8734885242521025	0.7512893240827881	0.8637049875428671	1.0623299352395799	1.129172844762334	0.9610160719794374	0.7682072451757122	0.7910075681690412	0.8773852992526351	0.768501744650862	1.0084439238997962	0.9360713358815264	0.8278612604373838	1.0028521100730372	0.886155429813279	1.029264412848805	0.8243094207394532	0.7394875946670885	0.7934833184173408	0.9823217324210981	0.8228657928117369	0.8267206753504133	0.785135862766267	0.7979258733950584	0.7021225545864904	0.8322657959510242	1.010826406266555	0.7862759156510677	0.9588359060070067	1.0032728994672013	0.8944327668317948	0.8447946828834517	0.9229344795290452	1.0761371032934477	0.7734996296954552	0.9248183664944514	0.9248183664944514	0.9248183664944514	0.9248183664944514	0.9248183664944514	0.9248183664944514	0.9248183664944514	0.9248183664944514	0.9248183664944514	0.9248183664944514
0.9066661524407269	0.6360626869968266	0.7048098248652493	0.7869634813169438	0.7684134139003509	0.8365089615823218	0.7269090545933028	0.82578783826973	0.8803515956448846	0.6471970999103303	0.5290022152318112	1.0038994667119583	0.4584072616972698	0.6002627328785576	0.5127744016383731	0.6708981259362798	0.6242950854668582	0.734979413015352	0.702092696557824	0.5916133882762908	0.5081567987512194	0.7737842094120654	0.5841210165870245	0.5664705991857877	0.8830541709477108	0.813255057291907	0.8481546141198089	0.8481546141198089	0.8481546141198089	0.8481546141198089	0.8481546141198089	0.8481546141198089	0.8481546141198089	0.8481546141198089	0.8481546141198089	0.8481546141198089	0.8481546141198089	0.8481546141198089	0.8481546141198089	0.8481546141198089	0.8481546141198089	0.8481546141198089	0.8481546141198089	0.8481546141198089	0.8481546141198089	0.8481546141198089	0.8481546141198089	0.8481546141198089	0.8481546141198089	0.8481546141198089
0.8022403614161666	0.6807516130218317	0.6350516013362922	0.6700307367090583	0.6601674940689138	0.7005979073966371	0.6767370680358794	0.6670057494045315	0.773330174137926	0.7780267137472143	0.7758337490614132	0.7778067516520197	0.7491163765508346	0.6994446081644113	0.724943843113879	0.6987349144740264	0.7960565405611505	0.6904979872990229	0.7499419009890054	0.7952939172536017	0.912503404383174	0.9174033119916188	0.8828192439738441	0.8368081263800224	0.7826611200991126	0.7756615096084272	0.8157453837541891	0.7957034466813083	0.7957034466813083	0.7957034466813083	0.7957034466813083	0.7957034466813083	0.7957034466813083	0.7957034466813083	0.7957034466813083	0.7957034466813083	0.7957034466813083	0.7957034466813083	0.7957034466813083	0.7957034466813083	0.7957034466813083	0.7957034466813083	0.7957034466813083	0.7957034466813083	0.7957034466813083	0.7957034466813083	0.7957034466813083	0.7957034466813083	0.7957034466813083	0.7957034466813083
0.35753588289371413	0.4630337531325692	0.45272027586753255	0.4111137136210817	0.5885533164947848	0.5147857735830013	0.47654417083126765	0.5431284754232351	0.45925869325340213	0.5248910312247953	0.5445506766268665	0.5431277323257273	0.48047519615884693	0.548510680729418	0.509815065341585	0.536865946403276	0.5304606928747433	0.5951032573596596	0.6415241858791434	0.6189816936048611	0.5909534440217873	0.6659407926735034	0.5373062800329416	0.6384920446093487	0.6508877272062696	0.7274753852918436	0.6660284194895334	0.6163266179883136	0.6906231786486031	0.6876772179381591	0.6977011690102354	0.8154967398799869	0.5913122406823093	0.7155858190814451	0.6534490298818773	0.6534490298818773	0.6534490298818773	0.6534490298818773	0.6534490298818773	0.6534490298818773	0.6534490298818773	0.6534490298818773	0.6534490298818773	0.6534490298818773	0.6534490298818773	0.6534490298818773	0.6534490298818773	0.6534490298818773	0.6534490298818773	0.6534490298818773
0.6741907640052583	0.8530290117810257	0.7701040865597121	0.7916298474799603	0.925854579062327	1.0825599730244817	1.057432945403574	0.8793755023398422	0.9288747980339048	0.924502708248244	1.07385715604694	0.9622750132122656	0.8919502414592104	1.0578877936711633	0.8815644484046762	0.9500636085956586	0.9669122073797483	0.9376101073719254	0.8214056028019335	1.202118474435119	0.9318693229170902	1.0767576064722697	1.054882230909295	1.036130523943838	1.02677773243777	0.8289839409705178	1.1651305308735584	1.1584681485512207	1.1430993464907615	0.9718932459572902	0.7891023309243177	0.919643925485399	1.0821862921719094	1.000915108828654	1.000915108828654	1.000915108828654	1.000915108828654	1.000915108828654	1.000915108828654	1.000915108828654	1.000915108828654	1.000915108828654	1.000915108828654	1.000915108828654	1.000915108828654	1.000915108828654	1.000915108828654	1.000915108828654	1.000915108828654	1.000915108828654
0.6616433416306547	0.4890547334172317	0.6287658456061246	0.6484165169398433	0.7042206180864056	0.6240340404968053	0.6543281322732178	0.5785099319565247	0.6139524733217746	0.5936395557579599	0.4891472691364697	0.6798708798424979	0.6194946582047888	0.6296851355517915	0.6908064553654932	0.5809918900958987	0.5473300840618613	0.5455741119974332	0.540764808586172	0.773872379440881	0.6364215058702629	0.5845395166666455	0.6678849197284149	0.5805599163889594	0.7010677344058769	0.6239308593592366	0.5419633776424226	0.6858459403507405	0.6642049289855424	0.5643177848568556	0.6378443423222705	0.6010810635895631	0.6010810635895631	0.6010810635895631	0.6010810635895631	0.6010810635895631	0.6010810635895631	0.6010810635895631	0.6010810635895631	0.6010810635895631	0.6010810635895631	0.6010810635895631	0.6010810635895631	0.6010810635895631	0.6010810635895631	0.6010810635895631	0.6010810635895631	0.6010810635895631	0.6010810635895631	0.6010810635895631
0.3480555781021388	0.3922387792845166	0.42719437743609795	0.4227911083428386	0.38785696225268057	0.4542633424488372	0.382608553150444	0.39056093015089166	0.5516034721383475	0.42851316765216696	0.4251972607139288	0.46823833459308806	0.5239520192700434	0.6152527086234625	0.618724901030226	0.6412094337575317	0.7083778581517777	0.705512074228229	0.6924232317782189	0.7013648331894681	0.7788887953405816	0.703701263614139	0.760480315218335	0.7576472623136468	0.8015900622497885	0.8358246979997312	0.780536783587937	0.8691089505129771	0.8744907848332761	0.9099648191597504	0.8903757884132988	0.9001703037865245	0.9001703037865245	0.9001703037865245	0.9001703037865245	0.9001703037865245	0.9001703037865245	0.9001703037865245	0.9001703037865245	0.9001703037865245	0.9001703037865245	0.9001703037865245	0.9001703037865245	0.9001703037865245	0.9001703037865245	0.9001703037865245	0.9001703037865245	0.9001703037865245	0.9001703037865245	0.9001703037865245
0.7505666998960422	0.8022422640852994	0.7218300192502267	0.7151641750586473	0.7738860534743743	0.846687746359531	0.8880217072183778	0.7578096277387323	0.697427206547908	0.7353632388127148	0.8758161599977228	0.9426348049879507	0.8609279575851719	0.7934967843654122	0.8477330776032508	0.8853229529181511	0.8794617188806245	0.8059152924077876	0.7888137816008923	0.9531559561742007	0.8110293767018583	0.8988392292075928	0.8875013345587065	0.8118672465029743	0.8240072629929416	0.8446879684689617	0.7704066766922104	0.6935851289091244	0.8081217025797139	0.7988270049179009	0.8012478244103568	0.8000374146641289	0.8000374146641289	0.8000374146641289	0.8000374146641289	0.8000374146641289	0.8000374146641289	0.8000374146641289	0.8000374146641289	0.8000374146641289	0.8000374146641289	0.8000374146641289	0.8000374146641289	0.8000374146641289	0.8000374146641289	0.8000374146641289	0.8000374146641289	0.8000374146641289	0.8000374146641289	0.8000374146641289
0.6591079300054639	0.6128060880836431	0.6326124221093816	0.6862738698778938	0.6683363541746341	0.5507186385091601	0.639308839294674	0.5935179945983784	0.773321891584512	0.5491112917045797	0.7502845969914474	0.6502922826725757	0.7086636180427391	0.6214633419557383	0.6848880568499589	0.6595655673220726	0.5449300695300338	0.7928013617424985	0.7091866337586191	0.6407793086783132	0.565657587848334	0.6900677717269766	0.816853929914039	0.7049493405656764	0.6959878484760524	0.6585878196350068	0.7393470986711743	0.6202069232686814	0.605706379253057	0.6716098196710051	0.7022905763913417	0.6956836152208312	0.6989870958060865	0.6989870958060865	0.6989870958060865	0.6989870958060865	0.6989870958060865	0.6989870958060865	0.6989870958060865	0.6989870958060865	0.6989870958060865	0.6989870958060865	0.6989870958060865	0.6989870958060865	0.6989870958060865	0.6989870958060865	0.6989870958060865	0.6989870958060865	0.6989870958060865	0.6989870958060865
0.4396116753722708	0.5345724359260887	0.4695711925570141	0.42707583111721875	0.4802616915865575	0.5248672667236854	0.5199934018268457	0.4841498246793657	0.37907747489019705	0.5486056679008724	0.5006277943121994	0.47847345485728093	0.5367198333018447	0.4234839292592087	0.4547295887137686	0.7094095467574458	0.4980005894344737	0.46157216593737055	0.6043473033756471	0.482542547823407	0.66313132750764	0.5845183558564508	0.6322443692138856	0.5997556535067333	0.5899171745251951	0.585401556546505	0.5009324686327915	0.6176326360860596	0.6767571445768026	0.5769985382126507	0.6268778413947266	0.6268778413947266	0.6268778413947266	0.6268778413947266	0.6268778413947266	0.6268778413947266	0.6268778413947266	0.6268778413947266	0.6268778413947266	0.6268778413947266	0.6268778413947266	0.6268778413947266	0.6268778413947266	0.6268778413947266	0.6268778413947266	0.6268778413947266	0.6268778413947266	0.6268778413947266	0.6268778413947266	0.6268778413947266
0.5929211714052884	0.510828641444832	0.4340224980844137	0.4876232790347686	0.5583888312762132	0.4733558422403612	0.4523186653919112	0.43270326169070567	0.48115780308547057	0.3800152544508166	0.4068685688676043	0.4593601794096878	0.433641249753069	0.4568793326617675	0.35123957181177384	0.4985436541660896	0.5052213357614725	0.4237927150297434	0.3756053984280571	0.4446657505577607	0.3814499661532877	0.4319009211212038	0.3624623928150499	0.3971816569681268	0.3971816569681268	0.3971816569681268	0.3971816569681268	0.3971816569681268	0.3971816569681268	0.3971816569681268	0.3971816569681268	0.3971816569681268	0.3971816569681268	0.3971816569681268	0.3971816569681268	0.3971816569681268	0.3971816569681268	0.3971816569681268	0.3971816569681268	0.3971816569681268	0.3971816569681268	0.3971816569681268	0.3971816569681268	0.3971816569681268	0.3971816569681268	0.3971816569681268	0.3971816569681268	0.3971816569681268	0.3971816569681268	0.3971816569681268
0.586905679927589	0.5762857155041239	0.4867593627172653	0.47615626902347163	0.518742934259689	0.4758332913288975	0.4632214754350132	0.517712155747839	0.41499634705650384	0.40563885613894407	0.49932234990488444	0.5246209740280064	0.4569740936222649	0.4839097004029267	0.5881134108809266	0.5451001097005338	0.5811329401181409	0.5466554154214821	0.5568328936134574	0.5939622097145884	0.517361401070583	0.6673277859721465	0.6386496996031562	0.6529887427876514	0.6529887427876514	0.6529887427876514	0.6529887427876514	0.6529887427876514	0.6529887427876514	0.6529887427876514	0.6529887427876514	0.6529887427876514	0.6529887427876514	0.6529887427876514	0.6529887427876514	0.6529887427876514	0.6529887427876514	0.6529887427876514	0.6529887427876514	0.6529887427876514	0.6529887427876514	0.6529887427876514	0.6529887427876514	0.6529887427876514	0.6529887427876514	0.6529887427876514	0.6529887427876514	0.6529887427876514	0.6529887427876514	0.6529887427876514
0.8222511325749442	0.5163021402986688	0.6135189541508624	0.6231887560906538	0.7023158746392062	0.5911410586210467	0.6987841935419837	0.5328190374826656	0.8764713548613444	0.6639398378383291	0.4013614077608	0.6044597935884226	0.7111282650432332	0.6611354347549637	0.9889835098107174	0.6344339104245296	0.7853677674060142	0.7850170363467148	0.9365985222683012	0.611123697885938	0.5859192024739731	0.7186049921664807	0.7530352256426438	0.796729691730435	0.7755893306982256	0.7632462457664053	0.8648176323399981	0.6544631429777668	0.9515588005242366	0.6003574686089214	0.7759581345665789	0.7759581345665789	0.7759581345665789	0.7759581345665789	0.7759581345665789	0.7759581345665789	0.7759581345665789	0.7759581345665789	0.7759581345665789	0.7759581345665789	0.7759581345665789	0.7759581345665789	0.7759581345665789	0.7759581345665789	0.7759581345665789	0.7759581345665789	0.7759581345665789	0.7759581345665789	0.7759581345665789	0.7759581345665789
0.5746878891779517	0.5113185320619382	0.6205086678085365	0.5968944677266884	0.6117610429093404	0.5149169469863357	0.416177223616891	0.5089183797334662	0.39924712461096173	0.5018130789257088	0.5577472104250664	0.35271896400760355	0.625982908533034	0.5824696683288569	0.5465126478704787	0.6495200998760272	0.5140394138928234	0.7027753095925809	0.7134510407256655	0.9246893363911851	0.7077675902500516	0.5938478676654029	0.8184326804065599	0.6776771463723593	0.7963764865855202	0.7723168258454693	0.7732230462445914	0.8201569316031216	0.5705908290926941	0.565354942841637	0.5997704846683095	0.6928042575276572	0.6462873710979833	0.6462873710979833	0.6462873710979833	0.6462873710979833	0.6462873710979833	0.6462873710979833	0.6462873710979833	0.6462873710979833	0.6462873710979833	0.6462873710979833	0.6462873710979833	0.6462873710979833	0.6462873710979833	0.6462873710979833	0.6462873710979833	0.6462873710979833	0.6462873710979833	0.6462873710979833
0.6833463457026135	0.6441638408582062	0.6648366986043691	0.571693356827639	0.7764845410367238	0.6554744321943823	0.5518214121361992	0.6063547368231751	0.6830261426841923	0.6136363145813629	0.53210411063706	0.7469670782458102	0.6111047069580888	0.7504332429230794	0.7948711711097327	0.7044362710334245	0.6972353660228291	0.5655444950953723	0.7603520523275414	0.7716791162798897	0.8580771673994247	0.7011281077628885	0.8439966003377447	0.7563436115800162	0.7835522128630982	0.6886144244375021	0.7136757270563433	0.8333643880965612	0.7457980926705932	0.8799471869439126	0.8155636041353972	0.9191156128111341	0.908232037669746	0.7827925291854378	0.8326368406037459	0.8077146848945918	0.8077146848945918	0.8077146848945918	0.8077146848945918	0.8077146848945918	0.8077146848945918	0.8077146848945918	0.8077146848945918	0.8077146848945918	0.8077146848945918	0.8077146848945918	0.8077146848945918	0.8077146848945918	0.8077146848945918	0.8077146848945918
0.4747048585925631	0.43260311751411484	0.445403865024662	0.5002496912242856	0.5038489100041477	0.5602292892545115	0.5560566201881312	0.5886087758722075	0.5340877948250843	0.5655196036733618	0.6775575801553385	0.8227681270218424	0.6469569322098954	0.6865711434989409	0.6636578134230793	0.7326535596559188	0.8482545765708156	0.7749040783387129	0.7568981112857512	0.785585571437227	0.8761052425831357	0.8399716102570643	0.8171586713665894	0.8784526713468722	0.8757686278975023	0.7725614583636645	0.8348453865460764	0.8597089261196281	0.8472771563328523	0.8472771563328523	0.8472771563328523	0.8472771563328523	0.8472771563328523	0.8472771563328523	0.8472771563328523	0.8472771563328523	0.8472771563328523	0.8472771563328523	0.8472771563328523	0.8472771563328523	0.8472771563328523	0.8472771563328523	0.8472771563328523	0.8472771563328523	0.8472771563328523	0.8472771563328523	0.8472771563328523	0.8472771563328523	0.8472771563328523	0.8472771563328523
0.23525649855516576	0.28606498371640504	0.2921284699787988	0.2889289956649406	0.4271263131316457	0.35056348811893057	0.4369384804696784	0.49757857197593136	0.3759247316513013	0.4108645230781329	0.35929937390926864	0.45372603754248253	0.3762733903819491	0.40585803395086856	0.2885729731139683	0.4952309996537405	0.5917389534244363	0.3889711550932402	0.3708569094968918	0.4555521780312856	0.38500369017748726	0.40475300004143644	0.35665733724853593	0.49237410932829523	0.6682381224484363	0.5366118387434531	0.430934947420821	0.4663135344798552	0.6013115121439946	0.5338125233119249	0.5338125233119249	0.5338125233119249	0.5338125233119249	0.5338125233119249	0.5338125233119249	0.5338125233119249	0.5338125233119249	0.5338125233119249	0.5338125233119249	0.5338125233119249	0.5338125233119249	0.5338125233119249	0.5338125233119249	0.5338125233119249	0.5338125233119249	0.5338125233119249	0.5338125233119249	0.5338125233119249	0.5338125233119249	0.5338125233119249
0.5156397309024657	0.6684745374817058	0.7055840731191313	0.7459413325508388	0.7487910029517602	0.6897358566790426	0.7452434607055326	0.7389064161867472	0.7156464897131694	0.835752224196443	0.8185617463632298	0.7699324503636968	0.7471435746452048	0.6616411078647699	0.768713967236846	0.7985982894692879	0.7430784832172066	0.876968632210009	0.7203403410978142	0.6985759786817932	0.7084215733097553	0.6516861241116663	0.6334307975647152	0.6681206941523627	0.684080154073375	0.6996666762828413	0.6918734151781082	0.6918734151781082	0.6918734151781082	0.6918734151781082	0.6918734151781082	0.6918734151781082	0.6918734151781082	0.6918734151781082	0.6918734151781082	0.6918734151781082	0.6918734151781082	0.6918734151781082	0.6918734151781082	0.6918734151781082	0.6918734151781082	0.6918734151781082	0.6918734151781082	0.6918734151781082	0.6918734151781082	0.6918734151781082	0.6918734151781082	0.6918734151781082	0.6918734151781082	0.6918734151781082
0.5162316428603456	0.6516514674112986	0.7448119630026909	0.762670427252015	0.6413870935322945	0.846113441279327	0.8042996171412159	0.777665727297746	0.8327245751342115	0.6554053157524173	0.8097081840255653	0.7325101792832769	0.7668513231705182	0.7379864272115928	0.843276993283116	0.8266788545832566	0.715481625202808	0.7229176596722688	0.8264769287432434	0.7742664811260676	0.6783884037275463	0.8074519131604023	0.7429201584439743	0.7429201584439743	0.7429201584439743	0.7429201584439743	0.7429201584439743	0.7429201584439743	0.7429201584439743	0.7429201584439743	0.7429201584439743	0.7429201584439743	0.7429201584439743	0.7429201584439743	0.7429201584439743	0.7429201584439743	0.7429201584439743	0.7429201584439743	0.7429201584439743	0.7429201584439743	0.7429201584439743	0.7429201584439743	0.7429201584439743	0.7429201584439743	0.7429201584439743	0.7429201584439743	0.7429201584439743	0.7429201584439743	0.7429201584439743	0.7429201584439743
0.5308266888049971	0.4988236063300562	0.5844293437703288	0.5739259523431263	0.596015382224178	0.5827964050921964	0.5001144775463778	0.548385631367098	0.6364448482034164	0.6164689364468757	0.6409470187525542	0.7105570412392878	0.7003840516876945	0.7468023138766091	0.8139639446695002	0.7951308631394197	0.8319229532677468	0.9122582894429663	0.9224725201620916	0.8491683819950583	0.9254034559359184	0.9092180999366952	0.7834252449628087	0.9245210669241536	0.8821029703537403	0.8955353374492264	0.9366558285686755	0.9160955830089509	0.9160955830089509	0.9160955830089509	0.9160955830089509	0.9160955830089509	0.9160955830089509	0.9160955830089509	0.9160955830089509	0.9160955830089509	0.9160955830089509	0.9160955830089509	0.9160955830089509	0.9160955830089509	0.9160955830089509	0.9160955830089509	0.9160955830089509	0.9160955830089509	0.9160955830089509	0.9160955830089509	0.9160955830089509	0.9160955830089509	0.9160955830089509	0.9160955830089509
0.7882906414979401	0.8128411223440954	0.8003715913172336	0.8426140123863517	0.9423577640448366	0.758475152980797	0.7796305367553994	0.9601337476124544	0.8292505429982986	0.9145026688619147	0.8450518175449974	0.7102382568856734	0.8739391776307501	0.8259684339229638	0.9717683753319384	1.058244141044125	0.9896211588958667	0.9793139420431137	0.8796500494284506	1.1872126191959433	0.8310342207943497	0.892875562863318	0.9196614321588439	0.9518143281713543	0.9771286979697776	1.0727373823281772	0.9776278529371797	1.0582392282634838	0.9391138007648464	0.9986765145141652	0.9986765145141652	0.9986765145141652	0.9986765145141652	0.9986765145141652	0.9986765145141652	0.9986765145141652	0.9986765145141652	0.9986765145141652	0.9986765145141652	0.9986765145141652	0.9986765145141652	0.9986765145141652	0.9986765145141652	0.9986765145141652	0.9986765145141652	0.9986765145141652	0.9986765145141652	0.9986765145141652	0.9986765145141652	0.9986765145141652
0.918067293396883	0.788784803226085	0.8122722560544029	0.6492056253979819	0.7676367117002437	0.7633124819422725	0.7660768038616165	0.8274470357285351	0.8440247987406801	0.755019581471566	0.7567672141305325	0.7295276308626516	0.8810774915089633	0.8547006103904405	0.8027288305979383	0.8311133767889101	0.8174568238101195	0.9301110618248347	0.9968352247476985	0.8600758001986144	0.8959498348010422	0.7794968720715749	0.9561754249115824	0.9157439076632191	0.9567511695475921	0.9233920292280079	0.8948154695321724	0.8825417390406911	0.767371826554013	0.868455358448141	0.9789183269712052	1.0350573113713235	0.9017410935523807	0.8102388927847378	1.072043778975101	0.8712688509222284	0.8647934772606473	0.7839111284280892	0.8243523028443683	0.8243523028443683	0.8243523028443683	0.8243523028443683	0.8243523028443683	0.8243523028443683	0.8243523028443683	0.8243523028443683	0.8243523028443683	0.8243523028443683	0.8243523028443683	0.8243523028443683
0.052261193356160064	0.057952367010487144	0.0502549345841126	0.03908050299187186	0.024115170197759342	0.05631510933737142	0.056359333613601764	0.03716745925889906	0.06589366716670153	0.05563293349798039	0.0926973895366853	0.06325815860294651	0.1306377445421061	0.22299521766023786	0.17813270732385852	0.057710672916887695	0.022632449053542565	0.2121198685141989	0.19010089659367568	0.20602449414541488	0.1956484314605374	0.29474833401585315	0.1907627213613649	0.22318506965400775	0.1618711076678047	0.23618527451491428	0.2569279180143801	0.47309692493762745	0.28580345626110537	0.250247237664623	0.21130306450167027	0.19344919138362268	0.17444849387700517	0.24099511553516395	0.1132829456925111	0.10930885042430574	0.17137636418840904	0.20473680381668663	0.32473458164060165	0.2866868383947148	0.3045489528624468	0.39550026722599047	0.35002461004421864	0.35002461004421864	0.35002461004421864	0.35002461004421864	0.35002461004421864	0.35002461004421864	0.35002461004421864	0.35002461004421864
0.49370207356491697	0.5353438878052633	0.7028592452036275	0.6863679935013517	0.5983682927791956	0.6526538787736085	0.5840641063714949	0.6592687538875818	0.6528114599806469	0.7645435498197652	0.7881548383307317	0.8137421032809041	0.8048317474844103	0.8825827934701417	0.846773192338358	0.9172377847402439	0.9390197853703789	0.8833942017147397	0.9384364245600113	0.9612008149673151	0.8866204090165318	0.8240192996769868	0.9088537510171991	0.9639605732178045	0.955366537180497	0.9774782207487499	0.90307095352516	0.9238726755898156	0.9134718145574879	0.9134718145574879	0.9134718145574879	0.9134718145574879	0.9134718145574879	0.9134718145574879	0.9134718145574879	0.9134718145574879	0.9134718145574879	0.9134718145574879	0.9134718145574879	0.9134718145574879	0.9134718145574879	0.9134718145574879	0.9134718145574879	0.9134718145574879	0.9134718145574879	0.9134718145574879	0.9134718145574879	0.9134718145574879	0.9134718145574879	0.9134718145574879
0.7698102785346992	0.8415631087982702	0.7755296705616305	0.6388759321110532	0.7412027208902054	0.7598092695778998	0.8309023604166903	0.6557621401582506	0.5620641393212903	0.6245609984615922	0.706273486795699	0.7274171328474796	0.6729152778792016	0.7065294703109477	0.8019838886376602	0.8246373549841691	0.7273577042142785	0.8095835858367584	0.8772324805197397	0.7812824759786204	0.7579457070350419	0.7845460140229391	0.8001949580794612	0.6819916087065966	0.9096086074575196	0.7958001080820581	0.7958001080820581	0.7958001080820581	0.7958001080820581	0.7958001080820581	0.7958001080820581	0.7958001080820581	0.7958001080820581	0.7958001080820581	0.7958001080820581	0.7958001080820581	0.7958001080820581	0.7958001080820581	0.7958001080820581	0.7958001080820581	0.7958001080820581	0.7958001080820581	0.7958001080820581	0.7958001080820581	0.7958001080820581	0.7958001080820581	0.7958001080820581	0.7958001080820581	0.7958001080820581	0.7958001080820581
0.7477932563662865	0.8387669787682444	0.8683714500682682	0.8624254441988279	0.8953159947364356	0.7768799774785463	0.8227639690730466	0.8018925347356417	0.9419432756417708	0.9079657910442983	0.9134472791466008	0.8464710728869775	0.8160502137461086	0.8554140397554533	0.8713198805590191	0.8658109088987569	0.8361615023905264	0.9070775688428836	0.8757998643644238	0.8463818737310838	0.8846299689673214	0.8655059213492026	0.8655059213492026	0.8655059213492026	0.8655059213492026	0.8655059213492026	0.8655059213492026	0.8655059213492026	0.8655059213492026	0.8655059213492026	0.8655059213492026	0.8655059213492026	0.8655059213492026	0.8655059213492026	0.8655059213492026	0.8655059213492026	0.8655059213492026	0.8655059213492026	0.8655059213492026	0.8655059213492026	0.8655059213492026	0.8655059213492026	0.8655059213492026	0.8655059213492026	0.8655059213492026	0.8655059213492026	0.8655059213492026	0.8655059213492026	0.8655059213492026	0.8655059213492026
0.6015300626949197	0.5261563139866399	0.5539943668752186	0.6123353171695353	0.4625401330678877	0.5894609627999196	0.6365277981091817	0.7416067784657472	0.6749694760325453	0.7216483985003909	0.707224611233063	0.6531252521669588	0.8122415831534712	0.7430090560899677	0.8112522637510617	0.7101247556195162	0.8407267711846759	0.7333767434220141	0.6837405135216422	0.744047279416746	0.7551149779062141	0.6993953475821361	0.7869370519933058	0.7431661997877209	0.7431661997877209	0.7431661997877209	0.7431661997877209	0.7431661997877209	0.7431661997877209	0.7431661997877209	0.7431661997877209	0.7431661997877209	0.7431661997877209	0.7431661997877209	0.7431661997877209	0.7431661997877209	0.7431661997877209	0.7431661997877209	0.7431661997877209	0.7431661997877209	0.7431661997877209	0.7431661997877209	0.7431661997877209	0.7431661997877209	0.7431661997877209	0.7431661997877209	0.7431661997877209	0.7431661997877209	0.7431661997877209	0.7431661997877209
0.4697606793582179	0.6187082436367545	0.4444907802566312	0.5253913009261071	0.5268673350901834	0.5556487517557834	0.5575332746647866	0.607869695207601	0.615237052750026	0.7472523531413612	0.5858813119410681	0.5646186710081342	0.5666592728222988	0.7511678376814946	0.9160614671375932	0.9200653452258181	0.3182388258549769	0.37563237858701387	0.3680311716680879	0.35054199362220795	0.3047537888176505	0.3276478912199292	0.3276478912199292	0.3276478912199292	0.3276478912199292	0.3276478912199292	0.3276478912199292	0.3276478912199292	0.3276478912199292	0.3276478912199292	0.3276478912199292	0.3276478912199292	0.3276478912199292	0.3276478912199292	0.3276478912199292	0.3276478912199292	0.3276478912199292	0.3276478912199292	0.3276478912199292	0.3276478912199292	0.3276478912199292	0.3276478912199292	0.3276478912199292	0.3276478912199292	0.3276478912199292	0.3276478912199292	0.3276478912199292	0.3276478912199292	0.3276478912199292	0.3276478912199292
0.8208592113800018	0.7881579068159885	0.7957445878232543	0.8058901770431229	0.781759160838568	0.800768832530771	0.8497904736361748	0.8852068876794379	0.932113479841082	0.9184910649733641	1.0292654623763944	0.8601892202547149	1.0048465174048373	0.8858390385662395	0.8998350821353034	1.0808876684641702	0.9531797328166555	1.0132554814195767	0.9620428400277128	0.9392887808026121	0.9852912342394615	1.041319025973091	0.9640051099817263	0.9986145232448143	1.1061411085108785	1.0523778158778463	1.0523778158778463	1.0523778158778463	1.0523778158778463	1.0523778158778463	1.0523778158778463	1.0523778158778463	1.0523778158778463	1.0523778158778463	1.0523778158778463	1.0523778158778463	1.0523778158778463	1.0523778158778463	1.0523778158778463	1.0523778158778463	1.0523778158778463	1.0523778158778463	1.0523778158778463	1.0523778158778463	1.0523778158778463	1.0523778158778463	1.0523778158778463	1.0523778158778463	1.0523778158778463	1.0523778158778463
0.6935951116852653	0.7673251311160538	0.8517877717278717	0.7247807890421235	0.7980014065648945	0.8646904940235243	0.7768203325843295	0.7099390368749718	0.9722477845659212	0.7840977571856761	0.830885807478484	0.7994822952375064	0.817191212057879	0.7236000063578558	0.7391251216761561	0.9538411568697354	0.8191834951709728	0.7975052903628814	0.8707513991465226	0.8208129044295652	0.845782151788044	0.845782151788044	0.845782151788044	0.845782151788044	0.845782151788044	0.845782151788044	0.845782151788044	0.845782151788044	0.845782151788044	0.845782151788044	0.845782151788044	0.845782151788044	0.845782151788044	0.845782151788044	0.845782151788044	0.845782151788044	0.845782151788044	0.845782151788044	0.845782151788044	0.845782151788044	0.845782151788044	0.845782151788044	0.845782151788044	0.845782151788044	0.845782151788044	0.845782151788044	0.845782151788044	0.845782151788044	0.845782151788044	0.845782151788044
0.40426073317102523	0.5680785641400492	0.5279706792397438	0.6682111543405006	0.6122552390645953	0.6501431864617931	0.5679823700997253	0.6858377680833206	0.5632091457438665	0.6755600248758316	0.5030084633989916	0.5521086657203398	0.5857286581279474	0.7481801674112043	0.9542511959163578	0.8303058656790849	0.7078645850110142	0.6624339057828001	0.7006370790475377	0.5402005538510316	0.5748501296917292	0.5946842102467137	0.5847671699692215	0.5847671699692215	0.5847671699692215	0.5847671699692215	0.5847671699692215	0.5847671699692215	0.5847671699692215	0.5847671699692215	0.5847671699692215	0.5847671699692215	0.5847671699692215	0.5847671699692215	0.5847671699692215	0.5847671699692215	0.5847671699692215	0.5847671699692215	0.5847671699692215	0.5847671699692215	0.5847671699692215	0.5847671699692215	0.5847671699692215	0.5847671699692215	0.5847671699692215	0.5847671699692215	0.5847671699692215	0.5847671699692215	0.5847671699692215	0.5847671699692215
0.600593119029589	0.6682140037742516	0.6966157871962291	0.789221432337912	0.7776065560142557	0.7150607390950481	0.7328101053485994	0.6625912090016394	0.7087333824764173	0.687517677925795	0.7537089364219431	0.7687577548211697	0.7917923223242279	0.672840601031809	0.8137321624590014	0.7376622687240775	0.7628420714989347	0.8780907370620229	0.8427221285076988	0.6897307319257587	0.7662264302167286	0.7662264302167286	0.7662264302167286	0.7662264302167286	0.7662264302167286	0.7662264302167286	0.7662264302167286	0.7662264302167286	0.7662264302167286	0.7662264302167286	0.7662264302167286	0.7662264302167286	0.7662264302167286	0.7662264302167286	0.7662264302167286	0.7662264302167286	0.7662264302167286	0.7662264302167286	0.7662264302167286	0.7662264302167286	0.7662264302167286	0.7662264302167286	0.7662264302167286	0.7662264302167286	0.7662264302167286	0.7662264302167286	0.7662264302167286	0.7662264302167286	0.7662264302167286	0.7662264302167286
0.5655694094128701	0.3458990066064071	0.43497962305419263	0.36821321666035967	0.5339878903705839	0.46999063060431245	0.5191122715564115	0.4255765970235633	0.5341077643966653	0.4853343323643497	0.4682498911484386	0.4210949245780599	0.46281428288206405	0.48975697022364617	0.4562658708937631	0.5896554238873916	0.6859996129417508	0.39556685337203057	0.5873300870551812	0.5069740513429072	0.7721578413486515	0.5443004270623044	0.7304087639887621	0.6084826225953901	0.6641482641477311	0.8625966469828429	0.8088936501311874	0.9514632395792578	0.6126219650280031	0.8227269644565862	0.7648655925245668	0.5848276042668663	0.8208154252684705	0.6400165999900265	0.8991811585196999	0.7695988792548631	0.7695988792548631	0.7695988792548631	0.7695988792548631	0.7695988792548631	0.7695988792548631	0.7695988792548631	0.7695988792548631	0.7695988792548631	0.7695988792548631	0.7695988792548631	0.7695988792548631	0.7695988792548631	0.7695988792548631	0.7695988792548631
0.5702312991053309	0.7719211883629213	0.6898180432982717	0.6824117291719097	0.7051773502878912	0.7481266902114456	0.6943686611773062	0.7207811117901858	0.8660794480913234	0.6957100704949611	0.7846177321727092	0.7548869433444934	0.8596917971785607	0.7988010357994845	0.7098640165533873	0.6380991877903074	0.6739816021718473	0.6739816021718473	0.6739816021718473	0.6739816021718473	0.6739816021718473	0.6739816021718473	0.6739816021718473	0.6739816021718473	0.6739816021718473	0.6739816021718473	0.6739816021718473	0.6739816021718473	0.6739816021718473	0.6739816021718473	0.6739816021718473	0.6739816021718473	0.6739816021718473	0.6739816021718473	0.6739816021718473	0.6739816021718473	0.6739816021718473	0.6739816021718473	0.6739816021718473	0.6739816021718473	0.6739816021718473	0.6739816021718473	0.6739816021718473	0.6739816021718473	0.6739816021718473	0.6739816021718473	0.6739816021718473	0.6739816021718473	0.6739816021718473	0.6739816021718473
0.5533240020317173	0.5861247096082549	0.7747392757571602	0.8275068112536049	0.7527606838799906	0.763994553142533	0.7645294007928187	0.7478392167804362	0.7832826114973971	0.7609087880326472	0.8076024349250996	0.7640348260934543	0.9142316335716847	0.7853985698132258	0.7851252484245804	0.7145468936925663	0.688248262515094	0.7677070593587365	0.82897553193099	0.8302349028063943	0.7416660347178974	0.8031891117720755	0.7398981841865275	0.7684689164501634	0.7541835503183454	0.7541835503183454	0.7541835503183454	0.7541835503183454	0.7541835503183454	0.7541835503183454	0.7541835503183454	0.7541835503183454	0.7541835503183454	0.7541835503183454	0.7541835503183454	0.7541835503183454	0.7541835503183454	0.7541835503183454	0.7541835503183454	0.7541835503183454	0.7541835503183454	0.7541835503183454	0.7541835503183454	0.7541835503183454	0.7541835503183454	0.7541835503183454	0.7541835503183454	0.7541835503183454	0.7541835503183454	0.7541835503183454
0.8569868651344111	0.8295199649211731	0.8194340419265685	0.8634428889418541	0.726420385381118	0.8624914849625548	0.8320789005038253	0.8212533858680938	0.7576848680686595	0.6260611646731766	0.8419977245848117	0.7131006662403687	0.7675365554584525	0.7382363356813703	0.823666948327935	0.6955363985936988	0.9231442591407161	0.8508009508726506	0.8869726050066834	0.8869726050066834	0.8869726050066834	0.8869726050066834	0.8869726050066834	0.8869726050066834	0.8869726050066834	0.8869726050066834	0.8869726050066834	0.8869726050066834	0.8869726050066834	0.8869726050066834	0.8869726050066834	0.8869726050066834	0.8869726050066834	0.8869726050066834	0.8869726050066834	0.8869726050066834	0.8869726050066834	0.8869726050066834	0.8869726050066834	0.8869726050066834	0.8869726050066834	0.8869726050066834	0.8869726050066834	0.8869726050066834	0.8869726050066834	0.8869726050066834	0.8869726050066834	0.8869726050066834	0.8869726050066834	0.8869726050066834
0.5155858410654757	0.590951747941249	0.6461534475592705	0.7287734118522872	0.6877992512397098	0.6643566950394704	0.6890563038395598	0.7695003614422934	0.5901874357621352	0.6928537516770624	0.627143605803749	0.6864624725828317	0.7366477486335902	0.6610608534123502	0.675828865171433	0.7725917604184123	0.7295174505928573	0.7738643445972929	0.7387646534284813	0.7425927897629393	0.7198557751871202	0.7312242824750297	0.7312242824750297	0.7312242824750297	0.7312242824750297	0.7312242824750297	0.7312242824750297	0.7312242824750297	0.7312242824750297	0.7312242824750297	0.7312242824750297	0.7312242824750297	0.7312242824750297	0.7312242824750297	0.7312242824750297	0.7312242824750297	0.7312242824750297	0.7312242824750297	0.7312242824750297	0.7312242824750297	0.7312242824750297	0.7312242824750297	0.7312242824750297	0.7312242824750297	0.7312242824750297	0.7312242824750297	0.7312242824750297	0.7312242824750297	0.7312242824750297	0.7312242824750297
0.6815115795966846	0.8155963000001942	0.7205860077582873	0.7284924109953076	0.7683752994584334	0.7914086037535235	0.7534651475770685	0.7606187849923219	0.7957612033686005	0.8053603703967264	0.8005607868826635	0.8005607868826635	0.8005607868826635	0.8005607868826635	0.8005607868826635	0.8005607868826635	0.8005607868826635	0.8005607868826635	0.8005607868826635	0.8005607868826635	0.8005607868826635	0.8005607868826635	0.8005607868826635	0.8005607868826635	0.8005607868826635	0.8005607868826635	0.8005607868826635	0.8005607868826635	0.8005607868826635	0.8005607868826635	0.8005607868826635	0.8005607868826635	0.8005607868826635	0.8005607868826635	0.8005607868826635	0.8005607868826635	0.8005607868826635	0.8005607868826635	0.8005607868826635	0.8005607868826635	0.8005607868826635	0.8005607868826635	0.8005607868826635	0.8005607868826635	0.8005607868826635	0.8005607868826635	0.8005607868826635	0.8005607868826635	0.8005607868826635	0.8005607868826635
0.6237341708594754	0.595990996086494	0.6318327827782909	0.6695863710277765	0.5846060774580316	0.6969409133408732	0.6028699200824559	0.5579932829845468	0.6811607045885347	0.7554847755984726	0.6759759223048545	0.5464459176330722	0.5587866244982248	0.6546803021673485	0.6508393828751297	0.7014495708042733	0.84678434602609	0.5894775648374294	0.7181309554317598	0.7181309554317598	0.7181309554317598	0.7181309554317598	0.7181309554317598	0.7181309554317598	0.7181309554317598	0.7181309554317598	0.7181309554317598	0.7181309554317598	0.7181309554317598	0.7181309554317598	0.7181309554317598	0.7181309554317598	0.7181309554317598	0.7181309554317598	0.7181309554317598	0.7181309554317598	0.7181309554317598	0.7181309554317598	0.7181309554317598	0.7181309554317598	0.7181309554317598	0.7181309554317598	0.7181309554317598	0.7181309554317598	0.7181309554317598	0.7181309554317598	0.7181309554317598	0.7181309554317598	0.7181309554317598	0.7181309554317598
0.6784057880132968	0.6364066248378131	0.38440998540711674	0.35727906039462515	0.6575536055937797	0.6365090735150873	0.5192708384967397	0.5307227239108158	0.622715686589131	0.578939748987132	0.6053950748721522	0.647687139128357	0.6089350876108127	0.6903792080388347	0.5561965313549913	0.5411943375171241	0.6009311076437888	0.3685579008273615	0.4047411542635683	0.3467637942116003	0.4308319531260721	0.47677679578487936	0.5056711181875245	0.5867292651676592	0.22800515172176936	0.2876435975709178	0.5218998980374847	0.5531158729342518	0.737411397596159	0.5841144491218893	0.7435415414121425	0.6638279952670159	0.6638279952670159	0.6638279952670159	0.6638279952670159	0.6638279952670159	0.6638279952670159	0.6638279952670159	0.6638279952670159	0.6638279952670159	0.6638279952670159	0.6638279952670159	0.6638279952670159	0.6638279952670159	0.6638279952670159	0.6638279952670159	0.6638279952670159	0.6638279952670159	0.6638279952670159	0.6638279952670159
0.37760176486072816	0.6515035231992037	0.5957014222163318	0.5476533982268061	0.5623833628426047	0.6266792565446265	0.6042505824945433	0.7796634755610742	0.5975378057420243	0.5881454114952709	0.6211904037640535	0.6991737181478821	0.6101447673556523	0.7793566623876296	0.6882888719953817	0.6030268749067129	0.67126230601406	0.7399541961864037	0.5303135648534649	0.7690204171326408	0.8395941495099039	0.7222420646868366	0.6983474189791585	0.7692583554010789	0.7338028871901188	0.7338028871901188	0.7338028871901188	0.7338028871901188	0.7338028871901188	0.7338028871901188	0.7338028871901188	0.7338028871901188	0.7338028871901188	0.7338028871901188	0.7338028871901188	0.7338028871901188	0.7338028871901188	0.7338028871901188	0.7338028871901188	0.7338028871901188	0.7338028871901188	0.7338028871901188	0.7338028871901188	0.7338028871901188	0.7338028871901188	0.7338028871901188	0.7338028871901188	0.7338028871901188	0.7338028871901188	0.7338028871901188
1.0021443720260348	0.9345990175156983	0.8957264649667375	0.9390023801200009	0.8918127349235746	1.0291758908003952	0.866584240483492	0.9893786241484387	1.0535442886189916	0.7487318084748718	0.9017473146758533	0.8252395615753626	0.8252395615753626	0.8252395615753626	0.8252395615753626	0.8252395615753626	0.8252395615753626	0.8252395615753626	0.8252395615753626	0.8252395615753626	0.8252395615753626	0.8252395615753626	0.8252395615753626	0.8252395615753626	0.8252395615753626	0.8252395615753626	0.8252395615753626	0.8252395615753626	0.8252395615753626	0.8252395615753626	0.8252395615753626	0.8252395615753626	0.8252395615753626	0.8252395615753626	0.8252395615753626	0.8252395615753626	0.8252395615753626	0.8252395615753626	0.8252395615753626	0.8252395615753626	0.8252395615753626	0.8252395615753626	0.8252395615753626	0.8252395615753626	0.8252395615753626	0.8252395615753626	0.8252395615753626	0.8252395615753626	0.8252395615753626	0.8252395615753626
0.9333346890834079	0.9402242487633434	0.7654741389324943	0.8105975596264664	0.8871524477736294	0.8857469915098614	0.7555984122705107	0.9360823817833978	0.6735802843013083	0.9303088297725268	0.9282250906900638	0.9531123420219595	0.8593524004832144	0.7458858305544585	0.7693655295746131	0.8361254800644348	0.6673156096302917	0.9161135725418178	0.7917145910860547	0.7917145910860547	0.7917145910860547	0.7917145910860547	0.7917145910860547	0.7917145910860547	0.7917145910860547	0.7917145910860547	0.7917145910860547	0.7917145910860547	0.7917145910860547	0.7917145910860547	0.7917145910860547	0.7917145910860547	0.7917145910860547	0.7917145910860547	0.7917145910860547	0.7917145910860547	0.7917145910860547	0.7917145910860547	0.7917145910860547	0.7917145910860547	0.7917145910860547	0.7917145910860547	0.7917145910860547	0.7917145910860547	0.7917145910860547	0.7917145910860547	0.7917145910860547	0.7917145910860547	0.7917145910860547	0.7917145910860547
0.45585540874747027	0.4634066452903275	0.6970539105321883	0.47103859442548046	0.6263939202735469	0.5943429622348229	0.656382355759336	0.6178244882959878	0.680379243875677	0.6489046294283498	0.8091230132510682	0.6233092014880348	0.7075445677497862	0.7884050481395346	0.6438988875831528	0.7161519678613437	0.7161519678613437	0.7161519678613437	0.7161519678613437	0.7161519678613437	0.7161519678613437	0.7161519678613437	0.7161519678613437	0.7161519678613437	0.7161519678613437	0.7161519678613437	0.7161519678613437	0.7161519678613437	0.7161519678613437	0.7161519678613437	0.7161519678613437	0.7161519678613437	0.7161519678613437	0.7161519678613437	0.7161519678613437	0.7161519678613437	0.7161519678613437	0.7161519678613437	0.7161519678613437	0.7161519678613437	0.7161519678613437	0.7161519678613437	0.7161519678613437	0.7161519678613437	0.7161519678613437	0.7161519678613437	0.7161519678613437	0.7161519678613437	0.7161519678613437	0.7161519678613437
0.4238038194135026	0.20857070204892142	0.4529599016803828	0.5147213278366879	0.437986464681972	0.43669400682859405	0.38836355355884783	0.409399402088687	0.3474742772630424	0.5620269470778825	0.6056876725028233	0.5684141616393794	0.550159653634039	0.461183090227403	0.5724634720647743	0.5768517473786379	0.7683161164900278	0.667298051981838	0.6908288504272063	0.6024613734214224	0.6246037760740805	0.7040580432292299	0.5869800707370761	0.6203502840118867	0.784494481298098	0.6035040151744222	0.7957882362693455	0.8314963294148515	0.8136422828420985	0.8136422828420985	0.8136422828420985	0.8136422828420985	0.8136422828420985	0.8136422828420985	0.8136422828420985	0.8136422828420985	0.8136422828420985	0.8136422828420985	0.8136422828420985	0.8136422828420985	0.8136422828420985	0.8136422828420985	0.8136422828420985	0.8136422828420985	0.8136422828420985	0.8136422828420985	0.8136422828420985	0.8136422828420985	0.8136422828420985	0.8136422828420985
0.46151621056838676	0.5298463372099339	0.5122203062453278	0.7093498024426702	0.6276953442191333	0.6317892872889105	0.6488270621079172	0.5835292224674352	0.5375274436487014	0.6749993881647417	0.6935257025115897	0.6393719006958225	0.6217203930310496	0.7074164262001964	0.7519111137995026	0.717179480223225	0.530696756623199	0.661802196719769	0.6971777661562799	0.679572007255437	0.7421687193235283	0.6665414682856752	0.6169089130733494	0.6417251906795123	0.6417251906795123	0.6417251906795123	0.6417251906795123	0.6417251906795123	0.6417251906795123	0.6417251906795123	0.6417251906795123	0.6417251906795123	0.6417251906795123	0.6417251906795123	0.6417251906795123	0.6417251906795123	0.6417251906795123	0.6417251906795123	0.6417251906795123	0.6417251906795123	0.6417251906795123	0.6417251906795123	0.6417251906795123	0.6417251906795123	0.6417251906795123	0.6417251906795123	0.6417251906795123	0.6417251906795123	0.6417251906795123	0.6417251906795123
0.6749108575629329	0.6143905595971119	0.7198108388448262	0.6529965589120437	0.7274087809615453	0.5839906680800525	0.766583888151099	0.883279008428222	0.6309892936867562	0.8698879901218557	0.7299257389835828	0.7511399184785679	0.6793592317136833	0.6302466360652742	0.6873412999900056	0.7491008386144723	0.7324209007687487	0.7517387343010031	0.6579305004422464	0.823165821428571	0.6529089922680669	0.738037406848319	0.738037406848319	0.738037406848319	0.738037406848319	0.738037406848319	0.738037406848319	0.738037406848319	0.738037406848319	0.738037406848319	0.738037406848319	0.738037406848319	0.738037406848319	0.738037406848319	0.738037406848319	0.738037406848319	0.738037406848319	0.738037406848319	0.738037406848319	0.738037406848319	0.738037406848319	0.738037406848319	0.738037406848319	0.738037406848319	0.738037406848319	0.738037406848319	0.738037406848319	0.738037406848319	0.738037406848319	0.738037406848319
0.5017192155644733	0.5693496644204435	0.6170450403284358	0.6341047924221438	0.7095737515062923	0.5644911022547647	0.5423271766663101	0.5558477177494875	0.5530268354110548	0.5639279633524287	0.6357400048080947	0.6898243269512139	0.7006123227248426	0.5943821239100362	0.6282450916608625	0.6571806371284863	0.5732188103134823	0.6954411113624145	0.6343299608379485	0.6343299608379485	0.6343299608379485	0.6343299608379485	0.6343299608379485	0.6343299608379485	0.6343299608379485	0.6343299608379485	0.6343299608379485	0.6343299608379485	0.6343299608379485	0.6343299608379485	0.6343299608379485	0.6343299608379485	0.6343299608379485	0.6343299608379485	0.6343299608379485	0.6343299608379485	0.6343299608379485	0.6343299608379485	0.6343299608379485	0.6343299608379485	0.6343299608379485	0.6343299608379485	0.6343299608379485	0.6343299608379485	0.6343299608379485	0.6343299608379485	0.6343299608379485	0.6343299608379485	0.6343299608379485	0.6343299608379485
0.5639216737050928	0.6200807331937499	0.7364160998676038	0.6071994373502818	0.6159504843618189	0.7382016988408879	0.7237898632147686	0.7800718831956305	0.6634432720178475	0.7659400492113927	0.7405275479315336	0.6890695274019691	0.6708203326613764	0.7733407937976359	0.8024469481896113	0.8370488446242511	0.836010652227689	0.7378259059098536	0.816215361827654	0.8270299239081242	0.8216226428678891	0.8216226428678891	0.8216226428678891	0.8216226428678891	0.8216226428678891	0.8216226428678891	0.8216226428678891	0.8216226428678891	0.8216226428678891	0.8216226428678891	0.8216226428678891	0.8216226428678891	0.8216226428678891	0.8216226428678891	0.8216226428678891	0.8216226428678891	0.8216226428678891	0.8216226428678891	0.8216226428678891	0.8216226428678891	0.8216226428678891	0.8216226428678891	0.8216226428678891	0.8216226428678891	0.8216226428678891	0.8216226428678891	0.8216226428678891	0.8216226428678891	0.8216226428678891	0.8216226428678891
0.09583625601493337	0.3111945903876398	0.41497204964711354	0.578731074820622	0.47680823173040154	0.4501142911969091	0.9468707538788015	0.574995904533944	0.7618683752004929	0.7754573615875169	0.8251631880397218	0.848635866889353	0.6754040121466319	1.0092336148080965	1.2369103104834551	0.7879494252702156	0.8059157039080261	0.7268327277266158	0.8625821245149383	0.9702779610979997	0.912526184761742	1.089654051960373	0.9387193895569887	0.9812935369903597	0.8388682394704455	1.0609211809902388	1.4347406769551365	1.342149516327038	0.8831739720204216	0.8382644015708026	1.1768709168485716	0.9210841143427276	0.8430376944535213	0.9914989234602394	1.3266587304123159	0.7541201023469306	0.9189054363483802	1.1141632357664646	0.8268992462599359	1.3216571879735015	1.0833351550792247	1.2024961715263631	1.2024961715263631	1.2024961715263631	1.2024961715263631	1.2024961715263631	1.2024961715263631	1.2024961715263631	1.2024961715263631	1.2024961715263631
0.10198774705306687	0.08851459251874343	0.04665635856114056	0.22095603516938644	0.13976208979776172	0.1421918652598883	0.18621611170851593	0.09518982860451661	0.28291841379872074	0.19569929539945816	0.15915200281594627	0.1047860768762397	0.3246095113515714	0.3674227183756218	0.39996142865442774	0.6257304733561482	0.9246625105250117	0.3908229182666747	0.5718085443519835	0.5698226262797479	0.8287947770330413	0.8847262987216901	0.325904853051895	0.6020751278053843	0.6674321784718599	0.7595461239381656	0.5481032971339969	0.5305257594665106	0.3959854249811026	0.46743638789176994	0.8010098273323187	0.46352916574855374	0.4128127566340522	0.528773462727527	0.9245252629457528	0.49889439077597214	0.7840295002865738	0.7979649207006703	0.5773990155740827	0.4115822712803027	0.43505515387762433	0.38076767063255207	0.424089042207663	0.39210199223122094	0.27251401083148885	0.3084998488608456	0.2905069298461672	0.2905069298461672	0.2905069298461672	0.2905069298461672
0.5937302154314682	0.6692735940131995	0.7450836571338375	0.6831852961931755	0.6761382477208685	0.7967421718446196	0.7449788126500813	0.8219834613542251	0.8213740262741023	0.8731781298765421	0.8658298060018387	0.6713652067681264	0.5525680979272282	0.7224404683935152	0.8280594740544408	0.8354409493763919	0.9604605316761093	0.8509747256704042	0.8782949229877861	0.8735451429035422	0.8591753550294828	0.8762411917187529	0.9323311063842293	0.8981310480500163	1.0623532836857827	0.959303483711461	1.0010568385880492	1.0803508561622392	0.9484434486254427	1.086094508764549	1.0643849528778524	1.1529926557196297	0.9489765699851741	0.8832936302990524	1.025565324054506	1.1180196986273152	0.8920806107845115	0.921430546064791	0.9805232813147227	0.8946331975238392	0.9898339228331337	0.9422335601784864	0.9422335601784864	0.9422335601784864	0.9422335601784864	0.9422335601784864	0.9422335601784864	0.9422335601784864	0.9422335601784864	0.9422335601784864
0.3333864937333551	0.4155592025949076	0.4513313852814323	0.3835317533043723	0.4529907657523568	0.5114819777927543	0.5657380316917355	0.554189789689944	0.4926363404636786	0.4627691501954908	0.36320154432354007	0.4360233284629697	0.5064872566985824	0.4882579672408464	0.6002895907134507	0.5150312597767254	0.6026650571694379	0.6096367825886649	0.4038277448044703	0.5036561931880006	0.47698018577084006	0.41074275302971114	0.6419327510139823	0.45123550266593093	0.5298400355625091	0.6848319551761952	0.4760220652083676	0.7210155288813171	0.7379371510795009	0.6416503048826492	0.8186194618488174	0.7285403203904879	0.7698725211546201	0.8153283871247633	0.8663536800778444	0.8536604005138744	0.6917183557599332	0.8664846778442047	0.9462632435168139	0.9328956682921751	1.0054421933426827	0.9929303710659988	0.7871205241458673	0.9594225879643227	0.9146798076169518	0.8344674677578507	0.8745736376874013	0.8745736376874013	0.8745736376874013	0.8745736376874013
0.5393105880456789	0.5692555865449747	0.648984225200219	0.5689334177931319	0.9004561248776418	0.7507326020818776	0.7380316956134768	0.896449645830763	0.9143333046035386	0.67637600533529	0.701616401813146	0.6933441732862318	0.6461275425271391	0.6906307210747662	0.8833019096956637	0.9416268529775788	0.6570428834852055	1.136876477060541	0.7183097202316636	0.677352933339012	0.9422527995346344	0.5876363701328432	0.8486783658042051	1.2287190633572125	0.9154188137275379	1.1513782459540056	0.8654002831512536	0.8992276389282394	0.9784531573956196	0.9232121160818479	0.7916552668405731	0.8288792611900426	0.9337433676579718	1.2695896590208668	0.904888662320878	0.9484337180676004	1.16537308425202	1.2923791730070513	1.3074135752760816	1.136258110389885	1.4852140802386875	1.2681338098537336	1.0053434478962329	1.1367386288749832	1.1367386288749832	1.1367386288749832	1.1367386288749832	1.1367386288749832	1.1367386288749832	1.1367386288749832
0.7731564135798485	0.7440667601796574	0.6193625448558707	0.5959226555388829	0.8187589674907596	0.6348338150105445	0.9885149184121839	0.7712615904425263	0.6917235627127347	0.6660160752499582	0.5968242632773179	0.5297483829698677	0.5632863231235928	0.5632863231235928	0.5632863231235928	0.5632863231235928	0.5632863231235928	0.5632863231235928	0.5632863231235928	0.5632863231235928	0.5632863231235928	0.5632863231235928	0.5632863231235928	0.5632863231235928	0.5632863231235928	0.5632863231235928	0.5632863231235928	0.5632863231235928	0.5632863231235928	0.5632863231235928	0.5632863231235928	0.5632863231235928	0.5632863231235928	0.5632863231235928	0.5632863231235928	0.5632863231235928	0.5632863231235928	0.5632863231235928	0.5632863231235928	0.5632863231235928	0.5632863231235928	0.5632863231235928	0.5632863231235928	0.5632863231235928	0.5632863231235928	0.5632863231235928	0.5632863231235928	0.5632863231235928	0.5632863231235928	0.5632863231235928
0.7512546400081731	0.9306513293396893	0.8002354486815925	0.8378751931075956	0.8411288833149797	0.7506891068440987	0.7948973825155553	0.7636571218945719	0.6556311273653788	0.7930346554935828	0.7199221058882063	0.6713220865024995	0.8208026509725507	0.7977598595111176	0.965617151412463	0.7351961812459044	0.6422257062183967	0.6412267119555491	0.6906869652019025	0.7168147137725166	0.7696994348830751	0.6865758432540278	0.8294678534445337	0.4414734055255623	0.7016438971001285	0.7268003510645462	0.8066014219637284	0.7488812635654318	0.7056375990762932	0.5417981928202716	0.7432444009886219	0.6790989627646011	0.7243740645011648	0.5811754123150994	0.8729351769733241	0.6840636248002111	0.7024303812700207	0.741479144010699	0.5537846955919935	0.7449448895242587	0.6765230016411843	0.7107339455827215	0.7107339455827215	0.7107339455827215	0.7107339455827215	0.7107339455827215	0.7107339455827215	0.7107339455827215	0.7107339455827215	0.7107339455827215
0.6680824221291854	0.7873805252644483	0.6653791394031271	0.7088448432117284	0.769148121147814	0.803480452026854	0.7461088782152944	0.6541642342044051	0.7238432388804262	0.8432738108116701	0.7108531836544865	0.9081702789169176	0.813143631871859	0.8031721834740131	0.8342135180893729	0.7495452589530983	0.7297285673982581	0.9324355651118202	0.9057332535438665	0.8337664913263233	0.6985568438021719	0.8872319147509606	0.7640448007231972	0.7647431463248023	0.8113341310012293	0.8198609166933962	0.9123198262267993	0.7190522332818379	0.7643345153386216	0.7960181371890462	0.8362864361201618	0.770847098899914	0.7929665060349822	0.886432475315858	0.8546010236549912	0.9859024007561932	0.8391427721424731	0.7970763717910478	0.8735099368837702	0.8438391301106186	0.8008509538826308	0.8052167600489589	0.8058554260979102	0.7548150702519976	0.7317635150337615	0.7432892926428795	0.7432892926428795	0.7432892926428795	0.7432892926428795	0.7432892926428795
0.0012617599327090319	0.0	0.13452273101460188	0.1339285714011739	0.0	0.0	0.21426399310541297	0.14799882154038455	0.29459941199683826	0.13422565120788787	0.0017691330615411964	0.13392857140117392	0.030290257169271795	0.029993177362557803	0.0	0.0	0.0	0.1339285714011739	0.0	0.3496646149486003	0.006563279386663897	0.00029707980671399265	0.0	0.2612938634156839	0.0	0.13245651814634668	0.0	0.14770174173367054	0.0	0.15752854373555092	0.3717925368409639	0.40178571650491485	0.0	0.39065693330529716	0.40296068765163495	0.6576912716806549	0.4632567396991378	0.45420389045234333	0.1390197975330106	0.7894710626209399	0.26276591667051113	0.32932816804225357	0.07245754680054403	0.44555206189857616	0.5009855323720941	0.4732687971353351	0.4732687971353351	0.4732687971353351	0.4732687971353351	0.4732687971353351
0.5981114066602258	0.48105530620857173	0.6406771383269912	0.6376757872774388	0.7943806911130007	0.7078618628308112	0.5793033380462598	0.5510996877910883	0.7565632467368991	1.123824411582643	0.7035993471306065	0.7430592759759928	0.6806424549958358	0.7523439737275862	0.8181420533544228	0.6133751426486658	0.765140068398803	0.9090789457107837	0.9244238446733446	0.5689789674005256	0.8357906067942474	0.9745311654906114	0.9777801059360609	0.9011529858524714	1.2267443250478287	0.9411166425479657	0.8344011089917892	1.042829795627909	0.8482738586729102	0.9745112796918265	0.9485286245884624	0.9337089328770457	0.6622265601526308	0.7673148356239614	1.0943010502165307	0.8580624189364376	0.8632100960432755	0.9743694644485423	1.0986483684576132	0.8441850741484702	0.9035364781396109	0.918262061103003	0.8690859199237778	0.8936739905133905	0.8936739905133905	0.8936739905133905	0.8936739905133905	0.8936739905133905	0.8936739905133905	0.8936739905133905
0.7513847741063844	0.6710002120599949	0.6603156458653147	0.675105638561929	0.8156516671274269	0.7596821991918711	0.757923830375992	0.8294643011762182	0.7159707629166446	0.6504678673064971	0.9086968676220858	0.8739553000306316	0.915183412574241	0.7370975873661886	0.8498304101183756	0.856466388615739	0.825166917073775	0.7870190057383439	0.9225870123422251	0.9695898563573614	0.7623640007829748	0.8587209637798247	0.7296392514092143	0.699822718423056	0.8661224514037311	0.7947753184665349	0.7985194409996945	0.6729011031699419	0.8625236421324797	0.8494599589448223	0.8432594163710874	0.6817851572575964	0.6336348291247047	0.6878150200346935	0.7530530726521455	0.6201736357828173	0.9866308219930454	0.7951730630206691	0.7669314879692412	0.7748903555762241	0.7709109217727327	0.7709109217727327	0.7709109217727327	0.7709109217727327	0.7709109217727327	0.7709109217727327	0.7709109217727327	0.7709109217727327	0.7709109217727327	0.7709109217727327
0.3997476304035355	0.6263114922108074	0.5924443407770232	0.5779322802168836	0.4512217097386594	0.6273473922041027	0.6863717053624047	0.7954803363501417	0.7816394259601699	0.6909128487286926	1.014959096809289	0.8631514762664881	0.680236275168451	0.7266620614402355	0.9549366445169106	0.6496460299364732	0.8301906000297276	0.897764579757948	0.6720124482233792	0.7704711082561357	0.8934768837154666	0.9709203161191066	1.0074689851406051	0.8230101017903898	1.1786669547303965	0.9746138159778283	0.6893619074260161	0.9777756264559382	1.0380724382710416	0.9948528745510561	1.0781863002429337	0.865540056216548	0.8032454480272992	1.0202224439078909	0.9440770821535075	1.0418816023879176	1.020221303844318	0.9141098931790027	1.3318418263337515	1.1682701507674502	1.1456604988479244	1.1569653248076874	1.1569653248076874	1.1569653248076874	1.1569653248076874	1.1569653248076874	1.1569653248076874	1.1569653248076874	1.1569653248076874	1.1569653248076874
0.30602560142039265	0.4139460097553837	0.345254538887581	0.5193682012662176	0.5664321157305723	0.47409112557110245	0.4521858918117625	0.4884734938005098	0.6066821185186878	0.6104294960624103	0.5491659410439657	0.7774453050506619	0.7155807368621769	0.7784136995982969	0.7208914857880633	0.7867453732289252	0.854926508830167	0.7678275314681957	0.8866803540556317	0.6690818362014206	0.8870442895308729	0.9058269863514473	0.9197473706707809	0.9216827113125564	0.8193743328959848	0.938750575908274	0.9117405356695675	1.025409425098677	1.1244413954924335	1.0570443320124678	0.9923841604449654	1.0786181717710484	1.0627301289019373	1.0727709584462295	1.0913194471793133	0.9397423922723878	0.9342747202439032	1.0940799060873898	1.0016579380107247	0.8629835009884468	1.0280818368398241	1.001067450406171	0.8401108191186968	0.9306978067979409	1.0163737235523003	0.9377668718781318	0.8889761435033127	0.8684922984938671	0.9809709349077896	0.8863658687562735
0.09120796459215014	0.20616628054641262	0.45841113522093374	0.02794759621080751	0.2156099123122582	0.6477400005118698	0.3557050187916507	0.3778333072811735	0.6676244179077467	0.2156099123122582	0.4988864560926176	0.11364875657137126	0.6299946575788343	0.159126691265048	0.36514865055749623	0.4548471214902818	0.4429074254550007	0.3109275352515425	0.18181957844906582	0.34526656905915587	0.3513847194466086	0.3550119995461754	0.23773596287523732	0.7713886162857035	0.3549622960297981	0.4724007775034222	0.5167761202796173	0.27302754304121596	0.39585958881705785	0.5939474100030251	0.4560962725882714	0.2527490450841145	0.41061833789459473	0.6180782790738245	0.73021508272947	0.685960743351483	0.6658824013261575	0.34551866426395256	0.5105136506996054	0.6961606612741936	0.4960651651238181	0.23562560834312835	0.5443643907862943	0.7288717163018803	0.2700168030790651	0.5009234576918467	0.7179849123565339	0.24999040173719553	0.7930429938036199	0.3198150371177839
0.9911273030969527	0.7477868604403497	0.8204866284389256	0.8408451907624824	0.8619125185102572	0.742736558919773	0.7858862087999406	0.8505521619746936	0.7769239117453433	0.7226422413302819	1.010682640809459	0.8185815438048074	0.9528141755649291	0.8304152124140061	0.9705183610613812	0.8750132733004052	0.7982678654596942	0.8918078471932889	0.8417243901294139	0.8581713659410668	1.007035524091378	1.0080795896073287	0.7281487262016156	0.781350770104807	0.825889043025376	0.9136039579966277	1.1834040572632631	0.9904118269412654	0.8998782094770746	0.8831270065133381	0.9939308375417873	0.8713407588426278	0.7956897055811798	1.0215999068045345	0.9554463185916724	1.1748909462305364	1.0495903255083496	0.9990348945664346	0.9118237984439267	1.0518475504078069	1.261002036321401	1.168057628653202	0.7897690301880449	0.8989099424355562	0.939463265670705	0.7145917311496709	1.1313303365105096	1.202627704352412	1.2319057867256793	1.0943102346112634
0.6836967666550643	0.7047655654463881	0.6899580590524944	0.7453899227572192	0.8948504945812795	0.6992734964352709	0.7657188304055387	0.7114513448115508	0.7572563594525769	0.7329164810185556	0.6822808162390228	0.8253794758321787	0.8183512078200987	0.8577566672113033	0.778285249422891	0.7034847254883764	0.8319227460608352	0.7444760051168386	0.7416794972175579	0.8568925902473769	0.8124826372652071	0.8344578296249943	0.9776709549395466	0.9784057843509617	0.864677155827707	1.0254450395546453	0.8216128489657927	0.8519362338179062	0.9742212055312003	0.9438717028613723	0.960051075212683	0.87526724079786	0.8465914745287031	0.8678833655394499	0.8774056459351902	1.0077300823909148	0.8878600684145773	0.9830082715035731	0.9381450995072914	0.8264526494684866	0.9070109416001114	1.0455069559039567	1.0494811537077975	0.9531202248495046	0.8498183820914462	1.0766837690402489	1.0508953504121648	1.012575500952454	1.0093626652808683	0.9840842448065933
0.7679976273487373	0.8337806066030332	0.6940335767978427	0.9737414273987617	0.8522928390195608	0.7583572245435114	0.8223467605996458	0.8057320765642682	0.8722942456730746	0.857486075394805	0.840474643952357	0.9767822761053686	0.9423419494228366	0.717538426240245	0.9034355489932363	0.8091189679792519	0.9763772249752346	0.8958411175057999	1.0126925340061974	1.0151164688785248	0.9690181780426546	1.028014626576466	1.0886430311791846	0.9301184118433635	1.0426881251737588	1.0297485147052925	1.0843757401502465	0.9740587182253447	1.1390192591544308	0.9838518373238179	1.121052601299199	1.0167899744817568	0.6659665075874033	1.0335147110899825	1.2387902454903286	1.1415430368834434	1.0414506146820912	1.0909058195766892	1.1978173255259437	1.1464261926819344	1.1058466036746457	1.3140264447344994	1.2205901633095935	1.2250298203166436	1.2619040576806002	1.1379423764818364	1.289067686006559	1.093903202861346	1.1012788138666316	1.1137699947524562
0.6324388605376539	0.7489410917140797	0.7364289891343144	0.7317522368184115	0.7379374833577718	0.7822920045373476	0.722638572617088	0.8522269170781017	1.000338242015338	0.7890279439508848	0.8874048767776568	0.7683167667297922	1.054488606171371	0.7708751394269033	0.790022904931184	0.819139722048931	0.8950838433179416	0.9655243354335835	0.8460560449354273	0.8967438444626901	0.9860309633698184	0.9683038564195958	0.8260084836540765	0.7484237845429763	0.9741279712546396	0.7908775250072163	0.7261866818639624	0.7022928320242313	0.7949606065803286	0.868890093582857	0.927193971896069	0.7233823436213449	0.8325504784983534	0.9443058396776843	0.9652458241197046	1.0617252032136422	1.0574494167294834	0.9666174107046054	0.9370675980858244	1.0472901604048233	1.0242538068961218	1.0914915683425395	0.964376317158828	1.0279339427506837	1.0279339427506837	1.0279339427506837	1.0279339427506837	1.0279339427506837	1.0279339427506837	1.0279339427506837
0.9019280819629618	0.9298970143563658	0.7442310116989053	0.6788771781397375	0.8748586271158777	0.8484971951749003	0.5961028643051066	0.7967885874704002	0.7800465764713691	0.7004797661354666	0.7723441798722949	0.7364119730038806	0.7364119730038806	0.7364119730038806	0.7364119730038806	0.7364119730038806	0.7364119730038806	0.7364119730038806	0.7364119730038806	0.7364119730038806	0.7364119730038806	0.7364119730038806	0.7364119730038806	0.7364119730038806	0.7364119730038806	0.7364119730038806	0.7364119730038806	0.7364119730038806	0.7364119730038806	0.7364119730038806	0.7364119730038806	0.7364119730038806	0.7364119730038806	0.7364119730038806	0.7364119730038806	0.7364119730038806	0.7364119730038806	0.7364119730038806	0.7364119730038806	0.7364119730038806	0.7364119730038806	0.7364119730038806	0.7364119730038806	0.7364119730038806	0.7364119730038806	0.7364119730038806	0.7364119730038806	0.7364119730038806	0.7364119730038806	0.7364119730038806
0.6963185232336454	0.7076757552191006	0.8235675344413417	0.8375936842167686	0.817415017483402	0.7394116636658906	0.7784133405746463	0.7784133405746463	0.7784133405746463	0.7784133405746463	0.7784133405746463	0.7784133405746463	0.7784133405746463	0.7784133405746463	0.7784133405746463	0.7784133405746463	0.7784133405746463	0.7784133405746463	0.7784133405746463	0.7784133405746463	0.7784133405746463	0.7784133405746463	0.7784133405746463	0.7784133405746463	0.7784133405746463	0.7784133405746463	0.7784133405746463	0.7784133405746463	0.7784133405746463	0.7784133405746463	0.7784133405746463	0.7784133405746463	0.7784133405746463	0.7784133405746463	0.7784133405746463	0.7784133405746463	0.7784133405746463	0.7784133405746463	0.7784133405746463	0.7784133405746463	0.7784133405746463	0.7784133405746463	0.7784133405746463	0.7784133405746463	0.7784133405746463	0.7784133405746463	0.7784133405746463	0.7784133405746463	0.7784133405746463	0.7784133405746463
0.20000609725242463	0.4998223049693585	0.13288214738395904	0.2388231665995314	0.3632042140812821	0.17976025022492112	0.3494823125879822	0.2122121038355737	0.31195047032906204	0.2347019522428963	0.13908480010604304	0.30179155125839313	0.2700679466064237	0.3638605765799295	0.2756437637679318	0.2685724831858181	0.6268240722057263	0.4497272756777826	0.23699095421896452	0.3960331116730389	0.553921819433613	0.646368386750005	0.715770029452833	0.5326858718658602	0.7688422575253012	1.0561228548185155	0.5926822802283467	0.5555930071311536	0.8623009291277646	0.7164175705450812	0.4647930595657925	0.5670553090589642	0.7669730261248017	0.6369592594430501	0.6466190738059026	0.5478573071474043	0.5972381904766535	0.5972381904766535	0.5972381904766535	0.5972381904766535	0.5972381904766535	0.5972381904766535	0.5972381904766535	0.5972381904766535	0.5972381904766535	0.5972381904766535	0.5972381904766535	0.5972381904766535	0.5972381904766535	0.5972381904766535
0.8087889397245557	0.7181442656348426	0.7340851895223247	0.6732113689755953	0.7168192382168573	0.7473452060972897	0.6520627757439087	0.5978816491036434	0.6443062446832563	0.7581778168946687	0.8346288230011666	0.7242622946507185	0.6299628114985201	0.6068777734919464	0.5996352241897958	0.7418415089444149	0.6325140939668723	0.6296349498038205	0.7078128856442918	0.6082554148356373	0.657116097713906	0.6878746349958269	0.6275558438570835	0.7304864929378103	0.6247702398844958	0.6537280511821942	0.6433134056529762	0.6485207284175852	0.6485207284175852	0.6485207284175852	0.6485207284175852	0.6485207284175852	0.6485207284175852	0.6485207284175852	0.6485207284175852	0.6485207284175852	0.6485207284175852	0.6485207284175852	0.6485207284175852	0.6485207284175852	0.6485207284175852	0.6485207284175852	0.6485207284175852	0.6485207284175852	0.6485207284175852	0.6485207284175852	0.6485207284175852	0.6485207284175852	0.6485207284175852	0.6485207284175852
0.8489387890054411	0.7310452732803003	0.7018282524015514	0.6910074979256382	0.5437652736266229	0.6747874518308198	0.6748226079603912	0.8185689573159235	0.7752349271197583	0.6008424556975345	0.38378548743095975	0.8050359300445893	0.5927987354600013	0.4837771763615372	0.572553623210891	0.49497391109774663	0.714809268097647	0.3832662069715148	0.5797711772597468	0.7110843249074413	0.6454277510835941	0.6454277510835941	0.6454277510835941	0.6454277510835941	0.6454277510835941	0.6454277510835941	0.6454277510835941	0.6454277510835941	0.6454277510835941	0.6454277510835941	0.6454277510835941	0.6454277510835941	0.6454277510835941	0.6454277510835941	0.6454277510835941	0.6454277510835941	0.6454277510835941	0.6454277510835941	0.6454277510835941	0.6454277510835941	0.6454277510835941	0.6454277510835941	0.6454277510835941	0.6454277510835941	0.6454277510835941	0.6454277510835941	0.6454277510835941	0.6454277510835941	0.6454277510835941	0.6454277510835941
0.7273924887038394	0.6600344561580871	0.6114919340058731	0.6188071286709818	0.6581286254523313	0.6387805025963879	0.6073667389272871	0.5527276302230675	0.64141691961117	0.5161168429578485	0.6141764805975639	0.5726111124825507	0.6355675052875452	0.5692556646654662	0.5399623167487944	0.5772660639415904	0.5526860186703267	0.6082927345617265	0.5232223834641941	0.5945176546624947	0.4749798511554226	0.5768361378132524	0.5511069026340583	0.6095972607806442	0.4851632870495001	0.6001926209418819	0.6236931856297232	0.6143159411480406	0.544216527136037	0.5240129280507179	0.5545140538070961	0.6274979519846643	0.5687051225927056	0.6824020788323587	0.6354482777758058	0.5986881416459805	0.6182621415186023	0.6084751415822914	0.6084751415822914	0.6084751415822914	0.6084751415822914	0.6084751415822914	0.6084751415822914	0.6084751415822914	0.6084751415822914	0.6084751415822914	0.6084751415822914	0.6084751415822914	0.6084751415822914	0.6084751415822914
0.557739038228976	0.605548564465308	0.6974775765978148	0.6495402583642398	0.5261413186536041	0.5176565498126944	0.6138050317929651	0.544501193173954	0.5059875257079622	0.6211358434887198	0.5689985349750584	0.6709082716741397	0.474198644925285	0.635295904587201	0.6419560646661236	0.6537786418414082	0.564323548664563	0.5405021591218627	0.5841249628544257	0.7140923969415035	0.5395657647841495	0.40743355897317746	0.5944509586006529	0.552752379146551	0.5912530008768331	0.5957310668951523	0.6914794813954536	0.5354113791416076	0.42062140303876977	0.5491582553142895	0.43625661333707744	0.5205043204425907	0.47838046688983404	0.47838046688983404	0.47838046688983404	0.47838046688983404	0.47838046688983404	0.47838046688983404	0.47838046688983404	0.47838046688983404	0.47838046688983404	0.47838046688983404	0.47838046688983404	0.47838046688983404	0.47838046688983404	0.47838046688983404	0.47838046688983404	0.47838046688983404	0.47838046688983404	0.47838046688983404
0.8185594943820498	0.6274799642219813	0.7709029892328313	0.5179104251287202	0.9524844174401763	0.871830265078983	0.9697380252461403	0.7003909035921612	0.9958758865301484	0.873575141882198	0.9480561343478702	1.030719396006716	0.9641935020664266	1.050276009951248	1.3816955978612655	0.7940215491014244	1.1385483797471265	1.1463091801632002	1.4616448630226309	1.0223757471961838	0.9704818247616683	1.048416615330768	0.9843931370949895	1.0445391371611998	1.1383013902076033	0.8658041097551152	1.3338124098609858	1.307273433543391	1.4290753225399109	1.1208552422661917	1.1823859015276552	1.1738393731986643	1.2470117077763845	1.3362563981007782	1.2916340529385815	1.2916340529385815	1.2916340529385815	1.2916340529385815	1.2916340529385815	1.2916340529385815	1.2916340529385815	1.2916340529385815	1.2916340529385815	1.2916340529385815	1.2916340529385815	1.2916340529385815	1.2916340529385815	1.2916340529385815	1.2916340529385815	1.2916340529385815
0.6533282963405918	0.5646256780564702	0.4821081262172574	0.5529421825710361	0.7693488682112228	0.49240919571595076	0.4345942462360276	0.5332056207283538	0.45188926414647207	0.5665683905893205	0.4104591335395981	0.4860665949182804	0.4594375438056663	0.5894628093676513	0.5295742686574468	0.4999504927486325	0.510117608160441	0.5836827888561515	0.749397509711172	0.6990431566911629	0.6558361061027932	0.628187095868219	0.6420116009855061	0.6420116009855061	0.6420116009855061	0.6420116009855061	0.6420116009855061	0.6420116009855061	0.6420116009855061	0.6420116009855061	0.6420116009855061	0.6420116009855061	0.6420116009855061	0.6420116009855061	0.6420116009855061	0.6420116009855061	0.6420116009855061	0.6420116009855061	0.6420116009855061	0.6420116009855061	0.6420116009855061	0.6420116009855061	0.6420116009855061	0.6420116009855061	0.6420116009855061	0.6420116009855061	0.6420116009855061	0.6420116009855061	0.6420116009855061	0.6420116009855061
0.6162456906422682	0.2721462603955704	0.28553613229183294	0.1893089695379329	0.27469877787136665	0.3232764324425445	0.28423712743353213	0.4565948768888421	0.46632678556683493	0.6058501096238735	0.387168624101733	0.217963712422375	0.36129473387712335	0.5685250112697414	0.351030838760981	0.8237686458244602	0.43083639998683165	0.7628491973704514	0.5513853558740486	0.5206705199954363	0.5758762817150296	0.8108344706200811	1.0985735358811786	0.9297597882961101	0.7140648849061993	0.7781315040190108	1.0109583470997725	0.9224365777825881	0.9294992138598377	1.0377974322631238	1.1737668255444955	1.0760800734273306	0.8682398030205106	0.978475405723126	0.9077171257536908	1.0364748347854051	0.9009889221509817	1.053177228171849	0.8622733719967438	0.6553552180972164	0.827097518357042	0.7412263682271292	0.7412263682271292	0.7412263682271292	0.7412263682271292	0.7412263682271292	0.7412263682271292	0.7412263682271292	0.7412263682271292	0.7412263682271292
0.5675762834031931	0.5682762933782882	0.5914534343747007	0.636830462739837	0.562167598602546	0.5564453858931456	0.6105064182420886	0.5110781659853707	0.5742529550074262	0.6236040768345429	0.5892461196603906	0.6794461099144166	0.8414506752144452	0.7746823367017206	0.8159709508550281	0.8204579793062565	0.8351000042392842	0.6907683354188204	0.6832116029665142	0.825759841075192	0.873737013589552	0.7955153852200282	0.9205563497609676	0.923413384658739	0.8846316826835847	0.9040225336711618	0.9040225336711618	0.9040225336711618	0.9040225336711618	0.9040225336711618	0.9040225336711618	0.9040225336711618	0.9040225336711618	0.9040225336711618	0.9040225336711618	0.9040225336711618	0.9040225336711618	0.9040225336711618	0.9040225336711618	0.9040225336711618	0.9040225336711618	0.9040225336711618	0.9040225336711618	0.9040225336711618	0.9040225336711618	0.9040225336711618	0.9040225336711618	0.9040225336711618	0.9040225336711618	0.9040225336711618
0.9730713768492195	1.031963582350843	0.7422964672036574	0.8580141325394115	0.8811714391100433	0.8271805562754136	1.0934009811673284	0.728344419245995	1.0306547914079969	0.8844346646071864	0.9934138176356144	1.0103714286246768	0.8858382827420812	1.1480673831132169	0.8616623249595382	1.2054911308746987	1.314599384093401	1.0951717350184194	1.0034866389961947	0.9620053213645636	0.7093096850201078	0.9242693648702394	0.6914845567805896	0.9561726537945952	0.8998606659130869	1.0732542700304806	1.2377594070996227	1.239417514831187	1.2947066531356812	1.4340508053166428	1.3643787292261622	1.3643787292261622	1.3643787292261622	1.3643787292261622	1.3643787292261622	1.3643787292261622	1.3643787292261622	1.3643787292261622	1.3643787292261622	1.3643787292261622	1.3643787292261622	1.3643787292261622	1.3643787292261622	1.3643787292261622	1.3643787292261622	1.3643787292261622	1.3643787292261622	1.3643787292261622	1.3643787292261622	1.3643787292261622
0.7212181117392494	0.6950407248475536	0.6145095861327425	0.5945511464450952	0.48789933369151856	0.534451341364091	0.5065101354393065	0.626828414491419	0.66623052605406	0.43941045668877654	0.4990734578749547	0.6466664499151157	0.6571204276288419	0.6099531030823864	0.5249277361634269	0.5505821643272922	0.6897767910455561	0.6621258407839933	0.6759513159147748	0.6759513159147748	0.6759513159147748	0.6759513159147748	0.6759513159147748	0.6759513159147748	0.6759513159147748	0.6759513159147748	0.6759513159147748	0.6759513159147748	0.6759513159147748	0.6759513159147748	0.6759513159147748	0.6759513159147748	0.6759513159147748	0.6759513159147748	0.6759513159147748	0.6759513159147748	0.6759513159147748	0.6759513159147748	0.6759513159147748	0.6759513159147748	0.6759513159147748	0.6759513159147748	0.6759513159147748	0.6759513159147748	0.6759513159147748	0.6759513159147748	0.6759513159147748	0.6759513159147748	0.6759513159147748	0.6759513159147748
0.7392204185178547	0.6323130037377256	0.48412148636104135	0.5817668506693768	0.5784568207060744	0.5013186773682724	0.5280598046814371	0.6194727833658711	0.6163977426641964	0.6670842737180013	0.48818629014603715	0.690498886714714	0.6560466108760132	0.7187806031996391	0.6464622682114644	0.6325332810248463	0.6168124168162981	0.6847834803564907	0.5016077845574511	0.6391218411499393	0.6073756852679939	0.49316165111722915	0.6976649329930144	0.6698045807152316	0.6142824610677594	0.713574344491082	0.7007885002552081	0.8286560113117822	0.5571168318067772	0.6928864215592797	0.6928864215592797	0.6928864215592797	0.6928864215592797	0.6928864215592797	0.6928864215592797	0.6928864215592797	0.6928864215592797	0.6928864215592797	0.6928864215592797	0.6928864215592797	0.6928864215592797	0.6928864215592797	0.6928864215592797	0.6928864215592797	0.6928864215592797	0.6928864215592797	0.6928864215592797	0.6928864215592797	0.6928864215592797	0.6928864215592797
0.6070040893968596	0.5674812443656918	0.579519605595732	0.8752429394348304	0.5802616892480648	0.7077346313580821	0.7799421766500408	0.7342264170715396	0.7381473059370026	0.7031730113648894	0.7589321254696955	0.9527896366752303	0.9336091239312932	0.5972247756313028	1.0800851995498106	1.0175638375768934	0.9707869443014311	0.9609658009766794	0.850443608367952	0.7320378477081589	1.0951728493297916	1.1107612724120914	1.1029670608709414	1.1029670608709414	1.1029670608709414	1.1029670608709414	1.1029670608709414	1.1029670608709414	1.1029670608709414	1.1029670608709414	1.1029670608709414	1.1029670608709414	1.1029670608709414	1.1029670608709414	1.1029670608709414	1.1029670608709414	1.1029670608709414	1.1029670608709414	1.1029670608709414	1.1029670608709414	1.1029670608709414	1.1029670608709414	1.1029670608709414	1.1029670608709414	1.1029670608709414	1.1029670608709414	1.1029670608709414	1.1029670608709414	1.1029670608709414	1.1029670608709414
0.7383013715013308	0.7653895698502764	0.6921943067727893	0.8579271625136569	0.6786754616698113	0.5916018274631809	0.8241863912651514	0.7238677146058089	0.8411419091464593	0.7922950562091667	0.6011651293080551	0.7335613234417411	0.6345426532069154	0.6299717384658525	0.6963911529385105	0.6052650261710886	0.6276250359168266	0.6875173708184269	0.6873869937555922	0.5823526707257559	0.6906896795687779	0.6098750965658714	0.5055542927224856	0.5521919446659572	0.5546783284874791	0.6216829094969495	0.5881806189922143	0.5881806189922143	0.5881806189922143	0.5881806189922143	0.5881806189922143	0.5881806189922143	0.5881806189922143	0.5881806189922143	0.5881806189922143	0.5881806189922143	0.5881806189922143	0.5881806189922143	0.5881806189922143	0.5881806189922143	0.5881806189922143	0.5881806189922143	0.5881806189922143	0.5881806189922143	0.5881806189922143	0.5881806189922143	0.5881806189922143	0.5881806189922143	0.5881806189922143	0.5881806189922143
0.7446227180307421	0.6358127178656053	0.7181727026588486	0.6811453833614469	0.6119622512054377	0.7715690030729839	0.8061257979221359	0.85134244640601	0.7889615807129446	0.735507811923369	0.7567925753215989	0.8053149087905555	0.740100620567787	0.9339646621161197	0.8510388696471156	0.9366168182180853	0.7416931766797616	0.7005188684769226	0.8814747953717627	0.9308634386065344	0.6452943244819048	0.8082120137860217	0.8910245065777659	0.8062231161315551	0.8486238113546605	0.8486238113546605	0.8486238113546605	0.8486238113546605	0.8486238113546605	0.8486238113546605	0.8486238113546605	0.8486238113546605	0.8486238113546605	0.8486238113546605	0.8486238113546605	0.8486238113546605	0.8486238113546605	0.8486238113546605	0.8486238113546605	0.8486238113546605	0.8486238113546605	0.8486238113546605	0.8486238113546605	0.8486238113546605	0.8486238113546605	0.8486238113546605	0.8486238113546605	0.8486238113546605	0.8486238113546605	0.8486238113546605
0.7331896758824868	0.6962341695299478	0.7352965376717885	0.6709934454884915	0.605713511098027	0.7451418401993796	0.6510115677623642	0.7325871722584647	0.7894603676238948	0.7998109229269074	0.7697669440279781	0.8463406494343577	0.6600888420636172	0.6398852887646411	0.7977374898859716	0.6679891607298815	0.5610740154680592	0.6434234405245611	0.6118288871839705	0.7603932180767591	0.7216583592400803	0.8397447079811895	0.6222539815980381	0.7183145177845868	0.6702842496913124	0.6702842496913124	0.6702842496913124	0.6702842496913124	0.6702842496913124	0.6702842496913124	0.6702842496913124	0.6702842496913124	0.6702842496913124	0.6702842496913124	0.6702842496913124	0.6702842496913124	0.6702842496913124	0.6702842496913124	0.6702842496913124	0.6702842496913124	0.6702842496913124	0.6702842496913124	0.6702842496913124	0.6702842496913124	0.6702842496913124	0.6702842496913124	0.6702842496913124	0.6702842496913124	0.6702842496913124	0.6702842496913124
0.1753573147676567	0.20202019977569538	0.26662190359884075	0.15792937608640265	0.2744285942672702	0.2092738046409668	0.30606258438222095	0.19327577858781686	0.23150477832890784	0.24610243702941212	0.23779184053689917	0.26441667949678793	0.2603698957603022	0.27874747177515513	0.2615524152314944	0.22408734327808827	0.20618212212980017	0.17172119243699183	0.2946593813760844	0.20579401317872775	0.2208974305172348	0.2832305371413362	0.19872612188998245	0.24097832951565934	0.24097832951565934	0.24097832951565934	0.24097832951565934	0.24097832951565934	0.24097832951565934	0.24097832951565934	0.24097832951565934	0.24097832951565934	0.24097832951565934	0.24097832951565934	0.24097832951565934	0.24097832951565934	0.24097832951565934	0.24097832951565934	0.24097832951565934	0.24097832951565934	0.24097832951565934	0.24097832951565934	0.24097832951565934	0.24097832951565934	0.24097832951565934	0.24097832951565934	0.24097832951565934	0.24097832951565934	0.24097832951565934	0.24097832951565934
0.846123714798891	0.6613320883695979	0.5766778946311842	0.5839880564496064	0.6752249866925655	0.7548911472441052	0.8252642387497302	0.7730344302442541	0.7955450019109032	0.7677551655985269	0.6909049887249714	0.8404427949219289	0.7028283393818084	0.6718281368531722	0.7756526822396996	0.6542999651793042	0.6322996255310583	0.6845007369702132	0.6178977154443648	0.5951596833354358	0.581275511150946	0.724046910257481	0.5228166296882044	0.5830477702539066	0.5529321999710556	0.5529321999710556	0.5529321999710556	0.5529321999710556	0.5529321999710556	0.5529321999710556	0.5529321999710556	0.5529321999710556	0.5529321999710556	0.5529321999710556	0.5529321999710556	0.5529321999710556	0.5529321999710556	0.5529321999710556	0.5529321999710556	0.5529321999710556	0.5529321999710556	0.5529321999710556	0.5529321999710556	0.5529321999710556	0.5529321999710556	0.5529321999710556	0.5529321999710556	0.5529321999710556	0.5529321999710556	0.5529321999710556
0.5823354246241041	0.5107526519002618	0.596107840451206	0.5184857073124245	0.5846144536476281	0.5564980913675571	0.6063519781284229	0.6068017003200311	0.5596659157103413	0.7340369920854783	0.6375716420958708	0.6659265587137917	0.7163038875282015	0.6924160937584894	0.6677933324380949	0.6726984762482944	0.6422467902575925	0.6965684329336177	0.7035117330345745	0.7634369267098479	0.7464890675016291	0.6460367704275364	0.7745545037551675	0.6990248991120903	0.8166547349460228	0.8082182415267097	0.7402350560498318	0.6619385794025632	0.6607383517269577	0.7257887277572357	0.6932635397420968	0.6932635397420968	0.6932635397420968	0.6932635397420968	0.6932635397420968	0.6932635397420968	0.6932635397420968	0.6932635397420968	0.6932635397420968	0.6932635397420968	0.6932635397420968	0.6932635397420968	0.6932635397420968	0.6932635397420968	0.6932635397420968	0.6932635397420968	0.6932635397420968	0.6932635397420968	0.6932635397420968	0.6932635397420968
0.5836337400412247	0.680185753431342	0.6532888996443527	0.7542051016831235	0.6872286544430334	0.6714082097570039	0.8182694606982993	0.7182111913108219	0.773989195331664	0.7048568384540939	0.7746013227043376	0.7105501106528617	0.7540149879275169	0.6655289725560611	0.8148453693696907	0.6969555029914184	0.8818020206150651	0.7247132631281533	0.8389991079612191	0.7613348923800304	0.7044244699195505	0.805825303927182	0.787363223520408	0.8442984713260967	0.8610355820423935	0.749341574545342	0.8332067255722957	0.8244929379119431	0.8939901874887293	0.7728919223792132	0.7066013220633589	0.7397466222212861	0.7397466222212861	0.7397466222212861	0.7397466222212861	0.7397466222212861	0.7397466222212861	0.7397466222212861	0.7397466222212861	0.7397466222212861	0.7397466222212861	0.7397466222212861	0.7397466222212861	0.7397466222212861	0.7397466222212861	0.7397466222212861	0.7397466222212861	0.7397466222212861	0.7397466222212861	0.7397466222212861
0.34321286962606007	0.4379371340900861	0.37326552905722915	0.5670207031265512	0.4859032093592924	0.517731424083116	0.5388234184928653	0.6220506676207364	0.5000219473387925	0.6418538128417869	0.6329845246549495	0.796443845353236	0.6626419185232078	0.5934007592827313	0.665912358210827	0.7040642808416748	0.7278627658357193	0.8215540622493503	0.8456623157046136	0.82114935490159	0.8155310776339083	0.6709960665542535	0.8397102749872017	0.9510255125290094	0.9179759614233789	0.973987726263032	0.9682443901253092	0.9850895040270354	0.9788579152756305	0.7664485454125838	0.8726532303441071	0.8726532303441071	0.8726532303441071	0.8726532303441071	0.8726532303441071	0.8726532303441071	0.8726532303441071	0.8726532303441071	0.8726532303441071	0.8726532303441071	0.8726532303441071	0.8726532303441071	0.8726532303441071	0.8726532303441071	0.8726532303441071	0.8726532303441071	0.8726532303441071	0.8726532303441071	0.8726532303441071	0.8726532303441071
0.4484333400864508	0.5834599292460423	0.6306312076215065	0.5453067072656864	0.6742848313862131	0.6550368856460899	0.8422457251848918	0.6826821874627759	0.5634486619542003	0.7154767440629389	0.7406883071857612	0.6010989830237778	0.6883232642957829	0.7317381388807123	0.7841073334117252	0.925624100594179	0.8848349491029428	0.7238332061548782	0.9730727393825612	1.007195540547888	0.9901341399652246	0.9901341399652246	0.9901341399652246	0.9901341399652246	0.9901341399652246	0.9901341399652246	0.9901341399652246	0.9901341399652246	0.9901341399652246	0.9901341399652246	0.9901341399652246	0.9901341399652246	0.9901341399652246	0.9901341399652246	0.9901341399652246	0.9901341399652246	0.9901341399652246	0.9901341399652246	0.9901341399652246	0.9901341399652246	0.9901341399652246	0.9901341399652246	0.9901341399652246	0.9901341399652246	0.9901341399652246	0.9901341399652246	0.9901341399652246	0.9901341399652246	0.9901341399652246	0.9901341399652246
0.8438681897164609	0.8097180382442067	0.8243806804721391	0.7948137348750145	0.7592472146613906	0.9995463874971942	0.8020454607183851	0.9061709526747352	1.011977570522597	0.9938990161192041	0.8077954578959469	0.8078724590029124	0.9649562870785475	1.1653320810016787	0.723827408559105	0.846636487445099	0.8959175998122552	0.9931929275995119	1.0522768036285381	0.9243808484231472	0.982803249700017	1.0539646556834439	0.8585603067234534	0.9261805935482599	0.9130402910397727	1.0825131532255796	0.85593120188937	0.9692221775574749	0.9692221775574749	0.9692221775574749	0.9692221775574749	0.9692221775574749	0.9692221775574749	0.9692221775574749	0.9692221775574749	0.9692221775574749	0.9692221775574749	0.9692221775574749	0.9692221775574749	0.9692221775574749	0.9692221775574749	0.9692221775574749	0.9692221775574749	0.9692221775574749	0.9692221775574749	0.9692221775574749	0.9692221775574749	0.9692221775574749	0.9692221775574749	0.9692221775574749
0.41488170183826656	0.4982715834166802	0.40761580890814564	0.5716480649382241	0.5030010378269885	0.6139217952026892	0.6999518377264738	0.5396277633089697	0.6139513027115695	0.5174571311731112	0.6356950019555274	0.5588335266771037	0.6058253197113974	0.7216614065396624	0.6612027624629937	0.6511301064282295	0.8102462952484432	0.7993202679271998	0.743167153931404	0.7570409598434786	0.8282429025348359	0.7119625265172942	0.8553436929110542	0.8055625044133278	0.7691005422033289	0.866575374123795	0.8118474741230898	0.8303996268951107	0.8402058834766276	0.7226771145458497	0.7327073188070987	0.7762371142539212	0.75447221653051	0.75447221653051	0.75447221653051	0.75447221653051	0.75447221653051	0.75447221653051	0.75447221653051	0.75447221653051	0.75447221653051	0.75447221653051	0.75447221653051	0.75447221653051	0.75447221653051	0.75447221653051	0.75447221653051	0.75447221653051	0.75447221653051	0.75447221653051
0.1998367814184699	0.2664375744413808	0.3542409951149454	0.3397194044952937	0.4624317553077449	0.03173551645723176	0.3658428391880908	0.31473532571574864	0.5692600834782852	0.655755166415992	0.46440781821028326	0.8653598370304835	0.5718543072088573	0.49924479890068213	0.561606577966693	0.5304256884336875	0.5304256884336875	0.5304256884336875	0.5304256884336875	0.5304256884336875	0.5304256884336875	0.5304256884336875	0.5304256884336875	0.5304256884336875	0.5304256884336875	0.5304256884336875	0.5304256884336875	0.5304256884336875	0.5304256884336875	0.5304256884336875	0.5304256884336875	0.5304256884336875	0.5304256884336875	0.5304256884336875	0.5304256884336875	0.5304256884336875	0.5304256884336875	0.5304256884336875	0.5304256884336875	0.5304256884336875	0.5304256884336875	0.5304256884336875	0.5304256884336875	0.5304256884336875	0.5304256884336875	0.5304256884336875	0.5304256884336875	0.5304256884336875	0.5304256884336875	0.5304256884336875
0.5564865798676555	0.7045471099114934	0.6235710840774153	0.8057556624756345	0.6586782344103478	0.6546939149478785	0.6641795421188379	0.6530592616132299	0.6716091391401846	0.7603681047781005	0.7273256797567409	0.6523452413223438	0.6562071242770117	0.6595138309752433	0.684950181334625	0.7560205149793777	0.6608706712560436	0.7929017799362182	0.6889181169712915	0.7807929645439677	0.7293975396040641	0.7294741712768082	0.7956010765281917	0.8000483476222561	0.7978247120752238	0.7978247120752238	0.7978247120752238	0.7978247120752238	0.7978247120752238	0.7978247120752238	0.7978247120752238	0.7978247120752238	0.7978247120752238	0.7978247120752238	0.7978247120752238	0.7978247120752238	0.7978247120752238	0.7978247120752238	0.7978247120752238	0.7978247120752238	0.7978247120752238	0.7978247120752238	0.7978247120752238	0.7978247120752238	0.7978247120752238	0.7978247120752238	0.7978247120752238	0.7978247120752238	0.7978247120752238	0.7978247120752238
0.5016429171363086	0.38265570856308184	0.48303315432193233	0.5948824824308573	0.8388634554015328	0.7356783470941346	0.8300012931309473	0.7114314912131366	0.7753414849223594	0.8527252784804736	0.783765328139258	0.8532263814235151	0.7240758089939509	1.0420191534369394	1.0506693557895936	1.053476743307023	0.7140332570167321	1.1196762304963428	0.8239336758793757	0.8716999792704239	1.0150696001943489	0.9733643077808198	0.8124826575557452	0.9002715389092167	0.856377098232481	0.856377098232481	0.856377098232481	0.856377098232481	0.856377098232481	0.856377098232481	0.856377098232481	0.856377098232481	0.856377098232481	0.856377098232481	0.856377098232481	0.856377098232481	0.856377098232481	0.856377098232481	0.856377098232481	0.856377098232481	0.856377098232481	0.856377098232481	0.856377098232481	0.856377098232481	0.856377098232481	0.856377098232481	0.856377098232481	0.856377098232481	0.856377098232481	0.856377098232481
0.7934434701522145	0.711475489551207	0.5882821147558444	0.6592604426949288	0.6941924857010932	0.807211886021764	0.8204124065795664	0.6693901651487022	0.6941766776250574	0.8107316123168237	0.6030790084439869	0.738227564806241	0.9042469229142579	1.1207057271012373	0.8962225278188425	0.8021760994056616	1.01619827571551	1.050542807809515	0.9044836775762386	1.0035778853977282	0.929923195540725	0.929283314681949	1.0293392580062	1.1604555363449753	1.113215696270578	1.1858941220459025	0.9260342530283273	1.1215382751240668	1.0860352705090004	1.085194704425183	1.0856149874670917	1.0856149874670917	1.0856149874670917	1.0856149874670917	1.0856149874670917	1.0856149874670917	1.0856149874670917	1.0856149874670917	1.0856149874670917	1.0856149874670917	1.0856149874670917	1.0856149874670917	1.0856149874670917	1.0856149874670917	1.0856149874670917	1.0856149874670917	1.0856149874670917	1.0856149874670917	1.0856149874670917	1.0856149874670917
0.3075352418884853	0.39605852681177206	0.486056124416103	0.4718433237245574	0.574940050151378	0.5467834875320245	0.5659023038491312	0.643349648446572	0.6117811852980799	0.6075991767803375	0.5790885526582212	0.5967025524365368	0.672127628517418	0.6344150904769774	0.6344150904769774	0.6344150904769774	0.6344150904769774	0.6344150904769774	0.6344150904769774	0.6344150904769774	0.6344150904769774	0.6344150904769774	0.6344150904769774	0.6344150904769774	0.6344150904769774	0.6344150904769774	0.6344150904769774	0.6344150904769774	0.6344150904769774	0.6344150904769774	0.6344150904769774	0.6344150904769774	0.6344150904769774	0.6344150904769774	0.6344150904769774	0.6344150904769774	0.6344150904769774	0.6344150904769774	0.6344150904769774	0.6344150904769774	0.6344150904769774	0.6344150904769774	0.6344150904769774	0.6344150904769774	0.6344150904769774	0.6344150904769774	0.6344150904769774	0.6344150904769774	0.6344150904769774	0.6344150904769774
0.7039913194948109	0.586117687021191	0.603658585437129	0.6839553683002657	0.5570940029671528	0.5408994674797606	0.6504272192577848	0.6460962061005361	0.5399418833718759	0.6619304716724417	0.5870368179390265	0.5735444638463992	0.5440148826836919	0.6779129819412452	0.5777710858529843	0.663620451723028	0.6873522332364516	0.5205442577882713	0.6673734542260683	0.48145111825823006	0.8495780611650859	0.6578209397984628	0.6444128223585218	0.5108234841918116	0.5703192618786913	0.5405713730352514	0.5405713730352514	0.5405713730352514	0.5405713730352514	0.5405713730352514	0.5405713730352514	0.5405713730352514	0.5405713730352514	0.5405713730352514	0.5405713730352514	0.5405713730352514	0.5405713730352514	0.5405713730352514	0.5405713730352514	0.5405713730352514	0.5405713730352514	0.5405713730352514	0.5405713730352514	0.5405713730352514	0.5405713730352514	0.5405713730352514	0.5405713730352514	0.5405713730352514	0.5405713730352514	0.5405713730352514
0.506447597456771	0.48658933822566447	0.5535028654194002	0.4287126613124281	0.4965953490627877	0.47158495114202564	0.5380675701604833	0.4853804065763221	0.5365297779815836	0.5848806733089026	0.5689273854434026	0.43979652843221706	0.554201341743752	0.5135612916334654	0.6030447240066018	0.5749751740131905	0.5327641322461929	0.5523905948698171	0.5391909872833468	0.49672874494877006	0.590817342135533	0.683487482541782	0.5688407361528613	0.6396261679062609	0.5527838356970719	0.5208828687355775	0.5368333522163248	0.5368333522163248	0.5368333522163248	0.5368333522163248	0.5368333522163248	0.5368333522163248	0.5368333522163248	0.5368333522163248	0.5368333522163248	0.5368333522163248	0.5368333522163248	0.5368333522163248	0.5368333522163248	0.5368333522163248	0.5368333522163248	0.5368333522163248	0.5368333522163248	0.5368333522163248	0.5368333522163248	0.5368333522163248	0.5368333522163248	0.5368333522163248	0.5368333522163248	0.5368333522163248
0.2167417434041198	0.2534734335911329	0.4108762099223109	0.5557468786628483	0.4867619683550573	0.5332353212802982	0.3710492290448929	0.3002162306787234	0.2979582999446472	0.6265576777530124	0.4671329023766191	0.525910814296653	0.3948000583684287	0.7883327363624096	0.4339761173731763	0.5001617137459184	0.55388503066505	0.5851146389217262	0.86665927227464	0.5003216791602374	0.7145842265022901	0.7003658567671752	1.2497774886885415	0.5695107365041707	0.47837032534147095	0.6396887779528918	0.5590295516471814	0.5590295516471814	0.5590295516471814	0.5590295516471814	0.5590295516471814	0.5590295516471814	0.5590295516471814	0.5590295516471814	0.5590295516471814	0.5590295516471814	0.5590295516471814	0.5590295516471814	0.5590295516471814	0.5590295516471814	0.5590295516471814	0.5590295516471814	0.5590295516471814	0.5590295516471814	0.5590295516471814	0.5590295516471814	0.5590295516471814	0.5590295516471814	0.5590295516471814	0.5590295516471814
0.5126713916875594	0.5040401306306932	0.6267595751470394	0.605721741570169	0.6149692929224982	0.6144392111636601	0.7108120624489912	0.7482528366325534	0.7581136073538793	0.7004368994165524	0.7031005018754432	0.8333771996193782	0.8015366517727085	0.6842734784033851	0.7588820778016988	0.6956495172872933	0.7997438519870737	0.8132390743496041	0.7870809173933345	0.8518279553105051	0.9710294308605332	0.906675484378757	0.722353992874806	0.7930511104717733	0.7033495449310921	0.796588013445214	0.7499687791881531	0.7499687791881531	0.7499687791881531	0.7499687791881531	0.7499687791881531	0.7499687791881531	0.7499687791881531	0.7499687791881531	0.7499687791881531	0.7499687791881531	0.7499687791881531	0.7499687791881531	0.7499687791881531	0.7499687791881531	0.7499687791881531	0.7499687791881531	0.7499687791881531	0.7499687791881531	0.7499687791881531	0.7499687791881531	0.7499687791881531	0.7499687791881531	0.7499687791881531	0.7499687791881531
0.397459310331823	0.5151217072931792	0.5132585662188526	0.5232248726431735	0.6043369822694021	0.5921908008855242	0.5353755302911855	0.7370129200368579	0.47349558649214657	0.5057401038900324	0.6151281157229812	0.5593469500356043	0.6383853487416158	0.626356310265445	0.6328578704134142	0.5682950221608989	0.5495189766234665	0.6134364715931749	0.633905881822245	0.580487355972774	0.5302874314529262	0.6808768730371736	0.6264358720499478	0.6963495586656947	0.6236430496416059	0.6599963041536502	0.6599963041536502	0.6599963041536502	0.6599963041536502	0.6599963041536502	0.6599963041536502	0.6599963041536502	0.6599963041536502	0.6599963041536502	0.6599963041536502	0.6599963041536502	0.6599963041536502	0.6599963041536502	0.6599963041536502	0.6599963041536502	0.6599963041536502	0.6599963041536502	0.6599963041536502	0.6599963041536502	0.6599963041536502	0.6599963041536502	0.6599963041536502	0.6599963041536502	0.6599963041536502	0.6599963041536502
0.9761440797192131	1.0842763980346757	1.0268197355772986	1.1287441804917397	1.1382395337626818	0.876013828643861	0.9726199591698527	0.9228094646472627	0.9998159472263262	0.9812954655860445	1.1228184679612376	0.9461544410841978	0.911000626277117	0.8476850320451158	0.8017950123076396	0.9741148114457486	1.0458847180989204	0.7421683073860671	0.8299718838477432	0.9039439521236591	0.651288398251428	1.0021684911395963	0.9128790843995859	0.9250717114237451	0.9217620959085111	0.923416903666128	0.923416903666128	0.923416903666128	0.923416903666128	0.923416903666128	0.923416903666128	0.923416903666128	0.923416903666128	0.923416903666128	0.923416903666128	0.923416903666128	0.923416903666128	0.923416903666128	0.923416903666128	0.923416903666128	0.923416903666128	0.923416903666128	0.923416903666128	0.923416903666128	0.923416903666128	0.923416903666128	0.923416903666128	0.923416903666128	0.923416903666128	0.923416903666128
0.5567830430719823	0.6210153552267316	0.6728630098988357	0.7232336817700801	0.6947496822378653	0.6963761722571328	0.658708478621458	0.6197013130954334	0.6235091527833049	0.7026342165606794	0.7632977614638716	0.750264445508515	0.7251066155678881	0.7516545008190045	0.5754698299520857	0.7365617335312811	0.7503703734668918	0.7373657465887643	0.7229329593526831	0.7434171974420927	0.7282921593844911	0.6899125210120202	0.7915910525292432	0.8361359378798813	0.8524886507027185	0.8443122942912998	0.8443122942912998	0.8443122942912998	0.8443122942912998	0.8443122942912998	0.8443122942912998	0.8443122942912998	0.8443122942912998	0.8443122942912998	0.8443122942912998	0.8443122942912998	0.8443122942912998	0.8443122942912998	0.8443122942912998	0.8443122942912998	0.8443122942912998	0.8443122942912998	0.8443122942912998	0.8443122942912998	0.8443122942912998	0.8443122942912998	0.8443122942912998	0.8443122942912998	0.8443122942912998	0.8443122942912998
0.8149430915533181	0.8130190575507442	0.8602146037253425	0.8171435386101012	0.7532754096007447	0.7430075118707223	0.7267788006003215	0.7385683088172023	0.7978983366226752	0.6833346492982828	0.908460268555644	0.8308675460150379	0.7243653126068996	0.8113429103662195	0.7474779758624772	0.7222084153503026	0.8906082773080057	0.7390079579664229	0.7075912108760339	0.7836851168868629	0.7456381638814484	0.7456381638814484	0.7456381638814484	0.7456381638814484	0.7456381638814484	0.7456381638814484	0.7456381638814484	0.7456381638814484	0.7456381638814484	0.7456381638814484	0.7456381638814484	0.7456381638814484	0.7456381638814484	0.7456381638814484	0.7456381638814484	0.7456381638814484	0.7456381638814484	0.7456381638814484	0.7456381638814484	0.7456381638814484	0.7456381638814484	0.7456381638814484	0.7456381638814484	0.7456381638814484	0.7456381638814484	0.7456381638814484	0.7456381638814484	0.7456381638814484	0.7456381638814484	0.7456381638814484
0.5392206766775063	0.7072847385949897	0.7331741661995004	0.6785852037262378	0.733356156047545	0.811395344604893	0.7507689301576584	0.7427079100527305	0.744786745600147	0.7932066812217365	0.8660845623380984	0.7346965120174747	0.8047448916585245	0.7823320257733578	0.7357582340586204	0.8258094138340966	0.9455255067811448	0.7481510954746586	0.9477093023405545	0.8231409742496852	0.88542513829512	0.88542513829512	0.88542513829512	0.88542513829512	0.88542513829512	0.88542513829512	0.88542513829512	0.88542513829512	0.88542513829512	0.88542513829512	0.88542513829512	0.88542513829512	0.88542513829512	0.88542513829512	0.88542513829512	0.88542513829512	0.88542513829512	0.88542513829512	0.88542513829512	0.88542513829512	0.88542513829512	0.88542513829512	0.88542513829512	0.88542513829512	0.88542513829512	0.88542513829512	0.88542513829512	0.88542513829512	0.88542513829512	0.88542513829512
0.6380616816381511	0.7964451038384086	0.6083669488823705	0.9467147751821441	0.4806751470367277	0.535941029329084	0.5603380703388116	0.8982404037584905	0.726245580812826	1.1476342260609014	0.7604375135145779	0.9213358987978915	0.7335311065069781	1.034250487264948	0.9317951466870247	0.9917877450401833	0.9240627892389947	1.1664004608000809	0.8883717685066083	1.011559269494131	0.8733012430706107	0.9109478991706443	0.8425396305934443	1.00808048864127	0.8651193310491013	1.4510937406114852	1.0077658376032177	1.2294297891073516	1.2294297891073516	1.2294297891073516	1.2294297891073516	1.2294297891073516	1.2294297891073516	1.2294297891073516	1.2294297891073516	1.2294297891073516	1.2294297891073516	1.2294297891073516	1.2294297891073516	1.2294297891073516	1.2294297891073516	1.2294297891073516	1.2294297891073516	1.2294297891073516	1.2294297891073516	1.2294297891073516	1.2294297891073516	1.2294297891073516	1.2294297891073516	1.2294297891073516
0.491212007037414	0.7162957948974888	0.7378373606451701	0.7443252786059956	0.5796687911312698	0.7359029393425379	0.6297624948421227	0.6309016864478637	0.5255451264308337	0.6086729321995296	0.6749222314053185	0.579161494453328	0.7513697204226697	0.5833416168985349	0.6877539325507568	0.495151604264532	0.7861417278632401	0.6282126616402932	0.7941169768424292	0.7564954093601158	0.48826388895048356	0.7041806470649269	0.5157656198362013	0.7656465390645225	0.6407060794503618	0.6407060794503618	0.6407060794503618	0.6407060794503618	0.6407060794503618	0.6407060794503618	0.6407060794503618	0.6407060794503618	0.6407060794503618	0.6407060794503618	0.6407060794503618	0.6407060794503618	0.6407060794503618	0.6407060794503618	0.6407060794503618	0.6407060794503618	0.6407060794503618	0.6407060794503618	0.6407060794503618	0.6407060794503618	0.6407060794503618	0.6407060794503618	0.6407060794503618	0.6407060794503618	0.6407060794503618	0.6407060794503618
0.7020760473597069	0.9373085129388453	0.5924985017815949	0.7970860394763922	0.8250140134763074	0.8801482187607749	0.7572608032400105	0.779571370646638	0.7003053134118674	0.697987055000978	0.7400582416147202	0.7000876343368759	0.645592647219145	0.7827021109487126	0.7879074929466054	0.7601338310562411	0.8373691205471884	0.8296133015275393	0.7726637257339218	0.7697650586747968	0.7607483645045294	0.6709554949335598	0.735238796666108	0.852425532293996	0.7506850638732749	0.6680252590402947	0.7093551614567849	0.7093551614567849	0.7093551614567849	0.7093551614567849	0.7093551614567849	0.7093551614567849	0.7093551614567849	0.7093551614567849	0.7093551614567849	0.7093551614567849	0.7093551614567849	0.7093551614567849	0.7093551614567849	0.7093551614567849	0.7093551614567849	0.7093551614567849	0.7093551614567849	0.7093551614567849	0.7093551614567849	0.7093551614567849	0.7093551614567849	0.7093551614567849	0.7093551614567849	0.7093551614567849
0.24875686437858205	0.21614550758564174	0.15619213302250567	0.23898885571921555	0.1807867532530091	0.34053773963067846	0.2267441506835739	0.20821246856872527	0.17477933472400756	0.26213039764957996	0.2046958683901484	0.34680470997737656	0.3582895730604911	0.27015340379740355	0.281483283607916	0.2037247683048604	0.3312721584545279	0.41570075293488634	0.24011487015066263	0.1912191530495407	0.19354968052605123	0.35237811873441516	0.15320650220034174	0.25279231046737843	0.25279231046737843	0.25279231046737843	0.25279231046737843	0.25279231046737843	0.25279231046737843	0.25279231046737843	0.25279231046737843	0.25279231046737843	0.25279231046737843	0.25279231046737843	0.25279231046737843	0.25279231046737843	0.25279231046737843	0.25279231046737843	0.25279231046737843	0.25279231046737843	0.25279231046737843	0.25279231046737843	0.25279231046737843	0.25279231046737843	0.25279231046737843	0.25279231046737843	0.25279231046737843	0.25279231046737843	0.25279231046737843	0.25279231046737843
0.8085450709087828	0.741053167925298	0.7399498593095035	0.9013940514561465	0.7193029413341557	0.731805141742739	0.8851761114745393	0.8357173995715118	0.7988823678671315	0.7976421423492186	0.8895065709479204	0.7100461137888696	0.7530406076654957	0.6848115481201744	0.7471524067331665	0.679991513178049	0.6507290783511311	0.7951673826889741	0.8306725407482805	0.6040546754062659	0.6130322954398727	0.6085434854230694	0.6085434854230694	0.6085434854230694	0.6085434854230694	0.6085434854230694	0.6085434854230694	0.6085434854230694	0.6085434854230694	0.6085434854230694	0.6085434854230694	0.6085434854230694	0.6085434854230694	0.6085434854230694	0.6085434854230694	0.6085434854230694	0.6085434854230694	0.6085434854230694	0.6085434854230694	0.6085434854230694	0.6085434854230694	0.6085434854230694	0.6085434854230694	0.6085434854230694	0.6085434854230694	0.6085434854230694	0.6085434854230694	0.6085434854230694	0.6085434854230694	0.6085434854230694
0.4233553716513507	0.41100416173913973	0.46512586764112546	0.5980959151041029	0.5578050191828182	0.5189560616219924	0.4964466408850924	0.4255287849993911	0.44988468777840757	0.5930346981902458	0.5910965836905261	0.5619941979384669	0.5688912642200963	0.6631995180898217	0.5350656853553333	0.49578005538301767	0.5145479273892567	0.43017549930706833	0.4458713941987877	0.6055022466242048	0.5710270217064515	0.6642054085616103	0.6506918124599044	0.6267957351456567	0.4941977515722903	0.6500701737952945	0.6319941018914473	0.6015722515676712	0.6637422084118353	0.6444263942864905	0.7070880954964363	0.6647876763318427	0.598806545865419	0.6317971110986309	0.6317971110986309	0.6317971110986309	0.6317971110986309	0.6317971110986309	0.6317971110986309	0.6317971110986309	0.6317971110986309	0.6317971110986309	0.6317971110986309	0.6317971110986309	0.6317971110986309	0.6317971110986309	0.6317971110986309	0.6317971110986309	0.6317971110986309	0.6317971110986309
0.5529305160246013	0.6223202176542398	0.5545449863131001	0.6616260495201765	0.7378270217208823	0.6780697959561426	0.6200439940120288	0.5918577423762311	0.6447072825937705	0.5549523960325464	0.6684562424482061	0.6373511274826034	0.60754894174468	0.7636139493774299	0.6136485524000838	0.703822107015936	0.7595303273576776	0.668370635791857	0.7533690069445771	0.8225978502922787	0.8058520341096184	0.6558626541840705	0.7092955819958395	0.7749941670180809	0.7365553111400439	0.797464286482189	0.72139285732668	0.7412425134750125	0.6294090985855781	0.6452776464880445	0.6709359381630874	0.7286064525457211	0.7511290579357884	0.7398677552407548	0.7398677552407548	0.7398677552407548	0.7398677552407548	0.7398677552407548	0.7398677552407548	0.7398677552407548	0.7398677552407548	0.7398677552407548	0.7398677552407548	0.7398677552407548	0.7398677552407548	0.7398677552407548	0.7398677552407548	0.7398677552407548	0.7398677552407548	0.7398677552407548
0.8896141903605734	0.8019529638843209	0.7917121721435333	0.7903987630323096	0.9563723725082139	0.7476238377569027	0.7394609365744108	0.686230029670821	0.8732316871939715	0.7702178481546507	0.9510476538310846	0.7748335426797037	0.8195935910738227	0.796534856521518	0.8526424436325405	0.7061457533871115	0.761707121443794	0.7322409665109604	0.8180701967997225	0.673529072874199	0.8946919573980281	0.7841105151361135	0.7841105151361135	0.7841105151361135	0.7841105151361135	0.7841105151361135	0.7841105151361135	0.7841105151361135	0.7841105151361135	0.7841105151361135	0.7841105151361135	0.7841105151361135	0.7841105151361135	0.7841105151361135	0.7841105151361135	0.7841105151361135	0.7841105151361135	0.7841105151361135	0.7841105151361135	0.7841105151361135	0.7841105151361135	0.7841105151361135	0.7841105151361135	0.7841105151361135	0.7841105151361135	0.7841105151361135	0.7841105151361135	0.7841105151361135	0.7841105151361135	0.7841105151361135
0.5586462869970557	0.5893944966125771	0.4914467092678863	0.5328692597604431	0.43310785421132286	0.5146289939453259	0.4296627055535669	0.46330955808307056	0.5534899423211697	0.40292016226322386	0.44905702918727763	0.46019278598092284	0.5518973531034849	0.4710435743562192	0.4445199358047023	0.5533965108196972	0.4352059869904699	0.4171749385610093	0.4701622500934121	0.43804876979078783	0.4222229988707528	0.70467362174986	0.4410017786146905	0.537263544391527	0.48913266150310875	0.48913266150310875	0.48913266150310875	0.48913266150310875	0.48913266150310875	0.48913266150310875	0.48913266150310875	0.48913266150310875	0.48913266150310875	0.48913266150310875	0.48913266150310875	0.48913266150310875	0.48913266150310875	0.48913266150310875	0.48913266150310875	0.48913266150310875	0.48913266150310875	0.48913266150310875	0.48913266150310875	0.48913266150310875	0.48913266150310875	0.48913266150310875	0.48913266150310875	0.48913266150310875	0.48913266150310875	0.48913266150310875
0.769019729781786	0.8748761705344803	0.7507219479911658	0.7613779635172313	0.7919857654846646	0.7851491861938454	0.7658084360329112	0.7797515950344163	0.601173260537635	0.659017247660183	0.7357054167664359	0.7014736693842805	0.7384463457916105	0.7511330576456686	0.6387032010896061	0.7209510565823853	0.6787829211417643	0.6474927138460145	0.7600891118811887	0.7668029360916898	0.6895798274588741	0.6192373682619685	0.6902040159618127	0.7181685844306399	0.7804544369616895	0.5971164242580528	0.6887854306098712	0.6887854306098712	0.6887854306098712	0.6887854306098712	0.6887854306098712	0.6887854306098712	0.6887854306098712	0.6887854306098712	0.6887854306098712	0.6887854306098712	0.6887854306098712	0.6887854306098712	0.6887854306098712	0.6887854306098712	0.6887854306098712	0.6887854306098712	0.6887854306098712	0.6887854306098712	0.6887854306098712	0.6887854306098712	0.6887854306098712	0.6887854306098712	0.6887854306098712	0.6887854306098712
0.7288708344532506	0.6470264577596597	0.6828772186998117	0.6636697754375642	0.6763796925997617	0.7705553346568935	0.7023944424374614	0.773968988987726	0.7524611092579172	0.7295421544293181	0.6912364918983677	0.8643466282062712	0.7835997701060412	0.7149943344603299	0.6428991973987759	0.7781394484988059	0.6419616909739174	0.73279106120874	0.7763954539223267	0.7300763839256837	0.7532359189240052	0.7532359189240052	0.7532359189240052	0.7532359189240052	0.7532359189240052	0.7532359189240052	0.7532359189240052	0.7532359189240052	0.7532359189240052	0.7532359189240052	0.7532359189240052	0.7532359189240052	0.7532359189240052	0.7532359189240052	0.7532359189240052	0.7532359189240052	0.7532359189240052	0.7532359189240052	0.7532359189240052	0.7532359189240052	0.7532359189240052	0.7532359189240052	0.7532359189240052	0.7532359189240052	0.7532359189240052	0.7532359189240052	0.7532359189240052	0.7532359189240052	0.7532359189240052	0.7532359189240052
0.44678651495125105	0.5346501983184531	0.5751885258025944	0.5234396462763892	0.5913315101413126	0.556728044340638	0.6269343916552184	0.7031128117774341	0.5482209281317423	0.6025175692587305	0.5423780656327145	0.6193902486157957	0.7066632483358439	0.6369663544507043	0.758720549922611	0.803962056857598	0.7533065886690098	0.8053443585250587	0.727627159819325	0.7573631096207288	0.7834619542432399	0.8851295184454742	0.834295736344357	0.834295736344357	0.834295736344357	0.834295736344357	0.834295736344357	0.834295736344357	0.834295736344357	0.834295736344357	0.834295736344357	0.834295736344357	0.834295736344357	0.834295736344357	0.834295736344357	0.834295736344357	0.834295736344357	0.834295736344357	0.834295736344357	0.834295736344357	0.834295736344357	0.834295736344357	0.834295736344357	0.834295736344357	0.834295736344357	0.834295736344357	0.834295736344357	0.834295736344357	0.834295736344357	0.834295736344357
0.8015128200781727	0.8167380256783671	0.7410510981237545	0.6972869438844111	0.6920136284672184	0.871353338477743	0.6673183087936789	0.6952332555766579	0.815216750792039	0.8226272082004923	0.7748460798354604	0.8550674773390373	0.8824489530009928	0.7677461959497365	0.724743426036452	0.8568265394606241	0.8391367266565821	0.7756870503525161	0.6098639313520227	0.7392462503349695	0.6745550908434962	0.6745550908434962	0.6745550908434962	0.6745550908434962	0.6745550908434962	0.6745550908434962	0.6745550908434962	0.6745550908434962	0.6745550908434962	0.6745550908434962	0.6745550908434962	0.6745550908434962	0.6745550908434962	0.6745550908434962	0.6745550908434962	0.6745550908434962	0.6745550908434962	0.6745550908434962	0.6745550908434962	0.6745550908434962	0.6745550908434962	0.6745550908434962	0.6745550908434962	0.6745550908434962	0.6745550908434962	0.6745550908434962	0.6745550908434962	0.6745550908434962	0.6745550908434962	0.6745550908434962
0.6612340296279265	0.6720281286958232	0.7679820480532917	0.880950280229724	0.8459399580468077	0.7059794616038852	0.7316125895518019	0.5652979702111961	0.6998479920766161	0.6986175242744682	0.8234154521135815	0.727752016859502	0.7312777081896021	0.812645338411463	0.6307386024682867	0.7850205562031917	0.8010483722554617	0.7506661012853826	0.7067872062605464	0.6981885791853101	0.6124086641920324	0.7933863789492666	0.813929634360344	0.8036580066548052	0.8036580066548052	0.8036580066548052	0.8036580066548052	0.8036580066548052	0.8036580066548052	0.8036580066548052	0.8036580066548052	0.8036580066548052	0.8036580066548052	0.8036580066548052	0.8036580066548052	0.8036580066548052	0.8036580066548052	0.8036580066548052	0.8036580066548052	0.8036580066548052	0.8036580066548052	0.8036580066548052	0.8036580066548052	0.8036580066548052	0.8036580066548052	0.8036580066548052	0.8036580066548052	0.8036580066548052	0.8036580066548052	0.8036580066548052
0.6307050952232686	0.898757669971708	0.6711474832694139	0.7369526115214519	0.7257526763216015	0.8338715559072631	0.5562805636285415	0.6517034012653707	0.7588236096219322	0.6872238541313387	0.6737950552461227	0.48760589733642284	0.6745677220811639	0.5348393072074392	0.5986999387181514	0.7141194586284438	0.6009625106591117	0.6763501844503431	0.4918853366604683	0.6368642479020501	0.6961450299446246	0.6338698477481557	0.6650074388463902	0.6650074388463902	0.6650074388463902	0.6650074388463902	0.6650074388463902	0.6650074388463902	0.6650074388463902	0.6650074388463902	0.6650074388463902	0.6650074388463902	0.6650074388463902	0.6650074388463902	0.6650074388463902	0.6650074388463902	0.6650074388463902	0.6650074388463902	0.6650074388463902	0.6650074388463902	0.6650074388463902	0.6650074388463902	0.6650074388463902	0.6650074388463902	0.6650074388463902	0.6650074388463902	0.6650074388463902	0.6650074388463902	0.6650074388463902	0.6650074388463902
0.498085442016325	0.6431748229060135	0.8234406486882121	0.7246003904649333	0.7374110612494691	0.4863107621981748	0.5851598997865873	0.49292358455979557	0.7794387364711763	0.7661611813880249	0.6921968574003766	0.8342923711105087	0.9197406889838071	0.6999849764922179	0.8825960163098413	0.7343787896075934	0.5215280667685294	0.765518027257222	0.8268449794620554	0.7501471336520985	0.7019996175399046	0.7952454270725319	0.7123332576906684	0.546139828336627	0.8684447618951361	0.5013987163432021	0.688054102117976	0.6991842558995113	0.5708940593539754	0.5935781772256492	0.6627601407144463	0.6281691589700479	0.6281691589700479	0.6281691589700479	0.6281691589700479	0.6281691589700479	0.6281691589700479	0.6281691589700479	0.6281691589700479	0.6281691589700479	0.6281691589700479	0.6281691589700479	0.6281691589700479	0.6281691589700479	0.6281691589700479	0.6281691589700479	0.6281691589700479	0.6281691589700479	0.6281691589700479	0.6281691589700479
0.7438133129242646	0.8286183133084462	0.7651664551007413	0.813757713879861	0.8526788586973303	0.9041037991563414	0.9209361421671292	0.9799968408793732	0.899906311427727	1.0469568792760293	1.0268478226415445	0.9360574030822206	0.9312301308984634	0.7622134716355052	0.8899688227385728	0.9654157647166368	0.9093751451648664	0.9683480332532596	0.8873115440293469	0.9969508087279646	0.9323537185688708	0.9162366514612784	1.0655020749945956	0.8851457134477587	0.9887408656071323	1.0403664193428015	0.921982054889202	0.9432547590167035	0.8160474385975123	0.7234790173514627	0.8087582996703236	0.7661186585108931	0.7661186585108931	0.7661186585108931	0.7661186585108931	0.7661186585108931	0.7661186585108931	0.7661186585108931	0.7661186585108931	0.7661186585108931	0.7661186585108931	0.7661186585108931	0.7661186585108931	0.7661186585108931	0.7661186585108931	0.7661186585108931	0.7661186585108931	0.7661186585108931	0.7661186585108931	0.7661186585108931
0.8031885929421788	0.8800446085013035	0.9239675569079008	0.7585286179719555	0.756803680584615	0.9864194475724124	0.7727516814156935	0.7475950726282895	0.7740706432793254	0.8914269991587146	0.7789959736956581	0.7169471032736541	0.8012864567330265	0.7941737209212323	0.8784163609761341	0.9764358690038303	0.9479462043309532	0.7802072322788556	0.7875904993756074	0.7846137447072205	0.8778205037051394	0.8312171242061799	0.8312171242061799	0.8312171242061799	0.8312171242061799	0.8312171242061799	0.8312171242061799	0.8312171242061799	0.8312171242061799	0.8312171242061799	0.8312171242061799	0.8312171242061799	0.8312171242061799	0.8312171242061799	0.8312171242061799	0.8312171242061799	0.8312171242061799	0.8312171242061799	0.8312171242061799	0.8312171242061799	0.8312171242061799	0.8312171242061799	0.8312171242061799	0.8312171242061799	0.8312171242061799	0.8312171242061799	0.8312171242061799	0.8312171242061799	0.8312171242061799	0.8312171242061799
0.0	1.0883424924111573	0.6600420811482549	0.5845138027032328	0.028735930076717285	0.0	0.6163209806029813	0.5588491204495468	0.5875850505262641	0.5143860018497561	1.014053850788573	0.09131279703344855	0.25068863014805615	0.7859641573895355	0.3918595210544772	0.3075406718902716	0.6963289451217175	0.2174675116792612	0.5926900573295607	0.6977226081791181	0.17068066562931988	0.43420163690421903	0.43420163690421903	0.43420163690421903	0.43420163690421903	0.43420163690421903	0.43420163690421903	0.43420163690421903	0.43420163690421903	0.43420163690421903	0.43420163690421903	0.43420163690421903	0.43420163690421903	0.43420163690421903	0.43420163690421903	0.43420163690421903	0.43420163690421903	0.43420163690421903	0.43420163690421903	0.43420163690421903	0.43420163690421903	0.43420163690421903	0.43420163690421903	0.43420163690421903	0.43420163690421903	0.43420163690421903	0.43420163690421903	0.43420163690421903	0.43420163690421903	0.43420163690421903
0.49786632311262985	0.6293957387926576	0.6862053835784107	0.5348307094317286	0.698221015222785	0.716562739330015	0.6088984463052111	0.5704959091411623	0.7090121582418734	0.7653410249762451	0.6403978198329455	0.5656046020514177	0.7986145172302344	0.5899198211630079	0.5905598297323484	0.8181874118732483	0.5258507874989468	0.8570661854017416	0.6819935050962898	0.7043622528628096	0.8824093686756855	0.6170244444216285	0.6815456741713378	0.7093332111938565	0.7709660417847314	0.8280384408457762	0.5719919028112366	0.6899836394655346	0.816064248733383	0.7530239440994588	0.7530239440994588	0.7530239440994588	0.7530239440994588	0.7530239440994588	0.7530239440994588	0.7530239440994588	0.7530239440994588	0.7530239440994588	0.7530239440994588	0.7530239440994588	0.7530239440994588	0.7530239440994588	0.7530239440994588	0.7530239440994588	0.7530239440994588	0.7530239440994588	0.7530239440994588	0.7530239440994588	0.7530239440994588	0.7530239440994588
0.8406133570602995	0.8463117295364674	0.6831174303479502	0.6976127588306877	0.7892964021328058	0.848898455482787	0.8290423365093132	0.786562136893927	0.7705405836058256	0.7814335028901412	0.8778211131415635	0.8961977874041508	0.9865110415863938	0.9576901066083855	0.8592836911301593	0.9503313580231405	0.7784857522517759	1.0455242292747349	1.0847396878080855	0.9152283738542512	0.9222544927540435	1.2287151125706999	0.8905492948263346	1.095746217985446	1.0929680378429072	0.9936836047778423	1.118355767070602	1.190148019215381	0.946081220339313	0.9188257699085811	0.9933003828196886	1.1392693156959166	1.1200719567312383	0.9879988558496231	0.878501066979535	0.9332499614145789	0.9332499614145789	0.9332499614145789	0.9332499614145789	0.9332499614145789	0.9332499614145789	0.9332499614145789	0.9332499614145789	0.9332499614145789	0.9332499614145789	0.9332499614145789	0.9332499614145789	0.9332499614145789	0.9332499614145789	0.9332499614145789
0.6128927540585959	0.600361881403153	0.4737178210798596	0.5571314429733442	0.6105119131057938	0.6843474271939628	0.5684063368758101	0.6008144312556525	0.6245941052343023	0.6466079837333146	0.6568672413228527	0.7763697754041705	0.7855668859740781	0.6400472981886485	0.5429712988513411	0.5384678441252958	0.6151378393364175	0.7633484984369732	0.6799377402743917	0.7039459976008997	0.7091641176022567	0.8054425906381845	0.6728018603917354	0.8222664480351548	0.699631508220703	0.6031267826443609	0.8161940870640336	0.6622119787712479	0.8885578002641168	0.8546769513286332	0.6686201410487191	0.7835679022825872	0.7065430431244163	0.7517341421135654	0.7174929149350361	0.8678559171749176	0.8557944919426147	0.8040084009376334	0.7831798139198753	0.7071103940864523	0.7451451040031637	0.7451451040031637	0.7451451040031637	0.7451451040031637	0.7451451040031637	0.7451451040031637	0.7451451040031637	0.7451451040031637	0.7451451040031637	0.7451451040031637
0.6976801142502791	0.7917037223991318	0.7572228490199667	0.8272407734722861	0.7420746092497309	0.5584986859981039	0.655412882226695	0.7048394655699679	0.63574541703049	0.777554172517596	0.8269246570080495	0.699899738742821	0.8560500440411336	0.7546297070767362	0.772129682198649	0.6736708116900872	0.7137593647820469	0.7373673494870174	0.7694845785067885	0.7348030587433614	0.96174531352109	0.7792265059759177	0.7854400427597705	0.6578860108245186	0.8461588440289571	0.7520224274267377	0.7520224274267377	0.7520224274267377	0.7520224274267377	0.7520224274267377	0.7520224274267377	0.7520224274267377	0.7520224274267377	0.7520224274267377	0.7520224274267377	0.7520224274267377	0.7520224274267377	0.7520224274267377	0.7520224274267377	0.7520224274267377	0.7520224274267377	0.7520224274267377	0.7520224274267377	0.7520224274267377	0.7520224274267377	0.7520224274267377	0.7520224274267377	0.7520224274267377	0.7520224274267377	0.7520224274267377
0.606158534978428	0.7165358247787441	0.7126317036838969	0.6842175527693448	0.8105760497442128	0.75429479247737	0.6973572479215849	0.813952977443095	0.5774438668839559	0.6926771886194312	0.6249189804765188	0.6767711950514738	0.6697982993467527	0.742602168057664	0.7026479996567725	0.720316702160316	0.6152982003150707	0.6447418876929797	0.7177056607791468	0.8195413017499111	0.7681759639775753	0.8160434597865048	0.7369690389625126	0.7179483425524662	0.7120933907061008	0.6880288055061172	0.7419578936109811	0.703258781089871	0.6864846721910394	0.6912091220680233	0.6813046214313888	0.6862568717497061	0.6862568717497061	0.6862568717497061	0.6862568717497061	0.6862568717497061	0.6862568717497061	0.6862568717497061	0.6862568717497061	0.6862568717497061	0.6862568717497061	0.6862568717497061	0.6862568717497061	0.6862568717497061	0.6862568717497061	0.6862568717497061	0.6862568717497061	0.6862568717497061	0.6862568717497061	0.6862568717497061
0.47643376896274536	0.22906015472131683	1.0363342884495153	0.4178453873743393	0.1724081028319969	0.5468829497802876	0.602020785206071	0.4382270808992419	0.7896033312365511	0.22954646115704802	0.16409728163277043	0.47544892073899675	0.3246856201742351	0.38519535387971077	0.37715233488587646	0.3118503122606309	0.39848139601828825	0.6738160352207512	0.4572999804219361	0.21899196384068817	0.18954729611142418	0.23438411438551782	0.3426146972153348	0.11672353686240662	0.10961755852927689	0.5356099160335623	0.32261373728141957	0.32261373728141957	0.32261373728141957	0.32261373728141957	0.32261373728141957	0.32261373728141957	0.32261373728141957	0.32261373728141957	0.32261373728141957	0.32261373728141957	0.32261373728141957	0.32261373728141957	0.32261373728141957	0.32261373728141957	0.32261373728141957	0.32261373728141957	0.32261373728141957	0.32261373728141957	0.32261373728141957	0.32261373728141957	0.32261373728141957	0.32261373728141957	0.32261373728141957	0.32261373728141957
0.4475061596287073	0.5515717489822595	0.7116005503654964	0.719944673892798	0.8094561831363729	0.7429849859129294	0.8274978566286291	0.7502052121513649	0.8479799397259044	0.7955883878353222	0.9847946598354069	0.9410041046418463	0.9875256141476149	0.8300928715199785	0.8461904709891849	0.7999028743140506	0.9159587961040198	0.9073508466714664	0.8797820859069212	0.9292992932536626	0.9987596404169707	0.935025240164703	0.9898658257012102	0.9624455329329566	0.9624455329329566	0.9624455329329566	0.9624455329329566	0.9624455329329566	0.9624455329329566	0.9624455329329566	0.9624455329329566	0.9624455329329566	0.9624455329329566	0.9624455329329566	0.9624455329329566	0.9624455329329566	0.9624455329329566	0.9624455329329566	0.9624455329329566	0.9624455329329566	0.9624455329329566	0.9624455329329566	0.9624455329329566	0.9624455329329566	0.9624455329329566	0.9624455329329566	0.9624455329329566	0.9624455329329566	0.9624455329329566	0.9624455329329566
0.44888476851246106	0.8306386406422398	0.6177305534388725	0.6959039303398418	0.8034730722042658	0.7669725894303658	0.7285826760475412	0.9721801299803442	0.695324489889574	0.7229587928706167	0.7780671178090369	0.842709217427888	0.6861295559358941	0.7181298742110863	0.8669757263821628	0.7261337330592984	0.886695574486854	0.7835044927759952	0.7627233766421291	0.6275412433451324	0.7169689388857484	0.8647185209009455	0.8458308199450737	0.6230744162745379	0.7589792045572822	0.7278710745362096	0.7090971286989092	0.5910066010478303	0.6470134365011858	0.669565756712846	0.7883445504051892	0.7289551535590177	0.7289551535590177	0.7289551535590177	0.7289551535590177	0.7289551535590177	0.7289551535590177	0.7289551535590177	0.7289551535590177	0.7289551535590177	0.7289551535590177	0.7289551535590177	0.7289551535590177	0.7289551535590177	0.7289551535590177	0.7289551535590177	0.7289551535590177	0.7289551535590177	0.7289551535590177	0.7289551535590177
0.3544089216776593	0.42088188101181356	0.6454114716672334	0.32481827881947145	0.5373068470395557	0.9320244632751086	0.7188892757605428	0.5725546682944188	0.8742977834282155	0.9500715361102592	0.6414931112565566	1.2577202063941586	1.236057299430128	1.0027836940792116	0.6645911430320413	0.9306951270465229	0.9324834935950104	0.6257982214808768	0.9430856633980711	0.9652949346633698	0.8589742576383154	0.9388415962327259	0.7311786896155482	1.0955841729463351	1.0929200906868008	0.9147689229159326	1.2783620819088788	0.8620858771010045	1.1331566376889954	1.1759325046163418	1.1538457850651664	1.712216903784758	1.2158584351301802	1.157184316061499	1.1483174029730394	1.1054805250351407	1.1213248504456874	0.8907769853333116	1.0060509178894994	1.0060509178894994	1.0060509178894994	1.0060509178894994	1.0060509178894994	1.0060509178894994	1.0060509178894994	1.0060509178894994	1.0060509178894994	1.0060509178894994	1.0060509178894994	1.0060509178894994
0.32354538262638377	0.25166735069413904	0.34112171345562103	0.5888423826696023	0.9181680766870467	0.6031186134661208	0.8791610775793867	1.119024069010674	0.6313519999269798	0.5883089027484285	0.5862461653838307	0.6115568281628073	0.9489647217656723	0.8914036922469053	0.9792254404630727	0.9432902183375912	0.9411284850410505	1.078128661498649	1.0856427015683192	0.6389334631379667	1.1240429337736058	1.0891853354521956	1.0728001230124635	1.227507042685994	1.0437335949730846	1.380008776352926	1.6249721279722802	0.6413545618726609	1.3332455461221542	1.0739707921633392	1.3856905390350218	0.6275146536989847	0.9978548569860366	0.7703269851531013	0.9207422314146065	1.2597884610045855	1.4583783866972888	1.6173208879146408	1.1705725491912686	1.055726760334724	1.3338414855445146	0.975420479609267	1.059260532180523	1.08627605752998	1.0727682948552515	1.0727682948552515	1.0727682948552515	1.0727682948552515	1.0727682948552515	1.0727682948552515
0.29968476841162284	0.4358399777746149	0.3268892887251392	0.2663630112418842	0.32103117039097945	0.3869269501023901	0.3097352211257424	0.4033382607556572	0.45890828646572585	0.4053407637389804	0.4566052198885159	0.5491614573488898	0.37114190086014676	0.4133736019554941	0.40245826932241685	0.6159602719202272	0.5167364989041372	0.5125990012098439	0.41024422517249054	0.4305462714140173	0.5611440028672273	0.4557819833729598	0.6284314574719709	0.5562608500591876	0.5265049399812645	0.45101315758065946	0.6389911560275793	0.5883193847632858	0.4848010056672976	0.6203254664765749	0.8184812397140522	0.7424984313788513	0.6291685643425504	0.507538396627239	0.38199607655695	0.5909228373582222	0.695541831351066	0.6334093230233199	0.5813430468132481	0.6178693094654596	0.5503342782329116	0.6673239144671866	1.026851419567927	0.8698718930709878	0.852050592849092	0.8609612429600398	0.8609612429600398	0.8609612429600398	0.8609612429600398	0.8609612429600398
1.1852096045034928	0.8058946858003562	0.9745450383438483	0.9293500404887516	1.1116624408992948	1.1749457178275369	0.9685620214934494	1.134399487060767	0.7793456327379404	1.1104097363348326	0.9963285665561802	0.8622503758557889	0.9355725689660339	0.9543594164900794	1.2258506748362208	1.1112039010392702	1.024757057738949	0.9330312137462177	1.135503468186151	1.0786513255815224	1.0618922953590546	1.204477935351274	1.2745791936420894	1.3312779361745932	1.1476855262220005	1.1828669845189255	1.0820055245147073	1.1087009139910606	1.1337414707883202	1.1952241911988297	1.1684628258631984	1.2586756228926197	1.1819634784040554	1.1328434950760329	0.979752401135974	0.9842588214250219	1.1575634987083603	1.1733182568196319	1.063190708532708	1.11825448267617	1.11825448267617	1.11825448267617	1.11825448267617	1.11825448267617	1.11825448267617	1.11825448267617	1.11825448267617	1.11825448267617	1.11825448267617	1.11825448267617
0.7850020290607777	0.5076075347346344	0.6222090820228726	0.7630470772990224	0.6043719226153433	0.5281684140375411	1.1001027197897688	0.6280377401314376	1.0386460876127799	0.8333419138721088	0.8333419138721088	0.8333419138721088	0.8333419138721088	0.8333419138721088	0.8333419138721088	0.8333419138721088	0.8333419138721088	0.8333419138721088	0.8333419138721088	0.8333419138721088	0.8333419138721088	0.8333419138721088	0.8333419138721088	0.8333419138721088	0.8333419138721088	0.8333419138721088	0.8333419138721088	0.8333419138721088	0.8333419138721088	0.8333419138721088	0.8333419138721088	0.8333419138721088	0.8333419138721088	0.8333419138721088	0.8333419138721088	0.8333419138721088	0.8333419138721088	0.8333419138721088	0.8333419138721088	0.8333419138721088	0.8333419138721088	0.8333419138721088	0.8333419138721088	0.8333419138721088	0.8333419138721088	0.8333419138721088	0.8333419138721088	0.8333419138721088	0.8333419138721088	0.8333419138721088
0.10115717479792587	0.0006285017144881261	0.0	0.05935531286830494	0.06306211925966716	0.11926651315816819	0.08019033142631898	0.05935531259536238	0.19715627826023355	0.21566689398378194	0.28603475972811576	0.3589607123350055	0.4720072638792254	0.46412421822987643	0.3154432384111213	0.319005670908947	0.7377587459275591	0.34240677480197323	0.5686833075711406	0.3297516859888289	0.44921749677998474	0.44921749677998474	0.44921749677998474	0.44921749677998474	0.44921749677998474	0.44921749677998474	0.44921749677998474	0.44921749677998474	0.44921749677998474	0.44921749677998474	0.44921749677998474	0.44921749677998474	0.44921749677998474	0.44921749677998474	0.44921749677998474	0.44921749677998474	0.44921749677998474	0.44921749677998474	0.44921749677998474	0.44921749677998474	0.44921749677998474	0.44921749677998474	0.44921749677998474	0.44921749677998474	0.44921749677998474	0.44921749677998474	0.44921749677998474	0.44921749677998474	0.44921749677998474	0.44921749677998474
0.5765882572537888	0.5661234902019092	0.5160953093277318	0.9772462287286958	0.5742923453409651	0.6567558456182785	0.6813582415811755	0.6323259211504672	0.6486512756777445	0.8232033405734818	0.2641412785862076	1.0163003786232832	0.8676277161026293	0.5352284535679849	1.0276658153063483	1.068993031393977	0.9499717487401527	0.6642384784169899	1.1453534059368704	0.8882856105681477	0.49319411214157555	0.7045208792821389	0.9041634230196253	0.8866198017468074	1.0774055335099322	1.4264425844024042	1.0427548857627655	0.8058296626884242	0.9623720835632341	1.0020886087885987	0.6120537585889262	1.271631394853706	0.941842576721316	0.941842576721316	0.941842576721316	0.941842576721316	0.941842576721316	0.941842576721316	0.941842576721316	0.941842576721316	0.941842576721316	0.941842576721316	0.941842576721316	0.941842576721316	0.941842576721316	0.941842576721316	0.941842576721316	0.941842576721316	0.941842576721316	0.941842576721316
0.5943165928361328	0.9346939860934939	0.8954334261282016	0.7975108102548685	0.7333847412020977	0.8752577466066788	0.6010816912502157	0.7330886312555829	0.9728526971606906	0.774247908390779	0.7195710020614864	0.8225779493115786	0.8660212360100514	0.7136424024189482	0.6339723928314621	0.7352053057113996	0.5575217799105525	0.7534693696526429	0.7160890352889177	0.6978172017108493	0.6191153359554391	0.7123181450911772	0.7767729111117557	0.7445455281014663	0.7445455281014663	0.7445455281014663	0.7445455281014663	0.7445455281014663	0.7445455281014663	0.7445455281014663	0.7445455281014663	0.7445455281014663	0.7445455281014663	0.7445455281014663	0.7445455281014663	0.7445455281014663	0.7445455281014663	0.7445455281014663	0.7445455281014663	0.7445455281014663	0.7445455281014663	0.7445455281014663	0.7445455281014663	0.7445455281014663	0.7445455281014663	0.7445455281014663	0.7445455281014663	0.7445455281014663	0.7445455281014663	0.7445455281014663
0.7530941760351122	0.8791264485304432	0.7818380586632704	0.4160503392270619	0.6295305251357657	0.8429571487792792	0.681582887771916	0.702784371583399	0.4487861494935641	0.6671232114495127	0.5639349203830237	0.6155290659162682	0.6155290659162682	0.6155290659162682	0.6155290659162682	0.6155290659162682	0.6155290659162682	0.6155290659162682	0.6155290659162682	0.6155290659162682	0.6155290659162682	0.6155290659162682	0.6155290659162682	0.6155290659162682	0.6155290659162682	0.6155290659162682	0.6155290659162682	0.6155290659162682	0.6155290659162682	0.6155290659162682	0.6155290659162682	0.6155290659162682	0.6155290659162682	0.6155290659162682	0.6155290659162682	0.6155290659162682	0.6155290659162682	0.6155290659162682	0.6155290659162682	0.6155290659162682	0.6155290659162682	0.6155290659162682	0.6155290659162682	0.6155290659162682	0.6155290659162682	0.6155290659162682	0.6155290659162682	0.6155290659162682	0.6155290659162682	0.6155290659162682
0.8370174838447988	0.9937070699647504	0.9172531649233674	0.7531080702901491	1.099402969741897	0.8757853661029524	0.7549285907733219	0.7457934894624447	0.9103015401651242	0.8430813150334464	0.844092685867816	0.6507322583902181	1.0642953673310835	0.8492852895204525	1.0508844714104622	0.7640514295501164	0.7254735127616675	0.6606267085905655	0.7573928829535179	0.7710980025785098	0.7167285435568117	0.7782349733454927	1.0078074902569594	0.6570529807720968	0.8199815250950458	0.9204765408296465	0.8532720919388084	0.8393850879645294	0.8463285899516688	0.8463285899516688	0.8463285899516688	0.8463285899516688	0.8463285899516688	0.8463285899516688	0.8463285899516688	0.8463285899516688	0.8463285899516688	0.8463285899516688	0.8463285899516688	0.8463285899516688	0.8463285899516688	0.8463285899516688	0.8463285899516688	0.8463285899516688	0.8463285899516688	0.8463285899516688	0.8463285899516688	0.8463285899516688	0.8463285899516688	0.8463285899516688
0.378646449397634	0.6210385161872031	0.6679270438670861	0.6784895497795677	0.6474659898333327	0.9796025898416573	0.751976160754043	1.0506474179392964	1.0494295788707944	1.020609152908319	0.8706160206907103	1.0410245893038297	0.9252922970082664	1.0453324516769382	1.2484372618967055	1.1614485531804006	1.0488525818377965	0.8723962804641513	0.6653879788581838	1.3394427333140841	1.27590318724602	1.4433092053834997	1.2186822150457237	1.4658313051933083	0.9660877021905885	0.9690251688079955	1.1660900383647534	1.2810909367056822	1.120356236556705	1.1913944371383445	0.7225709098801597	0.7719749286735249	0.7472729192768423	0.7472729192768423	0.7472729192768423	0.7472729192768423	0.7472729192768423	0.7472729192768423	0.7472729192768423	0.7472729192768423	0.7472729192768423	0.7472729192768423	0.7472729192768423	0.7472729192768423	0.7472729192768423	0.7472729192768423	0.7472729192768423	0.7472729192768423	0.7472729192768423	0.7472729192768423
0.2217158686698838	0.20203181389491495	0.5169211066146494	0.48184107191267606	0.39018054347753284	0.3839018788296633	0.5111258127027366	0.4088980295037879	0.6485871983271195	0.2891262239314769	0.10472533961758834	0.2349607567944709	0.4063324287984298	0.5424406657002186	0.3417912671072735	0.5004478102718275	0.2344433300373802	0.399829582189194	0.4366214738766406	0.2846412565223067	0.4564166606825561	0.3912754196017188	0.7194417597953978	0.5792913640629958	0.5741836863507078	0.71433736041322	0.4217217691142996	0.8165887406912313	0.6934266938146993	0.9275761253756574	0.9086925490412435	0.8551808192347281	1.2975502346500947	0.8714323249136513	1.2159317161170347	1.1710977529642324	1.1935147345406336	1.1935147345406336	1.1935147345406336	1.1935147345406336	1.1935147345406336	1.1935147345406336	1.1935147345406336	1.1935147345406336	1.1935147345406336	1.1935147345406336	1.1935147345406336	1.1935147345406336	1.1935147345406336	1.1935147345406336
0.7083528339203339	0.8558638181994128	0.7833399774417773	0.5720370988086932	0.5390661013164165	0.6367214231632911	0.7280679989980328	0.8283213765051723	0.8044624042224313	0.797442773694053	0.7048230962158059	0.7525590651955775	0.760724369104955	0.6945942825052724	0.5813133498364799	0.6733558668587082	0.7243705155932915	0.7946141462019432	0.6092932964281306	0.5557712030111577	0.6295724958940156	0.461364213692586	0.5016077632205441	0.6329738935487246	0.7131270499330974	0.539140811303996	0.6630712348580354	0.4925932779376715	0.588335889096658	0.6364759739711464	0.6122363812743739	0.6243561776227601	0.6243561776227601	0.6243561776227601	0.6243561776227601	0.6243561776227601	0.6243561776227601	0.6243561776227601	0.6243561776227601	0.6243561776227601	0.6243561776227601	0.6243561776227601	0.6243561776227601	0.6243561776227601	0.6243561776227601	0.6243561776227601	0.6243561776227601	0.6243561776227601	0.6243561776227601	0.6243561776227601
0.6708944690969442	0.658931460022077	0.9082483185915113	0.5845855140048547	0.39340391925820367	0.6855530894381014	0.5446778845249245	0.6733684067062706	0.520459742881391	0.35374123634827365	0.5026484253156355	0.5317677536619831	0.6805506306353124	0.7431420707569831	0.6680259448980164	0.6113751814364581	0.5670703304874286	0.6471376459678353	0.48506014173083856	0.5881349265224075	0.778731182643299	0.4392696684566574	0.5918794540754866	0.3436347727945791	0.5528103341522819	0.7971665133257986	0.5929241108548894	0.4512788366314607	0.6434538729234002	0.5874771902607111	0.6923370702545327	0.615867673275106	0.4753130449100708	0.549511646279843	0.4773744399033545	0.37642926926621034	0.7095323822252311	0.5429808257457207	0.5429808257457207	0.5429808257457207	0.5429808257457207	0.5429808257457207	0.5429808257457207	0.5429808257457207	0.5429808257457207	0.5429808257457207	0.5429808257457207	0.5429808257457207	0.5429808257457207	0.5429808257457207
0.1857234283296856	0.06188900052714814	0.13759991947593575	0.24478016258035856	0.13545379418034353	0.16095688910567293	0.02842646372312465	0.04756347948133044	0.8221083519083457	1.3501605549028606	1.0743322773651414	1.073873832615777	1.2461586284060535	1.6024171143067296	1.5547806002403992	1.2122208024370225	1.6915050821847482	1.2942675894853695	1.2320382436417334	1.5313532969547616	1.2579872263896337	1.4903830117841566	1.0914924256713703	1.245662032544692	1.3678278507077288	1.511336439865311	1.160683855269116	1.3200159459128589	1.3081048230770471	1.1009318394625993	1.2091844947861081	0.962936424975083	1.0860604598805956	1.0860604598805956	1.0860604598805956	1.0860604598805956	1.0860604598805956	1.0860604598805956	1.0860604598805956	1.0860604598805956	1.0860604598805956	1.0860604598805956	1.0860604598805956	1.0860604598805956	1.0860604598805956	1.0860604598805956	1.0860604598805956	1.0860604598805956	1.0860604598805956	1.0860604598805956
0.21582594525969293	0.42078610150085677	0.2025624884588765	0.16209321786526984	0.13224388353508698	0.19990177822556132	0.15687559217160635	0.07733852195687292	0.2647792666871907	0.42966440827287194	0.11202365005609546	0.16065254364571535	0.20667095018080409	0.3877953525542194	0.02180480906546041	0.1028062507061844	0.3627446186436482	0.0541895433496855	0.2416302880800033	0.1625686300490565	0.351651251796596	0.15612597075689674	0.13080831460661266	0.14605132843668256	0.10074626407403624	0.07189807527091038	0.10825888367700007	0.1417239777282838	0.2357871764654183	0.05565391591378345	0.18027716207374572	0.1179655389937646	0.1179655389937646	0.1179655389937646	0.1179655389937646	0.1179655389937646	0.1179655389937646	0.1179655389937646	0.1179655389937646	0.1179655389937646	0.1179655389937646	0.1179655389937646	0.1179655389937646	0.1179655389937646	0.1179655389937646	0.1179655389937646	0.1179655389937646	0.1179655389937646	0.1179655389937646	0.1179655389937646
0.02056315728639729	0.11808981571020326	0.1221801734551063	0.14250785206107272	0.2493893777394144	0.08954163683621288	0.221942810592201	0.17612840239455518	0.2642247984633547	0.27302163517981115	0.43291246176243076	0.29227893063768506	0.35404271579840574	0.4107304824805687	0.21303530758966316	0.2082832513047974	0.6185369362541148	0.5442906511949176	0.29619696674115636	0.3546437963374731	0.4446637736817929	0.4549212517517301	0.512250506348598	0.29393032107218464	0.5089287017973181	0.6841477823361691	0.36634793026150475	0.6902269204800524	0.5885259859690382	0.6732815515986239	0.8504455115760277	0.669612785830478	0.5705334291338512	0.4751968991149979	1.0686586433695258	0.6502727126843592	0.9120656006452015	0.7069146564339467	0.7777736603208556	0.5515908930367532	0.6646822766788044	0.6646822766788044	0.6646822766788044	0.6646822766788044	0.6646822766788044	0.6646822766788044	0.6646822766788044	0.6646822766788044	0.6646822766788044	0.6646822766788044
0.7013997935877575	0.7327739024341557	0.5896142176360271	0.6407132753190135	0.6528077720293495	0.6626339845192263	0.6910517332261007	0.6298777191044261	0.6548727303984668	0.6983494160802891	0.5468218016211537	0.774905868892124	0.7178844313543603	0.7171095035122997	0.5643315407621312	0.5334769830892648	0.5577457505456167	0.547703280113377	0.5905278475148991	0.5716084194669773	0.6374251214601853	0.620577234512243	0.6628784379387423	0.589479005136791	0.6709322450405499	0.659161367962394	0.6896328974561818	0.6573014037300529	0.6709470498960501	0.5887655300367897	0.5992080341037355	0.67111043481043	0.7248373537955872	0.8526502233388314	0.6409594149542404	0.746804819146536	0.746804819146536	0.746804819146536	0.746804819146536	0.746804819146536	0.746804819146536	0.746804819146536	0.746804819146536	0.746804819146536	0.746804819146536	0.746804819146536	0.746804819146536	0.746804819146536	0.746804819146536	0.746804819146536
0.6633877595747999	0.7185037310143373	0.5613263389362579	0.3310094833842241	0.6603391985830965	0.38726698346900856	0.4366276722359404	0.5784712195524291	0.5438794562550129	0.5852364085402472	0.5791362961170884	0.46924188784447995	0.6009907269960074	0.6900510372420915	0.6614666510640715	0.6107455061503465	0.48141623637557435	0.7628375145914169	0.9175740883732395	0.3364991285502881	0.6816039683707092	0.28609331635879937	0.4870921140679765	0.4723398122498271	0.6135813637982486	0.5359928934122683	0.8318492317930073	0.38397380297966055	0.5170179867392385	0.45630800956594464	0.4866629981525916	0.4866629981525916	0.4866629981525916	0.4866629981525916	0.4866629981525916	0.4866629981525916	0.4866629981525916	0.4866629981525916	0.4866629981525916	0.4866629981525916	0.4866629981525916	0.4866629981525916	0.4866629981525916	0.4866629981525916	0.4866629981525916	0.4866629981525916	0.4866629981525916	0.4866629981525916	0.4866629981525916	0.4866629981525916
0.8957604215993452	0.6464232751033329	0.5997069417893737	0.8209939425608759	0.975937976095502	0.8134849278624839	0.9702337527256519	0.48538587061621413	0.7456693336345807	0.66145348150267	0.4025667741551705	0.618568451272843	0.409030752363176	0.35148576067679	0.21067053119872567	0.608222232747726	0.9488894218506786	0.6657299845711802	0.856578928767371	0.5350255088118883	0.21443696583895308	0.3785363833285542	0.22757059083164838	0.69160450040933	0.3691056287374902	0.5366340748981325	0.47287630957127164	0.11176477754033033	0.20592930705310192	0.7314196680966218	0.18803002877523683	0.5910510369271884	0.46326808632767236	0.2645187637862516	0.5310157619346529	0.3977672628604523	0.3977672628604523	0.3977672628604523	0.3977672628604523	0.3977672628604523	0.3977672628604523	0.3977672628604523	0.3977672628604523	0.3977672628604523	0.3977672628604523	0.3977672628604523	0.3977672628604523	0.3977672628604523	0.3977672628604523	0.3977672628604523
0.5823144955248503	0.7908490860192178	0.7361716411708447	0.5745570285924901	0.7248483719960541	0.7305837297004792	0.7165999538596357	0.7111800362276658	0.31920447673470126	0.6278877311720522	0.6324913965912591	0.47531887325954647	0.5600633823986018	0.6289923933849032	0.5834096140134782	0.44669633276616055	0.5528050190006243	0.5490875406725454	0.4865482074886087	0.6099565438130217	0.5546650714272449	0.5374125206901017	0.59500707033046	0.545568314296645	0.5521462327836139	0.598332125450322	0.5472127520005573	0.5278933648465903	0.634549647849573	0.5893113429954094	0.4552919950552371	0.5611485995289596	0.5433019569505579	0.558284525471933	0.5473286628338853	0.5528065941529091	0.5528065941529091	0.5528065941529091	0.5528065941529091	0.5528065941529091	0.5528065941529091	0.5528065941529091	0.5528065941529091	0.5528065941529091	0.5528065941529091	0.5528065941529091	0.5528065941529091	0.5528065941529091	0.5528065941529091	0.5528065941529091
0.611426733543882	0.7907618312861526	0.5964515963031604	0.7352935110837222	0.5659926453588437	0.7318890894082548	0.628872412156995	0.7526611849610713	0.6247476058455744	0.7610869793722385	0.7704867430891864	0.7999114560359905	0.7524921148630819	0.7771462645070353	0.9436529072997188	0.7910295990833823	0.6939660364271176	0.8611803499049463	0.6857953203761626	0.8545807269165673	0.6851978099844261	0.8157093071354873	0.7520712413930185	0.5755182930209907	0.867514876149465	0.7429268108078363	0.8073976608053838	0.7342054190247794	0.7434227849888279	0.8582737644182958	0.7352641847883751	0.7967689746033355	0.7967689746033355	0.7967689746033355	0.7967689746033355	0.7967689746033355	0.7967689746033355	0.7967689746033355	0.7967689746033355	0.7967689746033355	0.7967689746033355	0.7967689746033355	0.7967689746033355	0.7967689746033355	0.7967689746033355	0.7967689746033355	0.7967689746033355	0.7967689746033355	0.7967689746033355	0.7967689746033355
0.6372050710067826	0.6235203361407493	0.567041356358187	0.5212644028825131	0.5857599148559559	0.594764832640524	0.6304293359295203	0.7042762641260255	0.6203383473616337	0.7341965788447344	0.7195354824332936	0.6560195062417475	0.6154395521454945	0.577333595303153	0.7071760621344191	0.7087392911449965	0.663661673291015	0.6039863665030205	0.7190883827161861	0.521117974990061	0.5450224273120582	0.6392805810108765	0.6361163628249082	0.6371746656739498	0.5446227860674117	0.5301650203487079	0.636669491869334	0.5947450129053583	0.6681385860084487	0.608099269779498	0.5553310423840149	0.5983422214798146	0.5768366319319148	0.5768366319319148	0.5768366319319148	0.5768366319319148	0.5768366319319148	0.5768366319319148	0.5768366319319148	0.5768366319319148	0.5768366319319148	0.5768366319319148	0.5768366319319148	0.5768366319319148	0.5768366319319148	0.5768366319319148	0.5768366319319148	0.5768366319319148	0.5768366319319148	0.5768366319319148
0.24795430367275487	0.3473159990808698	0.34546460743878593	0.3317546787750427	0.3987766004077545	0.4113145611350297	0.4968416840962564	0.5506151538822177	0.6870221750261756	0.7488007735604526	0.8396563108573553	0.7698087485927304	0.8216652793066868	0.7300672230270805	0.8106209570909294	0.8459084350756793	0.8214080200442045	0.7745437679973893	0.8269789812791281	0.8153187680258333	0.912977661539424	0.9993031429763511	0.8630671013264594	1.0340354855727896	1.1019248139280302	1.1913525520880475	0.9877782766645865	1.089565414376317	1.089565414376317	1.089565414376317	1.089565414376317	1.089565414376317	1.089565414376317	1.089565414376317	1.089565414376317	1.089565414376317	1.089565414376317	1.089565414376317	1.089565414376317	1.089565414376317	1.089565414376317	1.089565414376317	1.089565414376317	1.089565414376317	1.089565414376317	1.089565414376317	1.089565414376317	1.089565414376317	1.089565414376317	1.089565414376317
0.5841870052056258	0.6124564637805957	0.7203495219949131	0.5864623485877453	0.6731501086119451	0.6257383646562087	0.8257454166074379	0.8404963772432726	0.8130236713381698	0.8752191094123402	0.9614707842834648	0.8817117434904674	0.7675087296857884	0.8515868903736212	0.8411271724797104	0.8280266571732062	0.9298332583649102	1.0016102004465588	0.8631513638245943	0.9617624714170939	1.00767732146368	1.012233756004524	1.0496435424329995	1.0060001657929267	0.9797890021721198	0.9173541955727142	1.0883743230679737	0.9455681737760468	0.9821677117658726	1.0359158770178987	1.0807974461788405	1.062001550723894	1.00332755009785	1.0733250240289427	1.0257898056592842	1.0766690954930644	1.0362813719397872	1.0268528379074726	1.0875598745339983	1.0051694107302704	1.060155432463851	0.97071379444839	1.0255350854689673	1.0611855556089356	1.01251248605687	1.1520833385459133	1.0113031292935202	1.0816932339197167	1.0816932339197167	1.0816932339197167
0.5081952692653484	0.1425799965486914	0.26125433861946257	0.2762334890374763	0.2800561578265474	0.269459361212985	0.18885726211384476	0.22778859985207944	0.48101793707747476	0.7326043441210895	0.5700037158323417	0.7916186675481736	0.14226372618626748	0.14289626691111532	0.2697859784380403	0.369117722831195	0.42075274008081504	0.15599200303470534	0.4829013513718986	0.30139001708497243	0.38754743147563225	0.6272460554596426	0.36336791453452355	0.5103144437811744	0.4813342074398988	0.454431600588966	0.270497113041793	0.5700037158323417	0.42454986158185093	0.5031195467190078	0.5329692246895188	0.33169117507616735	0.31740691933179416	0.32454904720398076	0.32454904720398076	0.32454904720398076	0.32454904720398076	0.32454904720398076	0.32454904720398076	0.32454904720398076	0.32454904720398076	0.32454904720398076	0.32454904720398076	0.32454904720398076	0.32454904720398076	0.32454904720398076	0.32454904720398076	0.32454904720398076	0.32454904720398076	0.32454904720398076
0.3851308153545581	0.25195656758656154	0.0	0.0	0.23497800553839626	0.3567642692321042	0.0	0.0	0.012835264052658444	0.010537465410711353	0.550761170043076	0.5209473439422522	0.1571053568816147	0.2619130585271574	0.32056824118003646	0.11764296569820117	0.0	0.26479183163922	1.0172574307872966	0.1605651044637927	0.1571053568816147	0.20613664898634085	1.017838408007806	1.2887753758904343	0.20325787587427832	0.5238261175543865	0.7629474205882179	1.1191673553486041	0.21863931264655634	0.9169009557456607	0.5455897557778369	0.9889970514557507	0.7672934036167937	0.7672934036167937	0.7672934036167937	0.7672934036167937	0.7672934036167937	0.7672934036167937	0.7672934036167937	0.7672934036167937	0.7672934036167937	0.7672934036167937	0.7672934036167937	0.7672934036167937	0.7672934036167937	0.7672934036167937	0.7672934036167937	0.7672934036167937	0.7672934036167937	0.7672934036167937
0.42322893390217986	0.4850119477483924	0.4918844134676334	0.5271896479167696	0.5343576638667232	0.5236707789248332	0.57374219011419	0.5794558757823064	0.6343128597765257	0.6105898643808829	0.55926798051027	0.5286277765828863	0.6897907240391934	0.6285389232280925	0.620458176189645	0.6414396557758579	0.5844304313242131	0.714012209900337	0.614315982201323	0.5853919727819712	0.5922243048340949	0.5888081388080331	0.5888081388080331	0.5888081388080331	0.5888081388080331	0.5888081388080331	0.5888081388080331	0.5888081388080331	0.5888081388080331	0.5888081388080331	0.5888081388080331	0.5888081388080331	0.5888081388080331	0.5888081388080331	0.5888081388080331	0.5888081388080331	0.5888081388080331	0.5888081388080331	0.5888081388080331	0.5888081388080331	0.5888081388080331	0.5888081388080331	0.5888081388080331	0.5888081388080331	0.5888081388080331	0.5888081388080331	0.5888081388080331	0.5888081388080331	0.5888081388080331	0.5888081388080331
0.5441771351891883	0.6525403470300571	0.6629067998123723	0.575372934976392	0.6547552438448039	0.6743597389366692	0.6919619859230088	0.6997073196137503	0.745048473006963	0.7382853861137278	0.7513261015614886	0.7272682265158568	0.7830091721959082	0.7348443551846866	0.6953441331718795	0.7436488270407066	0.7627533546134672	0.8434477385132326	0.7198246288984053	0.8986680707603449	0.8009590848285204	0.7772439051053577	0.7891014949669389	0.7891014949669389	0.7891014949669389	0.7891014949669389	0.7891014949669389	0.7891014949669389	0.7891014949669389	0.7891014949669389	0.7891014949669389	0.7891014949669389	0.7891014949669389	0.7891014949669389	0.7891014949669389	0.7891014949669389	0.7891014949669389	0.7891014949669389	0.7891014949669389	0.7891014949669389	0.7891014949669389	0.7891014949669389	0.7891014949669389	0.7891014949669389	0.7891014949669389	0.7891014949669389	0.7891014949669389	0.7891014949669389	0.7891014949669389	0.7891014949669389
0.6647869616718166	0.7208408650115189	0.7493006304728416	0.7679570198389014	0.891253070952748	0.7363820715506673	0.7840348438276947	0.7990989982703989	0.7988437899582298	0.6631601852943285	0.7094865675449726	0.784888085575835	0.8859727356659253	0.7187708778946217	0.7257203001141992	0.6598595689622213	0.7993418433239694	0.7326369724358296	0.8277153068551543	0.7390700028209256	0.7482728745328742	0.7036306728065401	0.7259517736697072	0.7259517736697072	0.7259517736697072	0.7259517736697072	0.7259517736697072	0.7259517736697072	0.7259517736697072	0.7259517736697072	0.7259517736697072	0.7259517736697072	0.7259517736697072	0.7259517736697072	0.7259517736697072	0.7259517736697072	0.7259517736697072	0.7259517736697072	0.7259517736697072	0.7259517736697072	0.7259517736697072	0.7259517736697072	0.7259517736697072	0.7259517736697072	0.7259517736697072	0.7259517736697072	0.7259517736697072	0.7259517736697072	0.7259517736697072	0.7259517736697072
0.5786717581529948	0.7880458387510868	0.7982062325577698	0.7285696458366326	0.8073339222239246	0.7556993817358452	0.8321166890412475	0.7621176605095854	0.7394905675243291	0.8187004922402923	0.805148319469734	0.7966257561617763	0.8013340575022527	0.9001061902928453	0.7942669964915603	0.835490319614025	0.8726534174961935	0.804035266446873	0.846229201785896	0.8251322341163845	0.8251322341163845	0.8251322341163845	0.8251322341163845	0.8251322341163845	0.8251322341163845	0.8251322341163845	0.8251322341163845	0.8251322341163845	0.8251322341163845	0.8251322341163845	0.8251322341163845	0.8251322341163845	0.8251322341163845	0.8251322341163845	0.8251322341163845	0.8251322341163845	0.8251322341163845	0.8251322341163845	0.8251322341163845	0.8251322341163845	0.8251322341163845	0.8251322341163845	0.8251322341163845	0.8251322341163845	0.8251322341163845	0.8251322341163845	0.8251322341163845	0.8251322341163845	0.8251322341163845	0.8251322341163845
[truncated: 6 more columns]
