# Supplementary material for: Neuronal tuning aligns dynamically with object and texture manifolds across the visual hierarchy
Source: Nat Neurosci. 2026 Mar 10;29(4):864–75. doi: 10.1038/s41593-026-02207-1 (PMC13061647; doi:10.1038/s41593-026-02207-1)
Supplement: Supplementary file 10 — Attribution data for time windows 5, 10, 20, 25 and 50 ms, for panel b. Time window specific evolution trajectory of time windows 10, 20, 25 and 50 ms, for panel c. [file 41593_2026_2207_MOESM10_ESM.zip › ExtendedFig4_Source_data/FigureExtended4C_src_normresp_wdw_50-100_BigGAN_sem.csv]

0	1	2	3	4	5	6	7	8	9	10	11	12	13	14	15	16	17	18	19	20	21	22	23	24	25	26	27	28	29	30	31	32	33	34	35	36	37	38	39	40	41	42	43	44	45	46	47	48	49
0.03741292435550297	0.045053938747338915	0.05454376649091478	0.02790319257010276	0.03586605438153444	0.034088237149861936	0.053701685652308366	0.045288523259351655	0.052793794903339505	0.04359076138770171	0.05873334812727038	0.05923007434604901	0.04309789325372912	0.04405217612900505	0.04881773536614365	0.0395405506317393	0.0515795264349147	0.056992732791051604	0.04391458874482067	0.05695604092171934	0.07172734725339941	0.059548470934101504	0.04560329060601413	0.060537548607017225	0.04969719919014647	0.06067648200131108	0.045625195076671114	0.04621637317310773	0.046430895256452887	0.04491628819402584	0.038867942984757604	0.04476410452885559	0.0668386149543538	0.05999693248547791	0.06405889886708087	0.05788004142145189	0.05768303477166421	0.049463988474608804	0.05083188781564992	0.07951792754502307	0.06319623428396658	0.05777821881247105	0.04854303478814753	0.05319634629509667	0.04521672360999162	0.04801901694908567	0.04579226360046185	0.04690564027477376	0.04690564027477376	0.04690564027477376
0.02576385205722377	0.04424913686410303	0.05335544701117776	0.04299554118229749	0.050933608969733396	0.036733924523233104	0.046483683648835254	0.04941359826331622	0.05279550390374947	0.04395539059946545	0.03688787777518848	0.04673703043423599	0.04239375350533674	0.043716752767330946	0.043649914547782095	0.049453820797709214	0.04033234960677918	0.04590298291451072	0.043598127028818365	0.04685156919426262	0.06203450606852342	0.05622687325979914	0.0443306465056199	0.05720253667859494	0.047120671810673184	0.05164743358544894	0.05463563845698564	0.043401796026185574	0.04583475297415094	0.05267208028458307	0.0518982406024716	0.04975420007032112	0.05014377573435018	0.04800531545549805	0.0506711193279341	0.04933821739171607	0.04933821739171607	0.04933821739171607	0.04933821739171607	0.04933821739171607	0.04933821739171607	0.04933821739171607	0.04933821739171607	0.04933821739171607	0.04933821739171607	0.04933821739171607	0.04933821739171607	0.04933821739171607	0.04933821739171607	0.04933821739171607
0.048241314359535645	0.048235098481538285	0.056926490029017104	0.043196996425175486	0.04371283653881074	0.051913471338336924	0.037692695381849516	0.04068169816171335	0.042401137632822175	0.03729912912138465	0.06138704739606616	0.0410536802305222	0.04347901184981211	0.05312910929952174	0.04376865849601974	0.06993340389214377	0.05168098124632555	0.05948591393572167	0.049085736145537226	0.04837163664341302	0.06454029076892392	0.07087380814525371	0.05540444149874602	0.04515636616723665	0.04765189617540996	0.09346115227890842	0.05989528738476265	0.05095948194540545	0.04281925727422061	0.04870415618752699	0.04260944164691489	0.056376916957206515	0.08083479632956012	0.06860585664338331	0.06860585664338331	0.06860585664338331	0.06860585664338331	0.06860585664338331	0.06860585664338331	0.06860585664338331	0.06860585664338331	0.06860585664338331	0.06860585664338331	0.06860585664338331	0.06860585664338331	0.06860585664338331	0.06860585664338331	0.06860585664338331	0.06860585664338331	0.06860585664338331
0.04154836435987937	0.04344609631027486	0.04202482632518961	0.043380391010685526	0.048597706937900095	0.03536156436916138	0.04196261760720728	0.024298621491813614	0.051675367218919604	0.056128689367108665	0.042062895247661956	0.0476484522505046	0.039401936681799116	0.04557424753277859	0.03856857414456185	0.03582169066363677	0.051873229900519596	0.03628321691845835	0.04148597019466646	0.047936128568654056	0.04228543287040408	0.0439446648265476	0.03086244441356487	0.03973458911390444	0.039581802193121074	0.030805311687885525	0.03982242002248116	0.035590336281674365	0.04280195789788365	0.04060690829257532	0.04619190561515794	0.037435580797914314	0.03926426449629764	0.04789052977295438	0.038330176971337296	0.047215910938811605	0.04691648921903243	0.039405185050494486	0.04316083713476345	0.04316083713476345	0.04316083713476345	0.04316083713476345	0.04316083713476345	0.04316083713476345	0.04316083713476345	0.04316083713476345	0.04316083713476345	0.04316083713476345	0.04316083713476345	0.04316083713476345
0.035778970182426095	0.04758818121052955	0.052666542053499125	0.037963955128335065	0.04710435807163315	0.04616049690769576	0.041871103790270946	0.030485348466833307	0.031182846295086164	0.04665736110657879	0.047361540448485624	0.04542895271702767	0.03977178934444807	0.035713985333189084	0.02851119364865765	0.051163640570134714	0.03931299127750081	0.042901198242301514	0.039026188744655486	0.03715135720353958	0.05078623740604271	0.03361511093703617	0.04297991216505102	0.03660858470675028	0.04401906913352074	0.038832511130635725	0.044564853744845374	0.04110016872851389	0.0350743542282098	0.049393085248794745	0.042233719738502276	0.042233719738502276	0.042233719738502276	0.042233719738502276	0.042233719738502276	0.042233719738502276	0.042233719738502276	0.042233719738502276	0.042233719738502276	0.042233719738502276	0.042233719738502276	0.042233719738502276	0.042233719738502276	0.042233719738502276	0.042233719738502276	0.042233719738502276	0.042233719738502276	0.042233719738502276	0.042233719738502276	0.042233719738502276
0.03466278429233537	0.06355422485912955	0.06859420727954758	0.07239953978580102	0.0740670712810459	0.04566362813960155	0.07027536802058319	0.05285392054211595	0.058367059308519174	0.05602728592792872	0.05300385305394587	0.05710875015508268	0.07782721123758567	0.062204765590833565	0.05657292132392489	0.0551040208778985	0.08197557248658542	0.07686325718173734	0.09513175888255265	0.07614397427172524	0.07078097763981515	0.062167849559440214	0.06388089754120886	0.06662781587766567	0.0746152803503324	0.05251587874199041	0.06738553619454078	0.06535164566084516	0.04820893513029331	0.07168786635107675	0.05986879171550074	0.05999357128140773	0.06920900038489256	0.06474765570348492	0.04905990013019889	0.07169730288423612	0.061365752232679316	0.06686294549895726	0.0589864088923587	0.047984771416718364	0.05348559015453853	0.05348559015453853	0.05348559015453853	0.05348559015453853	0.05348559015453853	0.05348559015453853	0.05348559015453853	0.05348559015453853	0.05348559015453853	0.05348559015453853
0.08007535523716151	0.07632129016498075	0.0742512455097988	0.08505856707698325	0.08897081251116133	0.10517430091240422	0.07964464595340195	0.07413840105634774	0.08727902177325314	0.06840425387869098	0.07212371059605774	0.09033678650267292	0.08388500224630072	0.06793417664605761	0.07430317815927952	0.06968602821907606	0.06908050757018044	0.06140380640448853	0.08461114279798462	0.09063739618982013	0.09462100962840407	0.08964567536304545	0.0843755819205771	0.08747217169024402	0.07289239945287908	0.10124145527175689	0.08706692736231798	0.08706692736231798	0.08706692736231798	0.08706692736231798	0.08706692736231798	0.08706692736231798	0.08706692736231798	0.08706692736231798	0.08706692736231798	0.08706692736231798	0.08706692736231798	0.08706692736231798	0.08706692736231798	0.08706692736231798	0.08706692736231798	0.08706692736231798	0.08706692736231798	0.08706692736231798	0.08706692736231798	0.08706692736231798	0.08706692736231798	0.08706692736231798	0.08706692736231798	0.08706692736231798
0.02532074431996085	0.03159199200514319	0.026553688012191747	0.03337274824701689	0.035713585950173814	0.0293893072481108	0.028878305345763647	0.03478052220164299	0.03737664364679487	0.03922619682272665	0.032956192563074284	0.044168662884104586	0.033188846467866844	0.034596927809324746	0.024723826049789226	0.03432184604106707	0.02675929825635412	0.03398615575589156	0.03862468629707892	0.02619744131468676	0.03144842769478486	0.03964489863460084	0.03459837110743476	0.03254828518865373	0.026772577727755993	0.030357964198124004	0.052838459342603304	0.04159821177036366	0.04159821177036366	0.04159821177036366	0.04159821177036366	0.04159821177036366	0.04159821177036366	0.04159821177036366	0.04159821177036366	0.04159821177036366	0.04159821177036366	0.04159821177036366	0.04159821177036366	0.04159821177036366	0.04159821177036366	0.04159821177036366	0.04159821177036366	0.04159821177036366	0.04159821177036366	0.04159821177036366	0.04159821177036366	0.04159821177036366	0.04159821177036366	0.04159821177036366
0.04379532150800927	0.04655963897105041	0.04545227023975038	0.043101391556234686	0.03485355036254321	0.04722081720473391	0.051149313869661706	0.046494355150126676	0.041752186014654455	0.05480386079297297	0.04109002682518702	0.05087601565251916	0.0525625929929561	0.048565982029383	0.06686062129057355	0.03573054625477264	0.03719612912771893	0.05528805589882007	0.051550433759151436	0.05039340595223151	0.05365404980217073	0.05492929330708408	0.049506307774755606	0.05567990631099001	0.0499769364350676	0.05711786422496355	0.04083473809838698	0.04342996585362638	0.053411065027469846	0.04340685841611315	0.05865265852465668	0.05163388650215006	0.04521694316766117	0.0472397990657114	0.04622837111668628	0.04622837111668628	0.04622837111668628	0.04622837111668628	0.04622837111668628	0.04622837111668628	0.04622837111668628	0.04622837111668628	0.04622837111668628	0.04622837111668628	0.04622837111668628	0.04622837111668628	0.04622837111668628	0.04622837111668628	0.04622837111668628	0.04622837111668628
0.04682432359805348	0.04109437497895076	0.039368158594667246	0.05761984518455786	0.044689477978758864	0.05671787214382518	0.06580643754649039	0.06217937433640377	0.049518495600843725	0.06135867933568136	0.05761852759197419	0.05589518522646726	0.042941916916161796	0.05083201834193684	0.04978158205591825	0.04925942607659739	0.04348522800588715	0.04427609579206493	0.04796428010153167	0.03766703834760871	0.060501581153453374	0.04719949099400103	0.04922120441219667	0.05359566672580031	0.05749897294328691	0.055012216526069656	0.055052195801475856	0.04979971516124931	0.05093048302670636	0.05578747082789962	0.04487973055381352	0.05685102887294878	0.05803222122891513	0.05744162505093196	0.05744162505093196	0.05744162505093196	0.05744162505093196	0.05744162505093196	0.05744162505093196	0.05744162505093196	0.05744162505093196	0.05744162505093196	0.05744162505093196	0.05744162505093196	0.05744162505093196	0.05744162505093196	0.05744162505093196	0.05744162505093196	0.05744162505093196	0.05744162505093196
0.07553578069889956	0.04526158357970394	0.0796694183104645	0.06379149652735301	0.06185360528377567	0.05017093343283367	0.07134728559557431	0.06738886305560329	0.0492141727888148	0.04732577375425783	0.05817708329734718	0.061786915200285626	0.07817241996884013	0.07007332516740941	0.039980172689789706	0.05949879652373023	0.06140447326704298	0.05721153108156799	0.04459694589386766	0.05116439275664131	0.047455855619193965	0.07696321734876856	0.07297090819096984	0.06676893221992142	0.06398854668980437	0.057715393450785274	0.051495606660623194	0.051576467759817245	0.08196638714295175	0.06901373395449845	0.062144017962492346	0.06557887595849539	0.06557887595849539	0.06557887595849539	0.06557887595849539	0.06557887595849539	0.06557887595849539	0.06557887595849539	0.06557887595849539	0.06557887595849539	0.06557887595849539	0.06557887595849539	0.06557887595849539	0.06557887595849539	0.06557887595849539	0.06557887595849539	0.06557887595849539	0.06557887595849539	0.06557887595849539	0.06557887595849539
0.024270890660421516	0.03172077953683362	0.036499336260947465	0.031621538774327766	0.03325721450653056	0.02896201495941718	0.02627389697177853	0.02284665146780066	0.049973301309789234	0.03289112693370038	0.02878727024055656	0.03188051507793	0.03486858054910196	0.031112402368978664	0.044301592479794184	0.04294412143536218	0.04737349623968119	0.03553273246743074	0.030300315514438732	0.04974446228232454	0.04190875716749548	0.04030540826451332	0.042157547298183884	0.0430911455782218	0.030258267116390677	0.040929637475577166	0.04448045226758404	0.04136007221680866	0.028084765390994432	0.0347553828110969	0.033908292244301905	0.034331837527699395	0.034331837527699395	0.034331837527699395	0.034331837527699395	0.034331837527699395	0.034331837527699395	0.034331837527699395	0.034331837527699395	0.034331837527699395	0.034331837527699395	0.034331837527699395	0.034331837527699395	0.034331837527699395	0.034331837527699395	0.034331837527699395	0.034331837527699395	0.034331837527699395	0.034331837527699395	0.034331837527699395
0.057066177222020585	0.06183904538190771	0.05003389482907597	0.04347450347178363	0.047118162280352885	0.0681287709359939	0.05322386539085336	0.04298283011043901	0.03614744706157265	0.054503914004096474	0.05508067382755511	0.043923499891592804	0.05880639890141466	0.05855076312482892	0.05895523405746351	0.053856084191567934	0.061238612647288734	0.05370880730860863	0.05483550947969678	0.052775665030302746	0.05834202767050459	0.06748138767446	0.05022649529825027	0.055952817532332944	0.04084141647450373	0.0655763388820393	0.0694625468705031	0.05787647182857578	0.06459524048593208	0.06927940921564978	0.039693325551485865	0.054486367383567824	0.054486367383567824	0.054486367383567824	0.054486367383567824	0.054486367383567824	0.054486367383567824	0.054486367383567824	0.054486367383567824	0.054486367383567824	0.054486367383567824	0.054486367383567824	0.054486367383567824	0.054486367383567824	0.054486367383567824	0.054486367383567824	0.054486367383567824	0.054486367383567824	0.054486367383567824	0.054486367383567824
0.04005216370128281	0.045022851443881406	0.049773740536072184	0.039709980027681245	0.05849490906187269	0.0655429884636948	0.040960817174261754	0.04427733454559995	0.05509568107638608	0.053464873790221454	0.05203205522913844	0.061709543606781665	0.053182445597032287	0.048549776577754764	0.052127731903910686	0.048469301421309306	0.05257183542943351	0.06882312176204582	0.05030991210390459	0.050222465334797024	0.06186929523177539	0.057137232138207074	0.06539832504669776	0.06667019362668053	0.05154576563648008	0.05894143733065068	0.056518337826566636	0.053154698054179904	0.05699791946568325	0.06497032536549835	0.060902797010276545	0.055433581942188996	0.058168189476232764	0.058168189476232764	0.058168189476232764	0.058168189476232764	0.058168189476232764	0.058168189476232764	0.058168189476232764	0.058168189476232764	0.058168189476232764	0.058168189476232764	0.058168189476232764	0.058168189476232764	0.058168189476232764	0.058168189476232764	0.058168189476232764	0.058168189476232764	0.058168189476232764	0.058168189476232764
0.0379763358480566	0.046952825379329266	0.03384873559184787	0.048462096568684485	0.043816679646704215	0.05558734632072385	0.06296611934940406	0.07969236085151372	0.06821159010485879	0.06243443620391027	0.06797668923965819	0.05548623844765129	0.0594068878757578	0.06959339369838399	0.0689210357580974	0.0671349473250424	0.05843986534812374	0.07091146762414544	0.05835414554335272	0.05804236139597169	0.05423925969351398	0.06160499286086119	0.05581709201038338	0.0552406272394139	0.05534994823414189	0.054994122804736555	0.06591806855545013	0.05534258634867869	0.059822651743417894	0.06367210571106748	0.06174737872724268	0.06174737872724268	0.06174737872724268	0.06174737872724268	0.06174737872724268	0.06174737872724268	0.06174737872724268	0.06174737872724268	0.06174737872724268	0.06174737872724268	0.06174737872724268	0.06174737872724268	0.06174737872724268	0.06174737872724268	0.06174737872724268	0.06174737872724268	0.06174737872724268	0.06174737872724268	0.06174737872724268	0.06174737872724268
0.0670666524323355	0.06815824076121699	0.04342435352526078	0.04751845721158099	0.030339688895795837	0.05636582586682497	0.05662992642302643	0.056184048442735245	0.07159292926995288	0.06342845865938847	0.05684768298386522	0.06175698758125949	0.06160797862650057	0.04419560014151821	0.03758567979608323	0.058959541058717736	0.06677837608573971	0.05043093561605644	0.062057699123599146	0.06102229503538385	0.060699595048142964	0.056906925922037825	0.050960310438084126	0.053933618180060976	0.053933618180060976	0.053933618180060976	0.053933618180060976	0.053933618180060976	0.053933618180060976	0.053933618180060976	0.053933618180060976	0.053933618180060976	0.053933618180060976	0.053933618180060976	0.053933618180060976	0.053933618180060976	0.053933618180060976	0.053933618180060976	0.053933618180060976	0.053933618180060976	0.053933618180060976	0.053933618180060976	0.053933618180060976	0.053933618180060976	0.053933618180060976	0.053933618180060976	0.053933618180060976	0.053933618180060976	0.053933618180060976	0.053933618180060976
0.0479684662033785	0.045791935371503154	0.04668256695120866	0.03690898218087118	0.049074192133477856	0.05485380487532614	0.04878046398615007	0.039012220926095	0.06284062797435225	0.06412711976473118	0.052940179460516094	0.06567492491768757	0.07481334491265053	0.0541214768538534	0.05373731057265343	0.05774052792398826	0.0613468399543848	0.06002822330176811	0.05493689220138841	0.057440164952745856	0.056466410941573966	0.07020788082520017	0.06170268972168702	0.06595528527344359	0.06595528527344359	0.06595528527344359	0.06595528527344359	0.06595528527344359	0.06595528527344359	0.06595528527344359	0.06595528527344359	0.06595528527344359	0.06595528527344359	0.06595528527344359	0.06595528527344359	0.06595528527344359	0.06595528527344359	0.06595528527344359	0.06595528527344359	0.06595528527344359	0.06595528527344359	0.06595528527344359	0.06595528527344359	0.06595528527344359	0.06595528527344359	0.06595528527344359	0.06595528527344359	0.06595528527344359	0.06595528527344359	0.06595528527344359
0.07620506369369999	0.05801213613296879	0.08894193584245878	0.08797234595659269	0.0562286537077936	0.06593383147520826	0.06799672010058391	0.06136929507663447	0.07601198596837347	0.06446912489945796	0.08330497321526634	0.10773071508963657	0.06061089163753164	0.08179011431847545	0.09576994872157797	0.07916667125442096	0.09267276456537173	0.07141103522804435	0.0890054973314626	0.0879590591507621	0.06553946991279463	0.07303853215232259	0.07955268665315864	0.0816825463779011	0.0951323069782931	0.08056695930075822	0.06820120138323958	0.07646042304111314	0.07157380607827829	0.08261290080794768	0.07709335344311298	0.07709335344311298	0.07709335344311298	0.07709335344311298	0.07709335344311298	0.07709335344311298	0.07709335344311298	0.07709335344311298	0.07709335344311298	0.07709335344311298	0.07709335344311298	0.07709335344311298	0.07709335344311298	0.07709335344311298	0.07709335344311298	0.07709335344311298	0.07709335344311298	0.07709335344311298	0.07709335344311298	0.07709335344311298
0.055745965548383986	0.038716344681896823	0.06959401810150931	0.0501476631072599	0.07195865004674137	0.057333155279923685	0.06223908991508571	0.05344887052599287	0.05455624349876083	0.05323921565125723	0.05171475992682713	0.05553447431624712	0.047796366404911285	0.06047400706366673	0.05659531986931997	0.05528919886657844	0.05714642012076446	0.06287625748382959	0.0595450156327083	0.051355399565145725	0.04913467472063524	0.057629916424008915	0.049760329119391856	0.06429050511721246	0.0716388539300676	0.07801810671517512	0.06948650405434012	0.07273911816965915	0.06167670626165996	0.047360557711999866	0.06037116379734712	0.05166010654765367	0.0560156351725004	0.0560156351725004	0.0560156351725004	0.0560156351725004	0.0560156351725004	0.0560156351725004	0.0560156351725004	0.0560156351725004	0.0560156351725004	0.0560156351725004	0.0560156351725004	0.0560156351725004	0.0560156351725004	0.0560156351725004	0.0560156351725004	0.0560156351725004	0.0560156351725004	0.0560156351725004
0.04429250453297994	0.03749391325322692	0.04874095217742222	0.04360974149235341	0.0509035679524082	0.05871429080943757	0.0516834898294389	0.06252842449022998	0.03838044031744348	0.07277394711663365	0.05012077158401266	0.0492876615609819	0.058446876766765674	0.0486592464501995	0.06779842015630494	0.04631378297812719	0.04589215616614979	0.04563577590907338	0.06238111114985572	0.07800598414423944	0.05944944490702677	0.06762611269034442	0.061278657755648516	0.05421950020801284	0.06399167789051931	0.06293371244516342	0.047037513618962655	0.06718226245295007	0.059743364123207215	0.056412357219469605	0.05463027993035515	0.04700796349804808	0.05686204979111137	0.06315289358525315	0.06352845559031363	0.06334067458778339	0.06334067458778339	0.06334067458778339	0.06334067458778339	0.06334067458778339	0.06334067458778339	0.06334067458778339	0.06334067458778339	0.06334067458778339	0.06334067458778339	0.06334067458778339	0.06334067458778339	0.06334067458778339	0.06334067458778339	0.06334067458778339
0.04150621480605073	0.03233963595158999	0.028904647722546126	0.03284126141566326	0.03639897603059902	0.04426071495774874	0.04481633126058676	0.04455120686778704	0.044474526219091697	0.038438967056457087	0.035313672401818666	0.04675959634611225	0.046993889129321266	0.031593742549458514	0.03987842470367252	0.04466429768763515	0.0224390690435523	0.04063815208994	0.04112498657142903	0.04014604301502401	0.0382056362450776	0.03804673605875578	0.050001032033762445	0.035176848433621025	0.04469792389873899	0.051559450109057124	0.03684114055634277	0.035841265997628775	0.03634120327698577	0.03634120327698577	0.03634120327698577	0.03634120327698577	0.03634120327698577	0.03634120327698577	0.03634120327698577	0.03634120327698577	0.03634120327698577	0.03634120327698577	0.03634120327698577	0.03634120327698577	0.03634120327698577	0.03634120327698577	0.03634120327698577	0.03634120327698577	0.03634120327698577	0.03634120327698577	0.03634120327698577	0.03634120327698577	0.03634120327698577	0.03634120327698577
0.09113555102613023	0.10988246361713311	0.15120169781913087	0.117722030470338	0.09789946153324791	0.1193347851319879	0.1089105048846196	0.10874274059592436	0.12450977988671277	0.08263336901896579	0.11436354130066052	0.12127882730592633	0.09702677531916797	0.12372555503739338	0.1190091713927983	0.09280134667204096	0.07020116938113492	0.08872707982614346	0.10134768808430535	0.10514421100630675	0.0917642258584592	0.1023326428700259	0.08808830528639867	0.09859066173562182	0.11732939164211227	0.10349777568346297	0.10063142302065689	0.11488406701791733	0.12218402642182108	0.1185340467198692	0.1185340467198692	0.1185340467198692	0.1185340467198692	0.1185340467198692	0.1185340467198692	0.1185340467198692	0.1185340467198692	0.1185340467198692	0.1185340467198692	0.1185340467198692	0.1185340467198692	0.1185340467198692	0.1185340467198692	0.1185340467198692	0.1185340467198692	0.1185340467198692	0.1185340467198692	0.1185340467198692	0.1185340467198692	0.1185340467198692
0.06037051522168795	0.07249872000640414	0.07299959177472956	0.05558846204955366	0.05805898144195934	0.05812104622438471	0.0523918204199306	0.05288500997423578	0.06448554569865925	0.055498214423624195	0.06271595627980851	0.06158145794499437	0.05859361268749273	0.051646591773424046	0.05618877555580061	0.0552205332641546	0.0482798277530807	0.05982395157499408	0.061860623109275016	0.05811352427110849	0.050791536828356576	0.05625098412017684	0.05978759514916637	0.06414691942412201	0.04738482861055516	0.05842265005097658	0.052903739330765864	0.052903739330765864	0.052903739330765864	0.052903739330765864	0.052903739330765864	0.052903739330765864	0.052903739330765864	0.052903739330765864	0.052903739330765864	0.052903739330765864	0.052903739330765864	0.052903739330765864	0.052903739330765864	0.052903739330765864	0.052903739330765864	0.052903739330765864	0.052903739330765864	0.052903739330765864	0.052903739330765864	0.052903739330765864	0.052903739330765864	0.052903739330765864	0.052903739330765864	0.052903739330765864
0.05768478167821487	0.06385444633746419	0.060286309015486754	0.056681270220131336	0.07110346773026657	0.06496091328265953	0.054980070562513896	0.0561510428529946	0.058192594490005106	0.04897055224412426	0.05730788926551916	0.04023940816030904	0.06052193784911322	0.0553719470697307	0.04850413599373418	0.062473120328251495	0.05518922375969003	0.05744257305691561	0.05269594793963901	0.05409977934782525	0.06338562549939737	0.05589076774180825	0.05963819662060282	0.05963819662060282	0.05963819662060282	0.05963819662060282	0.05963819662060282	0.05963819662060282	0.05963819662060282	0.05963819662060282	0.05963819662060282	0.05963819662060282	0.05963819662060282	0.05963819662060282	0.05963819662060282	0.05963819662060282	0.05963819662060282	0.05963819662060282	0.05963819662060282	0.05963819662060282	0.05963819662060282	0.05963819662060282	0.05963819662060282	0.05963819662060282	0.05963819662060282	0.05963819662060282	0.05963819662060282	0.05963819662060282	0.05963819662060282	0.05963819662060282
0.03773514391030724	0.04420406805625482	0.04896592769420053	0.04843583244883728	0.05048548635014157	0.05129742779224363	0.041643533477965976	0.05134336110930274	0.0467996787852533	0.04719780688761149	0.03998790924936081	0.05854989132770786	0.03574827789082399	0.055564658635535294	0.0533436345809748	0.048772793303065054	0.05589288978644621	0.05784774544398388	0.045093742570618454	0.054530309632411116	0.047578069652305634	0.052802403768402166	0.05343384152186583	0.048509190023262164	0.051670056104142006	0.05835861894345415	0.03863000965324651	0.04849431429835033	0.04849431429835033	0.04849431429835033	0.04849431429835033	0.04849431429835033	0.04849431429835033	0.04849431429835033	0.04849431429835033	0.04849431429835033	0.04849431429835033	0.04849431429835033	0.04849431429835033	0.04849431429835033	0.04849431429835033	0.04849431429835033	0.04849431429835033	0.04849431429835033	0.04849431429835033	0.04849431429835033	0.04849431429835033	0.04849431429835033	0.04849431429835033	0.04849431429835033
0.055302052675265584	0.0739774411308878	0.07539964668848054	0.07302055624131683	0.044200532133600305	0.05751114721603614	0.06705110193115164	0.07936030783935671	0.0739514563124328	0.050094437030869764	0.07824705825227626	0.06075869495902882	0.06844976012899011	0.07432416014082059	0.06658912187744372	0.074710297312776	0.07948218183944927	0.077026703238049	0.06994486162148893	0.057829154930065595	0.05583455359547167	0.06798346439220664	0.0648641984611791	0.04343355160955625	0.07629155611161452	0.0607023975607944	0.048056512389452063	0.06652639487541229	0.06879870891342732	0.0676625518944198	0.0676625518944198	0.0676625518944198	0.0676625518944198	0.0676625518944198	0.0676625518944198	0.0676625518944198	0.0676625518944198	0.0676625518944198	0.0676625518944198	0.0676625518944198	0.0676625518944198	0.0676625518944198	0.0676625518944198	0.0676625518944198	0.0676625518944198	0.0676625518944198	0.0676625518944198	0.0676625518944198	0.0676625518944198	0.0676625518944198
0.05746862563711373	0.05780276859523309	0.06019620440967342	0.05668747884943744	0.06003838872245963	0.058713867539959726	0.05642092508470474	0.06435462246577654	0.05483108144881302	0.08046797423285429	0.046743884052915845	0.0605922157647361	0.06968548648746752	0.052901443016776135	0.08205506677525187	0.06444142790474332	0.05081507557014812	0.06611898092344656	0.059925556401354024	0.06589509579050598	0.07675921004268223	0.05901574026393566	0.05441234973738657	0.07217732174902985	0.0687071602226126	0.07014162407647366	0.07493847791822446	0.048541685773261345	0.05447699859918361	0.0728456912198644	0.06042523469903371	0.06230306053576428	0.06734384733874534	0.04026884586389317	0.06623859270897531	0.0695988739784051	0.061520026679618235	0.059325600140694865	0.060422813410156546	0.060422813410156546	0.060422813410156546	0.060422813410156546	0.060422813410156546	0.060422813410156546	0.060422813410156546	0.060422813410156546	0.060422813410156546	0.060422813410156546	0.060422813410156546	0.060422813410156546
0.04837433998230301	0.04771094664063775	0.062365342428023156	0.04180222573724925	0.036182267652097456	0.04018616871608441	0.04416233043967441	0.03856947868990443	0.05393202634860936	0.039948802982773604	0.04266477076666257	0.04895611119671431	0.044496405560655254	0.04914361807430978	0.04430116223826841	0.047507811557629794	0.04635327252158461	0.05522517908617775	0.05479344466723727	0.032229961082219295	0.04376855915024149	0.05314194460565819	0.047146518897285355	0.06545459270431266	0.03974599109723028	0.04263828400222171	0.03689933437977573	0.04260549351714166	0.032435967159581115	0.03819140560588572	0.03766666457148675	0.03451941986140276	0.04235572613060288	0.03788798403042065	0.057829863060549026	0.047032243538984296	0.03765666284344461	0.03851913387537106	0.0432559708831557	0.04372162286092585	0.0496903709721447	0.060530795447982434	0.05511058321006357	0.05511058321006357	0.05511058321006357	0.05511058321006357	0.05511058321006357	0.05511058321006357	0.05511058321006357	0.05511058321006357
0.04001784168455814	0.04067099031175123	0.036446760469738146	0.03539589547506511	0.041659859770520155	0.035425391128653505	0.036263823555513705	0.04294567454207638	0.04063472764865717	0.04208562951781035	0.04805636108155932	0.03672478523028058	0.04926356857846877	0.04738107658769475	0.04125475922464964	0.0346761600829786	0.05394586057585762	0.03721080522011112	0.0371781891620124	0.04411272137294013	0.058722474760902574	0.050226499956722015	0.04185779393834732	0.04794653142578551	0.053357575769011456	0.06196045431878495	0.04509511534035333	0.03808493053149587	0.0415900229359246	0.0415900229359246	0.0415900229359246	0.0415900229359246	0.0415900229359246	0.0415900229359246	0.0415900229359246	0.0415900229359246	0.0415900229359246	0.0415900229359246	0.0415900229359246	0.0415900229359246	0.0415900229359246	0.0415900229359246	0.0415900229359246	0.0415900229359246	0.0415900229359246	0.0415900229359246	0.0415900229359246	0.0415900229359246	0.0415900229359246	0.0415900229359246
0.04009140369317314	0.05154909886491051	0.04534709803737612	0.0549238094250445	0.047944661595502536	0.0489267256772847	0.04694441514970028	0.058127038934097375	0.043305653179292136	0.05540859259302409	0.04884784612437539	0.06250557446867178	0.04834959531889551	0.05738195577360762	0.05549750836991105	0.05082062252992851	0.07002681203153137	0.054241916754671306	0.05818980456218418	0.049099835905839585	0.04927014507924464	0.0592152957789655	0.04186325216557904	0.048638407065048975	0.04700262548305383	0.0478205162740514	0.0478205162740514	0.0478205162740514	0.0478205162740514	0.0478205162740514	0.0478205162740514	0.0478205162740514	0.0478205162740514	0.0478205162740514	0.0478205162740514	0.0478205162740514	0.0478205162740514	0.0478205162740514	0.0478205162740514	0.0478205162740514	0.0478205162740514	0.0478205162740514	0.0478205162740514	0.0478205162740514	0.0478205162740514	0.0478205162740514	0.0478205162740514	0.0478205162740514	0.0478205162740514	0.0478205162740514
0.027242008300319302	0.030594557991663048	0.032561549547765876	0.04413919007445687	0.04621063767952021	0.03942080048263463	0.041431968433056	0.04007902224788261	0.028660292149568972	0.039977910827733616	0.035934722885437614	0.024863906068189157	0.04015697200411641	0.04184006815776569	0.02697870504535407	0.03453755271703156	0.027668600279287723	0.03861237824989302	0.037830975775139254	0.032816781936540376	0.04093957435850931	0.036878178147524844	0.036878178147524844	0.036878178147524844	0.036878178147524844	0.036878178147524844	0.036878178147524844	0.036878178147524844	0.036878178147524844	0.036878178147524844	0.036878178147524844	0.036878178147524844	0.036878178147524844	0.036878178147524844	0.036878178147524844	0.036878178147524844	0.036878178147524844	0.036878178147524844	0.036878178147524844	0.036878178147524844	0.036878178147524844	0.036878178147524844	0.036878178147524844	0.036878178147524844	0.036878178147524844	0.036878178147524844	0.036878178147524844	0.036878178147524844	0.036878178147524844	0.036878178147524844
0.04490318527783612	0.045066368250046576	0.03375935020101268	0.04071075456960475	0.049113743940777915	0.039489764984323876	0.04873928772174978	0.04580612784096972	0.04361456078274058	0.057186040945789406	0.04060009745392635	0.061815579775163124	0.04658779053651555	0.032562144180474796	0.059415886525148405	0.04602486770331408	0.05053806151193713	0.05472051294635132	0.05757368678284728	0.057864581353598545	0.04740225204225861	0.06502286153024406	0.060820221047220506	0.06292154128873229	0.06292154128873229	0.06292154128873229	0.06292154128873229	0.06292154128873229	0.06292154128873229	0.06292154128873229	0.06292154128873229	0.06292154128873229	0.06292154128873229	0.06292154128873229	0.06292154128873229	0.06292154128873229	0.06292154128873229	0.06292154128873229	0.06292154128873229	0.06292154128873229	0.06292154128873229	0.06292154128873229	0.06292154128873229	0.06292154128873229	0.06292154128873229	0.06292154128873229	0.06292154128873229	0.06292154128873229	0.06292154128873229	0.06292154128873229
0.04422947751387536	0.039870198564011555	0.04595659128627027	0.04960970086127699	0.04310995423032892	0.050515236197968896	0.04123008878498461	0.04383145604335218	0.05155036757697632	0.044501408991768784	0.03761659953463368	0.04336802673870571	0.03605498622135402	0.046225030428319526	0.045312240935181915	0.058626666850699366	0.03319974674630284	0.05071370200301565	0.04862347162555381	0.04578843087760999	0.05886270166265602	0.052325566270133	0.052325566270133	0.052325566270133	0.052325566270133	0.052325566270133	0.052325566270133	0.052325566270133	0.052325566270133	0.052325566270133	0.052325566270133	0.052325566270133	0.052325566270133	0.052325566270133	0.052325566270133	0.052325566270133	0.052325566270133	0.052325566270133	0.052325566270133	0.052325566270133	0.052325566270133	0.052325566270133	0.052325566270133	0.052325566270133	0.052325566270133	0.052325566270133	0.052325566270133	0.052325566270133	0.052325566270133	0.052325566270133
0.03624241640495133	0.04373210371629798	0.04864325394466921	0.06126722229720509	0.0650743451183153	0.04982893612543694	0.059341437863997315	0.054455116763081006	0.056988002680423804	0.06519245432126977	0.05596607518527281	0.05092594613057455	0.05829828844339783	0.06210853954641132	0.053288840747544315	0.04981506493792055	0.05098406071225549	0.041603097127730734	0.06679163059175378	0.05356691935884039	0.05669415198518942	0.06400133520377635	0.06194949838466147	0.05382655878981847	0.058004798280134454	0.05591567853497647	0.05591567853497647	0.05591567853497647	0.05591567853497647	0.05591567853497647	0.05591567853497647	0.05591567853497647	0.05591567853497647	0.05591567853497647	0.05591567853497647	0.05591567853497647	0.05591567853497647	0.05591567853497647	0.05591567853497647	0.05591567853497647	0.05591567853497647	0.05591567853497647	0.05591567853497647	0.05591567853497647	0.05591567853497647	0.05591567853497647	0.05591567853497647	0.05591567853497647	0.05591567853497647	0.05591567853497647
0.04689334776918002	0.05925112867263394	0.05083181363033715	0.06450376415001073	0.05564402392142523	0.0540934594621467	0.06298961350145675	0.0720779398415892	0.055643273258007116	0.05692899914470771	0.06699735448917853	0.07039905752901203	0.054633700390363915	0.06708494144435008	0.062476344159901935	0.06599544309309031	0.06635929150713561	0.05291890912587222	0.06605207213317321	0.074103102812904	0.0700775874730386	0.0700775874730386	0.0700775874730386	0.0700775874730386	0.0700775874730386	0.0700775874730386	0.0700775874730386	0.0700775874730386	0.0700775874730386	0.0700775874730386	0.0700775874730386	0.0700775874730386	0.0700775874730386	0.0700775874730386	0.0700775874730386	0.0700775874730386	0.0700775874730386	0.0700775874730386	0.0700775874730386	0.0700775874730386	0.0700775874730386	0.0700775874730386	0.0700775874730386	0.0700775874730386	0.0700775874730386	0.0700775874730386	0.0700775874730386	0.0700775874730386	0.0700775874730386	0.0700775874730386
0.02615443821322636	0.037249464229284344	0.04694847724721619	0.043057976052171515	0.045286348308549905	0.04357519061966866	0.04787279786749122	0.0510499077783249	0.04359314163127118	0.03926023361468022	0.03599516854461318	0.038579439928483075	0.04138560813926469	0.04164851965977443	0.028845852253096646	0.031235072891097733	0.03112130959661169	0.037943649405815086	0.050547795363398734	0.03155505694082836	0.040973431209475365	0.03517216473042391	0.03807279796994963	0.03807279796994963	0.03807279796994963	0.03807279796994963	0.03807279796994963	0.03807279796994963	0.03807279796994963	0.03807279796994963	0.03807279796994963	0.03807279796994963	0.03807279796994963	0.03807279796994963	0.03807279796994963	0.03807279796994963	0.03807279796994963	0.03807279796994963	0.03807279796994963	0.03807279796994963	0.03807279796994963	0.03807279796994963	0.03807279796994963	0.03807279796994963	0.03807279796994963	0.03807279796994963	0.03807279796994963	0.03807279796994963	0.03807279796994963	0.03807279796994963
0.05158621859752893	0.04714895857199627	0.060622485190629766	0.0442811208232857	0.05401646853992975	0.047956041570706924	0.04289496746135416	0.0463501561439593	0.03679738024539588	0.06673754931305363	0.04309680052281019	0.056388999360652274	0.058192683350802986	0.04422788788443653	0.056136280249662635	0.06299515173593977	0.060287724313222615	0.05880092560785469	0.062076190219907415	0.03616297051023245	0.049119580365069936	0.049119580365069936	0.049119580365069936	0.049119580365069936	0.049119580365069936	0.049119580365069936	0.049119580365069936	0.049119580365069936	0.049119580365069936	0.049119580365069936	0.049119580365069936	0.049119580365069936	0.049119580365069936	0.049119580365069936	0.049119580365069936	0.049119580365069936	0.049119580365069936	0.049119580365069936	0.049119580365069936	0.049119580365069936	0.049119580365069936	0.049119580365069936	0.049119580365069936	0.049119580365069936	0.049119580365069936	0.049119580365069936	0.049119580365069936	0.049119580365069936	0.049119580365069936	0.049119580365069936
0.05059248447596306	0.05692230263766669	0.05372674708953965	0.06133289363083678	0.07485704746236851	0.0609200257853153	0.07333805825030539	0.0521157908607469	0.06707098568061344	0.05633235587149177	0.06526123687193021	0.08521754742075832	0.061637196071676725	0.0792889853960812	0.058013680732905505	0.05141204230232705	0.05672168192225516	0.054025575261032056	0.08112541354264602	0.06806401501740401	0.06875819656840135	0.07048838760937363	0.055721492685874216	0.07536398667278449	0.060807945205822785	0.04461076421180562	0.07177362346818843	0.06777799904300254	0.0681190216303353	0.052730748007625276	0.07375897195257115	0.0679515862741476	0.060628330900419664	0.07241251334820666	0.051842100976602405	0.06212730716240453	0.06212730716240453	0.06212730716240453	0.06212730716240453	0.06212730716240453	0.06212730716240453	0.06212730716240453	0.06212730716240453	0.06212730716240453	0.06212730716240453	0.06212730716240453	0.06212730716240453	0.06212730716240453	0.06212730716240453	0.06212730716240453
0.040660471164577466	0.06784330119902979	0.0583593338094451	0.04380200105190033	0.046892556925886994	0.040538450249622875	0.05481090619842158	0.049220742257899706	0.0621247104351579	0.057306200575544475	0.05206058699183542	0.05323559087781988	0.0630327402428461	0.04407366329534948	0.04956292453889191	0.05186244444197647	0.05071268449043419	0.05071268449043419	0.05071268449043419	0.05071268449043419	0.05071268449043419	0.05071268449043419	0.05071268449043419	0.05071268449043419	0.05071268449043419	0.05071268449043419	0.05071268449043419	0.05071268449043419	0.05071268449043419	0.05071268449043419	0.05071268449043419	0.05071268449043419	0.05071268449043419	0.05071268449043419	0.05071268449043419	0.05071268449043419	0.05071268449043419	0.05071268449043419	0.05071268449043419	0.05071268449043419	0.05071268449043419	0.05071268449043419	0.05071268449043419	0.05071268449043419	0.05071268449043419	0.05071268449043419	0.05071268449043419	0.05071268449043419	0.05071268449043419	0.05071268449043419
0.06180189926525278	0.06018304604542098	0.07079396260288577	0.056833745312455705	0.051215632493269735	0.059116468159861824	0.06095234708280836	0.05283894421733677	0.049614516145194486	0.047716321795596685	0.054815658304138926	0.06272856797810987	0.06614135175721292	0.06370805996771321	0.059561607218628916	0.05557202774216689	0.04958355443320163	0.05398050446291852	0.04580740705576307	0.051702165891250915	0.04664070382159585	0.06697783243034294	0.05922607971924627	0.04807858164809949	0.05365233068367287	0.05365233068367287	0.05365233068367287	0.05365233068367287	0.05365233068367287	0.05365233068367287	0.05365233068367287	0.05365233068367287	0.05365233068367287	0.05365233068367287	0.05365233068367287	0.05365233068367287	0.05365233068367287	0.05365233068367287	0.05365233068367287	0.05365233068367287	0.05365233068367287	0.05365233068367287	0.05365233068367287	0.05365233068367287	0.05365233068367287	0.05365233068367287	0.05365233068367287	0.05365233068367287	0.05365233068367287	0.05365233068367287
0.05657785926498523	0.0826083167427776	0.0864694880719009	0.0726432573038237	0.061550764156639515	0.07783729011814865	0.07613577236806994	0.09530155479709612	0.06948196974985722	0.0492635650380324	0.06885190419126659	0.0792965072716069	0.06987599575978776	0.0708579409169913	0.1076394957868247	0.08827705593367194	0.07419275012828878	0.0695256711633977	0.07185921064584325	0.07185921064584325	0.07185921064584325	0.07185921064584325	0.07185921064584325	0.07185921064584325	0.07185921064584325	0.07185921064584325	0.07185921064584325	0.07185921064584325	0.07185921064584325	0.07185921064584325	0.07185921064584325	0.07185921064584325	0.07185921064584325	0.07185921064584325	0.07185921064584325	0.07185921064584325	0.07185921064584325	0.07185921064584325	0.07185921064584325	0.07185921064584325	0.07185921064584325	0.07185921064584325	0.07185921064584325	0.07185921064584325	0.07185921064584325	0.07185921064584325	0.07185921064584325	0.07185921064584325	0.07185921064584325	0.07185921064584325
0.044356541379249534	0.0706811149325407	0.058922618166926496	0.06096594206362095	0.06120377356098863	0.05661615164446678	0.05328971301770224	0.062135759162809424	0.05020382770212413	0.07406915723112988	0.06499392533881891	0.06408164795686588	0.07113655861284918	0.056528590100968015	0.05172649807131552	0.052586249097741754	0.055276423858155746	0.056966660824339	0.0510101189483256	0.039372728170804144	0.06005405652242028	0.049713392346612206	0.049713392346612206	0.049713392346612206	0.049713392346612206	0.049713392346612206	0.049713392346612206	0.049713392346612206	0.049713392346612206	0.049713392346612206	0.049713392346612206	0.049713392346612206	0.049713392346612206	0.049713392346612206	0.049713392346612206	0.049713392346612206	0.049713392346612206	0.049713392346612206	0.049713392346612206	0.049713392346612206	0.049713392346612206	0.049713392346612206	0.049713392346612206	0.049713392346612206	0.049713392346612206	0.049713392346612206	0.049713392346612206	0.049713392346612206	0.049713392346612206	0.049713392346612206
0.06962645605915241	0.08012695916095476	0.06646166853487882	0.07790785926642571	0.08206098605809806	0.07296717666596611	0.05909171180175404	0.051273255774519716	0.06594074176782404	0.0821582020011057	0.07404947188446487	0.07404947188446487	0.07404947188446487	0.07404947188446487	0.07404947188446487	0.07404947188446487	0.07404947188446487	0.07404947188446487	0.07404947188446487	0.07404947188446487	0.07404947188446487	0.07404947188446487	0.07404947188446487	0.07404947188446487	0.07404947188446487	0.07404947188446487	0.07404947188446487	0.07404947188446487	0.07404947188446487	0.07404947188446487	0.07404947188446487	0.07404947188446487	0.07404947188446487	0.07404947188446487	0.07404947188446487	0.07404947188446487	0.07404947188446487	0.07404947188446487	0.07404947188446487	0.07404947188446487	0.07404947188446487	0.07404947188446487	0.07404947188446487	0.07404947188446487	0.07404947188446487	0.07404947188446487	0.07404947188446487	0.07404947188446487	0.07404947188446487	0.07404947188446487
0.06672748623752849	0.060899301484741535	0.07441798278335399	0.061650585915134525	0.04723725563248472	0.07311212037500064	0.052953913864145524	0.05715941476918233	0.046626376739942126	0.06704977753244971	0.05574944309920978	0.05783655190104273	0.05076958030758522	0.06432584063149664	0.05952563144297736	0.05519413771450765	0.06439950370025763	0.0651668749929851	0.06478318934662136	0.06478318934662136	0.06478318934662136	0.06478318934662136	0.06478318934662136	0.06478318934662136	0.06478318934662136	0.06478318934662136	0.06478318934662136	0.06478318934662136	0.06478318934662136	0.06478318934662136	0.06478318934662136	0.06478318934662136	0.06478318934662136	0.06478318934662136	0.06478318934662136	0.06478318934662136	0.06478318934662136	0.06478318934662136	0.06478318934662136	0.06478318934662136	0.06478318934662136	0.06478318934662136	0.06478318934662136	0.06478318934662136	0.06478318934662136	0.06478318934662136	0.06478318934662136	0.06478318934662136	0.06478318934662136	0.06478318934662136
0.03627329643520067	0.04395486314148945	0.04469033375263307	0.05832073961784199	0.05203942218331275	0.0634588915538151	0.051960218100566696	0.0493692437640475	0.06607665489384965	0.07430069004136683	0.04637583648867327	0.05099345777211916	0.046725278422753314	0.06548932666321643	0.06087979297039021	0.08842928673791117	0.08334236096863357	0.09410485641892516	0.09523775948047869	0.08617384413362747	0.07882827984724423	0.07918962532159118	0.06372855409685785	0.08033698391654658	0.06854454206053336	0.08899246705658881	0.08309926703041322	0.08357121476472945	0.09847227540287341	0.07818377419671937	0.07285366482638021	0.0755187195115498	0.0755187195115498	0.0755187195115498	0.0755187195115498	0.0755187195115498	0.0755187195115498	0.0755187195115498	0.0755187195115498	0.0755187195115498	0.0755187195115498	0.0755187195115498	0.0755187195115498	0.0755187195115498	0.0755187195115498	0.0755187195115498	0.0755187195115498	0.0755187195115498	0.0755187195115498	0.0755187195115498
0.04430704702209222	0.03340157591567448	0.04518150333084487	0.049148105824570104	0.03722475110938791	0.0457446921579541	0.03742277477337189	0.04749506594628152	0.0624697028776658	0.031489624496101785	0.05597055484341063	0.04995383206589267	0.050514826592314474	0.035631582061521574	0.052361890014959084	0.05703695425281478	0.03616987493835457	0.0415841143446306	0.0462888162945667	0.05215851800729496	0.05394177220261956	0.056022974936091846	0.04968624856304398	0.047252570550393586	0.04846940955671878	0.04846940955671878	0.04846940955671878	0.04846940955671878	0.04846940955671878	0.04846940955671878	0.04846940955671878	0.04846940955671878	0.04846940955671878	0.04846940955671878	0.04846940955671878	0.04846940955671878	0.04846940955671878	0.04846940955671878	0.04846940955671878	0.04846940955671878	0.04846940955671878	0.04846940955671878	0.04846940955671878	0.04846940955671878	0.04846940955671878	0.04846940955671878	0.04846940955671878	0.04846940955671878	0.04846940955671878	0.04846940955671878
0.04770080697565773	0.04206203734337958	0.05385235889229919	0.04025069608859142	0.05280271768533238	0.04615803362004937	0.04946194767639201	0.055812671708903396	0.04960157389939458	0.04686567734219713	0.05691813343614181	0.05189190538916947	0.05189190538916947	0.05189190538916947	0.05189190538916947	0.05189190538916947	0.05189190538916947	0.05189190538916947	0.05189190538916947	0.05189190538916947	0.05189190538916947	0.05189190538916947	0.05189190538916947	0.05189190538916947	0.05189190538916947	0.05189190538916947	0.05189190538916947	0.05189190538916947	0.05189190538916947	0.05189190538916947	0.05189190538916947	0.05189190538916947	0.05189190538916947	0.05189190538916947	0.05189190538916947	0.05189190538916947	0.05189190538916947	0.05189190538916947	0.05189190538916947	0.05189190538916947	0.05189190538916947	0.05189190538916947	0.05189190538916947	0.05189190538916947	0.05189190538916947	0.05189190538916947	0.05189190538916947	0.05189190538916947	0.05189190538916947	0.05189190538916947
0.05889603409680022	0.07811149021941736	0.07446852255579305	0.09116223243870289	0.08537469325843214	0.07978159111521584	0.09111530624655792	0.08526751417034936	0.09678869994688516	0.0663079434012025	0.0758306508284891	0.07492713564733068	0.07202917745981618	0.06999712360932722	0.09729184467062665	0.0810541089940196	0.08399775739790682	0.05831345406559282	0.07115560573174982	0.07115560573174982	0.07115560573174982	0.07115560573174982	0.07115560573174982	0.07115560573174982	0.07115560573174982	0.07115560573174982	0.07115560573174982	0.07115560573174982	0.07115560573174982	0.07115560573174982	0.07115560573174982	0.07115560573174982	0.07115560573174982	0.07115560573174982	0.07115560573174982	0.07115560573174982	0.07115560573174982	0.07115560573174982	0.07115560573174982	0.07115560573174982	0.07115560573174982	0.07115560573174982	0.07115560573174982	0.07115560573174982	0.07115560573174982	0.07115560573174982	0.07115560573174982	0.07115560573174982	0.07115560573174982	0.07115560573174982
0.06544570485816813	0.07316434101014187	0.06708636135678214	0.07235209448467479	0.0759780553567906	0.07091638354972249	0.08805797177530622	0.09328896999634428	0.09625252191342897	0.06926350220873558	0.0882470583925614	0.061827339293119135	0.08414574966970993	0.09041768846260483	0.08487755301463219	0.08764762073861852	0.08764762073861852	0.08764762073861852	0.08764762073861852	0.08764762073861852	0.08764762073861852	0.08764762073861852	0.08764762073861852	0.08764762073861852	0.08764762073861852	0.08764762073861852	0.08764762073861852	0.08764762073861852	0.08764762073861852	0.08764762073861852	0.08764762073861852	0.08764762073861852	0.08764762073861852	0.08764762073861852	0.08764762073861852	0.08764762073861852	0.08764762073861852	0.08764762073861852	0.08764762073861852	0.08764762073861852	0.08764762073861852	0.08764762073861852	0.08764762073861852	0.08764762073861852	0.08764762073861852	0.08764762073861852	0.08764762073861852	0.08764762073861852	0.08764762073861852	0.08764762073861852
0.06792298132054728	0.07002021101512355	0.0787213125383149	0.0633441841890856	0.08506670526745111	0.07257898829201052	0.08027716215865424	0.09180782245631815	0.07478358230471802	0.06923946297158046	0.07401965845086782	0.04658170742448371	0.07830209602800411	0.07782066790017457	0.05545139555694635	0.07503785261808904	0.06321064691163394	0.06307567208655149	0.07740553781150625	0.061100623846546104	0.07340386162275941	0.07364410575764727	0.07657497465378042	0.059752729662341734	0.07798622590085666	0.09428896937980673	0.07614101345740894	0.07347153694974083	0.07480627520357488	0.07480627520357488	0.07480627520357488	0.07480627520357488	0.07480627520357488	0.07480627520357488	0.07480627520357488	0.07480627520357488	0.07480627520357488	0.07480627520357488	0.07480627520357488	0.07480627520357488	0.07480627520357488	0.07480627520357488	0.07480627520357488	0.07480627520357488	0.07480627520357488	0.07480627520357488	0.07480627520357488	0.07480627520357488	0.07480627520357488	0.07480627520357488
0.07906801141868203	0.08123163773707445	0.08033468812412443	0.09707593073775807	0.07468289563261346	0.08689141331202349	0.08437236990372549	0.08287201513570443	0.10424362598544157	0.08062635619792947	0.0721377606998545	0.08886784259046904	0.09218960528265538	0.09084835479387213	0.08755951027013943	0.06114739125913445	0.08491763543302373	0.05780493766594668	0.07738496124979152	0.07992214547587884	0.06933124124433357	0.07967831146414735	0.07803881947950672	0.07885856547182703	0.07885856547182703	0.07885856547182703	0.07885856547182703	0.07885856547182703	0.07885856547182703	0.07885856547182703	0.07885856547182703	0.07885856547182703	0.07885856547182703	0.07885856547182703	0.07885856547182703	0.07885856547182703	0.07885856547182703	0.07885856547182703	0.07885856547182703	0.07885856547182703	0.07885856547182703	0.07885856547182703	0.07885856547182703	0.07885856547182703	0.07885856547182703	0.07885856547182703	0.07885856547182703	0.07885856547182703	0.07885856547182703	0.07885856547182703
0.0635002589391747	0.06058313153010312	0.05987478351663662	0.04738485460712928	0.07242252145805275	0.07619899335056558	0.06336896007190995	0.06797121693422746	0.07170929874428482	0.06953833611773325	0.06879489544962217	0.07165349902901771	0.07121178821519125	0.05565151490105042	0.07921222335421602	0.07279283740841225	0.06745410838333418	0.06802797411496234	0.07377297135681861	0.07463380630188807	0.07550266097933735	0.0750682336406127	0.0750682336406127	0.0750682336406127	0.0750682336406127	0.0750682336406127	0.0750682336406127	0.0750682336406127	0.0750682336406127	0.0750682336406127	0.0750682336406127	0.0750682336406127	0.0750682336406127	0.0750682336406127	0.0750682336406127	0.0750682336406127	0.0750682336406127	0.0750682336406127	0.0750682336406127	0.0750682336406127	0.0750682336406127	0.0750682336406127	0.0750682336406127	0.0750682336406127	0.0750682336406127	0.0750682336406127	0.0750682336406127	0.0750682336406127	0.0750682336406127	0.0750682336406127
0.10029467756419608	0.09878965159120785	0.08802459315455642	0.08663729932116015	0.09577340007941484	0.08811068846678011	0.07890449586346923	0.09634321075584638	0.07768254031775691	0.09978774028150374	0.07673529204618558	0.08553407359077744	0.0713589585984946	0.09600025620354304	0.0964218420097432	0.09561905012943031	0.09277583942603168	0.09542968257589207	0.09410276100096188	0.09410276100096188	0.09410276100096188	0.09410276100096188	0.09410276100096188	0.09410276100096188	0.09410276100096188	0.09410276100096188	0.09410276100096188	0.09410276100096188	0.09410276100096188	0.09410276100096188	0.09410276100096188	0.09410276100096188	0.09410276100096188	0.09410276100096188	0.09410276100096188	0.09410276100096188	0.09410276100096188	0.09410276100096188	0.09410276100096188	0.09410276100096188	0.09410276100096188	0.09410276100096188	0.09410276100096188	0.09410276100096188	0.09410276100096188	0.09410276100096188	0.09410276100096188	0.09410276100096188	0.09410276100096188	0.09410276100096188
0.06563325000960356	0.05241120563995098	0.04165499321726226	0.049136619081946845	0.042887815401558865	0.05083244613894754	0.05969623298179478	0.05393478258799297	0.04715484400319939	0.039444414401495605	0.06106155707329778	0.06549833558639144	0.05517765510818662	0.04535604981534229	0.058571833449002804	0.0463079000268038	0.05209205657128153	0.05637316438045199	0.059648152103896	0.03988896261584917	0.04976855735987258	0.04976855735987258	0.04976855735987258	0.04976855735987258	0.04976855735987258	0.04976855735987258	0.04976855735987258	0.04976855735987258	0.04976855735987258	0.04976855735987258	0.04976855735987258	0.04976855735987258	0.04976855735987258	0.04976855735987258	0.04976855735987258	0.04976855735987258	0.04976855735987258	0.04976855735987258	0.04976855735987258	0.04976855735987258	0.04976855735987258	0.04976855735987258	0.04976855735987258	0.04976855735987258	0.04976855735987258	0.04976855735987258	0.04976855735987258	0.04976855735987258	0.04976855735987258	0.04976855735987258
0.020157737857761343	0.03889710106131546	0.019464636613253136	0.01274315244883374	0.02979824026538529	0.024342104947772933	0.019788599693611072	0.020695661084948812	0.0	0.02566410923059883	0.021554393340540524	0.03235220315851958	0.04177727674577567	0.02979430154554382	0.04421356266180415	0.04736319024765533	0.052477918404521304	0.0336369290101329	0.044833981077181784	0.05668797898967286	0.05114413499220288	0.057254131324392395	0.04452436307642473	0.061220769764095	0.05268466030525328	0.05148374575898749	0.05874018493447196	0.05800371371878073	0.06574086971831927	0.06939020146063256	0.047427883501771066	0.056165840677457717	0.07209937619827798	0.0523794459974867	0.06083244165891289	0.05084730161384733	0.048699647685616236	0.05425943875420396	0.054488330152335174	0.04754891807671917	0.05632053715401148	0.05193472761536533	0.05193472761536533	0.05193472761536533	0.05193472761536533	0.05193472761536533	0.05193472761536533	0.05193472761536533	0.05193472761536533	0.05193472761536533
0.05910910624620062	0.07236898242610562	0.05867870688181929	0.05955973029642536	0.04042358696007645	0.05263139449490573	0.048715460560745626	0.07888645063098132	0.071024494441443	0.047917117840538134	0.04126682846434689	0.054827720821682184	0.05866767417467726	0.06284988485817261	0.07024760868801314	0.07972323526846556	0.06349579641024278	0.07682221796330682	0.04456255949469173	0.05634541110904348	0.0668966960783393	0.06536104370325486	0.0973537502651599	0.0551970874485523	0.05781793105389711	0.06735233472647886	0.08669902234114302	0.07135527342876356	0.07979511663337563	0.07940295345137473	0.07659163603829494	0.05101995029068378	0.079804041448544	0.06612772394983508	0.10899006459853014	0.11260208568094957	0.08185719175215636	0.09385612052527258	0.13056751718871995	0.09234151199055024	0.11423504489741404	0.08566044870992788	0.06794315791510386	0.07162125104039027	0.09071469633960773	0.09052180778027015	0.09061825205993894	0.09061825205993894	0.09061825205993894	0.09061825205993894
0.039041628565796994	0.03781436659158423	0.0328875076953369	0.03808348923872642	0.03995298929702021	0.037350572567089284	0.031104295402493865	0.028182927622407993	0.04007059542486231	0.03216352580984694	0.031101449237599717	0.03533861339870703	0.034418110539465946	0.038714037017760966	0.03833878464042914	0.04516088581150809	0.03000143308075325	0.037293389960122374	0.032950219695775995	0.04066071574553898	0.03805503743095134	0.02631937375897069	0.037496099617367974	0.029122403334139537	0.04297826356853935	0.04072716309252385	0.03723007023920301	0.036315917438187385	0.03583759962462759	0.03275166090014906	0.03204844716810334	0.041850587963894396	0.04380266461181277	0.03887265382531181	0.04576528837612958	0.035796339328433346	0.04030976942714148	0.03970565015881359	0.050899392700951375	0.033090912063652105	0.035899360296214676	0.03449513617993339	0.03449513617993339	0.03449513617993339	0.03449513617993339	0.03449513617993339	0.03449513617993339	0.03449513617993339	0.03449513617993339	0.03449513617993339
0.04197103619344109	0.03754177393742164	0.04548188445868422	0.030398943482934825	0.03654816414163868	0.037265202170652365	0.03601251906024	0.03668550400284895	0.041840194940982615	0.03915984595131385	0.03868190190744864	0.04549549560548605	0.052235162725464135	0.022739489672420274	0.03820167163938385	0.03900947187160805	0.04532117321178626	0.047073479585076454	0.03733502406741927	0.04036378352434432	0.0442953352610553	0.04833658503845386	0.04314699697788332	0.0374213442198063	0.052341521487472134	0.04234337778505305	0.03988846925897031	0.04194318192405126	0.05172190755039065	0.04395051672526958	0.048143246208278714	0.05171625849201656	0.0437647810247721	0.0485232214692918	0.0442122785108174	0.05553138436021261	0.05662667778722584	0.0604886826502122	0.058390022648345453	0.060379413550850594	0.03607825606489775	0.05103010825105191	0.04424800083469248	0.04569691798845399	0.04161762518271065	0.04721986750407263	0.044418746343391644	0.044418746343391644	0.044418746343391644	0.044418746343391644
0.0687525710135743	0.06648269928135297	0.04787117778532442	0.052425305644911775	0.059024555534873326	0.07470392089846989	0.09575754084156209	0.05819689013815888	0.06761352732060479	0.07182051835590492	0.07574617648365434	0.05845414026704419	0.06264545910372184	0.05648207506648936	0.05623314815784243	0.06298319591417523	0.06578232462024007	0.06447622808420594	0.05715487800311628	0.07421057671161498	0.055190201150967226	0.06590593742283031	0.050712852178414265	0.08504601194904754	0.053442100852994195	0.07061810155214572	0.07931426845248578	0.08787800074669387	0.04916713651483538	0.07522097643485562	0.053271196157351486	0.06099711802422175	0.06823479465939741	0.07107801633835072	0.0639313398379152	0.06094052981883408	0.05242381219281648	0.06605089029382274	0.06972196415543114	0.054280298956085486	0.04370548670162326	0.05068716352216138	0.06937110298179593	0.06002913325197865	0.06002913325197865	0.06002913325197865	0.06002913325197865	0.06002913325197865	0.06002913325197865	0.06002913325197865
0.08124746087450598	0.07450439339545217	0.07136450130203688	0.06228669026772185	0.05557640440059272	0.07375081638390459	0.0719260270523176	0.05303984883120624	0.07729773251200223	0.04868669169581955	0.06286184201456715	0.05728989141514458	0.06007586671485587	0.06007586671485587	0.06007586671485587	0.06007586671485587	0.06007586671485587	0.06007586671485587	0.06007586671485587	0.06007586671485587	0.06007586671485587	0.06007586671485587	0.06007586671485587	0.06007586671485587	0.06007586671485587	0.06007586671485587	0.06007586671485587	0.06007586671485587	0.06007586671485587	0.06007586671485587	0.06007586671485587	0.06007586671485587	0.06007586671485587	0.06007586671485587	0.06007586671485587	0.06007586671485587	0.06007586671485587	0.06007586671485587	0.06007586671485587	0.06007586671485587	0.06007586671485587	0.06007586671485587	0.06007586671485587	0.06007586671485587	0.06007586671485587	0.06007586671485587	0.06007586671485587	0.06007586671485587	0.06007586671485587	0.06007586671485587
0.06261624946153414	0.0778976524848517	0.08523880160601821	0.0699262015894535	0.07754036203673997	0.06537396290584921	0.06460369151509983	0.07522955345031403	0.08656080117028041	0.08225970886495314	0.06921981306060213	0.09323959546260065	0.05656155595365901	0.08254011032315532	0.08346727172855677	0.05211049220855531	0.06762730045338868	0.08261903403937129	0.06165151573319599	0.07249427422754748	0.06678325959379744	0.07098220161417852	0.08427147278792728	0.05996491281268087	0.07729675695235268	0.08271709530585492	0.059603152270615724	0.06446693542843906	0.07421675949736506	0.07628986323592847	0.07682668094685416	0.06892583743021367	0.08699329193937361	0.0748383555016028	0.06277888483064671	0.0897093088882401	0.06832905486928549	0.07563198560244369	0.08279714081103187	0.06239088276079829	0.053430045512666426	0.057910464136732356	0.057910464136732356	0.057910464136732356	0.057910464136732356	0.057910464136732356	0.057910464136732356	0.057910464136732356	0.057910464136732356	0.057910464136732356
0.028526587511561438	0.036636857026009745	0.03398223506329119	0.04264366084071869	0.04079078590042202	0.04175584366571319	0.04501461253823482	0.03700973662797766	0.03900632540973951	0.04009858305040056	0.03977700347790205	0.041477673565677865	0.04105592444838639	0.038879066564642135	0.03570799954831787	0.03524619894188431	0.03581969652077352	0.039047744861846576	0.04177613517013331	0.03901299703906433	0.03567690697814347	0.03278779046924269	0.03520059305325833	0.03711568111412738	0.02874722426190091	0.04266565344710551	0.024841241570510417	0.03563374915102764	0.03216077337181361	0.03616734796890169	0.03492136602006122	0.03598413917875899	0.04537633113312372	0.027637607426572484	0.03379896211136223	0.036029200017223595	0.0377916002583878	0.033224401422732044	0.035631813550332535	0.0356627393623697	0.04360245961089277	0.03839719327940772	0.03331601002331778	0.027912807477256572	0.04867866973721729	0.03829573860723693	0.03829573860723693	0.03829573860723693	0.03829573860723693	0.03829573860723693
0.12959195507529508	0.12922271351182188	0.06102804452980202	0.12910328017249506	0.09531421990069502	0.1477948823764842	0.0	0.15246883530721783	0.2168961880397363	0.09572144148907623	0.10721931620190046	0.185772067241874	0.15176750219297575	0.1609098391982385	0.16653765094093662	0.05732816817584242	0.166005881333516	0.11339120972632442	0.09454028666782972	0.05748279507928766	0.09832060543068076	0.1321238750985786	0.08918875905716556	0.09566326528655278	0.15559608525611154	0.1359105865800394	0.18652561015631644	0.14048503512415475	0.175913057279791	0.17161474221783743	0.09566992419109904	0.1437650858429002	0.06101907901678487	0.13413882331883825	0.1293475436165865	0.09539557733751419	0.11736331899521545	0.08499352632849104	0.20210980266161088	0.11948080121543808	0.12643002294351788	0.12735437417562814	0.17273330545584517	0.21776629317995394	0.1026354285076594	0.16020086084380666	0.16020086084380666	0.16020086084380666	0.16020086084380666	0.16020086084380666
0.03942512151080676	0.05427885341111644	0.04288792996800251	0.05200795269746171	0.046219566006485184	0.04680237176946639	0.05491189824176463	0.05009076078723348	0.03859006668696342	0.05386123182526231	0.04085745953572676	0.057084586689699	0.052224968116956684	0.0449508529075117	0.033666907867965674	0.042608240145017	0.05727171830319023	0.049354099940913373	0.04914776318387989	0.04241372821634785	0.055760813493647476	0.05264603763331669	0.04356387114217326	0.04010953574134283	0.03714975869718566	0.05201026403075269	0.0663317442860717	0.0480885325004264	0.04483204246839243	0.05495816682204315	0.06363263986352875	0.05453395803632928	0.06315851783393346	0.06481454530038475	0.0634077775486173	0.04411772502500122	0.05033488899001907	0.04222368713028215	0.05550059468580843	0.05231861819285673	0.03819477284727148	0.05232808666915718	0.05514140986005516	0.05373474826460617	0.05373474826460617	0.05373474826460617	0.05373474826460617	0.05373474826460617	0.05373474826460617	0.05373474826460617
0.03910556626008879	0.043280038681266626	0.04353391053103307	0.052283166282035415	0.055257833980030556	0.053261478884061124	0.0437851734953529	0.047344376333316854	0.03347225614482972	0.03603265122857845	0.04993218927929449	0.03668901120311932	0.058060149800722924	0.03948531198359425	0.037745781673792174	0.04276947570265247	0.05174178454302048	0.04202673228353757	0.04009303655116039	0.05536549175724953	0.04142730505078537	0.04781653192529757	0.04745365459818603	0.04736090739816675	0.040808235687926214	0.0433879006351765	0.041564764343714596	0.04435165967996949	0.05298339401225819	0.044108021913930553	0.053914555454153634	0.048345469277950824	0.05884483913523444	0.044756198109702855	0.05500846105304962	0.04800311308671728	0.04307120375889304	0.055366808049528746	0.05880941009840869	0.045342924621111565	0.052076167359760124	0.052076167359760124	0.052076167359760124	0.052076167359760124	0.052076167359760124	0.052076167359760124	0.052076167359760124	0.052076167359760124	0.052076167359760124	0.052076167359760124
0.04524141637643709	0.03749504281316092	0.03585858998829752	0.04621950464125539	0.04601131531266051	0.042447219635020544	0.04975441723388236	0.05225787121395927	0.04195720926654661	0.06194885676062429	0.0443969663808041	0.048983659000602864	0.04800296881471646	0.04967348621306773	0.047536376395500755	0.05134756382195916	0.05827694214862484	0.05117260629335643	0.04547032827606212	0.04169171784662995	0.05144628496765721	0.04991094523285282	0.0493397758397302	0.04487793213321461	0.052644136576660894	0.04975510927630709	0.04508392446758834	0.053662899628531026	0.05658776570690032	0.0583264986481816	0.05398282135530016	0.05503442595948569	0.049455214686015145	0.059209517308759306	0.050157500927655294	0.06186817586987432	0.05092435075422811	0.04612594904725619	0.06238239885285977	0.04800383127185891	0.055811985610671216	0.05190790844126506	0.05190790844126506	0.05190790844126506	0.05190790844126506	0.05190790844126506	0.05190790844126506	0.05190790844126506	0.05190790844126506	0.05190790844126506
0.028952376675708807	0.023691242961406855	0.040069937295308916	0.03876493934133847	0.022338086569039038	0.024746690546199258	0.022914230599773967	0.03305975552807451	0.02790797513881392	0.033922030416065174	0.022795994179452623	0.026193098052036724	0.026156456622437086	0.029308326667985975	0.03016081276410641	0.023319398889672605	0.025605862191820233	0.020673387532167634	0.0281423402801836	0.023954421561377195	0.021087373984624142	0.02120812224275551	0.029626496445317972	0.02408535682256376	0.02194681104957379	0.029275533844944603	0.031143450232051045	0.030901451065992878	0.023870200914062178	0.0297090233049809	0.01780855385544255	0.03090027145421922	0.03247938367897658	0.027256356827622542	0.030434330881493343	0.02981019997633455	0.032971691910178465	0.02762570509199675	0.036750006545051096	0.02625306185129495	0.024913768048402233	0.030840836121943237	0.020914128305703453	0.03073451460333679	0.03674456848447009	0.01885602442632868	0.02450523935810174	0.032353927887585905	0.03163422344196671	0.03638138313485405
0.11618683428615548	0.1269338748687324	0.06777986310172801	0.09271805727302318	0.08321229648300617	0.06781721826549802	0.10766663609049207	0.12453506682685192	0.07965261643079703	0.050677918141956435	0.060327227740238534	0.05575603635967045	0.06758824858254006	0.029316486023035097	0.09029549050710636	0.0356913987780933	0.0679211555878555	0.06751900580068022	0.06064259176345011	0.0907339042654467	0.11555870121586523	0.08954936840217682	0.0486941076082175	0.08108377980411237	0.09862886514651792	0.11394602401873279	0.04954725515650448	0.09153394862753553	0.08088216663381805	0.08099808945474825	0.10653191291014719	0.0696305582201202	0.1076943666964789	0.09027292490890952	0.08221154372897413	0.0907258671254463	0.04947508065518578	0.1823489152796447	0.06414045244753189	0.1219244456635642	0.09085133331980821	0.0	0.0666980162530023	0.06756746920815816	0.06750612823285282	0.060510874173566744	0.11585656078449014	0.09703364023272472	0.09853591918621783	0.11222849981683003
0.05429935292046878	0.07996644391857412	0.07062129071463212	0.056068719755408544	0.06630256203693123	0.06319676890316149	0.07032090509051381	0.06983754616363784	0.071752177635739	0.06879457715857802	0.08245557937537411	0.06244545677425033	0.0766667564971471	0.07309042475430383	0.0652645541996529	0.055082612346577936	0.061559330852408514	0.05137039539546542	0.07505077027602414	0.06909419858429737	0.07834149543209211	0.06729830754095714	0.06325820559348953	0.05516845609026624	0.059424870013349736	0.07019355347999884	0.048099511032254544	0.07366884344312243	0.06886334535627305	0.07000023334249893	0.07257854515203668	0.08547296027444866	0.06715338078029981	0.0534113610308845	0.06177937292996644	0.07197020221838887	0.05500498226724189	0.06217615657476593	0.07011385135094153	0.07817633750190639	0.08543288895025995	0.06567381272540108	0.05543898549914897	0.07111484704249563	0.06446408830054824	0.05863822929611016	0.06727614356329949	0.06653339535147573	0.07648006381181427	0.08362901614760301
0.03902364400608065	0.04048053009926257	0.03448600812105325	0.037432150020917175	0.024680855227708454	0.029252486139763424	0.03277398609772442	0.040972118977149245	0.037805420982042544	0.03523206035835627	0.036280213946575116	0.03920327936381309	0.04506673312685149	0.03459198573113581	0.04117823447319602	0.03960329230444929	0.036330359194801605	0.028899336755262864	0.04294551755522514	0.032644064480155666	0.03354104080032786	0.04300793610760832	0.04171631361144976	0.02619235692757692	0.03832393862176191	0.03921510555862266	0.029675305434491272	0.035176344116642756	0.03112809406884824	0.032661457093124485	0.046443539045943824	0.029815978089849822	0.029477874935328774	0.036467379851115166	0.04198837851253362	0.03746231877787228	0.033283439119952456	0.04043183671308168	0.034769924528995445	0.03704039253829819	0.026939284228439688	0.03254166157656001	0.0291244780051678	0.025437758623930697	0.033663603550026774	0.04157272777509881	0.03454072298601353	0.03046036505366823	0.029284850446936524	0.02722341261721082
0.03363653975227721	0.044823878787449055	0.0553094354666287	0.037618841967460875	0.03654899017873807	0.037107541255957215	0.030698122746294285	0.04452540912033467	0.03333219994142108	0.0354381209344914	0.03568374580998153	0.036128291377373126	0.045794802067549295	0.03634061107221877	0.03267945324798737	0.029378717454444692	0.03528360168603679	0.030476953648246614	0.05309448486868168	0.0395740325732506	0.03880311259329308	0.038141689517469206	0.04722239539627694	0.03978992470092691	0.038723111904997616	0.03740027137297866	0.05228480196282234	0.031717538348158075	0.028579125559757033	0.03524713584398838	0.0452893999282036	0.032137917585049844	0.03759320176761867	0.03623442170820842	0.03841503140625208	0.05094262540140238	0.036043417680830366	0.04519333105650881	0.0413762974583835	0.04050510725759247	0.031987728349833294	0.041990220637984424	0.03877296753050506	0.036099776336707474	0.04499355176270699	0.03501496467696995	0.048301229288012344	0.037586139767260586	0.038823606730012644	0.04853870270593221
0.04290997757200515	0.04201246583799874	0.045140220948809165	0.036614794387427596	0.046842849786105985	0.04639392198961639	0.04562536313790513	0.03444149322189587	0.04888542894222064	0.04947015396381113	0.035195661078037836	0.04358066460853034	0.028992989485714545	0.04637179319639803	0.05243576106922836	0.03900634005750606	0.03847671040248114	0.03898594090257271	0.03974047501119384	0.04398169148759385	0.03766305112160958	0.0413336995692161	0.03422823088559321	0.04551109013794824	0.0445411753643238	0.038910533064208205	0.041857365584911425	0.04913232611416371	0.036916656019100436	0.03178551218758908	0.045101119821062276	0.036977505816840915	0.04955954563838882	0.03718917411400994	0.04687600718260257	0.044778169581719145	0.04456267420922895	0.045465836439217644	0.047445300291782184	0.04341231603829619	0.03991707572443762	0.04405852430095269	0.03737966243023271	0.0407190933655927	0.0407190933655927	0.0407190933655927	0.0407190933655927	0.0407190933655927	0.0407190933655927	0.0407190933655927
0.05664701433251276	0.073585451076907	0.06184385850792666	0.05746983959983271	0.07359756471513142	0.06254917717394194	0.060074997701507205	0.06675705203430438	0.05923712523700626	0.07666368457407553	0.08606322860739468	0.0813634565907351	0.0813634565907351	0.0813634565907351	0.0813634565907351	0.0813634565907351	0.0813634565907351	0.0813634565907351	0.0813634565907351	0.0813634565907351	0.0813634565907351	0.0813634565907351	0.0813634565907351	0.0813634565907351	0.0813634565907351	0.0813634565907351	0.0813634565907351	0.0813634565907351	0.0813634565907351	0.0813634565907351	0.0813634565907351	0.0813634565907351	0.0813634565907351	0.0813634565907351	0.0813634565907351	0.0813634565907351	0.0813634565907351	0.0813634565907351	0.0813634565907351	0.0813634565907351	0.0813634565907351	0.0813634565907351	0.0813634565907351	0.0813634565907351	0.0813634565907351	0.0813634565907351	0.0813634565907351	0.0813634565907351	0.0813634565907351	0.0813634565907351
0.06707813289206606	0.06623703868250805	0.06900125611421364	0.058016259117865975	0.050144457345008726	0.080219858913937	0.06518215812947287	0.06518215812947287	0.06518215812947287	0.06518215812947287	0.06518215812947287	0.06518215812947287	0.06518215812947287	0.06518215812947287	0.06518215812947287	0.06518215812947287	0.06518215812947287	0.06518215812947287	0.06518215812947287	0.06518215812947287	0.06518215812947287	0.06518215812947287	0.06518215812947287	0.06518215812947287	0.06518215812947287	0.06518215812947287	0.06518215812947287	0.06518215812947287	0.06518215812947287	0.06518215812947287	0.06518215812947287	0.06518215812947287	0.06518215812947287	0.06518215812947287	0.06518215812947287	0.06518215812947287	0.06518215812947287	0.06518215812947287	0.06518215812947287	0.06518215812947287	0.06518215812947287	0.06518215812947287	0.06518215812947287	0.06518215812947287	0.06518215812947287	0.06518215812947287	0.06518215812947287	0.06518215812947287	0.06518215812947287	0.06518215812947287
0.08248077517838374	0.08647512311434272	0.1028624486151097	0.10659770440990045	0.10088893404396973	0.10233482891478363	0.05981704967748431	0.08079070113427736	0.09377014148587862	0.07234576082497242	0.0	0.059714218325176795	0.0716499625124829	0.05982274266373876	0.059691990260590334	0.04317363415730112	0.03353383751242498	0.09987669661513213	0.08084013818806364	0.043210871457027795	0.09359885936352756	0.059680086635650886	0.07402631728647124	0.11943950293308109	0.07165712374361947	0.08061909598805264	0.0864447726343881	0.04160139798686503	0.07165712374361947	0.08019888363464124	0.08739371184231914	0.11895655785060893	0.07365833028729551	0.10466359441893795	0.07885962225174929	0.07984612207821287	0.07935287216498109	0.07935287216498109	0.07935287216498109	0.07935287216498109	0.07935287216498109	0.07935287216498109	0.07935287216498109	0.07935287216498109	0.07935287216498109	0.07935287216498109	0.07935287216498109	0.07935287216498109	0.07935287216498109	0.07935287216498109
0.040502282626966875	0.05845763067144529	0.050697246801909554	0.040759492676960885	0.0409281675169058	0.04316780624702741	0.05090221805524817	0.05179210190832203	0.047446726216702366	0.05915311407607373	0.060354131611705435	0.06515672266003798	0.0550353601758246	0.03769514334011834	0.052946415656392735	0.04948991207305705	0.04815772815567141	0.047474012603130694	0.04881389806531745	0.042062862773019176	0.0547543934959058	0.04653449757292973	0.04957039157967115	0.048915150416472764	0.052426527761799804	0.06027887508489951	0.04965976318058882	0.05496931913274416	0.05496931913274416	0.05496931913274416	0.05496931913274416	0.05496931913274416	0.05496931913274416	0.05496931913274416	0.05496931913274416	0.05496931913274416	0.05496931913274416	0.05496931913274416	0.05496931913274416	0.05496931913274416	0.05496931913274416	0.05496931913274416	0.05496931913274416	0.05496931913274416	0.05496931913274416	0.05496931913274416	0.05496931913274416	0.05496931913274416	0.05496931913274416	0.05496931913274416
0.06470723074983244	0.07700600406024148	0.055930552779500944	0.05914452954191705	0.04280892687894016	0.08120184274728097	0.05944342167352666	0.06509256633918316	0.05529035480165918	0.044040739690196194	0.07955815034565465	0.08022468444088007	0.06172535116902719	0.05982920857245618	0.062308388486946774	0.062168111276220524	0.07364606807871396	0.06205322391837334	0.056527646638511245	0.05507284455910515	0.055800245598808196	0.055800245598808196	0.055800245598808196	0.055800245598808196	0.055800245598808196	0.055800245598808196	0.055800245598808196	0.055800245598808196	0.055800245598808196	0.055800245598808196	0.055800245598808196	0.055800245598808196	0.055800245598808196	0.055800245598808196	0.055800245598808196	0.055800245598808196	0.055800245598808196	0.055800245598808196	0.055800245598808196	0.055800245598808196	0.055800245598808196	0.055800245598808196	0.055800245598808196	0.055800245598808196	0.055800245598808196	0.055800245598808196	0.055800245598808196	0.055800245598808196	0.055800245598808196	0.055800245598808196
0.04830836136646958	0.04806650252947561	0.03774977704956282	0.036536259001810394	0.045305862922023675	0.045859513107641706	0.04245120337804539	0.0425040584520944	0.04107848535190571	0.05355647480971293	0.04683932083950915	0.05220928627180621	0.05290039557340226	0.04685997156606543	0.04207669814903575	0.0396314732328464	0.0617862623340993	0.04075013187365737	0.03795353064769352	0.042503678618271284	0.03857542771502597	0.04809692577984138	0.041851265157580364	0.05620482748517242	0.05254435814927897	0.05052464728159146	0.04067645661433468	0.04914417744669692	0.0353505692272461	0.04447800068280353	0.03758394445746906	0.04246734272019645	0.04720672281291805	0.037269503175250275	0.049284730058093376	0.06008669517314124	0.05663165296032181	0.05835917406673152	0.05835917406673152	0.05835917406673152	0.05835917406673152	0.05835917406673152	0.05835917406673152	0.05835917406673152	0.05835917406673152	0.05835917406673152	0.05835917406673152	0.05835917406673152	0.05835917406673152	0.05835917406673152
0.06371653140219452	0.06153689256315891	0.07548794264992313	0.07001772263077816	0.06031305227400746	0.0602311427987369	0.08146894682788884	0.1010334088720891	0.09281750899998538	0.06677803077641883	0.07135338141622802	0.04472274005497536	0.06408726035277333	0.07808658119639306	0.09539502765395395	0.0766711612250131	0.07338257291576981	0.06426689055557291	0.07000720538901625	0.08086361206221462	0.07899136422186967	0.07452621956445228	0.06342827464952194	0.06496348044655349	0.06979812522531427	0.06318091299281217	0.05957776706903968	0.07664907438802056	0.059381133139367805	0.07548609391566054	0.08031735481332908	0.06675240498528363	0.07353487989930635	0.07353487989930635	0.07353487989930635	0.07353487989930635	0.07353487989930635	0.07353487989930635	0.07353487989930635	0.07353487989930635	0.07353487989930635	0.07353487989930635	0.07353487989930635	0.07353487989930635	0.07353487989930635	0.07353487989930635	0.07353487989930635	0.07353487989930635	0.07353487989930635	0.07353487989930635
0.06840386255168415	0.09689915321305335	0.07161940840154715	0.07249946526463943	0.054913956279402674	0.08399048997843186	0.07860140488639457	0.07286241326806024	0.06618189443861905	0.09356815758194109	0.06765502867866999	0.07339186071710713	0.05366338450192169	0.06735898173624227	0.0665811282701994	0.057756851662483295	0.04269903660215958	0.07962862087868926	0.06467335638988995	0.07306004122996877	0.07087545517039785	0.06947114324341754	0.0695341665199167	0.060529917053308825	0.07969433895999568	0.07833565237367768	0.07832127269816863	0.06392051858045479	0.08742725324735807	0.08000625608943208	0.07768588582233407	0.0881422361098101	0.1116303444429353	0.09531379848530479	0.10347207146412005	0.10347207146412005	0.10347207146412005	0.10347207146412005	0.10347207146412005	0.10347207146412005	0.10347207146412005	0.10347207146412005	0.10347207146412005	0.10347207146412005	0.10347207146412005	0.10347207146412005	0.10347207146412005	0.10347207146412005	0.10347207146412005	0.10347207146412005
0.04473927939088703	0.0572657456032825	0.04790605597619734	0.060517077802770394	0.05749989062561629	0.049575674605082526	0.04505009468586877	0.07195932084863738	0.05665695187424306	0.057140061647327885	0.07374679550317374	0.05691075599416357	0.04703123091057755	0.04791145605139446	0.046722272441735845	0.04396101116627998	0.046320080693829147	0.06857951634379046	0.06655862891845035	0.06309679336507718	0.06524560160209171	0.056773504031874804	0.06100955281698326	0.06100955281698326	0.06100955281698326	0.06100955281698326	0.06100955281698326	0.06100955281698326	0.06100955281698326	0.06100955281698326	0.06100955281698326	0.06100955281698326	0.06100955281698326	0.06100955281698326	0.06100955281698326	0.06100955281698326	0.06100955281698326	0.06100955281698326	0.06100955281698326	0.06100955281698326	0.06100955281698326	0.06100955281698326	0.06100955281698326	0.06100955281698326	0.06100955281698326	0.06100955281698326	0.06100955281698326	0.06100955281698326	0.06100955281698326	0.06100955281698326
0.04473900773992935	0.042161319112565064	0.049880788899028604	0.05519707477333043	0.03653658860166537	0.04548480445442576	0.050675694522020094	0.02957620467013959	0.030130164295542983	0.03864344550582436	0.04726832025836681	0.03504770841069424	0.051579925947147234	0.10708164765334327	0.06107994389471922	0.055624615481430245	0.0684883984614209	0.06146023963883111	0.04213513674836204	0.030980193090140842	0.04194213514540097	0.04325755167219268	0.03024669073131223	0.08701516421469734	0.04088445830866733	0.08178220778233596	0.03993645495076687	0.04609919763028343	0.046934447126951925	0.0468583261273601	0.04036739634079638	0.06084452343197598	0.043773796685077485	0.04690175247725858	0.046328943797630376	0.05609521926231372	0.053301832538642055	0.07013583586515931	0.04986255401224582	0.04246478651487218	0.025686896646727343	0.03407584158079976	0.03407584158079976	0.03407584158079976	0.03407584158079976	0.03407584158079976	0.03407584158079976	0.03407584158079976	0.03407584158079976	0.03407584158079976
0.04961685061586188	0.07070010140215274	0.05480277506298491	0.06947152809439223	0.04750769141053321	0.07052536693334203	0.06590159732809923	0.06203843650797785	0.06763117191773124	0.060647075478853125	0.07164585423936143	0.0652038226024556	0.0637576570245138	0.06845174735500588	0.048158933493048894	0.07120084052552744	0.05556661073449311	0.07265723518416646	0.06588763587766805	0.06281190859460045	0.053806738004714465	0.07338244990137897	0.07679381230088989	0.07300609251767656	0.05951527578908903	0.06626068415338279	0.06626068415338279	0.06626068415338279	0.06626068415338279	0.06626068415338279	0.06626068415338279	0.06626068415338279	0.06626068415338279	0.06626068415338279	0.06626068415338279	0.06626068415338279	0.06626068415338279	0.06626068415338279	0.06626068415338279	0.06626068415338279	0.06626068415338279	0.06626068415338279	0.06626068415338279	0.06626068415338279	0.06626068415338279	0.06626068415338279	0.06626068415338279	0.06626068415338279	0.06626068415338279	0.06626068415338279
0.05139434454126039	0.061896530252972384	0.03814038232407306	0.0655525453726168	0.05227943634430035	0.026844879857193582	0.06297932886155407	0.047769376925774064	0.0442592346244466	0.046588208447453344	0.048479827207247514	0.05026295100727481	0.05854883702072593	0.055391109934799794	0.050992147985058446	0.061766633242636364	0.05804788303752944	0.055656609952605386	0.03968562209510746	0.0710806544239177	0.04787972341297959	0.05245338488185352	0.034726587925491485	0.049346600118653064	0.05411442899567678	0.06142523188207328	0.03716200009859535	0.04422034744763009	0.0606089168244237	0.04086934788889969	0.05073913235666169	0.05073913235666169	0.05073913235666169	0.05073913235666169	0.05073913235666169	0.05073913235666169	0.05073913235666169	0.05073913235666169	0.05073913235666169	0.05073913235666169	0.05073913235666169	0.05073913235666169	0.05073913235666169	0.05073913235666169	0.05073913235666169	0.05073913235666169	0.05073913235666169	0.05073913235666169	0.05073913235666169	0.05073913235666169
0.04440890012805915	0.05267890324765324	0.057836270758206805	0.04510343158503911	0.04876530741347177	0.054509591635016195	0.053116512288072903	0.05648030797967707	0.058516728587087743	0.05095264473982553	0.048472733005639146	0.0567524531835821	0.049788876663314136	0.0416712462326682	0.05038000251709187	0.0458469264978248	0.06517293762592537	0.04172464455174023	0.0534487910888328	0.0534487910888328	0.0534487910888328	0.0534487910888328	0.0534487910888328	0.0534487910888328	0.0534487910888328	0.0534487910888328	0.0534487910888328	0.0534487910888328	0.0534487910888328	0.0534487910888328	0.0534487910888328	0.0534487910888328	0.0534487910888328	0.0534487910888328	0.0534487910888328	0.0534487910888328	0.0534487910888328	0.0534487910888328	0.0534487910888328	0.0534487910888328	0.0534487910888328	0.0534487910888328	0.0534487910888328	0.0534487910888328	0.0534487910888328	0.0534487910888328	0.0534487910888328	0.0534487910888328	0.0534487910888328	0.0534487910888328
0.039701408838613936	0.07116797617550584	0.056150789175214905	0.06362051866532868	0.06610476558481476	0.0701485596795201	0.0865245450074038	0.06493197323839021	0.06451602711132143	0.057240861704138925	0.06924232716324602	0.07383982497107218	0.06311919214964092	0.056192178636235525	0.07172859539664285	0.06617196398815062	0.052428223155361366	0.06158907802325132	0.07704036733176646	0.04997876395696767	0.07242887857030118	0.07000173397917073	0.06644461950712685	0.06293132284638911	0.07257487540167475	0.07578163309274258	0.06989263392985713	0.06662069656736702	0.08228278459635571	0.07445174058186138	0.07445174058186138	0.07445174058186138	0.07445174058186138	0.07445174058186138	0.07445174058186138	0.07445174058186138	0.07445174058186138	0.07445174058186138	0.07445174058186138	0.07445174058186138	0.07445174058186138	0.07445174058186138	0.07445174058186138	0.07445174058186138	0.07445174058186138	0.07445174058186138	0.07445174058186138	0.07445174058186138	0.07445174058186138	0.07445174058186138
0.0551132559903207	0.0642184978981734	0.0484597247007467	0.04742976297675244	0.04414688847383683	0.04750686971867894	0.0574509038349098	0.06060194230825876	0.05465527986697991	0.048543033788781456	0.0579211989163445	0.05390675784750433	0.053650830698811894	0.05480505102013618	0.05904030487597075	0.06616162402933684	0.0510533665454113	0.06827315854043975	0.058084521812178325	0.05124735273674314	0.06837898826492103	0.04256335115654169	0.055471169710731356	0.055471169710731356	0.055471169710731356	0.055471169710731356	0.055471169710731356	0.055471169710731356	0.055471169710731356	0.055471169710731356	0.055471169710731356	0.055471169710731356	0.055471169710731356	0.055471169710731356	0.055471169710731356	0.055471169710731356	0.055471169710731356	0.055471169710731356	0.055471169710731356	0.055471169710731356	0.055471169710731356	0.055471169710731356	0.055471169710731356	0.055471169710731356	0.055471169710731356	0.055471169710731356	0.055471169710731356	0.055471169710731356	0.055471169710731356	0.055471169710731356
0.040856690101070334	0.055887269232029725	0.0623315516496641	0.05393052740724573	0.05229179892560751	0.053622900675364564	0.07032810384779663	0.046197368081531326	0.050558689457502366	0.06780281814002084	0.058963239937300106	0.07178183215101003	0.04818064846429836	0.0722715968315347	0.06347151686172264	0.06531980883779291	0.07037714008252584	0.069350001245637	0.06678922275150098	0.04439295603464725	0.0553935136954832	0.05782135101871458	0.05719788468736898	0.0425594148095862	0.05009772182126401	0.06797010565059385	0.05903391373592892	0.05903391373592892	0.05903391373592892	0.05903391373592892	0.05903391373592892	0.05903391373592892	0.05903391373592892	0.05903391373592892	0.05903391373592892	0.05903391373592892	0.05903391373592892	0.05903391373592892	0.05903391373592892	0.05903391373592892	0.05903391373592892	0.05903391373592892	0.05903391373592892	0.05903391373592892	0.05903391373592892	0.05903391373592892	0.05903391373592892	0.05903391373592892	0.05903391373592892	0.05903391373592892
0.05114159454861833	0.056405888365084186	0.05041804619186876	0.048252576985980046	0.04818770376025078	0.05676419844175243	0.0635577242431993	0.05643812874215305	0.034563213039504784	0.043354173417008986	0.05414171976635902	0.04817278791262867	0.04077456832966181	0.05109182147817014	0.06757194587953694	0.0562496583279433	0.06194718801928111	0.047281107345277885	0.06283548172814946	0.040439006589871915	0.056476164378528634	0.034246106321513245	0.04786747033610369	0.04529037461604931	0.046578922476076506	0.046578922476076506	0.046578922476076506	0.046578922476076506	0.046578922476076506	0.046578922476076506	0.046578922476076506	0.046578922476076506	0.046578922476076506	0.046578922476076506	0.046578922476076506	0.046578922476076506	0.046578922476076506	0.046578922476076506	0.046578922476076506	0.046578922476076506	0.046578922476076506	0.046578922476076506	0.046578922476076506	0.046578922476076506	0.046578922476076506	0.046578922476076506	0.046578922476076506	0.046578922476076506	0.046578922476076506	0.046578922476076506
0.05561800399648772	0.052009940526223014	0.050961017979671605	0.058859874333144005	0.05190087215174179	0.060397381055745866	0.06343900886071697	0.06336032156424687	0.0655904900259477	0.05003877497794719	0.06992178977392599	0.052882773104171416	0.06891029353049806	0.05477096038201648	0.06213313747835923	0.06362710775727956	0.0655194528230206	0.07064453754500187	0.05575343367699236	0.0616067899892651	0.07650023953390035	0.0599415526310411	0.056955000719737976	0.05059010934966685	0.053772555034702414	0.053772555034702414	0.053772555034702414	0.053772555034702414	0.053772555034702414	0.053772555034702414	0.053772555034702414	0.053772555034702414	0.053772555034702414	0.053772555034702414	0.053772555034702414	0.053772555034702414	0.053772555034702414	0.053772555034702414	0.053772555034702414	0.053772555034702414	0.053772555034702414	0.053772555034702414	0.053772555034702414	0.053772555034702414	0.053772555034702414	0.053772555034702414	0.053772555034702414	0.053772555034702414	0.053772555034702414	0.053772555034702414
0.03239500295355245	0.035865029121724665	0.036246801227692464	0.038507764246522164	0.045880625665734594	0.04850549984251527	0.057730114725613825	0.05449960727452708	0.052805280460392755	0.04919584616419842	0.05148271262537079	0.03974581956757503	0.05015872762702471	0.04727693069694848	0.059445328163035605	0.06494204030415418	0.055993916103045674	0.07421581509410187	0.06254246887497142	0.07147326702964688	0.05519808052443384	0.05335538238837718	0.04881146927156668	0.051083425829971926	0.051083425829971926	0.051083425829971926	0.051083425829971926	0.051083425829971926	0.051083425829971926	0.051083425829971926	0.051083425829971926	0.051083425829971926	0.051083425829971926	0.051083425829971926	0.051083425829971926	0.051083425829971926	0.051083425829971926	0.051083425829971926	0.051083425829971926	0.051083425829971926	0.051083425829971926	0.051083425829971926	0.051083425829971926	0.051083425829971926	0.051083425829971926	0.051083425829971926	0.051083425829971926	0.051083425829971926	0.051083425829971926	0.051083425829971926
0.050379996819550694	0.05761517950245213	0.057506276453450036	0.06081290543857439	0.04661165492458481	0.06673482018695256	0.0391014793041956	0.05423453196774727	0.0620883635886831	0.04420824131930635	0.06183758784611691	0.04393218522626967	0.04209683435698379	0.050817220160234954	0.041988939680608954	0.05443866312145774	0.057536218005172786	0.06218995635686356	0.06103141610411413	0.05871967186214491	0.051716405918446784	0.05137354560992552	0.044393959091700554	0.047834048011453086	0.04611400355157682	0.04611400355157682	0.04611400355157682	0.04611400355157682	0.04611400355157682	0.04611400355157682	0.04611400355157682	0.04611400355157682	0.04611400355157682	0.04611400355157682	0.04611400355157682	0.04611400355157682	0.04611400355157682	0.04611400355157682	0.04611400355157682	0.04611400355157682	0.04611400355157682	0.04611400355157682	0.04611400355157682	0.04611400355157682	0.04611400355157682	0.04611400355157682	0.04611400355157682	0.04611400355157682	0.04611400355157682	0.04611400355157682
0.06516500724792879	0.08259453552037381	0.070964258050047	0.06720740202812653	0.05659193128666407	0.07478522965846887	0.07623119108198952	0.04872914780131904	0.0823264978209582	0.06520926520860873	0.06554098672907074	0.07860568036481193	0.08166277927263228	0.08072025239716571	0.0746208535283709	0.058485111020577185	0.060826804540810256	0.06606392719125256	0.06677465417751609	0.08015576945775942	0.058213316983436965	0.07216594043921572	0.05848397611989097	0.07400074821573387	0.06896418142536438	0.06289489404043977	0.06877203980051154	0.0737696762147525	0.06159516726059613	0.05905479663793348	0.0603249819492648	0.0603249819492648	0.0603249819492648	0.0603249819492648	0.0603249819492648	0.0603249819492648	0.0603249819492648	0.0603249819492648	0.0603249819492648	0.0603249819492648	0.0603249819492648	0.0603249819492648	0.0603249819492648	0.0603249819492648	0.0603249819492648	0.0603249819492648	0.0603249819492648	0.0603249819492648	0.0603249819492648	0.0603249819492648
0.05859915188418596	0.04730930423146455	0.060862842201873206	0.06372779130953503	0.06354637955057578	0.06339018208771792	0.060125418810415165	0.05917656881993366	0.060941592422711195	0.05960748590522351	0.05751180355275282	0.0457036170495809	0.05316012787030676	0.06775657622882499	0.05610821079378218	0.04116108521714251	0.049068195322181304	0.0563016453914045	0.06305809644270996	0.05713412097525749	0.05168709414830173	0.048597568983969525	0.0626477838620552	0.05536667925234473	0.04814946739886923	0.05766902368670044	0.058532024386959924	0.06845792408335732	0.0680893085379422	0.054775356058788756	0.0601114156028229	0.057443385830805826	0.057443385830805826	0.057443385830805826	0.057443385830805826	0.057443385830805826	0.057443385830805826	0.057443385830805826	0.057443385830805826	0.057443385830805826	0.057443385830805826	0.057443385830805826	0.057443385830805826	0.057443385830805826	0.057443385830805826	0.057443385830805826	0.057443385830805826	0.057443385830805826	0.057443385830805826	0.057443385830805826
0.055597574884109005	0.05255096035576591	0.05565514818263784	0.04912158954593043	0.058871360434648405	0.06831516298791301	0.07363493712512965	0.07880017032910289	0.060580677412893295	0.07360484715954993	0.08072152224984135	0.057782980615265433	0.0806501908576504	0.057257792924351694	0.0725537017397438	0.06265473013514698	0.07247283901571479	0.0614336386080276	0.0690807943377471	0.0792243953451963	0.07842441072397117	0.08849291679147642	0.08714661487268985	0.06844529575713179	0.07871535264001589	0.07964681509541052	0.07276919695091208	0.0794295380129083	0.06531257035380512	0.06919313388497353	0.06725285211938933	0.06725285211938933	0.06725285211938933	0.06725285211938933	0.06725285211938933	0.06725285211938933	0.06725285211938933	0.06725285211938933	0.06725285211938933	0.06725285211938933	0.06725285211938933	0.06725285211938933	0.06725285211938933	0.06725285211938933	0.06725285211938933	0.06725285211938933	0.06725285211938933	0.06725285211938933	0.06725285211938933	0.06725285211938933
0.0373687780193793	0.04927571082862792	0.06269003920969955	0.04904706035576523	0.038592762032173655	0.053786494323047516	0.03974502965642674	0.0432557166641832	0.04223775966119022	0.06104618152287905	0.05095926222973848	0.03352903633666592	0.05117540031620219	0.0551411014338235	0.04415186086726108	0.05045200288269302	0.051484445622638667	0.056889728195267754	0.05145907752393177	0.04878108391459985	0.050120080719265804	0.050120080719265804	0.050120080719265804	0.050120080719265804	0.050120080719265804	0.050120080719265804	0.050120080719265804	0.050120080719265804	0.050120080719265804	0.050120080719265804	0.050120080719265804	0.050120080719265804	0.050120080719265804	0.050120080719265804	0.050120080719265804	0.050120080719265804	0.050120080719265804	0.050120080719265804	0.050120080719265804	0.050120080719265804	0.050120080719265804	0.050120080719265804	0.050120080719265804	0.050120080719265804	0.050120080719265804	0.050120080719265804	0.050120080719265804	0.050120080719265804	0.050120080719265804	0.050120080719265804
0.05648594287861936	0.05796835234025081	0.044593533457110084	0.04971906692837009	0.05784305038470948	0.047091714573557195	0.045001839495940124	0.07026208528682085	0.045595114031419685	0.04605294605081679	0.04478508391864188	0.06296560069642962	0.0467063810623905	0.048134660886697746	0.034433678940121504	0.055359216256415884	0.06246357699913765	0.06770775622466665	0.057963093440885134	0.04793311209596422	0.04211873142003716	0.057388927835743064	0.04546505818678502	0.040143062507147595	0.0543697532291579	0.05639947168074952	0.05357242467012784	0.05498594817543868	0.05498594817543868	0.05498594817543868	0.05498594817543868	0.05498594817543868	0.05498594817543868	0.05498594817543868	0.05498594817543868	0.05498594817543868	0.05498594817543868	0.05498594817543868	0.05498594817543868	0.05498594817543868	0.05498594817543868	0.05498594817543868	0.05498594817543868	0.05498594817543868	0.05498594817543868	0.05498594817543868	0.05498594817543868	0.05498594817543868	0.05498594817543868	0.05498594817543868
0.045691236470745675	0.04808971552356492	0.0476424297819707	0.05013279671336931	0.06484118177114676	0.05974287532769767	0.04331111959744485	0.06602346268611337	0.04707603442487522	0.06600369080617756	0.05741114904128238	0.05644900160803	0.052275158063104024	0.05086380327217898	0.052455830070178074	0.05842679782429916	0.04546642961809382	0.053562476366731705	0.05336563066749412	0.06196693288829209	0.05708247084904111	0.05182388835454751	0.06061283960236588	0.04899757517266979	0.06917883753903356	0.042472735029948805	0.05183800963044186	0.04722103847410204	0.07508151227181852	0.05495116997584088	0.04899778546054454	0.0625164707968752	0.05575712812870987	0.05575712812870987	0.05575712812870987	0.05575712812870987	0.05575712812870987	0.05575712812870987	0.05575712812870987	0.05575712812870987	0.05575712812870987	0.05575712812870987	0.05575712812870987	0.05575712812870987	0.05575712812870987	0.05575712812870987	0.05575712812870987	0.05575712812870987	0.05575712812870987	0.05575712812870987
0.13090471067481216	0.05365403232618273	0.0451237027375853	0.07268787401620207	0.1618577625167348	0.08927848481943963	0.1319540274718105	0.17175887533875567	0.1730437762219618	0.20397005456320005	0.19140750024368397	0.17526860491994353	0.20200094373957234	0.18378836254619005	0.28543209954474635	0.23461023104546821	0.23461023104546821	0.23461023104546821	0.23461023104546821	0.23461023104546821	0.23461023104546821	0.23461023104546821	0.23461023104546821	0.23461023104546821	0.23461023104546821	0.23461023104546821	0.23461023104546821	0.23461023104546821	0.23461023104546821	0.23461023104546821	0.23461023104546821	0.23461023104546821	0.23461023104546821	0.23461023104546821	0.23461023104546821	0.23461023104546821	0.23461023104546821	0.23461023104546821	0.23461023104546821	0.23461023104546821	0.23461023104546821	0.23461023104546821	0.23461023104546821	0.23461023104546821	0.23461023104546821	0.23461023104546821	0.23461023104546821	0.23461023104546821	0.23461023104546821	0.23461023104546821
0.05723974557638887	0.06436717321156855	0.05301075837438451	0.07068548256334238	0.04906630851862847	0.044089656996563295	0.05290175027316485	0.06468727433951867	0.061406357722650136	0.056631997749352146	0.05395754146031258	0.04621366151159556	0.06647429113726018	0.06436409386310608	0.06351138641068584	0.05134255250286566	0.05739263959752279	0.06188500217883108	0.04879389509330704	0.04790673124464123	0.04717268087341927	0.06469730229786116	0.040421574981790956	0.04636326130986428	0.043392418145827616	0.043392418145827616	0.043392418145827616	0.043392418145827616	0.043392418145827616	0.043392418145827616	0.043392418145827616	0.043392418145827616	0.043392418145827616	0.043392418145827616	0.043392418145827616	0.043392418145827616	0.043392418145827616	0.043392418145827616	0.043392418145827616	0.043392418145827616	0.043392418145827616	0.043392418145827616	0.043392418145827616	0.043392418145827616	0.043392418145827616	0.043392418145827616	0.043392418145827616	0.043392418145827616	0.043392418145827616	0.043392418145827616
0.03511663721274309	0.04704271393709737	0.05799937589220253	0.04186890366826049	0.04492824363060063	0.03927903179546421	0.03862905036983047	0.05215203656529762	0.05379242764367208	0.04261465465338204	0.05098103244357368	0.03933752646185979	0.06456140925028776	0.0353124057978751	0.04890594981518974	0.036318115457829196	0.04505901187520663	0.04432999901161042	0.051262701580792734	0.046980154436726415	0.06479335075822576	0.05598129925098534	0.0438883300932302	0.04855946532965365	0.04622389771144192	0.04622389771144192	0.04622389771144192	0.04622389771144192	0.04622389771144192	0.04622389771144192	0.04622389771144192	0.04622389771144192	0.04622389771144192	0.04622389771144192	0.04622389771144192	0.04622389771144192	0.04622389771144192	0.04622389771144192	0.04622389771144192	0.04622389771144192	0.04622389771144192	0.04622389771144192	0.04622389771144192	0.04622389771144192	0.04622389771144192	0.04622389771144192	0.04622389771144192	0.04622389771144192	0.04622389771144192	0.04622389771144192
0.055980366810034904	0.07170151233749678	0.04061451274188197	0.06805768209926057	0.05975586890345336	0.050099698668007474	0.07756659949403699	0.05363346581196628	0.06260491593053938	0.06054914403059789	0.06026223511004034	0.05759942983546967	0.0726258194644775	0.06597324252707974	0.052305670441742856	0.05530002599300022	0.06583834561829624	0.07769643462783053	0.06862916075570193	0.08248070859126991	0.07901320386123172	0.07376449493927009	0.08144839960164618	0.07492907707156365	0.054847409650475076	0.053108324737793554	0.07995031162683205	0.07792304035829269	0.0633743441029989	0.07396564545822829	0.0686699947806136	0.0686699947806136	0.0686699947806136	0.0686699947806136	0.0686699947806136	0.0686699947806136	0.0686699947806136	0.0686699947806136	0.0686699947806136	0.0686699947806136	0.0686699947806136	0.0686699947806136	0.0686699947806136	0.0686699947806136	0.0686699947806136	0.0686699947806136	0.0686699947806136	0.0686699947806136	0.0686699947806136	0.0686699947806136
0.05977268833843524	0.06310650876448465	0.06474005789463215	0.03879796257069461	0.049715535962039925	0.05234517235337475	0.08024494772977557	0.07809505492109915	0.04034952592745577	0.05401654195976586	0.07633005786554917	0.061277314538114094	0.09787548879726932	0.07957640166769171	0.07957640166769171	0.07957640166769171	0.07957640166769171	0.07957640166769171	0.07957640166769171	0.07957640166769171	0.07957640166769171	0.07957640166769171	0.07957640166769171	0.07957640166769171	0.07957640166769171	0.07957640166769171	0.07957640166769171	0.07957640166769171	0.07957640166769171	0.07957640166769171	0.07957640166769171	0.07957640166769171	0.07957640166769171	0.07957640166769171	0.07957640166769171	0.07957640166769171	0.07957640166769171	0.07957640166769171	0.07957640166769171	0.07957640166769171	0.07957640166769171	0.07957640166769171	0.07957640166769171	0.07957640166769171	0.07957640166769171	0.07957640166769171	0.07957640166769171	0.07957640166769171	0.07957640166769171	0.07957640166769171
0.08168094244148331	0.08445968853454329	0.08037872345288971	0.06810608968140545	0.06848170162714852	0.07246630861817005	0.11703717207049005	0.09394803147773773	0.08283872536339419	0.06715691862215382	0.0813862431140548	0.08652570754677394	0.06373559571851029	0.07731947714117159	0.08896168309533978	0.08264817801126947	0.07985380603126721	0.07962209564962194	0.06523621730032049	0.09261690803009685	0.07668301870076942	0.06301875605851426	0.07286802508735236	0.0823526180707207	0.06451513778607237	0.07343387792839652	0.07343387792839652	0.07343387792839652	0.07343387792839652	0.07343387792839652	0.07343387792839652	0.07343387792839652	0.07343387792839652	0.07343387792839652	0.07343387792839652	0.07343387792839652	0.07343387792839652	0.07343387792839652	0.07343387792839652	0.07343387792839652	0.07343387792839652	0.07343387792839652	0.07343387792839652	0.07343387792839652	0.07343387792839652	0.07343387792839652	0.07343387792839652	0.07343387792839652	0.07343387792839652	0.07343387792839652
0.07275403090134158	0.06481240986994116	0.05594468314502531	0.06582790932663772	0.05782479504534932	0.07703228989810633	0.08167642415264134	0.053164877934697236	0.07467930965086544	0.050610783476793084	0.06940094848005801	0.06618943580807607	0.06180163881898674	0.05923574746887927	0.08159787095478936	0.08281534621303074	0.06059421378461007	0.06401627818670005	0.08397564487646976	0.07740956145305372	0.06615044755893167	0.06073370582454669	0.046484922260098406	0.08019730314267104	0.07746941742735677	0.08942415357807593	0.08344678550271635	0.08344678550271635	0.08344678550271635	0.08344678550271635	0.08344678550271635	0.08344678550271635	0.08344678550271635	0.08344678550271635	0.08344678550271635	0.08344678550271635	0.08344678550271635	0.08344678550271635	0.08344678550271635	0.08344678550271635	0.08344678550271635	0.08344678550271635	0.08344678550271635	0.08344678550271635	0.08344678550271635	0.08344678550271635	0.08344678550271635	0.08344678550271635	0.08344678550271635	0.08344678550271635
0.022946702340824885	0.004889502814665505	0.03375019139799099	0.0560252839267447	0.03650442934593001	0.057699896906463634	0.0415161721149528	0.06861363995635283	0.054045733523107944	0.043734661769925125	0.030160497117499966	0.060842287478706	0.04504611563001578	0.03659953065562023	0.06468454097313488	0.032338837920131334	0.016959440459103192	0.037676792672241104	0.07523467733101259	0.07239259467751016	0.07939988501030544	0.03516979066860813	0.0734277960712331	0.021574488551946065	0.04617540422259144	0.07389576600845685	0.06003558511552415	0.06003558511552415	0.06003558511552415	0.06003558511552415	0.06003558511552415	0.06003558511552415	0.06003558511552415	0.06003558511552415	0.06003558511552415	0.06003558511552415	0.06003558511552415	0.06003558511552415	0.06003558511552415	0.06003558511552415	0.06003558511552415	0.06003558511552415	0.06003558511552415	0.06003558511552415	0.06003558511552415	0.06003558511552415	0.06003558511552415	0.06003558511552415	0.06003558511552415	0.06003558511552415
0.04262907022449607	0.0384480385182579	0.04388808818121069	0.03830048619163223	0.04144885545438976	0.044319777052894874	0.03498375964084037	0.03912162599405814	0.03057690785312329	0.04094366834845769	0.05112516718138314	0.035146691693874015	0.0382967528172403	0.04968250211005763	0.05164939267588193	0.04873796223891342	0.05451415823544415	0.04027258316420126	0.040071444858385666	0.050977795366008744	0.046280618766453153	0.04419615537484717	0.06435740570742685	0.02996498179737334	0.043929103813417116	0.045624266489919935	0.04477668515166853	0.04477668515166853	0.04477668515166853	0.04477668515166853	0.04477668515166853	0.04477668515166853	0.04477668515166853	0.04477668515166853	0.04477668515166853	0.04477668515166853	0.04477668515166853	0.04477668515166853	0.04477668515166853	0.04477668515166853	0.04477668515166853	0.04477668515166853	0.04477668515166853	0.04477668515166853	0.04477668515166853	0.04477668515166853	0.04477668515166853	0.04477668515166853	0.04477668515166853	0.04477668515166853
0.07790846346763787	0.09901541025294046	0.08842991378102791	0.09532525682977977	0.08610514173092981	0.09334359417701589	0.10981264446313446	0.0877444281236098	0.07199789458695734	0.0932784192263587	0.10682760877148155	0.07896785894017655	0.07899128575048173	0.07963086421097647	0.0945223478453737	0.07466608215480412	0.10093634399198072	0.08661184447190323	0.1076809350576162	0.07523140216186071	0.08730800919681277	0.07400026640720994	0.09309096518840917	0.08373011104090353	0.06111914207619768	0.0724246265585506	0.0724246265585506	0.0724246265585506	0.0724246265585506	0.0724246265585506	0.0724246265585506	0.0724246265585506	0.0724246265585506	0.0724246265585506	0.0724246265585506	0.0724246265585506	0.0724246265585506	0.0724246265585506	0.0724246265585506	0.0724246265585506	0.0724246265585506	0.0724246265585506	0.0724246265585506	0.0724246265585506	0.0724246265585506	0.0724246265585506	0.0724246265585506	0.0724246265585506	0.0724246265585506	0.0724246265585506
0.04288833396194055	0.07030386146025389	0.04978716426261971	0.06911431922185564	0.0555872770557352	0.05823014575411743	0.06296904724993524	0.06830672455387957	0.06785538347388619	0.05616647518494674	0.0647532144479985	0.058320870942631414	0.06125117939942291	0.06060620615158674	0.0521949024563009	0.06235082527798423	0.0684361627646036	0.06066514551735804	0.06355968663656009	0.05046519664612174	0.07328343226834538	0.0729797779121006	0.06970384570057783	0.059698023972539004	0.05846200130415449	0.05908001263834675	0.05908001263834675	0.05908001263834675	0.05908001263834675	0.05908001263834675	0.05908001263834675	0.05908001263834675	0.05908001263834675	0.05908001263834675	0.05908001263834675	0.05908001263834675	0.05908001263834675	0.05908001263834675	0.05908001263834675	0.05908001263834675	0.05908001263834675	0.05908001263834675	0.05908001263834675	0.05908001263834675	0.05908001263834675	0.05908001263834675	0.05908001263834675	0.05908001263834675	0.05908001263834675	0.05908001263834675
0.04888711838767419	0.06146078210855232	0.06812364079214611	0.061578387085587175	0.0439401449384335	0.0655732843376714	0.05462808672767994	0.042775684841193956	0.05259341375176263	0.04714145561037238	0.05739862182689558	0.07146835627997689	0.06706491679590271	0.05535858485835913	0.054882622015041196	0.05891361378980773	0.06277417838499713	0.06621035984842301	0.056755429697434794	0.061485159935221426	0.04752571315479957	0.06782256955697095	0.04930635911837682	0.056614383440101786	0.05522160877811413	0.055917996109107956	0.055917996109107956	0.055917996109107956	0.055917996109107956	0.055917996109107956	0.055917996109107956	0.055917996109107956	0.055917996109107956	0.055917996109107956	0.055917996109107956	0.055917996109107956	0.055917996109107956	0.055917996109107956	0.055917996109107956	0.055917996109107956	0.055917996109107956	0.055917996109107956	0.055917996109107956	0.055917996109107956	0.055917996109107956	0.055917996109107956	0.055917996109107956	0.055917996109107956	0.055917996109107956	0.055917996109107956
0.07114754756081898	0.0787844911443427	0.09560099778965163	0.10292646405737343	0.07570062492722597	0.08597514513087101	0.08623319162075502	0.06635534881746914	0.0693706185724387	0.052608032060966516	0.0695958027392323	0.0724625460418	0.09287012439058465	0.0825222383281506	0.07603761610108899	0.06805680936464804	0.060198828687483254	0.06890440986060849	0.06516507111715632	0.1074175944167643	0.0862913327669603	0.0862913327669603	0.0862913327669603	0.0862913327669603	0.0862913327669603	0.0862913327669603	0.0862913327669603	0.0862913327669603	0.0862913327669603	0.0862913327669603	0.0862913327669603	0.0862913327669603	0.0862913327669603	0.0862913327669603	0.0862913327669603	0.0862913327669603	0.0862913327669603	0.0862913327669603	0.0862913327669603	0.0862913327669603	0.0862913327669603	0.0862913327669603	0.0862913327669603	0.0862913327669603	0.0862913327669603	0.0862913327669603	0.0862913327669603	0.0862913327669603	0.0862913327669603	0.0862913327669603
0.04047029503829125	0.046189178393711186	0.05116062071620883	0.05670024743160845	0.04582274921313159	0.040998453680433374	0.041454261591880384	0.044619331807336286	0.04791696784054326	0.04859158270879714	0.05586170173285522	0.05027151429027154	0.04377514061866565	0.04199006482212132	0.0348783122463494	0.03885321483981565	0.03607274847582038	0.0464807597919779	0.053526822146722865	0.049838613799443696	0.051682717973083284	0.051682717973083284	0.051682717973083284	0.051682717973083284	0.051682717973083284	0.051682717973083284	0.051682717973083284	0.051682717973083284	0.051682717973083284	0.051682717973083284	0.051682717973083284	0.051682717973083284	0.051682717973083284	0.051682717973083284	0.051682717973083284	0.051682717973083284	0.051682717973083284	0.051682717973083284	0.051682717973083284	0.051682717973083284	0.051682717973083284	0.051682717973083284	0.051682717973083284	0.051682717973083284	0.051682717973083284	0.051682717973083284	0.051682717973083284	0.051682717973083284	0.051682717973083284	0.051682717973083284
0.03074580679286809	0.04727194378762535	0.05749228905073984	0.049803662176796576	0.06255449559215068	0.05957662160926593	0.07255981253636068	0.06894796714847531	0.06234039160584021	0.0743893447352198	0.04913599035633771	0.022655908203313212	0.06514780565967428	0.04746524160499742	0.05510588551246072	0.048239729321853594	0.07535904540120013	0.05606422621368727	0.05550414151914012	0.08696237843963808	0.07328360986050463	0.047655636342616166	0.07333508581885675	0.042091183458664125	0.047089017936055425	0.08729077794037178	0.057843822476889656	0.07256730020863071	0.07256730020863071	0.07256730020863071	0.07256730020863071	0.07256730020863071	0.07256730020863071	0.07256730020863071	0.07256730020863071	0.07256730020863071	0.07256730020863071	0.07256730020863071	0.07256730020863071	0.07256730020863071	0.07256730020863071	0.07256730020863071	0.07256730020863071	0.07256730020863071	0.07256730020863071	0.07256730020863071	0.07256730020863071	0.07256730020863071	0.07256730020863071	0.07256730020863071
0.05494220707329889	0.038364831427918474	0.0655832672539225	0.05806401886667601	0.06866227243632929	0.07031188389637581	0.05941050373863688	0.06536275651000036	0.06378367510754465	0.0706843776498228	0.07655643392649518	0.06692304505766856	0.06577406190117628	0.05916229247164358	0.06193374064328339	0.05281597497344567	0.07220337273637985	0.05884214472363001	0.05342284766785138	0.07023738420423188	0.0646895579352082	0.06085288276252376	0.04975801839730055	0.07683847553839779	0.06329824696784916	0.06329824696784916	0.06329824696784916	0.06329824696784916	0.06329824696784916	0.06329824696784916	0.06329824696784916	0.06329824696784916	0.06329824696784916	0.06329824696784916	0.06329824696784916	0.06329824696784916	0.06329824696784916	0.06329824696784916	0.06329824696784916	0.06329824696784916	0.06329824696784916	0.06329824696784916	0.06329824696784916	0.06329824696784916	0.06329824696784916	0.06329824696784916	0.06329824696784916	0.06329824696784916	0.06329824696784916	0.06329824696784916
0.055211705902757986	0.05133873041017181	0.06966892607291707	0.056579450271329185	0.05692613138171375	0.06696590665794631	0.06553934260207478	0.06384461906734124	0.052542313459101535	0.06124868955560155	0.0861416589206568	0.05763662687025172	0.06622964768506917	0.06529867364447958	0.06694885287176658	0.06388493610892877	0.0565151622779756	0.05830317041896311	0.059034090280706025	0.05300994937201827	0.08000600585337897	0.06404541004396652	0.0680494166497697	0.05735989602184836	0.04954896104273379	0.06352309989442936	0.056536030468581584	0.056536030468581584	0.056536030468581584	0.056536030468581584	0.056536030468581584	0.056536030468581584	0.056536030468581584	0.056536030468581584	0.056536030468581584	0.056536030468581584	0.056536030468581584	0.056536030468581584	0.056536030468581584	0.056536030468581584	0.056536030468581584	0.056536030468581584	0.056536030468581584	0.056536030468581584	0.056536030468581584	0.056536030468581584	0.056536030468581584	0.056536030468581584	0.056536030468581584	0.056536030468581584
0.07288553970586065	0.10790731479010227	0.09404852122530978	0.0925272737487551	0.0863891323808416	0.09269922783850397	0.08944508300641817	0.054643897601319276	0.09880496403146953	0.08705679283535718	0.10699915121479772	0.0652230830783066	0.10204237994532812	0.08345332986168978	0.11470436499871547	0.10967955096093993	0.08728050783099264	0.09868403815276452	0.09728320264947135	0.08391065472154384	0.09188054682654102	0.08680009851588906	0.10366744351912731	0.09523377101750818	0.09523377101750818	0.09523377101750818	0.09523377101750818	0.09523377101750818	0.09523377101750818	0.09523377101750818	0.09523377101750818	0.09523377101750818	0.09523377101750818	0.09523377101750818	0.09523377101750818	0.09523377101750818	0.09523377101750818	0.09523377101750818	0.09523377101750818	0.09523377101750818	0.09523377101750818	0.09523377101750818	0.09523377101750818	0.09523377101750818	0.09523377101750818	0.09523377101750818	0.09523377101750818	0.09523377101750818	0.09523377101750818	0.09523377101750818
0.05066934983874048	0.04548701141621954	0.04289813119861912	0.0554160771057989	0.04931666980462189	0.0435959978709729	0.046625318914580896	0.04371972501829274	0.039421756693636116	0.05164479535521598	0.052353778600816546	0.05469233751339014	0.06535061248452965	0.05935208974796766	0.03717853209095558	0.04944083950736668	0.04245223090173185	0.05182723926204433	0.0442617625996518	0.04941781959466047	0.059163045518872234	0.054290432556766355	0.054290432556766355	0.054290432556766355	0.054290432556766355	0.054290432556766355	0.054290432556766355	0.054290432556766355	0.054290432556766355	0.054290432556766355	0.054290432556766355	0.054290432556766355	0.054290432556766355	0.054290432556766355	0.054290432556766355	0.054290432556766355	0.054290432556766355	0.054290432556766355	0.054290432556766355	0.054290432556766355	0.054290432556766355	0.054290432556766355	0.054290432556766355	0.054290432556766355	0.054290432556766355	0.054290432556766355	0.054290432556766355	0.054290432556766355	0.054290432556766355	0.054290432556766355
0.03300837375982019	0.03858340229544391	0.0329112766143915	0.03567742229212195	0.04456660127376626	0.045364338545757894	0.03739979151811015	0.03999568123340411	0.04292860581019319	0.046945324968477475	0.03937177773653545	0.04744420247775477	0.04443802445451318	0.04983763990802995	0.05485348936370925	0.04490527158676058	0.052452505877540516	0.04328997053813893	0.044509899220886065	0.04574596783121037	0.04404112993728213	0.0547123200696248	0.041147859501527134	0.04613497100900239	0.04761516668807421	0.046466328569840655	0.04661469618635614	0.050229969004997495	0.04242174039578868	0.03838196632466456	0.05462090500168879	0.04187341469317122	0.055310250331785396	0.048591832512478304	0.048591832512478304	0.048591832512478304	0.048591832512478304	0.048591832512478304	0.048591832512478304	0.048591832512478304	0.048591832512478304	0.048591832512478304	0.048591832512478304	0.048591832512478304	0.048591832512478304	0.048591832512478304	0.048591832512478304	0.048591832512478304	0.048591832512478304	0.048591832512478304
0.043760591559056886	0.045895812735850666	0.02907384997851381	0.0392790274494245	0.04237668542311906	0.04129403484713986	0.047077478988644846	0.036421393961544965	0.03833413233792926	0.04545742425852928	0.044232080497213354	0.047969297530740286	0.051640577189681444	0.045808425396462946	0.03737762361753423	0.04866886520099243	0.03925318762407068	0.044185115922972404	0.03837684722511703	0.03681610282125207	0.05309460949591678	0.043914047952122656	0.051357686947539165	0.04895137691352034	0.04380700577220616	0.04953925778678963	0.04966426834534874	0.04237244202034492	0.05359497957849555	0.03965465848446662	0.05110775178340662	0.04980959669130287	0.05429460477682203	0.05205210073406245	0.05205210073406245	0.05205210073406245	0.05205210073406245	0.05205210073406245	0.05205210073406245	0.05205210073406245	0.05205210073406245	0.05205210073406245	0.05205210073406245	0.05205210073406245	0.05205210073406245	0.05205210073406245	0.05205210073406245	0.05205210073406245	0.05205210073406245	0.05205210073406245
0.04286549131212586	0.050869975128188916	0.05042018088964746	0.06044326785275879	0.05435187878800058	0.0633265567156509	0.05647444125540815	0.05434488435251527	0.05206305503869526	0.04736929854819933	0.042749590793663576	0.052604164803343616	0.05582499891766881	0.05741401439643799	0.05667851235906557	0.0631538626106222	0.04695706967233676	0.07010835759797783	0.043979327327149584	0.04489953722468201	0.05900834890278521	0.05195394306373361	0.05195394306373361	0.05195394306373361	0.05195394306373361	0.05195394306373361	0.05195394306373361	0.05195394306373361	0.05195394306373361	0.05195394306373361	0.05195394306373361	0.05195394306373361	0.05195394306373361	0.05195394306373361	0.05195394306373361	0.05195394306373361	0.05195394306373361	0.05195394306373361	0.05195394306373361	0.05195394306373361	0.05195394306373361	0.05195394306373361	0.05195394306373361	0.05195394306373361	0.05195394306373361	0.05195394306373361	0.05195394306373361	0.05195394306373361	0.05195394306373361	0.05195394306373361
0.025733842302335833	0.03698650017596843	0.031907533913814824	0.037553758989267716	0.03512951148675898	0.035146654661373365	0.04344926940203723	0.035848897382128174	0.04104591856831842	0.04452461380766812	0.04186474258420834	0.0325515570772117	0.0413662562332163	0.04208475521805061	0.04643090799622643	0.026109548079722777	0.03629572128824921	0.039076957671172745	0.028907174986778215	0.1253966095638262	0.0370329469787001	0.10527191358390357	0.038061599252595765	0.03871642754979224	0.038389013401194	0.038389013401194	0.038389013401194	0.038389013401194	0.038389013401194	0.038389013401194	0.038389013401194	0.038389013401194	0.038389013401194	0.038389013401194	0.038389013401194	0.038389013401194	0.038389013401194	0.038389013401194	0.038389013401194	0.038389013401194	0.038389013401194	0.038389013401194	0.038389013401194	0.038389013401194	0.038389013401194	0.038389013401194	0.038389013401194	0.038389013401194	0.038389013401194	0.038389013401194
0.06268480355663344	0.0682720544802251	0.06748713420634979	0.0792827929702608	0.06809411628918062	0.07903075814798538	0.0667719576160422	0.0658223175279499	0.06642910479542427	0.06042981319057393	0.08435529413666125	0.04822526050168112	0.07596094114968772	0.0598912273024578	0.07136002127327949	0.07646759782865956	0.06906507544086729	0.05918219743351598	0.06207021565824923	0.07453339335864662	0.08312304076086807	0.059250158989364504	0.06421101568645815	0.07044045645954307	0.061591985521242586	0.0842079332780611	0.07289995939965184	0.07289995939965184	0.07289995939965184	0.07289995939965184	0.07289995939965184	0.07289995939965184	0.07289995939965184	0.07289995939965184	0.07289995939965184	0.07289995939965184	0.07289995939965184	0.07289995939965184	0.07289995939965184	0.07289995939965184	0.07289995939965184	0.07289995939965184	0.07289995939965184	0.07289995939965184	0.07289995939965184	0.07289995939965184	0.07289995939965184	0.07289995939965184	0.07289995939965184	0.07289995939965184
0.05161507602766284	0.059260695259088975	0.06996066883519375	0.06485089987213347	0.05527877151478899	0.06769862178698512	0.06393981922953366	0.07085284818880458	0.05878448584122179	0.08331796874546077	0.063021992035584	0.04612069667534796	0.06339670566664277	0.051834745359149385	0.057839299352510386	0.04968474255462701	0.06193414983872025	0.07417281140186378	0.06844007635435635	0.04895569632571887	0.05869788634003761	0.05869788634003761	0.05869788634003761	0.05869788634003761	0.05869788634003761	0.05869788634003761	0.05869788634003761	0.05869788634003761	0.05869788634003761	0.05869788634003761	0.05869788634003761	0.05869788634003761	0.05869788634003761	0.05869788634003761	0.05869788634003761	0.05869788634003761	0.05869788634003761	0.05869788634003761	0.05869788634003761	0.05869788634003761	0.05869788634003761	0.05869788634003761	0.05869788634003761	0.05869788634003761	0.05869788634003761	0.05869788634003761	0.05869788634003761	0.05869788634003761	0.05869788634003761	0.05869788634003761
0.05642735456267209	0.05834817220658306	0.06809245758210013	0.06667679624755912	0.05260814964552996	0.05661876289821872	0.06446085219299692	0.068232034452473	0.061630013971387176	0.05570716139594904	0.05870819949704036	0.05493823934096325	0.05878419127173947	0.05111133193541082	0.05610043456286362	0.05705867666694439	0.06498575786956046	0.05710488474855821	0.06889037875774373	0.050777898517506546	0.06141251128547639	0.065452901745781	0.0634327065156287	0.0634327065156287	0.0634327065156287	0.0634327065156287	0.0634327065156287	0.0634327065156287	0.0634327065156287	0.0634327065156287	0.0634327065156287	0.0634327065156287	0.0634327065156287	0.0634327065156287	0.0634327065156287	0.0634327065156287	0.0634327065156287	0.0634327065156287	0.0634327065156287	0.0634327065156287	0.0634327065156287	0.0634327065156287	0.0634327065156287	0.0634327065156287	0.0634327065156287	0.0634327065156287	0.0634327065156287	0.0634327065156287	0.0634327065156287	0.0634327065156287
0.078620856789053	0.06236171001865254	0.08890605790292931	0.09155912887847376	0.09191044916018694	0.08419796353960801	0.09267495477311996	0.08410500302705783	0.08382734326692738	0.08077629487908843	0.07169398754837306	0.08393835934415979	0.09142267434468095	0.10712336274444553	0.09742614528122334	0.07844696660905191	0.08373074793028289	0.09691854672564422	0.07482446281683311	0.08385650205209262	0.07934048243446286	0.07934048243446286	0.07934048243446286	0.07934048243446286	0.07934048243446286	0.07934048243446286	0.07934048243446286	0.07934048243446286	0.07934048243446286	0.07934048243446286	0.07934048243446286	0.07934048243446286	0.07934048243446286	0.07934048243446286	0.07934048243446286	0.07934048243446286	0.07934048243446286	0.07934048243446286	0.07934048243446286	0.07934048243446286	0.07934048243446286	0.07934048243446286	0.07934048243446286	0.07934048243446286	0.07934048243446286	0.07934048243446286	0.07934048243446286	0.07934048243446286	0.07934048243446286	0.07934048243446286
0.05698050942109778	0.0745252776073928	0.07407937254254499	0.06693710794133949	0.06410656037012895	0.0718317084709286	0.0923727320165623	0.08858857564466516	0.08326827945818525	0.09625018242180398	0.07442288785860986	0.06586745621679402	0.06455589704335378	0.07438684464498066	0.06773514049276183	0.07477807128652128	0.08095115884427712	0.07382636073247693	0.07294453863302557	0.06455568569283605	0.06762274403703845	0.07002396260754261	0.05374758920178399	0.0618857759046633	0.0618857759046633	0.0618857759046633	0.0618857759046633	0.0618857759046633	0.0618857759046633	0.0618857759046633	0.0618857759046633	0.0618857759046633	0.0618857759046633	0.0618857759046633	0.0618857759046633	0.0618857759046633	0.0618857759046633	0.0618857759046633	0.0618857759046633	0.0618857759046633	0.0618857759046633	0.0618857759046633	0.0618857759046633	0.0618857759046633	0.0618857759046633	0.0618857759046633	0.0618857759046633	0.0618857759046633	0.0618857759046633	0.0618857759046633
0.06068306433570415	0.06112584182555948	0.06365503087692205	0.07079544586990241	0.08310418277466051	0.08298841298360134	0.07924175446627219	0.06476713688824541	0.07936068586486286	0.07828004679334773	0.06283849099151724	0.0499168494868943	0.07272252811895538	0.06565675990878203	0.04884020323585188	0.046887063321139906	0.060288492226586006	0.07838847966844671	0.05562348755621683	0.058962501542248934	0.07193368982639227	0.06015365095299226	0.06604367038969226	0.06604367038969226	0.06604367038969226	0.06604367038969226	0.06604367038969226	0.06604367038969226	0.06604367038969226	0.06604367038969226	0.06604367038969226	0.06604367038969226	0.06604367038969226	0.06604367038969226	0.06604367038969226	0.06604367038969226	0.06604367038969226	0.06604367038969226	0.06604367038969226	0.06604367038969226	0.06604367038969226	0.06604367038969226	0.06604367038969226	0.06604367038969226	0.06604367038969226	0.06604367038969226	0.06604367038969226	0.06604367038969226	0.06604367038969226	0.06604367038969226
0.0758171193469375	0.05913093551700362	0.07944501142972886	0.058917559897392814	0.05294426793102672	0.046826865116609995	0.06973612480586251	0.057376351030694356	0.06667478695037535	0.06763461260280457	0.059283846613349477	0.06892874595445471	0.07111798995267418	0.04203258872950506	0.08329670035362582	0.055683893956445074	0.07014003687977802	0.06499942399872163	0.06265762392728481	0.06492613517216743	0.06182828796004259	0.06419674514296782	0.06828381658336952	0.062279083349575534	0.057601356199570124	0.06357647921991139	0.0879414968771465	0.07686611129491869	0.0825308834509727	0.0601234997554382	0.12175092012905155	0.09093720994224488	0.09093720994224488	0.09093720994224488	0.09093720994224488	0.09093720994224488	0.09093720994224488	0.09093720994224488	0.09093720994224488	0.09093720994224488	0.09093720994224488	0.09093720994224488	0.09093720994224488	0.09093720994224488	0.09093720994224488	0.09093720994224488	0.09093720994224488	0.09093720994224488	0.09093720994224488	0.09093720994224488
0.048269807550940826	0.06089372248191826	0.048087483156856174	0.05346660672849247	0.044250933076942014	0.0550685463007823	0.04804120274420648	0.03916856495581656	0.06225747357065802	0.05395573052145845	0.056286844108995725	0.06886989293276645	0.0519456121029649	0.05864496088580175	0.0449057565055997	0.049891157240292805	0.05111913092269704	0.05297038874603263	0.03798488380727275	0.04569500850326552	0.04423132089286454	0.05009731002145595	0.04437841526127225	0.049917682991959034	0.05683669964211069	0.05706931735841185	0.047690548762823304	0.05366339468310165	0.04576882398196103	0.0457718939162567	0.05646472823600401	0.05111831107613036	0.05111831107613036	0.05111831107613036	0.05111831107613036	0.05111831107613036	0.05111831107613036	0.05111831107613036	0.05111831107613036	0.05111831107613036	0.05111831107613036	0.05111831107613036	0.05111831107613036	0.05111831107613036	0.05111831107613036	0.05111831107613036	0.05111831107613036	0.05111831107613036	0.05111831107613036	0.05111831107613036
0.054523292294708994	0.06199118478750455	0.05401457154482856	0.04066866812418657	0.06420180188365393	0.061065419664176786	0.05982012052467861	0.06533377729181894	0.06737313425498545	0.053558339885805994	0.06374250456456017	0.06124359819835428	0.06060183195857466	0.040902836010848216	0.05257970609433082	0.053287548547897294	0.07915183759832836	0.06789319904938441	0.057599715322507544	0.06430125420804413	0.05365334887388622	0.05897730154096517	0.05897730154096517	0.05897730154096517	0.05897730154096517	0.05897730154096517	0.05897730154096517	0.05897730154096517	0.05897730154096517	0.05897730154096517	0.05897730154096517	0.05897730154096517	0.05897730154096517	0.05897730154096517	0.05897730154096517	0.05897730154096517	0.05897730154096517	0.05897730154096517	0.05897730154096517	0.05897730154096517	0.05897730154096517	0.05897730154096517	0.05897730154096517	0.05897730154096517	0.05897730154096517	0.05897730154096517	0.05897730154096517	0.05897730154096517	0.05897730154096517	0.05897730154096517
0.2068960153606981	0.2856784195709734	0.2475577425622107	0.10718530977711312	0.2529131597108942	0.24758130345050572	0.25854605661565955	0.0	0.24622476572685983	0.17867760893950052	0.040049194852308005	0.178831718543855	0.24292501338943565	0.176866119937115	0.24730687723521716	0.22285050176903795	0.0	0.20466811033785726	0.1880105408412681	0.17876060673564845	0.24758130345050572	0.21317095509307707	0.21317095509307707	0.21317095509307707	0.21317095509307707	0.21317095509307707	0.21317095509307707	0.21317095509307707	0.21317095509307707	0.21317095509307707	0.21317095509307707	0.21317095509307707	0.21317095509307707	0.21317095509307707	0.21317095509307707	0.21317095509307707	0.21317095509307707	0.21317095509307707	0.21317095509307707	0.21317095509307707	0.21317095509307707	0.21317095509307707	0.21317095509307707	0.21317095509307707	0.21317095509307707	0.21317095509307707	0.21317095509307707	0.21317095509307707	0.21317095509307707	0.21317095509307707
0.060072967861525536	0.05830256948114678	0.05941348560817188	0.06006888282311186	0.057406975339327454	0.0501853776353749	0.07235269904297138	0.057588059991040705	0.05946107344303608	0.06159274939964542	0.06159102014805232	0.07099174502221312	0.05585416689895599	0.05056946320220941	0.06486171644385963	0.05883808627381223	0.056000439437518805	0.07253575119472516	0.06892726301931863	0.0648424516086587	0.059224643749291934	0.06971007766729256	0.0560175739782001	0.05858145101659879	0.07073537446849879	0.06954696550874545	0.05355528387851331	0.055336002731615735	0.05094197834194578	0.053138990536780756	0.053138990536780756	0.053138990536780756	0.053138990536780756	0.053138990536780756	0.053138990536780756	0.053138990536780756	0.053138990536780756	0.053138990536780756	0.053138990536780756	0.053138990536780756	0.053138990536780756	0.053138990536780756	0.053138990536780756	0.053138990536780756	0.053138990536780756	0.053138990536780756	0.053138990536780756	0.053138990536780756	0.053138990536780756	0.053138990536780756
0.0406299762541003	0.056791741080773284	0.039450543289340105	0.05406411204753954	0.041118804876946594	0.042539738824429026	0.03442441609264853	0.05938382883296109	0.05568823004049222	0.03488572936976362	0.04977708391902073	0.03706700239890281	0.03714578687851663	0.04086493168939631	0.03880932658418232	0.05984198019276781	0.03420702794754404	0.049909562985063764	0.05322987481024554	0.04303334827130337	0.052321476872369814	0.03740271888442101	0.04656718030784706	0.04595472662172633	0.0396640183824478	0.05586034806908148	0.051041854024283455	0.05199868912950862	0.0421527687871065	0.05405326286289295	0.0438221531340104	0.05419252205147851	0.03549782834093049	0.05027282269211081	0.056438487234411173	0.05335565496326099	0.05335565496326099	0.05335565496326099	0.05335565496326099	0.05335565496326099	0.05335565496326099	0.05335565496326099	0.05335565496326099	0.05335565496326099	0.05335565496326099	0.05335565496326099	0.05335565496326099	0.05335565496326099	0.05335565496326099	0.05335565496326099
0.04708037520164735	0.042828018360997984	0.03957209933865452	0.04421117639063653	0.0435462971339246	0.044664972730005	0.04271922251611684	0.04437250843490793	0.040139457339592254	0.0382589314675676	0.05301912017260276	0.05241437823773538	0.03141498482715135	0.04710402860091814	0.05191034186846639	0.050014999381970335	0.04627974576850352	0.03956952022474594	0.06273461361787944	0.05639574770629741	0.054630397301483134	0.05586359736831969	0.05716334127136726	0.04464872729675543	0.04429673297388482	0.04907195580394037	0.0697014912408619	0.06472441724400958	0.04373064233339799	0.06343230771056294	0.06673979413398141	0.06007858470445197	0.0635278250912056	0.06992763037414329	0.04917746789006087	0.058631161234891496	0.044910290073689255	0.056337147350734876	0.05357465671779294	0.06656105434258357	0.06006785553018825	0.06006785553018825	0.06006785553018825	0.06006785553018825	0.06006785553018825	0.06006785553018825	0.06006785553018825	0.06006785553018825	0.06006785553018825	0.06006785553018825
0.047618501485671066	0.05607013472684799	0.05487584529852229	0.06879146861564711	0.08125972171976131	0.06603327258420266	0.06451568692659328	0.046428975369054507	0.06624420682807744	0.06635680635615565	0.07692060607255738	0.061919171589370894	0.0746975517397012	0.056315649322284854	0.06609741246245039	0.0626290425307676	0.06367526884866977	0.0657276119815397	0.07753814461073769	0.0688974004742837	0.05757586573873334	0.07148428263531598	0.0862695694937546	0.0640021183556686	0.058126575044197576	0.061064346699933096	0.061064346699933096	0.061064346699933096	0.061064346699933096	0.061064346699933096	0.061064346699933096	0.061064346699933096	0.061064346699933096	0.061064346699933096	0.061064346699933096	0.061064346699933096	0.061064346699933096	0.061064346699933096	0.061064346699933096	0.061064346699933096	0.061064346699933096	0.061064346699933096	0.061064346699933096	0.061064346699933096	0.061064346699933096	0.061064346699933096	0.061064346699933096	0.061064346699933096	0.061064346699933096	0.061064346699933096
0.03958465098399024	0.03417025813747227	0.05064942218209286	0.04187741063979765	0.05055098586467024	0.04498073945991354	0.037322067337063565	0.04237359518401615	0.042084058935066386	0.040284288646917334	0.03655419080365785	0.04333770153851211	0.04516567090720856	0.03231711852857684	0.043621805257352944	0.06013803800519987	0.04277806922291929	0.04649763154755089	0.03954665520068642	0.04229223752902251	0.03933860115010216	0.037214942699894865	0.039471917566715184	0.04167519078709209	0.058860947142535806	0.03769828211979835	0.0351875099708426	0.03139885450810815	0.0362962656258937	0.041827484511269525	0.036833863055791095	0.039330673783530314	0.039330673783530314	0.039330673783530314	0.039330673783530314	0.039330673783530314	0.039330673783530314	0.039330673783530314	0.039330673783530314	0.039330673783530314	0.039330673783530314	0.039330673783530314	0.039330673783530314	0.039330673783530314	0.039330673783530314	0.039330673783530314	0.039330673783530314	0.039330673783530314	0.039330673783530314	0.039330673783530314
0.1638520889096895	0.1779140878757674	0.15345349782051704	0.17176394047395405	0.18315826504118	0.19276698898188213	0.07454067597223724	0.19354738453843948	0.14507960027846717	0.13426601029035445	0.22721053484055653	0.20774165565177174	0.16584977644614146	0.16240895921624138	0.18978884993098127	0.16025326323546046	0.16888253593980782	0.19604512480413538	0.1525120718932618	0.12026883121255914	0.11615584187153845	0.09897802236988644	0.15233851675636514	0.15297539086383133	0.18883883927477227	0.14959138119530394	0.16921511023503813	0.16921511023503813	0.16921511023503813	0.16921511023503813	0.16921511023503813	0.16921511023503813	0.16921511023503813	0.16921511023503813	0.16921511023503813	0.16921511023503813	0.16921511023503813	0.16921511023503813	0.16921511023503813	0.16921511023503813	0.16921511023503813	0.16921511023503813	0.16921511023503813	0.16921511023503813	0.16921511023503813	0.16921511023503813	0.16921511023503813	0.16921511023503813	0.16921511023503813	0.16921511023503813
0.04068254655526192	0.03992474864065142	0.05286255771140695	0.04256021419263355	0.03772088293323589	0.03860012165887424	0.05627024148364702	0.029579459383158372	0.043286329516592684	0.030352291835784848	0.04063876804092968	0.04455708675193574	0.04329316864775489	0.03860771146383205	0.052581793698892224	0.043322430810074	0.028339768958719636	0.03907072665639229	0.03264062374154216	0.050125543099784974	0.04684125304541269	0.04877358956923644	0.05012607544200133	0.049449832505618886	0.049449832505618886	0.049449832505618886	0.049449832505618886	0.049449832505618886	0.049449832505618886	0.049449832505618886	0.049449832505618886	0.049449832505618886	0.049449832505618886	0.049449832505618886	0.049449832505618886	0.049449832505618886	0.049449832505618886	0.049449832505618886	0.049449832505618886	0.049449832505618886	0.049449832505618886	0.049449832505618886	0.049449832505618886	0.049449832505618886	0.049449832505618886	0.049449832505618886	0.049449832505618886	0.049449832505618886	0.049449832505618886	0.049449832505618886
0.0710307283671838	0.07043545502080699	0.06740918418601562	0.06427775540696962	0.08519509749658043	0.07087187132488458	0.08351064694103659	0.052634753565875034	0.06223538092296638	0.0775142336988624	0.07992832170176518	0.08656586198276431	0.07630022398826021	0.06374179851740572	0.07931489770749872	0.08216132646000163	0.053532782654988224	0.05261314757438775	0.0750609073380469	0.08537646463850751	0.06837644245868821	0.07711972324206952	0.08149085211425301	0.08404941774866352	0.07450522347344841	0.07338159373444378	0.07171527776745429	0.07422770721804905	0.06752272665934443	0.0751918603022532	0.08816377936822624	0.08167781983523972	0.08167781983523972	0.08167781983523972	0.08167781983523972	0.08167781983523972	0.08167781983523972	0.08167781983523972	0.08167781983523972	0.08167781983523972	0.08167781983523972	0.08167781983523972	0.08167781983523972	0.08167781983523972	0.08167781983523972	0.08167781983523972	0.08167781983523972	0.08167781983523972	0.08167781983523972	0.08167781983523972
0.060187242692390945	0.12830475776787087	0.11250711443120276	0.0796509475896462	0.08538947620236415	0.030768069025282226	0.07796202228567238	0.08919004610592789	0.12844758533478629	0.08877777926489042	0.06818527067582913	0.0925743431197801	0.06403834799789897	0.09162264159084682	0.07619713143593189	0.05920520859980129	0.07208265456057796	0.06841109960847892	0.0377399369823603	0.062448488281733	0.06284879150994867	0.0	0.05123491485134248	0.07445306916231512	0.08459266065025507	0.0755387460568208	0.059773651434628275	0.0909449022441561	0.059587195033648795	0.06773958983092769	0.08802081487462085	0.06818527067582913	0.062218159908242414	0.0514611678789173	0.07616338382270245	0.09529954716727558	0.10020371533372577	0.1020270846093715	0.10111539997154864	0.10111539997154864	0.10111539997154864	0.10111539997154864	0.10111539997154864	0.10111539997154864	0.10111539997154864	0.10111539997154864	0.10111539997154864	0.10111539997154864	0.10111539997154864	0.10111539997154864
0.03206082705818653	0.05521601728161498	0.043846872716288246	0.05178159721240685	0.08438876133855819	0.06162291988371449	0.045407160575232364	0.04397605728530737	0.06807150965530061	0.04344322166303093	0.026065932997818564	0.026065932997818564	0.04620691960032868	0.04481751531695347	0.025531593476449163	0.04537069087292136	0.05424835629740177	0.03243143943065075	0.04646904933933268	0.03617371097728081	0.04268527655549869	0.023505411747636477	0.034229799632077944	0.05496055084958294	0.05428194385363507	0.03804275597091645	0.07713274793830496	0.05958201779423159	0.04932727673699702	0.036800154717952865	0.06788647629390128	0.010440961978216631	0.04404439509195298	0.028042562183621805	0.040440250498350795	0.048806132095900824	0.06384975904581107	0.025352554863873507	0.05221214876658535	0.03348841993330622	0.04483280755099349	0.038009557334848	0.038759797143604835	0.03086975223617407	0.03481477468988945	0.03481477468988945	0.03481477468988945	0.03481477468988945	0.03481477468988945	0.03481477468988945
0.05948713141676491	0.06531771315843166	0.051900820232170776	0.043501384623462286	0.0551828202252605	0.041672640083402164	0.04734779530506548	0.05612727238848689	0.05895205454335284	0.04673383688839796	0.04208782052594512	0.07691836060042215	0.04073588442321733	0.045143608300173436	0.049887750297326935	0.04051569233500312	0.03504394928273021	0.055329490429298814	0.04318452125016348	0.06374940565132604	0.04430006224348267	0.04673619464688821	0.04801905163559484	0.04860979082366015	0.05905713038895707	0.04899396859749107	0.06138746934354413	0.05051814024665473	0.06464728424342851	0.06800484202035527	0.04186165656797534	0.052939123384195166	0.06906736191618092	0.04762224533355935	0.041812056798546236	0.04518922799598787	0.045889581170298364	0.051187794292134055	0.08441339513666335	0.06498597902630153	0.06088635813707847	0.08691767823983759	0.07608323066757268	0.0784101199866348	0.08039816969545681	0.07940414484104581	0.07940414484104581	0.07940414484104581	0.07940414484104581	0.07940414484104581
0.07171291085216495	0.030870368987376568	0.03913190916330289	0.046083483284953604	0.04849789101023696	0.09185244330499341	0.05588912605679376	0.04470148938595038	0.04346516513535322	0.0540294731652761	0.05502880145902275	0.05328759769328819	0.07259921112353443	0.05098359027065911	0.09031954191323188	0.06123707778575322	0.07319860931930035	0.08485231820412877	0.05603921124629948	0.057943541868185296	0.06630464503851442	0.06841724267669048	0.06149480421342326	0.05357990724419893	0.08344111366181546	0.05792954099383231	0.05788426996419294	0.0686293885478951	0.05156851368254644	0.05941509587796883	0.05466017610281887	0.0849249471405621	0.07472724376827083	0.054712512568785114	0.07453440278017126	0.07581500714193352	0.08910643023479553	0.0643061385025489	0.10624673053620855	0.08527643451937873	0.08527643451937873	0.08527643451937873	0.08527643451937873	0.08527643451937873	0.08527643451937873	0.08527643451937873	0.08527643451937873	0.08527643451937873	0.08527643451937873	0.08527643451937873
0.16777653055573702	0.14850019590634758	0.15418283626593873	0.20066059740283335	0.1693550099011987	0.12972303649987804	0.1296571327617325	0.1642109221029332	0.12506237154392758	0.1446366468234304	0.1446366468234304	0.1446366468234304	0.1446366468234304	0.1446366468234304	0.1446366468234304	0.1446366468234304	0.1446366468234304	0.1446366468234304	0.1446366468234304	0.1446366468234304	0.1446366468234304	0.1446366468234304	0.1446366468234304	0.1446366468234304	0.1446366468234304	0.1446366468234304	0.1446366468234304	0.1446366468234304	0.1446366468234304	0.1446366468234304	0.1446366468234304	0.1446366468234304	0.1446366468234304	0.1446366468234304	0.1446366468234304	0.1446366468234304	0.1446366468234304	0.1446366468234304	0.1446366468234304	0.1446366468234304	0.1446366468234304	0.1446366468234304	0.1446366468234304	0.1446366468234304	0.1446366468234304	0.1446366468234304	0.1446366468234304	0.1446366468234304	0.1446366468234304	0.1446366468234304
0.10378603938596272	0.10887697480848076	0.12861410445150998	0.1009912856633959	0.11030541216520937	0.1590370649771827	0.10873562155236308	0.14437558004819073	0.10878612060932738	0.08949389173221814	0.12535721535899605	0.11018067699184947	0.15039530121997585	0.09414063506319989	0.12887269091040932	0.0835271190507582	0.09796900212810956	0.12825754315689247	0.13692246324130117	0.14136372943526518	0.13914309633828317	0.13914309633828317	0.13914309633828317	0.13914309633828317	0.13914309633828317	0.13914309633828317	0.13914309633828317	0.13914309633828317	0.13914309633828317	0.13914309633828317	0.13914309633828317	0.13914309633828317	0.13914309633828317	0.13914309633828317	0.13914309633828317	0.13914309633828317	0.13914309633828317	0.13914309633828317	0.13914309633828317	0.13914309633828317	0.13914309633828317	0.13914309633828317	0.13914309633828317	0.13914309633828317	0.13914309633828317	0.13914309633828317	0.13914309633828317	0.13914309633828317	0.13914309633828317	0.13914309633828317
0.10032703285215416	0.10496192347649165	0.15753304786455047	0.10949542248048068	0.17583133404503476	0.1195808819920826	0.09987734529150513	0.10540819342007925	0.12938881612660005	0.12251133925639289	0.0824439891905821	0.09482567122597974	0.10631843503866513	0.10419557279229284	0.09815639463155995	0.09098238644984072	0.10235069224858157	0.07668508961554348	0.08315851592812257	0.1098002169683657	0.10989401934065841	0.14844114437197042	0.1147701742475996	0.09670981583479736	0.100516840264892	0.10732721241888783	0.11583696889735355	0.14167533290575385	0.11087956733684595	0.09991044877283248	0.1475621038151172	0.05971472788061488	0.10363841584786604	0.10363841584786604	0.10363841584786604	0.10363841584786604	0.10363841584786604	0.10363841584786604	0.10363841584786604	0.10363841584786604	0.10363841584786604	0.10363841584786604	0.10363841584786604	0.10363841584786604	0.10363841584786604	0.10363841584786604	0.10363841584786604	0.10363841584786604	0.10363841584786604	0.10363841584786604
0.07107627599466765	0.06966672432423664	0.06576649534560952	0.0716043546882638	0.07266329883406736	0.0630923231394527	0.06096797625845916	0.0629617985125639	0.05638182929540866	0.06379888379290187	0.04935279269089202	0.0596191393708396	0.05003055910790401	0.04801371679940367	0.06655268067790286	0.07219794747166432	0.06420093081243804	0.07973766328204847	0.06535707236898526	0.05699220922647677	0.06478924744180152	0.06463724673721102	0.06836969591761118	0.06650347132741109	0.06650347132741109	0.06650347132741109	0.06650347132741109	0.06650347132741109	0.06650347132741109	0.06650347132741109	0.06650347132741109	0.06650347132741109	0.06650347132741109	0.06650347132741109	0.06650347132741109	0.06650347132741109	0.06650347132741109	0.06650347132741109	0.06650347132741109	0.06650347132741109	0.06650347132741109	0.06650347132741109	0.06650347132741109	0.06650347132741109	0.06650347132741109	0.06650347132741109	0.06650347132741109	0.06650347132741109	0.06650347132741109	0.06650347132741109
0.15551674987939945	0.16897926637849137	0.14280381599293251	0.1381395993235513	0.09867268123749821	0.11544591777719414	0.09485096885318288	0.13015007453095523	0.12955893939465954	0.09984121652606377	0.13870312844587238	0.11927217248596808	0.11927217248596808	0.11927217248596808	0.11927217248596808	0.11927217248596808	0.11927217248596808	0.11927217248596808	0.11927217248596808	0.11927217248596808	0.11927217248596808	0.11927217248596808	0.11927217248596808	0.11927217248596808	0.11927217248596808	0.11927217248596808	0.11927217248596808	0.11927217248596808	0.11927217248596808	0.11927217248596808	0.11927217248596808	0.11927217248596808	0.11927217248596808	0.11927217248596808	0.11927217248596808	0.11927217248596808	0.11927217248596808	0.11927217248596808	0.11927217248596808	0.11927217248596808	0.11927217248596808	0.11927217248596808	0.11927217248596808	0.11927217248596808	0.11927217248596808	0.11927217248596808	0.11927217248596808	0.11927217248596808	0.11927217248596808	0.11927217248596808
0.05070534312441041	0.060852922795982256	0.07168299426384303	0.06794640236289821	0.07989494957647285	0.05728198115609237	0.059692874749876265	0.06520159493871165	0.05955300490735425	0.055650428051939836	0.05736200298122591	0.06067162251626938	0.05032794692059478	0.054943689088089505	0.05857968756037847	0.05149412046035276	0.0697293456029117	0.07249213264165474	0.07185788823044122	0.07476310273740011	0.07175625281011744	0.06349352405698991	0.059884599136805966	0.07378441293176348	0.06724360832026167	0.059903792016631825	0.061038886122697915	0.06426341261550077	0.06265114936909934	0.06265114936909934	0.06265114936909934	0.06265114936909934	0.06265114936909934	0.06265114936909934	0.06265114936909934	0.06265114936909934	0.06265114936909934	0.06265114936909934	0.06265114936909934	0.06265114936909934	0.06265114936909934	0.06265114936909934	0.06265114936909934	0.06265114936909934	0.06265114936909934	0.06265114936909934	0.06265114936909934	0.06265114936909934	0.06265114936909934	0.06265114936909934
0.032644707813043246	0.01297325835757949	0.0	0.01414899131366391	0.011621915185770618	0.02588797208976948	0.03634032495698093	0.02574983174657914	0.024378811644207493	0.01805647740777385	0.030736014507023002	0.022810067034666107	0.02839579092270314	0.026070876708878404	0.03878832632709589	0.03494516154316186	0.021528263888194173	0.0013321966055604654	0.01609359857507697	0.015601998905445672	0.012954111791331088	0.016093598575076966	0.038862335101926555	0.0013321966055604654	0.00014420652877189456	0.014857033337781303	0.03961142950918422	0.02594756852197627	0.026197728519004877	0.0375527012376638	0.01297325835757949	0.023962422266898768	0.018467840312239126	0.018467840312239126	0.018467840312239126	0.018467840312239126	0.018467840312239126	0.018467840312239126	0.018467840312239126	0.018467840312239126	0.018467840312239126	0.018467840312239126	0.018467840312239126	0.018467840312239126	0.018467840312239126	0.018467840312239126	0.018467840312239126	0.018467840312239126	0.018467840312239126	0.018467840312239126
0.04164368008998641	0.029275060710804806	0.055369741146599497	0.0349285933098384	0.034732062660417805	0.04678924293302855	0.0562935586952234	0.025116554829403226	0.031150433702169224	0.03806896165860849	0.040999589961537304	0.03634939389581796	0.04367782300882031	0.04133142198064729	0.048649062469619773	0.044203516851305996	0.05209105775131521	0.04662398577696831	0.05775716472778096	0.050582501917424125	0.03375946248236131	0.056639357604667755	0.05789604343456721	0.059339183987841146	0.04781763957258909	0.0491581632270575	0.03198083839025931	0.058199960778746805	0.053985040767528115	0.05025060920109338	0.03417107637453304	0.043218898406008184	0.05700103917411353	0.04583734540318893	0.06118856220091611	0.04752174334568233	0.05435515277329922	0.05435515277329922	0.05435515277329922	0.05435515277329922	0.05435515277329922	0.05435515277329922	0.05435515277329922	0.05435515277329922	0.05435515277329922	0.05435515277329922	0.05435515277329922	0.05435515277329922	0.05435515277329922	0.05435515277329922
0.050821469458925586	0.05452114945063769	0.04969190186759646	0.057712597162723485	0.05449852915786776	0.05820434372958197	0.06178342635564997	0.07052799392134329	0.06167261897920706	0.04433286811104638	0.05452860503431936	0.05591729893364138	0.06165190530577044	0.0701586368442799	0.046014664792037044	0.05677991692688143	0.054976596943003705	0.0544090729150875	0.0587441233637607	0.06320878866109964	0.047508971056072116	0.07772732366720049	0.06835252609469382	0.06709869523805564	0.0604292107165156	0.058798223607964634	0.060821326050839467	0.05593873812769342	0.053337711818600975	0.052059103574889666	0.06222414634468711	0.05714162495978839	0.05714162495978839	0.05714162495978839	0.05714162495978839	0.05714162495978839	0.05714162495978839	0.05714162495978839	0.05714162495978839	0.05714162495978839	0.05714162495978839	0.05714162495978839	0.05714162495978839	0.05714162495978839	0.05714162495978839	0.05714162495978839	0.05714162495978839	0.05714162495978839	0.05714162495978839	0.05714162495978839
0.10219901726783849	0.0866485204975203	0.058296374467942516	0.08529750165905743	0.05887033775786702	0.09424576831158527	0.08898918006550405	0.07710366163253846	0.07314148249294039	0.08298154435839684	0.07098056994857227	0.08591160647963474	0.09660192403576685	0.09732062275895406	0.09245113780542265	0.08184249227042271	0.0782821674148382	0.05924568556400366	0.09009831084366968	0.07762093754278941	0.08009616861058855	0.10714266011163957	0.06749978753151063	0.08905699697240559	0.07869518121650605	0.07199841549439265	0.11481492550352551	0.07863702318593171	0.0942998273390925	0.07341716362451492	0.07821324745078295	0.08913862150569518	0.07294330748497205	0.053138192794747956	0.05454149486818807	0.08153812875816277	0.07028623997721342	0.0759121843676881	0.0759121843676881	0.0759121843676881	0.0759121843676881	0.0759121843676881	0.0759121843676881	0.0759121843676881	0.0759121843676881	0.0759121843676881	0.0759121843676881	0.0759121843676881	0.0759121843676881	0.0759121843676881
0.0	0.0	0.0	0.0	0.0	0.0	0.0	0.0	0.04290016800474454	0.07356737668733675	0.02974062667038727	0.027812983787986578	0.020807243753246944	0.02893835915947634	0.020279007611278165	0.02395059552366401	0.028480187732878092	0.0349647708510855	0.02796039816888729	0.039696569143669876	0.026002543645889012	0.023577545111845143	0.0123930370536194	0.019636229389896207	0.02056321191658737	0.013086211729475524	0.02224657098734229	0.024217618105903466	0.02588072608804849	0.020479013935341003	0.02204030380807513	0.0010806174771278972	0.011560460642601514	0.011560460642601514	0.011560460642601514	0.011560460642601514	0.011560460642601514	0.011560460642601514	0.011560460642601514	0.011560460642601514	0.011560460642601514	0.011560460642601514	0.011560460642601514	0.011560460642601514	0.011560460642601514	0.011560460642601514	0.011560460642601514	0.011560460642601514	0.011560460642601514	0.011560460642601514
0.07906952866862549	0.07660409103467561	0.08377400315171513	0.08856225754970061	0.09391285320792118	0.10067776323356141	0.0759214824032162	0.06949234182905588	0.08963051484494143	0.09115891856854838	0.11603029406325387	0.09659922578590115	0.10026394617521828	0.09808296731043828	0.134568485169724	0.09646157990896477	0.07449860199881506	0.05972956317682349	0.09260595117870074	0.0779815565144069	0.058036305672498685	0.0928320023366799	0.06703639639314059	0.10470171853918152	0.0817380674058028	0.10227900306803538	0.0965454164545869	0.10189642084929328	0.08023529198460229	0.07897213279924718	0.13266057562549957	0.10581635421237338	0.10581635421237338	0.10581635421237338	0.10581635421237338	0.10581635421237338	0.10581635421237338	0.10581635421237338	0.10581635421237338	0.10581635421237338	0.10581635421237338	0.10581635421237338	0.10581635421237338	0.10581635421237338	0.10581635421237338	0.10581635421237338	0.10581635421237338	0.10581635421237338	0.10581635421237338	0.10581635421237338
0.03906264939067276	0.042600578777912484	0.05446705110464825	0.05180433258411807	0.06446434962420312	0.04927702915078535	0.07460874030738461	0.05619280898641618	0.058326059151943464	0.05586756403035889	0.0726965717198157	0.05082804846245119	0.05278068347761405	0.07253626286607848	0.0546293805967027	0.06921329158010359	0.0646572878397167	0.06969356239269464	0.0827527149841734	0.070061020209121	0.05416242845936292	0.07116772391584301	0.06224257490867312	0.055694398806850315	0.0695811878938267	0.0692602249845882	0.0657987861988149	0.0506095616249933	0.05370175520598018	0.05155336806972556	0.0590405030704872	0.054825953909853786	0.06548477627108133	0.0488257192782826	0.08440046569492142	0.06139313717494892	0.07195090985027452	0.06262092730607947	0.0633673222703801	0.05725019103291539	0.06030875665164775	0.06030875665164775	0.06030875665164775	0.06030875665164775	0.06030875665164775	0.06030875665164775	0.06030875665164775	0.06030875665164775	0.06030875665164775	0.06030875665164775
0.06065049043718352	0.04410202804588288	0.05889487923454002	0.036293778143844255	0.045923375869430766	0.05264261924283688	0.048024088669345225	0.041206665157788806	0.044633277630040616	0.05460594985330372	0.0666910713485702	0.06152494881853349	0.05352513340261836	0.06092113522204183	0.05497427682446902	0.07132721726200508	0.05959005495119067	0.07544728762185626	0.05958120603340028	0.050768774446397845	0.06915532491487146	0.05967290117957795	0.06339178758711989	0.06880587957434896	0.0597472717003754	0.06156898143073603	0.04335958822462847	0.041712233181349326	0.05938380907974114	0.04735643169192179	0.06226064065578696	0.0815777000939761	0.052339317802133765	0.05433869114008513	0.052538943803404674	0.05343881747174489	0.05343881747174489	0.05343881747174489	0.05343881747174489	0.05343881747174489	0.05343881747174489	0.05343881747174489	0.05343881747174489	0.05343881747174489	0.05343881747174489	0.05343881747174489	0.05343881747174489	0.05343881747174489	0.05343881747174489	0.05343881747174489
0.08152602392548965	0.08328060007396465	0.06318847485786527	0.08481279732606914	0.08887240848549696	0.06818118179429414	0.08866448701273472	0.06885574416829446	0.10534868022794777	0.10709531907562604	0.10208005545724343	0.11997648128013577	0.06630598713868535	0.07241913581760212	0.07329919711195479	0.09211948327207947	0.08914551050255284	0.11021412674652048	0.11470946343376444	0.11196755410579265	0.07497180800397876	0.08219924775955696	0.08967981330374852	0.09028201155015456	0.0655979807565252	0.08819476284026201	0.10092286738219418	0.07799844487824331	0.1000876169337607	0.09482581767810308	0.09745671730593189	0.09745671730593189	0.09745671730593189	0.09745671730593189	0.09745671730593189	0.09745671730593189	0.09745671730593189	0.09745671730593189	0.09745671730593189	0.09745671730593189	0.09745671730593189	0.09745671730593189	0.09745671730593189	0.09745671730593189	0.09745671730593189	0.09745671730593189	0.09745671730593189	0.09745671730593189	0.09745671730593189	0.09745671730593189
0.1720200366037067	0.16001120505567032	0.18550118274875715	0.12528068362045677	0.23062724472906576	0.167966896428991	0.1598006359459071	0.16350674543102436	0.14468670080484528	0.16718145785277122	0.1653358548930675	0.10922390741860301	0.20824790192399284	0.11884206860355842	0.16610506037818612	0.09350205055874301	0.11388467178602704	0.17761174162308294	0.17931203007653018	0.1595064019982333	0.09448076322035391	0.17860041613039912	0.10926296823517034	0.17444955912370097	0.14821918148381347	0.12020030752408159	0.1578789964887056	0.1627700424772081	0.1651091519963079	0.10774468227315737	0.159854455174694	0.15335480630858012	0.21620278905030912	0.15035072722356224	0.10292672856945265	0.12663872789650746	0.12663872789650746	0.12663872789650746	0.12663872789650746	0.12663872789650746	0.12663872789650746	0.12663872789650746	0.12663872789650746	0.12663872789650746	0.12663872789650746	0.12663872789650746	0.12663872789650746	0.12663872789650746	0.12663872789650746	0.12663872789650746
0.04486194297747605	0.06517146178808372	0.0628444285729823	0.07564093608173729	0.06734937907455359	0.05321256162035028	0.05724488810993281	0.046954342727531274	0.0656840837598111	0.06868281579267145	0.06419452871598648	0.0662348170690861	0.05649286390086096	0.06019238496855172	0.0693833374350901	0.059827534782994594	0.06558731562763215	0.06307868715923289	0.04851533562083667	0.06116221867858864	0.06658199243553145	0.06361491961299465	0.06088468794180892	0.06743111664336568	0.07317608662200832	0.053156963765894315	0.05854600311364713	0.06416655468599566	0.05804419968445269	0.05354060832932292	0.06792781843974904	0.06742534679936123	0.07807683314743473	0.06939118199034165	0.06241673166892062	0.06590395682963113	0.06590395682963113	0.06590395682963113	0.06590395682963113	0.06590395682963113	0.06590395682963113	0.06590395682963113	0.06590395682963113	0.06590395682963113	0.06590395682963113	0.06590395682963113	0.06590395682963113	0.06590395682963113	0.06590395682963113	0.06590395682963113
0.038829033150097184	0.04936621256071184	0.048449450661931875	0.03917977765920912	0.042507688943683314	0.05755633197748977	0.05598588544726991	0.051574736497422544	0.032117519000039584	0.0570230174597058	0.05299334605512352	0.04981576436313183	0.0491270547587877	0.0346823405959104	0.05379228142685566	0.056590125411514584	0.0570003328829108	0.044798105746522286	0.04659185685146225	0.047344099509253834	0.04186504434733071	0.06390581814607113	0.051573237295066805	0.03880185610827236	0.06057457933818309	0.04164952394371882	0.0592618355637945	0.04439973559682442	0.05262176851490323	0.03981252391190384	0.06987044983507185	0.05484148687348784	0.05484148687348784	0.05484148687348784	0.05484148687348784	0.05484148687348784	0.05484148687348784	0.05484148687348784	0.05484148687348784	0.05484148687348784	0.05484148687348784	0.05484148687348784	0.05484148687348784	0.05484148687348784	0.05484148687348784	0.05484148687348784	0.05484148687348784	0.05484148687348784	0.05484148687348784	0.05484148687348784
0.05223264153509891	0.05774186435711388	0.05914081047137618	0.04058255895309259	0.05274605043621777	0.07813139531745736	0.06382479747196547	0.05498230139034497	0.05719742679780532	0.0491191553961848	0.04897032826036516	0.07943935447523416	0.059433125850605756	0.05365887918782718	0.056032968684326605	0.05992217316322902	0.06120273948979397	0.05121539210027754	0.055371093195215236	0.057276329299222835	0.045633241008928634	0.053262972543952014	0.04998064951623236	0.06368078762901964	0.0578233835057738	0.07862934973544738	0.06521344551910867	0.06525853495522389	0.058445718830938055	0.05038346806377572	0.06231951567396328	0.05540600153797206	0.05886275860596767	0.05886275860596767	0.05886275860596767	0.05886275860596767	0.05886275860596767	0.05886275860596767	0.05886275860596767	0.05886275860596767	0.05886275860596767	0.05886275860596767	0.05886275860596767	0.05886275860596767	0.05886275860596767	0.05886275860596767	0.05886275860596767	0.05886275860596767	0.05886275860596767	0.05886275860596767
0.03104798067059234	0.043555611015856074	0.046419257497133326	0.040469877568110726	0.03680016941176119	0.039387087830659626	0.03194858739703533	0.03376483038858032	0.03207186109439989	0.04065535756046873	0.03971515233378745	0.03526770012386489	0.03720176474476714	0.04557271758986614	0.032594866131790114	0.03647247490715684	0.03757167802699829	0.03136732849416568	0.02269335739790625	0.031959127917541415	0.026865960500964056	0.03482019360839879	0.0354606734001877	0.03277409430470435	0.03776358778321411	0.03556981788093484	0.04475259746937039	0.04016120767515261	0.04016120767515261	0.04016120767515261	0.04016120767515261	0.04016120767515261	0.04016120767515261	0.04016120767515261	0.04016120767515261	0.04016120767515261	0.04016120767515261	0.04016120767515261	0.04016120767515261	0.04016120767515261	0.04016120767515261	0.04016120767515261	0.04016120767515261	0.04016120767515261	0.04016120767515261	0.04016120767515261	0.04016120767515261	0.04016120767515261	0.04016120767515261	0.04016120767515261
0.044435789562205064	0.04837997955286015	0.0522856933201244	0.04952293526579405	0.032951119388368144	0.04853577049266536	0.04753795649115375	0.038774863075327654	0.04635939122672482	0.045343474629852734	0.05063515119403565	0.04419763471711019	0.051036796222116834	0.05146288567446913	0.054898413788791976	0.0560958572916468	0.049937874243465796	0.0470195687421411	0.04292413789206689	0.04775639788840666	0.0444045313839978	0.0549169959793989	0.06083550548428283	0.04737344465739348	0.05249550902014986	0.04671814071316348	0.05542008765828476	0.03532826839912986	0.041186929728096566	0.04562429291400382	0.05076772364827944	0.04652485140778006	0.04827591046471606	0.05869232921460607	0.05623484731929375	0.047403279070586446	0.05389298524887136	0.046439525855078996	0.04948676045450473	0.06612907276700127	0.05359667827199288	0.05376156851699416	0.04200143518178925	0.04254283219934904	0.047329120978244946	0.039931632163004924	0.04465207378519466	0.04229185297409979	0.04229185297409979	0.04229185297409979
0.1270765858896897	0.10443455092896907	0.09121491207110805	0.14902032307452012	0.0	0.16837514538035775	0.0	0.1620659296268924	0.1263315628486546	0.17024856999392998	0.198367993094432	0.16967021779146796	0.11315090224732685	0.1256273507712017	0.09134267804879329	0.09117256137194689	0.21561817118565876	0.09125119779116252	0.0	0.10443455092896907	0.1494334661387883	0.09125119779116252	0.12923985750701186	0.1293742073494648	0.16381649405414328	0.15132299237189675	0.15260483073509112	0.09686317547625514	0.20030000450347216	0.238536518878206	0.16596757479451696	0.18616263463291718	0.14782052916661068	0.16699158189976393	0.16699158189976393	0.16699158189976393	0.16699158189976393	0.16699158189976393	0.16699158189976393	0.16699158189976393	0.16699158189976393	0.16699158189976393	0.16699158189976393	0.16699158189976393	0.16699158189976393	0.16699158189976393	0.16699158189976393	0.16699158189976393	0.16699158189976393	0.16699158189976393
0.014365361594005959	0.0	0.3057346345618757	0.16762435745738077	0.017238433912807147	0.06855741813196282	0.257620181704387	0.0	0.0	0.13036404108372857	0.3355148263012558	0.0	0.037539316897842616	0.0	0.0	0.017238433912807147	0.16723745376978977	0.017238433912807147	0.23176915392189992	0.2319618047967717	0.33474843007609195	0.19182028811691038	0.2795154232866054	0.2883521653446041	0.29686352616249007	0.22481830510633033	0.231667700296455	0.3461478006958748	0.23206541461029803	0.41903007192043845	0.3952392341864349	0.28970075307419657	0.34246999363031577	0.34246999363031577	0.34246999363031577	0.34246999363031577	0.34246999363031577	0.34246999363031577	0.34246999363031577	0.34246999363031577	0.34246999363031577	0.34246999363031577	0.34246999363031577	0.34246999363031577	0.34246999363031577	0.34246999363031577	0.34246999363031577	0.34246999363031577	0.34246999363031577	0.34246999363031577
0.05025676163670155	0.0524145644024765	0.059857410106041675	0.06328484680957473	0.05650209154162959	0.050943061309796873	0.04988520920958132	0.04860067919179937	0.038116643814816026	0.05813989442660249	0.049756414474811196	0.042111491892023206	0.054851201998770534	0.03562366634166808	0.05196111416207314	0.07091819882722616	0.05096149232117978	0.05709887260397356	0.04261286962731421	0.05252796111781395	0.04028132082619577	0.04640464097200486	0.04640464097200486	0.04640464097200486	0.04640464097200486	0.04640464097200486	0.04640464097200486	0.04640464097200486	0.04640464097200486	0.04640464097200486	0.04640464097200486	0.04640464097200486	0.04640464097200486	0.04640464097200486	0.04640464097200486	0.04640464097200486	0.04640464097200486	0.04640464097200486	0.04640464097200486	0.04640464097200486	0.04640464097200486	0.04640464097200486	0.04640464097200486	0.04640464097200486	0.04640464097200486	0.04640464097200486	0.04640464097200486	0.04640464097200486	0.04640464097200486	0.04640464097200486
0.05982014220648556	0.055674184562323294	0.06136963678940823	0.06275029052213978	0.06783580883362798	0.06683466833595733	0.05711514236729948	0.07027772647917904	0.0614820037969806	0.05066368675475501	0.05776513226949968	0.050012393953254325	0.07350997533248	0.082978668036333	0.05827813357044628	0.06399809938817247	0.0790286412973263	0.07478971525916274	0.06452336177961518	0.054784814463309475	0.057701940454615415	0.060651571336744765	0.05917675589568008	0.05917675589568008	0.05917675589568008	0.05917675589568008	0.05917675589568008	0.05917675589568008	0.05917675589568008	0.05917675589568008	0.05917675589568008	0.05917675589568008	0.05917675589568008	0.05917675589568008	0.05917675589568008	0.05917675589568008	0.05917675589568008	0.05917675589568008	0.05917675589568008	0.05917675589568008	0.05917675589568008	0.05917675589568008	0.05917675589568008	0.05917675589568008	0.05917675589568008	0.05917675589568008	0.05917675589568008	0.05917675589568008	0.05917675589568008	0.05917675589568008
0.042673637355158625	0.05023932236661449	0.07445260688117857	0.050145043262405785	0.05596786732148049	0.05991742774409115	0.05357361509537963	0.04796937571802435	0.05677786638132949	0.053718328445569015	0.05402433742794212	0.050727948922449306	0.045202591426576275	0.049019185534879835	0.05081268386224042	0.05266570514296393	0.053435908628822235	0.036523205144602756	0.06220864552688999	0.05476867556081612	0.06079207958143361	0.05330906064570007	0.05705057011356684	0.05705057011356684	0.05705057011356684	0.05705057011356684	0.05705057011356684	0.05705057011356684	0.05705057011356684	0.05705057011356684	0.05705057011356684	0.05705057011356684	0.05705057011356684	0.05705057011356684	0.05705057011356684	0.05705057011356684	0.05705057011356684	0.05705057011356684	0.05705057011356684	0.05705057011356684	0.05705057011356684	0.05705057011356684	0.05705057011356684	0.05705057011356684	0.05705057011356684	0.05705057011356684	0.05705057011356684	0.05705057011356684	0.05705057011356684	0.05705057011356684
0.05213914333496065	0.04846578895753877	0.050967033107287014	0.05267627632731806	0.03970377361998905	0.04192209173014744	0.0469604627618951	0.04124952934607469	0.04317696728763383	0.051520240373677736	0.03759603975263766	0.04960527593390502	0.043799451020594675	0.03344027243472783	0.05150553379278121	0.05643860746893855	0.0392800310763442	0.06060805364187689	0.042324694942665324	0.051466374292271105	0.051466374292271105	0.051466374292271105	0.051466374292271105	0.051466374292271105	0.051466374292271105	0.051466374292271105	0.051466374292271105	0.051466374292271105	0.051466374292271105	0.051466374292271105	0.051466374292271105	0.051466374292271105	0.051466374292271105	0.051466374292271105	0.051466374292271105	0.051466374292271105	0.051466374292271105	0.051466374292271105	0.051466374292271105	0.051466374292271105	0.051466374292271105	0.051466374292271105	0.051466374292271105	0.051466374292271105	0.051466374292271105	0.051466374292271105	0.051466374292271105	0.051466374292271105	0.051466374292271105	0.051466374292271105
[truncated: 6 more columns]
