# Supplementary material for: Neuronal tuning aligns dynamically with object and texture manifolds across the visual hierarchy
Source: Nat Neurosci. 2026 Mar 10;29(4):864–75. doi: 10.1038/s41593-026-02207-1 (PMC13061647; doi:10.1038/s41593-026-02207-1)
Supplement: Supplementary file 10 — Attribution data for time windows 5, 10, 20, 25 and 50 ms, for panel b. Time window specific evolution trajectory of time windows 10, 20, 25 and 50 ms, for panel c. [file 41593_2026_2207_MOESM10_ESM.zip › ExtendedFig4_Source_data/FigureExtended4C_src_normresp_wdw_140-160_BigGAN_mean.csv]

0	1	2	3	4	5	6	7	8	9	10	11	12	13	14	15	16	17	18	19	20	21	22	23	24	25	26	27	28	29	30	31	32	33	34	35	36	37	38	39	40	41	42	43	44	45	46	47	48	49
0.8248099426958768	0.7668301369459065	0.866217219264167	0.6890772737734795	0.7936278923379972	0.658185644582776	0.7908583263761971	0.8277937350094872	0.778915345958001	0.7542699590581473	0.8284766803136911	0.8641434167388998	0.800563028969934	0.7977075670499395	0.8411595047609971	0.8559901902288902	0.8860481557117177	0.9103603050996654	0.7399970600357579	0.8973602852837584	0.8756465279397883	0.8143875314024294	0.9691107981630178	0.9249413719996084	0.8527266027170552	0.8664724879313155	0.8293813900407749	0.9606878807744762	0.8420848057021862	0.9640569180391105	0.9430387512418287	0.9003715426781358	0.9550258963795542	0.9981957409908256	1.0625753792501431	1.144974831606611	1.0124685290870206	0.79952932083151	0.9088459010985123	0.9131907247768379	0.9055479157979107	0.9988878868952882	0.9057835695696452	0.8920816924912932	0.9204865010177448	1.0561982775764094	0.9254726168852389	0.9908354472308241	0.9908354472308241	0.9908354472308241
0.8935432488600954	0.8395283944469389	0.8686557760618071	0.7595658454339467	0.878865234783103	0.8348023692024736	0.9553049445444238	0.8147356596553671	0.8426486499911567	0.8501638514038071	0.8771319603475185	0.8330671347448168	0.804972010649613	0.7966261330714975	0.7917819655511077	0.8338494025160074	0.6777298311017379	0.8662740657187011	0.9144034816721094	0.8712027797719326	0.8734833942931887	0.9415479902852455	0.8754688608804815	1.0026376500072682	0.881716692506897	0.9790853513008924	0.9501915569231737	0.985097496333634	0.910315075628456	1.1417813456069361	0.9916895960136495	0.8969758454840703	0.9517011644266813	1.0510168948385237	0.9276760152259242	0.9893464550322238	0.9893464550322238	0.9893464550322238	0.9893464550322238	0.9893464550322238	0.9893464550322238	0.9893464550322238	0.9893464550322238	0.9893464550322238	0.9893464550322238	0.9893464550322238	0.9893464550322238	0.9893464550322238	0.9893464550322238	0.9893464550322238
0.27167431199547626	0.5466390319331436	0.21490212087092084	0.45484042539461006	0.5037800119233288	0.42324434548866224	0.486319675019031	0.41725484503208027	0.5524899693033157	0.6613149994569615	0.4894113579445858	0.3606169358022521	0.3966104281027156	0.4285104662195997	0.3767373117921544	0.5012734850634135	0.4910039904797202	0.3596881030068072	0.34634824352889443	0.6191983683318962	0.5151925286891282	0.3405939972726918	0.49262883072831554	0.3890801745218305	0.498214758819138	0.4173249381852123	0.5284023364598895	0.48208299039865393	0.23035396155431687	0.3827722405930674	0.4349876807393765	0.3344838533907561	0.3720337421672064	0.3532587977789812	0.3532587977789812	0.3532587977789812	0.3532587977789812	0.3532587977789812	0.3532587977789812	0.3532587977789812	0.3532587977789812	0.3532587977789812	0.3532587977789812	0.3532587977789812	0.3532587977789812	0.3532587977789812	0.3532587977789812	0.3532587977789812	0.3532587977789812	0.3532587977789812
0.7930759935737345	0.8573648500287415	1.068450588176546	1.02205862784361	0.9299479050147418	1.046490351043986	0.9953517463352729	0.9481547351864366	0.9265084702912678	1.0657759727791842	0.9271999918919043	1.0465141917546439	0.96645999044934	1.007122428997986	1.072107083482303	1.0830355027220597	1.022143223980001	1.019629838359684	0.9850314195518884	1.0228107685817704	1.0170817951663524	1.0942799575148587	1.037870279413749	0.9945169511666732	0.8341434927905645	1.0583880501283722	0.9324199061853324	1.042020627092466	0.9321753003169075	1.0344470648404915	0.9569240631504639	0.9132399807688296	1.0378328056771753	0.9537982756813999	1.0151669559797127	0.9656255492391768	1.0794096269975226	1.016356601446317	1.0478831142219198	1.0478831142219198	1.0478831142219198	1.0478831142219198	1.0478831142219198	1.0478831142219198	1.0478831142219198	1.0478831142219198	1.0478831142219198	1.0478831142219198	1.0478831142219198	1.0478831142219198
0.5196191255886135	0.5890730216532454	0.6226483332836693	0.5790491946774694	0.6703691054783014	0.5025513796262966	0.5730967882168693	0.62342405865937	0.6288637016411263	0.6980959578649121	0.6577600102549481	0.7411316135881761	0.47886866759619007	0.6331140364351859	0.58493719847423	0.5615506572175255	0.6119959639881574	0.5171401957305845	0.6551098353372534	0.6075729590282107	0.7274811652074867	0.5616554978693405	0.5907861814579005	0.6208173059479543	0.6669850199346844	0.536824438956723	0.6033017291109867	0.685672635249896	0.6554149146895458	0.7390626647580756	0.6972387897238107	0.6972387897238107	0.6972387897238107	0.6972387897238107	0.6972387897238107	0.6972387897238107	0.6972387897238107	0.6972387897238107	0.6972387897238107	0.6972387897238107	0.6972387897238107	0.6972387897238107	0.6972387897238107	0.6972387897238107	0.6972387897238107	0.6972387897238107	0.6972387897238107	0.6972387897238107	0.6972387897238107	0.6972387897238107
0.8784075062051705	1.028218739746872	0.8439829129263473	0.9968169528608724	0.9658501285385986	0.8546382014036781	0.8968352510293176	0.8775676139953766	1.0028005692127313	0.9138122233894671	0.7295863351753255	0.9812196877121879	0.7686068497640172	0.9940387198659713	0.8273637379961002	0.8570393369615131	0.8880169410840549	0.92426157459246	1.1322628711077765	1.1692935336999661	1.0545409108159258	0.7239314831415604	1.0052407331387319	1.0226059074358307	0.7352208889887664	0.7424163413130657	0.8712058048043927	1.0651870870986093	0.7556323306020738	0.8652807630178405	0.8722994957772987	0.9544204702857729	1.1199536883789087	0.997719472075109	0.9132240459683149	0.87407065798404	0.9938014386416685	0.8560543306664116	1.0074287049520279	0.993101492000887	1.0002650984764574	1.0002650984764574	1.0002650984764574	1.0002650984764574	1.0002650984764574	1.0002650984764574	1.0002650984764574	1.0002650984764574	1.0002650984764574	1.0002650984764574
0.7839516639086415	1.0976467424447753	1.1082480671776174	0.9207436149207047	1.033803376878833	0.982020054810495	1.1064012382471697	1.000245534696234	1.126648416627778	1.3124175335547859	1.043728094705777	0.9486258968274007	0.633556157391037	0.7607268476042034	0.8702441891703724	0.8353053473710388	0.7804506050569628	1.2808335762991698	0.9042739774649591	0.984886647180426	0.91613528210302	0.9796033792113911	0.8039601293266725	0.9921636416557403	0.9617605258318307	0.68767392644053	0.8247172261361804	0.8247172261361804	0.8247172261361804	0.8247172261361804	0.8247172261361804	0.8247172261361804	0.8247172261361804	0.8247172261361804	0.8247172261361804	0.8247172261361804	0.8247172261361804	0.8247172261361804	0.8247172261361804	0.8247172261361804	0.8247172261361804	0.8247172261361804	0.8247172261361804	0.8247172261361804	0.8247172261361804	0.8247172261361804	0.8247172261361804	0.8247172261361804	0.8247172261361804	0.8247172261361804
0.7780548576956637	0.8381051388879195	0.8565648780759738	0.8524953891618781	0.8492629131567971	0.8291400987855774	0.8308928350609075	0.7701375960972714	0.8865742415203894	0.8736619276460413	0.8495179150430716	0.7881819109307436	0.7997991835334448	0.8600083722393862	0.9320407203494737	0.8865922395929442	0.9182770833319381	0.8250876418484723	0.8748152958743886	0.9547256478406699	0.9763136007873146	0.9746695876385701	0.9782965773108977	0.9439034342604419	0.9473549228493899	0.9288758254410672	0.9976335023694297	0.9632546639052485	0.9632546639052485	0.9632546639052485	0.9632546639052485	0.9632546639052485	0.9632546639052485	0.9632546639052485	0.9632546639052485	0.9632546639052485	0.9632546639052485	0.9632546639052485	0.9632546639052485	0.9632546639052485	0.9632546639052485	0.9632546639052485	0.9632546639052485	0.9632546639052485	0.9632546639052485	0.9632546639052485	0.9632546639052485	0.9632546639052485	0.9632546639052485	0.9632546639052485
0.703544381966878	0.6793211937915332	0.9375100976776098	0.9452624928682721	0.8858795218570857	1.0066522721478184	0.9760140484612035	1.0467034882852775	1.0498671550171168	1.0870466397946423	1.1135150498593978	1.0427316468431018	1.0104854453130228	1.167519797108319	0.9995023644728619	0.9771530622889515	1.0854417889280448	1.1622694452118678	1.148937962079176	1.1828861043676961	1.2268218359220433	1.0428033154972007	1.0995130577511971	0.9194279431557681	1.0077647893925126	1.1085850487563707	1.0310694510129421	1.1102092059718154	1.1810369994142238	1.0388644656605055	1.1147398630414511	1.0386037555780965	1.0859909661837421	1.1445494040270163	1.1152701851053792	1.1152701851053792	1.1152701851053792	1.1152701851053792	1.1152701851053792	1.1152701851053792	1.1152701851053792	1.1152701851053792	1.1152701851053792	1.1152701851053792	1.1152701851053792	1.1152701851053792	1.1152701851053792	1.1152701851053792	1.1152701851053792	1.1152701851053792
0.7430356804223905	0.5651069576945987	0.6492302703742101	0.7155481241311289	0.6549872029336637	0.6752826212632159	0.719921509911733	0.8688828997700357	0.7916997429483714	0.8131224548026122	1.0022439015150955	0.9919241195486531	0.9095541769200286	0.7540426366347014	1.0253467958464462	1.0194472132798933	1.177308361083257	1.2464995153706362	1.134333730676815	1.0528035527839148	1.014475554791979	1.3079753161299372	1.1267302151819227	1.1720181414460862	1.0255738831664292	1.0620103815987796	0.9870211815279315	1.108404259061577	1.0544528303323217	1.1166753881833957	1.2981422989016376	1.1601534665118367	1.1641178594334505	1.1621356629726436	1.1621356629726436	1.1621356629726436	1.1621356629726436	1.1621356629726436	1.1621356629726436	1.1621356629726436	1.1621356629726436	1.1621356629726436	1.1621356629726436	1.1621356629726436	1.1621356629726436	1.1621356629726436	1.1621356629726436	1.1621356629726436	1.1621356629726436	1.1621356629726436
0.8341640775483175	0.8508374587751917	0.6318084829637851	0.7250712136183317	0.9421578645015144	0.699927025721936	0.6178286581936978	0.808623228534542	0.7777478953866497	0.901696066705451	0.8220230357714254	1.0059380669810136	1.0686843111137636	0.8919792116745664	0.9899833137675228	0.8179514289624119	0.9019050959783532	0.7728620643201374	1.1458969482424504	0.9957159906004486	0.8096628891812697	0.9509590570194855	0.9690911287763135	0.8998273861425314	1.0672213787131652	1.0063937825878815	1.0336103780971755	0.9323518851304189	0.9925684199909649	0.977127277629182	0.8491196207443905	0.9131234491867862	0.9131234491867862	0.9131234491867862	0.9131234491867862	0.9131234491867862	0.9131234491867862	0.9131234491867862	0.9131234491867862	0.9131234491867862	0.9131234491867862	0.9131234491867862	0.9131234491867862	0.9131234491867862	0.9131234491867862	0.9131234491867862	0.9131234491867862	0.9131234491867862	0.9131234491867862	0.9131234491867862
0.42100733314226263	0.49653978019313916	0.5342331380405584	0.48494787440164316	0.49763999480598686	0.5874961129343914	0.5234187926050141	0.545909510903126	0.6703340592484119	0.5473088740320745	0.5841003430426696	0.701781971709106	0.6988179555446979	0.7268246826884194	0.7020763793663893	0.6431277453926676	0.7423383542759884	0.6873190284577603	0.6867846910718609	0.689983707142214	0.8429568986917771	0.7131401769946403	0.799559880063267	0.9084700403064975	0.8273500715108719	0.764933921001722	0.8681033256034135	1.071568496663712	0.9690132511737443	1.074310144863609	0.966403551907476	1.0203568483855425	1.0203568483855425	1.0203568483855425	1.0203568483855425	1.0203568483855425	1.0203568483855425	1.0203568483855425	1.0203568483855425	1.0203568483855425	1.0203568483855425	1.0203568483855425	1.0203568483855425	1.0203568483855425	1.0203568483855425	1.0203568483855425	1.0203568483855425	1.0203568483855425	1.0203568483855425	1.0203568483855425
0.8379285190000016	0.8636584784280239	0.921383864622623	0.9996739879713303	1.044344492515224	0.941651537561936	1.054100930197729	0.7198963447098473	1.056598026704812	0.9155352011137291	0.8768894168258285	1.0373038569763031	0.8846195103630955	0.9612960965790028	0.9813532183927971	1.203790187579739	0.8636228205731293	0.988547170193396	0.9602613427862787	1.2218644841730302	1.0570156111927032	0.7963738018544562	1.0490590328715466	0.9307182185700411	1.028169306425634	0.9902045108769213	0.9219784822931891	0.94597460441866	0.9743604745328637	1.073369936263278	0.9125575139721884	0.9929637251177332	0.9929637251177332	0.9929637251177332	0.9929637251177332	0.9929637251177332	0.9929637251177332	0.9929637251177332	0.9929637251177332	0.9929637251177332	0.9929637251177332	0.9929637251177332	0.9929637251177332	0.9929637251177332	0.9929637251177332	0.9929637251177332	0.9929637251177332	0.9929637251177332	0.9929637251177332	0.9929637251177332
0.9402573425173892	1.0928889173059273	0.9551469619151303	0.7020742540584615	0.8078020988743999	0.8397342749685244	0.8661069372747657	0.7961259889379262	0.8669519315070032	0.7968307679239262	1.009270861382377	0.9411963892950883	0.9377992243958901	0.7585953389073341	0.8670378893473175	0.8922445027115345	0.8885715411169984	0.7968835185350807	0.9119177484993013	0.9887748388099856	0.8131088465637963	1.0297595949317686	1.0442326164991496	0.8986709309285374	0.9652171894076825	0.8125227295770359	0.9271287126362201	0.9848613531467497	0.9700331365904905	1.0059425537465703	0.9493946708262005	0.9615164919505867	0.9554555813883936	0.9554555813883936	0.9554555813883936	0.9554555813883936	0.9554555813883936	0.9554555813883936	0.9554555813883936	0.9554555813883936	0.9554555813883936	0.9554555813883936	0.9554555813883936	0.9554555813883936	0.9554555813883936	0.9554555813883936	0.9554555813883936	0.9554555813883936	0.9554555813883936	0.9554555813883936
0.5622632902221005	0.5013126958619447	0.5507588361721399	0.6756383249712044	0.6687102326006601	0.6146270806446998	0.7107358913662519	0.7983797803771393	0.8731837399754049	0.7223027083794491	0.7651644528892426	0.8849769216315192	0.7699767708102702	0.8694248996586483	0.8230135092280663	1.0732790754326416	0.8035316738878372	0.9622735701309841	0.7951408773589578	0.8958968141497993	0.9514482433108817	0.9300966109631866	0.9100108305761679	0.907328260866832	0.7450756422058962	0.8018170007345654	0.8975612796854184	1.1081337628351102	1.0085832216937918	0.8787320599443136	0.9436576408190527	0.9436576408190527	0.9436576408190527	0.9436576408190527	0.9436576408190527	0.9436576408190527	0.9436576408190527	0.9436576408190527	0.9436576408190527	0.9436576408190527	0.9436576408190527	0.9436576408190527	0.9436576408190527	0.9436576408190527	0.9436576408190527	0.9436576408190527	0.9436576408190527	0.9436576408190527	0.9436576408190527	0.9436576408190527
0.791664581312662	0.6543375413511601	0.6485169557621034	0.8226689544862072	0.613664758904423	0.8743976627969655	0.7792587537099035	1.1001344599255167	1.0131526433310107	0.9154016624365333	0.9240339762021597	1.015529752162861	0.8717880130280065	1.022900371305071	0.8550555509840586	1.040428180396795	0.957062362859515	0.9634821701039423	0.8918772145309474	1.0181715939221452	0.9082108090192867	1.157083945293344	0.9715122874733311	1.0642981163833374	1.0642981163833374	1.0642981163833374	1.0642981163833374	1.0642981163833374	1.0642981163833374	1.0642981163833374	1.0642981163833374	1.0642981163833374	1.0642981163833374	1.0642981163833374	1.0642981163833374	1.0642981163833374	1.0642981163833374	1.0642981163833374	1.0642981163833374	1.0642981163833374	1.0642981163833374	1.0642981163833374	1.0642981163833374	1.0642981163833374	1.0642981163833374	1.0642981163833374	1.0642981163833374	1.0642981163833374	1.0642981163833374	1.0642981163833374
0.807137540364451	0.8428191001743393	0.896640977751549	0.8449278216816778	0.8826610292802471	0.9218910392849357	0.9598509445098733	0.741215715801014	0.9146912830844229	0.9838468440356768	0.7937571447223009	0.9243066046643087	0.9969037954349969	0.8340685263935393	0.8716227070629728	0.9110999747827448	0.9521335846922484	0.9306918324263578	0.8749546560000304	0.8865633577777363	0.9089761094847298	0.8697763294507768	1.0849034494976946	0.9773398894742356	0.9773398894742356	0.9773398894742356	0.9773398894742356	0.9773398894742356	0.9773398894742356	0.9773398894742356	0.9773398894742356	0.9773398894742356	0.9773398894742356	0.9773398894742356	0.9773398894742356	0.9773398894742356	0.9773398894742356	0.9773398894742356	0.9773398894742356	0.9773398894742356	0.9773398894742356	0.9773398894742356	0.9773398894742356	0.9773398894742356	0.9773398894742356	0.9773398894742356	0.9773398894742356	0.9773398894742356	0.9773398894742356	0.9773398894742356
0.9358756559009036	0.6419896862399962	0.7575130621739563	0.8449697486022066	0.8415638515200414	1.0793549937078362	0.6497830191782737	0.8177860837034895	0.7112030584744649	0.865357792662115	0.6672695895993016	0.7305840085588852	0.6326451521727453	0.8991302468087444	0.9246223846523056	0.9634001725946895	0.5895028001095776	0.9230612224231455	0.5896791663283993	0.8656342983292867	1.0463215997545832	0.7442993323653302	0.9838941357424771	1.036941755818251	0.8248670254107392	0.8772734381110585	0.7125038593084909	0.8307902363670278	0.7221021892372541	0.5677721726153558	0.6449371809263049	0.6449371809263049	0.6449371809263049	0.6449371809263049	0.6449371809263049	0.6449371809263049	0.6449371809263049	0.6449371809263049	0.6449371809263049	0.6449371809263049	0.6449371809263049	0.6449371809263049	0.6449371809263049	0.6449371809263049	0.6449371809263049	0.6449371809263049	0.6449371809263049	0.6449371809263049	0.6449371809263049	0.6449371809263049
1.039120049613948	0.816557206067352	0.8354788883015057	0.8153257979578794	0.8898448141621553	1.0091071552850766	1.1172353611138255	0.8540261255970658	0.9073846758237853	0.8055528329995479	0.7823136966323881	1.0090964449164883	0.7874406691621705	1.064439848832836	0.7914536463868125	0.7526244852766342	0.8714424504197891	0.7361249102045602	0.7339106740375367	0.9016231645405257	0.6499023213665057	0.9020871113630836	0.7545673991595072	0.7015639478990974	0.7516860276627699	0.7167340851070132	0.8978943469773852	0.8799654908071528	0.8817673570040887	0.791330269745514	0.9061655513817044	0.8250364355160508	0.8656009934488776	0.8656009934488776	0.8656009934488776	0.8656009934488776	0.8656009934488776	0.8656009934488776	0.8656009934488776	0.8656009934488776	0.8656009934488776	0.8656009934488776	0.8656009934488776	0.8656009934488776	0.8656009934488776	0.8656009934488776	0.8656009934488776	0.8656009934488776	0.8656009934488776	0.8656009934488776
0.8143099062287307	0.6858472043619478	0.8890235367602862	0.9591755888308411	0.5859707190956421	0.8905458557942101	0.7531211738303839	0.8493545002256159	0.9574145863400768	0.8001349659154059	0.8860781569244571	0.9376245161655019	0.9156216425232162	0.6915515743190934	0.8241300413443804	0.7000243586543599	0.9239576218561474	0.9780075581159979	0.8790731427405888	1.0442393824128156	0.9075416986352767	0.9128542359489688	0.893988925345128	0.9593889257252419	1.1394899220134653	0.8825371509629504	0.9797398681801729	1.0406046128961834	1.0671952697847198	0.7912762450741275	0.8255254100893554	0.9099477760165579	1.1483709006182732	0.9670738235567563	0.8707584921023974	0.918916157829577	0.918916157829577	0.918916157829577	0.918916157829577	0.918916157829577	0.918916157829577	0.918916157829577	0.918916157829577	0.918916157829577	0.918916157829577	0.918916157829577	0.918916157829577	0.918916157829577	0.918916157829577	0.918916157829577
0.6186679592857041	0.6924984666270374	0.765353823601532	0.6053348529924764	0.6879769939377748	0.6912979052154263	0.6877029396977139	0.6830768969990806	0.6625613928652289	0.6443224076235358	0.48834214651099944	0.6371160875921782	0.47556270595707656	0.7620359839586607	0.5968864885205007	0.6507543800981579	0.6822423273150731	0.7331990173001218	0.5561914450663787	0.6850899445542221	0.6438135482128867	0.6610353066305539	0.6025015958211459	0.5455788480112989	0.5983714395685367	0.6778136424311613	0.6694399884239336	0.6841887403618294	0.6768143643928815	0.6768143643928815	0.6768143643928815	0.6768143643928815	0.6768143643928815	0.6768143643928815	0.6768143643928815	0.6768143643928815	0.6768143643928815	0.6768143643928815	0.6768143643928815	0.6768143643928815	0.6768143643928815	0.6768143643928815	0.6768143643928815	0.6768143643928815	0.6768143643928815	0.6768143643928815	0.6768143643928815	0.6768143643928815	0.6768143643928815	0.6768143643928815
0.4541844190443098	0.4726073284455056	0.5383955352759908	0.4714652156253898	0.3900902079464662	0.4570652134881919	0.5679423873950703	0.5307312284939505	0.46423113817810757	0.6731105853605878	0.5232516191015293	0.5167676667938956	0.43280917657806056	0.49932514959355756	0.6609129601403021	0.744947964796892	0.48046439570240346	0.5348572971036561	0.5049226354878786	0.48041829825638904	0.6038698460989579	0.4607591990821673	0.8089983210685702	0.5847514797981	0.652043429617798	0.3475334182251525	0.5501095377122505	0.45934881335943395	0.5238166354392725	0.4915827243993532	0.4915827243993532	0.4915827243993532	0.4915827243993532	0.4915827243993532	0.4915827243993532	0.4915827243993532	0.4915827243993532	0.4915827243993532	0.4915827243993532	0.4915827243993532	0.4915827243993532	0.4915827243993532	0.4915827243993532	0.4915827243993532	0.4915827243993532	0.4915827243993532	0.4915827243993532	0.4915827243993532	0.4915827243993532	0.4915827243993532
0.5015732482689792	0.611487251573636	0.6951462811911583	0.7229675424973613	0.7548106927535576	0.7109425773538977	0.8812687592546362	0.8192647369032433	0.8051274778515272	0.746611437825696	0.9891794178007843	0.8348335538127971	0.8643112716761019	0.8418124776040418	0.9228695687955762	0.875216687525683	0.7989260122216204	0.7719175799943724	0.9853741227827649	0.967408503269436	0.9166531922670466	0.9259285078259656	0.7771393780596508	0.7721712893708871	0.8637341749082885	0.8450973962527368	0.8544157855805127	0.8544157855805127	0.8544157855805127	0.8544157855805127	0.8544157855805127	0.8544157855805127	0.8544157855805127	0.8544157855805127	0.8544157855805127	0.8544157855805127	0.8544157855805127	0.8544157855805127	0.8544157855805127	0.8544157855805127	0.8544157855805127	0.8544157855805127	0.8544157855805127	0.8544157855805127	0.8544157855805127	0.8544157855805127	0.8544157855805127	0.8544157855805127	0.8544157855805127	0.8544157855805127
0.688576760884144	0.7558913928155595	0.7868600879235097	0.7857417471664288	0.7507670343944872	0.7078420964382633	0.8128017690961513	0.8162271797312145	0.7880304224699854	0.7521346527383185	0.8612548022852792	0.7138207417637763	0.8072410363325778	0.850299268657135	0.8415468669555168	0.8027312890130659	0.7339110523811586	0.8056317226422063	0.7697480638585684	0.79536779472771	0.8522709944877505	0.88190930634681	0.8670901504172801	0.8670901504172801	0.8670901504172801	0.8670901504172801	0.8670901504172801	0.8670901504172801	0.8670901504172801	0.8670901504172801	0.8670901504172801	0.8670901504172801	0.8670901504172801	0.8670901504172801	0.8670901504172801	0.8670901504172801	0.8670901504172801	0.8670901504172801	0.8670901504172801	0.8670901504172801	0.8670901504172801	0.8670901504172801	0.8670901504172801	0.8670901504172801	0.8670901504172801	0.8670901504172801	0.8670901504172801	0.8670901504172801	0.8670901504172801	0.8670901504172801
0.6613941175588842	0.7337628799259927	0.708629075399462	0.6830195781934059	0.886774852789516	0.7140564727971157	0.8394101451745357	0.8232915722449974	0.8336932260366936	0.7014232605564052	0.7458738920689236	0.7798614214286304	0.7494075096010715	0.7557429713863961	0.7606896228271149	0.6943838844163349	0.7507661204642099	0.733739493790059	0.7495749368180457	0.6389878328721124	0.6858887974119535	0.61200277695532	0.7705675699014879	0.7551686281128714	0.829933774469196	0.6300969788633973	0.7065576761383905	0.668327327500894	0.668327327500894	0.668327327500894	0.668327327500894	0.668327327500894	0.668327327500894	0.668327327500894	0.668327327500894	0.668327327500894	0.668327327500894	0.668327327500894	0.668327327500894	0.668327327500894	0.668327327500894	0.668327327500894	0.668327327500894	0.668327327500894	0.668327327500894	0.668327327500894	0.668327327500894	0.668327327500894	0.668327327500894	0.668327327500894
0.7389734444599189	1.1553780351150997	0.851156519929705	0.8593327317349363	0.9026784448565974	0.8183875372606026	1.0221437015127819	0.805536159816696	0.8489663028923445	0.907115816953049	1.0438748367443331	0.9403248927244937	0.7640944990615257	0.8098270419709975	0.9474957574812671	0.8172495529697585	0.8794708860217497	1.0160826862860375	1.0289885401265089	0.7444912515620006	1.0759528489672907	0.961488498568438	1.0518918488025732	0.8955760273268417	1.0961686475316672	0.7961465227927605	0.9568679905871668	0.9612102391027854	0.6853146802953888	0.8232624596990871	0.8232624596990871	0.8232624596990871	0.8232624596990871	0.8232624596990871	0.8232624596990871	0.8232624596990871	0.8232624596990871	0.8232624596990871	0.8232624596990871	0.8232624596990871	0.8232624596990871	0.8232624596990871	0.8232624596990871	0.8232624596990871	0.8232624596990871	0.8232624596990871	0.8232624596990871	0.8232624596990871	0.8232624596990871	0.8232624596990871
0.8162292006626596	0.9666032125892936	0.7478772830374995	0.8187478490802788	0.8630086145269843	0.8778531037621262	0.9801661288870713	0.7841153620076503	0.7613594929393186	0.8770616496183253	1.044891852339282	0.8878623250740024	1.0621027172915407	1.0162667264117204	0.8478897684370434	1.0495100330022602	1.0572867518023854	1.088926690733634	0.9854321027974572	0.8841953981204065	0.8695982873638041	1.0979440498732742	1.021807261001476	1.1055731333021648	0.8233146915748393	0.9217733678098762	0.8917412934007433	0.9728453164153936	1.0234094917898222	1.0725352579684417	0.89349300190681	0.9315621203579141	0.9200557737746244	1.0211643900384877	0.9856891022068837	0.9679789898107571	0.8908099909615582	0.8925666989087762	0.8916883449351671	0.8916883449351671	0.8916883449351671	0.8916883449351671	0.8916883449351671	0.8916883449351671	0.8916883449351671	0.8916883449351671	0.8916883449351671	0.8916883449351671	0.8916883449351671	0.8916883449351671
0.034123748478267824	0.03296776995540019	0.07800244344223624	0.07779816267028135	0.10960234235612104	0.023495593334426943	0.03908256553161708	0.046202211172870024	0.025226618742735546	0.05133922398822286	0.028370277117541476	0.018626840097445512	0.059212548909300784	0.09759254075538833	0.13824900851566888	0.07434245458260962	0.05555256081261425	0.1002537444800223	0.020579405029078606	0.05807637414621497	0.07450550814870267	0.07338314568825896	0.08785503412174032	0.07704829574879343	0.05363947077317089	0.017879090973412195	0.06319410059935783	0.0971315251294682	0.04179447336663801	0.018626840097445512	0.09945452468599526	0.0002042806300125381	0.0	0.07813600165623319	0.05642213675819146	0.030185103934894042	0.1172438832429178	0.027483075162532872	0.12836863537325585	0.11662969204899677	0.07573189794997674	0.03228049586345817	0.05400619690671746	0.05400619690671746	0.05400619690671746	0.05400619690671746	0.05400619690671746	0.05400619690671746	0.05400619690671746	0.05400619690671746
0.7566005712522609	0.6659214101942609	0.6782988408683089	0.7594400480356677	0.7726112501676561	0.8030410187182349	0.8216250034781915	0.8046438382463086	0.838841668317476	0.8710724815638043	0.9200405469436846	0.8455503784171545	0.889520653222261	0.9017001155918924	0.9343408227182047	1.0260975827474217	0.9757259800576451	1.030971001279801	0.8987388968387888	1.0367700892615794	0.9642820891100417	1.0590059688239741	1.0464344246466655	0.8979091477116687	0.909477393888752	0.9628114168527404	0.969509818511263	1.0711431509869367	1.0203264847490998	1.0203264847490998	1.0203264847490998	1.0203264847490998	1.0203264847490998	1.0203264847490998	1.0203264847490998	1.0203264847490998	1.0203264847490998	1.0203264847490998	1.0203264847490998	1.0203264847490998	1.0203264847490998	1.0203264847490998	1.0203264847490998	1.0203264847490998	1.0203264847490998	1.0203264847490998	1.0203264847490998	1.0203264847490998	1.0203264847490998	1.0203264847490998
0.9312797071639648	0.9630372031908886	0.9211993475830833	0.9438570881909591	0.8334854241200369	0.8721018687994175	0.9731888081745322	0.9144305238641263	0.8658508345251885	0.8284580049778636	0.92399776864353	0.9718585203258415	1.0509555923946747	0.9622660628769475	0.9257489196227338	0.8847309882625535	1.028570582270463	0.8395405769182507	0.908598146442551	0.9952695986539597	0.8647478068050064	0.8637185027380333	1.094901805148368	0.801136073663987	0.8403818902213022	0.8207589819426447	0.8207589819426447	0.8207589819426447	0.8207589819426447	0.8207589819426447	0.8207589819426447	0.8207589819426447	0.8207589819426447	0.8207589819426447	0.8207589819426447	0.8207589819426447	0.8207589819426447	0.8207589819426447	0.8207589819426447	0.8207589819426447	0.8207589819426447	0.8207589819426447	0.8207589819426447	0.8207589819426447	0.8207589819426447	0.8207589819426447	0.8207589819426447	0.8207589819426447	0.8207589819426447	0.8207589819426447
0.841727984496373	0.793194415969461	0.9804015744068044	0.971239036004164	1.0138718258168762	0.9041820738398118	0.8887372542860555	0.9544352112442034	0.9463547905742099	0.9735233400595827	0.8969531280254439	0.914328060862134	0.9820107158733764	0.9622277047184324	1.0006858588458483	0.9668168630090889	1.0329750423847783	1.0127406634750076	0.8224452632232786	0.9375392360903838	0.9688519244603807	0.9531955802753823	0.9531955802753823	0.9531955802753823	0.9531955802753823	0.9531955802753823	0.9531955802753823	0.9531955802753823	0.9531955802753823	0.9531955802753823	0.9531955802753823	0.9531955802753823	0.9531955802753823	0.9531955802753823	0.9531955802753823	0.9531955802753823	0.9531955802753823	0.9531955802753823	0.9531955802753823	0.9531955802753823	0.9531955802753823	0.9531955802753823	0.9531955802753823	0.9531955802753823	0.9531955802753823	0.9531955802753823	0.9531955802753823	0.9531955802753823	0.9531955802753823	0.9531955802753823
0.7355367785901379	0.7906795584934976	0.7101677946145849	0.7689988075026633	0.8898417926987214	0.7825610251076579	0.7121194030201442	0.782376332646171	0.7124436709052134	0.901076609547132	0.8504844952520456	0.8169048104574099	0.7159866810152427	0.7911392961333086	0.6638782087715444	0.7764350726873204	0.776583572723816	0.8261120770798405	0.7739880096123558	0.8106191533634295	0.9909822993151609	0.8637079939681258	0.8622938858104268	0.8630009398892764	0.8630009398892764	0.8630009398892764	0.8630009398892764	0.8630009398892764	0.8630009398892764	0.8630009398892764	0.8630009398892764	0.8630009398892764	0.8630009398892764	0.8630009398892764	0.8630009398892764	0.8630009398892764	0.8630009398892764	0.8630009398892764	0.8630009398892764	0.8630009398892764	0.8630009398892764	0.8630009398892764	0.8630009398892764	0.8630009398892764	0.8630009398892764	0.8630009398892764	0.8630009398892764	0.8630009398892764	0.8630009398892764	0.8630009398892764
0.5962492034949085	0.6361856922982386	0.5558760390723022	0.4906201086929985	0.5840912398592714	0.7371879439176321	0.593145400617256	0.6165116325134599	0.6254525855537525	0.7900189550159565	0.6803929555479891	0.7622607904773049	0.7766791509932016	0.8469727008660155	1.0162284418165144	0.863787716867417	0.49222474684154666	0.48627777636273567	0.5646212634704288	0.35937962412424507	0.4498950109302619	0.40463731752725346	0.40463731752725346	0.40463731752725346	0.40463731752725346	0.40463731752725346	0.40463731752725346	0.40463731752725346	0.40463731752725346	0.40463731752725346	0.40463731752725346	0.40463731752725346	0.40463731752725346	0.40463731752725346	0.40463731752725346	0.40463731752725346	0.40463731752725346	0.40463731752725346	0.40463731752725346	0.40463731752725346	0.40463731752725346	0.40463731752725346	0.40463731752725346	0.40463731752725346	0.40463731752725346	0.40463731752725346	0.40463731752725346	0.40463731752725346	0.40463731752725346	0.40463731752725346
1.1696395447362355	1.0424703208903667	0.9683576909515729	1.0846208701826667	0.9759510712712237	0.9394852765619593	0.7769267289252046	1.0332532627926014	0.9951453503667531	0.894715573089956	0.9761259178835625	0.8256639452355323	0.9359564252498668	1.0044727127269	0.9439499308478162	1.0522605575713937	1.0295441170063053	1.0361620893027075	1.046471998509635	0.9268672233956751	0.8737835372299411	1.0167376364015908	0.997315382086184	1.0445901580220267	0.9399299958377176	0.9922600769298722	0.9922600769298722	0.9922600769298722	0.9922600769298722	0.9922600769298722	0.9922600769298722	0.9922600769298722	0.9922600769298722	0.9922600769298722	0.9922600769298722	0.9922600769298722	0.9922600769298722	0.9922600769298722	0.9922600769298722	0.9922600769298722	0.9922600769298722	0.9922600769298722	0.9922600769298722	0.9922600769298722	0.9922600769298722	0.9922600769298722	0.9922600769298722	0.9922600769298722	0.9922600769298722	0.9922600769298722
0.8912308483882904	0.7945836595634527	0.7894020509051983	0.7786611806903827	0.7798125567361609	0.9057518297396121	0.837820172551235	0.9392864052843495	0.8809869782647083	0.8245488555060574	0.8713088236283117	0.8992205111767005	0.8677014580254313	0.9630898420557131	0.8333267690967147	0.8540516264526214	0.8844065955537338	0.9284819319606559	1.061717414547899	0.883818180506842	0.9727677975273706	0.9727677975273706	0.9727677975273706	0.9727677975273706	0.9727677975273706	0.9727677975273706	0.9727677975273706	0.9727677975273706	0.9727677975273706	0.9727677975273706	0.9727677975273706	0.9727677975273706	0.9727677975273706	0.9727677975273706	0.9727677975273706	0.9727677975273706	0.9727677975273706	0.9727677975273706	0.9727677975273706	0.9727677975273706	0.9727677975273706	0.9727677975273706	0.9727677975273706	0.9727677975273706	0.9727677975273706	0.9727677975273706	0.9727677975273706	0.9727677975273706	0.9727677975273706	0.9727677975273706
0.5999548624264458	0.5834091002263145	0.6811315985323033	0.6196859840633776	0.5886045678663989	0.6703998663985087	0.6525961044769257	0.7216116043499743	0.4783473162680007	0.5705957860790171	0.5549255363499179	0.5662648469804679	0.6058124256522145	0.7609432855931406	0.891211790421578	0.8346742929382154	0.6748445502859293	0.7695309473850311	0.7939926687533285	0.5779167115269167	0.6350438843850691	0.7448533071206191	0.6899485957528441	0.6899485957528441	0.6899485957528441	0.6899485957528441	0.6899485957528441	0.6899485957528441	0.6899485957528441	0.6899485957528441	0.6899485957528441	0.6899485957528441	0.6899485957528441	0.6899485957528441	0.6899485957528441	0.6899485957528441	0.6899485957528441	0.6899485957528441	0.6899485957528441	0.6899485957528441	0.6899485957528441	0.6899485957528441	0.6899485957528441	0.6899485957528441	0.6899485957528441	0.6899485957528441	0.6899485957528441	0.6899485957528441	0.6899485957528441	0.6899485957528441
0.925052699953809	0.8201793770628333	0.8236382140441411	0.907025405646402	0.8198476198100725	0.8792235799225268	0.9067884997954929	0.8792696625834401	0.8402804371707991	0.808677831597346	0.9586966918662604	0.8899494546744617	0.9990969168899547	0.8339388577912528	0.9001690152296079	0.8904275478321809	0.8747154434395612	0.910052971878093	1.0016312561221998	0.864349563411743	0.9329904097669715	0.9329904097669715	0.9329904097669715	0.9329904097669715	0.9329904097669715	0.9329904097669715	0.9329904097669715	0.9329904097669715	0.9329904097669715	0.9329904097669715	0.9329904097669715	0.9329904097669715	0.9329904097669715	0.9329904097669715	0.9329904097669715	0.9329904097669715	0.9329904097669715	0.9329904097669715	0.9329904097669715	0.9329904097669715	0.9329904097669715	0.9329904097669715	0.9329904097669715	0.9329904097669715	0.9329904097669715	0.9329904097669715	0.9329904097669715	0.9329904097669715	0.9329904097669715	0.9329904097669715
0.627137512321931	0.4721633168574007	0.6426504941315064	0.4961016815803891	0.6499655001331651	0.6612989271779574	0.7615050756907608	0.8101376894143997	0.8475679325056401	0.7562226944009223	0.7379781594402665	0.8179123188803098	0.8213366347668688	0.7543406001228801	0.790917817433104	0.7336420387217042	0.5704894930344472	0.6106772289006672	0.7868234330451669	0.6091292775007306	0.7472496844422069	0.7760765183951139	0.7122837532040686	0.8032186158714432	0.6674148526312684	0.5508485967474054	0.818515764242164	0.6559887488607482	0.7098403904322111	0.7600906067695996	0.6432849021426852	0.6189921387855283	0.8091962847821341	0.9252160374403593	0.8412510927942428	0.883233565117301	0.883233565117301	0.883233565117301	0.883233565117301	0.883233565117301	0.883233565117301	0.883233565117301	0.883233565117301	0.883233565117301	0.883233565117301	0.883233565117301	0.883233565117301	0.883233565117301	0.883233565117301	0.883233565117301
0.8271926840401462	0.8423243087905178	0.7150471936351432	0.8227929483081835	0.9213983197273415	0.8613128604935524	0.8675556318098231	0.8581674751752738	1.0248877332793214	0.9527549414904528	0.8498060528043229	0.8730891549943961	0.8421317425371543	0.8063764105104767	0.8672309725892136	0.8914084994906661	0.8793197360399398	0.8793197360399398	0.8793197360399398	0.8793197360399398	0.8793197360399398	0.8793197360399398	0.8793197360399398	0.8793197360399398	0.8793197360399398	0.8793197360399398	0.8793197360399398	0.8793197360399398	0.8793197360399398	0.8793197360399398	0.8793197360399398	0.8793197360399398	0.8793197360399398	0.8793197360399398	0.8793197360399398	0.8793197360399398	0.8793197360399398	0.8793197360399398	0.8793197360399398	0.8793197360399398	0.8793197360399398	0.8793197360399398	0.8793197360399398	0.8793197360399398	0.8793197360399398	0.8793197360399398	0.8793197360399398	0.8793197360399398	0.8793197360399398	0.8793197360399398
0.8133789849074755	0.9484437614690768	0.7702444844970168	0.8445143488805298	0.7726606021253969	0.8007871493379447	0.76283253779048	0.772867539958848	0.7255152768252459	0.7634882885635302	0.8259368581786322	0.7149467733250977	0.7976587517886949	0.7086382948105975	0.6943277911586659	0.8405456909445755	0.6572047206667203	0.7776426961159889	0.8110298361795963	0.8609942892999609	0.7907625508050288	0.7832273313710674	0.9127960970701532	0.8684775724902462	0.8906368347801996	0.8906368347801996	0.8906368347801996	0.8906368347801996	0.8906368347801996	0.8906368347801996	0.8906368347801996	0.8906368347801996	0.8906368347801996	0.8906368347801996	0.8906368347801996	0.8906368347801996	0.8906368347801996	0.8906368347801996	0.8906368347801996	0.8906368347801996	0.8906368347801996	0.8906368347801996	0.8906368347801996	0.8906368347801996	0.8906368347801996	0.8906368347801996	0.8906368347801996	0.8906368347801996	0.8906368347801996	0.8906368347801996
0.747820412825289	0.9021372657296807	1.1916590788607668	1.124306677653598	0.938394929909298	1.0200532261475288	1.0460538965849933	0.8605326375070407	0.8239348833875854	1.1528509447365154	1.1633127467369129	0.8112926404674211	1.0273395090268522	1.0444365653780157	0.8748723343892267	1.09165468059058	0.8580867158402816	0.7032827048453458	0.7806847103428136	0.7806847103428136	0.7806847103428136	0.7806847103428136	0.7806847103428136	0.7806847103428136	0.7806847103428136	0.7806847103428136	0.7806847103428136	0.7806847103428136	0.7806847103428136	0.7806847103428136	0.7806847103428136	0.7806847103428136	0.7806847103428136	0.7806847103428136	0.7806847103428136	0.7806847103428136	0.7806847103428136	0.7806847103428136	0.7806847103428136	0.7806847103428136	0.7806847103428136	0.7806847103428136	0.7806847103428136	0.7806847103428136	0.7806847103428136	0.7806847103428136	0.7806847103428136	0.7806847103428136	0.7806847103428136	0.7806847103428136
0.7388299319604964	0.6975962238796345	0.6404165075375102	0.7806736424832625	0.717745252169065	0.6966622577689485	0.663855067041928	0.7060802285031654	0.8074147762539239	0.8651807833613573	0.6306795986064266	0.7105355681716296	0.7356633133033506	0.7925369721168445	0.8211672338169317	0.7029825707922017	0.7665587918980241	0.7437229161988377	0.7714822910895579	0.8072261191169326	0.6799941690506996	0.7436101440838162	0.7436101440838162	0.7436101440838162	0.7436101440838162	0.7436101440838162	0.7436101440838162	0.7436101440838162	0.7436101440838162	0.7436101440838162	0.7436101440838162	0.7436101440838162	0.7436101440838162	0.7436101440838162	0.7436101440838162	0.7436101440838162	0.7436101440838162	0.7436101440838162	0.7436101440838162	0.7436101440838162	0.7436101440838162	0.7436101440838162	0.7436101440838162	0.7436101440838162	0.7436101440838162	0.7436101440838162	0.7436101440838162	0.7436101440838162	0.7436101440838162	0.7436101440838162
0.8234011361913502	0.8203400777306171	0.7372952250712733	0.7895281754765	0.7436918984972891	0.8102313094937602	0.8063420229281599	0.7521530568541209	0.7325645572327059	0.7664732008835086	0.7495188790581071	0.7495188790581071	0.7495188790581071	0.7495188790581071	0.7495188790581071	0.7495188790581071	0.7495188790581071	0.7495188790581071	0.7495188790581071	0.7495188790581071	0.7495188790581071	0.7495188790581071	0.7495188790581071	0.7495188790581071	0.7495188790581071	0.7495188790581071	0.7495188790581071	0.7495188790581071	0.7495188790581071	0.7495188790581071	0.7495188790581071	0.7495188790581071	0.7495188790581071	0.7495188790581071	0.7495188790581071	0.7495188790581071	0.7495188790581071	0.7495188790581071	0.7495188790581071	0.7495188790581071	0.7495188790581071	0.7495188790581071	0.7495188790581071	0.7495188790581071	0.7495188790581071	0.7495188790581071	0.7495188790581071	0.7495188790581071	0.7495188790581071	0.7495188790581071
0.6391774331428653	0.5862673805395145	0.7715944985827627	0.6019065220640113	0.5343881185987428	0.5361782282274105	0.7969327457362203	0.5854483278597019	0.9099081585746003	0.8080907378648264	0.6597276261292381	0.7292697004073639	0.6442577579557069	0.6558484634712612	0.659944906340795	0.6368846551078368	0.7403223797236845	0.6910484399707201	0.7156854098472022	0.7156854098472022	0.7156854098472022	0.7156854098472022	0.7156854098472022	0.7156854098472022	0.7156854098472022	0.7156854098472022	0.7156854098472022	0.7156854098472022	0.7156854098472022	0.7156854098472022	0.7156854098472022	0.7156854098472022	0.7156854098472022	0.7156854098472022	0.7156854098472022	0.7156854098472022	0.7156854098472022	0.7156854098472022	0.7156854098472022	0.7156854098472022	0.7156854098472022	0.7156854098472022	0.7156854098472022	0.7156854098472022	0.7156854098472022	0.7156854098472022	0.7156854098472022	0.7156854098472022	0.7156854098472022	0.7156854098472022
0.658081828818596	0.6078733384974531	0.6090694116171199	0.8111202994195575	0.6794147140566311	0.6739210758117298	0.7774726123832247	0.6692181047377076	0.8759432053973376	0.8484415110464548	0.6588373566974172	0.8719523370310064	0.7114727538982624	0.8269727258586966	0.7490420146920748	0.7534294639414058	1.1618483205893033	0.8122265369639431	0.7538269171041704	0.7540798499330635	0.8222415974061569	0.9100315355404558	0.8920464709613659	1.016573813056374	1.135473045159913	0.7172982558978173	0.7572924004063893	0.7923447296997027	0.9882290176095759	0.8446652775953113	0.9450129967283234	0.8948391371618174	0.8948391371618174	0.8948391371618174	0.8948391371618174	0.8948391371618174	0.8948391371618174	0.8948391371618174	0.8948391371618174	0.8948391371618174	0.8948391371618174	0.8948391371618174	0.8948391371618174	0.8948391371618174	0.8948391371618174	0.8948391371618174	0.8948391371618174	0.8948391371618174	0.8948391371618174	0.8948391371618174
0.6747673952809619	0.7276290353558581	0.44246538225421167	0.5356089834220781	0.5823928763401114	0.6124861142756746	0.7022475044020668	0.5504066046249159	0.9818336155575687	0.6591646008197265	0.6488658023556786	0.6254109463618847	0.5276130384472029	0.6848578863844719	0.5068178439583951	0.6465756480940417	0.5989194219323629	0.7056443948336469	0.5749292383798671	0.5458476746822634	0.7960872749376938	0.582039672839468	0.4483057419451311	0.5218353103019292	0.48507052612353013	0.48507052612353013	0.48507052612353013	0.48507052612353013	0.48507052612353013	0.48507052612353013	0.48507052612353013	0.48507052612353013	0.48507052612353013	0.48507052612353013	0.48507052612353013	0.48507052612353013	0.48507052612353013	0.48507052612353013	0.48507052612353013	0.48507052612353013	0.48507052612353013	0.48507052612353013	0.48507052612353013	0.48507052612353013	0.48507052612353013	0.48507052612353013	0.48507052612353013	0.48507052612353013	0.48507052612353013	0.48507052612353013
0.9324968813402621	0.8912472216029345	0.9074326644266176	0.9183786868089094	0.9850317583060427	0.8620324810598434	0.9465929474163318	0.7920865152841959	0.8825815820345925	0.739397965840976	0.7340908460277547	0.7367444059343653	0.7367444059343653	0.7367444059343653	0.7367444059343653	0.7367444059343653	0.7367444059343653	0.7367444059343653	0.7367444059343653	0.7367444059343653	0.7367444059343653	0.7367444059343653	0.7367444059343653	0.7367444059343653	0.7367444059343653	0.7367444059343653	0.7367444059343653	0.7367444059343653	0.7367444059343653	0.7367444059343653	0.7367444059343653	0.7367444059343653	0.7367444059343653	0.7367444059343653	0.7367444059343653	0.7367444059343653	0.7367444059343653	0.7367444059343653	0.7367444059343653	0.7367444059343653	0.7367444059343653	0.7367444059343653	0.7367444059343653	0.7367444059343653	0.7367444059343653	0.7367444059343653	0.7367444059343653	0.7367444059343653	0.7367444059343653	0.7367444059343653
0.7154663614737978	0.6977464669978587	0.8449638385290646	0.7067480617872248	0.7739270861870396	0.696520377886506	0.5633841139190263	0.659442928229543	0.8110627534571085	0.565258858673376	0.9201771923015529	0.7076459377388128	0.7687935221787628	0.7272638233635161	0.8210307464521219	0.8882971521273976	0.9038543145581033	0.7426592074695024	0.8232567610138029	0.8232567610138029	0.8232567610138029	0.8232567610138029	0.8232567610138029	0.8232567610138029	0.8232567610138029	0.8232567610138029	0.8232567610138029	0.8232567610138029	0.8232567610138029	0.8232567610138029	0.8232567610138029	0.8232567610138029	0.8232567610138029	0.8232567610138029	0.8232567610138029	0.8232567610138029	0.8232567610138029	0.8232567610138029	0.8232567610138029	0.8232567610138029	0.8232567610138029	0.8232567610138029	0.8232567610138029	0.8232567610138029	0.8232567610138029	0.8232567610138029	0.8232567610138029	0.8232567610138029	0.8232567610138029	0.8232567610138029
0.6702155525729834	0.5858543268487043	0.5336136475253641	0.8035656823760616	0.5343902666555406	0.4756819849788904	0.6452149754286396	0.5212005032713497	0.556309794733459	0.5614575734245808	0.528951447002914	0.5752277433806716	0.43265055445847506	0.5536983699615783	0.5776410141879982	0.5656696920747882	0.5656696920747882	0.5656696920747882	0.5656696920747882	0.5656696920747882	0.5656696920747882	0.5656696920747882	0.5656696920747882	0.5656696920747882	0.5656696920747882	0.5656696920747882	0.5656696920747882	0.5656696920747882	0.5656696920747882	0.5656696920747882	0.5656696920747882	0.5656696920747882	0.5656696920747882	0.5656696920747882	0.5656696920747882	0.5656696920747882	0.5656696920747882	0.5656696920747882	0.5656696920747882	0.5656696920747882	0.5656696920747882	0.5656696920747882	0.5656696920747882	0.5656696920747882	0.5656696920747882	0.5656696920747882	0.5656696920747882	0.5656696920747882	0.5656696920747882	0.5656696920747882
0.4124093762618746	0.37841223463601803	0.31851721209850353	0.3576533341190995	0.44399441757596103	0.5053620849212482	0.4128945673249901	0.3170842908006686	0.5198398701131782	0.32224998882583816	0.5271556528871902	0.3325342611311747	0.4589577403778402	0.46820029973493194	0.40331778822262215	0.34442968310667166	0.4650721924853829	0.6325183006959829	0.5118835211280718	0.33724503460263927	0.6512965481249092	0.5704317413893714	0.26800665207610713	0.47398225831201685	0.4238496882555176	0.6514631979850847	0.5870511743793041	0.6237242600963705	0.6053877172378374	0.6053877172378374	0.6053877172378374	0.6053877172378374	0.6053877172378374	0.6053877172378374	0.6053877172378374	0.6053877172378374	0.6053877172378374	0.6053877172378374	0.6053877172378374	0.6053877172378374	0.6053877172378374	0.6053877172378374	0.6053877172378374	0.6053877172378374	0.6053877172378374	0.6053877172378374	0.6053877172378374	0.6053877172378374	0.6053877172378374	0.6053877172378374
0.7735058923167734	0.6322605969101227	0.7058070299628239	0.7259592862082728	0.8526940985432193	0.6942320833568502	0.7599946099869271	0.770487825772618	0.6799951661661494	0.739997948184209	0.8600656617171771	0.689704008249802	0.7765582207626865	0.6907217774625827	0.7785065580240195	0.7546140241309636	0.7942421681312091	0.6934498310196784	0.8271941323491889	0.9053441707292177	0.8989561925049555	0.8039649781199075	0.7923881220087337	0.7981765500643208	0.7981765500643208	0.7981765500643208	0.7981765500643208	0.7981765500643208	0.7981765500643208	0.7981765500643208	0.7981765500643208	0.7981765500643208	0.7981765500643208	0.7981765500643208	0.7981765500643208	0.7981765500643208	0.7981765500643208	0.7981765500643208	0.7981765500643208	0.7981765500643208	0.7981765500643208	0.7981765500643208	0.7981765500643208	0.7981765500643208	0.7981765500643208	0.7981765500643208	0.7981765500643208	0.7981765500643208	0.7981765500643208	0.7981765500643208
0.801921605231758	0.8944918527715527	0.884574646013509	0.7343973253373935	0.79804295232173	0.7621345892192568	0.7498985193626118	0.680363939602366	0.6122103661420383	0.84496515771594	0.7184708150785084	0.7697736323971223	0.7567001912171938	0.6806248905883288	0.714973364585343	0.8991297630736158	0.7791281121361041	0.79494292149287	0.871337423828819	0.7268285960597002	0.6943280387259839	0.710578317392842	0.710578317392842	0.710578317392842	0.710578317392842	0.710578317392842	0.710578317392842	0.710578317392842	0.710578317392842	0.710578317392842	0.710578317392842	0.710578317392842	0.710578317392842	0.710578317392842	0.710578317392842	0.710578317392842	0.710578317392842	0.710578317392842	0.710578317392842	0.710578317392842	0.710578317392842	0.710578317392842	0.710578317392842	0.710578317392842	0.710578317392842	0.710578317392842	0.710578317392842	0.710578317392842	0.710578317392842	0.710578317392842
0.7735317985202752	0.7917034165212268	0.8345204261489311	0.6542852371475144	0.9422230324720322	0.7377564028325443	0.7252160950362869	0.6533167218107044	0.8121680955527709	0.743817031416051	0.718638450780155	0.6590071832867309	0.7379353827055717	0.751945454209406	0.7283552811302701	0.6183385911099035	0.8086629929005443	0.7791607226005576	0.793911857750551	0.793911857750551	0.793911857750551	0.793911857750551	0.793911857750551	0.793911857750551	0.793911857750551	0.793911857750551	0.793911857750551	0.793911857750551	0.793911857750551	0.793911857750551	0.793911857750551	0.793911857750551	0.793911857750551	0.793911857750551	0.793911857750551	0.793911857750551	0.793911857750551	0.793911857750551	0.793911857750551	0.793911857750551	0.793911857750551	0.793911857750551	0.793911857750551	0.793911857750551	0.793911857750551	0.793911857750551	0.793911857750551	0.793911857750551	0.793911857750551	0.793911857750551
0.7817622006172196	0.7189680858811455	0.7147887334924776	0.6973351143665786	0.7601148884951653	0.8460308466838327	0.7705380489427549	0.7950373049315097	0.9096006820726593	0.8153944275156662	0.7535793745503994	0.8553959631635478	0.8473852859805249	0.8739430511082922	0.8639598323222819	0.9190988071886934	0.855184461140572	0.9654228413997824	0.8674503247841749	1.0537703231860518	0.9606103239851135	0.9606103239851135	0.9606103239851135	0.9606103239851135	0.9606103239851135	0.9606103239851135	0.9606103239851135	0.9606103239851135	0.9606103239851135	0.9606103239851135	0.9606103239851135	0.9606103239851135	0.9606103239851135	0.9606103239851135	0.9606103239851135	0.9606103239851135	0.9606103239851135	0.9606103239851135	0.9606103239851135	0.9606103239851135	0.9606103239851135	0.9606103239851135	0.9606103239851135	0.9606103239851135	0.9606103239851135	0.9606103239851135	0.9606103239851135	0.9606103239851135	0.9606103239851135	0.9606103239851135
0.14112466534923762	0.1834306330146536	0.17361200730339024	0.2852491678631982	0.24135017121357183	0.1701639526810948	0.5044228078601106	0.3397430655961309	0.32704644484985135	0.38468848131552486	0.3886816082792241	0.5133132942106664	0.765046825041978	0.6778909447596231	0.5559960732435529	0.7465276993795839	0.9847452570361676	0.7797785490083171	0.7854693134482055	0.9263018048372782	0.8518283365174957	0.941022680752033	1.1569445498572302	1.139737657506511	1.330973131344421	0.9861313792099252	0.9987383056560548	1.0766538343850953	0.8679607504910973	1.3941753918892281	1.0477738983985285	1.2540364191908684	1.1357457651742622	1.229378498769868	1.3691896891520015	0.8881924882221495	1.286018469895299	1.3093068777146508	1.2032573694517272	1.1437598541712855	1.1136424362165003	1.1287011451938929	1.1287011451938929	1.1287011451938929	1.1287011451938929	1.1287011451938929	1.1287011451938929	1.1287011451938929	1.1287011451938929	1.1287011451938929
0.06532646892311188	0.22106311179354668	0.01823613186688917	0.17040911633725644	0.2593769091043119	0.0912326814325411	0.23930287139558545	0.14982941063130623	0.08063817962043703	0.40572116185977064	0.3833795903475141	0.3715784375768925	0.13877188730205292	0.45209763480498555	0.754287555104306	1.100576908741525	0.5188162169425579	0.7813039077923333	1.055355453734644	1.07369919893019	1.1584555051519425	1.0801643314452924	0.9111106939273134	1.2459755194920652	1.4991663587653643	0.7736801248315424	0.6061108331943625	1.012807286151213	0.6817676581448802	0.6592678915052026	1.016262890808507	0.8975417620628728	0.8003596891405806	0.8903599873100777	1.0201789335495224	0.9495743486067231	1.0908800304302964	1.176940495555543	0.9228621100567582	0.8513961170213529	1.0922244513336827	0.6512185238815201	0.729636700769404	0.8749471857309098	1.0265170141114512	0.813498268813427	0.9200076414624391	0.9200076414624391	0.9200076414624391	0.9200076414624391
0.7084245977209475	0.846966120163313	1.0300087575260235	0.9991808941078215	1.1697589627480376	0.9894064857475869	1.1311944221774999	1.1678578149715675	1.1669557511433852	1.2127507577567425	1.0177808912712802	1.1701430570147549	1.0604614666068513	1.1062034757536576	1.147560514923328	1.2416054416685482	0.9468737519865372	1.110005391839037	1.1988480895514335	1.0840401093409213	1.130211671658266	1.1752155411243517	1.0242302837908535	1.0888053379807283	0.9965382872177247	1.1056767554255624	1.227321910266014	1.0497000130952885	1.1806206572672033	1.199880110818527	1.1476590938664228	1.1200584228788089	1.0318174320496583	1.1889716245022202	1.2642550857651242	1.0696734274602522	1.2423212482782044	1.2303824620226411	1.282308954555916	1.3581666314249803	1.2065083161712549	1.2823374737981175	1.2823374737981175	1.2823374737981175	1.2823374737981175	1.2823374737981175	1.2823374737981175	1.2823374737981175	1.2823374737981175	1.2823374737981175
0.6257130951893195	0.6186695163804214	0.6141151714144965	0.7013884720010972	0.7272556980127288	0.6776931893893383	0.7639803864649013	0.7112799403924391	0.6590788578497225	1.0193240261958425	0.8118509474381406	0.8296294895683398	0.812962372218435	0.8958668341984599	0.7771529905344865	0.7266194641949119	0.9162382644580314	0.8956913719359857	0.8528412937919685	0.9292627570424591	0.7803113344247165	0.8471162036619804	0.7988295443226975	0.9646991330508471	0.7984263541536974	0.8087782758157658	0.9658303190187211	0.889495695905697	0.8514115115344845	0.8386010498575215	0.9130078519441521	0.9350538375950481	0.9442635651927934	0.9270008011144011	0.8533374837626646	0.8554182217460857	0.8924195622105796	0.8852791538575095	1.2022384335163578	1.0369593002797919	0.9609241379171283	0.8674486329494452	0.832152298987312	1.0333028358821326	0.9269551969736678	0.8836964001258459	0.9053257985497569	0.9053257985497569	0.9053257985497569	0.9053257985497569
0.9475998157390946	0.8644116296288678	0.7055525374275384	0.9518414356994112	0.9456352608299274	0.9832674105149224	0.8918951790100444	0.7672114227359884	0.9097242336405095	1.0812216128744463	0.9742807125098857	0.915618519355222	1.0587611258841843	1.1615818893081258	1.1167980680789265	1.1208334727310973	0.9790333757396374	1.2452766728748337	0.9418297765434209	0.9691039518024791	1.1748886590578624	0.9944952279440025	1.116594968996431	0.8590376446231239	0.9150931793239261	0.979697742235331	0.9572915465193523	1.0011388012911777	1.2236396134567415	0.8455375203075379	1.179519034687382	1.262006835378272	1.017930448235128	0.7979001285351229	0.9966725700436209	0.9835033461010484	1.2864224487038298	1.23683378599481	1.29974974597809	1.1642180081000855	1.010654507775963	1.2304344636032118	0.7897799173521086	1.0101071904776602	1.0101071904776602	1.0101071904776602	1.0101071904776602	1.0101071904776602	1.0101071904776602	1.0101071904776602
0.9107944389442982	1.133485780237653	0.894082306802864	0.8287467680499506	0.7514814260313415	0.8438014546817979	0.7530351349241315	0.7274962204800826	1.0835382329260086	0.7822057184320885	0.9041507768200819	0.8589417697151542	0.881546273267618	0.881546273267618	0.881546273267618	0.881546273267618	0.881546273267618	0.881546273267618	0.881546273267618	0.881546273267618	0.881546273267618	0.881546273267618	0.881546273267618	0.881546273267618	0.881546273267618	0.881546273267618	0.881546273267618	0.881546273267618	0.881546273267618	0.881546273267618	0.881546273267618	0.881546273267618	0.881546273267618	0.881546273267618	0.881546273267618	0.881546273267618	0.881546273267618	0.881546273267618	0.881546273267618	0.881546273267618	0.881546273267618	0.881546273267618	0.881546273267618	0.881546273267618	0.881546273267618	0.881546273267618	0.881546273267618	0.881546273267618	0.881546273267618	0.881546273267618
0.8707524538252907	0.9238052550042699	0.9102877016882941	0.846089060060613	0.6806465082514711	0.7277329708372847	0.7070598272846378	0.7769464148547558	0.9073438283986631	0.8320455339979438	0.9730884792260686	0.7818608718506983	0.7870424179879438	0.9086243558235997	0.8700095938684208	0.7056691036803261	0.7437501461684656	0.7993887692259182	0.676086211676777	0.7252623258880274	0.7772964527111437	0.7591592342840424	0.8806170112569025	0.8253598385541401	0.8392055990951374	0.7559594589713646	1.097296210845809	0.8911065404928612	0.8341841438304388	0.6825665273922323	1.0894111400487256	0.8233888717661622	0.9322082094304908	1.0539762455698454	0.8718315309818981	0.8759638073806315	0.709952934090209	0.9284400478586821	0.8700712938456219	0.8927535040391648	0.9269030602470619	0.9098282821431134	0.9098282821431134	0.9098282821431134	0.9098282821431134	0.9098282821431134	0.9098282821431134	0.9098282821431134	0.9098282821431134	0.9098282821431134
0.9017566260045519	0.9589746617867533	0.8808029240978171	1.0075172824554541	0.9976903199293162	1.0290689167580716	0.9799248911617151	0.9075464366074069	0.9269015322954803	0.9834804111558839	0.8895953760189114	0.9386481026117888	1.029752759891438	0.8929213104903424	1.0380779668110853	1.0331398888485754	1.0116155748219318	1.1461994893034937	1.1747069819812517	1.090218777992515	1.0224706361202363	1.007380610925379	1.1367290220805075	1.121249595016234	1.2255891247292963	0.9850269679898417	1.1255700444081045	1.12274712547414	1.119360781781069	1.2687672192156958	1.2456062427651549	0.9913027010255404	1.201004233985265	1.0653290468133882	1.313992928487999	1.1955014324763074	1.1670859536250908	1.1137870256392222	1.0603825839954755	1.1078829383900817	1.1404890400259518	1.128240231157802	1.0157662077564884	1.0741143697954751	0.9916681974392489	1.032891283617362	1.032891283617362	1.032891283617362	1.032891283617362	1.032891283617362
0.3105059350508271	0.032135547174169075	0.14349489792982917	0.45545207521586295	0.28311211063429104	0.3428338277619165	0.015075268006297115	0.14349489792982917	0.0	0.3428338277619165	0.001895499708794139	0.0	0.23344624926688123	0.14317659813692132	0.18615916153458437	0.17017555996274467	0.4468188619187631	0.0	0.13804001278857558	0.14349489792982917	0.16014736585201259	0.014756968213389265	0.0	0.2821715103042205	0.5325419614730119	0.14317659813692132	0.0	0.31912534467767967	0.28698979585965834	0.27191452785336123	0.1903874133173875	0.39974412783991375	0.19932851397337295	0.1434948979298292	1.0933979751888585	0.436290145488177	0.22956856404151388	0.0	0.08955677899231353	0.1113593507556601	0.46230194117074874	0.496346506272554	0.26992951669178644	0.20091612974797365	0.41310611482870774	0.30701112228834065	0.30701112228834065	0.30701112228834065	0.30701112228834065	0.30701112228834065
0.6987421299119339	0.7395443412405884	0.9113575558205084	0.7936631093795173	0.7594087820513089	0.5783996521442438	0.6062555121207684	0.6381104746635557	0.7804881062958186	0.6031069217713521	0.6227057843198254	0.653330468655401	0.3897700044476179	0.7155317578783127	0.5672110152064798	0.6885587926901284	0.8101431584879613	0.7084627795799676	0.7544390691031825	0.6731693700902259	0.7355412369464294	0.9897662067571369	0.7162893676269545	1.0140525874355462	0.9511037652710715	1.0321905034890873	0.7319584300045303	0.8559787332848408	0.9785903450733823	0.7032013640816736	0.8015868439069405	0.726865338823221	0.7032175985718802	0.7559227497821143	0.8418965271776082	0.9161087806163113	0.7900702479462017	0.8072926678538626	0.8455690451651736	0.8712325082535138	0.7321191348853667	0.6787285358117692	0.9611819055824615	0.8199552206971154	0.8199552206971154	0.8199552206971154	0.8199552206971154	0.8199552206971154	0.8199552206971154	0.8199552206971154
0.7951259852362139	1.0210621469067356	0.8942330965439698	0.9469565722121055	1.178039070721932	1.362129813730512	1.2098323763206256	1.1977269808739512	1.269655413917787	1.1057892974223527	1.1952627831582563	1.2929244132791522	1.3295906161542832	1.1363714356078622	1.3284148756741208	1.2261245002838193	1.314140206824613	1.1458684452715975	1.2289183625507552	1.2073532760595784	1.0726040750161956	1.4305073860213424	1.2376504823356278	1.1941212024218495	1.1963827072194053	1.2678045651033416	1.1011552265929152	1.290977780628974	1.448915228726352	1.3213192535874392	1.027471594883438	1.1612491673071452	1.4550267412100197	1.384008104816844	1.3317523444839012	1.1608566763344663	1.159113223587276	1.213108542171362	1.2202331333175997	1.1596179254631094	1.1899255293903546	1.1899255293903546	1.1899255293903546	1.1899255293903546	1.1899255293903546	1.1899255293903546	1.1899255293903546	1.1899255293903546	1.1899255293903546	1.1899255293903546
0.8931673031213506	1.0182153494449833	0.8673595217941173	0.8102919640426187	1.2274650823673368	0.7542222284741735	0.7148087798816188	0.705555194441221	0.8539846950143168	0.711281641149545	0.8560804453483071	1.0093854954378232	1.0012316986315741	0.8254550142671871	0.7775461800277401	1.0030295519076915	0.9445034591946495	1.100065834590716	1.139468915183918	1.184082959242562	1.1725253402387181	1.0907298625082564	1.1125258471263695	0.9014455667892648	1.302432391951696	0.959082245625679	1.1367597154660236	0.8415729835735966	1.0097758572307627	1.2550461029147444	0.8696901206602158	0.9402736584340725	1.0165342684011875	1.1929643310273643	1.2022029947239965	1.2955191011688287	1.1997308458042535	1.0204248416239374	1.2402395811062388	1.0184057970453468	1.209623432792288	1.1140146149188173	1.1140146149188173	1.1140146149188173	1.1140146149188173	1.1140146149188173	1.1140146149188173	1.1140146149188173	1.1140146149188173	1.1140146149188173
0.6048871603804923	0.6727511352225959	0.7053337783838393	0.7354491910134645	0.6774055687773524	0.8075257004148322	0.6906681609404783	0.7431414252043161	0.7101314737025128	0.6784961333163655	0.8317502484088007	0.7897039488237626	0.6713898524391031	0.9173012949322656	0.9105116230508947	0.998924348545043	1.1173309706006982	0.7903988772298929	0.9519547750124056	0.936242351896744	1.0216853000661432	0.7995406701439325	1.1084495102536465	0.6876953269674851	0.9102148032522926	0.8515512347012587	1.0846163474443353	0.928783875639222	1.012824899901254	0.9119532488520866	1.0754053763075966	0.9731089318624175	1.063025861425787	1.09459249967383	0.9541018479393915	1.1412493840745284	1.1527264179448877	1.019276144950884	1.1758957698863666	1.1798131997713914	0.9870686190918633	1.0989334523628564	0.9127565712318896	1.0451581724427979	0.9226232222475278	1.054562241433524	0.9790122733429534	0.9555142729458472	0.9543776864510554	1.0019529634722621
0.004320299345042076	0.3762135259733699	0.6312031288375602	0.5725754436752111	0.5969239586544056	0.6183346399768767	0.31657321609332545	0.6579211899176907	0.19452511770303701	0.6864484312672777	0.6462202998900792	0.9981346547629267	0.3424955019720442	0.9694556156830825	0.5497687359197873	0.9322311037173674	0.7864652883491136	1.1267288383651688	0.8457091338698506	1.1337111288443893	0.6244589347234065	1.0090511386648395	1.6444861093092027	1.6738873554887281	0.7728834211700789	0.8866821866680018	1.7407581660790188	1.0337386895416023	0.8577370891532425	1.0161463634972365	1.6156057344918597	0.7464144926060444	0.4609803473444339	1.1264499023476904	0.8365503336240091	0.884275536436551	1.0596674140953581	0.6060200921057486	1.0335024083367788	0.4989723679969688	1.1236091024031565	0.8787577436289967	1.5431443928628554	0.9037890931792153	1.3914227750702897	1.454634297239565	0.5026089438403826	0.946338405907382	0.843403863040665	1.1231293672334934
0.7149423147742784	0.5960454604364485	0.9094185294782495	1.0501795148188902	0.9166510232779017	1.0625483022126037	1.1366697865189355	1.1486001836539654	1.1615899671270355	1.382096897041472	1.1446697549458484	1.384821212912188	1.4758607122651526	1.3850657549736072	1.2456875756024535	1.2766959085127616	1.1102584696884277	1.1277771102806655	1.0307018075777241	1.1900183380387328	1.1140557914902143	1.5995439945401972	1.2391505921068162	1.127446329676269	1.3849118375721783	1.2694352689212516	1.4405165368087183	1.2540662612893358	1.3353061926849759	1.480393144919847	1.4144174182038913	1.421629352015903	1.3737916804459465	1.4078799705423526	1.2115888230776577	1.1585380626130324	1.4854069974704072	1.4047592133264564	1.100848243105886	1.1863945173498311	1.3306068286725035	1.5620156317013552	1.291003011700327	1.1993218430805035	1.3529312201174044	1.3046942090650866	1.2474678817986096	0.9773996576025586	1.282453416782352	1.1613856936408502
0.8365185906983913	0.7404810753044031	0.6877914334435795	0.9268905991130213	0.8045430953270172	0.7721220501513794	0.7901228289819031	0.9358379992204418	0.6830935376814794	0.7759216926187965	0.8114689796528859	0.8610062295523035	0.8985986278025964	0.885317295602441	0.8107511662610134	0.849003804731007	0.9165318399901413	0.8255674185075838	0.9099584609583576	0.7883671031421591	0.8419389766619185	0.8083423232865732	0.8990775811412415	0.9999547379898678	0.940274970826047	0.9286747939984047	0.9222633261586899	0.9307291386606715	0.9193637981056003	0.9551994483945292	0.8787837474702395	0.7612015518799705	0.8696807251470211	0.9615128755993538	0.8412275664983562	0.8207232067250184	0.7634366360897082	0.8125584827764906	0.7976402597555259	0.7685044701497881	0.858619934748983	0.8803860648258032	0.8396614772675595	0.9238802884775505	0.9322674155421634	0.7845278878538264	0.875857855063522	0.8808180416722657	0.9437430500385906	1.0310022268862522
0.8443618726962856	0.8573188390476613	0.8549127053079867	1.0261742493895871	0.8509729510537617	1.033870974902847	1.1263578628984656	0.9912613549884017	0.9684866875726624	1.1359689606466032	1.0353748014827457	1.012398518096447	1.1186134604046376	0.9909237772927839	1.2750862575445958	1.3206191048472262	1.1355507036522898	1.2842804761784903	1.3686604468906343	1.3119811168026478	1.3974018384464295	1.4001689974066156	1.4454503495660003	1.3299520647327416	1.463706307300944	1.1265354421801386	1.232435908160207	1.3539288731593742	1.5127866116530013	1.1894107223783696	1.3793586969154141	1.6010702814906415	1.286533767904163	1.4838995405887212	1.4450542848288273	1.2847050999265237	1.4997146469097566	1.5166602115651708	1.3984453062509519	1.4103836653320765	1.3838663341744364	1.7331646837626078	1.6531814024512732	1.4136311631276306	1.435526302169315	1.3072855247341548	1.428258528683305	1.3460470829551763	1.392562531945898	1.5031509007043549
0.7808988795388406	0.9016538142547812	0.5454431184346686	0.7145251479356476	0.6702544218837854	0.7066974683904838	0.7294530500618833	0.7534891485337146	0.8044928184488981	0.7501790464201693	0.6663053612754931	0.6961871182919377	0.8656300477281853	0.6778125645785864	0.7482803616085187	0.5860640399412694	0.7508225157643982	0.7878760682327596	0.7889040808560002	0.7772952423010228	0.721238036842939	0.732396733093743	0.6843925718915301	0.8099407831717058	0.8742759758371301	0.8301877173061533	0.7610529463484884	0.601448255277989	0.7691340924976534	0.6988420750193944	0.7255578509739007	0.8398321024685375	0.8089780896382059	0.8010404193436984	0.8641766004379322	0.7467534568172878	0.6980050231971716	0.6529421127197633	0.8978798958328889	0.7455209682387363	0.7872887727894436	0.8528925597036118	0.833900653084198	0.8433966063939049	0.8433966063939049	0.8433966063939049	0.8433966063939049	0.8433966063939049	0.8433966063939049	0.8433966063939049
0.9175804190532223	0.8150780374831553	0.830812798584735	0.8200338493625919	0.6476383921886242	0.9188837665045488	0.7306713155179965	0.7254852540884926	0.9226368837244117	0.6561183117437551	0.6545679442423612	0.6553431279930582	0.6553431279930582	0.6553431279930582	0.6553431279930582	0.6553431279930582	0.6553431279930582	0.6553431279930582	0.6553431279930582	0.6553431279930582	0.6553431279930582	0.6553431279930582	0.6553431279930582	0.6553431279930582	0.6553431279930582	0.6553431279930582	0.6553431279930582	0.6553431279930582	0.6553431279930582	0.6553431279930582	0.6553431279930582	0.6553431279930582	0.6553431279930582	0.6553431279930582	0.6553431279930582	0.6553431279930582	0.6553431279930582	0.6553431279930582	0.6553431279930582	0.6553431279930582	0.6553431279930582	0.6553431279930582	0.6553431279930582	0.6553431279930582	0.6553431279930582	0.6553431279930582	0.6553431279930582	0.6553431279930582	0.6553431279930582	0.6553431279930582
0.9596875048084645	0.8805599843575275	1.0118132498056747	1.0801121407038743	0.9747273815494693	0.779136695183551	0.8769320383665101	0.8769320383665101	0.8769320383665101	0.8769320383665101	0.8769320383665101	0.8769320383665101	0.8769320383665101	0.8769320383665101	0.8769320383665101	0.8769320383665101	0.8769320383665101	0.8769320383665101	0.8769320383665101	0.8769320383665101	0.8769320383665101	0.8769320383665101	0.8769320383665101	0.8769320383665101	0.8769320383665101	0.8769320383665101	0.8769320383665101	0.8769320383665101	0.8769320383665101	0.8769320383665101	0.8769320383665101	0.8769320383665101	0.8769320383665101	0.8769320383665101	0.8769320383665101	0.8769320383665101	0.8769320383665101	0.8769320383665101	0.8769320383665101	0.8769320383665101	0.8769320383665101	0.8769320383665101	0.8769320383665101	0.8769320383665101	0.8769320383665101	0.8769320383665101	0.8769320383665101	0.8769320383665101	0.8769320383665101	0.8769320383665101
0.6883301076805105	0.7728434905967664	1.3019290425468018	1.5795146018832753	1.6785845363409457	2.022121515808409	1.3698173773229394	1.7019270912785112	1.5129271387371914	1.1056760249244801	1.6804411265766759	1.1267959507817051	1.519964488890574	1.4771601481223493	1.6370479379395857	1.6891043473776854	1.414422584362311	1.2030909895213182	0.6565929414388776	1.7114503119374957	1.409936278330581	1.136378714145251	1.2556093883254154	1.3119613370612833	1.7084005771297122	1.0662307670157076	0.8166428139716408	1.053431722320993	1.084355432423415	0.7994186422874174	1.3182257152125216	1.3400760942810679	1.1081816577111177	1.2250381945678848	0.5398962677691109	1.3038756631173853	0.9218859654432482	0.9218859654432482	0.9218859654432482	0.9218859654432482	0.9218859654432482	0.9218859654432482	0.9218859654432482	0.9218859654432482	0.9218859654432482	0.9218859654432482	0.9218859654432482	0.9218859654432482	0.9218859654432482	0.9218859654432482
0.8870140277381716	0.9739322140080618	0.9743745449178697	1.1123575096935707	0.9960300187550516	1.0943650998628789	1.19811690088783	1.2265630760400907	1.169728347788981	1.0714059725566731	1.168013803931591	1.1817633499102305	0.9845686860194929	0.9207644609927902	1.1599878133222412	1.0299343240665464	1.0760035889935162	1.0687449469925348	0.9735575123152003	1.0428260302673487	1.1756678378574306	1.0919603762737369	1.0134923739838255	1.0101626420054914	0.9213902597820087	0.9723916116178427	0.9287563575220856	0.9505739845699642	0.9505739845699642	0.9505739845699642	0.9505739845699642	0.9505739845699642	0.9505739845699642	0.9505739845699642	0.9505739845699642	0.9505739845699642	0.9505739845699642	0.9505739845699642	0.9505739845699642	0.9505739845699642	0.9505739845699642	0.9505739845699642	0.9505739845699642	0.9505739845699642	0.9505739845699642	0.9505739845699642	0.9505739845699642	0.9505739845699642	0.9505739845699642	0.9505739845699642
0.9830651913610946	1.0300613932879519	0.9233920586755833	1.0228496872051125	0.9137435293791447	0.9639239645318538	0.9596524636733085	1.0256494302326733	0.9482022630202551	1.1116006412701271	0.870022670239071	1.0844821640141444	0.8173244574259919	0.6844158809845236	0.5567093955677753	0.825088814207695	0.7961148986426871	0.765751313452817	0.8818945897465333	0.7401327704005852	0.8110136800735592	0.8110136800735592	0.8110136800735592	0.8110136800735592	0.8110136800735592	0.8110136800735592	0.8110136800735592	0.8110136800735592	0.8110136800735592	0.8110136800735592	0.8110136800735592	0.8110136800735592	0.8110136800735592	0.8110136800735592	0.8110136800735592	0.8110136800735592	0.8110136800735592	0.8110136800735592	0.8110136800735592	0.8110136800735592	0.8110136800735592	0.8110136800735592	0.8110136800735592	0.8110136800735592	0.8110136800735592	0.8110136800735592	0.8110136800735592	0.8110136800735592	0.8110136800735592	0.8110136800735592
0.7281521345785504	0.6947784063225668	0.7810321036333199	0.8054659277278013	0.7524600778764383	0.9326837405214018	0.671096747833614	0.7257409890501474	0.7956132856857915	0.9498668806314392	0.9348156761976878	1.0538112646602298	1.0389881040396165	1.0063145686487303	0.8697802520487599	0.9219221856237687	0.8475729000615849	0.9867235638961133	0.8777133874867284	0.8284784339337917	0.8502748910485897	0.7433779030678898	1.0329931779076877	0.9692328019155895	0.8380399919702738	0.9801247529365066	1.1008541766180997	1.20334191068003	0.8073188168485231	0.9448417628386878	0.9372806341688957	1.1263093308124654	1.0550269572401847	0.9343587402412382	1.2190365831706562	1.0178349505798263	1.0712218301988032	1.0445283903893148	1.0445283903893148	1.0445283903893148	1.0445283903893148	1.0445283903893148	1.0445283903893148	1.0445283903893148	1.0445283903893148	1.0445283903893148	1.0445283903893148	1.0445283903893148	1.0445283903893148	1.0445283903893148
0.7925204510603207	0.8091651302215779	0.6854811649127117	0.8682633962439188	0.7698875081227309	0.7220114550019382	0.7148648678321062	0.6008007101360001	0.686379098005955	0.7587729383094908	0.7399151925874927	0.9115032628125759	0.6991260577027624	0.7684402233894307	0.7613931410938768	0.7218596616355489	0.8355290190592914	0.7252822099732013	1.0038872691535408	0.9572602412638118	0.9423759714652495	0.8657971131683831	0.6846684246937171	0.7352855912027574	0.8317688577916583	0.9439249807608036	0.8754450188882672	0.8555718250506612	0.8080495684558995	1.01957230103359	0.7652237444139244	0.7223776210683381	0.7438006827411312	0.7438006827411312	0.7438006827411312	0.7438006827411312	0.7438006827411312	0.7438006827411312	0.7438006827411312	0.7438006827411312	0.7438006827411312	0.7438006827411312	0.7438006827411312	0.7438006827411312	0.7438006827411312	0.7438006827411312	0.7438006827411312	0.7438006827411312	0.7438006827411312	0.7438006827411312
0.6576601626399781	0.35427164303450426	1.0946769867873427	0.5293319694146433	0.7713081660445116	0.9954473653233668	0.7493312311478162	1.1256169538452079	1.4271001984464102	1.165937420332405	1.0702832434226746	0.9513199866924885	1.1226402988771915	0.8636599374084497	1.2803332459109682	1.5162496513170896	1.3586494499327875	0.9215097406517776	1.3332586484218953	0.9225265544865189	0.6725081623377515	0.9899470546136395	0.7638304011858267	1.0588248797264548	0.8321518697543984	1.1170960821922513	1.1604203159020254	1.4467437566495014	1.175049820132279	1.2266641855806204	1.1901041544693727	1.4135899827053757	1.0066844604876493	1.1973688042708013	1.1020266323792254	1.1020266323792254	1.1020266323792254	1.1020266323792254	1.1020266323792254	1.1020266323792254	1.1020266323792254	1.1020266323792254	1.1020266323792254	1.1020266323792254	1.1020266323792254	1.1020266323792254	1.1020266323792254	1.1020266323792254	1.1020266323792254	1.1020266323792254
0.6339753844397353	0.8250495212930622	1.0524740530665517	0.8188819117287219	0.9347852890596678	0.8172381973180846	0.7512325354364378	0.961167906664796	0.9606181870469307	1.0713663974834557	0.9175109167107692	0.8419097689500917	1.0413822397526569	0.7834529058968167	0.8891335117822919	0.9876944843312739	0.8269323558382841	0.89950084953076	1.0422070568856003	0.8087236202953295	1.1314596458691728	0.9585781686829807	1.0450189072760767	1.0450189072760767	1.0450189072760767	1.0450189072760767	1.0450189072760767	1.0450189072760767	1.0450189072760767	1.0450189072760767	1.0450189072760767	1.0450189072760767	1.0450189072760767	1.0450189072760767	1.0450189072760767	1.0450189072760767	1.0450189072760767	1.0450189072760767	1.0450189072760767	1.0450189072760767	1.0450189072760767	1.0450189072760767	1.0450189072760767	1.0450189072760767	1.0450189072760767	1.0450189072760767	1.0450189072760767	1.0450189072760767	1.0450189072760767	1.0450189072760767
0.2963804111697358	0.12738862045477858	0.3029883151487436	0.5353470003641171	0.5927213694893619	0.7353179987195118	0.7116035093009038	0.8750029245896771	0.788728667651826	1.0318937884785662	0.8817876305158865	1.5445108648192187	0.9520344555172261	0.6648282764076191	0.9211435233761931	1.0326909766111754	0.691832602617392	1.1444104888502005	0.7489208202315029	1.0257269107032536	0.606871380357259	0.831511494048571	0.7959057707522151	0.9290613007769393	0.748006308998652	0.8135667856484933	0.48409427320307585	0.8290813444486775	1.3407644202242988	0.8728219671806986	0.9707436590509688	0.7748209964313868	1.5181842806295323	0.6897634141192759	1.1328961250027982	1.09633241050684	1.4081462472222892	1.1977768896598662	1.127306751014189	1.0024835229528235	0.6669498613254697	0.8347166921391468	0.8347166921391468	0.8347166921391468	0.8347166921391468	0.8347166921391468	0.8347166921391468	0.8347166921391468	0.8347166921391468	0.8347166921391468
0.7671802986822954	0.6085011808590389	0.8233281040215952	0.8612986646115854	0.7739408358870042	0.8523930427807448	0.9029582391904762	0.7044193394662053	0.7174807169430424	1.062872543470494	0.7562266241550031	0.6893726968008886	0.6223416647901617	0.6955894442883094	1.1327904380848095	0.8383919170356793	0.7564555535559222	0.6489989538492684	0.677592309315263	0.9201349047168722	0.8076737515642854	0.757181366494121	0.9257859930908854	0.675106897736128	0.5814703301925875	0.6282886139643578	0.6282886139643578	0.6282886139643578	0.6282886139643578	0.6282886139643578	0.6282886139643578	0.6282886139643578	0.6282886139643578	0.6282886139643578	0.6282886139643578	0.6282886139643578	0.6282886139643578	0.6282886139643578	0.6282886139643578	0.6282886139643578	0.6282886139643578	0.6282886139643578	0.6282886139643578	0.6282886139643578	0.6282886139643578	0.6282886139643578	0.6282886139643578	0.6282886139643578	0.6282886139643578	0.6282886139643578
1.065086807569949	0.9825799646439604	0.9482600809598516	0.8442530295848891	1.1671694645275124	1.4474781015234275	0.895599155589914	0.9399861222936117	1.5278710622294835	1.061082532979268	1.280805315461409	1.0819447740221317	1.0839572733199967	0.9346344105307699	1.5082654592590048	1.3050041451358636	1.190155826933979	1.3027479572601506	1.039024024412673	1.1820211292499043	1.1556500956367752	1.198892676841567	1.278907744143505	1.2031682465444253	1.1938855453210984	0.919262784464832	1.41824547958643	1.0601282347448386	1.4017573904278624	1.3074948032112976	1.35462609681958	1.35462609681958	1.35462609681958	1.35462609681958	1.35462609681958	1.35462609681958	1.35462609681958	1.35462609681958	1.35462609681958	1.35462609681958	1.35462609681958	1.35462609681958	1.35462609681958	1.35462609681958	1.35462609681958	1.35462609681958	1.35462609681958	1.35462609681958	1.35462609681958	1.35462609681958
0.8317464465564361	0.9937565635300505	0.9004219509758127	1.1067291162192179	1.2763657628036083	0.9721274198167306	1.0157600774357451	1.0814014161324093	1.1542455734322155	1.1636413338266907	0.8412513461961806	1.0743724586867733	0.9532991870221696	1.1896865204884421	0.9629224071204943	1.119848090976355	1.1907942187632357	1.0710469267851388	1.1309205727741871	1.1309205727741871	1.1309205727741871	1.1309205727741871	1.1309205727741871	1.1309205727741871	1.1309205727741871	1.1309205727741871	1.1309205727741871	1.1309205727741871	1.1309205727741871	1.1309205727741871	1.1309205727741871	1.1309205727741871	1.1309205727741871	1.1309205727741871	1.1309205727741871	1.1309205727741871	1.1309205727741871	1.1309205727741871	1.1309205727741871	1.1309205727741871	1.1309205727741871	1.1309205727741871	1.1309205727741871	1.1309205727741871	1.1309205727741871	1.1309205727741871	1.1309205727741871	1.1309205727741871	1.1309205727741871	1.1309205727741871
0.9702905901208169	1.0457282603832867	0.9920952609006097	0.7996961125976515	0.7626953080084984	1.153648513086751	0.825236426963866	0.9686951368679106	0.9246911382633212	0.8478155097115573	0.7724456395879847	0.9172708874254476	1.0456932460570376	1.0498939758695784	0.8546474037352169	1.1876620043784014	1.0559637974583218	0.7851355183636196	1.1697720834354308	0.8813381937176857	0.8612276322684541	0.7713409499984559	0.8226894681813646	0.7656114632571878	0.868337964831777	0.9941794516210186	0.7000944307718143	0.9704577537740551	0.8971008855235421	0.9337793196487986	0.9337793196487986	0.9337793196487986	0.9337793196487986	0.9337793196487986	0.9337793196487986	0.9337793196487986	0.9337793196487986	0.9337793196487986	0.9337793196487986	0.9337793196487986	0.9337793196487986	0.9337793196487986	0.9337793196487986	0.9337793196487986	0.9337793196487986	0.9337793196487986	0.9337793196487986	0.9337793196487986	0.9337793196487986	0.9337793196487986
0.7184896535696369	1.0542587999843471	0.9670239964309773	1.2969899055769467	1.336833631357305	1.5258168938387004	1.6442989650056523	1.596462163805518	1.4649358953155749	1.458423486118571	1.1751165649368989	1.3822652268465752	1.1258875817447986	1.704894096071037	1.3884280482214177	1.629664154864445	1.3879439668004736	1.4130976387283758	1.3054628620122244	1.2152805963393443	1.1089529041387691	1.3154187098787493	1.2121858070087592	1.2121858070087592	1.2121858070087592	1.2121858070087592	1.2121858070087592	1.2121858070087592	1.2121858070087592	1.2121858070087592	1.2121858070087592	1.2121858070087592	1.2121858070087592	1.2121858070087592	1.2121858070087592	1.2121858070087592	1.2121858070087592	1.2121858070087592	1.2121858070087592	1.2121858070087592	1.2121858070087592	1.2121858070087592	1.2121858070087592	1.2121858070087592	1.2121858070087592	1.2121858070087592	1.2121858070087592	1.2121858070087592	1.2121858070087592	1.2121858070087592
0.8567547381848903	0.8388221785873279	1.0643839637392323	0.9224539231311918	0.8604997157046609	0.9158916495657924	0.8889984741298534	0.9356926395900508	0.9703552404872954	1.057405799859981	0.8946450923319892	0.9541883105731098	0.8346477842209903	1.0572526781676441	0.985768985053461	0.973596658289047	0.8216716416567248	0.8212504071153114	0.7513133204425675	0.8858706985299751	0.9367825967046064	0.940792641311188	0.7334472547693769	0.9566896352094608	0.7003808504948692	0.7318940286097784	0.7161374395523237	0.7161374395523237	0.7161374395523237	0.7161374395523237	0.7161374395523237	0.7161374395523237	0.7161374395523237	0.7161374395523237	0.7161374395523237	0.7161374395523237	0.7161374395523237	0.7161374395523237	0.7161374395523237	0.7161374395523237	0.7161374395523237	0.7161374395523237	0.7161374395523237	0.7161374395523237	0.7161374395523237	0.7161374395523237	0.7161374395523237	0.7161374395523237	0.7161374395523237	0.7161374395523237
0.9703630143192182	0.727691421772964	0.787013566016931	1.0402214483863843	1.0056534824683923	1.1595660352146504	1.2576036550046699	1.08285141362207	0.9601431008897318	1.2007434609224041	1.101731287482392	1.1971120259789256	1.058752656389911	1.3403184043058554	1.140591426453685	1.49616746825103	1.1711362338252527	1.0532956752684082	1.2549668765737803	1.3318311401932121	1.0517589782386803	1.0944161785941826	1.2001207761313144	1.031189293270745	1.11565503470103	1.11565503470103	1.11565503470103	1.11565503470103	1.11565503470103	1.11565503470103	1.11565503470103	1.11565503470103	1.11565503470103	1.11565503470103	1.11565503470103	1.11565503470103	1.11565503470103	1.11565503470103	1.11565503470103	1.11565503470103	1.11565503470103	1.11565503470103	1.11565503470103	1.11565503470103	1.11565503470103	1.11565503470103	1.11565503470103	1.11565503470103	1.11565503470103	1.11565503470103
0.9786286615042193	0.8718489732870681	0.8407060840077508	0.8433560342422448	0.9907789768303963	0.8669122171698747	0.7155668752738077	1.0407814668850268	0.9584607033857445	1.0395327671168548	0.8725341285468885	0.8160393854031229	0.8664198889099356	0.9565106531576737	0.8236035296153965	0.9640158599998154	0.9648674184456215	0.8147988494361735	0.8995362178679195	0.9154649505738167	1.0201504284470424	1.023253982451057	0.9624658518253986	1.0116633771222145	0.9870646144738066	0.9870646144738066	0.9870646144738066	0.9870646144738066	0.9870646144738066	0.9870646144738066	0.9870646144738066	0.9870646144738066	0.9870646144738066	0.9870646144738066	0.9870646144738066	0.9870646144738066	0.9870646144738066	0.9870646144738066	0.9870646144738066	0.9870646144738066	0.9870646144738066	0.9870646144738066	0.9870646144738066	0.9870646144738066	0.9870646144738066	0.9870646144738066	0.9870646144738066	0.9870646144738066	0.9870646144738066	0.9870646144738066
0.29743338473248354	0.3475161326863441	0.5261853681429507	0.6280917951734079	0.9215748067440942	0.9743875137618876	1.0077044137796565	0.9661127423631501	0.9787511758701963	1.0548045171892284	0.8480801151468729	1.0644355594621184	1.0864312632893898	1.0746974166349588	1.09302880858128	0.9748932682944101	0.8674201351282597	0.9400788215695434	1.1126882066824355	1.1185488200621627	1.0617433966403298	1.1116054225227545	0.91357234915054	1.0125888858366472	1.0125888858366472	1.0125888858366472	1.0125888858366472	1.0125888858366472	1.0125888858366472	1.0125888858366472	1.0125888858366472	1.0125888858366472	1.0125888858366472	1.0125888858366472	1.0125888858366472	1.0125888858366472	1.0125888858366472	1.0125888858366472	1.0125888858366472	1.0125888858366472	1.0125888858366472	1.0125888858366472	1.0125888858366472	1.0125888858366472	1.0125888858366472	1.0125888858366472	1.0125888858366472	1.0125888858366472	1.0125888858366472	1.0125888858366472
0.8925142539064684	0.7986582664127634	0.892437272058916	0.8901829817062069	1.0327913267582531	0.9090589576321534	1.0053836152970588	1.2032766147310894	0.888459324643606	0.9148712123229312	1.009275098091416	0.9114406819957627	0.9559939064650995	0.9510952496618341	0.912661888762795	0.9815295676427567	0.8319521219802134	0.9018779640716162	0.8036238783192055	0.929706638582204	0.9530200163117343	0.8051213380358642	0.8184277112718423	0.9379695830973243	0.8781986471845833	0.8781986471845833	0.8781986471845833	0.8781986471845833	0.8781986471845833	0.8781986471845833	0.8781986471845833	0.8781986471845833	0.8781986471845833	0.8781986471845833	0.8781986471845833	0.8781986471845833	0.8781986471845833	0.8781986471845833	0.8781986471845833	0.8781986471845833	0.8781986471845833	0.8781986471845833	0.8781986471845833	0.8781986471845833	0.8781986471845833	0.8781986471845833	0.8781986471845833	0.8781986471845833	0.8781986471845833	0.8781986471845833
0.732710737185419	0.6219984689621533	0.6446419374023485	0.5979154799183494	0.5671014456482265	0.5590999344334091	0.7334695960963256	0.5819456966231619	0.6197679845862473	0.573298023186497	0.6759566118929624	0.4548790626376496	0.5688228150895877	0.620457076106597	0.670004230427477	0.6810978710289356	0.6024440420691443	0.6441747659235206	0.7383124186794067	0.7009207546354761	0.7716852192270948	0.5352835884434104	0.621202235943336	0.6397454695497669	0.7028337630783664	0.6060288539307651	0.6435474559681159	0.6629499647396241	0.7765545488268446	0.5621873946381319	0.6693709717324883	0.6693709717324883	0.6693709717324883	0.6693709717324883	0.6693709717324883	0.6693709717324883	0.6693709717324883	0.6693709717324883	0.6693709717324883	0.6693709717324883	0.6693709717324883	0.6693709717324883	0.6693709717324883	0.6693709717324883	0.6693709717324883	0.6693709717324883	0.6693709717324883	0.6693709717324883	0.6693709717324883	0.6693709717324883
0.757235398994062	0.7557293694727754	0.7367767824331158	0.6779962833309937	0.7682207780666662	0.79932019567461	0.8363624454369974	0.7327955125555161	0.91594441277595	0.6118965015898254	0.6556422748975719	0.8121691921622322	0.7697900927171151	0.8080507244530886	0.7265237445312902	0.7363267878620294	0.7995810939482504	0.7872101715881291	0.7766247236275365	0.7710822287760867	0.7166433541084395	1.019176168269114	0.7375698971060014	0.7113043127723159	0.8369293905460526	0.9175824261385432	0.8395367184726642	0.8646085143365191	0.8847654621897929	0.7453232481067606	0.7778066407799755	0.7615649444433681	0.7615649444433681	0.7615649444433681	0.7615649444433681	0.7615649444433681	0.7615649444433681	0.7615649444433681	0.7615649444433681	0.7615649444433681	0.7615649444433681	0.7615649444433681	0.7615649444433681	0.7615649444433681	0.7615649444433681	0.7615649444433681	0.7615649444433681	0.7615649444433681	0.7615649444433681	0.7615649444433681
0.7754301820378189	0.6857982332531335	0.5309423588067419	0.595717627600543	0.5991579169869815	0.7862867828170239	0.6586868642906536	0.6478354111804185	0.6162552767126204	0.6841376214357703	0.6649369761863816	0.8076472374039251	0.6436722357298479	0.7097078646006681	0.7214272479247097	0.656961738164582	0.7567857833562464	0.7161475795844929	0.5669102448943101	0.8526833589770004	0.565022773982577	0.8093599597221883	0.8355644419184476	0.6394729700117598	0.6547400409369468	0.766363653231708	0.8833471127422509	0.6804723611413477	0.8146332866347321	0.8366631949594392	0.8256482407970858	0.8256482407970858	0.8256482407970858	0.8256482407970858	0.8256482407970858	0.8256482407970858	0.8256482407970858	0.8256482407970858	0.8256482407970858	0.8256482407970858	0.8256482407970858	0.8256482407970858	0.8256482407970858	0.8256482407970858	0.8256482407970858	0.8256482407970858	0.8256482407970858	0.8256482407970858	0.8256482407970858	0.8256482407970858
0.4435231743624178	0.6805924163299851	0.5907073587473173	0.7221800988436299	0.5966208584310712	0.6709545104696786	0.620656732312647	0.5898985361202693	0.6088602976374743	0.5286126463481325	0.5350405092748024	0.8399035590260678	0.7269629030048176	0.7703083086678072	0.7488760829683712	0.6419459708490879	0.7694539316844231	0.7515332406291662	0.8476229350835881	0.6824472352096045	0.7650350851465962	0.7650350851465962	0.7650350851465962	0.7650350851465962	0.7650350851465962	0.7650350851465962	0.7650350851465962	0.7650350851465962	0.7650350851465962	0.7650350851465962	0.7650350851465962	0.7650350851465962	0.7650350851465962	0.7650350851465962	0.7650350851465962	0.7650350851465962	0.7650350851465962	0.7650350851465962	0.7650350851465962	0.7650350851465962	0.7650350851465962	0.7650350851465962	0.7650350851465962	0.7650350851465962	0.7650350851465962	0.7650350851465962	0.7650350851465962	0.7650350851465962	0.7650350851465962	0.7650350851465962
0.7666028693677828	0.9128489668773999	0.712696459922564	0.7370241888766387	0.806356970264982	0.6828585204133925	0.8931521712354163	0.7349300924583672	0.8412720081118148	0.7501972867832216	0.9253826578184269	0.8110405676924904	1.0055731556567156	0.915622875764327	0.9778162633168935	1.0726232313798865	1.039451284221681	0.9664979999847967	1.0414883595805708	0.9643550374428559	0.9134093071147256	1.2109472747599284	1.0055040799506838	1.0572906409879315	1.0902189623957514	0.9727829538797038	0.9956376591563677	0.9842103065180358	0.9842103065180358	0.9842103065180358	0.9842103065180358	0.9842103065180358	0.9842103065180358	0.9842103065180358	0.9842103065180358	0.9842103065180358	0.9842103065180358	0.9842103065180358	0.9842103065180358	0.9842103065180358	0.9842103065180358	0.9842103065180358	0.9842103065180358	0.9842103065180358	0.9842103065180358	0.9842103065180358	0.9842103065180358	0.9842103065180358	0.9842103065180358	0.9842103065180358
0.44540530376213594	0.38332183577161166	0.4273625883276577	0.4385538366163457	0.4641228764031161	0.5013728848914153	0.46273246234002674	0.5029704322558383	0.48494689748878167	0.4046005839336838	0.5503161466972857	0.48812422023114593	0.5152897163488813	0.46247952026258415	0.47480894110025795	0.5587887163801677	0.5706819721329802	0.4464813555037254	0.35802206197867625	0.5040870881883093	0.4858437406124722	0.5963069722998187	0.6446718561790945	0.5619257762572172	0.5102670413645486	0.5258663825774387	0.5235972836006035	0.4900990224538734	0.5859018486784747	0.6759351927316587	0.7423481627344319	0.7155662697260055	0.7289572162302186	0.7289572162302186	0.7289572162302186	0.7289572162302186	0.7289572162302186	0.7289572162302186	0.7289572162302186	0.7289572162302186	0.7289572162302186	0.7289572162302186	0.7289572162302186	0.7289572162302186	0.7289572162302186	0.7289572162302186	0.7289572162302186	0.7289572162302186	0.7289572162302186	0.7289572162302186
0.17506462601485995	0.1341350808154568	0.02870912086757783	0.522930998914148	0.13723577360330122	0.3299806989336741	0.6102253187443752	0.7247699802823823	0.31309654578598906	0.22631169964668335	0.22310707991692344	0.8096904184890306	0.46170665486131013	0.6788406007655823	0.899320431972951	0.7890805163692667	0.7890805163692667	0.7890805163692667	0.7890805163692667	0.7890805163692667	0.7890805163692667	0.7890805163692667	0.7890805163692667	0.7890805163692667	0.7890805163692667	0.7890805163692667	0.7890805163692667	0.7890805163692667	0.7890805163692667	0.7890805163692667	0.7890805163692667	0.7890805163692667	0.7890805163692667	0.7890805163692667	0.7890805163692667	0.7890805163692667	0.7890805163692667	0.7890805163692667	0.7890805163692667	0.7890805163692667	0.7890805163692667	0.7890805163692667	0.7890805163692667	0.7890805163692667	0.7890805163692667	0.7890805163692667	0.7890805163692667	0.7890805163692667	0.7890805163692667	0.7890805163692667
0.7468194927808601	0.7207466808356616	0.7661779335847163	0.8822056623158439	0.6809588078543126	0.6242667875252166	0.8891445015919021	0.834573142597079	0.6876126640122393	0.5989677355286711	0.5403180570589725	0.6385330688327129	0.8071145006570787	0.7037124501884467	0.7495570318327532	0.8266600923942998	0.8226428315571227	0.8193257477791831	0.8779147916278149	0.7247245579333097	0.6092602131007461	0.7780380898086439	0.7959838397797684	0.7562495223985093	0.7761166810891388	0.7761166810891388	0.7761166810891388	0.7761166810891388	0.7761166810891388	0.7761166810891388	0.7761166810891388	0.7761166810891388	0.7761166810891388	0.7761166810891388	0.7761166810891388	0.7761166810891388	0.7761166810891388	0.7761166810891388	0.7761166810891388	0.7761166810891388	0.7761166810891388	0.7761166810891388	0.7761166810891388	0.7761166810891388	0.7761166810891388	0.7761166810891388	0.7761166810891388	0.7761166810891388	0.7761166810891388	0.7761166810891388
0.40723754997352696	0.5239596525270364	0.5458969136859206	0.5721222914285584	0.7375385471924265	1.0523918035423443	0.6238813496324026	0.7018459907844713	0.8233645077142857	0.7297165827655183	0.5818244890102705	0.5881027216924075	0.9490314082958635	0.8017937729267173	0.8449662871614094	0.7749408014433996	0.7363858829272535	0.7975329253302759	0.924573537815049	0.9324283240160344	0.7177615928583215	0.9637597633387253	0.9228015754506163	0.6978990835678296	0.8103503295092229	0.8103503295092229	0.8103503295092229	0.8103503295092229	0.8103503295092229	0.8103503295092229	0.8103503295092229	0.8103503295092229	0.8103503295092229	0.8103503295092229	0.8103503295092229	0.8103503295092229	0.8103503295092229	0.8103503295092229	0.8103503295092229	0.8103503295092229	0.8103503295092229	0.8103503295092229	0.8103503295092229	0.8103503295092229	0.8103503295092229	0.8103503295092229	0.8103503295092229	0.8103503295092229	0.8103503295092229	0.8103503295092229
0.8257721926322493	0.8601826580826963	1.000452797500347	0.7615512194784312	0.8197099291114038	0.7467860304582004	1.0959647011169793	1.0235785196895097	0.7446324942458843	0.8825935776708181	0.8217264402917143	0.7712904777102183	0.946074483944768	0.9801791941900572	0.7644085388911066	0.5350595067141978	0.7270725720374147	0.6893515006112323	0.7793843041971805	0.8695012416864842	0.7156367077325171	0.8617432191247393	0.8111971323838422	0.9039972676172848	0.8442964287709992	0.9015897571841278	0.6611587938969185	0.6686889323318642	0.8329344265071086	0.8757858934950373	0.8543601600010731	0.8543601600010731	0.8543601600010731	0.8543601600010731	0.8543601600010731	0.8543601600010731	0.8543601600010731	0.8543601600010731	0.8543601600010731	0.8543601600010731	0.8543601600010731	0.8543601600010731	0.8543601600010731	0.8543601600010731	0.8543601600010731	0.8543601600010731	0.8543601600010731	0.8543601600010731	0.8543601600010731	0.8543601600010731
0.7149815636207771	0.5150906598411862	0.5040832368268332	0.4637081170987637	0.4739443531150813	0.4535010644544112	0.5075903257439616	0.610935475653012	0.8094567295074327	0.73120686067166	0.6297876516248393	0.7052676204977028	0.6658370439630481	0.6855523322303755	0.6855523322303755	0.6855523322303755	0.6855523322303755	0.6855523322303755	0.6855523322303755	0.6855523322303755	0.6855523322303755	0.6855523322303755	0.6855523322303755	0.6855523322303755	0.6855523322303755	0.6855523322303755	0.6855523322303755	0.6855523322303755	0.6855523322303755	0.6855523322303755	0.6855523322303755	0.6855523322303755	0.6855523322303755	0.6855523322303755	0.6855523322303755	0.6855523322303755	0.6855523322303755	0.6855523322303755	0.6855523322303755	0.6855523322303755	0.6855523322303755	0.6855523322303755	0.6855523322303755	0.6855523322303755	0.6855523322303755	0.6855523322303755	0.6855523322303755	0.6855523322303755	0.6855523322303755	0.6855523322303755
0.9307270510106039	0.6320063038555873	0.6481028984538013	1.0768252341278266	0.9756246167022065	0.9333221573435923	1.2530847976695563	0.9156847740060607	0.9569363823381561	0.8627547097484466	1.0215886988239171	0.8457906588115912	0.7008711008107588	0.846121879132795	0.7610764701962992	0.8429638485220052	0.8486309680944112	0.9167672037935002	0.7060373017423467	0.7543511275356893	0.9288810763059697	0.7792512871031245	0.9367399349050866	0.676878412518006	0.9221936586574703	0.7995360355877381	0.7995360355877381	0.7995360355877381	0.7995360355877381	0.7995360355877381	0.7995360355877381	0.7995360355877381	0.7995360355877381	0.7995360355877381	0.7995360355877381	0.7995360355877381	0.7995360355877381	0.7995360355877381	0.7995360355877381	0.7995360355877381	0.7995360355877381	0.7995360355877381	0.7995360355877381	0.7995360355877381	0.7995360355877381	0.7995360355877381	0.7995360355877381	0.7995360355877381	0.7995360355877381	0.7995360355877381
0.30905886129722404	0.5245631685064586	0.3811859346550967	0.4375618328032704	0.4679786445371625	0.6325553837533839	0.5984286874940694	0.651953397052799	0.5240136870313052	0.5460481062591299	0.6184195907148895	0.5020900127007089	0.5643377611994783	0.614411022674544	0.5987337801264024	0.666367581995012	0.6945002116117908	0.7183746952030057	0.7299213207671363	0.6518047404170593	0.6580491328513732	0.6563146130592019	0.7401707717133713	0.7011654186780689	0.6554266374772624	0.7451713572813002	0.7002989973792814	0.7002989973792814	0.7002989973792814	0.7002989973792814	0.7002989973792814	0.7002989973792814	0.7002989973792814	0.7002989973792814	0.7002989973792814	0.7002989973792814	0.7002989973792814	0.7002989973792814	0.7002989973792814	0.7002989973792814	0.7002989973792814	0.7002989973792814	0.7002989973792814	0.7002989973792814	0.7002989973792814	0.7002989973792814	0.7002989973792814	0.7002989973792814	0.7002989973792814	0.7002989973792814
0.4672233230646271	0.3088122855780326	0.1545966614637817	0.4763461856339881	0.7842094566619507	0.3617297592131793	0.3112388479327132	0.2107638955433786	0.21360509085213986	0.10916551436255122	0.26682165189755486	0.278838523256235	0.2451863197609694	0.2869663669820176	0.1626299849324502	0.41262409110437903	0.18732586650339864	0.2554044540763716	0.3175554208768568	0.26657436052477446	0.24470853268127457	0.18559022689273533	0.2798809821991163	0.21505107665302134	0.47540180724774894	0.4210333125562691	0.44821755990200896	0.44821755990200896	0.44821755990200896	0.44821755990200896	0.44821755990200896	0.44821755990200896	0.44821755990200896	0.44821755990200896	0.44821755990200896	0.44821755990200896	0.44821755990200896	0.44821755990200896	0.44821755990200896	0.44821755990200896	0.44821755990200896	0.44821755990200896	0.44821755990200896	0.44821755990200896	0.44821755990200896	0.44821755990200896	0.44821755990200896	0.44821755990200896	0.44821755990200896	0.44821755990200896
0.68517860606016	0.7494814501369201	0.8080047144953683	0.7665412273560651	0.9141924013704469	0.7594084420850282	0.7939434740935674	0.7156408944247558	0.7115846721567107	0.7844088142060808	0.7357799972121316	0.7524047104597787	0.7110901833247716	0.7708638216484494	0.7399273052987769	0.746374466820758	0.7842614567732836	0.8368612627096993	0.8300730887403159	0.7539966064204695	0.8359983625983944	0.9749714092251146	0.8122118655570769	0.7978638527939932	0.8347684325590775	0.8925426871626801	0.8636555598608787	0.8636555598608787	0.8636555598608787	0.8636555598608787	0.8636555598608787	0.8636555598608787	0.8636555598608787	0.8636555598608787	0.8636555598608787	0.8636555598608787	0.8636555598608787	0.8636555598608787	0.8636555598608787	0.8636555598608787	0.8636555598608787	0.8636555598608787	0.8636555598608787	0.8636555598608787	0.8636555598608787	0.8636555598608787	0.8636555598608787	0.8636555598608787	0.8636555598608787	0.8636555598608787
0.5845543489700478	0.6948118050480678	0.5298631119212573	0.45370374250088613	0.6381374904181166	0.4743956014072022	0.7276081510981237	0.5567321098579121	0.4989514017085761	0.489407249594254	0.45004280782999	0.6278173301720793	0.6158896320554379	0.6160090442173931	0.662410899672332	0.6518602169839132	0.6638626752190511	0.7357784570778955	0.6459358163734548	0.5676449833196155	0.46226476061628397	0.6215794742602547	0.6138872538494302	0.4844622539732022	0.6259754728910454	0.5552188634321238	0.5552188634321238	0.5552188634321238	0.5552188634321238	0.5552188634321238	0.5552188634321238	0.5552188634321238	0.5552188634321238	0.5552188634321238	0.5552188634321238	0.5552188634321238	0.5552188634321238	0.5552188634321238	0.5552188634321238	0.5552188634321238	0.5552188634321238	0.5552188634321238	0.5552188634321238	0.5552188634321238	0.5552188634321238	0.5552188634321238	0.5552188634321238	0.5552188634321238	0.5552188634321238	0.5552188634321238
1.0599732508301578	1.1831309976460687	1.040742298073026	1.1378551471313743	0.9280660248846775	1.0869345482795894	1.20676879794826	1.0634325968011964	0.9213563162101668	1.2214369582917572	0.9085036905949788	1.0117162704728946	0.9341823643353263	1.2966787688221695	0.9475969601128467	0.9929566802349008	0.9141868229916961	1.0371624020944494	0.8659558152020685	1.093481579132074	1.0600253668869228	1.0319952791673863	1.1782443018009954	0.9344513998790044	1.0375894088900728	0.9860204043845385	0.9860204043845385	0.9860204043845385	0.9860204043845385	0.9860204043845385	0.9860204043845385	0.9860204043845385	0.9860204043845385	0.9860204043845385	0.9860204043845385	0.9860204043845385	0.9860204043845385	0.9860204043845385	0.9860204043845385	0.9860204043845385	0.9860204043845385	0.9860204043845385	0.9860204043845385	0.9860204043845385	0.9860204043845385	0.9860204043845385	0.9860204043845385	0.9860204043845385	0.9860204043845385	0.9860204043845385
0.5916358744847265	0.8033454201623079	0.6124155498592079	0.835281211250649	0.6512096857559547	0.7604829302644011	0.5705138170971386	0.5694531467653065	0.77777979901451	0.7633876800023277	0.7064159481024103	0.7039780201310457	0.6426201875460521	0.7772182504937137	0.6443608243042063	0.6893096653692379	0.5818815259202467	0.6518267161657592	0.5550868767925203	0.6580416770425969	0.740084588818725	0.5450889459309864	0.6503441745180742	0.6697427582701436	0.6677908420863296	0.6687668001782366	0.6687668001782366	0.6687668001782366	0.6687668001782366	0.6687668001782366	0.6687668001782366	0.6687668001782366	0.6687668001782366	0.6687668001782366	0.6687668001782366	0.6687668001782366	0.6687668001782366	0.6687668001782366	0.6687668001782366	0.6687668001782366	0.6687668001782366	0.6687668001782366	0.6687668001782366	0.6687668001782366	0.6687668001782366	0.6687668001782366	0.6687668001782366	0.6687668001782366	0.6687668001782366	0.6687668001782366
1.0210785736880192	0.7705515855525212	0.6520601440032963	0.7687542788850159	0.7251202402016653	0.7664712954229312	0.9547663386145632	0.9911044848934077	0.9382796822894315	0.9525250032632055	1.015598175785033	1.0997257162119733	1.0532012449275956	0.6764797832274966	0.8084207414958107	1.0798379338225008	1.1704363674314266	0.9348939088410954	1.150694839335539	0.9104095896830677	1.0305522145093033	1.0305522145093033	1.0305522145093033	1.0305522145093033	1.0305522145093033	1.0305522145093033	1.0305522145093033	1.0305522145093033	1.0305522145093033	1.0305522145093033	1.0305522145093033	1.0305522145093033	1.0305522145093033	1.0305522145093033	1.0305522145093033	1.0305522145093033	1.0305522145093033	1.0305522145093033	1.0305522145093033	1.0305522145093033	1.0305522145093033	1.0305522145093033	1.0305522145093033	1.0305522145093033	1.0305522145093033	1.0305522145093033	1.0305522145093033	1.0305522145093033	1.0305522145093033	1.0305522145093033
0.6778572687665348	0.693615896565482	0.7714199087437459	0.7576031081630289	0.79374465739984	0.7376183907107092	0.7921791523536095	0.8274266323972231	0.7399178661774973	0.7730560436285909	0.7606348342761993	0.7005313393134376	0.784212029407434	0.7425768507569493	0.8158362827704118	0.6759233050606492	0.8471845932107542	0.7064968936972923	0.9222250322240858	0.8131390297703345	0.8676820309972101	0.8676820309972101	0.8676820309972101	0.8676820309972101	0.8676820309972101	0.8676820309972101	0.8676820309972101	0.8676820309972101	0.8676820309972101	0.8676820309972101	0.8676820309972101	0.8676820309972101	0.8676820309972101	0.8676820309972101	0.8676820309972101	0.8676820309972101	0.8676820309972101	0.8676820309972101	0.8676820309972101	0.8676820309972101	0.8676820309972101	0.8676820309972101	0.8676820309972101	0.8676820309972101	0.8676820309972101	0.8676820309972101	0.8676820309972101	0.8676820309972101	0.8676820309972101	0.8676820309972101
0.27175700888249243	0.3092607328746606	0.3419833563366202	0.4256243219840015	0.7492019892042225	0.8404845909983968	0.7439731727999018	0.6433523695525015	0.5216312622242943	0.5493427263384211	0.6204754126243479	0.3726190419076444	0.47718123671444745	0.7332662856408998	0.5655659378459732	0.9694391183685576	0.37384246841280727	0.527183206339923	0.40808508776440666	0.7800162460183485	0.3270489556265448	0.7891013703573942	0.7034683109396604	0.41041624682681116	0.33758990256044286	0.7694069559552476	0.7009841881025893	0.7351955720289184	0.7351955720289184	0.7351955720289184	0.7351955720289184	0.7351955720289184	0.7351955720289184	0.7351955720289184	0.7351955720289184	0.7351955720289184	0.7351955720289184	0.7351955720289184	0.7351955720289184	0.7351955720289184	0.7351955720289184	0.7351955720289184	0.7351955720289184	0.7351955720289184	0.7351955720289184	0.7351955720289184	0.7351955720289184	0.7351955720289184	0.7351955720289184	0.7351955720289184
1.1484687022935973	0.9922072919354551	1.306743079133837	0.9752341807976541	0.9763286086680885	1.1568553294214152	1.4984202846721486	0.9353411393017991	1.271288357344993	1.0005621683900965	1.2290091148566076	1.1466627661301723	1.1726408315869232	0.9572425182659777	0.9574074930717476	1.0733219904982803	1.087067507557218	0.8710743188869556	0.9404176446481285	0.9490196567400487	0.8967929525579027	1.1053439548134734	0.8485946312531146	0.8712649062658389	0.8599297687594767	0.8599297687594767	0.8599297687594767	0.8599297687594767	0.8599297687594767	0.8599297687594767	0.8599297687594767	0.8599297687594767	0.8599297687594767	0.8599297687594767	0.8599297687594767	0.8599297687594767	0.8599297687594767	0.8599297687594767	0.8599297687594767	0.8599297687594767	0.8599297687594767	0.8599297687594767	0.8599297687594767	0.8599297687594767	0.8599297687594767	0.8599297687594767	0.8599297687594767	0.8599297687594767	0.8599297687594767	0.8599297687594767
1.1235514583867365	0.9346541126072889	0.9411134092600648	0.9622933417656162	1.0364412759304484	0.7001752800410602	0.8638662222948332	0.8853117279994354	0.8915773569396186	0.8678943526236698	0.9432249041400945	0.9491797181435493	0.7206056524673046	0.8499126754940557	0.8940135630099167	0.9174077259378602	1.1183663510271125	0.9901054712095618	0.8660336057700203	0.802120680405623	0.9302851587557166	1.0308632456077758	0.9147950060068017	0.9788595949309612	0.7981955819493711	0.7935128683494117	0.7958542251493915	0.7958542251493915	0.7958542251493915	0.7958542251493915	0.7958542251493915	0.7958542251493915	0.7958542251493915	0.7958542251493915	0.7958542251493915	0.7958542251493915	0.7958542251493915	0.7958542251493915	0.7958542251493915	0.7958542251493915	0.7958542251493915	0.7958542251493915	0.7958542251493915	0.7958542251493915	0.7958542251493915	0.7958542251493915	0.7958542251493915	0.7958542251493915	0.7958542251493915	0.7958542251493915
0.9035443183666182	0.5108386762078743	0.6883269193251044	0.6883028047475198	1.4533022986896824	0.964517688525953	1.0246910959028004	1.1465336011931333	0.9371443931992155	0.7262711234406662	0.909841494950391	1.053862953337489	1.1670757585532319	0.9179129506470839	1.072630812913528	1.281945256056034	1.1301604750328118	0.8587887207781847	1.0221977541667968	0.819049706180583	0.9471517551481088	0.6980646397095072	0.9751473617544376	0.8366060007319723	0.8366060007319723	0.8366060007319723	0.8366060007319723	0.8366060007319723	0.8366060007319723	0.8366060007319723	0.8366060007319723	0.8366060007319723	0.8366060007319723	0.8366060007319723	0.8366060007319723	0.8366060007319723	0.8366060007319723	0.8366060007319723	0.8366060007319723	0.8366060007319723	0.8366060007319723	0.8366060007319723	0.8366060007319723	0.8366060007319723	0.8366060007319723	0.8366060007319723	0.8366060007319723	0.8366060007319723	0.8366060007319723	0.8366060007319723
1.1182915265323508	1.0176948944189583	1.0500694109927373	1.0946072456881688	1.1308597950881916	1.1989864098075793	1.1134695892257556	1.030672767336227	1.1829206900409677	0.8121463537389305	1.0047037162481909	0.9438651226958915	0.8842926792981705	0.9851074580284713	0.9156007777052951	0.9977231285556522	0.9442745437732959	0.8927527189018333	0.772100446041266	0.9869208399248857	0.8530556525568759	0.9199882462408808	0.9199882462408808	0.9199882462408808	0.9199882462408808	0.9199882462408808	0.9199882462408808	0.9199882462408808	0.9199882462408808	0.9199882462408808	0.9199882462408808	0.9199882462408808	0.9199882462408808	0.9199882462408808	0.9199882462408808	0.9199882462408808	0.9199882462408808	0.9199882462408808	0.9199882462408808	0.9199882462408808	0.9199882462408808	0.9199882462408808	0.9199882462408808	0.9199882462408808	0.9199882462408808	0.9199882462408808	0.9199882462408808	0.9199882462408808	0.9199882462408808	0.9199882462408808
0.6348685495465476	0.8182452547131565	0.7400566641322589	0.6590475129030002	0.6714106533003739	0.5512315098048295	0.6836888520648199	0.6707624494680702	0.7068810845319049	0.6192643163639914	0.7550896011886716	0.7098842586717846	0.8180891817195416	0.6993585282609749	0.7898253266943807	0.8193298814267067	0.6800592548613458	0.8171573160764698	0.7299416149536296	0.7360297843246664	0.7415146949559154	0.6877435964027009	0.9037535912679946	1.0829799408519285	0.6934728175771772	0.8765807071400644	0.8812573482568208	0.9551943366992437	1.0845826991858125	1.0472413785911934	1.0792558652202273	1.025107680070089	1.2546255632734093	1.139866621671749	1.139866621671749	1.139866621671749	1.139866621671749	1.139866621671749	1.139866621671749	1.139866621671749	1.139866621671749	1.139866621671749	1.139866621671749	1.139866621671749	1.139866621671749	1.139866621671749	1.139866621671749	1.139866621671749	1.139866621671749	1.139866621671749
1.014966145253403	0.8968341179711165	0.8202281330777046	0.7135187536304486	0.7879986458030461	0.7492983653517862	0.6336357688178547	0.6302904402974496	0.8301851817471406	0.7255605995256035	0.8076470039752424	0.7838317173407475	0.9873129085073895	0.8188572289045343	0.8016400160038549	0.8713415233902081	0.9495340681958764	0.7355360176081048	0.9377401360659114	0.9989438787353345	0.875708179366817	0.7933166481163632	0.8613383221459374	0.8632961566437753	0.6521803007519352	0.7767796437550115	0.9245230819466344	0.7322392464164668	0.8324893120782701	0.842965502986068	0.9337205686936348	0.8579970885192337	0.8682764906631016	0.8631367895911678	0.8631367895911678	0.8631367895911678	0.8631367895911678	0.8631367895911678	0.8631367895911678	0.8631367895911678	0.8631367895911678	0.8631367895911678	0.8631367895911678	0.8631367895911678	0.8631367895911678	0.8631367895911678	0.8631367895911678	0.8631367895911678	0.8631367895911678	0.8631367895911678
0.9915772118285139	1.0284954752858835	0.8582596914018086	0.9271025532860152	0.9376915512765825	1.1374319893714093	0.8852883196463588	1.0757066795316814	0.9774659160103554	0.8960667931509969	0.7477872542822311	0.908293991274294	1.0021709277729287	0.979152292168928	0.9894899845554979	0.945251597945422	1.0123067926656943	0.9414786607536059	0.97097953459667	0.8900868741300294	0.830465909316649	0.8602763917233391	0.8602763917233391	0.8602763917233391	0.8602763917233391	0.8602763917233391	0.8602763917233391	0.8602763917233391	0.8602763917233391	0.8602763917233391	0.8602763917233391	0.8602763917233391	0.8602763917233391	0.8602763917233391	0.8602763917233391	0.8602763917233391	0.8602763917233391	0.8602763917233391	0.8602763917233391	0.8602763917233391	0.8602763917233391	0.8602763917233391	0.8602763917233391	0.8602763917233391	0.8602763917233391	0.8602763917233391	0.8602763917233391	0.8602763917233391	0.8602763917233391	0.8602763917233391
0.7054232617946518	0.5928280661936232	0.7378412674799464	0.7459726207282983	0.5539785994012926	0.6603961972323226	0.6812115364585068	0.6263003864076119	0.6757586564468908	0.7312174153369482	0.664178979957074	0.6589759235684475	0.6683123482081202	0.7368348549638618	0.692584499059563	0.6185743125526346	0.6086752373260884	0.5852710036371449	0.7041983802709663	0.6849424995297398	0.6150850481861359	1.1166383380839224	0.6987531407553049	0.6546222106013383	0.6766876756783216	0.6766876756783216	0.6766876756783216	0.6766876756783216	0.6766876756783216	0.6766876756783216	0.6766876756783216	0.6766876756783216	0.6766876756783216	0.6766876756783216	0.6766876756783216	0.6766876756783216	0.6766876756783216	0.6766876756783216	0.6766876756783216	0.6766876756783216	0.6766876756783216	0.6766876756783216	0.6766876756783216	0.6766876756783216	0.6766876756783216	0.6766876756783216	0.6766876756783216	0.6766876756783216	0.6766876756783216	0.6766876756783216
0.8479417722652794	0.9896169041058402	0.7525935241058395	0.6090608313047513	0.8682250102475922	0.9177719193076547	0.6833247124664272	1.0835433841773723	0.9259496402657758	0.6932068687464183	1.0369341686303402	0.8720591249707452	0.8525542017432503	0.9481265769910362	0.9326558414312841	1.070536364560844	0.8862816600768577	0.8547003348167901	0.8129595982920211	0.7247994637342552	0.709642814778881	0.8600997774823927	1.0529460397641126	0.8467074948257909	0.9117378737969456	1.1793658655459143	1.0455518696714299	1.0455518696714299	1.0455518696714299	1.0455518696714299	1.0455518696714299	1.0455518696714299	1.0455518696714299	1.0455518696714299	1.0455518696714299	1.0455518696714299	1.0455518696714299	1.0455518696714299	1.0455518696714299	1.0455518696714299	1.0455518696714299	1.0455518696714299	1.0455518696714299	1.0455518696714299	1.0455518696714299	1.0455518696714299	1.0455518696714299	1.0455518696714299	1.0455518696714299	1.0455518696714299
0.9033549109610715	0.681571283830582	0.864869960032899	0.7397230753035215	0.676618896703209	0.8025132574272502	0.6814958916668853	0.7122616879863745	0.6871664248984417	0.7678600895291278	0.7493542996535933	0.7227616106233841	0.7464887200729656	0.658397606736546	0.7044669461799342	0.7899756557314688	0.7547406602575962	0.8385446332995052	0.6146661980346426	0.6679870290050824	0.6413266135198625	0.6413266135198625	0.6413266135198625	0.6413266135198625	0.6413266135198625	0.6413266135198625	0.6413266135198625	0.6413266135198625	0.6413266135198625	0.6413266135198625	0.6413266135198625	0.6413266135198625	0.6413266135198625	0.6413266135198625	0.6413266135198625	0.6413266135198625	0.6413266135198625	0.6413266135198625	0.6413266135198625	0.6413266135198625	0.6413266135198625	0.6413266135198625	0.6413266135198625	0.6413266135198625	0.6413266135198625	0.6413266135198625	0.6413266135198625	0.6413266135198625	0.6413266135198625	0.6413266135198625
0.6959672678650246	0.6026939517330053	0.7336037046828267	0.792512319335589	0.6016788905459733	0.5987519345652524	0.7750080724833418	0.6379229144055346	0.7666617058013105	0.7868283470863633	0.6757557597744253	0.730990791836137	0.6650951069301088	0.7041357157791157	0.7652784660930181	0.6213318814289712	0.7660610420450726	0.6439429381454109	0.6625449678794271	0.6479151486101078	0.6453598623802974	0.7500945268411721	0.6977271946107347	0.6977271946107347	0.6977271946107347	0.6977271946107347	0.6977271946107347	0.6977271946107347	0.6977271946107347	0.6977271946107347	0.6977271946107347	0.6977271946107347	0.6977271946107347	0.6977271946107347	0.6977271946107347	0.6977271946107347	0.6977271946107347	0.6977271946107347	0.6977271946107347	0.6977271946107347	0.6977271946107347	0.6977271946107347	0.6977271946107347	0.6977271946107347	0.6977271946107347	0.6977271946107347	0.6977271946107347	0.6977271946107347	0.6977271946107347	0.6977271946107347
1.0465321391399895	0.92150642791228	0.8259451156929556	0.7625409133632283	0.8519469669057047	0.883189292007589	0.9351436658651211	0.7744505787540701	0.8298528865373348	0.7849019980985182	0.9175973490792543	0.6429278185787495	0.7627880345113414	0.7215960176549169	0.6729227176189612	0.7974439529356936	0.6465165640040171	0.9920977292203551	0.717685633795556	0.8757246576613017	0.7967051457284288	0.7967051457284288	0.7967051457284288	0.7967051457284288	0.7967051457284288	0.7967051457284288	0.7967051457284288	0.7967051457284288	0.7967051457284288	0.7967051457284288	0.7967051457284288	0.7967051457284288	0.7967051457284288	0.7967051457284288	0.7967051457284288	0.7967051457284288	0.7967051457284288	0.7967051457284288	0.7967051457284288	0.7967051457284288	0.7967051457284288	0.7967051457284288	0.7967051457284288	0.7967051457284288	0.7967051457284288	0.7967051457284288	0.7967051457284288	0.7967051457284288	0.7967051457284288	0.7967051457284288
1.0980867660804878	0.9534122088011042	0.7874882356691784	0.929810456980147	0.9464434891655168	1.0983893554224549	0.9588347026693024	0.7598258645043534	0.9931899405162876	0.9186913083434676	0.9145727682385129	1.0447039490121512	0.8760420430552559	0.7655759528720093	0.7384880850492674	0.9383679755567385	0.7026734228206565	0.8286812184689584	1.0092999344337685	0.7309715058659325	0.720546062256604	0.7784369629440274	0.7170370802515413	0.7477370215977843	0.7477370215977843	0.7477370215977843	0.7477370215977843	0.7477370215977843	0.7477370215977843	0.7477370215977843	0.7477370215977843	0.7477370215977843	0.7477370215977843	0.7477370215977843	0.7477370215977843	0.7477370215977843	0.7477370215977843	0.7477370215977843	0.7477370215977843	0.7477370215977843	0.7477370215977843	0.7477370215977843	0.7477370215977843	0.7477370215977843	0.7477370215977843	0.7477370215977843	0.7477370215977843	0.7477370215977843	0.7477370215977843	0.7477370215977843
1.0411083968558106	0.7718825439479297	0.8947826295492628	0.9679874579501272	1.1472741283034098	1.1723371796387523	0.850513513011856	0.9896065664451522	0.9027507325179969	0.8051510833361255	0.8191043981634942	1.0525312198863574	0.642021485613515	1.2653818075389696	0.9390668079324818	0.8873545937393491	1.1025540506885558	0.8925203154467917	0.7953866445688409	0.783493213746702	0.8754353228305056	0.685556038254163	0.7804956805423343	0.7804956805423343	0.7804956805423343	0.7804956805423343	0.7804956805423343	0.7804956805423343	0.7804956805423343	0.7804956805423343	0.7804956805423343	0.7804956805423343	0.7804956805423343	0.7804956805423343	0.7804956805423343	0.7804956805423343	0.7804956805423343	0.7804956805423343	0.7804956805423343	0.7804956805423343	0.7804956805423343	0.7804956805423343	0.7804956805423343	0.7804956805423343	0.7804956805423343	0.7804956805423343	0.7804956805423343	0.7804956805423343	0.7804956805423343	0.7804956805423343
0.8411382085552722	1.038177447883202	0.7564398593626167	0.9564539516226466	0.7926742645512052	0.9277916226056576	1.058428597282886	0.9202660811393418	1.0261902778713299	0.8723734259259512	0.9391876192780988	0.8958026593935066	0.9520750644169031	0.8063147088351098	0.7804026587761433	0.9537676715175949	0.8950827016756133	1.0318422865647008	0.8148618186241922	0.8590602101517744	0.9784195926927888	1.089800915439473	0.7835091930925389	0.7644431131440416	0.9910081818652323	0.8563621915058351	0.9345089032865009	0.8070814419528487	1.0272268383347998	0.5642409262054469	0.7936552967103239	0.6789481114578854	0.6789481114578854	0.6789481114578854	0.6789481114578854	0.6789481114578854	0.6789481114578854	0.6789481114578854	0.6789481114578854	0.6789481114578854	0.6789481114578854	0.6789481114578854	0.6789481114578854	0.6789481114578854	0.6789481114578854	0.6789481114578854	0.6789481114578854	0.6789481114578854	0.6789481114578854	0.6789481114578854
0.7581985175570095	1.0276417638598656	0.7359318032712248	0.90170033865742	0.7220137250443944	0.6731586527405252	0.8049741047281319	0.8380173815054429	0.8864967505512993	0.9019861807699947	0.9441528808780247	0.8455468093856366	0.8737416501608362	0.8323623597141349	1.0240546061288827	0.8606448002114867	0.9272449126538028	1.03497778536876	0.9351750202835029	1.0134248982310097	0.922067672129219	0.7922364646003393	0.9295703175617207	0.870818138603452	0.9855843196006823	0.8764529419187836	0.9345902889311333	0.9360640128861235	1.05845481426803	0.8495654348743503	0.9307668594295492	0.8901661471519497	0.8901661471519497	0.8901661471519497	0.8901661471519497	0.8901661471519497	0.8901661471519497	0.8901661471519497	0.8901661471519497	0.8901661471519497	0.8901661471519497	0.8901661471519497	0.8901661471519497	0.8901661471519497	0.8901661471519497	0.8901661471519497	0.8901661471519497	0.8901661471519497	0.8901661471519497	0.8901661471519497
1.127740039533437	0.8667138967835974	1.0278585807279157	0.839651039386901	0.9433138088101721	1.046141574989262	0.9617480671571084	0.9779020591303551	1.1537236844947216	1.0066801175921964	0.8964149261829204	1.0761971628696108	0.9691142599499174	1.189569874666901	1.0902431725869368	0.9604844841076253	0.9281063293118942	1.0424906961151725	0.969067200773018	1.0634617413953695	1.0571730976030833	1.0603174194992264	1.0603174194992264	1.0603174194992264	1.0603174194992264	1.0603174194992264	1.0603174194992264	1.0603174194992264	1.0603174194992264	1.0603174194992264	1.0603174194992264	1.0603174194992264	1.0603174194992264	1.0603174194992264	1.0603174194992264	1.0603174194992264	1.0603174194992264	1.0603174194992264	1.0603174194992264	1.0603174194992264	1.0603174194992264	1.0603174194992264	1.0603174194992264	1.0603174194992264	1.0603174194992264	1.0603174194992264	1.0603174194992264	1.0603174194992264	1.0603174194992264	1.0603174194992264
0.7492271576967707	1.6214944518037666	0.4470792963596374	0.8820770984844823	0.4470792963596374	0.0	0.4519932928764874	0.9942815798500448	0.6801290232372353	0.6200453742357792	1.4620831345909477	0.4460875869016868	0.26817506849006184	0.45916079059443	1.6881941983077797	0.0	1.6094129575689742	0.9861135689647702	1.7664076981700574	0.5521162800072573	1.4955063752177045	1.023811327612481	1.023811327612481	1.023811327612481	1.023811327612481	1.023811327612481	1.023811327612481	1.023811327612481	1.023811327612481	1.023811327612481	1.023811327612481	1.023811327612481	1.023811327612481	1.023811327612481	1.023811327612481	1.023811327612481	1.023811327612481	1.023811327612481	1.023811327612481	1.023811327612481	1.023811327612481	1.023811327612481	1.023811327612481	1.023811327612481	1.023811327612481	1.023811327612481	1.023811327612481	1.023811327612481	1.023811327612481	1.023811327612481
1.0608702593944812	1.1152559395652442	0.8410511233198589	0.9971539423004423	1.129512487607238	0.7607552861867909	1.119548357148513	0.9507550726841532	0.9933339866967636	0.9285187796964002	0.9662640733904087	0.9573237982026572	0.7540610100887969	0.8123871859160181	1.0471665001088388	1.1327642779815703	0.8517101576154682	1.1925939571254425	0.9398641943707562	0.9178008775784117	1.0585564160711525	1.1267528114391359	0.9632987999650744	1.05677458292743	1.148260301157103	1.0615429263764586	1.27836280277634	0.9070489416270933	1.1041137114910242	1.0055813265590587	1.0055813265590587	1.0055813265590587	1.0055813265590587	1.0055813265590587	1.0055813265590587	1.0055813265590587	1.0055813265590587	1.0055813265590587	1.0055813265590587	1.0055813265590587	1.0055813265590587	1.0055813265590587	1.0055813265590587	1.0055813265590587	1.0055813265590587	1.0055813265590587	1.0055813265590587	1.0055813265590587	1.0055813265590587	1.0055813265590587
0.8634641641492211	0.8786112962322499	0.9095974826276366	0.9186159525323409	0.8486666496119183	1.0753148246480393	1.045488667043323	1.1314332038353871	0.87296782782646	1.1391029519060942	1.0729460914847857	1.1037237767428683	1.253943890026594	1.1017639558409944	1.0087128051302594	1.096505060603175	1.0339837107631777	1.0905663653012772	0.8734626313290693	1.014087687843856	1.184257240311445	0.9853052832855197	1.123254585810032	0.9245022972135909	1.0202032823884124	0.9871586256296899	0.9150033111781354	0.8698606164692103	0.9487958435115329	0.9945130028903996	1.0219776901449384	0.9166712356407631	0.9792202084979156	0.8806409723884288	1.0316490530079738	0.9561450126982013	0.9561450126982013	0.9561450126982013	0.9561450126982013	0.9561450126982013	0.9561450126982013	0.9561450126982013	0.9561450126982013	0.9561450126982013	0.9561450126982013	0.9561450126982013	0.9561450126982013	0.9561450126982013	0.9561450126982013	0.9561450126982013
0.6007038388439704	0.5910991380841544	0.7016382844881475	0.494753812104325	0.7638695733742515	0.564997920795016	0.6866627408624785	0.7097334886267975	0.7358892583306597	0.7606094014671494	0.6378893391378363	0.6573541647384983	0.671748156818302	0.8190967664802692	0.6530964279277278	0.7596803749999391	0.8277466935025699	0.7887666778462059	0.9235909315349604	0.8140710244220317	0.7524219920104336	0.8826381355935232	0.8686335984881861	0.8086554331126995	0.8903994615215631	0.7521872174625261	0.9923572409463931	1.0435971345242314	0.9815898143587165	0.8138113440443568	0.8223104151843922	0.9957043648033821	0.8304582541473451	0.6985605311899825	0.7976426549594812	0.6689482851282359	0.7503518036294357	0.709132581565839	0.7958376339948094	0.7537566866869346	0.774797160340872	0.774797160340872	0.774797160340872	0.774797160340872	0.774797160340872	0.774797160340872	0.774797160340872	0.774797160340872	0.774797160340872	0.774797160340872
1.093233302719733	0.7504225176726612	0.9820267728472948	1.0215662419839253	1.0915009890155138	0.9785166050430156	1.0246103199999155	1.1440971361912604	0.8058242732201646	0.897074993535281	1.010653911927992	1.1477426806710564	1.0361021107996735	0.8807483995639402	0.9403777300204164	1.140623435813557	1.0530206806922924	0.9460916928478275	1.0939531524965138	1.0758239418116804	1.0951528840173428	0.815573267218104	1.1484755173655208	0.9392035295955641	0.9578447038020873	0.9485241166988256	0.9485241166988256	0.9485241166988256	0.9485241166988256	0.9485241166988256	0.9485241166988256	0.9485241166988256	0.9485241166988256	0.9485241166988256	0.9485241166988256	0.9485241166988256	0.9485241166988256	0.9485241166988256	0.9485241166988256	0.9485241166988256	0.9485241166988256	0.9485241166988256	0.9485241166988256	0.9485241166988256	0.9485241166988256	0.9485241166988256	0.9485241166988256	0.9485241166988256	0.9485241166988256	0.9485241166988256
1.0899478995286656	1.1376973567685227	1.0462312368212507	1.1570500468931328	1.1342371389295207	1.2533390406970792	1.0032599592730096	1.1890723838878263	1.1441939834561379	1.2519296809010705	1.2953402308525004	1.2576668989759177	1.0801858359894225	1.0488905351670395	1.050772381576001	1.2366343301651614	1.3303996452862399	1.2432147897544485	1.1876769308372102	1.1888146250192686	1.2119512299677382	1.0059841917118795	1.143933422292197	1.075143060099383	1.1507037690337223	1.260986869862297	1.1141177245464566	1.1011073740475088	1.1623199303111444	1.2267978270764097	1.2372508491760108	1.2320243381262102	1.2320243381262102	1.2320243381262102	1.2320243381262102	1.2320243381262102	1.2320243381262102	1.2320243381262102	1.2320243381262102	1.2320243381262102	1.2320243381262102	1.2320243381262102	1.2320243381262102	1.2320243381262102	1.2320243381262102	1.2320243381262102	1.2320243381262102	1.2320243381262102	1.2320243381262102	1.2320243381262102
0.6274070088856697	1.2399609877217845	0.24749952441678685	0.8121637138640472	0.8859245442677934	1.301383313352206	0.5489406686487734	0.9644970706832589	1.2517030739164479	0.38890452730669844	0.8746071513849881	0.6399637293158217	1.0585301036094399	0.22796340586720265	0.5697800442852448	0.9166240347992847	1.1921086941368821	0.8910285999903581	0.8569758621375734	1.3933600504573944	0.3902769089260894	0.695274131074204	0.4100187881757987	0.5280920295262838	0.871811883009632	0.11379944820785808	0.492805665608745	0.492805665608745	0.492805665608745	0.492805665608745	0.492805665608745	0.492805665608745	0.492805665608745	0.492805665608745	0.492805665608745	0.492805665608745	0.492805665608745	0.492805665608745	0.492805665608745	0.492805665608745	0.492805665608745	0.492805665608745	0.492805665608745	0.492805665608745	0.492805665608745	0.492805665608745	0.492805665608745	0.492805665608745	0.492805665608745	0.492805665608745
0.9608919864777643	0.8661408223695446	0.8135211047584747	1.016556579967239	1.0543074479297727	1.0968599348814807	1.159828131052756	1.0115871948449286	0.9980096533905302	1.0645021150475844	0.9466329958693206	1.1821715528831058	1.0225422134073245	0.9746551471972759	1.002846008001898	0.9687581425087454	1.0731995543326076	1.105365555500089	0.8542112744487139	0.9449959560107264	1.1053572563094154	0.9696380657311114	1.0093847976653587	0.989511431698235	0.989511431698235	0.989511431698235	0.989511431698235	0.989511431698235	0.989511431698235	0.989511431698235	0.989511431698235	0.989511431698235	0.989511431698235	0.989511431698235	0.989511431698235	0.989511431698235	0.989511431698235	0.989511431698235	0.989511431698235	0.989511431698235	0.989511431698235	0.989511431698235	0.989511431698235	0.989511431698235	0.989511431698235	0.989511431698235	0.989511431698235	0.989511431698235	0.989511431698235	0.989511431698235
0.5578073111697954	0.6701013925013888	0.6390812060889706	0.48731369520323653	0.6416655890383494	0.6243540130882338	0.6588625775698962	0.5574562771294125	0.5963601630472658	0.8397664017108153	0.6252048771168136	0.7037164127368674	0.47767660421572533	0.529306623262824	0.6213427892726029	0.5812005014840601	0.6098967452532656	0.7330195030752599	0.5539771821232379	0.7895544644208475	0.6525738726315072	0.7079829432470227	0.9674068029969913	0.9475321315057389	0.7716647687643793	0.9024542688581869	0.7597598378181993	0.7139181584177613	0.7765226572929754	0.6285745567804574	0.4924739827055708	0.5605242697430141	0.5605242697430141	0.5605242697430141	0.5605242697430141	0.5605242697430141	0.5605242697430141	0.5605242697430141	0.5605242697430141	0.5605242697430141	0.5605242697430141	0.5605242697430141	0.5605242697430141	0.5605242697430141	0.5605242697430141	0.5605242697430141	0.5605242697430141	0.5605242697430141	0.5605242697430141	0.5605242697430141
0.3577662916471408	0.6907429769044727	0.6722120279157461	0.42812162146442645	0.28775386602503084	0.8003921744481072	0.6394188545364559	0.3000116749607398	0.9662161532789568	0.392818724964471	0.5726121800104472	0.5098931190497732	0.696975418739934	0.41249430630518835	0.7958078344263659	0.6250827674415417	0.8599272087435695	0.3410990494822297	0.24000328468619975	1.0165153062343588	0.47403978302239574	0.5024255126025379	0.4073379777380038	0.5090136150329468	0.11107914702386082	0.2923018620020411	0.2717240818941075	0.8068397270041682	0.23683964066361268	0.4369711655177422	0.46586035658591146	0.7090187250827092	0.5003423256552404	0.629508670006236	0.7588832833757981	0.452827115239011	0.33545511876573947	0.9759117091825322	0.6556834139741359	0.6556834139741359	0.6556834139741359	0.6556834139741359	0.6556834139741359	0.6556834139741359	0.6556834139741359	0.6556834139741359	0.6556834139741359	0.6556834139741359	0.6556834139741359	0.6556834139741359
0.3218508806904973	0.479932301064065	0.44289531659388554	0.42662209601085366	0.3468301975083551	0.31225528536898656	0.41361921832043963	0.6220684774369188	0.5222002451267216	0.7175294052462003	0.9388174431603439	0.6454059610313887	1.3697256580501436	0.49883298428255296	1.431526857124259	1.128854048957468	1.2433105528492037	0.7796453252998039	1.3374505511144925	1.2934254268865488	1.3132116204608475	1.9049787387684867	0.9655909361633017	1.36332707566154	1.3317586185652746	1.4320791723243216	1.283086403220349	1.2713451484803249	1.5879526366370549	1.6673206651265235	1.0760683973878353	1.3516919173855548	1.0818220851680471	1.6873357897802852	1.4846718317518444	1.5424201718286994	1.3170108763708757	1.461749347684245	1.60984844283547	1.1908549658548078	1.5926873425144386	1.143820785594727	0.8631801443801067	1.0102704415902783	0.9367252929851925	0.9367252929851925	0.9367252929851925	0.9367252929851925	0.9367252929851925	0.9367252929851925
0.289995874291407	0.1914321803414885	0.19488299152909705	0.11018338118903409	0.13694596355491603	0.056039409022653947	0.10248631314154545	0.16395801029097182	0.20176954157928323	0.16190423600570816	0.11734494373610145	0.23281923633990753	0.18535518632060324	0.14069217794359226	0.06481103765590299	0.04873010468173197	0.09600917094699467	0.13110297106616017	0.24998637422834882	0.15512168353404052	0.21815409039328287	0.1851753362581286	0.1820641159623971	0.17863474731552242	0.19715672582494265	0.13130625612653632	0.13638382993365145	0.11919026479929476	0.1702736724600919	0.12815701693071524	0.12123562494223498	0.06696410120415541	0.10397920795764058	0.07163419392049362	0.31783334085712467	0.39007014235258064	0.17034911861039861	0.2419555962174708	0.2554307574145947	0.3728417337869229	0.7202603041402676	0.8376475300449289	0.7207893311426868	0.6799149110773614	0.5064751411718884	0.5931950261246248	0.5931950261246248	0.5931950261246248	0.5931950261246248	0.5931950261246248
0.5926189933928113	0.9428809654585273	0.9046688181968907	0.8235836963982676	0.9712945113016539	1.0225448371103105	1.130352008426198	0.9501012414648137	1.0359313703059128	1.1008962967106566	1.005073121007452	0.9898372705041185	0.9605846048574235	0.996295665457218	0.8973396928122356	0.9791496364243727	1.1515153111600227	1.0600119214055832	0.9218793755137455	0.8864007826335544	0.8876658173108375	0.7785960509857677	1.0010187898466023	0.7664943058564949	0.9018293784447352	0.7345802056386895	0.6776125168033318	0.6742195946181823	0.8282737621027072	1.0013973292892497	1.0520382992329749	0.8775607484502798	0.9138127112688345	0.8429357341447385	0.8659499129175646	0.7918376582101458	1.0054292555964777	0.929718952054872	0.6142126511179569	0.7719658015864144	0.7719658015864144	0.7719658015864144	0.7719658015864144	0.7719658015864144	0.7719658015864144	0.7719658015864144	0.7719658015864144	0.7719658015864144	0.7719658015864144	0.7719658015864144
1.2355785639892087	0.745154306070733	0.37164259605885086	0.2101515971616715	0.5227962243720424	0.33456757017645594	0.9117493816110569	0.6932752176528861	0.4580900126198136	0.5756826151363499	0.5756826151363499	0.5756826151363499	0.5756826151363499	0.5756826151363499	0.5756826151363499	0.5756826151363499	0.5756826151363499	0.5756826151363499	0.5756826151363499	0.5756826151363499	0.5756826151363499	0.5756826151363499	0.5756826151363499	0.5756826151363499	0.5756826151363499	0.5756826151363499	0.5756826151363499	0.5756826151363499	0.5756826151363499	0.5756826151363499	0.5756826151363499	0.5756826151363499	0.5756826151363499	0.5756826151363499	0.5756826151363499	0.5756826151363499	0.5756826151363499	0.5756826151363499	0.5756826151363499	0.5756826151363499	0.5756826151363499	0.5756826151363499	0.5756826151363499	0.5756826151363499	0.5756826151363499	0.5756826151363499	0.5756826151363499	0.5756826151363499	0.5756826151363499	0.5756826151363499
0.0	0.0	0.0	0.0	0.01829394548396748	0.0	0.0	0.14508200860999915	0.0	0.003105326660677216	0.08389544411553465	0.06339403156301585	0.16337595409396666	0.0	0.0	0.14898146023660044	0.0	0.0785826503863061	0.009298624344667087	0.24506393114095	0.12718127774280852	0.12718127774280852	0.12718127774280852	0.12718127774280852	0.12718127774280852	0.12718127774280852	0.12718127774280852	0.12718127774280852	0.12718127774280852	0.12718127774280852	0.12718127774280852	0.12718127774280852	0.12718127774280852	0.12718127774280852	0.12718127774280852	0.12718127774280852	0.12718127774280852	0.12718127774280852	0.12718127774280852	0.12718127774280852	0.12718127774280852	0.12718127774280852	0.12718127774280852	0.12718127774280852	0.12718127774280852	0.12718127774280852	0.12718127774280852	0.12718127774280852	0.12718127774280852	0.12718127774280852
0.8680974501239476	0.9627208969418072	0.3216912595534487	0.45631095501185714	0.5570668864890561	0.936138967036282	0.40351001357482125	0.44767349595483813	0.5587640441253645	0.7796529885482196	0.33179175566771363	0.5240473865117793	0.42772631490104973	0.2667368983867767	0.19232561800214473	0.10813817507626916	0.5321644437826535	0.32442531898314164	0.4073285622214359	0.6471371015273836	0.8870400212807903	0.9254101688738438	0.6908599333636357	1.1378340887249185	0.7389189916536499	0.4486448941204014	0.39392015380507084	0.6972580949164656	1.0413770219447085	0.3988541024010083	0.5644095428541757	0.5120968937681036	0.5382532183111397	0.5382532183111397	0.5382532183111397	0.5382532183111397	0.5382532183111397	0.5382532183111397	0.5382532183111397	0.5382532183111397	0.5382532183111397	0.5382532183111397	0.5382532183111397	0.5382532183111397	0.5382532183111397	0.5382532183111397	0.5382532183111397	0.5382532183111397	0.5382532183111397	0.5382532183111397
1.151012922476513	0.9303531927930746	0.8334437190744272	0.9075338396028517	1.064009149279153	0.9195167360265905	0.7363061386986816	0.8633547253013324	1.0337208119062342	0.8408234666985412	0.9220296160019348	0.9136581113351234	0.8749853450522158	0.7050232072582153	0.8914129903552049	0.8812277150904033	0.6899713183949167	1.039617272451075	0.8923234102478631	0.9008064820949696	0.6965908009899585	0.7733132645687062	0.8253311410497437	0.799322202809225	0.799322202809225	0.799322202809225	0.799322202809225	0.799322202809225	0.799322202809225	0.799322202809225	0.799322202809225	0.799322202809225	0.799322202809225	0.799322202809225	0.799322202809225	0.799322202809225	0.799322202809225	0.799322202809225	0.799322202809225	0.799322202809225	0.799322202809225	0.799322202809225	0.799322202809225	0.799322202809225	0.799322202809225	0.799322202809225	0.799322202809225	0.799322202809225	0.799322202809225	0.799322202809225
1.0682040821358127	0.8591151337123999	0.7947857825451908	0.5590219692185183	0.4575572607529513	0.7970000008307897	0.6973477084499261	0.9167954609203772	0.6742277887864513	0.5380045105030106	0.6363150971092207	0.5871598038061157	0.5871598038061157	0.5871598038061157	0.5871598038061157	0.5871598038061157	0.5871598038061157	0.5871598038061157	0.5871598038061157	0.5871598038061157	0.5871598038061157	0.5871598038061157	0.5871598038061157	0.5871598038061157	0.5871598038061157	0.5871598038061157	0.5871598038061157	0.5871598038061157	0.5871598038061157	0.5871598038061157	0.5871598038061157	0.5871598038061157	0.5871598038061157	0.5871598038061157	0.5871598038061157	0.5871598038061157	0.5871598038061157	0.5871598038061157	0.5871598038061157	0.5871598038061157	0.5871598038061157	0.5871598038061157	0.5871598038061157	0.5871598038061157	0.5871598038061157	0.5871598038061157	0.5871598038061157	0.5871598038061157	0.5871598038061157	0.5871598038061157
1.0923322471300203	0.7149972715034699	0.6943449627611146	0.9806209104015557	0.9102475956557889	0.6323900877042099	0.7348932336065291	0.6791995729962895	0.9079312521834215	0.674037117777324	0.9192610532694286	0.6349837219560635	0.5941709118707359	0.7935572852062787	0.6319920378381916	0.6793414706003669	0.8222979750037006	0.8338530060883409	0.8191523956492016	0.6886825668799755	0.869971453840214	0.6770936964412239	0.8870440937475866	0.6421876580249403	0.7882856933811101	0.6910466669982388	0.6643272435287833	0.7032217715160106	0.683774507522397	0.683774507522397	0.683774507522397	0.683774507522397	0.683774507522397	0.683774507522397	0.683774507522397	0.683774507522397	0.683774507522397	0.683774507522397	0.683774507522397	0.683774507522397	0.683774507522397	0.683774507522397	0.683774507522397	0.683774507522397	0.683774507522397	0.683774507522397	0.683774507522397	0.683774507522397	0.683774507522397	0.683774507522397
0.25050866411089817	0.22750027301321635	0.2065769792319528	0.3039383946367168	0.419265209110012	0.06860068167637003	0.31727569560830055	0.18127319352769658	0.17212287487329883	0.43687586000417783	0.1799648456275973	0.39224789642911595	0.24117154992831813	0.40967761471184816	0.22088769652582782	0.15873957966544594	0.23937220015985236	0.18860496680931804	0.24386196486019732	0.4021847200358498	0.22330190900197827	0.3792637993751152	0.2516680568800321	0.30242769573591965	0.22833541931807977	0.1643886172121513	0.21697175033412056	0.3719057011976797	0.6272855776934086	0.38987895946939194	0.40507385607304164	0.4312536697522707	0.41816376291265617	0.41816376291265617	0.41816376291265617	0.41816376291265617	0.41816376291265617	0.41816376291265617	0.41816376291265617	0.41816376291265617	0.41816376291265617	0.41816376291265617	0.41816376291265617	0.41816376291265617	0.41816376291265617	0.41816376291265617	0.41816376291265617	0.41816376291265617	0.41816376291265617	0.41816376291265617
0.5077475124868652	0.3859342603407476	0.36346307598478045	0.6033493102252362	0.579480873587355	0.4709761729584938	0.7875304138122899	0.7917236673960794	0.7530908197651389	0.4615247242076827	0.783206567188622	0.8347818639923643	0.7067153470626558	1.0100600759680995	1.0233150510210125	1.0933203527075956	1.1635407090405478	0.686278591952354	1.17832314614952	1.2391320673123685	0.8301980979148293	0.9305956523620079	0.9789607620160772	0.9494239489912324	0.9354389135849176	1.0778669889154364	1.087628061618797	0.7942242483215017	1.1977097744489023	1.1416176170455128	1.1203859772581253	1.0448287681158683	0.8495711107085772	0.9734018745098126	0.7543051474174226	0.6513538139210808	0.7028294806692517	0.7028294806692517	0.7028294806692517	0.7028294806692517	0.7028294806692517	0.7028294806692517	0.7028294806692517	0.7028294806692517	0.7028294806692517	0.7028294806692517	0.7028294806692517	0.7028294806692517	0.7028294806692517	0.7028294806692517
0.6672461934585733	0.8908689671840314	1.1456081719785478	0.8362767793995405	0.9017738930701175	0.7586799884818197	0.7067341360444348	0.8040396277449618	0.852967142642718	0.8679359664837532	0.8778005559621372	0.8332833427023342	0.8615857816614495	0.9036076806283989	0.7658264432093479	0.89412042094882	0.7437138872342417	0.8197591453572453	0.8136723226403924	0.8738145101100119	0.7392273612243317	0.7212248168915472	0.923165184768899	0.8063972140292657	0.6761850232206349	0.7998101733501386	0.8136930433396964	0.7253394871587171	0.9364097929884683	0.8793107419781147	0.7969305694319327	0.8381206557050236	0.8381206557050236	0.8381206557050236	0.8381206557050236	0.8381206557050236	0.8381206557050236	0.8381206557050236	0.8381206557050236	0.8381206557050236	0.8381206557050236	0.8381206557050236	0.8381206557050236	0.8381206557050236	0.8381206557050236	0.8381206557050236	0.8381206557050236	0.8381206557050236	0.8381206557050236	0.8381206557050236
0.8413898069169026	0.856257244121805	0.8462343573349991	0.8902694312174545	0.5778634314515517	0.5591027557137984	0.8662681345048283	0.6679735865702695	0.5805886222806658	0.6493368817646473	0.591944635402011	0.7519171431117795	0.8042019042760641	0.7012333814913784	0.8606035841844366	0.8401564103095716	1.0033616531194791	0.7288307575553843	0.8111268048646885	0.763089503371155	0.7435805191652415	0.7303971032878965	0.5047313680358093	0.7394676430876651	0.8075963152447909	0.7624936676169303	0.9973149767261369	0.8037903334141973	0.7195506561419627	0.8551387240005155	0.8138544049064945	0.6377946183934192	0.9634667868136588	0.8476107048288678	0.9794785710783727	0.8192046603231039	0.6916201715310032	0.7554124159270537	0.7554124159270537	0.7554124159270537	0.7554124159270537	0.7554124159270537	0.7554124159270537	0.7554124159270537	0.7554124159270537	0.7554124159270537	0.7554124159270537	0.7554124159270537	0.7554124159270537	0.7554124159270537
0.0	0.00115780443977989	0.0	0.030389365990832307	0.030456925417633555	0.00115780443977989	0.0	0.0	0.426899155257248	0.4005868099441301	0.003199739641915052	0.048993343748272696	0.06874120659238073	0.1725213698225462	0.15541680611117528	0.11277217207781154	0.07745910472479853	0.15765153694517464	0.32661410037286	0.3749662033331031	0.3034860773942767	0.3243332452883972	0.201338680652989	0.35620125854261625	0.3030831589816313	0.20871569862525297	0.2347083190778769	0.2833795939066648	0.3137307971726406	0.4015419367431731	0.43509508946725406	0.7805359578550595	0.6078155236611568	0.6078155236611568	0.6078155236611568	0.6078155236611568	0.6078155236611568	0.6078155236611568	0.6078155236611568	0.6078155236611568	0.6078155236611568	0.6078155236611568	0.6078155236611568	0.6078155236611568	0.6078155236611568	0.6078155236611568	0.6078155236611568	0.6078155236611568	0.6078155236611568	0.6078155236611568
0.1465491082354528	0.8639732531806624	0.8248948853271287	0.8605263406475709	1.1400061355200768	0.9068868866070577	1.3239107489886524	1.1017657385471298	1.4482165721501599	1.238863254786635	1.2884825223820158	0.9160732442664238	1.1210450472454743	0.9949951188727308	1.7200120586435963	1.0965999637844754	1.0999808751422107	1.002358063323721	1.0386904570349962	0.8808286395177181	1.061855815080473	0.6684478516715572	1.0940285097819276	1.2553959737670406	1.2779627938763807	0.854230791568068	0.9528903230133667	1.0589110149263257	1.1284307267587392	0.8835613800576656	0.7593810349538919	0.8214712075057787	0.8214712075057787	0.8214712075057787	0.8214712075057787	0.8214712075057787	0.8214712075057787	0.8214712075057787	0.8214712075057787	0.8214712075057787	0.8214712075057787	0.8214712075057787	0.8214712075057787	0.8214712075057787	0.8214712075057787	0.8214712075057787	0.8214712075057787	0.8214712075057787	0.8214712075057787	0.8214712075057787
0.3048997144709386	0.1250516202906979	0.26784417915791364	0.2534459247683264	0.2943115025552271	0.23451506577182013	0.3965735459762283	0.7806290239867373	0.5063068562317299	0.3036589474293801	0.6219682839880167	0.8158100134139002	0.6616013568903756	0.5560594551722202	0.7731388488915927	0.9564861764077736	0.9076273504604786	0.6043064561694749	0.8777529029461004	0.9088223469591207	0.6968759666531508	0.7712999590118645	0.6357749053330479	0.6944769606109139	0.7597126652607682	0.5966025784706869	0.6536185592499367	0.614633728213271	0.4999109393970194	0.7442648107511346	0.8947369943632305	0.7446585575795358	0.5575468284262851	0.6360475348200227	1.0135475578294106	0.5094642651539828	0.6442493029553976	0.6062358565949697	0.488293361124454	0.5387338116591792	0.5135135863918165	0.5135135863918165	0.5135135863918165	0.5135135863918165	0.5135135863918165	0.5135135863918165	0.5135135863918165	0.5135135863918165	0.5135135863918165	0.5135135863918165
0.8818285131662251	0.7679464047492692	0.7429179617832353	0.6990913656389913	0.8774232111183803	0.786119729049083	0.8126749659813708	0.6382034632144938	0.5574562643848517	0.7925775221414069	0.649061270840106	0.8482515598636485	0.7426943542648434	1.172755374172986	1.0089325253397987	0.9170097952013093	0.9378503579721428	0.9391498104682375	0.8859529586204816	0.9209134587006381	1.0699750211635988	0.953700932765735	0.9162205945700658	0.8975038986873682	0.9519656400070435	1.0765489411966063	0.8738281293739865	0.9477552996316454	0.9741481676526871	0.9823866226156989	0.8253989538914214	1.0355744539355425	0.8317924023765592	0.9211705987131608	0.9814344927248838	0.9513025457190223	0.9513025457190223	0.9513025457190223	0.9513025457190223	0.9513025457190223	0.9513025457190223	0.9513025457190223	0.9513025457190223	0.9513025457190223	0.9513025457190223	0.9513025457190223	0.9513025457190223	0.9513025457190223	0.9513025457190223	0.9513025457190223
0.9833484742311499	0.9303067993209423	0.8349545917137162	0.8535978126153793	1.1573184719876046	0.891886236610939	0.9841765899667158	0.6417769217159032	0.9456175873166741	0.993979294129496	0.9669364710286187	0.8823277581431161	1.0244395370346426	0.5996413589372764	0.49992115384754077	1.2873719790350415	0.4883792062908374	0.9236908755044857	0.6601675963845881	0.8496084953057775	0.7724558623994097	0.6403751275886329	0.668247023692589	0.5806875464353997	0.6505547589427965	0.7613441175218563	0.8688599564564506	0.771949385568633	0.4154875168004206	0.7113661696289446	0.5634268432146827	0.5634268432146827	0.5634268432146827	0.5634268432146827	0.5634268432146827	0.5634268432146827	0.5634268432146827	0.5634268432146827	0.5634268432146827	0.5634268432146827	0.5634268432146827	0.5634268432146827	0.5634268432146827	0.5634268432146827	0.5634268432146827	0.5634268432146827	0.5634268432146827	0.5634268432146827	0.5634268432146827	0.5634268432146827
1.0125273433128779	0.44833614440542857	0.7076084474654044	1.0760111482538912	0.9566656465804889	0.6251238208441806	0.5521625107880015	0.9161799480308488	0.5909860387257038	0.9678897840384891	1.2587532946860018	0.6914482869483909	0.8476547522683249	0.5948785046794032	0.5098489219712947	0.8797566608598802	0.6486530754819028	0.8146070294066046	0.7372667884327246	0.7048420287590301	0.8988474419423479	0.550841833679777	0.9210965198681381	0.612354605821499	0.31262271953701687	0.5934623235816306	0.8645438770075982	0.7229781526495165	1.2734491685768115	0.6962093599054995	0.792384783154576	1.0326056516321274	0.8157941878334133	0.35976293052499736	0.7064210367556283	0.5330919836403127	0.5330919836403127	0.5330919836403127	0.5330919836403127	0.5330919836403127	0.5330919836403127	0.5330919836403127	0.5330919836403127	0.5330919836403127	0.5330919836403127	0.5330919836403127	0.5330919836403127	0.5330919836403127	0.5330919836403127	0.5330919836403127
0.6387681860328691	0.5516272143828557	0.6034191575312828	0.7651720232605728	0.6583065139116653	0.8319815531960776	0.6314993370381702	0.6752059615774886	0.6658045145271357	0.893648846245109	0.6762627830281226	0.8417711199141099	0.9770550638788518	0.8241958848227589	0.8924571855016283	1.0465534250859192	0.9095434225922936	0.7271630339495601	0.812376596924833	0.8536549836828579	0.8675326771372478	0.88735072086746	0.8021376562187198	0.6918575333610124	0.8088874272397122	0.8107497988812882	1.0540940583344558	0.948594718980107	0.9103488027092413	0.9462834441936266	0.9020502682896908	0.6419081563262368	0.6290034035718696	0.4383467514471168	0.5511477761679987	0.4947472638075578	0.4947472638075578	0.4947472638075578	0.4947472638075578	0.4947472638075578	0.4947472638075578	0.4947472638075578	0.4947472638075578	0.4947472638075578	0.4947472638075578	0.4947472638075578	0.4947472638075578	0.4947472638075578	0.4947472638075578	0.4947472638075578
1.2497716022368044	1.6807029811884455	1.431572935210179	1.6800774992048861	1.4371186647181708	1.4045187155884957	1.4692759237464725	1.2937356449721749	1.5618543573120327	1.2234398795980705	1.5358509654905688	1.3206506421208428	1.4261924246158444	1.50497755430441	1.4957788660395934	1.2622739205614228	1.5072508350589398	1.330159168135054	1.2305016233946162	1.2573489377053635	1.66117950951721	1.4013382555304357	1.2549006828692228	1.7362738282708332	1.274240511857874	1.261819352931533	1.3796865854410076	1.3393409362399151	1.1284179281833553	1.2135703257481587	1.3616169640525775	1.287593644900368	1.287593644900368	1.287593644900368	1.287593644900368	1.287593644900368	1.287593644900368	1.287593644900368	1.287593644900368	1.287593644900368	1.287593644900368	1.287593644900368	1.287593644900368	1.287593644900368	1.287593644900368	1.287593644900368	1.287593644900368	1.287593644900368	1.287593644900368	1.287593644900368
0.8203244825045983	1.0631810343953227	1.1132111786764969	0.9921494993529947	0.9873567279082429	1.014401123667768	0.8553057652217447	0.9455784567653407	0.8094468993587345	0.8490486264637268	1.0141868449595242	0.9458491197595222	0.9758134353781394	0.8212987109033422	0.9259717775008383	0.9568506775636421	1.005023718605152	0.8179566527412095	0.8271839660277882	0.8895388531510875	0.8678310727444719	1.0039277297567015	0.8089847533479698	0.9431988946323383	1.0849939883569346	1.055257101558952	0.8576914036601729	0.8573135405497568	0.8911174824752595	0.8144961128972388	0.9715649677361086	1.000361746424227	0.9859633570801677	0.9859633570801677	0.9859633570801677	0.9859633570801677	0.9859633570801677	0.9859633570801677	0.9859633570801677	0.9859633570801677	0.9859633570801677	0.9859633570801677	0.9859633570801677	0.9859633570801677	0.9859633570801677	0.9859633570801677	0.9859633570801677	0.9859633570801677	0.9859633570801677	0.9859633570801677
0.7873106648092733	0.5361100713482135	0.6547490959025845	0.5296647713900792	0.6985098552292005	0.8063766702207686	0.7052434026005762	0.7186688201646994	0.695938854860423	0.7575941890131099	0.7421281307622243	0.7174764989969998	0.7518154615116658	0.7480493924775294	0.7361925708885502	0.6595202103390764	0.8131337878469875	0.8083780902177127	0.8321948647256142	0.7016738891034358	0.8206903386786825	0.6636701932584717	0.6425213963854631	0.8020903908473253	0.6696227743007026	0.7679202021351457	0.7404331539369773	0.7541766780360614	0.7541766780360614	0.7541766780360614	0.7541766780360614	0.7541766780360614	0.7541766780360614	0.7541766780360614	0.7541766780360614	0.7541766780360614	0.7541766780360614	0.7541766780360614	0.7541766780360614	0.7541766780360614	0.7541766780360614	0.7541766780360614	0.7541766780360614	0.7541766780360614	0.7541766780360614	0.7541766780360614	0.7541766780360614	0.7541766780360614	0.7541766780360614	0.7541766780360614
0.8799943060384599	0.9266884764616664	0.9771686980778695	0.8004307246109964	0.8507786074665618	0.8316297222484815	0.9565044403664996	1.0764418243162568	0.9313264939127343	1.058426740076432	1.0108966312639496	1.0660999426835112	0.95256435550956	1.048821814483461	0.8697424147154384	0.9332269038229439	1.0033256809768691	0.9791192451594469	1.044904237711636	1.005847158600458	0.9820788073084168	1.0674194856395853	1.0932260412627155	0.9405259571657455	1.0148131087182253	0.8422964425590235	1.054760111901658	0.9285378710689369	0.9529393220422948	1.0140515787824953	0.9091387595763685	0.9042150714351236	0.9151920439370467	0.9710797943385351	0.9863184967834574	0.929626914089234	1.1017177873186852	1.0767786205573089	0.9154930376819584	1.137392185750871	1.0071349327433736	1.094985725372378	0.8513801638796319	1.0643207948978877	1.0141726888866136	1.0140117563209883	1.0062224869458498	1.010117121633419	1.010117121633419	1.010117121633419
0.19010666206492186	0.22812799447790624	0.13683979786529915	0.0	0.0	0.22812799447790624	0.0	0.36496779234320537	0.0	0.0	0.22762196189802797	0.0	0.09996036562582208	0.7813308861884628	0.41383910857384765	0.03213277710215873	1.0962261865028435	0.4327953808668688	0.4690430303202198	0.6726983515494258	0.21945582546469125	0.47355185832274094	0.6695955443579901	0.6584159450535754	0.23680016349112126	0.22762196189802797	0.7262948312358053	0.11525483728142907	1.867562094204864	0.9074756256476447	2.0414663184168633	1.8749966815340067	1.8443696915610013	1.859683186547504	1.859683186547504	1.859683186547504	1.859683186547504	1.859683186547504	1.859683186547504	1.859683186547504	1.859683186547504	1.859683186547504	1.859683186547504	1.859683186547504	1.859683186547504	1.859683186547504	1.859683186547504	1.859683186547504	1.859683186547504	1.859683186547504
0.33594209011541537	0.0	0.004606036979300094	0.09384829224460656	0.0	0.41445485666415177	0.41906089364345184	0.10977867774955995	0.34114298690379874	2.061673613656525	0.8381217872869037	0.46215697842546977	0.423666930622752	0.40313050813849843	0.21078840741488622	1.4766904809310324	1.167940425665049	0.7442734950422971	0.841798265114019	1.1054207438024406	0.32614216055103007	1.4977894747993008	2.012248363870397	1.3351005876700086	0.0	1.1393130066078911	1.0463942735154694	2.0588376602280523	0.5288395713930117	1.6603131890688538	1.2571826809303555	0.44631562767405863	0.8517491543022071	0.8517491543022071	0.8517491543022071	0.8517491543022071	0.8517491543022071	0.8517491543022071	0.8517491543022071	0.8517491543022071	0.8517491543022071	0.8517491543022071	0.8517491543022071	0.8517491543022071	0.8517491543022071	0.8517491543022071	0.8517491543022071	0.8517491543022071	0.8517491543022071	0.8517491543022071
0.7080033288968322	0.6505245073718583	0.6749011794977722	0.48527054323016433	0.4733014505255789	0.6285922088186052	0.40468547234607766	0.4854342494532043	0.551896476698702	0.49936574498894354	0.5822268777022437	0.5218158322011539	0.6950091060192264	0.559802519517554	0.5961555312639387	0.5632187029818677	0.5991015924237727	0.598678579591378	0.6690989809175542	0.5704575512407161	0.5767342189309184	0.5735958850858172	0.5735958850858172	0.5735958850858172	0.5735958850858172	0.5735958850858172	0.5735958850858172	0.5735958850858172	0.5735958850858172	0.5735958850858172	0.5735958850858172	0.5735958850858172	0.5735958850858172	0.5735958850858172	0.5735958850858172	0.5735958850858172	0.5735958850858172	0.5735958850858172	0.5735958850858172	0.5735958850858172	0.5735958850858172	0.5735958850858172	0.5735958850858172	0.5735958850858172	0.5735958850858172	0.5735958850858172	0.5735958850858172	0.5735958850858172	0.5735958850858172	0.5735958850858172
0.5603689434211934	0.5657390486729876	0.5411166065807995	0.5694094056517129	0.47638136379231666	0.7255270003140623	0.5895792415179135	0.5734951390746019	0.6238288516861725	0.5885142086220593	0.6210458235137092	0.7749565074748692	0.607528918219883	0.6994264941060412	0.6169944870683519	0.5770242028412244	0.6191591175768701	0.6430612282875611	0.6892319215709369	0.7038719169352954	0.6911464335912717	0.7686099877392452	0.7298782106652584	0.7298782106652584	0.7298782106652584	0.7298782106652584	0.7298782106652584	0.7298782106652584	0.7298782106652584	0.7298782106652584	0.7298782106652584	0.7298782106652584	0.7298782106652584	0.7298782106652584	0.7298782106652584	0.7298782106652584	0.7298782106652584	0.7298782106652584	0.7298782106652584	0.7298782106652584	0.7298782106652584	0.7298782106652584	0.7298782106652584	0.7298782106652584	0.7298782106652584	0.7298782106652584	0.7298782106652584	0.7298782106652584	0.7298782106652584	0.7298782106652584
0.807648830300979	0.7172141160394788	0.7077752944716607	0.7805710895981535	0.8393942529866419	0.8429537713066747	0.8146097169311949	0.8870856629217788	0.7666135283335557	0.7685790472162064	0.7347079446007536	0.800502141662021	0.6971496488907103	0.8519745678416103	0.785573141204299	0.8291610829493063	0.8055199433559572	0.7440873956482985	0.864806176557882	0.8534251774274111	0.8564645320983876	0.8252080827379068	0.8408363074181472	0.8408363074181472	0.8408363074181472	0.8408363074181472	0.8408363074181472	0.8408363074181472	0.8408363074181472	0.8408363074181472	0.8408363074181472	0.8408363074181472	0.8408363074181472	0.8408363074181472	0.8408363074181472	0.8408363074181472	0.8408363074181472	0.8408363074181472	0.8408363074181472	0.8408363074181472	0.8408363074181472	0.8408363074181472	0.8408363074181472	0.8408363074181472	0.8408363074181472	0.8408363074181472	0.8408363074181472	0.8408363074181472	0.8408363074181472	0.8408363074181472
0.7224248906463293	0.7654864001636477	0.8172905821252684	0.7314031774794512	0.8416452087487889	0.7285693577817572	0.7393656760209166	0.81774995416338	0.7338401122500795	0.8491391563871422	0.8217702949817997	0.8254398343618238	0.8823192786117848	0.8598338652283337	0.9423127756405356	0.9264025577399195	0.8867858621069795	0.9576612950049371	0.8558942373058749	0.9067777661554061	0.9067777661554061	0.9067777661554061	0.9067777661554061	0.9067777661554061	0.9067777661554061	0.9067777661554061	0.9067777661554061	0.9067777661554061	0.9067777661554061	0.9067777661554061	0.9067777661554061	0.9067777661554061	0.9067777661554061	0.9067777661554061	0.9067777661554061	0.9067777661554061	0.9067777661554061	0.9067777661554061	0.9067777661554061	0.9067777661554061	0.9067777661554061	0.9067777661554061	0.9067777661554061	0.9067777661554061	0.9067777661554061	0.9067777661554061	0.9067777661554061	0.9067777661554061	0.9067777661554061	0.9067777661554061
[truncated: 6 more columns]
