# Supplementary material for: Neuronal tuning aligns dynamically with object and texture manifolds across the visual hierarchy
Source: Nat Neurosci. 2026 Mar 10;29(4):864–75. doi: 10.1038/s41593-026-02207-1 (PMC13061647; doi:10.1038/s41593-026-02207-1)
Supplement: Supplementary file 10 — Attribution data for time windows 5, 10, 20, 25 and 50 ms, for panel b. Time window specific evolution trajectory of time windows 10, 20, 25 and 50 ms, for panel c. [file 41593_2026_2207_MOESM10_ESM.zip › ExtendedFig4_Source_data/FigureExtended4C_src_normresp_wdw_125-150_BigGAN_mean.csv]

0	1	2	3	4	5	6	7	8	9	10	11	12	13	14	15	16	17	18	19	20	21	22	23	24	25	26	27	28	29	30	31	32	33	34	35	36	37	38	39	40	41	42	43	44	45	46	47	48	49
0.8826568499465354	0.8936273872363145	0.9828229754470699	0.8558302267433366	0.9209288360344133	0.7900934456337573	0.932359075420658	1.004802798208143	0.8985819864375767	0.8238835581388511	0.9297346671038886	0.8986999162764067	0.9485108609606516	0.868921374272058	1.0247729151791138	0.9336010564303803	0.9890835362607324	0.9514601832240629	0.8859037844683267	0.8615702035765866	0.9108306694589822	0.8801403019986421	0.9733903324602032	0.9522868878115138	0.9345894242246567	0.8608210831240094	0.8426857643388256	0.9528989813891874	1.002985776350832	1.0101352813413131	0.955117150634514	0.9459167286068456	1.0120933445341818	0.9965112038710533	1.0486870831559527	1.02366164729203	1.0265821080133333	0.8357679177004146	0.9621580832245087	0.9443139285275585	0.9560312547558404	0.989390344654049	0.9775947682130978	0.907992603925139	0.9495590584921006	1.0337125886510874	0.9379816244712745	0.9858471065611809	0.9858471065611809	0.9858471065611809
0.9715530678685308	0.8387630942537792	0.9144512708450043	0.7821883182186226	0.9774640540246117	0.8587554661737362	0.9974499437621231	0.8731745212674282	0.8985421201019661	0.8913906575974051	1.0312190215500259	0.7886984734293413	0.8176910353906128	0.7861422834739629	0.921488035558724	0.8643549551441103	0.8289187022465565	0.952348482248034	0.9688895960669756	0.9563006723511951	0.8832558010965095	0.9659694247779085	0.980968668376028	0.96491723242376	0.8968277919983549	0.9528845533974687	0.9978313201296267	1.0162104812056014	0.90601878652829	1.0533702961950375	1.0514885564598508	0.9970622471794476	1.054205828125277	0.9522050080832244	1.0234148920841302	0.9878099500836773	0.9878099500836773	0.9878099500836773	0.9878099500836773	0.9878099500836773	0.9878099500836773	0.9878099500836773	0.9878099500836773	0.9878099500836773	0.9878099500836773	0.9878099500836773	0.9878099500836773	0.9878099500836773	0.9878099500836773	0.9878099500836773
0.4250594530647179	0.4041484246500468	0.25404131222734366	0.547765397085097	0.35850571318111696	0.42799618929280964	0.512044395887344	0.4423452178421405	0.7041011935590964	0.7196018310169343	0.3678959071433999	0.331143057340114	0.4123403221151256	0.5771026975765609	0.6303763906075665	0.62252782521817	0.6487341698884781	0.5552837131883428	0.44433723693881855	0.5907745112170896	0.4743701670306473	0.5467240301816658	0.41311930182418927	0.4420901459744791	0.5989885580664577	0.3934355345169714	0.40610272240178313	0.5977456217626849	0.36131798351785205	0.4577143972349858	0.34819463150032187	0.23464433833666895	0.4617992737567809	0.3482218060467249	0.3482218060467249	0.3482218060467249	0.3482218060467249	0.3482218060467249	0.3482218060467249	0.3482218060467249	0.3482218060467249	0.3482218060467249	0.3482218060467249	0.3482218060467249	0.3482218060467249	0.3482218060467249	0.3482218060467249	0.3482218060467249	0.3482218060467249	0.3482218060467249
0.8153835352549388	0.7098123918425253	1.0501534949639124	1.1873552425060352	1.153066073288313	1.0675435122828112	1.1291364586436305	1.2156114526327038	1.125547540638698	1.2377130411602055	0.9713926072632361	1.1204129461781263	1.0683916289347213	1.0828438251638743	1.1121109632233905	1.2086554027569933	1.1140161964507367	1.1663650768780163	1.1895400811724133	1.065309243497939	1.1616979218706802	1.1927095600545403	1.1848782700333962	1.1801800437376526	1.040641692716724	1.2206644767793975	1.2195880130343946	1.2495027256776277	1.2173502984612237	1.248199856271381	1.0917423255726677	1.1405142873129381	1.2266622178073086	1.1786501191714216	1.18601367677964	1.2093883193073578	1.1795603849786107	1.157354096599973	1.1684572407892917	1.1684572407892917	1.1684572407892917	1.1684572407892917	1.1684572407892917	1.1684572407892917	1.1684572407892917	1.1684572407892917	1.1684572407892917	1.1684572407892917	1.1684572407892917	1.1684572407892917
0.6709386128790464	0.6314322109841043	0.610661613502734	0.5417807344335899	0.7091428651082773	0.5707457549231664	0.609213952131688	0.5982968445871301	0.5980725300526741	0.7203208035948466	0.6940130811265337	0.6817065897911792	0.7365900983037542	0.6203629981144708	0.6816228729486475	0.6318742557395549	0.679503012573194	0.6031878769778675	0.6958092508285624	0.6148518453192158	0.7287585695164144	0.5527101925621764	0.675726321642148	0.7382985859234199	0.6970698206656604	0.5895440001245681	0.5991125766337355	0.7814449535243356	0.6752677472438218	0.8454263713621546	0.7603470593029882	0.7603470593029882	0.7603470593029882	0.7603470593029882	0.7603470593029882	0.7603470593029882	0.7603470593029882	0.7603470593029882	0.7603470593029882	0.7603470593029882	0.7603470593029882	0.7603470593029882	0.7603470593029882	0.7603470593029882	0.7603470593029882	0.7603470593029882	0.7603470593029882	0.7603470593029882	0.7603470593029882	0.7603470593029882
0.8728267625060647	1.0093206461581343	0.9615554324932266	1.0036848913831566	1.0350009071232866	1.0121431381623403	0.9782857513372827	0.9187621195092232	0.944337872506299	0.7366451474003681	0.928157825830086	0.8957147486926871	0.8295706920779934	1.0321922635502052	0.8174119789852319	0.9454273224059084	1.1255958762556812	1.1191525846921793	1.110961134947501	1.2736760428228566	1.157518334455675	0.8447317963144217	0.8857647815679867	1.0777223527852895	0.7843126200486111	0.8896742265368371	1.045343627808793	1.1938332408595647	0.8275097026811199	1.0701277611609925	1.1443507845976624	1.0698275816016658	1.2829299278891817	1.1378172231248018	1.0877929593778106	1.0677861891300895	0.9954652612237551	0.8420948063441577	0.9657537201819688	1.1469451142883849	1.0563494172351768	1.0563494172351768	1.0563494172351768	1.0563494172351768	1.0563494172351768	1.0563494172351768	1.0563494172351768	1.0563494172351768	1.0563494172351768	1.0563494172351768
0.8360807312533839	0.8332349235957369	1.1052805642196073	1.0369629281801023	1.2319484485104464	0.9480192390778969	0.9253224182159592	1.1480596837057946	1.2931118762490301	1.2588138808557647	1.2626130007881304	1.1419273981121165	0.7058055254029134	1.1872621527225333	0.9866784109548362	0.8167309501582052	0.8289283568458389	1.2225435868805237	0.9415431416590269	1.0312394380365026	0.8462456422445188	0.9441090512516732	1.0369974901863461	1.2558503554812144	1.0936022064081967	0.8772010730149608	0.9854016397115788	0.9854016397115788	0.9854016397115788	0.9854016397115788	0.9854016397115788	0.9854016397115788	0.9854016397115788	0.9854016397115788	0.9854016397115788	0.9854016397115788	0.9854016397115788	0.9854016397115788	0.9854016397115788	0.9854016397115788	0.9854016397115788	0.9854016397115788	0.9854016397115788	0.9854016397115788	0.9854016397115788	0.9854016397115788	0.9854016397115788	0.9854016397115788	0.9854016397115788	0.9854016397115788
0.825423406376195	0.860336260490789	0.8394086361072658	0.8247688040551461	0.8003745299079991	0.7596191424470772	0.9310301166645228	0.826196596965269	0.9110205349193534	0.895485406502648	0.8850093626357779	0.8267412821227975	0.8410693343290669	0.8109241345096223	0.8598028058503024	0.884135596805805	0.8532152752949418	0.9130299327078729	0.8929394503579072	0.9215491431340628	1.0498024213434578	1.060912922186499	0.9487352173659378	0.991321396533056	0.9472581467350242	0.921731474057206	0.9449745449302602	0.9333530094937331	0.9333530094937331	0.9333530094937331	0.9333530094937331	0.9333530094937331	0.9333530094937331	0.9333530094937331	0.9333530094937331	0.9333530094937331	0.9333530094937331	0.9333530094937331	0.9333530094937331	0.9333530094937331	0.9333530094937331	0.9333530094937331	0.9333530094937331	0.9333530094937331	0.9333530094937331	0.9333530094937331	0.9333530094937331	0.9333530094937331	0.9333530094937331	0.9333530094937331
0.7831870238719709	0.897853710469008	0.9442277906571654	0.9911207288662447	1.0830013461961625	1.0672393775941025	1.0376309034907156	1.0940998351231603	1.1877744472224119	1.2457083186938562	1.1361477450727726	1.127300534045135	1.0240715258856634	1.2469192677120167	1.0556984412395765	1.122131327120814	1.1575555033656895	1.2286663321684101	1.1362979806052487	1.190266146367779	1.266910742616242	1.2060621453512004	1.182955143411335	1.0308474161852985	1.1201010824780615	1.0518191578570657	1.1558129013666616	1.1696746862771545	1.2817888145009342	1.1319185666695888	1.1820174466835607	1.2142482956431373	1.1496358716498365	1.1529402521818117	1.151288061915824	1.151288061915824	1.151288061915824	1.151288061915824	1.151288061915824	1.151288061915824	1.151288061915824	1.151288061915824	1.151288061915824	1.151288061915824	1.151288061915824	1.151288061915824	1.151288061915824	1.151288061915824	1.151288061915824	1.151288061915824
0.8334127746382183	0.6553131840152884	0.6635338148672613	0.8029420076827976	0.7758251471017321	0.8546512103689108	0.797920747153734	0.9762955830390478	0.9453525073471444	1.0607378059803878	1.1335799517501017	1.0932254275395672	1.0301640987597336	1.0001277738858363	1.1045124734343832	1.0670338015556329	1.299716359834626	1.2388664544402948	1.1427550227483445	1.079684565718084	1.0019192844288975	1.2971435594418288	1.0438989193584196	1.1972844316674403	1.0464079143291634	1.2367223410664925	1.0351753846507012	1.147630957600316	1.1353614155856457	1.2883478947150513	1.3830235258731445	1.2744762491443613	1.1799565828692795	1.2272164160068202	1.2272164160068202	1.2272164160068202	1.2272164160068202	1.2272164160068202	1.2272164160068202	1.2272164160068202	1.2272164160068202	1.2272164160068202	1.2272164160068202	1.2272164160068202	1.2272164160068202	1.2272164160068202	1.2272164160068202	1.2272164160068202	1.2272164160068202	1.2272164160068202
0.8882804624041691	0.8754298461468119	0.6826972266044353	0.985691502619211	1.0158569701122668	0.8776687801527764	0.6840516791408173	0.8929243254811206	0.9418630124321696	0.9355598006411211	0.8444954218048046	1.0095912028628555	1.0328664265526688	0.9295440626215233	1.0509709201482968	0.8846336304087452	0.9688432490787066	0.8433655844034375	1.088064115180611	1.1264338585036564	0.9547817517931416	0.973360615691986	1.0067080577325	1.01837815983001	1.166606811073044	1.0639539067877828	1.0781676305222554	1.0599490288100075	1.076612522030948	0.9530579126065164	0.947499852116806	0.9502788823616611	0.9502788823616611	0.9502788823616611	0.9502788823616611	0.9502788823616611	0.9502788823616611	0.9502788823616611	0.9502788823616611	0.9502788823616611	0.9502788823616611	0.9502788823616611	0.9502788823616611	0.9502788823616611	0.9502788823616611	0.9502788823616611	0.9502788823616611	0.9502788823616611	0.9502788823616611	0.9502788823616611
0.4228868408497788	0.400508925889942	0.5434552440596313	0.48742862130967013	0.4721940232908472	0.5741310247319754	0.5778793080608432	0.6270452260804953	0.6422406875554695	0.5315612022980379	0.6295583256414	0.6080054205170824	0.6864610572840087	0.7753540219781294	0.6175097198779077	0.6657207215508112	0.7068222067602115	0.6812188609064392	0.6820903368529483	0.7080566351435771	0.7806852265012483	0.6480059912093011	0.7686163779205414	0.8094237718244041	0.7608642974472773	0.8404438555943131	0.8088627387410962	1.046042865605413	0.997978209349988	1.0517148699586623	1.0479612364352489	1.0498380531969556	1.0498380531969556	1.0498380531969556	1.0498380531969556	1.0498380531969556	1.0498380531969556	1.0498380531969556	1.0498380531969556	1.0498380531969556	1.0498380531969556	1.0498380531969556	1.0498380531969556	1.0498380531969556	1.0498380531969556	1.0498380531969556	1.0498380531969556	1.0498380531969556	1.0498380531969556	1.0498380531969556
1.0430797415462607	0.934879837146236	0.9132823907548898	1.0193463347986362	1.0671200710636415	0.9033514203257653	1.0443312858288407	0.8719185599675353	0.9606217251095988	0.8570798755649947	1.0935034505075154	1.0555522718668626	0.8511543682606052	0.9641197531886292	1.0469801308991509	1.1187793638228556	0.965616944387441	0.9532201720798867	1.0264877099094498	1.1340172432972928	1.0505156733627041	0.9389470228818309	1.0592603495094617	0.9967364723284639	1.055559701781288	1.098172006797389	1.0560660250653304	0.8063869243211704	1.0182991227304912	0.9976243932738977	0.9405006114847365	0.969062502379317	0.969062502379317	0.969062502379317	0.969062502379317	0.969062502379317	0.969062502379317	0.969062502379317	0.969062502379317	0.969062502379317	0.969062502379317	0.969062502379317	0.969062502379317	0.969062502379317	0.969062502379317	0.969062502379317	0.969062502379317	0.969062502379317	0.969062502379317	0.969062502379317
0.9044886864575986	1.0055864537439467	0.9594080623821242	0.7580324427819382	0.8250689070620478	0.8418950602596146	0.8518245316495658	0.9694734945116106	0.9626008113444043	0.8636602501155266	0.965604878278412	0.9778478493680782	0.8850753455360482	0.8244052016209523	0.8923710949251611	0.9433507290533836	0.9344491981497154	0.8612931953777373	1.002667127906048	0.9131188132824416	0.9121274475368403	1.105000712874466	1.1432572794906375	0.8782071977206021	0.9288993086388346	0.9170655115874387	0.9934942617901752	1.0396517465089883	0.9973561996443623	1.0342531225240779	1.0158783663984745	0.9739833095452146	0.9949308379718446	0.9949308379718446	0.9949308379718446	0.9949308379718446	0.9949308379718446	0.9949308379718446	0.9949308379718446	0.9949308379718446	0.9949308379718446	0.9949308379718446	0.9949308379718446	0.9949308379718446	0.9949308379718446	0.9949308379718446	0.9949308379718446	0.9949308379718446	0.9949308379718446	0.9949308379718446
0.646799898834708	0.741568279033697	0.6654139859554996	0.7601687434930083	0.7223581480462807	0.785151158916804	0.8702935890837715	0.8030296630467435	0.9620393286584463	0.8617094737260689	0.9013052270971726	0.9153454136830906	0.8548400213926874	0.9999609585181748	0.7950411664345174	1.1746777151733112	1.0156788229690417	1.0454127679687768	1.0592233026483797	0.9157378120322758	1.1712656536811499	1.1934113070677517	1.0175615942638083	1.042590579936379	1.0038507158380352	0.948558214255051	0.9534250077881846	1.1891324547928184	1.1536231804437436	1.049514469645955	1.1015688250448494	1.1015688250448494	1.1015688250448494	1.1015688250448494	1.1015688250448494	1.1015688250448494	1.1015688250448494	1.1015688250448494	1.1015688250448494	1.1015688250448494	1.1015688250448494	1.1015688250448494	1.1015688250448494	1.1015688250448494	1.1015688250448494	1.1015688250448494	1.1015688250448494	1.1015688250448494	1.1015688250448494	1.1015688250448494
0.7413101378208536	0.6606741912161601	0.7461967718966548	0.8697312057385246	0.8042471237520629	0.901735135724809	0.9425628025571461	1.0353834175872285	1.0226392372784372	0.9891935905852577	1.0437287908618036	1.1007534749714856	1.1294136486489186	1.1419307994645223	0.9711795897076685	1.1056853854996407	1.0429132370662175	1.1924959302791083	1.1550967732922215	1.1592553214348238	0.9898394499851878	1.2136526457783192	1.154621886420607	1.1841372660994631	1.1841372660994631	1.1841372660994631	1.1841372660994631	1.1841372660994631	1.1841372660994631	1.1841372660994631	1.1841372660994631	1.1841372660994631	1.1841372660994631	1.1841372660994631	1.1841372660994631	1.1841372660994631	1.1841372660994631	1.1841372660994631	1.1841372660994631	1.1841372660994631	1.1841372660994631	1.1841372660994631	1.1841372660994631	1.1841372660994631	1.1841372660994631	1.1841372660994631	1.1841372660994631	1.1841372660994631	1.1841372660994631	1.1841372660994631
0.7645773776853156	0.9252775244975853	0.9938429734597206	1.029496844262327	0.9404918557690883	0.9441502007706163	1.016711141594322	0.849174092984001	0.9857363020246336	0.989355878657843	1.002721333507839	0.9852919057977532	1.0519878242822245	0.974034432178214	1.047981608331618	1.000574544719444	1.161602342588438	1.039572759346849	1.0497828683141082	1.0120438506510374	1.0671565779264764	0.9041820276309804	1.1081891688745802	1.00618559825278	1.00618559825278	1.00618559825278	1.00618559825278	1.00618559825278	1.00618559825278	1.00618559825278	1.00618559825278	1.00618559825278	1.00618559825278	1.00618559825278	1.00618559825278	1.00618559825278	1.00618559825278	1.00618559825278	1.00618559825278	1.00618559825278	1.00618559825278	1.00618559825278	1.00618559825278	1.00618559825278	1.00618559825278	1.00618559825278	1.00618559825278	1.00618559825278	1.00618559825278	1.00618559825278
0.8706294816587131	0.8059162895025541	0.9043643937921001	0.6997211967781238	0.8042504572902098	1.0605291304574187	0.591054488946882	0.5953519764149987	0.7090815707729451	0.7580091236503145	0.7853468631478062	0.7900673188217348	0.7112073035153228	0.8923934628543112	0.997955792284533	0.9392586939940112	0.7974554008535463	0.8693482976752336	0.572214492405316	0.9033416976108658	1.0770595721388065	1.0010337307078918	1.0181325293939647	0.9445353560734476	0.8920288752982726	0.8820484967384302	0.8441316020991649	0.7888197331759386	0.9837386718071758	0.8842806129393198	0.9340096423732478	0.9340096423732478	0.9340096423732478	0.9340096423732478	0.9340096423732478	0.9340096423732478	0.9340096423732478	0.9340096423732478	0.9340096423732478	0.9340096423732478	0.9340096423732478	0.9340096423732478	0.9340096423732478	0.9340096423732478	0.9340096423732478	0.9340096423732478	0.9340096423732478	0.9340096423732478	0.9340096423732478	0.9340096423732478
1.2099368517346223	1.0786028084522605	0.9914488931836936	0.9395107007227119	0.9869657936660465	0.9849521268718642	1.1651957221115503	0.8801210056363344	0.909325934948039	1.008559186515646	0.9956073050582613	0.9777535287110247	0.9881435997925919	1.013067798702851	1.068205133074011	0.8038623056659949	0.750511060878505	0.831191453816139	0.9158319106895652	0.9828416111448338	0.9712393257819509	0.9749929810918485	0.9060687889156066	0.700093207854134	0.8297736539358702	0.9435459298665051	0.8569428903584508	0.8450979293530723	0.8159246728647466	0.8529618201086263	1.0439422597654284	0.8697886110981341	0.9568654354317813	0.9568654354317813	0.9568654354317813	0.9568654354317813	0.9568654354317813	0.9568654354317813	0.9568654354317813	0.9568654354317813	0.9568654354317813	0.9568654354317813	0.9568654354317813	0.9568654354317813	0.9568654354317813	0.9568654354317813	0.9568654354317813	0.9568654354317813	0.9568654354317813	0.9568654354317813
0.8224334133267751	0.7742992723552778	0.8201268802147418	0.9917893026707596	0.7604455740897333	0.888447740830966	0.742337819862916	0.9012330916194469	0.9634884235993925	0.8243416936121158	0.9027406929737216	0.9379120386542708	1.0478116516144687	0.9186973423068272	0.9864716738173201	0.8584292349203506	0.7265497782830733	0.9306422455736417	0.9108752175033566	0.9738253853964378	0.8894998929717902	0.9229190032494656	0.9276550616687205	1.0517792582157512	1.1116017916242336	0.9478351269804137	0.9417742077751109	0.8650996669002371	0.8791608620510556	0.9994501202126099	0.8879590894304049	0.9734326212147879	1.104577622164057	1.0733638440574857	1.0405615732581392	1.0569627086578124	1.0569627086578124	1.0569627086578124	1.0569627086578124	1.0569627086578124	1.0569627086578124	1.0569627086578124	1.0569627086578124	1.0569627086578124	1.0569627086578124	1.0569627086578124	1.0569627086578124	1.0569627086578124	1.0569627086578124	1.0569627086578124
0.6653623214078284	0.657060230535635	0.6897930406641517	0.6683444198614921	0.6906916986741631	0.6367109450085902	0.7038771597759066	0.6517526524049689	0.577585349488628	0.7222323431386258	0.662158377277908	0.7078304918417523	0.5263285485719821	0.6541766447734954	0.7160155535369168	0.7312275606999015	0.6910585054735485	0.6924983111688388	0.6255030012546058	0.7376422692195068	0.7179525858304799	0.7894730246802202	0.6386510793962886	0.6090158027041596	0.6187492458834821	0.7059913162193888	0.6891063307094537	0.7160036400487156	0.7025549853790847	0.7025549853790847	0.7025549853790847	0.7025549853790847	0.7025549853790847	0.7025549853790847	0.7025549853790847	0.7025549853790847	0.7025549853790847	0.7025549853790847	0.7025549853790847	0.7025549853790847	0.7025549853790847	0.7025549853790847	0.7025549853790847	0.7025549853790847	0.7025549853790847	0.7025549853790847	0.7025549853790847	0.7025549853790847	0.7025549853790847	0.7025549853790847
0.5938182213016627	0.6322030426348177	0.5691389770886973	0.5392697663317166	0.4593567596091944	0.5868910367931182	0.6335774882100871	0.6023529854934365	0.5546653202506638	0.6640568977947081	0.711004615352312	0.5985577330478156	0.4701474966403035	0.3671406030408936	0.5991418345989744	0.6593996689750449	0.5683402748365006	0.6871911705770917	0.6491881379128429	0.5391805610635262	0.7066953611460918	0.49565666578280476	0.7530965615069753	0.7564943551999627	0.6974415008621956	0.45430707413301963	0.586939245010331	0.5401502973038884	0.6241635290536237	0.5821569131787561	0.5821569131787561	0.5821569131787561	0.5821569131787561	0.5821569131787561	0.5821569131787561	0.5821569131787561	0.5821569131787561	0.5821569131787561	0.5821569131787561	0.5821569131787561	0.5821569131787561	0.5821569131787561	0.5821569131787561	0.5821569131787561	0.5821569131787561	0.5821569131787561	0.5821569131787561	0.5821569131787561	0.5821569131787561	0.5821569131787561
0.5584201620715101	0.6432203208119377	0.7426722326224174	0.6859211313434822	0.8613545786797581	0.7072585828904114	0.8408336175678076	0.8588962743993861	0.8191708008644649	0.77388759116179	0.9767547476229238	0.8737560128217071	0.878324426688814	0.7429019921816818	0.881936630266434	0.8878810014935811	0.8505915366912452	0.796152876118922	0.9213197135589737	0.9261816029537674	0.9325204375829446	0.8580979217280177	0.8541666007251507	0.8385162955342249	0.8401945625724693	0.9159142520668412	0.8780544073196551	0.8780544073196551	0.8780544073196551	0.8780544073196551	0.8780544073196551	0.8780544073196551	0.8780544073196551	0.8780544073196551	0.8780544073196551	0.8780544073196551	0.8780544073196551	0.8780544073196551	0.8780544073196551	0.8780544073196551	0.8780544073196551	0.8780544073196551	0.8780544073196551	0.8780544073196551	0.8780544073196551	0.8780544073196551	0.8780544073196551	0.8780544073196551	0.8780544073196551	0.8780544073196551
0.7021090849142252	0.7123703224938516	0.8027117614103733	0.7561018900937453	0.696318318321234	0.7741122515675688	0.8447170631572657	0.7814170860826956	0.7637892724575668	0.7033027922622621	0.8686225451168338	0.8674949086592394	0.7564193280776442	0.8641878837639793	0.7599271971247387	0.8428274300465324	0.8176165794924704	0.8277832565323816	0.7910185712274957	0.814206842249332	0.8612579134902891	0.8913279534373895	0.8762929334638393	0.8762929334638393	0.8762929334638393	0.8762929334638393	0.8762929334638393	0.8762929334638393	0.8762929334638393	0.8762929334638393	0.8762929334638393	0.8762929334638393	0.8762929334638393	0.8762929334638393	0.8762929334638393	0.8762929334638393	0.8762929334638393	0.8762929334638393	0.8762929334638393	0.8762929334638393	0.8762929334638393	0.8762929334638393	0.8762929334638393	0.8762929334638393	0.8762929334638393	0.8762929334638393	0.8762929334638393	0.8762929334638393	0.8762929334638393	0.8762929334638393
0.6363348217923087	0.7903103621037294	0.6918596715719467	0.7605396447765126	0.7881663494487607	0.7542752454665765	0.7517842196543821	0.8083309971657938	0.8120880192241698	0.6813848328221656	0.6328578210451637	0.8240623210169619	0.6806155275266672	0.6659312136374562	0.6670767212750311	0.6978074698239518	0.6651616122142212	0.7047680750385407	0.761277902741901	0.6562618968393567	0.6546187315467776	0.6855565875764542	0.7514056880163043	0.7493423870952112	0.7513168805528262	0.6233827049720564	0.7026961567845821	0.6630394308783193	0.6630394308783193	0.6630394308783193	0.6630394308783193	0.6630394308783193	0.6630394308783193	0.6630394308783193	0.6630394308783193	0.6630394308783193	0.6630394308783193	0.6630394308783193	0.6630394308783193	0.6630394308783193	0.6630394308783193	0.6630394308783193	0.6630394308783193	0.6630394308783193	0.6630394308783193	0.6630394308783193	0.6630394308783193	0.6630394308783193	0.6630394308783193	0.6630394308783193
0.8140480530609029	1.0514703382765398	0.8806092548171554	0.8815231010470892	0.8885119383645254	0.969968708056921	0.9008187428626226	0.7998252224118281	0.7652218921516795	0.9312769546330858	0.9893724799420992	0.9529131967972544	0.695747457054	1.0029224690625111	0.9737418922278587	0.9171884791592141	0.8606530511041282	0.9574771790961707	1.0356830375677297	0.8139262602239187	0.9002940057219354	0.8857303279281857	1.0049617097881354	0.8646812962930791	0.9284790037842621	0.9670679774827958	0.9910088854406233	0.9119822997556966	0.7492949186217065	0.8306386091887016	0.8306386091887016	0.8306386091887016	0.8306386091887016	0.8306386091887016	0.8306386091887016	0.8306386091887016	0.8306386091887016	0.8306386091887016	0.8306386091887016	0.8306386091887016	0.8306386091887016	0.8306386091887016	0.8306386091887016	0.8306386091887016	0.8306386091887016	0.8306386091887016	0.8306386091887016	0.8306386091887016	0.8306386091887016	0.8306386091887016
0.9202652461169825	0.8476440165953701	0.7531325105841842	0.8867885468497375	0.9087452369064758	0.866025347527734	0.9593124764426193	0.91451030627869	0.8279119393114247	0.8771940058010029	0.9815554092286002	0.8288749847176327	1.085773238616899	1.0913503044600519	0.9193752571970826	0.9682001934603446	1.1059446546525455	1.1304684837638768	0.9201070744167962	0.9164943933182739	0.8743001712904674	1.0147890300284799	0.9755656240690085	1.1183897875465525	0.8294606460327595	0.9534774143386201	1.0246929466110506	1.021928828118892	1.076707415381277	0.9799990601197472	0.9717546189998667	0.9948674689622489	0.7038046967200412	0.9311018596233618	1.0470118327327211	0.8668932724731466	0.9943706164526136	0.906234517416597	0.9503025669346052	0.9503025669346052	0.9503025669346052	0.9503025669346052	0.9503025669346052	0.9503025669346052	0.9503025669346052	0.9503025669346052	0.9503025669346052	0.9503025669346052	0.9503025669346052	0.9503025669346052
0.09159170551483643	0.1232099840265953	0.08551234815626099	0.13658098332070262	0.053355987002347775	0.07490767247909978	0.05331984677929286	0.06136286461941421	0.09676506094764382	0.07004881710149248	0.08435209073187626	0.06240166157188584	0.07115721318088414	0.12673933241767324	0.12143434830546658	0.06075034345164224	0.05365459946326775	0.12616591846529931	0.05810831719460357	0.20396269695646432	0.10882672947880069	0.1812273418728656	0.07228114695012805	0.09317191075224726	0.09609162509694168	0.05329476867636401	0.045840968421636936	0.11643612181663762	0.05042483731433866	0.04336997683619261	0.09230206822121287	0.04307640197988801	0.0001964057293185734	0.10464465489410722	0.06642850818395987	0.06180691418261826	0.08588116060022016	0.05947396325445489	0.17702296928210745	0.16760672469597446	0.10581418756908331	0.05718650327941487	0.0815003454242491	0.0815003454242491	0.0815003454242491	0.0815003454242491	0.0815003454242491	0.0815003454242491	0.0815003454242491	0.0815003454242491
0.7609722702568533	0.6780551131615099	0.7679992799562699	0.8203386228161127	0.8756072995751767	0.7212662320882286	0.8019887812019826	0.8019531652513988	0.9260960998155615	0.8948830702337405	0.993609997894464	0.9279703916229731	1.0613720227184877	0.9215880456255137	0.9968680401201203	1.090837068700476	1.0876897021480496	1.0924282433096129	1.0958333925828676	1.123844805889888	1.0419679417165466	1.0153600850011675	1.1594694767961962	1.0443670218779368	1.0327886878612034	1.0277601388175417	1.0288877588695888	1.1512501518805558	1.0900689553750722	1.0900689553750722	1.0900689553750722	1.0900689553750722	1.0900689553750722	1.0900689553750722	1.0900689553750722	1.0900689553750722	1.0900689553750722	1.0900689553750722	1.0900689553750722	1.0900689553750722	1.0900689553750722	1.0900689553750722	1.0900689553750722	1.0900689553750722	1.0900689553750722	1.0900689553750722	1.0900689553750722	1.0900689553750722	1.0900689553750722	1.0900689553750722
1.0354966125729421	1.0524438228047717	0.8692880459054066	1.053707509976168	0.8739884320713268	0.9825774184394521	1.0604795756561398	0.7867178191399341	0.965669748957628	0.9304437582733955	0.9850383724217353	0.8661778678975858	1.1499065306310905	1.046958813540249	1.0511664393648745	0.9579449198935885	1.1848439421920545	0.9312772797089841	0.9493172304217236	1.029788150191531	0.8800164347883105	0.9556280556115619	1.060222999243637	0.8954342387196037	0.9142424306546687	0.9048383346871361	0.9048383346871361	0.9048383346871361	0.9048383346871361	0.9048383346871361	0.9048383346871361	0.9048383346871361	0.9048383346871361	0.9048383346871361	0.9048383346871361	0.9048383346871361	0.9048383346871361	0.9048383346871361	0.9048383346871361	0.9048383346871361	0.9048383346871361	0.9048383346871361	0.9048383346871361	0.9048383346871361	0.9048383346871361	0.9048383346871361	0.9048383346871361	0.9048383346871361	0.9048383346871361	0.9048383346871361
0.8394901178241343	0.8754829048237345	0.9862711842800735	0.9662979664138047	1.0011075603382773	0.8475647014104121	0.8743092986747704	0.8914662793203518	0.9426749838959092	1.03717569954691	0.9162311687153145	1.0034189949285253	0.9337071741603761	1.0065160467830647	0.9893945317199973	1.0245044025125944	0.9706461884563486	1.0146154515680073	0.8248506980301784	0.9311148162214372	0.9961769699454154	0.9636458930834263	0.9636458930834263	0.9636458930834263	0.9636458930834263	0.9636458930834263	0.9636458930834263	0.9636458930834263	0.9636458930834263	0.9636458930834263	0.9636458930834263	0.9636458930834263	0.9636458930834263	0.9636458930834263	0.9636458930834263	0.9636458930834263	0.9636458930834263	0.9636458930834263	0.9636458930834263	0.9636458930834263	0.9636458930834263	0.9636458930834263	0.9636458930834263	0.9636458930834263	0.9636458930834263	0.9636458930834263	0.9636458930834263	0.9636458930834263	0.9636458930834263	0.9636458930834263
0.7121655301226553	0.7042218387071556	0.8388421205295082	0.8298054586666698	1.0504474913761073	0.7576550309483068	0.827926716897153	0.9042030481940211	0.8315010864869279	0.9500069363003317	0.8178311068731235	0.8298261327146064	0.8402800220507708	0.8783149604489525	0.7317452036688411	0.7400760361136662	0.8995819892386959	0.9178033176507638	0.8454952815210992	0.8276436615702514	0.9043007820154095	0.8239401792122011	0.8244613458728837	0.8242007625425424	0.8242007625425424	0.8242007625425424	0.8242007625425424	0.8242007625425424	0.8242007625425424	0.8242007625425424	0.8242007625425424	0.8242007625425424	0.8242007625425424	0.8242007625425424	0.8242007625425424	0.8242007625425424	0.8242007625425424	0.8242007625425424	0.8242007625425424	0.8242007625425424	0.8242007625425424	0.8242007625425424	0.8242007625425424	0.8242007625425424	0.8242007625425424	0.8242007625425424	0.8242007625425424	0.8242007625425424	0.8242007625425424	0.8242007625425424
0.6377471456924075	0.5879077307601027	0.6058399349333449	0.5837669909773201	0.6528715067861468	0.5992769241001038	0.6154706605404235	0.6844985670735201	0.7191456646663433	0.8028878336537287	0.654665523108993	0.7847165527695704	0.7878095944794107	0.90359338489793	0.9943484099460144	0.7959909811096775	0.5239802485934021	0.6111036424720561	0.5996389308442679	0.4071775998978503	0.469273696294409	0.4382256480961296	0.4382256480961296	0.4382256480961296	0.4382256480961296	0.4382256480961296	0.4382256480961296	0.4382256480961296	0.4382256480961296	0.4382256480961296	0.4382256480961296	0.4382256480961296	0.4382256480961296	0.4382256480961296	0.4382256480961296	0.4382256480961296	0.4382256480961296	0.4382256480961296	0.4382256480961296	0.4382256480961296	0.4382256480961296	0.4382256480961296	0.4382256480961296	0.4382256480961296	0.4382256480961296	0.4382256480961296	0.4382256480961296	0.4382256480961296	0.4382256480961296	0.4382256480961296
1.0965114118378367	1.0534413924172141	1.023295722952591	1.1460693964307265	1.083430106382953	0.9563068619785448	0.8994432895367114	0.9903418811317176	1.040809060530539	0.9457526779253416	0.9649261764686757	0.9743005446407697	0.9573932547677074	1.0238324331083637	1.0302534125827676	1.0429972068965498	1.0364890579464683	1.1328870251310992	0.9508031344696123	1.0177924979083448	0.980329844613259	1.089192259584906	1.093982982660352	1.1657089638519524	1.0507907612884215	1.108249862570187	1.108249862570187	1.108249862570187	1.108249862570187	1.108249862570187	1.108249862570187	1.108249862570187	1.108249862570187	1.108249862570187	1.108249862570187	1.108249862570187	1.108249862570187	1.108249862570187	1.108249862570187	1.108249862570187	1.108249862570187	1.108249862570187	1.108249862570187	1.108249862570187	1.108249862570187	1.108249862570187	1.108249862570187	1.108249862570187	1.108249862570187	1.108249862570187
0.9080973999086489	0.8324238787153653	0.9103780754088572	0.8263525599151743	0.8449612261486688	0.8218983896721254	0.9401104688987161	0.9623802215599526	0.9379301696435587	0.7827248843895149	0.9451198855479744	0.9984185312632678	0.8661726809501104	1.0085654386432534	0.728438021383289	0.8601358357892077	1.0209698042069282	0.98083495318341	0.91183974568766	0.9594883994135841	0.9356640725506221	0.9356640725506221	0.9356640725506221	0.9356640725506221	0.9356640725506221	0.9356640725506221	0.9356640725506221	0.9356640725506221	0.9356640725506221	0.9356640725506221	0.9356640725506221	0.9356640725506221	0.9356640725506221	0.9356640725506221	0.9356640725506221	0.9356640725506221	0.9356640725506221	0.9356640725506221	0.9356640725506221	0.9356640725506221	0.9356640725506221	0.9356640725506221	0.9356640725506221	0.9356640725506221	0.9356640725506221	0.9356640725506221	0.9356640725506221	0.9356640725506221	0.9356640725506221	0.9356640725506221
0.6222508969318364	0.567469334028002	0.6190792770194807	0.6933320823606913	0.5910481092549088	0.7366690318648315	0.6552022852449784	0.651264147214781	0.5048912958176279	0.6374990094860704	0.5861016311482614	0.565824298364326	0.6320090471079359	0.8423403685525521	0.949268157701859	0.8419561714427639	0.7015966233148271	0.7171475607505184	0.7615595925814579	0.5941808639084545	0.5889850510388431	0.7155590159511339	0.6522720334949885	0.6522720334949885	0.6522720334949885	0.6522720334949885	0.6522720334949885	0.6522720334949885	0.6522720334949885	0.6522720334949885	0.6522720334949885	0.6522720334949885	0.6522720334949885	0.6522720334949885	0.6522720334949885	0.6522720334949885	0.6522720334949885	0.6522720334949885	0.6522720334949885	0.6522720334949885	0.6522720334949885	0.6522720334949885	0.6522720334949885	0.6522720334949885	0.6522720334949885	0.6522720334949885	0.6522720334949885	0.6522720334949885	0.6522720334949885	0.6522720334949885
0.8431276071650028	0.8459077874994014	0.8449402662815947	0.9170549906670563	0.8380951350650407	0.9192306226999387	0.8834868964409246	0.8956965538405138	0.8498371581829294	0.9094036890687567	0.8656457455878038	0.8930320000919295	0.9429823337016867	0.9132174541958055	0.8762524186652682	0.9137544149822661	0.8823288497784912	0.9049179983036878	0.9572021408557644	0.945596338719693	0.9513992397877288	0.9513992397877288	0.9513992397877288	0.9513992397877288	0.9513992397877288	0.9513992397877288	0.9513992397877288	0.9513992397877288	0.9513992397877288	0.9513992397877288	0.9513992397877288	0.9513992397877288	0.9513992397877288	0.9513992397877288	0.9513992397877288	0.9513992397877288	0.9513992397877288	0.9513992397877288	0.9513992397877288	0.9513992397877288	0.9513992397877288	0.9513992397877288	0.9513992397877288	0.9513992397877288	0.9513992397877288	0.9513992397877288	0.9513992397877288	0.9513992397877288	0.9513992397877288	0.9513992397877288
0.6371082079346242	0.4985688963459383	0.7765642199446445	0.6578438899353111	0.6545526252910917	0.693631256270994	0.5716081514719488	0.7595081303794937	0.8619085224021289	0.8080841937359934	0.7650330737792935	0.6833284178830398	0.7925452794275945	0.7661295145376764	0.8414360517648745	0.6886694844137431	0.7133625813236398	0.6440392475200737	0.8212669288933777	0.8498986479833116	0.6713083175630592	0.732655395766482	0.7283543333439836	0.8371885569116053	0.7193891926473155	0.6393614993210837	0.8583978966883274	0.5984683178408817	0.6968647055342814	0.7661229122366529	0.6019761420125785	0.7059080499397172	0.8295770756561313	1.0774728664723274	0.7660984437157706	0.921785655094049	0.921785655094049	0.921785655094049	0.921785655094049	0.921785655094049	0.921785655094049	0.921785655094049	0.921785655094049	0.921785655094049	0.921785655094049	0.921785655094049	0.921785655094049	0.921785655094049	0.921785655094049	0.921785655094049
0.8281461044958819	0.8747760915923221	0.8049370077469163	0.830942909371208	0.8699565101983773	0.8652186649895344	0.8771544150669144	0.8038579569250037	0.9709600482585762	0.8740573123717449	0.9105707168848177	0.8296371306594222	0.8786932206376268	0.8654452767699328	0.8621599849667624	0.8753927337722237	0.868776359369493	0.868776359369493	0.868776359369493	0.868776359369493	0.868776359369493	0.868776359369493	0.868776359369493	0.868776359369493	0.868776359369493	0.868776359369493	0.868776359369493	0.868776359369493	0.868776359369493	0.868776359369493	0.868776359369493	0.868776359369493	0.868776359369493	0.868776359369493	0.868776359369493	0.868776359369493	0.868776359369493	0.868776359369493	0.868776359369493	0.868776359369493	0.868776359369493	0.868776359369493	0.868776359369493	0.868776359369493	0.868776359369493	0.868776359369493	0.868776359369493	0.868776359369493	0.868776359369493	0.868776359369493
0.8178648923975295	0.9179013553403386	0.8485931709944846	0.84887054730686	0.7297298701848036	0.7575083917023571	0.8181322683191836	0.743260906326919	0.748355731039987	0.8024924186210174	0.7805987035912287	0.805900874578216	0.8028510620504982	0.7811465376902782	0.7750067521815972	0.9079427296528455	0.6765482795983918	0.716712994226963	0.7790343230944147	0.8485298907129059	0.8586037652367539	0.803939291289808	0.9205156282004413	0.8560220588660534	0.8882688435332474	0.8882688435332474	0.8882688435332474	0.8882688435332474	0.8882688435332474	0.8882688435332474	0.8882688435332474	0.8882688435332474	0.8882688435332474	0.8882688435332474	0.8882688435332474	0.8882688435332474	0.8882688435332474	0.8882688435332474	0.8882688435332474	0.8882688435332474	0.8882688435332474	0.8882688435332474	0.8882688435332474	0.8882688435332474	0.8882688435332474	0.8882688435332474	0.8882688435332474	0.8882688435332474	0.8882688435332474	0.8882688435332474
0.9055082078717812	0.8197416423517742	1.1720186516546274	1.163210469656337	0.8753487497139602	1.1464483932305831	0.9435969321857955	0.916200368551277	0.8310228481966896	0.9985367505230985	1.118050652398125	0.9841385143943817	0.9551303344704786	0.9467467012597567	0.9351556682455433	0.950940459161034	0.8682530985640003	0.8637745051088933	0.8660138018364468	0.8660138018364468	0.8660138018364468	0.8660138018364468	0.8660138018364468	0.8660138018364468	0.8660138018364468	0.8660138018364468	0.8660138018364468	0.8660138018364468	0.8660138018364468	0.8660138018364468	0.8660138018364468	0.8660138018364468	0.8660138018364468	0.8660138018364468	0.8660138018364468	0.8660138018364468	0.8660138018364468	0.8660138018364468	0.8660138018364468	0.8660138018364468	0.8660138018364468	0.8660138018364468	0.8660138018364468	0.8660138018364468	0.8660138018364468	0.8660138018364468	0.8660138018364468	0.8660138018364468	0.8660138018364468	0.8660138018364468
0.774464340666639	0.7224241704013233	0.6507530048799713	0.7142198679334164	0.6929970882658016	0.7534488581361963	0.610304257061553	0.6302135770327705	0.780164614806124	0.787344507593654	0.67174182631725	0.767011519586716	0.6792859535555403	0.6883795684981162	0.7731880668517656	0.6750681149253649	0.7885152670289666	0.7439946311895358	0.7304526659084891	0.7921277246831706	0.7528123610369638	0.7724700428600673	0.7724700428600673	0.7724700428600673	0.7724700428600673	0.7724700428600673	0.7724700428600673	0.7724700428600673	0.7724700428600673	0.7724700428600673	0.7724700428600673	0.7724700428600673	0.7724700428600673	0.7724700428600673	0.7724700428600673	0.7724700428600673	0.7724700428600673	0.7724700428600673	0.7724700428600673	0.7724700428600673	0.7724700428600673	0.7724700428600673	0.7724700428600673	0.7724700428600673	0.7724700428600673	0.7724700428600673	0.7724700428600673	0.7724700428600673	0.7724700428600673	0.7724700428600673
0.859861433846204	0.7208279078695466	0.7706230807822021	0.882524105579042	0.8837173100184016	0.8543850750503551	0.8570555262942057	0.7848090551370187	0.8003512454971216	0.7834832261917126	0.7919172358444171	0.7919172358444171	0.7919172358444171	0.7919172358444171	0.7919172358444171	0.7919172358444171	0.7919172358444171	0.7919172358444171	0.7919172358444171	0.7919172358444171	0.7919172358444171	0.7919172358444171	0.7919172358444171	0.7919172358444171	0.7919172358444171	0.7919172358444171	0.7919172358444171	0.7919172358444171	0.7919172358444171	0.7919172358444171	0.7919172358444171	0.7919172358444171	0.7919172358444171	0.7919172358444171	0.7919172358444171	0.7919172358444171	0.7919172358444171	0.7919172358444171	0.7919172358444171	0.7919172358444171	0.7919172358444171	0.7919172358444171	0.7919172358444171	0.7919172358444171	0.7919172358444171	0.7919172358444171	0.7919172358444171	0.7919172358444171	0.7919172358444171	0.7919172358444171
0.7285931925720847	0.7005059475340897	0.7718586135073714	0.6308835153287266	0.6624891737812671	0.5682216850564117	0.8141188203953837	0.6592399874162833	0.8585169628861031	0.794758321830759	0.6292185081669236	0.6089439741392342	0.6941687977579418	0.6328535162663198	0.6262524034930333	0.727033580565981	0.7392876103208611	0.7769032343174372	0.7580954223191491	0.7580954223191491	0.7580954223191491	0.7580954223191491	0.7580954223191491	0.7580954223191491	0.7580954223191491	0.7580954223191491	0.7580954223191491	0.7580954223191491	0.7580954223191491	0.7580954223191491	0.7580954223191491	0.7580954223191491	0.7580954223191491	0.7580954223191491	0.7580954223191491	0.7580954223191491	0.7580954223191491	0.7580954223191491	0.7580954223191491	0.7580954223191491	0.7580954223191491	0.7580954223191491	0.7580954223191491	0.7580954223191491	0.7580954223191491	0.7580954223191491	0.7580954223191491	0.7580954223191491	0.7580954223191491	0.7580954223191491
0.7239454066394793	0.8454669442457925	0.6799603093405808	0.9404593189181517	0.8951644075678812	0.8456822559414346	0.7646373798007622	0.8846385576503427	0.8072779660418917	0.9240215872002298	0.7387147038553267	0.8845568678270523	0.7838332846454504	0.911986251582942	0.9331974174403475	0.7839963512373085	1.1743771522657724	0.9151992125865461	0.8664581905144778	0.7473712204490088	0.8205372007504413	1.0139769288291351	0.8181430390001829	1.1240450568515927	0.966316690867691	0.9442854364266543	0.8860647788175249	0.9150965614529593	1.102129485341946	0.8037511336822818	0.9343891065313799	0.8690701201068309	0.8690701201068309	0.8690701201068309	0.8690701201068309	0.8690701201068309	0.8690701201068309	0.8690701201068309	0.8690701201068309	0.8690701201068309	0.8690701201068309	0.8690701201068309	0.8690701201068309	0.8690701201068309	0.8690701201068309	0.8690701201068309	0.8690701201068309	0.8690701201068309	0.8690701201068309	0.8690701201068309
0.6819490026643038	0.7515965057356104	0.4893226258785589	0.5001921781028248	0.5691046440398928	0.6832194261535327	0.7035430903955191	0.6058142379327079	0.8619284976604532	0.7533587783791904	0.6738372082400251	0.8530559627100633	0.5833807877961381	0.594804778548639	0.7207627464626601	0.7388129820829548	0.7066960252921319	0.5620589812896624	0.537942029417083	0.686800764685701	0.6751609915263406	0.6203153692180678	0.5444222855549842	0.6359908393209991	0.5902065624379916	0.5902065624379916	0.5902065624379916	0.5902065624379916	0.5902065624379916	0.5902065624379916	0.5902065624379916	0.5902065624379916	0.5902065624379916	0.5902065624379916	0.5902065624379916	0.5902065624379916	0.5902065624379916	0.5902065624379916	0.5902065624379916	0.5902065624379916	0.5902065624379916	0.5902065624379916	0.5902065624379916	0.5902065624379916	0.5902065624379916	0.5902065624379916	0.5902065624379916	0.5902065624379916	0.5902065624379916	0.5902065624379916
0.9002930226862218	0.8751342678168107	0.9654291230964666	0.9281492764210998	0.9706825265764846	0.958517054937641	0.9270649645912723	0.8679309665560531	0.9685791719387283	0.7304162354501822	0.7798489815975297	0.755132608523856	0.755132608523856	0.755132608523856	0.755132608523856	0.755132608523856	0.755132608523856	0.755132608523856	0.755132608523856	0.755132608523856	0.755132608523856	0.755132608523856	0.755132608523856	0.755132608523856	0.755132608523856	0.755132608523856	0.755132608523856	0.755132608523856	0.755132608523856	0.755132608523856	0.755132608523856	0.755132608523856	0.755132608523856	0.755132608523856	0.755132608523856	0.755132608523856	0.755132608523856	0.755132608523856	0.755132608523856	0.755132608523856	0.755132608523856	0.755132608523856	0.755132608523856	0.755132608523856	0.755132608523856	0.755132608523856	0.755132608523856	0.755132608523856	0.755132608523856	0.755132608523856
0.6493940236647262	0.6339845840925165	0.7190329084692563	0.7201300209821614	0.8374615306109505	0.5956168660955944	0.6490825243029795	0.6028407117137031	0.7570860943798582	0.5872170048203335	0.8828325594183496	0.8730995326286219	0.7096227474434498	0.5871052468663275	0.7814973284696801	0.7041029545144606	0.8099773913744678	0.5856359399375585	0.6978066656560131	0.6978066656560131	0.6978066656560131	0.6978066656560131	0.6978066656560131	0.6978066656560131	0.6978066656560131	0.6978066656560131	0.6978066656560131	0.6978066656560131	0.6978066656560131	0.6978066656560131	0.6978066656560131	0.6978066656560131	0.6978066656560131	0.6978066656560131	0.6978066656560131	0.6978066656560131	0.6978066656560131	0.6978066656560131	0.6978066656560131	0.6978066656560131	0.6978066656560131	0.6978066656560131	0.6978066656560131	0.6978066656560131	0.6978066656560131	0.6978066656560131	0.6978066656560131	0.6978066656560131	0.6978066656560131	0.6978066656560131
0.6844562308212456	0.6501646684674395	0.5026394535620701	0.6845653690446073	0.6382397877713718	0.573243982654116	0.6906913758055734	0.6087598599508662	0.5124779910686198	0.5994971784403338	0.5936881125720569	0.6279484603582904	0.48870803422162334	0.5798818018063563	0.6283908701704422	0.6041363359883992	0.6041363359883992	0.6041363359883992	0.6041363359883992	0.6041363359883992	0.6041363359883992	0.6041363359883992	0.6041363359883992	0.6041363359883992	0.6041363359883992	0.6041363359883992	0.6041363359883992	0.6041363359883992	0.6041363359883992	0.6041363359883992	0.6041363359883992	0.6041363359883992	0.6041363359883992	0.6041363359883992	0.6041363359883992	0.6041363359883992	0.6041363359883992	0.6041363359883992	0.6041363359883992	0.6041363359883992	0.6041363359883992	0.6041363359883992	0.6041363359883992	0.6041363359883992	0.6041363359883992	0.6041363359883992	0.6041363359883992	0.6041363359883992	0.6041363359883992	0.6041363359883992
0.5162333849426509	0.5198262335330509	0.46274831184515763	0.47859081113092267	0.6134511449617361	0.6127914928488372	0.4603835182110883	0.3553427096497249	0.5539335205347099	0.4295451501563036	0.5489108392409667	0.33117062772908046	0.4186211835858546	0.5396361162527841	0.4840719346073934	0.49233826791000385	0.5558912033507553	0.7191413384607646	0.5853992624518246	0.43504035398155	0.9054933401597774	0.7615131221783129	0.3593504511850754	0.6511531290016458	0.46530876809705074	0.7130059175209327	0.5655643201770038	0.7908617414966279	0.6782130308368157	0.6782130308368157	0.6782130308368157	0.6782130308368157	0.6782130308368157	0.6782130308368157	0.6782130308368157	0.6782130308368157	0.6782130308368157	0.6782130308368157	0.6782130308368157	0.6782130308368157	0.6782130308368157	0.6782130308368157	0.6782130308368157	0.6782130308368157	0.6782130308368157	0.6782130308368157	0.6782130308368157	0.6782130308368157	0.6782130308368157	0.6782130308368157
0.7624567268086345	0.6808195218057661	0.7066446712035572	0.8267078800588314	0.8286428866665732	0.8372609079530018	0.6435721797404056	0.6468499427460535	0.7672292143525588	0.6720955584783078	0.8364270546957465	0.7527090081344747	0.8443827185574396	0.6067314905216288	0.7506354792337456	0.7984356877425545	0.8610657164652585	0.7467664819481092	0.9372006735720548	0.8315622933277794	0.9157821506859539	0.9157095833614043	0.745658252983037	0.8306839181722206	0.8306839181722206	0.8306839181722206	0.8306839181722206	0.8306839181722206	0.8306839181722206	0.8306839181722206	0.8306839181722206	0.8306839181722206	0.8306839181722206	0.8306839181722206	0.8306839181722206	0.8306839181722206	0.8306839181722206	0.8306839181722206	0.8306839181722206	0.8306839181722206	0.8306839181722206	0.8306839181722206	0.8306839181722206	0.8306839181722206	0.8306839181722206	0.8306839181722206	0.8306839181722206	0.8306839181722206	0.8306839181722206	0.8306839181722206
0.7836634336228623	0.8708448892567594	0.869089185141773	0.6762802038295548	0.6978112601392866	0.8894613414109387	0.6579501362305713	0.7477340784933317	0.6000646337974117	0.7999260470583838	0.7502635644281591	0.7017447121311892	0.7452247771915659	0.6727076187299902	0.697141689022288	0.8716123437946044	0.7343478117870057	0.7227529260764147	0.7374833513921821	0.7790917965941045	0.7216202350439391	0.7503560158190219	0.7503560158190219	0.7503560158190219	0.7503560158190219	0.7503560158190219	0.7503560158190219	0.7503560158190219	0.7503560158190219	0.7503560158190219	0.7503560158190219	0.7503560158190219	0.7503560158190219	0.7503560158190219	0.7503560158190219	0.7503560158190219	0.7503560158190219	0.7503560158190219	0.7503560158190219	0.7503560158190219	0.7503560158190219	0.7503560158190219	0.7503560158190219	0.7503560158190219	0.7503560158190219	0.7503560158190219	0.7503560158190219	0.7503560158190219	0.7503560158190219	0.7503560158190219
0.9193927336126531	0.8203811674671706	0.750261622356767	0.6012819005730176	0.841608294339841	0.7294934083535575	0.7145494457707884	0.8978199158497702	0.7593018654741489	0.7960122139143387	0.8549689261149105	0.7635435056285609	1.0345016124896118	0.8203981069429668	0.8762785224005488	0.6465856181802043	0.7857428338969265	0.8894313790966222	0.8375871064967743	0.8375871064967743	0.8375871064967743	0.8375871064967743	0.8375871064967743	0.8375871064967743	0.8375871064967743	0.8375871064967743	0.8375871064967743	0.8375871064967743	0.8375871064967743	0.8375871064967743	0.8375871064967743	0.8375871064967743	0.8375871064967743	0.8375871064967743	0.8375871064967743	0.8375871064967743	0.8375871064967743	0.8375871064967743	0.8375871064967743	0.8375871064967743	0.8375871064967743	0.8375871064967743	0.8375871064967743	0.8375871064967743	0.8375871064967743	0.8375871064967743	0.8375871064967743	0.8375871064967743	0.8375871064967743	0.8375871064967743
0.8078778128234966	0.8217333854423547	0.7316775123170629	0.692503514283885	0.7371390856705892	0.7792506789643804	0.8416019635801841	0.7815225872734699	0.9365930416612335	0.7983395484600958	0.7562507818507551	0.8649984849434733	0.92376541216515	0.9478843479544475	0.8978478007893471	0.9617966038768824	0.8611400344548521	0.8924749064292827	0.951537376457074	0.980423362125925	0.9659803692914993	0.9659803692914993	0.9659803692914993	0.9659803692914993	0.9659803692914993	0.9659803692914993	0.9659803692914993	0.9659803692914993	0.9659803692914993	0.9659803692914993	0.9659803692914993	0.9659803692914993	0.9659803692914993	0.9659803692914993	0.9659803692914993	0.9659803692914993	0.9659803692914993	0.9659803692914993	0.9659803692914993	0.9659803692914993	0.9659803692914993	0.9659803692914993	0.9659803692914993	0.9659803692914993	0.9659803692914993	0.9659803692914993	0.9659803692914993	0.9659803692914993	0.9659803692914993	0.9659803692914993
0.17865077269040552	0.2189425632027749	0.3391387124932431	0.16128679575116633	0.21076214374813873	0.2900977416316933	0.30848270400984495	0.5482940849734085	0.42073728259764104	0.4749236634836202	0.43945728428816583	0.5341005480192702	0.7549384507893304	0.7093344554783539	0.6105746083373361	0.7369098264330621	0.9169576471421582	0.9419405754264795	0.878663620779923	0.861402523309756	1.0507936777251141	1.1421810040817097	1.1005576652646083	1.3096662546663846	1.3675240222242409	1.0785942124176042	1.4206173275330403	1.3727513536526053	1.3023252304790833	1.195686519072928	1.2302629377518284	1.2418196222442999	1.3558116394684772	1.4789681680464872	1.4740857042230506	1.1400342881438386	1.2480312215057976	1.3510030402855466	1.4903023515207954	1.4028229039875255	1.3051306771169835	1.3539767905522546	1.3539767905522546	1.3539767905522546	1.3539767905522546	1.3539767905522546	1.3539767905522546	1.3539767905522546	1.3539767905522546	1.3539767905522546
0.11156500816363629	0.2835225652369846	0.08863824827145048	0.351495663200735	0.21202351238553976	0.1331308636270715	0.3524164655517036	0.15585197969230674	0.21140653978736582	0.48715229739169275	0.31939814937459404	0.3914839234320002	0.240124403741065	0.6112294742224826	0.8072590281094755	1.0913293877869847	0.6795490580112351	0.9218073667113414	1.1329052474648715	1.0520803561551086	1.0047989671968605	0.938884522429519	0.9490450252737794	1.1953043338931293	0.9358008174047606	0.7836947098773016	0.6632813687851302	1.2153997943853267	0.8862100690013364	0.542362200638127	0.9150403599691666	0.7252662146460049	1.1747372103741285	0.9786667277624178	1.0209494414360034	0.9089020632744813	0.9390129095312483	0.9538529170993368	1.0637343309309317	0.8665948138600784	0.9079952146232234	0.7185608096317295	0.8462786072159049	0.6858250678806334	0.8266533932453961	0.7377975173627964	0.7822254553040963	0.7822254553040963	0.7822254553040963	0.7822254553040963
0.6644286563380849	0.9423515710075686	1.0277890908476253	1.0960371721844722	1.2322696223157623	1.154356256057745	1.2046373766054064	1.4874454806923456	1.4260250374630081	1.3936554078460217	1.1918401617188006	1.3119730961559146	1.214482898408617	1.236998044012953	1.2643876269466567	1.4048952765200053	1.138705136461071	1.3038494748894403	1.343033692263944	1.1439622393656217	1.2682093434599884	1.2368017249236978	1.2187721359463033	1.2053078476895336	1.2982452583172261	1.2603759260356084	1.4067214772105185	1.3225583848620124	1.2999287974649119	1.315554111031875	1.398571044380585	1.223481213393116	1.259382053983306	1.3838036096875288	1.3631357004985123	1.2314740673707374	1.4457251045069084	1.3247749834058882	1.350414726424532	1.5320183977548814	1.2915184993694628	1.4117684485621722	1.4117684485621722	1.4117684485621722	1.4117684485621722	1.4117684485621722	1.4117684485621722	1.4117684485621722	1.4117684485621722	1.4117684485621722
0.7307893099964148	0.6309655502940733	0.8723477057124626	0.8334347673844151	0.8226885632124348	0.7929492771775173	0.8483788347647864	0.8376360080248695	0.7769811791024577	1.083324382632733	0.8404109301237511	0.9625938791641433	1.0082347806805552	0.9883274472770152	0.9992729597919912	0.9428312070571864	0.9950610737124687	0.9741821123340274	0.9899139744245786	0.9771957019627586	0.8728594667863337	0.9706296519410684	0.8698761133850357	0.8437908338993626	0.9148023723087065	0.9254948468702779	1.1554082785203192	1.0144337275613553	0.9708491100793671	0.9688698502464378	1.0140063020418073	1.046393794556148	0.9844328374059311	0.8527168637642872	1.0136757454611391	1.0432138911564885	0.9631787162904081	0.9981651112520215	1.107976468004023	1.0341806897629502	1.1109700366128272	0.9655847170515278	0.9505460298453378	1.0371689949885514	0.9361364728512467	1.0534386658319483	0.9947875693415975	0.9947875693415975	0.9947875693415975	0.9947875693415975
0.8954869588649752	0.9707496093046271	0.910414070246287	1.0807725669365607	1.1840758108551543	1.1591059024647274	1.2844014157138366	0.9246499734785998	1.0237205092726376	1.232856029321653	1.1064934315661432	1.2008178680931483	1.1533640534392917	1.281592374535711	1.045068501244691	1.0861701616520738	1.1539896656021715	1.1360012945834699	1.0331577185441387	0.9346449015154749	1.480031169882929	1.0921860183687997	1.3860984905411298	0.9249841248222282	0.9514040218974291	1.1548712573707645	1.1159713741463995	1.1417461822866053	1.069963900978663	0.9799947631671713	1.1455398202287572	1.3193663731820913	1.1614978784438268	1.1640833065065925	1.1616532942415503	1.3340889980548787	1.3492864117802996	1.450417824588611	1.392017844613812	1.1353596538931527	0.9795031102641814	1.2358704986737516	1.021098252802678	1.1284843757382148	1.1284843757382148	1.1284843757382148	1.1284843757382148	1.1284843757382148	1.1284843757382148	1.1284843757382148
1.1068577231539207	1.1257530268699392	1.0169199923072094	1.0615641030415754	0.9470588739455686	0.8317632776428002	0.9058963173349623	0.8797321984330442	0.8541408258031306	0.8863024207229289	0.9347125905460915	0.9952857901193498	0.9649991903327206	0.9649991903327206	0.9649991903327206	0.9649991903327206	0.9649991903327206	0.9649991903327206	0.9649991903327206	0.9649991903327206	0.9649991903327206	0.9649991903327206	0.9649991903327206	0.9649991903327206	0.9649991903327206	0.9649991903327206	0.9649991903327206	0.9649991903327206	0.9649991903327206	0.9649991903327206	0.9649991903327206	0.9649991903327206	0.9649991903327206	0.9649991903327206	0.9649991903327206	0.9649991903327206	0.9649991903327206	0.9649991903327206	0.9649991903327206	0.9649991903327206	0.9649991903327206	0.9649991903327206	0.9649991903327206	0.9649991903327206	0.9649991903327206	0.9649991903327206	0.9649991903327206	0.9649991903327206	0.9649991903327206	0.9649991903327206
0.7583573396998771	1.065972296108693	0.9471115795013125	1.1195550914110208	0.8579491511915153	0.9466296869714055	0.8412947668333363	0.8105700202578038	0.9983673851585023	0.7951287704186789	0.8895971739319535	0.9051824699202906	0.8934854600190341	0.966050273150413	0.9243346940236584	0.8419449773499981	0.8304527512010352	0.7752495972600767	0.8412793181885104	0.755306934616323	0.7740845975621107	0.867206452065222	1.0489150395391336	0.9775632381926117	0.9911905438010473	0.8282694072193535	0.9241699223598192	0.914131750806105	0.9613475561819999	0.66814368824734	1.0655140028636003	0.8682358515087635	0.8495401758128154	1.013753063203383	0.8510716442094581	1.199299356222491	1.053747445214655	1.0556891299123283	0.8495586468070658	1.0061718566505131	0.9710907092044354	0.9886312829274744	0.9886312829274744	0.9886312829274744	0.9886312829274744	0.9886312829274744	0.9886312829274744	0.9886312829274744	0.9886312829274744	0.9886312829274744
1.0338835806768218	1.0495900726917786	1.0040952517111734	1.1212463675634714	1.1057485133192908	1.1327082006317095	1.0421402067698686	0.9924013281539343	0.97393352795356	1.0644327906545181	1.085103968926542	1.0574133079174566	1.05700569624468	1.0507285887004987	1.164903447914162	1.086138827064052	1.0943087631353308	1.1454658906068644	1.2913861194564664	1.1756617132553384	1.1644515901533805	1.151276608692566	1.239558295449573	1.2263136366501979	1.2622826094772936	1.1273604223813538	1.194537271121106	1.2292765742727787	1.2810220380509474	1.3168572306341073	1.2061271720310078	1.2262545120410784	1.3644770261867054	1.3281600750254035	1.2701604264346689	1.2628969996921275	1.1537059470927873	1.1822550336696602	1.151343484591453	1.2474704647493067	1.1982728825596778	1.2157586353566376	1.0755443689283266	1.1435087628676563	1.0370108684538446	1.0902598156607506	1.0902598156607506	1.0902598156607506	1.0902598156607506	1.0902598156607506
0.4977294880307345	0.011805574570711411	0.12042158638957526	0.6630670699128615	0.11169377016356949	0.3310657806938433	0.1405043560831986	0.11479591834386335	0.11454127850953708	0.22240481006434443	0.2929708795529195	0.0	0.7691853796615357	0.8683210990451729	0.11068665006518676	0.11479591834386335	0.45577966603419684	0.45300376685045385	0.30123725988157757	0.4833757113477533	0.6993193247011824	0.2599188223743911	0.3536720724446877	0.4805282030017858	0.7474993722819714	0.11353415841115433	0.29718900964436545	0.3176613833859294	0.3170088088989038	0.46510894083325766	0.34875166314459294	0.4414786484846252	0.643093160278565	0.27578346197656856	1.0778642986582814	0.6677944820839433	0.1609875436327052	0.18340021139888485	0.345649514964299	0.1607329040175592	0.22263506006308253	0.7236594009918604	0.4496447183198324	0.18365485123321112	0.13840706748528614	0.16103095935924863	0.16103095935924863	0.16103095935924863	0.16103095935924863	0.16103095935924863
0.8902549998908919	1.0343185594992477	0.9385472143647289	1.0246163696010018	0.8448230329948745	0.6468901331102351	0.7517694283771762	0.9116556430102611	1.1108106236234612	1.144732376720613	0.7451829035594805	0.7087962740235906	0.6134382992026017	0.9450306915821358	0.7320040210829644	0.9602032463370606	0.9733917341328702	0.9751501635412945	1.0099919547517873	0.8582340739877399	1.026536923593171	0.9913226031045659	0.8210628544708011	1.0234549868985283	1.202173271235797	1.0917709656466228	1.1066159001293012	0.9786622900596764	1.0817590929496135	0.7249790880663681	1.0715964295778797	0.893199096502831	1.1924371568000562	0.9727160327585044	0.8668115278821849	1.018880799672967	1.0019569776237995	0.8899187621331521	0.9253886452907416	1.0563959108503296	0.8709646649155309	1.0663225120073354	1.1204985214813736	1.0934105167443546	1.0934105167443546	1.0934105167443546	1.0934105167443546	1.0934105167443546	1.0934105167443546	1.0934105167443546
0.8503921676485532	1.0088300983184628	0.853794771171321	1.035782172400199	1.1465078911305744	1.3772255561686824	1.1593571658977322	1.0802112196173792	1.1481523552878354	1.3096184137198255	1.3064309535808623	1.3955293726035758	1.4106954424487894	1.2551454609359414	1.356590024279426	1.3907935614587708	1.3553347665290987	1.2845980086953515	1.3535263316732653	1.2710569377458694	1.1789733892669665	1.3732415649086158	1.1511301958198774	1.338860513992901	1.251796496585431	1.2241119872418738	1.3191020862921266	1.4054072626212408	1.2508197674546504	1.422155959534665	1.211503234886125	1.399293368672592	1.4343737950558102	1.3996918505875737	1.5136893401342997	1.34046091169187	1.211422057680468	1.296044431133969	1.3047665561996644	1.0461241393879857	1.175445347793825	1.175445347793825	1.175445347793825	1.175445347793825	1.175445347793825	1.175445347793825	1.175445347793825	1.175445347793825	1.175445347793825	1.175445347793825
0.9858308340631136	1.1102313764347098	1.1033688357711071	1.1839389739074528	1.323937467044271	1.0669982405432135	1.2438135665687897	1.1214191994769598	1.0889908500725103	1.0057080938277534	1.0908155534239292	1.356703898813884	1.1689085093438856	1.11988306880148	0.9639794527817618	1.1638624383052736	1.10740122994099	1.0904411513416985	1.090830997317137	1.2829655788780077	1.1660341962513403	0.986457409581854	1.051320357942487	0.963681708502547	0.9860509535003285	0.8947826270490171	0.968101650318049	1.1068972061593658	0.8366997667157687	1.2097303557957708	1.0034333351378781	0.8885000082507367	1.0049834515315876	1.319971234398041	0.9230485168599512	1.0497877150476447	1.1314953956942402	0.9929537950192036	1.312515919358169	1.1409180328344886	1.2263890184760933	1.183653525655291	1.183653525655291	1.183653525655291	1.183653525655291	1.183653525655291	1.183653525655291	1.183653525655291	1.183653525655291	1.183653525655291
0.5575044855180593	0.7203059200873901	0.7916987497597614	0.6896113411774472	0.7709370875176048	0.7606875143777149	0.8055646093464573	0.7547563476956667	0.7680773566685177	0.8304617047079522	0.8127958486990499	0.8515651088378763	0.7058829946485272	0.8433741602693782	0.8219460679832106	0.967607973819165	1.1364648641367074	1.025051208825848	1.100385215935322	1.0172770114954421	1.1804488439114782	0.9677332281338934	1.1655146195894937	0.8968704953566436	1.0615756184282397	0.9935987920717905	1.1987071834513952	1.0314184892720415	1.0781294176343807	0.9675116295509911	1.1004052150571155	1.2237766047493768	1.1670269347024973	1.1719010422089353	1.018923055225234	1.1278915532554654	1.2626548913362146	1.154839455017402	1.3033125037873552	1.297445683243527	1.2062263661726809	1.0795625701964597	0.982104539806315	1.1182944150022758	1.0562678728000323	1.040156989302363	1.0286296095162333	1.0887069248515497	1.0728263188461293	1.2412287637826676
0.11039636693497447	0.6039374348304203	0.2872116124555353	0.7221695860435685	0.25304249127054895	0.5644342551821351	0.5844793206258581	0.7993216611459496	0.46632120172583486	0.5673138314365054	0.4919322896972915	1.0872933515349084	0.7758394255631035	1.0822116074828216	1.0348569593753174	0.9352838036203907	1.2421469945811143	1.0676469204359123	1.3285252688808808	0.9446632074105603	0.8052566360159381	1.1347513677349375	1.5128005742711115	1.6741372179282439	1.2190988471249349	0.7156514018962695	1.6773862711137348	1.2407313606977073	1.1558335215601485	1.228667845384763	1.8639131804553588	1.1944773503420867	0.7097849817984015	1.2127135407515603	0.5940269493987951	1.1767614984293093	0.9044806485402869	0.8277199488155831	1.2547992753867536	1.0615274794383345	1.3593936560889643	1.0481681049187188	1.72983202515263	0.6960955362617863	1.5028428800263391	1.662823315926151	1.239566364791637	0.5698376201949688	1.4681297586062205	1.7900615599707332
0.715840774803319	0.7843089391352497	0.8383082430663392	0.9299525837476944	0.8135609961079294	1.0053449562141148	0.9455619261046657	0.9394790678497389	1.2467673372725556	1.2669200693026694	1.0734972599048163	1.2532012806782065	1.204203507905279	1.343359753388189	1.1472034983940047	1.173454780650546	1.0571576802800606	1.036928685716758	1.0015802247064571	1.0186382498371076	1.1102197955078654	1.3439906711816765	1.30621996912437	1.125174121521123	1.0811916023784283	1.2726144794819125	1.3129285708509113	1.224076008540988	1.2575331983725473	1.2779190777963045	1.2473089644565365	1.2498236676919865	1.124805828334037	1.3990299509781243	1.0903949286145067	1.220340457749977	1.2485064451752368	1.494217212722121	1.0294942015284343	0.9527637475790921	1.0349623724255772	1.3709236907581628	1.2539616440731742	1.0287905465777014	1.237861410733048	1.3149984777302144	1.1559380205469432	1.244277924721671	1.2211021199187426	1.3122851210466746
0.8890696907418012	0.7932234698061216	0.7554723215991195	0.9554016002283887	0.9427226569425742	0.8891976520106051	0.7920778411744489	1.0007158549054749	0.792818161515665	0.8551385413944452	0.8986564909237411	0.9858820222583575	0.9669991494530026	0.9204504092982103	0.8808083754916847	0.9423517045214597	0.9991471196511075	0.8979133669903306	0.9148093722096547	0.8476836151790973	0.8174217442742722	0.89764179130809	0.9136326406884446	0.9304923222620027	0.953370967940518	0.9646539299846729	0.8979715925441782	0.9208183419699142	0.9437573154679075	1.026737226928207	0.8947216218509523	0.8450120497811893	0.9013848151614245	0.9741614318762636	0.9273733521089351	0.8038226736139044	0.8014510975319181	0.8913080106194149	0.8744014617520423	0.8430128244405227	0.924778619223933	0.8986142108521321	0.8123307779133622	0.9472078222067364	0.9830491244268961	0.9485114080036984	0.9919407519009515	0.9644669640691383	0.8973929496405848	1.0154534461189795
0.8027922851100545	0.7643226775914087	0.7119169188969849	0.9796535002125163	0.7908426467598657	1.0144301839076486	1.0518984611614628	0.9505602145121834	0.8447587516657447	1.1599601694928714	1.0398036055156907	1.10619322311804	1.0377450925390295	1.050144678255105	1.1365745105823704	1.31466644727834	1.2800871419876323	1.3817566057440074	1.2085960799016835	1.072343333216562	1.212329584694237	1.1818303498182103	1.1418590653461347	1.2612717518720074	1.5299274672148748	1.4061771994502168	1.2495393850981995	1.4912142365733634	1.6456564337945392	1.4244067772177087	1.5341311070914936	1.5617957532825235	1.4042245391829802	1.5041488615755354	1.656997180660065	1.3248281256945635	1.4640201224336158	1.4336728011332798	1.3540926452088824	1.3397685218405637	1.2092005035356281	1.5466402915725368	1.498040817165761	1.4854255403410737	1.4361497162308752	1.3424808251897498	1.5058025304200846	1.6063585631704071	1.6423187015683862	1.5733590888375273
0.6906912573127378	0.8323586067627498	0.5033589676977173	0.7349316126095745	0.6369156584342449	0.7504492756110374	0.761313125585215	0.7203725800791595	0.820408427033916	0.698737917670292	0.6353516687627303	0.7973936560981706	0.7658082220707778	0.6532593932499943	0.6643553956232529	0.7297455077306396	0.7917095235006579	0.7894609050061199	0.7705182643000055	0.7375163183935444	0.6996513094370803	0.7638414010184806	0.7267664502283016	0.7128390704780628	0.8054263047326438	0.7931875536820066	0.6699768892244711	0.7065760263871722	0.7876708474271236	0.6799083547847007	0.7704141811403682	0.7491784747484724	0.8232553475870417	0.7091367721614185	0.7721846520865837	0.7264493781412554	0.8031470252899151	0.7542235400488984	0.8343920994727941	0.770097232173531	0.7935687997048895	0.8714429660428712	0.8718836986245696	0.8716633323337203	0.8716633323337203	0.8716633323337203	0.8716633323337203	0.8716633323337203	0.8716633323337203	0.8716633323337203
0.9194857134859492	0.9301547001735015	0.9369725564951863	0.9358755395552221	0.6681332066352093	0.8755493475913222	0.8831442151957262	0.6162333244764328	0.8924860657203749	0.6689856190592012	0.451110471827338	0.5600480454432696	0.5600480454432696	0.5600480454432696	0.5600480454432696	0.5600480454432696	0.5600480454432696	0.5600480454432696	0.5600480454432696	0.5600480454432696	0.5600480454432696	0.5600480454432696	0.5600480454432696	0.5600480454432696	0.5600480454432696	0.5600480454432696	0.5600480454432696	0.5600480454432696	0.5600480454432696	0.5600480454432696	0.5600480454432696	0.5600480454432696	0.5600480454432696	0.5600480454432696	0.5600480454432696	0.5600480454432696	0.5600480454432696	0.5600480454432696	0.5600480454432696	0.5600480454432696	0.5600480454432696	0.5600480454432696	0.5600480454432696	0.5600480454432696	0.5600480454432696	0.5600480454432696	0.5600480454432696	0.5600480454432696	0.5600480454432696	0.5600480454432696
0.9020949128484597	1.0149265886352294	0.9509708029622795	1.0601422365607684	1.0265975657249355	0.8944662173014477	0.9605318915131915	0.9605318915131915	0.9605318915131915	0.9605318915131915	0.9605318915131915	0.9605318915131915	0.9605318915131915	0.9605318915131915	0.9605318915131915	0.9605318915131915	0.9605318915131915	0.9605318915131915	0.9605318915131915	0.9605318915131915	0.9605318915131915	0.9605318915131915	0.9605318915131915	0.9605318915131915	0.9605318915131915	0.9605318915131915	0.9605318915131915	0.9605318915131915	0.9605318915131915	0.9605318915131915	0.9605318915131915	0.9605318915131915	0.9605318915131915	0.9605318915131915	0.9605318915131915	0.9605318915131915	0.9605318915131915	0.9605318915131915	0.9605318915131915	0.9605318915131915	0.9605318915131915	0.9605318915131915	0.9605318915131915	0.9605318915131915	0.9605318915131915	0.9605318915131915	0.9605318915131915	0.9605318915131915	0.9605318915131915	0.9605318915131915
0.45565020895793973	1.1240933058902332	1.5329325914698284	1.9388105704980734	1.8638296769363767	1.9363060963379155	1.9853515379081297	1.498129973067345	1.4537952198174722	1.3975932998452336	1.9208974559217618	1.1782578815013278	1.2121938529900071	0.8267328380703913	1.6544213683692393	1.0658937826059698	1.2236900060382636	1.1186844782683334	0.7435206906554136	1.566193475815115	1.7835295131616078	1.50431883240503	1.7615826773145637	1.3949030173419525	1.938099860344661	1.8009131382832386	0.9844636958616323	0.9371169043333926	0.987796612003997	0.7794906042594466	0.9057540999792748	1.3116086987361697	0.952782860068707	0.8214675271719393	0.7716607379393632	0.6128898940997402	0.6922753160195517	0.6922753160195517	0.6922753160195517	0.6922753160195517	0.6922753160195517	0.6922753160195517	0.6922753160195517	0.6922753160195517	0.6922753160195517	0.6922753160195517	0.6922753160195517	0.6922753160195517	0.6922753160195517	0.6922753160195517
0.8444579060222651	0.8636096849823629	0.9463673087430364	1.1214645501174672	0.9209470072125744	1.0748781322423537	1.1054076589481887	1.2416559461546905	1.2543734277044862	1.1485610421294172	1.2612979499974792	1.2457959667093195	1.0653349750858718	1.0608099903106138	1.0780346406040648	1.0421847097160766	1.1008402398587214	1.0215526171619134	1.0994649057974912	1.0991372453373165	1.147414993241304	1.0450394310152764	0.9954851264000494	0.9186899238627259	1.094954097520354	0.9836801874352711	1.016734115765621	1.000207151600446	1.000207151600446	1.000207151600446	1.000207151600446	1.000207151600446	1.000207151600446	1.000207151600446	1.000207151600446	1.000207151600446	1.000207151600446	1.000207151600446	1.000207151600446	1.000207151600446	1.000207151600446	1.000207151600446	1.000207151600446	1.000207151600446	1.000207151600446	1.000207151600446	1.000207151600446	1.000207151600446	1.000207151600446	1.000207151600446
1.0053347496571217	0.8124821681331938	0.9062825167323423	1.094876833644887	1.0301078680575373	1.0631823117748331	0.9698822757888139	0.9913446561284919	1.0293911578744386	0.9962993661761297	0.9447479543128275	1.0817946601086292	0.8813140580753468	0.8049817097689732	0.775777462007559	0.9235790554542559	1.0824508316406904	0.8741885851100486	0.7715769317610832	0.706351482122486	0.7389642069417847	0.7389642069417847	0.7389642069417847	0.7389642069417847	0.7389642069417847	0.7389642069417847	0.7389642069417847	0.7389642069417847	0.7389642069417847	0.7389642069417847	0.7389642069417847	0.7389642069417847	0.7389642069417847	0.7389642069417847	0.7389642069417847	0.7389642069417847	0.7389642069417847	0.7389642069417847	0.7389642069417847	0.7389642069417847	0.7389642069417847	0.7389642069417847	0.7389642069417847	0.7389642069417847	0.7389642069417847	0.7389642069417847	0.7389642069417847	0.7389642069417847	0.7389642069417847	0.7389642069417847
0.7353134624731761	0.7652032457372326	0.7577827833171668	0.6954652718198163	0.7678006544761037	0.8672846211229587	0.7726246901931815	0.7579030189330532	0.8991343426210513	1.0507588692535985	0.8979193581318602	1.0529419966414395	0.9581197064511996	0.9952118884681229	0.8651954552453662	0.906529764927904	0.8565621443752602	0.9676346450669849	0.8438233864515899	0.7542862376685386	0.9097287934883758	0.9097765484343564	0.9579251575669029	1.0252661942518093	0.923903954934071	0.9396445879218815	1.0727295631573541	1.151730093860432	0.8396874084553635	0.9628799458857732	0.94334817930498	1.0964971419742342	0.9949633634672262	0.9625024011518046	1.1692756748736988	1.0281055412093945	1.0795054517233358	1.053805496466365	1.053805496466365	1.053805496466365	1.053805496466365	1.053805496466365	1.053805496466365	1.053805496466365	1.053805496466365	1.053805496466365	1.053805496466365	1.053805496466365	1.053805496466365	1.053805496466365
0.9418278208964885	0.9147999953928262	0.7277153939520603	0.8462929495430991	0.8647292163696839	0.6675378014132541	0.8834333602068976	0.8282187802535917	0.7884811911850467	0.8110020234546697	0.7916178800771874	0.9462868617453764	0.7968369096803882	0.972571794989689	0.8128162996488836	0.778346576079092	0.833747445359658	0.8819899718119777	0.8377104500955471	0.9365887935805773	0.9399712900682784	0.8696217303787475	0.9099185944071726	0.8697521881442396	0.8546209365415328	0.9517820857221662	0.9503577942051933	1.0010261552232316	0.9911056715631812	1.0997466778725997	0.755160564462302	0.8306430462680505	0.7929018053651762	0.7929018053651762	0.7929018053651762	0.7929018053651762	0.7929018053651762	0.7929018053651762	0.7929018053651762	0.7929018053651762	0.7929018053651762	0.7929018053651762	0.7929018053651762	0.7929018053651762	0.7929018053651762	0.7929018053651762	0.7929018053651762	0.7929018053651762	0.7929018053651762	0.7929018053651762
0.594076941124484	0.35944496258743197	0.862636401462466	0.37934566071412	0.7850257886140989	0.686440215704109	0.7018193741162208	0.9322685275152439	1.2459881974741183	1.1763535938194332	0.8416276584311349	1.2421153155839941	0.9024642413667843	0.9384081651542384	0.8236012404643365	1.3497310081258787	0.9476132702018905	0.8586583440595432	1.2256302885455927	0.8501264449463897	0.5789046329491156	1.1074584565798504	0.6351219856198252	0.9198310121292607	0.6470520081694028	1.1662413878764086	0.9980617731526221	0.9909998252071451	1.1238125047966987	1.3932800067935882	1.0588007012178413	0.8332546187079144	1.1798358081014144	1.1202496553641905	1.1500427317328024	1.1500427317328024	1.1500427317328024	1.1500427317328024	1.1500427317328024	1.1500427317328024	1.1500427317328024	1.1500427317328024	1.1500427317328024	1.1500427317328024	1.1500427317328024	1.1500427317328024	1.1500427317328024	1.1500427317328024	1.1500427317328024	1.1500427317328024
0.6679413542867375	0.8012379758402286	0.9549420369210154	0.8737662427685486	0.9447905516964854	0.9544611605007411	0.7696409721542213	1.0038447241509276	1.1003557697087836	0.9995022717628657	1.1027065440964325	0.9500624066204724	1.0603994274725161	1.0106569884939338	0.9525524635350292	1.1171153416301118	0.9561572239014026	0.9878158353390736	1.0268177665170826	1.0301327390688362	1.2656538960879737	1.11932464269684	1.192489269392407	1.192489269392407	1.192489269392407	1.192489269392407	1.192489269392407	1.192489269392407	1.192489269392407	1.192489269392407	1.192489269392407	1.192489269392407	1.192489269392407	1.192489269392407	1.192489269392407	1.192489269392407	1.192489269392407	1.192489269392407	1.192489269392407	1.192489269392407	1.192489269392407	1.192489269392407	1.192489269392407	1.192489269392407	1.192489269392407	1.192489269392407	1.192489269392407	1.192489269392407	1.192489269392407	1.192489269392407
0.4415630266876592	0.28238365334666216	0.3748585869078649	0.4103368871818712	0.6125425466172452	0.6260248604390777	0.5698106351470543	0.5506038897317262	0.9088886349236387	0.8645015493912585	1.0110253863979433	1.0120146769153877	0.7348377099410959	0.43384166977678096	0.7356634043176646	1.0056938557819541	0.5796553681440991	0.9754421065706024	0.8491818245797483	0.8068725849075582	0.8979763089012712	0.6511770919847418	0.6874670133477696	0.6866879920358062	0.8012098754336412	0.7968649747896099	0.3919523398020483	0.8517378797308034	0.993282274072594	0.7376453637740872	1.0460934137423061	0.9170741406169516	0.9808993759790113	0.5495399306996915	1.0331629798744095	0.7320409560860998	1.1022408150123846	1.0653303856730827	0.8698185579200677	0.8319267150624827	0.6130968080309143	0.7225117615466984	0.7225117615466984	0.7225117615466984	0.7225117615466984	0.7225117615466984	0.7225117615466984	0.7225117615466984	0.7225117615466984	0.7225117615466984
0.780441420825623	0.5479791362479418	0.8415501563410591	0.900208701678543	0.8144837506618978	0.9184666939821076	0.8892853654945414	0.9061997458482323	0.973955314270043	0.9840850251955165	1.0234649333560208	0.8073323478818009	0.651750724815435	0.8676500312676898	0.9815696437798965	0.8569179671838849	0.8751429493893031	0.8858836058995798	0.7657149816057043	0.9374029871154491	0.8331646940225939	0.9329330075547614	0.9899133099806103	0.9240362626185579	0.6852069820689076	0.8046216223437328	0.8046216223437328	0.8046216223437328	0.8046216223437328	0.8046216223437328	0.8046216223437328	0.8046216223437328	0.8046216223437328	0.8046216223437328	0.8046216223437328	0.8046216223437328	0.8046216223437328	0.8046216223437328	0.8046216223437328	0.8046216223437328	0.8046216223437328	0.8046216223437328	0.8046216223437328	0.8046216223437328	0.8046216223437328	0.8046216223437328	0.8046216223437328	0.8046216223437328	0.8046216223437328	0.8046216223437328
0.9470775704200823	0.9421864591198114	0.834900290595934	0.9419702782690385	0.8808963337880223	1.1999007438235332	0.8739624247671494	0.8216470016627455	1.321018817720957	0.8225500230893497	0.9756165908337151	1.0272505742562956	0.9350166350184645	1.3565683197254645	0.9167939226996032	1.0935806230715717	1.1754579426559606	1.0768029353358306	1.1298124607674636	1.3819974131578456	1.3505670827783294	1.2492507297391482	1.115767312383935	1.4308358281768205	1.4776565402049846	1.1552332265117895	1.3847134306586857	1.4148396220685424	1.3712380058271052	1.5147042541218385	1.4429711299744719	1.4429711299744719	1.4429711299744719	1.4429711299744719	1.4429711299744719	1.4429711299744719	1.4429711299744719	1.4429711299744719	1.4429711299744719	1.4429711299744719	1.4429711299744719	1.4429711299744719	1.4429711299744719	1.4429711299744719	1.4429711299744719	1.4429711299744719	1.4429711299744719	1.4429711299744719	1.4429711299744719	1.4429711299744719
0.8635906422247712	1.0071484944783182	1.0151438361786933	1.2489809898133257	1.2872092296194115	1.173129933082425	1.10493611424603	1.1604152805547219	1.1824355251654317	1.181909790414452	0.9679422237790648	1.231349743063028	0.9894262960984743	1.2709223991330312	0.9545576140360904	1.249055197353058	1.3170522660042567	1.0987549463493906	1.2079036061768238	1.2079036061768238	1.2079036061768238	1.2079036061768238	1.2079036061768238	1.2079036061768238	1.2079036061768238	1.2079036061768238	1.2079036061768238	1.2079036061768238	1.2079036061768238	1.2079036061768238	1.2079036061768238	1.2079036061768238	1.2079036061768238	1.2079036061768238	1.2079036061768238	1.2079036061768238	1.2079036061768238	1.2079036061768238	1.2079036061768238	1.2079036061768238	1.2079036061768238	1.2079036061768238	1.2079036061768238	1.2079036061768238	1.2079036061768238	1.2079036061768238	1.2079036061768238	1.2079036061768238	1.2079036061768238	1.2079036061768238
0.9104909572446221	0.6881974515126318	0.9432302526749379	0.9300441871507392	0.7715666632512452	0.9824604795922905	0.762319550347316	1.07720015515817	1.1360115305849436	0.9921434374012061	0.8225709528336398	1.00089718965911	1.0151198187961477	1.0857225430037825	0.9894323176969532	1.2434697945036477	1.12799493710433	0.8566332986442828	1.0286453765303756	0.9689698513527186	0.7775561978863598	0.8505607551124247	1.0360135711795704	0.9914939591860953	0.9706163214191781	1.0094635755233141	0.7981315392726761	1.1547633742996555	0.8794243993713815	1.0170938868355186	1.0170938868355186	1.0170938868355186	1.0170938868355186	1.0170938868355186	1.0170938868355186	1.0170938868355186	1.0170938868355186	1.0170938868355186	1.0170938868355186	1.0170938868355186	1.0170938868355186	1.0170938868355186	1.0170938868355186	1.0170938868355186	1.0170938868355186	1.0170938868355186	1.0170938868355186	1.0170938868355186	1.0170938868355186	1.0170938868355186
0.6925212531966803	1.0593769162283597	0.9592344321252754	1.2282480894646683	1.1928323876600457	1.340287033663211	1.935276918974867	1.7313194841338098	1.5801396831161603	1.6188207529877188	1.5392196307456663	1.4351216437639527	1.584586586167559	1.64302780443434	1.412128987433616	1.6026300119215615	1.4570231167732886	1.4545233030634481	1.6279172133545075	1.194227801150536	1.2493729035255787	1.3246642786164968	1.2870185910710377	1.2870185910710377	1.2870185910710377	1.2870185910710377	1.2870185910710377	1.2870185910710377	1.2870185910710377	1.2870185910710377	1.2870185910710377	1.2870185910710377	1.2870185910710377	1.2870185910710377	1.2870185910710377	1.2870185910710377	1.2870185910710377	1.2870185910710377	1.2870185910710377	1.2870185910710377	1.2870185910710377	1.2870185910710377	1.2870185910710377	1.2870185910710377	1.2870185910710377	1.2870185910710377	1.2870185910710377	1.2870185910710377	1.2870185910710377	1.2870185910710377
0.8797710706186148	0.8660044814123319	1.033918019921214	1.0692934224390234	0.9451345306878397	0.8500636601831013	0.9834199773494503	0.8683316849687693	0.9044489079619256	1.0126713733857269	0.9936013886650384	0.9349597652245276	0.9439730890496267	1.06019151788167	0.9437094954172097	0.9169978377534139	0.8077885835060875	0.9215802940515367	0.8081014578637591	0.8872993854538794	0.7446838754843594	0.898954255247214	0.7049188691471538	0.7932670987318048	0.6496641585169967	0.7269113793157735	0.6882877689163851	0.6882877689163851	0.6882877689163851	0.6882877689163851	0.6882877689163851	0.6882877689163851	0.6882877689163851	0.6882877689163851	0.6882877689163851	0.6882877689163851	0.6882877689163851	0.6882877689163851	0.6882877689163851	0.6882877689163851	0.6882877689163851	0.6882877689163851	0.6882877689163851	0.6882877689163851	0.6882877689163851	0.6882877689163851	0.6882877689163851	0.6882877689163851	0.6882877689163851	0.6882877689163851
0.9441813583620049	0.8921175199095985	0.8159009506395527	1.050598178727074	0.8548574391752769	1.24462289407315	1.0489130620529108	1.1559747996723524	1.0883457004924733	1.5133395148182136	1.16126839735459	1.3601123570281743	1.3256416734618373	1.5310978155341644	1.260410619410532	1.4180336577081982	1.4885718230934097	1.1111781516721606	1.4114329967499197	1.4864022192826059	1.127139103967307	1.4884353017836864	1.4032067459057058	1.3370220055560502	1.370114375730878	1.370114375730878	1.370114375730878	1.370114375730878	1.370114375730878	1.370114375730878	1.370114375730878	1.370114375730878	1.370114375730878	1.370114375730878	1.370114375730878	1.370114375730878	1.370114375730878	1.370114375730878	1.370114375730878	1.370114375730878	1.370114375730878	1.370114375730878	1.370114375730878	1.370114375730878	1.370114375730878	1.370114375730878	1.370114375730878	1.370114375730878	1.370114375730878	1.370114375730878
0.8906608245325488	0.9278518144678694	0.8649538372727218	0.8704834378633366	0.9325264894852301	1.050960408262274	0.8197146994320446	1.183361722639364	1.0557295124751573	1.0459555766194235	0.9045442860691398	0.9779123325721482	0.871851779271855	0.8324595758637203	0.9454780713996259	1.001610850924955	0.980232641076406	0.8418452620903433	1.0155985293986316	0.9601075669975158	1.0612980758932267	1.036878796155763	1.1373955377653724	1.0344351491761066	1.0859153434707394	1.0859153434707394	1.0859153434707394	1.0859153434707394	1.0859153434707394	1.0859153434707394	1.0859153434707394	1.0859153434707394	1.0859153434707394	1.0859153434707394	1.0859153434707394	1.0859153434707394	1.0859153434707394	1.0859153434707394	1.0859153434707394	1.0859153434707394	1.0859153434707394	1.0859153434707394	1.0859153434707394	1.0859153434707394	1.0859153434707394	1.0859153434707394	1.0859153434707394	1.0859153434707394	1.0859153434707394	1.0859153434707394
0.3589328718341694	0.4302488256871872	0.49663842086501364	0.517296931261412	1.0652562053107826	0.9112246598548599	1.0874319428811667	1.0522811176399225	1.022124827504159	1.1291306130764405	0.9625569858157521	0.9186050054570414	1.128948274068215	1.0577231425054905	1.082319787024232	0.9586633446228221	0.9501677929908194	1.1385578435206665	1.251948718994685	1.1055678957222002	1.0346485587400782	1.1281034512923631	0.9587760148094984	1.0434397330509309	1.0434397330509309	1.0434397330509309	1.0434397330509309	1.0434397330509309	1.0434397330509309	1.0434397330509309	1.0434397330509309	1.0434397330509309	1.0434397330509309	1.0434397330509309	1.0434397330509309	1.0434397330509309	1.0434397330509309	1.0434397330509309	1.0434397330509309	1.0434397330509309	1.0434397330509309	1.0434397330509309	1.0434397330509309	1.0434397330509309	1.0434397330509309	1.0434397330509309	1.0434397330509309	1.0434397330509309	1.0434397330509309	1.0434397330509309
0.9919499401895914	0.773651920402799	0.8110366817014676	1.101499652213434	1.07532043380773	1.0533077564208229	1.1890779381677505	1.2576323315989673	1.1158617728832652	0.9639238566018694	1.2215220152572084	0.8840496323288239	0.97760756157164	0.9930225528774246	1.0472799284801764	0.9503970482254736	1.072859113910841	0.9953131112174566	0.8682822531780594	1.0573665863458164	1.0479272406609907	0.933411619628963	0.9675347295786809	0.9495002799052931	0.958517504741987	0.958517504741987	0.958517504741987	0.958517504741987	0.958517504741987	0.958517504741987	0.958517504741987	0.958517504741987	0.958517504741987	0.958517504741987	0.958517504741987	0.958517504741987	0.958517504741987	0.958517504741987	0.958517504741987	0.958517504741987	0.958517504741987	0.958517504741987	0.958517504741987	0.958517504741987	0.958517504741987	0.958517504741987	0.958517504741987	0.958517504741987	0.958517504741987	0.958517504741987
0.6772621245850554	0.6237736149091426	0.6442566068049684	0.7275609237603867	0.5942521331819399	0.5692362401431033	0.6427098696695235	0.5300602526904543	0.6456694641077206	0.6087967977202536	0.6639582227515464	0.503535903496504	0.5319203394656314	0.5998850971886497	0.7097877986870496	0.5858632168035657	0.6449092811971902	0.6038664654615741	0.6555898344314273	0.590528516643499	0.6957711973576505	0.5935544740639924	0.6564331002294578	0.5675854797686204	0.6993205917515543	0.6230384386634715	0.6290052117329191	0.7544739215331702	0.73010027218834	0.5384734956540492	0.6342868839211946	0.6342868839211946	0.6342868839211946	0.6342868839211946	0.6342868839211946	0.6342868839211946	0.6342868839211946	0.6342868839211946	0.6342868839211946	0.6342868839211946	0.6342868839211946	0.6342868839211946	0.6342868839211946	0.6342868839211946	0.6342868839211946	0.6342868839211946	0.6342868839211946	0.6342868839211946	0.6342868839211946	0.6342868839211946
0.7441956763949166	0.76013920659872	0.7091499618013528	0.7610968186336747	0.7643849063025242	0.8643473264098723	0.8854030395332121	0.7263403151013359	0.9516536681266219	0.7129613153557574	0.6895333681697078	0.8489810904534473	0.8041223341985183	0.7983905143308164	0.7282822100274052	0.736900647660167	0.7517581502416986	0.7480972070550487	0.8194418235924421	0.8108197478101099	0.6571029579385813	0.9736648704539969	0.6675807061278725	0.7199341575237149	0.8138463420437773	0.9222447164646803	0.9031002213791777	0.9162013715100389	0.8409885288329262	0.6973711600075797	0.7933028085199406	0.74533698426376	0.74533698426376	0.74533698426376	0.74533698426376	0.74533698426376	0.74533698426376	0.74533698426376	0.74533698426376	0.74533698426376	0.74533698426376	0.74533698426376	0.74533698426376	0.74533698426376	0.74533698426376	0.74533698426376	0.74533698426376	0.74533698426376	0.74533698426376	0.74533698426376
0.639758152257102	0.6983244839108337	0.5791138938932539	0.46916062937291725	0.7761935912340276	0.6389829888997042	0.6818777305984001	0.6772444607540763	0.668955185778123	0.7329925454513918	0.6254054100009193	0.7964923367779524	0.7148744670661469	0.8632063738797753	0.7883683036353463	0.8216447404803698	0.8370649949948735	0.6743305952599357	0.7740153893823519	0.8334248775716181	0.6767326216799833	0.8135983266129767	0.8459436224047339	0.6631064473888583	0.8317815385103948	0.9196173311174254	0.8341503661626609	0.7284898567661526	0.8293164444826291	0.9134832945757139	0.8713998695291714	0.8713998695291714	0.8713998695291714	0.8713998695291714	0.8713998695291714	0.8713998695291714	0.8713998695291714	0.8713998695291714	0.8713998695291714	0.8713998695291714	0.8713998695291714	0.8713998695291714	0.8713998695291714	0.8713998695291714	0.8713998695291714	0.8713998695291714	0.8713998695291714	0.8713998695291714	0.8713998695291714	0.8713998695291714
0.4663781158701702	0.6337558906387554	0.60270774428097	0.692029458601077	0.713323921410205	0.6361674522772096	0.6352405197899218	0.752048551669708	0.6058726510715263	0.612124398098467	0.5577762566929129	0.8482904379886727	0.6525077545323805	0.7383592069823084	0.765802470770481	0.7131718814721257	0.7613514153643065	0.7480644446739176	0.8205293391177741	0.7490717352889198	0.7848005372033471	0.7848005372033471	0.7848005372033471	0.7848005372033471	0.7848005372033471	0.7848005372033471	0.7848005372033471	0.7848005372033471	0.7848005372033471	0.7848005372033471	0.7848005372033471	0.7848005372033471	0.7848005372033471	0.7848005372033471	0.7848005372033471	0.7848005372033471	0.7848005372033471	0.7848005372033471	0.7848005372033471	0.7848005372033471	0.7848005372033471	0.7848005372033471	0.7848005372033471	0.7848005372033471	0.7848005372033471	0.7848005372033471	0.7848005372033471	0.7848005372033471	0.7848005372033471	0.7848005372033471
0.864012956641893	0.8759985389342593	0.6179984891475697	0.638719106730532	0.6910989816990954	0.7253395629161363	0.765274354246349	0.6993486631893376	0.8017291010253514	0.8418833512085266	0.7692520197020103	0.7971591719776809	0.9595113953406511	0.8996473315181369	0.9992683017542718	1.0959440321047496	1.119533469557343	1.0495498592698032	1.0742613924934918	1.1514064439250524	0.9347437548956794	1.1305235121982018	1.0367362329551841	1.0696703322286467	1.0161849853860525	1.0959615231555029	1.1515544389407903	1.1237579810481466	1.1237579810481466	1.1237579810481466	1.1237579810481466	1.1237579810481466	1.1237579810481466	1.1237579810481466	1.1237579810481466	1.1237579810481466	1.1237579810481466	1.1237579810481466	1.1237579810481466	1.1237579810481466	1.1237579810481466	1.1237579810481466	1.1237579810481466	1.1237579810481466	1.1237579810481466	1.1237579810481466	1.1237579810481466	1.1237579810481466	1.1237579810481466	1.1237579810481466
0.39964956209479635	0.3758007534989496	0.38476775990410383	0.3514866946527516	0.4662145301428196	0.42978074364148783	0.4877441803077273	0.5114911915443082	0.4578247865383697	0.4376000049852052	0.5121406625953696	0.42133824649521934	0.5050344734079786	0.5127720534003322	0.39914693873794765	0.4901052178728794	0.6268365315623666	0.5045029462154803	0.3465853633840923	0.472911169167153	0.4963522403977407	0.5770652111209497	0.6543355561018497	0.5558643788914366	0.5292999344472906	0.5409395450287905	0.5302046736527773	0.557442398750902	0.5862734302675737	0.6711189474150279	0.6951917203661413	0.6086646190882701	0.6519281697272057	0.6519281697272057	0.6519281697272057	0.6519281697272057	0.6519281697272057	0.6519281697272057	0.6519281697272057	0.6519281697272057	0.6519281697272057	0.6519281697272057	0.6519281697272057	0.6519281697272057	0.6519281697272057	0.6519281697272057	0.6519281697272057	0.6519281697272057	0.6519281697272057	0.6519281697272057
0.3661098599512333	0.5406105545850887	0.26968664606974535	0.17534727279454065	0.41796458107609735	0.2333796159852141	0.5921537247741888	0.9321852949377557	0.08444384415383731	0.33792033151188955	0.4329135363371588	0.7274034725690102	0.35347243436139136	0.6784601364504821	0.1875896105624344	0.43302487350645824	0.43302487350645824	0.43302487350645824	0.43302487350645824	0.43302487350645824	0.43302487350645824	0.43302487350645824	0.43302487350645824	0.43302487350645824	0.43302487350645824	0.43302487350645824	0.43302487350645824	0.43302487350645824	0.43302487350645824	0.43302487350645824	0.43302487350645824	0.43302487350645824	0.43302487350645824	0.43302487350645824	0.43302487350645824	0.43302487350645824	0.43302487350645824	0.43302487350645824	0.43302487350645824	0.43302487350645824	0.43302487350645824	0.43302487350645824	0.43302487350645824	0.43302487350645824	0.43302487350645824	0.43302487350645824	0.43302487350645824	0.43302487350645824	0.43302487350645824	0.43302487350645824
0.7162197861765144	0.7088614763147773	0.7567272154219405	0.7193635966939528	0.6954907229766538	0.6094503155445928	0.782335474708541	0.7933535305929779	0.718881752832812	0.7034815935527093	0.5975036055390587	0.7485248255709723	0.7694568226584422	0.793888505245168	0.8381721116002949	0.8453218137645088	0.9678524675194768	0.803017522086788	0.865909404958994	0.7630619441962037	0.674883400955196	0.6790268316350803	0.7140599728025433	0.7452040583019792	0.7296320155522613	0.7296320155522613	0.7296320155522613	0.7296320155522613	0.7296320155522613	0.7296320155522613	0.7296320155522613	0.7296320155522613	0.7296320155522613	0.7296320155522613	0.7296320155522613	0.7296320155522613	0.7296320155522613	0.7296320155522613	0.7296320155522613	0.7296320155522613	0.7296320155522613	0.7296320155522613	0.7296320155522613	0.7296320155522613	0.7296320155522613	0.7296320155522613	0.7296320155522613	0.7296320155522613	0.7296320155522613	0.7296320155522613
0.394205253291628	0.7350106307913956	0.8022023227931071	0.6831532242003445	0.7629977565498614	1.0802649985874648	0.7908807483655789	0.6880948797293606	1.035054355652067	0.6931553919847551	0.7030192518492941	0.8583325848710278	0.979522160407809	0.6875953768735118	1.1188774660716754	1.01091674026344	0.846854452950972	0.9988834600841705	0.9603335354010359	0.950947872006675	0.958322557004767	0.9843016426931618	1.0079518731684451	0.6538871120217148	0.8309194925950799	0.8309194925950799	0.8309194925950799	0.8309194925950799	0.8309194925950799	0.8309194925950799	0.8309194925950799	0.8309194925950799	0.8309194925950799	0.8309194925950799	0.8309194925950799	0.8309194925950799	0.8309194925950799	0.8309194925950799	0.8309194925950799	0.8309194925950799	0.8309194925950799	0.8309194925950799	0.8309194925950799	0.8309194925950799	0.8309194925950799	0.8309194925950799	0.8309194925950799	0.8309194925950799	0.8309194925950799	0.8309194925950799
0.8189397621970463	0.9534206349932173	0.868650688574684	0.7075916831124568	0.7955904596308537	0.6844566551921314	0.8282437295913627	0.7657488443339734	0.7890994286218175	0.7196700656706199	0.8939577993657793	0.5864993453993547	0.8430965595890357	0.9689580963392956	0.847840650812659	0.6527198763249398	0.8612819641801996	0.6118639712110039	0.5731807060659949	0.8072369048341594	0.6057943877213811	0.8422697230164129	0.78421642439869	0.8820403791372433	0.8522391679889655	0.8586249037136182	0.8056431016324185	0.7353315845355219	0.7515862096138554	0.8096762524040074	0.7806312310089314	0.7806312310089314	0.7806312310089314	0.7806312310089314	0.7806312310089314	0.7806312310089314	0.7806312310089314	0.7806312310089314	0.7806312310089314	0.7806312310089314	0.7806312310089314	0.7806312310089314	0.7806312310089314	0.7806312310089314	0.7806312310089314	0.7806312310089314	0.7806312310089314	0.7806312310089314	0.7806312310089314	0.7806312310089314
0.6164670957576622	0.4740001378819354	0.566006934457391	0.3970995425416412	0.5095852727441359	0.55414226853162	0.6236406532345183	0.6596368188495252	0.7229266500533412	0.6719953682113126	0.7111387475602683	0.7691593599292399	0.7281353464286181	0.748647353178929	0.748647353178929	0.748647353178929	0.748647353178929	0.748647353178929	0.748647353178929	0.748647353178929	0.748647353178929	0.748647353178929	0.748647353178929	0.748647353178929	0.748647353178929	0.748647353178929	0.748647353178929	0.748647353178929	0.748647353178929	0.748647353178929	0.748647353178929	0.748647353178929	0.748647353178929	0.748647353178929	0.748647353178929	0.748647353178929	0.748647353178929	0.748647353178929	0.748647353178929	0.748647353178929	0.748647353178929	0.748647353178929	0.748647353178929	0.748647353178929	0.748647353178929	0.748647353178929	0.748647353178929	0.748647353178929	0.748647353178929	0.748647353178929
0.9019074609992832	0.5821511835639078	0.6603455590265253	0.8399190456307859	1.1878346425963213	0.8827978757802776	1.0397880049399841	0.9052047348116183	0.8913652173017473	1.023292760394955	0.8113264861058249	0.8556162625305397	0.7570941633464676	0.8132421522418971	0.8223335162991668	0.8121146781126096	0.8643501265329914	0.8780879897684927	0.9227647594865854	0.7824104713090889	0.9485364130706343	0.8243688220838425	1.1039502252353217	0.6336013566336118	0.7800709598051846	0.7068361582193982	0.7068361582193982	0.7068361582193982	0.7068361582193982	0.7068361582193982	0.7068361582193982	0.7068361582193982	0.7068361582193982	0.7068361582193982	0.7068361582193982	0.7068361582193982	0.7068361582193982	0.7068361582193982	0.7068361582193982	0.7068361582193982	0.7068361582193982	0.7068361582193982	0.7068361582193982	0.7068361582193982	0.7068361582193982	0.7068361582193982	0.7068361582193982	0.7068361582193982	0.7068361582193982	0.7068361582193982
0.34676660505453816	0.5041606950569728	0.4530293570676775	0.5643931741131125	0.5290635594134678	0.5353090350900562	0.5184429815323109	0.6311793651625683	0.5815048244569613	0.51860107151991	0.5395190417815995	0.6209294054378425	0.7472499838824532	0.6551091796628107	0.6560809514469516	0.7883490458176923	0.8370486088644834	0.6507957817099399	0.659447982235272	0.6424533843605769	0.6782594977042572	0.6405509271554585	0.7898319203783605	0.8208050015055991	0.7773435754155482	0.7270711385781222	0.7522073569968353	0.7522073569968353	0.7522073569968353	0.7522073569968353	0.7522073569968353	0.7522073569968353	0.7522073569968353	0.7522073569968353	0.7522073569968353	0.7522073569968353	0.7522073569968353	0.7522073569968353	0.7522073569968353	0.7522073569968353	0.7522073569968353	0.7522073569968353	0.7522073569968353	0.7522073569968353	0.7522073569968353	0.7522073569968353	0.7522073569968353	0.7522073569968353	0.7522073569968353	0.7522073569968353
0.6971752986670618	0.4073018309067472	0.1867531388672015	0.5409294643555566	0.7705586418661379	0.35457662212722696	0.5142154633942869	0.43883354485844267	0.47564392452975784	0.1926829560765612	0.47982604909253745	0.39924327785481095	0.3594917411526585	0.33666451811266923	0.14457746953268047	0.3745591331833565	0.19001441662998747	0.46740488135176045	0.31731321586659966	0.3296095061040381	0.3814693136703689	0.3085033877776824	0.4514743659575595	0.3806213048689731	0.3844945635107932	0.5234176597311486	0.4539561116209709	0.4539561116209709	0.4539561116209709	0.4539561116209709	0.4539561116209709	0.4539561116209709	0.4539561116209709	0.4539561116209709	0.4539561116209709	0.4539561116209709	0.4539561116209709	0.4539561116209709	0.4539561116209709	0.4539561116209709	0.4539561116209709	0.4539561116209709	0.4539561116209709	0.4539561116209709	0.4539561116209709	0.4539561116209709	0.4539561116209709	0.4539561116209709	0.4539561116209709	0.4539561116209709
0.723612580791222	0.6383099297158521	0.7901523569893324	0.7616389475416971	0.9118965420390513	0.8259292564702418	0.7918309368684475	0.7780991294902956	0.6665108263090839	0.7553611482305055	0.7597211944127946	0.7735769869749719	0.7994800342631893	0.7441935446588577	0.8026147498128401	0.7578494657846623	0.8205666432414022	0.8176615740053855	0.8664836413603175	0.8127164479327605	0.8207238471097874	0.8410267593394503	0.8234855703198496	0.8946057918966402	0.7797083904118051	0.907667209269853	0.843687799840829	0.843687799840829	0.843687799840829	0.843687799840829	0.843687799840829	0.843687799840829	0.843687799840829	0.843687799840829	0.843687799840829	0.843687799840829	0.843687799840829	0.843687799840829	0.843687799840829	0.843687799840829	0.843687799840829	0.843687799840829	0.843687799840829	0.843687799840829	0.843687799840829	0.843687799840829	0.843687799840829	0.843687799840829	0.843687799840829	0.843687799840829
0.49477312095077747	0.6521493271630502	0.6402749776002371	0.4237809738757351	0.47743213742891244	0.6232663774843027	0.5955663448615337	0.5994106270932027	0.44646126860798635	0.5968915580370971	0.556064724459973	0.5867810622994214	0.583382238465198	0.6202454192633818	0.5777227760802961	0.5801604554351735	0.5935084389036585	0.6316633491672935	0.594332336714459	0.4919070247475457	0.60603604632048	0.6390923410781307	0.6780733614407246	0.5723839089626007	0.6100307240328748	0.5912073164977377	0.5912073164977377	0.5912073164977377	0.5912073164977377	0.5912073164977377	0.5912073164977377	0.5912073164977377	0.5912073164977377	0.5912073164977377	0.5912073164977377	0.5912073164977377	0.5912073164977377	0.5912073164977377	0.5912073164977377	0.5912073164977377	0.5912073164977377	0.5912073164977377	0.5912073164977377	0.5912073164977377	0.5912073164977377	0.5912073164977377	0.5912073164977377	0.5912073164977377	0.5912073164977377	0.5912073164977377
1.1307270672907717	1.057695560828841	0.951948781726332	0.9164593708342702	1.0160032602846771	0.8973568104657071	1.2610138325396778	1.0168567386046508	0.8479391959906541	1.0160284945416547	0.780280390205015	1.023787540406441	0.954324538557389	1.1532156023578324	0.9667750715112792	0.8301148614966343	0.9069853752019463	0.9508763353064132	1.0081747194832338	1.0200767678651168	1.1456734788029337	0.9279063888201126	0.9623247105307122	0.8318740425267984	1.123505389916745	0.9776897162217718	0.9776897162217718	0.9776897162217718	0.9776897162217718	0.9776897162217718	0.9776897162217718	0.9776897162217718	0.9776897162217718	0.9776897162217718	0.9776897162217718	0.9776897162217718	0.9776897162217718	0.9776897162217718	0.9776897162217718	0.9776897162217718	0.9776897162217718	0.9776897162217718	0.9776897162217718	0.9776897162217718	0.9776897162217718	0.9776897162217718	0.9776897162217718	0.9776897162217718	0.9776897162217718	0.9776897162217718
0.6916268184051219	0.715114746703921	0.5819556328702115	0.8288645285918624	0.6652583540399872	0.68835026871312	0.583557167826035	0.5940287738338721	0.8126656905687388	0.8057187713232626	0.8059064175775615	0.6983004750448913	0.6432313589308174	0.7313285877248732	0.5981713960513563	0.6799972419462189	0.5703628449052022	0.6397213715171188	0.632738827729685	0.675094230777581	0.7420796247477529	0.6276387469111012	0.687696148854122	0.6231877740260788	0.6882035013501068	0.6556956376880928	0.6556956376880928	0.6556956376880928	0.6556956376880928	0.6556956376880928	0.6556956376880928	0.6556956376880928	0.6556956376880928	0.6556956376880928	0.6556956376880928	0.6556956376880928	0.6556956376880928	0.6556956376880928	0.6556956376880928	0.6556956376880928	0.6556956376880928	0.6556956376880928	0.6556956376880928	0.6556956376880928	0.6556956376880928	0.6556956376880928	0.6556956376880928	0.6556956376880928	0.6556956376880928	0.6556956376880928
0.9936954741962101	1.0508939789267497	0.83278014127922	0.8926517607535863	0.597842142515462	0.8141601366530299	0.9837655285229506	1.083311130876078	0.9489487651236572	1.0194304692850686	1.0668899843500323	0.9834414833454781	1.0355301678872222	0.753602783077408	1.0528312851100354	1.0513558140330854	0.9705211907308865	0.8628013354905014	1.1148787453967717	0.9830378973658855	1.0489583213813285	1.0489583213813285	1.0489583213813285	1.0489583213813285	1.0489583213813285	1.0489583213813285	1.0489583213813285	1.0489583213813285	1.0489583213813285	1.0489583213813285	1.0489583213813285	1.0489583213813285	1.0489583213813285	1.0489583213813285	1.0489583213813285	1.0489583213813285	1.0489583213813285	1.0489583213813285	1.0489583213813285	1.0489583213813285	1.0489583213813285	1.0489583213813285	1.0489583213813285	1.0489583213813285	1.0489583213813285	1.0489583213813285	1.0489583213813285	1.0489583213813285	1.0489583213813285	1.0489583213813285
0.6509150539515912	0.6766457444241925	0.7363445079707372	0.7460881796743022	0.8288576225863992	0.6814370826766745	0.7995350711746105	0.7473777098593594	0.6895811640980215	0.8118209014639214	0.7485031825551105	0.7727517527363118	0.804733210324623	0.6419711018600547	0.7665194773144854	0.7144197211969304	0.8674929810105207	0.7607236043273354	0.8881875737039029	0.8666705519835372	0.87742906284372	0.87742906284372	0.87742906284372	0.87742906284372	0.87742906284372	0.87742906284372	0.87742906284372	0.87742906284372	0.87742906284372	0.87742906284372	0.87742906284372	0.87742906284372	0.87742906284372	0.87742906284372	0.87742906284372	0.87742906284372	0.87742906284372	0.87742906284372	0.87742906284372	0.87742906284372	0.87742906284372	0.87742906284372	0.87742906284372	0.87742906284372	0.87742906284372	0.87742906284372	0.87742906284372	0.87742906284372	0.87742906284372	0.87742906284372
0.5595286911373611	0.3864433431511424	0.4558796400030358	0.46469251124625066	0.5705630881373618	0.5544836482612431	0.5673026788635663	0.828317059154759	0.4470949681036989	0.35678823396279413	0.5453387278304992	0.3960643360434121	0.3828748517090998	0.5085130821640533	0.7543984148357173	0.8508868089446525	0.4690820396154098	0.6397691900056992	0.4831640767278238	0.829873224336279	0.26679248282175105	0.6369538752170743	0.5615086415189268	0.27769049939124696	0.28486632284588354	0.7257762301411232	0.6110510931712286	0.668413661656176	0.668413661656176	0.668413661656176	0.668413661656176	0.668413661656176	0.668413661656176	0.668413661656176	0.668413661656176	0.668413661656176	0.668413661656176	0.668413661656176	0.668413661656176	0.668413661656176	0.668413661656176	0.668413661656176	0.668413661656176	0.668413661656176	0.668413661656176	0.668413661656176	0.668413661656176	0.668413661656176	0.668413661656176	0.668413661656176
1.0844666420676174	0.9220154446930794	1.11736364255657	1.0673433280647882	1.0411600332258024	1.228265145746973	1.4219871752920212	0.9509348569970509	1.4572946646408815	1.2263871957765053	1.0918050687082967	1.0821358958375242	1.269862764912043	1.2236895315153136	0.9450390077375175	1.0357687176371637	1.195268867711835	1.0494742722342363	0.9959150851647811	0.9488810302035025	0.9913431292828168	1.0475074558680733	1.0547043577202802	0.9959316778612884	1.0253180177907844	1.0253180177907844	1.0253180177907844	1.0253180177907844	1.0253180177907844	1.0253180177907844	1.0253180177907844	1.0253180177907844	1.0253180177907844	1.0253180177907844	1.0253180177907844	1.0253180177907844	1.0253180177907844	1.0253180177907844	1.0253180177907844	1.0253180177907844	1.0253180177907844	1.0253180177907844	1.0253180177907844	1.0253180177907844	1.0253180177907844	1.0253180177907844	1.0253180177907844	1.0253180177907844	1.0253180177907844	1.0253180177907844
0.9795345907649774	1.1955621032778294	0.8305022418007049	0.9126841367798729	0.9323479053850154	0.9632547040976834	0.8679566466859566	0.9406431605271337	0.9293378703244025	0.8732370956934004	1.0208420401946274	0.7681655948659398	0.8867019218403285	0.868551772367002	0.8228482071093927	0.8498468683733343	0.8983041108702848	0.9378267348645278	0.9901351551676485	0.8776813485833517	0.8685386053312191	0.9797558484967076	0.9096280680003492	0.8431256407093142	0.9276131713562935	1.2922659270401542	1.1099395491982238	1.1099395491982238	1.1099395491982238	1.1099395491982238	1.1099395491982238	1.1099395491982238	1.1099395491982238	1.1099395491982238	1.1099395491982238	1.1099395491982238	1.1099395491982238	1.1099395491982238	1.1099395491982238	1.1099395491982238	1.1099395491982238	1.1099395491982238	1.1099395491982238	1.1099395491982238	1.1099395491982238	1.1099395491982238	1.1099395491982238	1.1099395491982238	1.1099395491982238	1.1099395491982238
0.8541216469249646	0.6296272331457452	0.5870000005252186	0.9475769643883163	1.18031735268633	0.9628502193140298	1.0874785575033425	0.7806588974251611	0.922746214869104	0.7640998722011946	1.1147624680336115	1.171812622760359	1.1615615137970496	1.2548220225303859	0.9338610285444778	1.3301535060465175	1.079562580379542	1.0976156802945123	1.0861100641767243	1.0665980163578397	1.0112063047712088	1.1516835413233637	0.878058856484126	1.0148711989037449	1.0148711989037449	1.0148711989037449	1.0148711989037449	1.0148711989037449	1.0148711989037449	1.0148711989037449	1.0148711989037449	1.0148711989037449	1.0148711989037449	1.0148711989037449	1.0148711989037449	1.0148711989037449	1.0148711989037449	1.0148711989037449	1.0148711989037449	1.0148711989037449	1.0148711989037449	1.0148711989037449	1.0148711989037449	1.0148711989037449	1.0148711989037449	1.0148711989037449	1.0148711989037449	1.0148711989037449	1.0148711989037449	1.0148711989037449
1.092304319591103	1.0704725646596245	1.1022368600698207	1.0728660399757584	1.1962774272201546	1.213301254305856	1.0481055055732227	1.1387325534415338	1.185026805842321	0.8913657457915712	1.011400154287196	0.8615911002172839	0.8448407264745048	0.8241307125285285	0.9236026248809449	0.9858938359018684	0.8118947158557247	0.9744737396519152	0.8736403765653041	1.05335930893003	0.8372406960974313	0.9453000025137306	0.9453000025137306	0.9453000025137306	0.9453000025137306	0.9453000025137306	0.9453000025137306	0.9453000025137306	0.9453000025137306	0.9453000025137306	0.9453000025137306	0.9453000025137306	0.9453000025137306	0.9453000025137306	0.9453000025137306	0.9453000025137306	0.9453000025137306	0.9453000025137306	0.9453000025137306	0.9453000025137306	0.9453000025137306	0.9453000025137306	0.9453000025137306	0.9453000025137306	0.9453000025137306	0.9453000025137306	0.9453000025137306	0.9453000025137306	0.9453000025137306	0.9453000025137306
0.6422201628834648	0.7910410132711798	0.647196675718455	0.6105074654022798	0.702112909510823	0.5941360131314186	0.7157544467983056	0.7601856458583354	0.6804879787458346	0.6924476787384614	0.6842569261105604	0.677692957099132	0.805509407002128	0.7495065040893673	0.8833119335692056	0.729437954082489	0.5981564662750278	0.6570222873691017	0.6669119872306324	0.6126873417422455	0.7713709318646053	0.846877262741635	0.9808928511663362	1.036080252014676	0.8756752402415979	0.8090623818296643	0.9085004327471735	0.8516240818117817	1.0661967327387734	1.0219215696610213	1.1015102418774187	1.0166084390928856	1.2277932024787817	1.1222008207858336	1.1222008207858336	1.1222008207858336	1.1222008207858336	1.1222008207858336	1.1222008207858336	1.1222008207858336	1.1222008207858336	1.1222008207858336	1.1222008207858336	1.1222008207858336	1.1222008207858336	1.1222008207858336	1.1222008207858336	1.1222008207858336	1.1222008207858336	1.1222008207858336
0.8836428376271352	0.780265139893673	0.7895099186525535	0.7675367321231301	0.8579137700506156	0.6900886591693851	0.7129257197695468	0.788943774702984	0.8479225060616755	0.8587062747578662	0.9008205818243517	0.9100165238841004	1.018315342602537	0.7964658660181095	0.783842624466422	0.8997781195355455	0.92114219411062	0.8467189349464467	0.9372767063676902	0.9591977205721163	0.9927100108814246	0.9046278439377472	0.921625164621035	0.867745970078497	0.6885335377562503	0.837174444624443	0.8828239739285132	0.8104435184100836	0.8430327171449054	0.8856869713053581	1.0357771683113	1.056611828239927	0.9976085729497364	1.0271102005948318	1.0271102005948318	1.0271102005948318	1.0271102005948318	1.0271102005948318	1.0271102005948318	1.0271102005948318	1.0271102005948318	1.0271102005948318	1.0271102005948318	1.0271102005948318	1.0271102005948318	1.0271102005948318	1.0271102005948318	1.0271102005948318	1.0271102005948318	1.0271102005948318
1.0822740215867275	0.8566009559011871	0.8451302304538556	0.9338947813990662	0.88694501407279	0.9782193667023291	0.8458101229570384	1.1363976545025443	0.9363235440317706	0.9199486068914509	0.9738512597285355	0.8453810718282005	1.0450869630449353	1.0814367822731379	1.0450859926429636	0.9761969967405543	0.9779006718763704	1.006908896770848	0.9014587903701144	0.9901394643466374	0.8551202755882751	0.9226298699674563	0.9226298699674563	0.9226298699674563	0.9226298699674563	0.9226298699674563	0.9226298699674563	0.9226298699674563	0.9226298699674563	0.9226298699674563	0.9226298699674563	0.9226298699674563	0.9226298699674563	0.9226298699674563	0.9226298699674563	0.9226298699674563	0.9226298699674563	0.9226298699674563	0.9226298699674563	0.9226298699674563	0.9226298699674563	0.9226298699674563	0.9226298699674563	0.9226298699674563	0.9226298699674563	0.9226298699674563	0.9226298699674563	0.9226298699674563	0.9226298699674563	0.9226298699674563
0.7683015172216058	0.6061703271494039	0.6942846713576704	0.69271114595187	0.5805984195102142	0.7048079734416853	0.7910441296506104	0.7789109077190827	0.7269109698767523	0.7089083441931113	0.7211422058118547	0.7063999371708382	0.7713686012440185	0.7709293957416359	0.607394745076834	0.663158684114004	0.64333852883092	0.7289947911954541	0.6242456239982422	0.7582799863681423	0.6716152850353102	1.1087328450014295	0.7307674892130184	0.6599580966134634	0.6953627929132409	0.6953627929132409	0.6953627929132409	0.6953627929132409	0.6953627929132409	0.6953627929132409	0.6953627929132409	0.6953627929132409	0.6953627929132409	0.6953627929132409	0.6953627929132409	0.6953627929132409	0.6953627929132409	0.6953627929132409	0.6953627929132409	0.6953627929132409	0.6953627929132409	0.6953627929132409	0.6953627929132409	0.6953627929132409	0.6953627929132409	0.6953627929132409	0.6953627929132409	0.6953627929132409	0.6953627929132409	0.6953627929132409
0.7949715228932062	0.9784329976907769	0.8385995776610371	0.7006591692970326	0.769710441631801	0.9193794182196432	0.6765087826408546	0.9295164716592815	0.9054890790342989	0.8230716533215872	1.057229068321486	1.099500498895942	0.8316979575960232	1.0554514682997866	0.9223059622002012	0.9566581269759248	0.8440109052127315	0.881802836841346	0.8694145025157674	0.7414628501785185	0.7393741866420578	1.028417538580473	0.8924248909108787	0.9729546534897929	0.9396659057071275	1.2622070892215738	1.1009364974643505	1.1009364974643505	1.1009364974643505	1.1009364974643505	1.1009364974643505	1.1009364974643505	1.1009364974643505	1.1009364974643505	1.1009364974643505	1.1009364974643505	1.1009364974643505	1.1009364974643505	1.1009364974643505	1.1009364974643505	1.1009364974643505	1.1009364974643505	1.1009364974643505	1.1009364974643505	1.1009364974643505	1.1009364974643505	1.1009364974643505	1.1009364974643505	1.1009364974643505	1.1009364974643505
0.8661770757828633	0.7322388487382647	0.8107261032771549	0.8009703738742996	0.6736950254095974	0.8194147800418641	0.7734755984396201	0.6119081738428459	0.7382749607530815	0.700428949152625	0.6061451058451559	0.6206533051008046	0.7888885497858288	0.757141742185889	0.8639533322308643	0.687936463193933	0.7420588498624936	0.7982431905737362	0.6868193462460543	0.7922007983086439	0.7395100722773492	0.7395100722773492	0.7395100722773492	0.7395100722773492	0.7395100722773492	0.7395100722773492	0.7395100722773492	0.7395100722773492	0.7395100722773492	0.7395100722773492	0.7395100722773492	0.7395100722773492	0.7395100722773492	0.7395100722773492	0.7395100722773492	0.7395100722773492	0.7395100722773492	0.7395100722773492	0.7395100722773492	0.7395100722773492	0.7395100722773492	0.7395100722773492	0.7395100722773492	0.7395100722773492	0.7395100722773492	0.7395100722773492	0.7395100722773492	0.7395100722773492	0.7395100722773492	0.7395100722773492
0.6946464949038732	0.566578016167237	0.6365612597799112	0.7686241478975653	0.6114655838034687	0.6031693016374889	0.7376335097020894	0.7217107407288363	0.8431865475503202	0.7792611275059754	0.7304477917486608	0.6877960515332218	0.6611758774344807	0.6189751626132491	0.6360126357392075	0.6540047081425673	0.7155449631896145	0.6909127338479372	0.6010868988540613	0.6870337270076743	0.7019312070209458	0.789727508871675	0.7458293579463103	0.7458293579463103	0.7458293579463103	0.7458293579463103	0.7458293579463103	0.7458293579463103	0.7458293579463103	0.7458293579463103	0.7458293579463103	0.7458293579463103	0.7458293579463103	0.7458293579463103	0.7458293579463103	0.7458293579463103	0.7458293579463103	0.7458293579463103	0.7458293579463103	0.7458293579463103	0.7458293579463103	0.7458293579463103	0.7458293579463103	0.7458293579463103	0.7458293579463103	0.7458293579463103	0.7458293579463103	0.7458293579463103	0.7458293579463103	0.7458293579463103
1.1358719538859003	0.9967408244016822	0.9389417383262879	0.7923090847053993	0.9178414545293412	0.9885388009352845	1.0589860394790873	0.7041932333609727	0.8295182730919207	0.954588557929634	1.0679028457401298	0.866872226123847	0.8400817250787548	0.624654693279341	0.9434202892683119	1.075833932070706	0.9834316316387931	1.024000296766038	0.621591702362237	0.9687083376675831	0.79515002001491	0.79515002001491	0.79515002001491	0.79515002001491	0.79515002001491	0.79515002001491	0.79515002001491	0.79515002001491	0.79515002001491	0.79515002001491	0.79515002001491	0.79515002001491	0.79515002001491	0.79515002001491	0.79515002001491	0.79515002001491	0.79515002001491	0.79515002001491	0.79515002001491	0.79515002001491	0.79515002001491	0.79515002001491	0.79515002001491	0.79515002001491	0.79515002001491	0.79515002001491	0.79515002001491	0.79515002001491	0.79515002001491	0.79515002001491
0.9529486826697284	0.9580160731135723	0.834917487512663	0.8268907140352587	1.0167348387245754	1.0130791672208233	0.910100485193354	0.9931296781057529	1.1987445917410602	0.9965736040705395	0.9098487077461741	1.0937481030967535	0.8549217813906836	0.9082898725926456	0.9207304274472266	0.888112530656594	0.8541596133000721	0.7663720727103157	0.9349516230395851	0.9139676997479472	0.9291959424873597	0.6718638663280567	0.7968337048179196	0.7343487855729882	0.7343487855729882	0.7343487855729882	0.7343487855729882	0.7343487855729882	0.7343487855729882	0.7343487855729882	0.7343487855729882	0.7343487855729882	0.7343487855729882	0.7343487855729882	0.7343487855729882	0.7343487855729882	0.7343487855729882	0.7343487855729882	0.7343487855729882	0.7343487855729882	0.7343487855729882	0.7343487855729882	0.7343487855729882	0.7343487855729882	0.7343487855729882	0.7343487855729882	0.7343487855729882	0.7343487855729882	0.7343487855729882	0.7343487855729882
0.9203985967069621	0.7979827595824249	0.8447068753742718	0.9872176659533572	1.0478708585686483	0.8976367786574411	0.9080415112767136	0.9171252387557871	1.0261226524018134	0.8747936025876316	0.919489714714049	0.8319674629015565	0.8738887537972422	0.9422931544101072	0.9694973834308458	1.13436516003116	1.0454502627274234	0.986490147680211	0.8628779664042795	0.8393234528214453	0.7420314752171691	0.8830926264467682	0.8125620508319685	0.8125620508319685	0.8125620508319685	0.8125620508319685	0.8125620508319685	0.8125620508319685	0.8125620508319685	0.8125620508319685	0.8125620508319685	0.8125620508319685	0.8125620508319685	0.8125620508319685	0.8125620508319685	0.8125620508319685	0.8125620508319685	0.8125620508319685	0.8125620508319685	0.8125620508319685	0.8125620508319685	0.8125620508319685	0.8125620508319685	0.8125620508319685	0.8125620508319685	0.8125620508319685	0.8125620508319685	0.8125620508319685	0.8125620508319685	0.8125620508319685
0.9446251782219128	0.9455571383543101	0.8752849040686693	0.9565776537782565	0.6938931605998706	0.7487678026982969	1.039419043025814	0.9038382930317234	1.0685986675443555	0.8639121476818065	0.8740647303522341	0.9388487325279151	0.9984168747335679	0.902988794681914	0.673435911428412	0.9544929642614634	0.7875079968339113	0.9227537685145077	0.8580271913242017	0.9073978266340744	1.053927262014033	0.9091223053923085	0.6107526887196011	0.6950985454753849	0.9588369662015231	0.917791345825025	1.0070169297776246	0.8560837694682193	0.9063661867057775	0.8097442880648825	0.8595395819500612	0.8346419350074719	0.8346419350074719	0.8346419350074719	0.8346419350074719	0.8346419350074719	0.8346419350074719	0.8346419350074719	0.8346419350074719	0.8346419350074719	0.8346419350074719	0.8346419350074719	0.8346419350074719	0.8346419350074719	0.8346419350074719	0.8346419350074719	0.8346419350074719	0.8346419350074719	0.8346419350074719	0.8346419350074719
0.7513784815259297	0.838238121414307	0.7079872539990438	0.8221607543456847	0.7192448964163621	0.7021487814574435	0.695273568144725	0.81448425275032	0.8966208714267294	0.9476550708306705	0.9999858616592812	0.8558241508335304	0.938071576430542	0.8904975603105848	1.010230503231083	0.9662797797225092	1.038998797055384	1.0483640749082777	1.1522696566210762	1.0637973765728006	1.0740442197479307	0.9995592656339646	1.0107342659151437	1.0270919258410627	1.0495274977301499	0.8770773927300852	0.9377471090194445	1.0036011033799268	0.9975034500172526	0.8534992000496558	0.92530532685589	0.8894022634527728	0.8894022634527728	0.8894022634527728	0.8894022634527728	0.8894022634527728	0.8894022634527728	0.8894022634527728	0.8894022634527728	0.8894022634527728	0.8894022634527728	0.8894022634527728	0.8894022634527728	0.8894022634527728	0.8894022634527728	0.8894022634527728	0.8894022634527728	0.8894022634527728	0.8894022634527728	0.8894022634527728
1.044105637953307	1.0370295010206285	0.9405543339125265	0.8364886678424284	0.8792925899084644	1.2525353565854422	1.0193808830933782	1.1520225879361428	1.412744780932425	1.1559991586191376	1.0165905520764875	1.2501988698941058	1.1802953889199244	1.3252821135672168	1.0612287115312944	0.9962717982707491	1.0764172899977615	1.2832334399779337	1.125845534044758	1.0558866487629253	1.1887075328198053	1.1222970907913654	1.1222970907913654	1.1222970907913654	1.1222970907913654	1.1222970907913654	1.1222970907913654	1.1222970907913654	1.1222970907913654	1.1222970907913654	1.1222970907913654	1.1222970907913654	1.1222970907913654	1.1222970907913654	1.1222970907913654	1.1222970907913654	1.1222970907913654	1.1222970907913654	1.1222970907913654	1.1222970907913654	1.1222970907913654	1.1222970907913654	1.1222970907913654	1.1222970907913654	1.1222970907913654	1.1222970907913654	1.1222970907913654	1.1222970907913654	1.1222970907913654	1.1222970907913654
0.4880081448898556	1.1444069837595188	0.43776182679232595	0.14312338229566043	0.8930849384692713	0.35845680465407037	1.4123327909696852	0.9731833281738872	0.2775650473830939	0.0	1.4178507233158864	0.017527589814793996	0.0007933675663604353	1.0721969436967693	0.5015801869497308	0.3720531972553844	0.4145762288954418	1.4306537483508397	0.6793382512435822	0.39444542758590806	0.9434633215687833	0.6689543745773456	0.6689543745773456	0.6689543745773456	0.6689543745773456	0.6689543745773456	0.6689543745773456	0.6689543745773456	0.6689543745773456	0.6689543745773456	0.6689543745773456	0.6689543745773456	0.6689543745773456	0.6689543745773456	0.6689543745773456	0.6689543745773456	0.6689543745773456	0.6689543745773456	0.6689543745773456	0.6689543745773456	0.6689543745773456	0.6689543745773456	0.6689543745773456	0.6689543745773456	0.6689543745773456	0.6689543745773456	0.6689543745773456	0.6689543745773456	0.6689543745773456	0.6689543745773456
1.0416463510740448	1.12621142455402	0.9925422852475249	0.9846528173828667	1.1561708135708975	1.064377962272308	0.9683699696911302	1.0205645645106052	1.086866148079048	1.0524345130319115	0.8844364909379328	1.0260788214999448	0.872075690306516	1.0157412161419244	1.0550040739192375	1.265832498382676	1.2547951047946881	1.3362386864519709	1.229593211407587	1.000562192099196	1.1513416636833638	1.1967361797645206	0.8636779967818408	0.9569218961472125	1.1091076221045821	1.0532288463527646	1.3766519803018742	1.1185222040885425	1.1749762060504616	1.146749205069502	1.146749205069502	1.146749205069502	1.146749205069502	1.146749205069502	1.146749205069502	1.146749205069502	1.146749205069502	1.146749205069502	1.146749205069502	1.146749205069502	1.146749205069502	1.146749205069502	1.146749205069502	1.146749205069502	1.146749205069502	1.146749205069502	1.146749205069502	1.146749205069502	1.146749205069502	1.146749205069502
0.9153842840507972	1.0288318015616282	0.8700728724454007	1.0071293427454175	0.8817020367677685	1.2037122614881937	1.0184202153066957	1.2157371695030308	1.1626356819495811	0.8628531886300087	1.1964318328070662	1.1067057868020072	1.196890488496583	1.1443370595991367	1.0195677728408257	1.2093679541034843	1.0978789011011887	1.125015821175538	1.0273987347830535	0.9842653020572852	1.1680053142736015	1.144006374896726	1.2371035661504042	1.0109591462789886	1.0362141236639486	1.0221211145859186	1.0128111501057533	1.0137200788931078	0.975702717951814	1.0604123164825265	1.0770726505995751	0.8987309917141724	0.966621356498584	0.9544499019974333	0.9389465554441552	0.9466982287207943	0.9466982287207943	0.9466982287207943	0.9466982287207943	0.9466982287207943	0.9466982287207943	0.9466982287207943	0.9466982287207943	0.9466982287207943	0.9466982287207943	0.9466982287207943	0.9466982287207943	0.9466982287207943	0.9466982287207943	0.9466982287207943
0.6273023551280242	0.5400688255210822	0.5893383125196521	0.6055857639290393	0.6643441395003753	0.6008383390531659	0.7248047307901687	0.6179567110426	0.7092229628493577	0.7573138149333296	0.7523111703963918	0.601483243830809	0.7058001255485603	0.7517127673866052	0.8162916407434203	0.8157124551851903	0.8208324134428274	0.7689798591020721	0.7758848357678678	0.8774564708457001	0.7289932699405919	0.815086956762671	0.9415102526809759	0.901795697519498	0.6939669805170172	0.7817815354453571	0.9545032772287301	0.9253596744520839	0.8199119532358196	0.7581150964934733	0.7300875013612035	0.8187978764260818	0.8255896266572696	0.7977324694274571	0.8109430758642809	0.6664246377882194	0.7693337636870569	0.7283077112853058	0.7184249733912347	0.7880252368855505	0.7532251051383926	0.7532251051383926	0.7532251051383926	0.7532251051383926	0.7532251051383926	0.7532251051383926	0.7532251051383926	0.7532251051383926	0.7532251051383926	0.7532251051383926
1.0462190493008092	0.7730218087394293	0.984929261919252	1.0671215680082116	0.9787652492056733	1.0135802411254347	1.025180603095211	1.0443279255442828	1.086600505322314	1.089578092271452	0.9445737420726206	1.1028148902612727	0.9855745867743086	1.115099851506275	1.0061104251609598	1.0454985233314067	1.0200259577995443	0.9785436283063431	0.9953131926554887	0.9866356017580975	0.9534152852842807	0.9193540314400405	1.081283716591671	0.9450955208924098	0.9614578162153989	0.9532766685539045	0.9532766685539045	0.9532766685539045	0.9532766685539045	0.9532766685539045	0.9532766685539045	0.9532766685539045	0.9532766685539045	0.9532766685539045	0.9532766685539045	0.9532766685539045	0.9532766685539045	0.9532766685539045	0.9532766685539045	0.9532766685539045	0.9532766685539045	0.9532766685539045	0.9532766685539045	0.9532766685539045	0.9532766685539045	0.9532766685539045	0.9532766685539045	0.9532766685539045	0.9532766685539045	0.9532766685539045
1.0234749770189813	1.0757642576850062	1.1251920493087697	1.250901779203566	1.1583231811716779	1.069678260823316	1.1580079807778465	1.2079156965991247	1.1525806448516482	1.375658098669003	1.2733338846972524	1.2176644061444806	1.2985514753094287	1.0826519900658016	1.2135756301530483	1.2674765997659374	1.4115081773158942	1.277637174084919	1.2023696401751494	1.2685271963117282	1.1344077486449318	1.221667569618217	1.286496576380968	1.0929533454649663	1.2357089799847498	1.3939488343279895	1.267762358416253	1.0828102078385196	1.2617731145617603	1.2381673258692714	1.327937662913671	1.2830524943914712	1.2830524943914712	1.2830524943914712	1.2830524943914712	1.2830524943914712	1.2830524943914712	1.2830524943914712	1.2830524943914712	1.2830524943914712	1.2830524943914712	1.2830524943914712	1.2830524943914712	1.2830524943914712	1.2830524943914712	1.2830524943914712	1.2830524943914712	1.2830524943914712	1.2830524943914712	1.2830524943914712
1.285315566853779	1.0343700854569016	0.2821631487035527	1.1431054786680452	0.4707531147699472	1.0674904730820003	0.9727050695192065	1.2154001935515797	1.9119167467996472	0.23043030685289295	1.166793482308278	0.7783823617605404	1.1489581830902775	0.5403089842227798	0.9432559473727194	0.961784775120776	1.472527558628348	0.5630953346573695	0.43412994506454816	1.3623070082980056	1.2580244362897994	1.0239521544293377	0.5370067673473371	0.8130038831132295	0.8118790509872664	0.2752871189055464	0.5435830849464064	0.5435830849464064	0.5435830849464064	0.5435830849464064	0.5435830849464064	0.5435830849464064	0.5435830849464064	0.5435830849464064	0.5435830849464064	0.5435830849464064	0.5435830849464064	0.5435830849464064	0.5435830849464064	0.5435830849464064	0.5435830849464064	0.5435830849464064	0.5435830849464064	0.5435830849464064	0.5435830849464064	0.5435830849464064	0.5435830849464064	0.5435830849464064	0.5435830849464064	0.5435830849464064
0.9425819832367976	0.8801605841484496	1.094405839845585	1.2068659285846013	1.168622135933368	1.1656470909820347	1.2374686317302608	1.223853575765648	1.1248268437094309	1.2653924007178663	1.0903905897218047	1.2795776566022339	1.079552531187144	1.2035157260376317	1.1923944837782519	1.1174039715621022	1.238779988710387	1.2420492140208896	0.9868278686374597	1.1003613582917395	1.2688155255541214	1.1705381584869752	1.0785624619278997	1.1245503102074372	1.1245503102074372	1.1245503102074372	1.1245503102074372	1.1245503102074372	1.1245503102074372	1.1245503102074372	1.1245503102074372	1.1245503102074372	1.1245503102074372	1.1245503102074372	1.1245503102074372	1.1245503102074372	1.1245503102074372	1.1245503102074372	1.1245503102074372	1.1245503102074372	1.1245503102074372	1.1245503102074372	1.1245503102074372	1.1245503102074372	1.1245503102074372	1.1245503102074372	1.1245503102074372	1.1245503102074372	1.1245503102074372	1.1245503102074372
0.7232373204650936	0.6669302466738212	0.74030919481347	0.49988067547142434	0.7078674977666727	0.6575347338399877	0.7973417529217259	0.6953662108663069	0.645255622762049	0.7861949934803275	0.7662117487832755	0.8635442824523502	0.5960970279320822	0.7111057250031796	0.8318668249249482	0.8016214145152976	0.9000052465862582	0.9143822333640026	0.8593399175812539	1.0331476962821304	0.9170724571080298	0.8606186274339118	1.0405080333023609	0.8681248429644323	1.051128207625233	1.2706726198269562	0.8348863176710923	0.7591670008353192	0.8066678702281745	0.9522144767576181	0.6160492646627989	0.7841318707102085	0.7841318707102085	0.7841318707102085	0.7841318707102085	0.7841318707102085	0.7841318707102085	0.7841318707102085	0.7841318707102085	0.7841318707102085	0.7841318707102085	0.7841318707102085	0.7841318707102085	0.7841318707102085	0.7841318707102085	0.7841318707102085	0.7841318707102085	0.7841318707102085	0.7841318707102085	0.7841318707102085
0.470187517644038	0.7817945141202066	0.46272663985117646	0.4826778088799304	0.401746643313558	0.5827907557323743	0.5436011035372659	0.45803897364089374	1.1383948018296364	0.4689057958642903	0.6447514838678937	0.7119160253653282	0.7907310082211417	0.4965430747292896	0.4850753095351087	0.5393232036711867	0.7451359218038398	0.22256784591706288	0.3750239749915789	0.6425014324123824	0.3828702231995249	0.18415637975364582	0.2069920689750637	0.5975918209086418	0.3037959166331897	0.19798370736719045	0.15110655897486383	0.5771942905674138	0.4159748651989756	0.2957864422817748	0.5151720168643654	0.557589198204609	0.9005786886767022	0.5992362878483262	0.5865992282445895	0.44616313933154117	0.44595173282074496	0.3924124961619817	0.41918211449136333	0.41918211449136333	0.41918211449136333	0.41918211449136333	0.41918211449136333	0.41918211449136333	0.41918211449136333	0.41918211449136333	0.41918211449136333	0.41918211449136333	0.41918211449136333	0.41918211449136333
0.38796664995495866	0.32199414524208586	0.2551824675946298	0.6022326274173485	0.36469178274621156	0.2592782711666092	0.5465394622035011	0.3543556838956018	0.48593762194826284	0.47759169151203684	0.6160838636727779	0.43420667336031804	1.0572014952127273	0.5473447647388362	1.177367719395278	1.059828496326599	1.254577041975208	0.7056092461443303	1.6929069452886323	1.3379540631131288	1.2392717605555483	1.843162391138585	0.9707386555093136	1.120628064104116	1.3570695881004564	1.7838263205231801	1.7131534644153976	1.3716161092231454	1.400400252362231	1.5729498076283517	1.0939555695147134	1.226796378744774	1.1248129258889856	1.4610899354014346	1.0783745248798597	1.399128120657186	1.0827299744185734	1.9538097341608858	1.668956366798849	1.2095580202280998	1.6275754961862543	0.9193931798415637	1.0800782946031644	1.3543027965188803	1.2171905455610224	1.2171905455610224	1.2171905455610224	1.2171905455610224	1.2171905455610224	1.2171905455610224
0.31479965421491735	0.271458579434998	0.20498784297928208	0.11077632216165165	0.1542754725791999	0.07954876338364807	0.2362429487532329	0.16605917848130095	0.07616342503844899	0.1885706676136791	0.08783228161070834	0.31460046634649724	0.08669932476343986	0.14254789542239713	0.07095782526581905	0.04836568133737579	0.09880589392763794	0.059288536612087356	0.09982571239968632	0.09397333320287493	0.24434770886124937	0.13666805285898642	0.19566500928475486	0.12983574456609054	0.128681540206715	0.16399283961466612	0.16818264838814126	0.18271362512204806	0.17083939035642368	0.16460680875832326	0.15236002008305927	0.1558947260596182	0.22088877511298452	0.17530899700766542	0.39032540018722345	0.5165249695977794	0.3425948496760431	0.4264612183523134	0.4718654187683515	0.481106087833335	0.8189506256302324	0.8961340718544136	0.9433424275990698	0.9778061645822193	0.7302833449397786	0.854044754760999	0.854044754760999	0.854044754760999	0.854044754760999	0.854044754760999
0.7385071203301273	0.9665674451236748	0.8972639525182415	0.8404933947991815	0.8867824240593606	0.8066575256101883	1.0041738673889407	0.7940818095927918	0.9803239391572366	1.0143544867283922	0.9515455893570101	0.8623616211730054	0.863690758480696	1.0735120249656007	1.1125783390314494	1.073614129474502	1.1367493404520306	0.86228800591072	0.7854042038489053	0.701836538338833	0.7255975552495829	0.7750615076512343	0.8591833527738907	0.875860301991712	0.9813543588471089	0.8541990744905095	0.6096446010785446	0.6982335534477206	0.8929688420099787	0.8902435358333327	0.9308314010665443	0.7669463729559657	0.8099002966315022	1.0707575444784676	0.7023087214073701	1.0134881754055518	0.9422686043369771	0.8423291406276993	0.6741269669423432	0.7582280537850211	0.7582280537850211	0.7582280537850211	0.7582280537850211	0.7582280537850211	0.7582280537850211	0.7582280537850211	0.7582280537850211	0.7582280537850211	0.7582280537850211	0.7582280537850211
1.1280040387570491	0.8372840164255161	0.7875227107060104	0.36307593353769857	0.9366003903462407	0.7891885494955934	0.9957640632746835	0.6139935913413556	0.2318601415990421	0.4229268664701988	0.4229268664701988	0.4229268664701988	0.4229268664701988	0.4229268664701988	0.4229268664701988	0.4229268664701988	0.4229268664701988	0.4229268664701988	0.4229268664701988	0.4229268664701988	0.4229268664701988	0.4229268664701988	0.4229268664701988	0.4229268664701988	0.4229268664701988	0.4229268664701988	0.4229268664701988	0.4229268664701988	0.4229268664701988	0.4229268664701988	0.4229268664701988	0.4229268664701988	0.4229268664701988	0.4229268664701988	0.4229268664701988	0.4229268664701988	0.4229268664701988	0.4229268664701988	0.4229268664701988	0.4229268664701988	0.4229268664701988	0.4229268664701988	0.4229268664701988	0.4229268664701988	0.4229268664701988	0.4229268664701988	0.4229268664701988	0.4229268664701988	0.4229268664701988	0.4229268664701988
0.0	0.0	0.006720611802032952	0.039199630164519696	0.13070076327517333	0.0	0.0	0.10455001180210635	0.0	0.06535038163758666	0.13055580332717667	0.07998553802476065	0.10934499508596636	0.0	0.1299824756014726	0.12821650194663156	0.0	0.04168389149306147	0.24604808248947196	0.37411962448810687	0.3100838534887894	0.3100838534887894	0.3100838534887894	0.3100838534887894	0.3100838534887894	0.3100838534887894	0.3100838534887894	0.3100838534887894	0.3100838534887894	0.3100838534887894	0.3100838534887894	0.3100838534887894	0.3100838534887894	0.3100838534887894	0.3100838534887894	0.3100838534887894	0.3100838534887894	0.3100838534887894	0.3100838534887894	0.3100838534887894	0.3100838534887894	0.3100838534887894	0.3100838534887894	0.3100838534887894	0.3100838534887894	0.3100838534887894	0.3100838534887894	0.3100838534887894	0.3100838534887894	0.3100838534887894
0.6984902096957001	0.6924822532535597	0.44801290945676625	0.7176704284983321	0.555413914121259	1.0443456823756576	0.13846527483008186	0.23258885194736975	0.430382724071293	0.39529661542048583	0.5348895565660641	0.5328565102492298	0.6962124875203909	0.6134004335397037	0.3150082241811767	0.4519269044706151	0.42529884835182585	0.27937169170058307	0.6144352717762522	0.5617149688044403	0.41645157949759826	1.2088870974459467	0.7039946707596613	0.7854128468340921	0.8065647529748978	0.9881469885823705	0.6862546036646991	0.9794966804486458	1.193409358621172	0.464514873795293	0.8276726976436531	0.5584702462456003	0.6930714719446267	0.6930714719446267	0.6930714719446267	0.6930714719446267	0.6930714719446267	0.6930714719446267	0.6930714719446267	0.6930714719446267	0.6930714719446267	0.6930714719446267	0.6930714719446267	0.6930714719446267	0.6930714719446267	0.6930714719446267	0.6930714719446267	0.6930714719446267	0.6930714719446267	0.6930714719446267
1.0277489836530878	0.9663578924901309	0.967518177544325	0.8314864827908091	0.9585522434023567	0.8582896700373597	0.8826755668723962	0.9535632701144229	0.954971357970209	0.7824350686053961	0.8173565412214125	0.9075311773406881	0.8557795995565479	0.7617077011175083	0.8975607395714943	0.8794665775773969	0.7920163184005523	1.0249166508937424	0.7552521869274038	0.8528642377977397	0.7786093791630087	0.729366853010466	0.8350279747796572	0.7821974138950616	0.7821974138950616	0.7821974138950616	0.7821974138950616	0.7821974138950616	0.7821974138950616	0.7821974138950616	0.7821974138950616	0.7821974138950616	0.7821974138950616	0.7821974138950616	0.7821974138950616	0.7821974138950616	0.7821974138950616	0.7821974138950616	0.7821974138950616	0.7821974138950616	0.7821974138950616	0.7821974138950616	0.7821974138950616	0.7821974138950616	0.7821974138950616	0.7821974138950616	0.7821974138950616	0.7821974138950616	0.7821974138950616	0.7821974138950616
0.9029671756315178	0.8620777148265109	1.077167221503183	0.8788588789109382	0.7426751937998943	0.6203417476899435	0.6440962215126628	0.8429785442143827	0.5477359367409492	0.7413224263861108	0.6130002476868821	0.6771613370364965	0.6771613370364965	0.6771613370364965	0.6771613370364965	0.6771613370364965	0.6771613370364965	0.6771613370364965	0.6771613370364965	0.6771613370364965	0.6771613370364965	0.6771613370364965	0.6771613370364965	0.6771613370364965	0.6771613370364965	0.6771613370364965	0.6771613370364965	0.6771613370364965	0.6771613370364965	0.6771613370364965	0.6771613370364965	0.6771613370364965	0.6771613370364965	0.6771613370364965	0.6771613370364965	0.6771613370364965	0.6771613370364965	0.6771613370364965	0.6771613370364965	0.6771613370364965	0.6771613370364965	0.6771613370364965	0.6771613370364965	0.6771613370364965	0.6771613370364965	0.6771613370364965	0.6771613370364965	0.6771613370364965	0.6771613370364965	0.6771613370364965
1.092929567323822	0.7617522983094915	0.6121306216723486	0.9794554095672943	0.9762101419586297	0.7275659937505583	0.9658684805145369	0.8046884519659082	0.9617921133679788	0.7879427977731724	0.84122307710657	0.7552908394524328	0.7717336066731302	0.792335328034014	0.9020831383002529	0.7560506633039953	0.8269336431118288	0.8571211809037128	1.0305528884476474	0.7079915122163626	0.8027412569413443	0.7493080812606001	0.9065018855252464	0.791081295762154	0.7389139634854793	0.6558934623173294	0.6531887967545899	0.8376574033291098	0.7454231000418498	0.7454231000418498	0.7454231000418498	0.7454231000418498	0.7454231000418498	0.7454231000418498	0.7454231000418498	0.7454231000418498	0.7454231000418498	0.7454231000418498	0.7454231000418498	0.7454231000418498	0.7454231000418498	0.7454231000418498	0.7454231000418498	0.7454231000418498	0.7454231000418498	0.7454231000418498	0.7454231000418498	0.7454231000418498	0.7454231000418498	0.7454231000418498
0.27645789530781395	0.1605508315482811	0.09476235305752434	0.3814858407517982	0.26713771653342483	0.18008791164877963	0.05558066734718386	0.11770713626820525	0.12344991011814109	0.34074339491529987	0.23705246977122874	0.3655106222455104	0.3384787050611628	0.48869733548155114	0.2940146659095063	0.18055880477041755	0.2595249870858945	0.22382619046503957	0.28392541344570066	0.3752080662580843	0.3308569436422002	0.24770528629616523	0.3119840876326234	0.2207710094980187	0.40936660203889363	0.14892552639903966	0.26913018020522966	0.26980573275788	0.4418532813582075	0.32626816623266053	0.45000412003418383	0.3472480275784244	0.3986260738063041	0.3986260738063041	0.3986260738063041	0.3986260738063041	0.3986260738063041	0.3986260738063041	0.3986260738063041	0.3986260738063041	0.3986260738063041	0.3986260738063041	0.3986260738063041	0.3986260738063041	0.3986260738063041	0.3986260738063041	0.3986260738063041	0.3986260738063041	0.3986260738063041	0.3986260738063041
0.512664360761859	0.5452582717647537	0.3944602129612594	0.8726246308633905	0.5262194336763374	0.6045946081213505	0.9910652454743977	0.9075042024750598	0.852875301707028	0.6350678097573605	0.9311816172570138	1.1888637901794947	1.0120055429374557	1.0963288368265949	0.890445716309956	1.211735525520715	0.9169376917819418	0.7390871284642798	1.0996356234454556	1.3586860421861164	0.9859006789244383	1.080123640029403	0.8300825684563741	1.0457067611883335	0.9338162474098323	1.140934831339495	0.9020103923231311	0.7051763138066776	0.9845099741378912	1.195004276514833	1.153529471915266	1.0785642544030438	0.8376455716267938	1.0088949098992515	1.0489763499669833	0.742691156765411	0.895833753366197	0.895833753366197	0.895833753366197	0.895833753366197	0.895833753366197	0.895833753366197	0.895833753366197	0.895833753366197	0.895833753366197	0.895833753366197	0.895833753366197	0.895833753366197	0.895833753366197	0.895833753366197
0.7208773513686747	1.0260057647090832	1.2113222639962855	0.9712604499488817	0.942811269674761	1.0361550245406297	0.8911821054128956	0.7691292017974387	0.9204218369899925	0.9313063153841534	0.9997546409693161	0.8598989954289257	0.8963581819398928	1.1746896837605938	0.9178637838522854	0.9644391006507553	0.887331322082574	0.9254682124513862	0.928433109603997	0.8304511199765137	0.8318352095169759	0.9423619843561492	0.9610382780793408	0.8122901422022739	0.8710668078060758	0.8306133728018882	0.9101481632578469	0.7773346611967359	0.8416391102370673	0.9182148083048498	0.9775667877648561	0.9478907980348529	0.9478907980348529	0.9478907980348529	0.9478907980348529	0.9478907980348529	0.9478907980348529	0.9478907980348529	0.9478907980348529	0.9478907980348529	0.9478907980348529	0.9478907980348529	0.9478907980348529	0.9478907980348529	0.9478907980348529	0.9478907980348529	0.9478907980348529	0.9478907980348529	0.9478907980348529	0.9478907980348529
0.8673790105270741	0.8804796133411215	0.7869966775774929	0.6649287471314234	0.633160352026348	0.5338685305292868	0.8499218998426936	0.785308555837088	0.6143907631665736	0.786619985484859	0.7872036828862009	0.9641482016222409	1.056790089684859	0.7016935527714699	0.9688053715451264	0.7936322046867208	1.0684072932212374	0.713939236337355	0.7274355226232011	0.7948218637666563	0.8715154810713646	0.7809712773535337	0.7502940274460067	0.8555244216578338	0.9900475039452762	0.8085582775522291	1.1659590426911566	0.9151697592957233	0.9624561024529127	1.0049793970399568	0.8876234127217161	0.9084218785685211	1.1270305464608774	0.9405021326576446	0.9364323649491956	0.9919966362819191	1.1877818841389285	1.0898892602104238	1.0898892602104238	1.0898892602104238	1.0898892602104238	1.0898892602104238	1.0898892602104238	1.0898892602104238	1.0898892602104238	1.0898892602104238	1.0898892602104238	1.0898892602104238	1.0898892602104238	1.0898892602104238
0.013641014321981823	0.0	0.009750167846269177	0.024365540334106844	0.044437552619783924	0.0	0.0	0.0	0.42285664359740666	0.23527385439288698	0.0496573242200376	0.07336443072043518	0.12569966408284045	0.13473480065600715	0.16937538424294402	0.10313256331094045	0.20036015213251746	0.1054245448411456	0.13369816633856588	0.24300262604598635	0.2409413754011724	0.2525480938402556	0.1362039102547902	0.38397270886803997	0.2527055398215828	0.29561248341552127	0.2261977095952527	0.23901981910006467	0.3723904718497933	0.2596269240854365	0.2589251455686733	0.4151154549494722	0.33702030025907276	0.33702030025907276	0.33702030025907276	0.33702030025907276	0.33702030025907276	0.33702030025907276	0.33702030025907276	0.33702030025907276	0.33702030025907276	0.33702030025907276	0.33702030025907276	0.33702030025907276	0.33702030025907276	0.33702030025907276	0.33702030025907276	0.33702030025907276	0.33702030025907276	0.33702030025907276
0.18348945330066363	0.9851746404088758	0.5745329496351165	0.8008370804697083	1.271095596310593	1.1263789627529284	1.5053158326364937	1.3522730120343007	1.2824384979469627	1.6877293762760712	1.7971561918217092	1.4228127548521494	1.5844470184385142	1.4280188402551472	1.6357580019634608	1.0647767324945099	1.140053008942121	1.4724341271776047	1.483270758400337	1.2419288428838382	1.2712600258534836	0.9259427169784887	1.2985272396354484	1.043459900495763	1.3430969359964275	1.1443729524781259	1.092647972946112	1.1833437635853694	1.5013357536108056	1.2410292614023168	1.0778748113570182	1.1594520363796674	1.1594520363796674	1.1594520363796674	1.1594520363796674	1.1594520363796674	1.1594520363796674	1.1594520363796674	1.1594520363796674	1.1594520363796674	1.1594520363796674	1.1594520363796674	1.1594520363796674	1.1594520363796674	1.1594520363796674	1.1594520363796674	1.1594520363796674	1.1594520363796674	1.1594520363796674	1.1594520363796674
0.23405029907547004	0.19949604511359909	0.29636842439849664	0.28109355848057016	0.3227354277901433	0.3617802149877577	0.4948940955633673	0.6364773077314024	0.508717509542818	0.3073797988289898	0.6154923726862906	0.7517810951863929	0.7335773821336835	0.5212748438248145	0.6644601497555831	0.9411994642643027	0.9913083629621874	0.8864942844024973	0.8052847738139888	0.8900993807855955	0.9449201544589511	0.6249471929638916	0.7035828866418268	0.8477163871256161	0.696394262909449	0.5166987635654423	0.6179377298467689	0.6981477134085472	0.6351904165503381	0.5902643074217144	0.599258476056744	0.9023885884066454	0.8446815250206229	0.9059511847553278	1.0111419393976384	0.7040445104729272	0.7666625418210539	0.6968179512994962	0.6573911660747637	0.7054610153836725	0.681426090729218	0.681426090729218	0.681426090729218	0.681426090729218	0.681426090729218	0.681426090729218	0.681426090729218	0.681426090729218	0.681426090729218	0.681426090729218
0.9457985723971492	0.738235666149444	0.7738249774225178	0.6920856530025253	0.710807608355963	0.7837098268116447	0.9369607392088902	0.871559448139651	0.7375987400998936	0.8442772168516298	0.8045015173334032	0.8530427479652297	0.8904134889378089	1.27943536262989	1.1657775810861222	0.9572541761431146	1.0972694842827395	0.9752187273523681	0.9188815377246464	1.0318572336737166	0.9774362148991406	1.0807904041114063	0.8559777835775664	0.9324264237335378	1.0077364920469982	1.0817379410327885	0.9447502072141248	0.9409123110970864	0.8068063973848557	0.9170565551378279	0.751377117611499	0.9775168247664942	0.9007932069509453	0.8495881601640733	1.0427976018567362	0.9461928810104048	0.9461928810104048	0.9461928810104048	0.9461928810104048	0.9461928810104048	0.9461928810104048	0.9461928810104048	0.9461928810104048	0.9461928810104048	0.9461928810104048	0.9461928810104048	0.9461928810104048	0.9461928810104048	0.9461928810104048	0.9461928810104048
1.2288445638970897	1.0292525022893124	1.0520966050039187	0.7214395291815657	1.2748390768849602	1.1144043470296028	1.1854989923463537	0.8850472682949436	0.9588852035418847	0.989447249519192	0.8680831667979356	1.1023421293385713	0.9963668905930568	0.8578115006043919	0.9276126061108059	0.9557782759670909	0.7077046513583909	0.8107329043281374	0.935272132073762	1.0251577439715767	0.7740682995399696	0.6741362156046834	0.7202657922950255	0.5751250424573678	0.7528965213695834	0.9090754058691453	0.8918079791424401	0.8481509480345005	0.8296719003452554	0.7661640643626837	0.7979179823539695	0.7979179823539695	0.7979179823539695	0.7979179823539695	0.7979179823539695	0.7979179823539695	0.7979179823539695	0.7979179823539695	0.7979179823539695	0.7979179823539695	0.7979179823539695	0.7979179823539695	0.7979179823539695	0.7979179823539695	0.7979179823539695	0.7979179823539695	0.7979179823539695	0.7979179823539695	0.7979179823539695	0.7979179823539695
1.214823324376871	0.9958705981357427	0.9346189716033446	1.061802072610602	1.0686913562036893	0.42272473071760286	0.5678591024004784	1.6871138039342168	0.5660867579723236	0.8295894259697028	1.4063620898032019	0.6989087559591051	1.1438240160056412	0.7011198962856237	0.8934708012681031	1.5696463471533004	0.8008470517023587	0.860762393814909	0.25054629469145606	0.8404810397707768	0.857384604569976	0.7259036858499751	0.6223560859029516	1.0860351684504208	0.5795980617173405	0.5749162241506184	0.3775669013601884	1.022716049030277	1.4743500285550015	0.5615425129567196	0.7964405905534614	0.7775369668863722	0.9752439566763513	0.6894935766249819	0.8020087843694428	0.7457511804972123	0.7457511804972123	0.7457511804972123	0.7457511804972123	0.7457511804972123	0.7457511804972123	0.7457511804972123	0.7457511804972123	0.7457511804972123	0.7457511804972123	0.7457511804972123	0.7457511804972123	0.7457511804972123	0.7457511804972123	0.7457511804972123
0.6770021541919352	0.6725758680883922	0.7819375287185946	0.6789470620388283	0.6585482182217253	0.8469160384464939	0.6287182457586044	0.7110651021612163	0.8478102631000265	0.9444177939313837	0.8215165891658228	0.8174528554668116	0.9047563311037319	0.7766653025092194	0.9054480269040205	1.1023078128667898	0.9827831261540332	0.7983956924571843	0.9275080959952334	0.891018410379285	0.842521660047382	0.9065131158699831	0.8074187069998761	0.7597082263979666	0.916145647431642	0.8041125658313573	1.0935047088280307	0.9349029978126735	0.8088538394255765	0.8650762363029391	0.8674857289053125	0.9113275026206091	0.7083414243952956	0.6810418007601219	0.67421138516144	0.677626592960781	0.677626592960781	0.677626592960781	0.677626592960781	0.677626592960781	0.677626592960781	0.677626592960781	0.677626592960781	0.677626592960781	0.677626592960781	0.677626592960781	0.677626592960781	0.677626592960781	0.677626592960781	0.677626592960781
1.208986806814335	1.3402914515740938	1.165185635732957	1.425798667911878	1.1484392684866407	1.485932680560213	1.4324463649129155	1.3239726610043039	1.4988794379212318	1.3403358838487895	1.6520836799432401	1.4822603171119686	1.3711561307834421	1.4974982713058922	1.3086896772603445	1.3071824525930966	1.3119725532956215	1.3762897482798588	1.3433813243530677	1.320673013368069	1.3959718621548758	1.4904839304375417	1.189991607670495	1.6415941612648726	1.4315686977400692	1.3027914935542764	1.4245826192495616	1.3385740630347258	1.4415619322365933	1.3166925216246854	1.3857650554611647	1.351228788542925	1.351228788542925	1.351228788542925	1.351228788542925	1.351228788542925	1.351228788542925	1.351228788542925	1.351228788542925	1.351228788542925	1.351228788542925	1.351228788542925	1.351228788542925	1.351228788542925	1.351228788542925	1.351228788542925	1.351228788542925	1.351228788542925	1.351228788542925	1.351228788542925
0.8294413289488488	0.8790080199816146	1.0658397591862478	1.0247285133273172	1.0941010078829254	1.036460043868791	0.988389662198611	1.193195255451852	0.9672502118097943	1.042418798878643	0.9824585185850655	0.9798183103334457	1.030155383943002	1.0037778736816312	0.9966810398490925	1.0371945396474032	0.9836751391218516	0.8107627572911028	0.9065360907665736	1.0945943371087399	0.89727787905586	0.8346468165693924	0.9394650020548635	0.8726945456085582	0.9636500542007826	1.065704025271408	0.8500406439783075	0.7834056819485371	0.859829705333368	0.6948478801249404	1.0158133034360408	0.9771094916419276	0.9964613975389843	0.9964613975389843	0.9964613975389843	0.9964613975389843	0.9964613975389843	0.9964613975389843	0.9964613975389843	0.9964613975389843	0.9964613975389843	0.9964613975389843	0.9964613975389843	0.9964613975389843	0.9964613975389843	0.9964613975389843	0.9964613975389843	0.9964613975389843	0.9964613975389843	0.9964613975389843
0.8079437872401101	0.55893891025899	0.6353799791614171	0.5427305101569847	0.7150971509493607	0.8392108703961214	0.7811411239217807	0.8197978636893598	0.7790416801133502	0.7085746277420375	0.7387348856759468	0.7976634717796269	0.8439320664966866	0.7833173625150949	0.8836661674669756	0.749414369535999	0.9359029069184427	1.0044678733534915	1.006579580673868	0.847473900063407	0.8334254159967845	0.8026689603175424	0.8138342847221516	0.8223252357762326	0.758027021756703	0.8994227629622331	0.87429448831118	0.8868586256367066	0.8868586256367066	0.8868586256367066	0.8868586256367066	0.8868586256367066	0.8868586256367066	0.8868586256367066	0.8868586256367066	0.8868586256367066	0.8868586256367066	0.8868586256367066	0.8868586256367066	0.8868586256367066	0.8868586256367066	0.8868586256367066	0.8868586256367066	0.8868586256367066	0.8868586256367066	0.8868586256367066	0.8868586256367066	0.8868586256367066	0.8868586256367066	0.8868586256367066
0.8104873915375078	0.9474790260033858	1.0090501021298266	0.9301206371481341	1.0044204413004907	0.8716690118722676	1.0854552631987127	1.1060466839393681	1.035078614283506	1.0660951391127707	1.0518066146454472	1.1238086819369117	0.9250017469674628	1.0660784147938112	0.9398315650950745	0.9759964434067949	1.0044542658235938	0.9721285904244629	1.1221197972011863	0.9642219655240167	1.0954651681349852	1.1282976896831431	1.100237111773316	0.9392751375648337	0.9647311430985978	0.9401665226616662	1.0708578815327192	1.0891783366534609	1.2007909506264338	1.1916214805455474	1.0325204513592032	0.9130097737929218	0.8770078522963924	1.0483130307480832	0.9921597197235772	0.9580629995705849	1.0422101724593347	0.9871039730990452	0.9873891924134968	1.0411440046956926	0.968216174922159	1.0486918074694878	0.9722520024429545	1.088794588302224	1.0140690903010126	1.0175229724406145	0.9273758401179673	0.9724494062792909	0.9724494062792909	0.9724494062792909
0.03405936626345325	0.6017692537329277	0.182502395582325	0.182502395582325	0.0	0.273610573467312	0.0	0.36500479116465	0.002005944232959754	0.0	0.04287718374910366	0.182502395582325	0.182502395582325	0.4132185919552685	0.34623630469349503	0.22337363509846891	0.8558016924342574	0.18944013079289698	0.3645999651007474	0.7234766731826308	0.182502395582325	0.912511977911625	0.6891383428131561	0.22377846116237154	0.358067055954078	0.36701073539760976	0.5267327560428602	0.5471023606830724	1.3207941923827142	1.204891037850092	0.9713010136442654	2.468532336505223	2.251923368254753	2.3602278523799876	2.3602278523799876	2.3602278523799876	2.3602278523799876	2.3602278523799876	2.3602278523799876	2.3602278523799876	2.3602278523799876	2.3602278523799876	2.3602278523799876	2.3602278523799876	2.3602278523799876	2.3602278523799876	2.3602278523799876	2.3602278523799876	2.3602278523799876	2.3602278523799876
0.2793739290956346	0.0	0.3352487149147615	0.0	0.0007436473217477985	0.2690513635343372	0.8679074570545496	1.5322112051268935	0.3352487149147615	1.6131656018603373	0.8009664583523776	0.8046512879358176	0.3352487149147615	0.0	0.3352487149147615	2.0078074599051288	0.6458990733445278	0.34799302331872417	0.8679074570545496	0.4546139442639578	1.080081131218222	1.349310691157821	2.2125871462970355	1.2097821838144436	0.0	0.6795569086500457	0.6360205620039087	1.5472861692993336	0.6824980909117379	1.011871042888741	1.2112938070628243	0.8053949352575654	1.0083443711601947	1.0083443711601947	1.0083443711601947	1.0083443711601947	1.0083443711601947	1.0083443711601947	1.0083443711601947	1.0083443711601947	1.0083443711601947	1.0083443711601947	1.0083443711601947	1.0083443711601947	1.0083443711601947	1.0083443711601947	1.0083443711601947	1.0083443711601947	1.0083443711601947	1.0083443711601947
0.6754384330982092	0.5854048313269126	0.7239990439886487	0.47369538097540775	0.5227737863073328	0.6754484566979017	0.5158625865578986	0.4886920900039881	0.5338016412232188	0.4821038319944543	0.5825543424204379	0.5513218027279576	0.6257188459283914	0.5614005907774042	0.6520182769804053	0.5762116699792807	0.6676282151670255	0.5839135140818771	0.6692239712839879	0.5842743866751308	0.6316298050474074	0.6079520958612691	0.6079520958612691	0.6079520958612691	0.6079520958612691	0.6079520958612691	0.6079520958612691	0.6079520958612691	0.6079520958612691	0.6079520958612691	0.6079520958612691	0.6079520958612691	0.6079520958612691	0.6079520958612691	0.6079520958612691	0.6079520958612691	0.6079520958612691	0.6079520958612691	0.6079520958612691	0.6079520958612691	0.6079520958612691	0.6079520958612691	0.6079520958612691	0.6079520958612691	0.6079520958612691	0.6079520958612691	0.6079520958612691	0.6079520958612691	0.6079520958612691	0.6079520958612691
0.5507189281865944	0.6034395661173969	0.557720981728513	0.555186455239607	0.4739975604797757	0.7093032265612847	0.610836613709203	0.4757933477941887	0.5914032541485442	0.5853273464042004	0.6181858377791388	0.6929244549364143	0.6030079449298514	0.6280334621235216	0.5983458413702724	0.5681719490013017	0.6106453591847244	0.6546740246268137	0.7911166976954598	0.7772837830543684	0.7295468774676251	0.7170786933101965	0.7233127853889108	0.7233127853889108	0.7233127853889108	0.7233127853889108	0.7233127853889108	0.7233127853889108	0.7233127853889108	0.7233127853889108	0.7233127853889108	0.7233127853889108	0.7233127853889108	0.7233127853889108	0.7233127853889108	0.7233127853889108	0.7233127853889108	0.7233127853889108	0.7233127853889108	0.7233127853889108	0.7233127853889108	0.7233127853889108	0.7233127853889108	0.7233127853889108	0.7233127853889108	0.7233127853889108	0.7233127853889108	0.7233127853889108	0.7233127853889108	0.7233127853889108
0.8369804635584975	0.6902651781165894	0.7062666510354006	0.7476224514493347	0.838424714162026	0.8295097833439843	0.8663553875717296	0.8041124006371543	0.7680204806701738	0.7155509807801818	0.7032563715212125	0.8460040340075596	0.6932990570804182	0.9258985213743365	0.8512435962117385	0.8151662695492866	0.7633914663429948	0.7316887723690979	0.8542328811816305	0.7646519214461295	0.7839379053989569	0.8178637753798486	0.8009008403894028	0.8009008403894028	0.8009008403894028	0.8009008403894028	0.8009008403894028	0.8009008403894028	0.8009008403894028	0.8009008403894028	0.8009008403894028	0.8009008403894028	0.8009008403894028	0.8009008403894028	0.8009008403894028	0.8009008403894028	0.8009008403894028	0.8009008403894028	0.8009008403894028	0.8009008403894028	0.8009008403894028	0.8009008403894028	0.8009008403894028	0.8009008403894028	0.8009008403894028	0.8009008403894028	0.8009008403894028	0.8009008403894028	0.8009008403894028	0.8009008403894028
0.8014823047454618	0.8826537164261677	0.8700195760636155	0.8125122278976478	0.8637072636847771	0.7778207099910959	0.781802194161329	0.8330952187083466	0.806085204151046	0.9063965245411303	0.9280420252154123	0.8639272210375288	0.8935600642039022	0.9896175185403329	0.9094662916611161	0.9300715450292277	0.974038298397457	0.9262673512388057	0.9218896051237131	0.9240784781812593	0.9240784781812593	0.9240784781812593	0.9240784781812593	0.9240784781812593	0.9240784781812593	0.9240784781812593	0.9240784781812593	0.9240784781812593	0.9240784781812593	0.9240784781812593	0.9240784781812593	0.9240784781812593	0.9240784781812593	0.9240784781812593	0.9240784781812593	0.9240784781812593	0.9240784781812593	0.9240784781812593	0.9240784781812593	0.9240784781812593	0.9240784781812593	0.9240784781812593	0.9240784781812593	0.9240784781812593	0.9240784781812593	0.9240784781812593	0.9240784781812593	0.9240784781812593	0.9240784781812593	0.9240784781812593
[truncated: 6 more columns]
