# Supplementary material for: Neuronal tuning aligns dynamically with object and texture manifolds across the visual hierarchy
Source: Nat Neurosci. 2026 Mar 10;29(4):864–75. doi: 10.1038/s41593-026-02207-1 (PMC13061647; doi:10.1038/s41593-026-02207-1)
Supplement: Supplementary file 10 — Attribution data for time windows 5, 10, 20, 25 and 50 ms, for panel b. Time window specific evolution trajectory of time windows 10, 20, 25 and 50 ms, for panel c. [file 41593_2026_2207_MOESM10_ESM.zip › ExtendedFig4_Source_data/FigureExt4B_DeePSim_diff_attrib_norm_bin_tsr_10ms.csv]

	0	1	2	3	4	5	6	7	8	9	10	11	12	13	14	15	16	17	18	19
0	0.007836281181127582	0.007590437588542831	-0.008186133940916943	-0.004137863395823386	-0.014786836269481608	0.00374462704743262	0.050868339179602984	0.0833474631638029	0.16309423724020414	0.11631603344214089	0.087701403951047	0.1447699242957353	0.09751320287641922	0.068523535790606	0.029621608887669702	0.03770267587843766	0.03595994611574179	0.019542301896411266	0.03813835323514857	0.03484046183615144
1	-0.019302887348942453	-0.020397404966662352	-0.005496195403405155	-0.005481844287388319	-0.013368921741215917	-0.014497171072568149	0.05835756838416524	0.17182937641174692	0.21308656612489074	0.12690130142312323	0.09432159639335515	0.07553671112535497	0.05196986790304718	0.06256581225358669	0.06365608776053276	0.06331378588884175	0.02118714027357629	-0.004667487450270563	0.0375398823272711	0.042946216000960685
2	-0.00729123139847561	-0.01646567968661516	-0.00444960483070075	-0.004284940342212378	0.0011617567658605311	-0.003049141291436478	0.04739660893623063	0.1360233328841309	0.09401929551668038	0.09006639194067598	0.06333951342337783	0.07140875202378798	0.08197020946814486	0.0822772345221512	0.07078027490806672	0.04804046206942737	0.05424193483971483	0.0787661523801322	0.07102791740172665	0.04502076046933247
3	-0.23073632384875917	-0.197174511325798	-0.21234863092301826	-0.06685662147513736	-0.06884486595804168	-0.16408580168528655	0.021296705639905354	0.14789666616112387	0.0971716164930155	0.12745085695094116	0.1145720260492965	0.09979599020813577	0.20939502040074778	0.31647509709427546	0.17249678423955905	0.11580626523648468	0.04933715009700823	0.04887048784845553	0.09807653441716058	0.3214055543799316
4	-0.014417599603407322	0.0032408890743516813	0.009422577834752081	-0.004569581598401536	-0.006258053844476664	0.0028784563099545357	0.010157958513190833	0.06741166174881354	0.09614180321244377	0.10001988087834525	0.06825837768428192	0.09740159303721517	0.09304383955348419	0.08847796421472348	0.07050409669305216	0.05717137190622759	0.07448890349924765	0.0736291135562885	0.04396438933112168	0.0690323579987914
5	-0.07477618091582712	-0.02300339493326038	0.07626702467039881	-0.07736151871720355	-0.06236787706732418	0.01893000912142946	0.05404317112354786	0.018507830934770025	-0.09508301758568374	-0.015161772170165127	0.17573740301323193	0.17037932349724214	0.15117354504050107	0.10402129216170442	0.10661972422538499	0.11151888953034524	0.06946621545995631	0.03908950960175114	0.09561395861411646	0.15638586439508426
6	0.11160038198914492	1.901615122364433	1.2898197324224399	0.3458616798660852	0.42425704700761757	0.8998063746534566	0.12272019209048746	-1.8603434249248414	-2.550031818534311	-1.348386156220176	-1.0925293082143563	0.1346447630351347	-1.7671597207212981	1.0035370478387347	-0.5950651917436439	0.8025551366799624	0.7840734309072745	0.15629243389313882	1.3793639104842543	0.8573683671264631
7	0.05243657900220798	0.043664705653638586	0.05886692542363954	0.054756060185058575	0.08045705063381309	0.04475485043965292	0.016533323032734738	0.04423781569735196	0.051474974148408785	0.07437176504748955	0.0604057235715694	0.06565267535845482	0.045464576383429205	0.06552895063959943	0.0730182333157189	0.021275751663037502	0.02509542357298312	0.02568506194918553	0.05652501624225523	0.039794538039771093
8	-0.006262228407606772	-0.004678197166143926	-0.0074334518741761444	0.00562377504418795	0.005087142762687237	0.002429699935722869	0.008833512343400936	0.06320260546050244	0.0892939087407281	0.09100191180795154	0.09857273495955296	0.12051445462555498	0.11873657235273838	0.08046928438502068	0.07771746108154168	0.06385770187973287	0.052875206850071396	0.03665722579983968	0.059353235035021726	0.04414744438367146
9	0.040033119891120426	0.0009070427330883546	0.0093637705448997	0.006590907319586003	-0.007859652560269348	0.0037535026548469377	0.0035110785496470934	0.04083841416918441	0.06648196898238533	0.04510381067147051	0.10330300309593211	0.10809934258537565	0.10060673614904687	0.08237277410912501	0.07617503972058437	0.0754236550356214	0.10661880625399475	0.06181840131380181	0.03334569762850206	0.04351258115205673
10	-0.011406165522882065	0.050599617660336445	0.012013178966653002	-0.03649543161856751	0.08416144088677782	0.0505701445595767	0.14309220511571552	0.15049282846657086	0.05808169514857255	-0.004956775052493849	0.06375523172590881	-0.012751691369109691	0.12498853620124512	0.061427037350040584	0.16225680994801633	-0.010473024431447087	0.0235270856585517	-0.02150137580607775	0.0030095418817089885	0.10960911023090364
11	0.05046906571263296	0.04312856218090306	0.047781290114104945	0.05085849059135508	0.04255804582852345	0.04148805764204117	0.0646294289036448	0.06300097886356953	0.06011066663221067	0.05164750766819511	0.04538271139792027	0.049771692762350966	0.048244905920856604	0.05255611367339344	0.053136614145925846	0.04922960269459235	0.04285526872657524	0.05323672551577634	0.051624896990043787	0.03828937403538432
12	-0.018330216207723737	0.028143964420606894	0.01258183419198972	0.015945636809820286	-0.012705402296923097	0.009761760602960131	0.06177542380232719	0.09571588871755624	0.1467299409781767	0.13509659475573624	0.1306199822698207	0.11326988446732852	0.08897997501250701	-0.00619640385478987	0.06889655842181537	0.037377469951834316	0.059960041611152676	0.028316203217749063	0.03403778222429225	-0.029976919096236697
13	-0.03516646341267436	0.01707706603349627	-0.020146232660702583	0.0011502322571363137	0.06246477799272019	0.03451959832875037	-0.05448963872540851	0.04633652127869763	0.13620735502678788	0.12395119170129974	0.1493606102493175	0.11955189004735697	0.13353526457831802	0.046251007371901354	0.07752424026034387	0.10325955033433186	0.056869985165466416	-0.002962926761710359	-0.061463447871446225	0.0661694188060175
14	-0.012660398973399066	-0.01401171005466434	-0.0248532977616569	-0.03256922004840419	-0.012645552160125159	-0.02266003864435234	0.09131710263353846	0.16108128114138281	0.18873438916385726	0.03885100293981799	0.04344694351561495	0.120222499664578	0.12896717783951755	0.09833880323537805	0.05450657086338996	0.012399315137391545	0.07458982891795349	0.02080438394856934	0.054878764254958017	0.0312621543866544
15
16	0.022544599074861376	-0.03577986563015158	-0.020659920646606683	-0.0061929564456785005	0.028290183379966964	-0.020832278820955986	0.14169848854769646	0.11267371835482172	0.08308570684242914	0.15324915027812236	0.028805313600125292	0.05865739398048751	0.049684364407272745	0.05068526553203135	0.06690461186110651	0.1042118068031595	0.021485733133298133	0.06993453745139565	0.040947577947532454	0.050606570349085625
17	0.00786980167472317	-0.030413706022838317	0.023950306197675523	0.006522376526163491	0.009155643674942877	0.019802000957032037	0.032149899775380415	0.13599923974402783	0.1229702325091967	0.03542118795682246	0.0716673200541964	0.13292618713037332	0.12241784469100987	0.11001065043311752	0.04819356410294389	0.054726474258326024	0.014078083461704114	0.004864805847127773	0.030345140806259746	0.04734294622181493
18	0.014614599106519707	0.00392754633829662	-0.012550782071456105	-0.0011092530326440896	0.017830527846456355	0.012324137006179263	0.06094482159034867	0.06311805002860153	0.03593337804373283	0.039686841553814294	0.06833172134213494	0.14138797683147472	0.07100742577537332	0.09287648462908711	0.07072145623648544	0.05628471122376617	0.04882136653255263	0.06135835048264617	0.07486668338233106	0.07962395715429937
19	0.05137743515064764	0.04849615750791383	0.010874030233252	0.06044445474293878	0.028801463857625078	0.004708898963545723	0.029296679939501358	0.09754310786863929	0.05827245354943261	0.08536780028807943	0.07725936565927244	0.08077281383229673	0.05513663033033405	0.053033575947941156	0.07809489941048771	0.008892034962149185	0.038930026154392984	0.04431021755035963	0.039101379139574954	0.049286574911615436
20	-0.011369706695059677	-0.008165116111244363	-0.013543241959710454	0.003003183310773759	0.0009549235021402804	-0.013804603808392692	-0.0010764761408126372	0.06853835774461732	0.1459877960045004	0.13748055307521256	0.10738730343604624	0.10480147517572548	0.0969984612247219	0.0786005313227296	0.08609448093086994	0.06631176077228303	0.05149015052573733	0.03719629668545929	0.03638159419296915	0.026732276811433524
21	0.0041956278657389375	0.007198194698361948	0.009940157093763224	-0.00013170293696880835	0.016933021820225817	0.045871984461402684	0.1347876275181362	0.15388047821236675	0.10378855738950975	0.12630438219195883	0.08686835654983913	0.0709441346999065	0.025098613875655703	0.04088420797151024	0.0430513961846335	0.02108175794058173	0.06168408509448697	0.02535334409315526	0.007651442883303408	0.014614332392432205
22	-0.0067146623176496415	-0.00295596647437986	-0.016672805249067058	-0.015542595945464751	-0.0008123836875409963	0.0607283850509961	0.159249185445533	0.1491848207821061	0.14302879334324384	0.07842138230116352	0.08740975153118206	0.08212439058378163	0.056023526963920794	0.03079479453299323	0.06653937872596363	0.03058347715406964	0.036620444256110087	0.050106180668978366	0.02001883557786928	-0.008134933243809041
23	-0.006243202473988956	-0.011938199454184692	0.002563344501742384	0.00461083363618803	-0.0018182889662513664	0.03122174836021263	0.11312228396074991	0.12550253918173127	0.1336002860087049	0.11428980694613264	0.12207947022307333	0.0742433051579309	0.06102528807313411	0.07108756479792933	0.05022827813577013	0.04720335271228245	0.04593500221461428	0.015720494737974704	0.008200589139263928	-0.0006344968930099627
24	0.017828968732101342	0.016469507663514134	0.000250359995040828	0.0022024321737191864	-0.003501645989647622	0.06284377837218093	0.0585944409904148	0.05675771332002654	0.07734217156579573	0.06084079186699762	0.037820567281877035	0.07917349739620244	0.08367066487819287	0.06910331206739874	0.06780637730155668	0.08977066592577647	0.08111680935871005	0.06278579534832092	0.043473229564554114	0.03565056218726734
25	-0.09954845521140011	0.0004081852705391577	-0.01820466868160446	-0.05697720730304576	0.07204691206820082	0.028824048947221785	-0.17855987414932895	0.032658201383753006	-0.023116983266730288	0.19919019566148316	-0.05729633136684184	-0.05554244284532959	0.11156968257067194	0.3048624846487729	0.26768697780756795	0.09080057958207034	0.1931763008391164	0.0359297117833803	-0.03207544389641006	0.18416812615791325
26	0.03393582955020142	0.030332316841485935	0.01891055175187817	-0.022828122380944046	0.03299345979154475	-0.062188822791603385	-0.014967699545773911	0.04103879594397208	0.071681520014316	0.04999300115410735	0.0714146337506859	0.15006606910318637	0.06824999894384944	0.014628984251160396	0.11494759938218346	0.16048731779005138	0.12907863461183652	-0.0034698688954448668	0.010874745682362207	0.10482105505094506
27	-0.0016054125566254285	0.0	0.0	0.0	0.0	-5.936803988835383e-06	0.011993748427783552	0.04678075115905957	0.07251133215329042	0.15465822056914247	0.17825633267788923	0.10738787722547984	0.0714814525842053	0.0788418906817794	0.08596000416533785	0.07031897612405764	0.05145409901211788	0.007859445601789401	0.028606009905950223	0.03550120907273157
28	-0.023028414422136195	0.00026962898639847413	-0.010037115290784614	-0.011420920826297821	-0.01347932981023469	-0.0035317521657744384	0.0586086727041102	0.12162992496993957	0.11529185750535915	0.09725920312505963	0.0776179685716972	0.08648669800889726	0.08457981396697926	0.07155573517401992	0.06331355998939048	0.06751330954175125	0.06736317190258428	0.054336381562982004	0.05501022182999959	0.040661384676059405
29	0.06071355426188892	0.08208160226527197	0.02874555172321154	0.08400714065162855	-0.014474086106696376	0.008298713744359193	0.056563995016957226	0.04116885932308191	0.07982816659928593	0.04566699544794296	0.062125831060667554	0.16996582419005984	0.15115537486234884	0.10651589932652346	0.005732330310190242	-0.020160241665963752	-0.06683627169271965	0.08006241761033937	0.05396219120848154	-0.015123848136859205
30	-0.00978979463301887	0.004958488142662552	-0.016070077505799408	-0.03462623416895668	-0.02922795780600026	0.0272539839451484	0.10494124701011238	0.1058440929694704	0.11188804843468209	0.10685057101185948	0.09740904884090222	0.09032818502074395	0.11352628805484014	0.09342877759352397	0.07042666695048623	0.050345119836573644	0.017354403564387673	0.05650191408947311	0.006112723949987974	0.032544504698921235
31	0.003160414641758361	-0.007603736939352836	0.0033105451980911128	6.065401006436194e-05	0.006768189177970771	-0.00029363772447959244	0.05156321206913847	0.13383253360608027	0.1328856433381105	0.12927096892287257	0.10582735668727497	0.10176924612112759	0.07956696419040116	0.07432713621872879	0.04855533864201923	0.05001846983675979	0.01969305432319651	0.019781616162604227	0.03530470978557278	0.012201321732060847
32	0.032453281206679424	0.04871313422740314	0.046548679847143504	0.028166733760438326	0.03093857064492123	0.038744274841143365	0.06453831291603247	0.07970651973219743	0.06381653388032264	0.06296070247262663	0.060005708409689135	0.03465680480458338	0.04162172657963971	0.05795469082449214	0.052514074398115215	0.07197668743352344	0.05519713136889604	0.05645362665198634	0.03551364290236046	0.03751916309780579
33	0.017979951347365006	0.016185748973095163	-0.008092257124785942	0.011330352998650685	0.0012921763328049532	0.016644436294659545	0.11398442317127205	0.1036442865909748	0.04794123995548832	0.07080169204957827	0.0731448299923078	0.06337475989327168	0.062036343802833745	0.04134919048070285	0.02992973504955184	0.10596808700953356	0.04110134923558279	0.03341978376439288	0.08845671894800795	0.069507151234712
34	0.011946892758771054	0.013464245430121523	0.030515634339114056	0.08472555136603892	0.08270416295232651	0.10287891798094358	0.10547460682405434	0.013636954011702385	0.04184605878434343	0.1223593015568473	0.048714169271638595	0.07790725411542776	0.07885164275004715	0.11326945760236402	-0.05299842551672196	-0.002794485645823573	0.0922757132733092	0.004101464168565588	0.05285547523047344	-0.021734591253543437
35	0.03509509950816535	0.026765924679396032	0.02824745938477011	0.030073831892965714	0.036223095386822966	0.05102799196044148	0.07216954477039221	0.05647199770650578	0.06146558976773738	0.06700199696760399	0.05172201878264311	0.05051122982401697	0.0436766125214571	0.06923549081117213	0.0598809011109174	0.06726717306668596	0.06150942459299693	0.05873606269476721	0.052374052660703205	0.020544501909838902
36	-0.0071158766232093905	0.005137624406815579	-0.0054150813453324766	-0.028019636074687066	0.014034681562071797	0.01620915235556735	0.11840787875898974	0.1651776668000081	0.1535701513004443	0.11259783268428199	0.05681612508320095	0.062083375953248206	0.042047674127611886	0.0345327574474957	0.048138953355540394	0.028532789097198606	0.030412476868981485	0.0827060922540257	0.06127392972899015	0.008871432258756922
37	0.01756025978261708	-0.002550254353660824	0.0024291613783120523	0.004148254489030314	0.002679684660416188	-0.012121206349625942	0.06170138216658751	0.12784010137561294	0.15906461993555623	0.16017382404306124	0.08109883863279593	0.03592513223917198	0.07171869989204382	0.0712984293975954	0.04880297256013854	0.06869061039844539	0.029700254938567944	0.05256052261485372	0.028673714764381103	-0.009395002565900609
38	-0.008233428267573794	0.001179831825492785	0.01562600503865385	0.02397751673247448	0.025545037987248206	0.018074488682994896	0.09276379889260647	0.12020154590138428	0.07483495914408962	0.08472027600196183	0.0655593709665434	0.08147415684865436	0.05370345314437802	0.06798633847796907	0.055440007613441825	0.046834421457656095	0.05739920903137376	0.05216013980135902	0.04093326856735692	0.029819602151934813
39	-0.03453192227662238	-0.03682144267713943	-0.03396002473875182	-0.028776097144651902	-0.030995175211786883	0.037740437373252125	0.15977496764472632	0.14404926618836233	0.1620621792974537	0.16405387564335563	0.10701179738074582	0.07996750469636689	0.08191769414035112	0.07270362279205615	0.04402742402574796	0.06593922529238733	0.06633119866455459	0.03763220621488428	-0.019159508197734397	-0.038967229107557635
40	-0.06098268040488224	0.13326088823066937	0.03699075375975595	0.06439419931502495	0.17481165136981194	0.06577144067387435	0.17196819119285284	0.09958356568395127	0.05291127267772931	0.19429776459229423	0.06446351548313067	-0.1691267761098673	0.24906754696233038	0.0672221309485113	-0.16126852648043724	0.0642373288792404	0.05547762171748452	0.036231688621100766	-0.03963432217170324	-0.0996772549408722
41	-0.00657944449601751	-0.012715138627434754	-0.011672597623209246	-0.0051784704509982935	0.006978055623932081	0.06079721197232623	0.1272519248756505	0.13338567044886002	0.10226746724854639	0.09122036296967313	0.08923956048823788	0.09692192144896813	0.08565733393996998	0.06409616533811931	0.053663325432040596	0.05217189492585915	0.035974059685625254	0.039145124700420135	0.014171825161745156	-0.01679625306231402
42	0.0032779741543756936	0.005007272979522438	-0.010769760609693698	-0.026164704609632893	-0.028483341147554814	-0.00916371029464263	0.11166062515179553	0.18446581710143053	0.13337197010912563	0.07571048322215505	0.05672948953632147	0.09030418794142032	0.0969331928747612	0.07555347306046546	0.06829865709057671	0.08264528613510776	0.011636432020605336	0.04085568117995915	0.04877791645897304	-0.010646942355071269
43	-0.0051664030714107835	-0.010637201335420862	-0.03929144021548652	-0.011878053173272736	0.00017499064380828357	0.023652322447971275	0.11424776446636392	0.18732873971562833	0.14352856810277276	0.09104426051676331	0.06905156359928113	0.05085231701407412	0.03358458176532937	0.06720948009232677	0.051271340441285514	0.0810454021820172	0.038136747435560954	0.03648427490028499	0.05255715588184964	0.02680358859027335
44	-0.012982376410816732	-0.025548551895225213	-0.06909241992182233	-0.05210057349677862	-0.030633242274669913	0.01557406186472822	0.04724176414982449	0.041843068149802626	0.08730465741684774	0.18393825025476485	0.25407778319558916	0.1473850593111892	0.16357408473876295	0.07456610396590826	0.06556502339319602	0.03905984009163476	0.03599734762677746	-0.015467378695858769	0.01474948218757218	0.03494801634857372
45	2.448639160259362e-05	-0.005061458773352499	-0.013888929733969857	-0.01158032307024491	-0.004395898989808089	0.010799865756564291	0.013393346757457805	0.09727624139083664	0.1697314466689209	0.1640843076784585	0.10971335563777913	0.11652747998516186	0.1031043225904441	0.09647082707307626	0.01623788709105941	0.04482265029507528	0.03693120555989332	0.0467682188719763	0.00029605241347778873	0.00874491640559098
46	-0.10605963678689642	-0.04135744778520583	0.00266489818341076	-0.0428106016236435	-0.05862940569713503	0.000771605811311429	0.15560012459139425	0.10576294349391265	0.14917420097331913	0.16589391218705563	0.0789112529297753	0.23462782552608843	0.2114252972703228	0.09486701466401963	0.06300467131664746	0.09285219411657449	-0.002265281816052051	-0.0187217879788501	-0.05424624091892222	-0.03146553845712668
47	0.04965117184271968	-0.015428804378994854	-0.025281588540172054	-0.010121106986583892	0.14384865569032954	0.07966529097727842	0.06198371262499585	0.03701575752911374	0.09121259972629168	0.15291301947921956	0.19467911335503107	0.11999836096352451	0.12090814731975047	0.01539582100011816	0.004263465234470185	0.024487467884904596	0.042506000425480105	-0.0456400976363715	-0.04966137859025163	0.00760439207914641
48	0.007026946043581227	0.006385322004916963	-0.007449067957642633	0.0025285988298930917	-0.02954759799661661	-0.0009029799826951432	0.07860225941851844	0.15394504762002148	0.13874296817260715	0.08448120448250114	0.10451745544927536	0.11357109500400495	0.07764645360600879	0.0640967366514519	0.02086790710554968	0.0453634575184064	0.05596308815131495	0.022910862749313483	0.047504287281381556	0.013745955848207841
49	0.0011976143321014699	-0.007066144505825449	-0.0006473821457838149	0.014680061010141042	-0.0031964166042013705	0.01113375138198702	0.0519521806644745	0.11081139090142914	0.18930305616985252	0.1336833967030701	0.07524636990083679	0.04391278833925508	0.06918757839778071	0.053398276018821356	0.04785165513577816	0.045158415250202755	0.046970188543213505	0.04783569017044866	0.045893536931436926	0.022693993404981065
50	-0.02147395031802357	-0.00870907603270425	-0.008466200941883334	-0.019768193710829194	-0.017300822156035026	0.04201519565267453	0.11268385379491642	0.15022636000939957	0.12354497145665912	0.10868020264773705	0.07492086511131729	0.09084972183919597	0.07961348846836602	0.07640338577554157	0.06470607705644671	0.07397368363331167	0.03539450967547192	0.02801476734857191	0.012245559657178232	0.002445601032687491
51	-0.004387162193424162	0.006828365549194872	-0.023063759303094202	-0.022313971451073715	-0.003338496914366445	0.009777880215652441	0.06924115693284603	0.15354152844262475	0.17524757973319344	0.14871659114570213	0.12339586440281172	0.10294929145241434	0.10036878355319132	0.06974058815742032	0.07330729538948526	0.04661110935451493	0.02548695088014193	0.0017141259372812994	-0.01654392106206191	-0.03727980022245452
52	0.007465792914363357	-0.0031934491550809495	0.0038286298392182613	0.005298233331937634	0.02531082301357722	0.03190958288526087	0.17213345696672688	0.17283078244858768	0.14965556310475003	0.0518443596673548	0.038708228103822365	0.050380857122761885	0.10001067757496149	0.06797682496756104	0.04886769289013597	0.08934208813303968	0.003500005923560467	0.014727539300317494	-0.04200911963114839	0.011411430598292227
53	0.011027956696254112	0.020886101923698344	0.024796318488424108	0.02025786819346529	0.003988361125142523	0.01043089009186515	0.07520457148394108	0.11369277268959915	0.11603416683583581	0.10117663370712211	0.08550307370262468	0.045944324350635585	0.04701955573593283	0.04593074773147719	0.06275873496621531	0.07063086868822219	0.048325534447819125	0.05156161995598501	0.03349141727186677	0.011338481913873457
54	0.0	0.0	0.0	0.0	0.0	0.0	0.0	0.016826150205338744	0.11045532366448826	0.06018766880127119	0.11347982955190243	0.035779398392639813	0.07768864356177205	0.096925197869638	0.07056740034110907	0.08710520838161764	0.10694344750238474	0.08236603922707278	0.07519944594604096	0.06647624655472424
55	-0.006452328645653332	0.006296462934017827	0.003821185074163896	0.011738217698795943	0.004291295541751488	0.009845745667046725	0.15941173285039986	0.11133897127869316	0.01866241281300266	0.07380447295896209	0.0898904970220524	0.10064711864309661	0.04088415150100122	0.03870698755815784	0.02759830922049333	0.062433679375644965	0.05497413885397099	0.09543135947435497	0.09013046195818378	0.006545128221863499
56	-0.021321466367189443	0.00035865598324207927	-0.007253041243279932	-0.021105030089937846	-0.031547357352300937	-0.012984564639731883	-0.022196766945951563	-0.030034695512601635	-0.0051838928413648205	0.09716516180936373	0.16263102869849855	0.1554740266672195	0.12997297475242844	0.14563698894489394	0.0932789997957488	0.09460716947423845	0.10110089707012293	0.07257419340744432	0.056902533353917775	0.04192418503523954
57	-0.006193054360393633	-0.015712139529337605	-0.01936552065549309	-0.014548999798931931	-0.019021709265300925	-0.01846561026344703	-0.025388039228624894	0.011720738395729142	0.061420091810388856	0.10627689467952893	0.1361022583279097	0.11071584874705657	0.09804572588749652	0.09657673651083133	0.08379213998818127	0.11272537723138658	0.06237465636728247	0.09939098370792547	0.08885457429611472	0.05069904715169772
58	0.08858570138557462	-0.017976776255984976	0.04041865077435697	-0.03945526770154196	-0.07900725499284739	-0.00027741669372556164	-0.04576347164127117	-0.015424736586613086	0.04382466936054447	0.023845270687836234	-0.0393682257127128	-0.005680859299340822	0.013747666521879549	0.0806738203138257	0.12334824791015261	0.06657890686927688	0.19013551129767342	0.20228450445652846	0.23011294420478193	0.13939811510160688
59	-0.02790675292247361	0.03921607707322811	-0.08840006433451393	-0.058177064455204576	-0.038451751428063556	0.035833862835212865	0.1493726328865333	-0.012426645237478376	-0.006204450370737162	0.09822047655379462	0.26361101598322867	0.3264227967458685	0.16515271992030164	0.07304860247904561	-0.010053069323325363	-0.03843529431037418	0.087763736837617	0.11032250281086813	-0.05445306545714996	-0.0144562662863779
60	0.0006158846124766832	0.0025953917289957915	-0.060042191854822125	0.02004603376843486	-0.01707415772718939	-0.059454681178753424	0.14221610479486188	-0.010410116323463803	0.07089601028699155	0.24870904143006003	0.04345638380716251	-0.09246044155891689	0.2339443945652656	0.061117152072767265	0.06637933841017525	0.05707827548491973	-0.0018440643228312317	0.0928978155494008	0.009132484773407825	0.19220134168105701
61	0.03823695934103338	0.026416276031611334	0.0809267582912123	0.04864236824173347	0.047598861137853714	0.002691464910645773	-0.0385427694390051	-0.05353586753125686	0.014426218801841983	0.09584724769240531	0.0330598565985835	0.07382774614412428	0.14449144390995408	0.12688268515573062	0.0964876463454411	0.09074489201329368	0.08410867195758578	0.1048827933755397	0.014568477853393323	-0.03176173083172138
62	-0.01744220604903261	-0.0002136887393948245	-0.019184756859383603	-4.312521248004923e-05	0.0	0.0	0.0	0.0	0.10857370998307347	0.3046408970928174	0.36515577048826675	0.09750536658354833	0.0098843478378519	-0.0006993338712323573	0.0348864932110641	0.036987033727806144	0.06524991334811904	0.011459316657099936	0.0001600515237935944	0.0030802102780828193
63	-0.02691575867596744	-0.03072564999253827	-0.004576656854430546	-0.01550080652880935	0.0015088091492157063	-0.046103536222859946	-0.03290037677202491	-0.019630918989275978	0.03329601051257743	0.13011482435221183	0.2445467046280999	0.15378793463540738	0.024721822487802265	0.12395879196486853	-0.050626622728148156	0.11364752352478574	0.16429805961389515	0.053700546397542744	0.06620697313289835	0.11719232636474959
64	-0.005600752388583074	-0.06790223887945455	-0.024057294349935483	0.042439306807859616	0.0023648952457863844	-0.053843994923275684	0.09246358434121695	0.057675855508946786	0.04803152724568558	0.09428083010957336	0.09531139847202892	0.04288863711006005	0.07722138972264304	0.0628717344804782	0.057883624798689186	0.07304180547262573	0.07527776392752682	0.09635797572603111	0.1312132974009885	0.1020806541711084
65	0.022577038425041794	-0.034343606105348166	0.013315021308779791	-0.021931471165661364	-0.008157696920457258	-0.005775782753864439	-0.03984980979586825	-0.001177382574130518	0.02432164250796924	0.08453990108251618	0.19569734173831466	0.22306857630024216	0.09003863101878178	0.056476326050381664	0.006516699151989343	0.04777558269508407	0.1733928212769571	0.08746468658244066	0.01601385541099782	0.07003762576583378
66	-0.010931753265413763	-0.004640696029739109	0.0020456510411896917	-0.009850721854865522	-0.008908879139965761	-0.004525352771055401	-0.0008166931983306976	-0.012362195284108014	0.0014597757665356422	0.12095802286461517	0.1499841315654203	0.10612091636672635	0.0744785904115165	0.11413982632628593	0.10128369024742508	0.10011071755364467	0.08231229291402112	0.07179197781336707	0.07590050509924148	0.05145019357348951
67	-0.018728678105338938	0.05064574523121352	-0.03844438429988595	-0.04514772782894208	-0.17750937556139018	-0.019353026053976884	0.025662213108823394	-0.021306151448497138	-0.00435606166032627	0.15981112545355017	0.22897120804799617	0.12826922344829722	0.28352673730135997	0.060893980768020856	-0.02125181841070181	0.14379667973603982	0.22393363600334618	0.09821469049953048	0.06864160933761114	-0.12626962556672963
68	-0.0895087169193556	0.044601905916987455	0.00813432694240958	0.059229818997771876	-0.004115867901485906	0.0347938949279544	0.09789528907272087	0.032868330490463976	0.07321441971095953	0.08451562141357703	0.04945137680371641	0.004468457567040552	0.1023279967493179	0.07635920001759827	0.12032743073086409	0.13836901323304512	0.08357694631166653	0.013342433467371196	0.003901946948409785	0.0662461755189668
69	-0.006392964597606601	0.0005055054589746488	-0.0038187896239867685	0.0005249314894366436	-0.00513617556110778	-4.864902809191098e-05	0.01643070883288441	0.036995043863754025	0.06642868965738938	0.10983777260896185	0.10599666650971802	0.06956938454636823	0.08763359759239422	0.06518436925906561	0.12748634983265478	0.08296058522781449	0.056489451454997876	0.07286934522724271	0.051753939559015374	0.06473023769012076
70	0.0049588668071002505	-0.010473560151517212	0.0052192784652802075	0.005460321774025065	-0.00492355962871028	-0.01961997287068628	0.00207892628587466	-0.0099815596817604	-0.022112750870250462	0.06917426611978249	0.10974932631014175	0.10716422243916958	0.12298964666266719	0.11339085684768242	0.16245492005253792	0.06765634101670072	0.07173348592071518	0.06643196718648332	0.08214203987544053	0.07650693743932344
71	0.037723356339993394	0.016521616460700946	0.004519460372962009	0.010293237935247395	-0.03486904660843079	0.018180972603236582	0.029454814115473002	0.06418219449824779	0.07857462412987525	0.037732140403207444	0.09670688177232689	0.10093972187878797	0.09715580687821113	0.057837631174034405	0.03795044959584287	0.05422990570622686	0.06679742566653558	0.11545827285850717	0.08228253466712834	0.028327999551885936
72
73	0.25448448501220083	0.5041207663015855	0.9635934905733671	-0.49794032285579215	0.3104052015877914	0.49926050588362825	-0.38482857147883637	-0.23903343472668545	-1.1889597559441163	-0.12201821987394768	0.5246651083858562	0.09747456843600333	-0.3026369936634217	0.3076037676679105	1.1402470269077354	-0.08088842600535603	-1.0242255722672018	0.17815767767980872	-0.2132391515499951	0.27375784992946517
74	0.014651551651879617	0.004228074482194489	0.0	0.0	0.007554912436083282	0.013033162752103106	0.02013754783743107	0.05209272156786008	-0.014174146648059214	0.02869834848286256	0.05193844530817956	0.11638553493029483	0.12094171401674692	0.04525576897282417	0.053945816291628874	0.06606788148329501	0.15246447422025383	0.08692956736171162	0.13871680551914517	0.04113181933356507
75	2.1342859233156593	-0.3777638868971404	-6.000792985760529	-1.2060797148700608	-0.28986948047283395	1.0093038177809268	4.451589473061916	4.707947482789738	2.225920009036202	0.04841043721266456	-0.18176259873107267	4.564030316651245	-0.5624826009864382	0.041065386971726035	-0.9957760514513758	0.4164353950938197	-0.34831074662649303	-3.325725505604225	-0.9516635164099703	-4.358761154103758
76	0.0036365238508302747	-0.02796255743737624	0.2014213744206677	0.07019105748239289	0.10557908340499357	0.1250432257046566	0.21641527184925408	0.29938129868849034	-0.09465594024359651	-0.06084595207589017	-0.23150899357650195	-0.25221851439823795	-0.17284685479477613	0.2712610237890987	0.4619093052506079	0.11446464609793107	-0.19164614732095528	0.04166235904378849	0.012305441374290628	0.10841434889033202
77
78
79	-0.15754662755914287	-0.06038781069522432	-0.17825166616350047	-0.06269826476552084	-0.05847567999252702	-0.02574477813863526	0.03484364927148186	-0.1051281134395119	-0.08214151160313697	0.08664631214705948	0.20792065735751752	0.09073130969693645	0.2926559934526627	0.057735284240224165	0.39998298135713456	-0.027647908386953673	0.2203683800349135	0.13735434819800776	-0.013799727360694479	0.24358317234890975
80	0.08099253874860682	0.08591990266304941	0.035768790229469154	-0.05814828908899012	0.047659976242202244	0.05389117176764448	0.039666580235190846	-0.008789062623327697	0.22023613826811564	0.17989805095073674	-0.046162558468526405	-0.17277326522411415	-0.09560602681152715	0.13487047553585513	0.16519125864064566	0.1491694878771265	-0.03132242678020194	0.005072990035390464	0.08225572932283354	0.1322085384798208
81	0.0112412966867817	0.002989191929531612	0.020450541925608325	0.0001016565435892415	0.025469521031761744	0.01945362794963529	0.007092429010810664	0.015606396915493908	0.030733460085078712	0.01856327841610756	-0.0028107031991526283	0.07844224633726044	0.09982423671367475	0.13885117633658	0.10810503145551507	0.12964551826382728	0.07751092283618154	0.047092677395821424	0.03865672603163939	0.13298076733425415
82	-0.003988303010564428	-0.03488724789060857	0.005252117234097556	0.006203344002476272	0.0009627812828190014	0.026952766636441982	0.09128087324494148	0.02327729795131287	0.11622347130324176	0.10520056770408628	0.08654710960431782	0.10841519156686609	0.09307608877604925	0.024792255360826805	0.04165000747987561	0.08938456197149211	0.08176270716832137	0.02894699099134251	0.07470664332105427	0.034240775301610064
83	0.008602990881873409	0.0375415509303478	-0.00896767153384605	0.0101520817427059	-0.029209251353950687	0.027701392304723522	0.028082034408014985	0.006341275348430256	0.038931972842478714	0.12214897416478086	0.011849587800490256	0.11608366377927831	0.15045576400007368	0.12623575717564256	0.10475737828379207	0.06434648243454195	0.04937165476509896	0.09604223228656227	0.035785776912480936	0.0037463528264802468
84	0.1529342641249955	-0.12332291993816913	0.2263515488590488	-0.12926479538994232	0.11505975814105728	0.24508718974863117	0.016570056354687404	-0.09675133285220629	0.05917163638249588	-0.24384334613938946	-0.05544692840489587	-0.0011775447747921829	0.24803257393401995	0.31499618634690796	0.18880380832392815	-0.15102666662490724	0.0788823082531881	-0.17481441444054976	0.41316507101419725	-0.08340645291830502
85	1.2487445437278961	0.48047963199113125	0.38299614014567235	0.4038724029442078	0.9665027582263465	-0.38687950135212307	0.5171726754110029	0.3967318352377882	-0.02010307482700144	0.5808186806645749	0.008039638843667447	-1.6353647617068543	-1.8127288115667788	-1.4472824412252256	-0.40452251343795026	0.6112781478266076	1.1504097953458727	-0.7931956257566347	-0.09522423170155106	0.8482547112093517
86	-0.006482503281815081	0.04970438384013328	0.06562839367532168	-0.008001958031099514	-0.02510953127976214	0.056851144772761084	0.11886707694219437	0.0687422346375284	-0.010935031624016463	-0.10033790015906242	0.07470437801619677	-0.012512898085979817	-0.10266992380575837	0.08899087958098448	0.122295794796344	0.132605311698411	0.2053886089118712	0.07574022910251338	0.15769283556736385	0.048838474725870384
87
88	0.03179561334043295	0.07329148607711192	-0.028663123727690393	-0.0368654364794908	-0.06712621832287848	-0.03420175288902566	-0.00944630393663976	0.05813409766982417	0.10701551555632154	0.06708517236399177	-0.02336284569427225	0.18023291613806688	0.06436698567312052	-0.02197657563591512	-0.028048162576277277	0.11289102251962016	0.03278175816394333	0.06547662625472478	0.21982974787726667	0.23678947762776523
89	0.0943121424027216	-0.04128055498351169	0.1580058829211578	-0.14602465157221908	-0.033353108526087055	0.45635062276659105	0.35421217313799963	-0.08595106486456822	0.1004714270047655	-0.05672842568456605	-0.04752719239952577	-0.08475707412261674	-0.2001072905097403	-0.175838396731039	0.08441268642933009	0.24853239561146762	0.0047022194797903365	0.1571490677980648	0.10966316910379781	0.10375597273818758
90	-0.010152682875763807	0.02207273760903398	0.06400837622113788	0.10269957365208335	0.03942165582660898	0.026510943203282462	0.05709968398599337	0.06686857362375852	0.009574805831981021	-0.026267895086147172	0.03237639297672249	0.05955882457405162	0.09881642282397539	0.11361820656445326	-0.017126530577258374	-0.021504087216558415	0.12335219022385031	0.0991691534308145	0.04548799713262591	0.11441565807535478
91
92	0.014914393086369911	-0.011519970273386708	-0.003963357927623965	-0.00023519576322706984	0.013196312752068068	-0.010612078212257127	0.11446802757993421	0.1205704431207823	0.14436448418906694	0.10463024604529625	0.10461484448054426	0.10477822496050113	0.05378322605558242	0.07579013960922282	0.07663395325684601	0.055229886295291505	0.0064235961575713875	0.020915517316469612	0.001497196278866397	0.014520110992081761
93	-0.022659073314190488	0.003212494954497249	-0.01262490927578174	-0.00889680036173088	-0.009748949152878236	0.08893574183515467	0.10031859595260147	0.0657409183379929	0.08620366260161985	0.1420924666012256	0.10035806698690736	0.06512030491336047	0.05531066287114639	0.08119342742839925	0.09369397631493581	0.08494497128420989	0.08817318446837005	0.03539040762685848	-0.016371551577159724	-0.020387598495538332
94	0.011125230919647823	0.007454819159647041	0.012272724958843075	0.0034915423768428944	0.009519252507827062	0.012822598070866158	0.05108593264699181	0.06589921950377761	0.08284657185073978	0.09369147648544526	0.079524299780615	0.06297192351515556	0.06504782992243821	0.07665633981813083	0.08166600421257984	0.05851443812004054	0.07437436804330391	0.059529043191391504	0.04634032031173018	0.04516606460398611
95	-0.011548175636401013	-0.0061983647600896835	0.00641640747426533	0.002468538804217266	0.0011642801729901892	0.002257278199861375	0.04724098297323079	0.06441757478507619	0.0868147831021239	0.10887013060594612	0.09165806507780906	0.09092784630498019	0.055922339136830285	0.050797730151795076	0.07269498904605554	0.06914046239081212	0.08323848329977838	0.06593765046466445	0.07001629020091983	0.04776270820513459
96	-0.0054055734916879745	-0.02831618119702907	-0.022041195214647955	-0.015406511735980559	-0.01845130293003883	0.0115756485492315	0.07156958310416024	0.18053518395938378	0.11913581498523491	0.10986494105650677	0.03436756340297698	0.03703882171960276	0.09515648770395038	0.11728202952021066	0.06338041478013968	0.0764425165291344	0.004382094764619933	0.058590626134255704	0.06517784068760359	0.04512119767237304
97	0.004969687331331736	0.0035974523220613387	-0.0026544947913837353	0.0006377149189568001	-0.001979592369331053	0.013898646764314281	0.10158133498656935	0.11950466575090442	0.10249068047615872	0.05439341116342983	0.07603398995833574	0.07004232525615081	0.0677783705788235	0.0679455462470819	0.05268077679601359	0.06291997233592506	0.055201136111594516	0.052866864151759854	0.058176270610170056	0.03991524140113335
98	-0.005909133268573736	-0.023190460460841247	-0.023672526230585106	-0.02467557852608411	-0.028096540879746886	0.004431849951430302	0.0274457259061033	0.0020960193441151445	0.017457408355469852	0.2117176638812698	0.21305923491061654	-0.010544296529254104	0.11249703104005794	0.1964402435839413	0.0763892658884748	0.0918121618308823	0.03177243892972667	0.05473235661795226	0.016417088314779272	0.05982004734026559
99	-0.0018524558060486907	0.004283578875367011	-0.02157708498798178	-0.010039538721236118	-0.005576905130031763	0.03801689080330784	0.10672279470522207	0.06887513505445832	0.05822375031836948	0.1477220916959851	0.08741694920234828	0.07856085259895915	0.07555489858170138	0.05521699206530192	0.08208623938632599	0.10358716336133164	0.07605533628143021	0.037455424198633784	0.006189048401051124	0.013078839115504916
100	0.006476273699920601	0.012514086278734213	0.004019045855768715	-0.00453411583158522	-0.0050136840384095785	-0.003276676366449912	0.01043770286881731	0.04180892277075803	0.08733169874596704	0.09101093443948656	0.09980236659090587	0.11622425446583297	0.1121108234072821	0.08745489585647405	0.08384232387713465	0.04403918808109433	0.04602746529978329	0.07353126700034955	0.051048532831147034	0.0451446941669885
101	-0.006670834323970363	-0.002745296888628608	-0.004902469928334149	-0.011351640705861976	0.0003742510247236874	0.03582140582938442	0.1183646271597287	0.0669111145398962	0.07177098656620229	0.06093700926836227	0.122851803475936	0.15185973660657467	0.04768005991646423	0.02583548661985036	0.07868647064070844	0.04026661483289672	0.03975528804520175	0.055079472339530734	0.0749211325921475	0.034554782389187036
102	0.001048357987531387	-8.20737077444508e-05	0.006174804012141354	0.013272049092995918	0.008149441296585357	0.06521158704871599	0.06259856734334575	0.046752219900527886	0.08515425443889366	0.09445255464769597	0.139675772761591	0.10468581136711977	0.05522912498822506	0.0004063397621263692	0.043835243257942046	0.06590452869654652	0.052470563618590996	0.07967742727704037	0.03690996962257097	0.038473456587557964
103	0.28234870711217835	0.098037810085233	0.058992825879124265	-0.07307905166973598	0.2124992665491694	1.6064358597910775	-0.13884838366196484	-0.28976280390245407	0.4336148855921841	0.0019666455539290033	-0.7004877985760216	0.31421444661902576	-0.17318904518802444	0.15091398831488828	-0.06806081050170341	0.15575271151957298	-0.13377419560421885	-0.3399508832843897	-0.27623050946565375	-0.12139366516221581
104	0.013352344244262236	-0.004644956927225235	-0.0018488141525052609	-0.002056378674878172	0.014765506503810902	0.04345718121493468	0.07074572183326489	0.13574932115204943	0.09823444367013856	0.1734720990160102	0.12491000369940448	0.10246776162618529	0.027681690738284064	0.05640554205886717	0.03129776352494746	0.04490379994962949	0.021798496195578946	0.036959444143183424	0.013165557788031046	-0.0008165276039735078
105	-0.005267961865199117	-0.01032986873628927	-0.0019667901308069013	-0.0009031699160254185	-0.01575828090024445	-0.0009031699160254185	5.291607518336594e-05	0.0031537619678915375	0.06078546679028821	0.08635972955253575	0.09765350195796198	0.1561767400816583	0.07320404199952349	0.0997566659744828	0.08421132447367162	0.07634495155646998	0.11637191584273535	0.08308537073474882	0.02368391052524937	0.07428894393219007
106	-0.00303756101388626	-0.010992059840832982	-0.011765343313916907	0.006975869753926768	0.0012606148804961553	0.02707406203256827	0.04164222955998491	0.05994150885323265	0.0680513325353824	0.1011801686698634	0.12125090338819318	0.09314553540066581	0.10973666555888471	0.08684273002601604	0.050113805920258596	0.048406642844569615	0.07754445544825504	0.0569780038225587	0.04006982622821713	0.03558060924556275
107	-0.00941093349117015	-0.012015336638446016	0.01062751659818927	-0.0005031553287773988	-0.0025406837399294343	0.06430285064827293	0.1254072029574394	0.12459833689906535	0.06872431951057396	0.11073295091428195	0.0729140671790941	0.019440099201362214	0.06022349399187556	0.10755480865017149	0.08262395254205837	0.06113267503188962	0.06378159581892186	0.028814623912212317	0.025976186250862857	-0.0023845709079482608
108	-0.05005510134305647	0.13246712317552817	-0.10325760273995654	-0.14149951297557695	-0.11567741459325756	0.01953950699462123	0.3628001003369226	0.052128437449008	0.19465989140859644	0.0324840151643703	-0.11723699542397413	0.056525090489204524	0.09114778893174282	0.05811730819230914	0.19016715452684105	0.2217733181967626	0.3690918780644316	-0.07522977140080019	-0.33481902000601294	0.15687380555229624
109	-0.01050536620249084	0.025471482548044568	0.028290355023782788	0.006341720917376404	0.00348676380474798	0.06014250379090735	0.09282755231746548	0.0667957539598388	0.10055547613069636	0.06332087844815415	0.14781811798636196	0.062100761956568905	0.0963221763185222	0.08661948508706949	0.045201645191721956	0.03874164592454648	0.04380958058067422	0.030387943409896753	0.0038111309251899995	0.008460391880925029
110
111	-0.014103801338831838	-0.002229214867230853	-0.023240408822504513	-0.029786222241782147	-0.002352651263613523	0.045182064216259414	0.07603515458327405	0.06834292187318522	0.06316925116048494	0.11680330408689385	0.07274834854681765	0.07223489917989319	0.07638778075373322	0.09643912167178423	0.06467907753509783	0.07530124884014637	0.08658640961240618	0.11275486675671091	0.009458061229093203	0.035589788488182575
112	-0.03330273867094991	-0.0295553251395654	-0.01562903353410701	-0.01615813206667033	0.01602427895365313	0.0021510499735208064	0.0034597849911935544	0.053167183108629945	0.0008409369168360459	0.1021290316929	0.04092863507014983	0.07127736236860284	0.0728824165446622	0.10299591439938155	0.08522006861780648	0.09106097300109146	0.14257955168450384	0.11138590915066944	0.07464577253172494	0.12389636040596652
113	-0.010838386266931632	0.10205240550931279	0.01719836321678686	0.02191931074227102	0.12974510827312635	-0.022140175247195838	0.09013093308242778	-0.02026679252524499	-0.12896843709161007	-0.12118975875016784	-0.27241850350191593	0.09883842464062345	0.02832440125731367	-0.03587936645385932	0.32417076562392994	0.2575653000078484	0.08597986038397087	0.10316905790721242	0.22427284345398768	0.1283346457381142
114	-0.036052351945858714	-0.027680706111961943	-0.035011079186998605	0.035969364816976844	-0.023922173358935154	0.0822237553398792	0.07305482721796712	0.17616681815488186	0.07566398579144107	0.06112830510999995	0.12258182287691571	0.03574162022381517	0.051338395179223	0.044573216183699124	0.09740142918522994	0.03143854041036935	0.07953157198742089	0.019640835316029545	0.125501461957141	0.010710360852764585
115	-0.4454096342528426	0.045115678918782744	-0.29606834701616225	0.305669650655062	0.22423842429214477	0.2144645671475985	0.5840593204246602	-0.06623370921557652	1.694835115942155	1.0372969502322256	-0.5056879931729469	0.8989925202769266	-0.7772809249656764	-1.1750788814236597	-0.6777050580476967	-0.4898591505317867	0.8598368941487702	-0.14546561627149318	0.39930591839088614	-0.685025725531371
116	0.26685547447587477	-0.052395499887434895	0.14701614186410622	-0.10884384061582401	-0.08089161949522494	0.035418356922416794	-0.13056570530667583	-0.24220892152867482	0.19702977547334663	0.1597691847690275	-0.08008460104503103	0.010256554056640832	0.09963649847327574	0.1363193445594719	0.04818420730092624	0.08082537186527516	0.18852223559001188	0.07670381523436304	0.011661624481015377	0.23679160281311334
117	-0.011751223603438535	0.014478084035209619	0.011123219350712336	0.009787999162559	-0.016206232249514202	0.1053634659788008	0.08775349657507674	0.10640715127597271	0.09611169386923339	0.09332147327911833	0.0667386306566238	0.06380198095663485	0.0010423693977822065	0.06947319318862799	0.04862414659653762	0.024325220030055737	0.032399961347741306	0.040185652798380996	0.06577004280818892	0.0912496745456963
118	-0.0012478348673137596	-0.04253399452388995	0.009874767212032372	0.0003947923157028295	-0.0014087972705492577	-0.00027198674328881	0.03815605378764074	0.09241012059246677	0.14816393009565815	0.0025426951200362958	0.0875409706815206	0.11535210148099174	0.039534802014609	0.04291804874014161	0.08511130499423865	0.07725334333820749	0.05725441485667504	0.09226999409888796	0.11041712527776588	0.04626814879846661
119	-0.03223739861428621	0.1017775512279624	-0.01804250787929848	-0.04819418390296469	-0.053756551498023525	-0.023061729433723994	0.01341174082337975	0.09291653997573297	0.1154509981403774	0.11309527118637767	0.27660319948948825	0.38824701564108083	-0.031721863042197415	0.07029078386026223	-0.06962692811137237	0.08034341051241758	0.13078683387106269	-0.15274799764376082	-0.018853191087297307	0.06531900648478317
120	0.038499926591168514	0.06566109189308848	0.08469288382350326	0.055934528726538035	0.03119432018177088	0.06378719041385424	0.06261463186200877	0.07212126511576919	0.08671833160696436	0.05341322549097993	0.02259821970049552	0.04115109176458451	0.04231706760747982	0.027687819652005636	0.03670834355107101	0.05133040189034792	0.018002941362999184	0.03139938224853298	0.06420259617062944	0.04996474034620813
121	0.08697028228461223	-0.02458624675326209	-0.096098549894203	-0.018511229696713823	-0.10082123915331871	-0.08153478013984426	0.16495644465519346	0.17753004494350627	0.08266127748060535	0.148604680351361	-0.090634004733204	0.1922838146439491	0.03860201009073638	0.048546844143310716	0.2097794283432732	0.1705834731066466	0.10525394710509482	-0.12408194604621858	0.03898569507625056	0.07151005419222449
122	0.005574925214404101	-0.004686427472832447	-0.007296215963626313	0.024931409372600546	0.024082890789108736	0.054785184446737266	0.12511806403775788	0.0594767778052385	0.08024636920117692	0.10341276063124942	0.10365311630500978	0.08121980000421673	0.08636833429982542	0.10022108395579928	0.06481985711749605	0.06345762452954162	0.059982714101477055	0.01212363295342339	-0.019069942519665553	-0.01842195880893843
123	-0.006646750406591525	-0.00802279415636615	-0.006902419590983283	-0.007436450334284328	-0.019561801526645953	0.024536207461000076	0.11033948112285895	0.10228123826984979	0.1207862939204233	0.0960069952600764	0.06422512889505398	0.059749740623850196	0.0470335305321978	0.04984839352952871	0.08081015240154679	0.07384822341286525	0.08478144461951886	0.06381367837649138	0.05209570027684247	0.018414007312767402
124	0.17744051285777038	0.04268998875952692	-0.07522176088719315	-0.09072425189320751	0.008260262517729357	0.09547184004071405	-0.03051322751931452	0.17521542595871742	0.01636429448068797	0.1447622844157222	-0.028433988230944306	0.15509830797431237	0.06691658395596897	-0.05045375219213422	0.05965412164081183	0.037113993201827296	0.0012029163175912524	0.09509186561060531	0.04491245650404817	0.15515212648676022
125	4.661972188714981	4.29520894913661	0.3895789626599436	2.377758429779672	-0.9362505187771378	-3.961873348806886	-3.9485776245383066	-0.9657226883085019	2.104373062205052	2.8949628566382737	0.4641312220561074	1.0188773088214649	2.477941506842854	1.9240385937835418	7.070561658957731	-2.8070940483682687	1.3219273050387494	-7.130324726925325	-1.8992872099215663	-8.352201878988987
126	0.011632517779220284	-0.7751907597891304	-0.8797682876547387	0.1305727528176011	-0.037670439064911604	-0.01564333886772203	0.2633126520826754	0.27757965197688106	-0.6536100328131759	-1.5213186463009947	-0.22065199688179568	-0.7769216658062039	0.17464820573142492	0.9220596125764178	1.1001042890308057	0.18487186639803113	1.0222530257228617	1.265532531918242	0.3582175188160238	0.169990542328488
127	-0.041549603529000535	0.0015017954018749823	0.0009694763703379503	-0.012431902960434943	-0.037550039204861524	0.09364195575498899	0.10395254279020695	0.12385822223260516	0.02709191231782048	0.07068159587909793	-0.0002552123066408322	0.07423812404929567	0.0658605653255539	-0.06459043110355538	0.10179513533584156	0.08622298755133767	0.058014126493048705	0.13097541322695003	0.048574320167306236	0.16899901620822713
128	0.025877776417769924	-0.018572899781410957	-0.023818108647288092	0.007374733288219926	0.019179952589963363	0.07504914611831083	0.05437456742005642	0.07544288490630957	0.005322040636096994	-0.010248934181288229	0.06613820011023284	0.1098664491339766	0.0976907988932703	0.07727912688773458	0.027163017438471958	0.07798001678916204	0.07705604828132386	0.11294186160219753	0.08884697912986513	0.055056342967025246
129	0.0051414292121532805	-0.07169102642868276	-0.07275122093158908	-0.043446108710648836	-0.006867532735203975	-0.00717250321702799	0.047531425705741745	0.12779741806760966	0.0729931304912947	0.06956968172532592	0.010135930021670915	0.03542171693182079	0.18562473441271263	0.11149053155340678	0.11855594323201166	0.013766207492397509	0.007181166577306907	0.1515948265900938	0.1534216604468282	0.09170258956277792
130	0.0	0.0	0.0	0.0	0.0	0.05229145079703551	-0.018299865274673373	0.0269094856265544	0.2191672320846129	0.21399091233390602	-0.03253229877558237	0.03929786619629454	0.05595114723366332	-0.09964783141805333	0.07074276245051869	0.11205080196960367	0.036603940161596536	0.13131138429322972	0.041158563848445566	0.15100444847284816
131	-0.07707097133562034	-0.01684402987926027	-0.04634989069374011	0.05057361605083812	-0.051448411305527554	0.050932636416668814	0.13650576397452005	0.06168922396643833	0.04356106739164808	0.0011821112386750541	0.06668148520997129	0.11391347322098747	0.07897505563015118	0.07394517858139954	0.12558815627396733	0.04308121218333947	0.10282009495825245	0.10154185894277996	0.08779075200298211	0.05293161717152892
132	-0.037557080216153185	-0.012479759733166364	-0.01178865867907863	-0.014606873441118051	-0.00801760293190649	-0.0070441179436403325	0.019420957204452895	0.03503909677424755	0.03351538664704894	0.0496319893564882	0.09507312184805056	0.06831698881610693	0.1344901630530382	0.10167400560383297	0.13330622031062256	0.12562053798367875	0.06876058130903323	0.07696730044827967	0.06795217408058127	0.08172556950960133
133	-0.016194786998006843	-0.04356200344447057	-0.05666320353864717	-0.02526496854842196	0.0252285897516383	0.02130578664761417	0.07188828027372855	0.2375860296673463	0.2003779771928075	0.06723116847541077	-0.04327545983037806	0.05032615582243193	-0.03153120891878581	0.05967287711777217	0.07081842998352615	0.01998107541303451	0.03616900580958437	0.16419447465114792	0.08948794329218221	0.10222383718048547
134
135	0.04122802304554631	0.09765643256210714	0.031402444366569485	-0.06866898958613254	-0.03351521990786015	0.06982923905072265	0.09790463039938226	0.06944428591299018	0.03447281754492509	-0.14193553476841536	-0.1239566108505131	-0.06793485428408774	0.08466820773821802	0.039222370128761314	-0.15636399910168614	0.16581510911974184	0.3269645000750617	0.1522984047559116	0.06905338923437916	0.3124153545643782
136
137	-0.0024436387126232926	-0.001836563703980592	0.010841587858008938	-0.006672391658352532	-0.0008969005751540683	0.023262521682971198	0.031085213610749195	0.07588693866371496	0.0814984281848105	0.0990798117871012	0.09749858005090888	0.08507724049552971	0.05791418055998223	0.06780828482702426	0.08740954976507581	0.06961566986038757	0.07405157570535952	0.0701370795588447	0.036667288638473995	0.04401554340116784
138	-0.16852130618222208	-0.007819862250679736	-0.005708597137179013	-0.1333553629339267	-0.23743108237785204	-0.21334709469350502	0.16950206531951606	-0.21242793029310095	-0.5242086458961437	-0.014741405783678505	0.3908195031536672	0.17106116940867463	0.045422291741084656	-0.10093719921659268	0.5054638475476713	0.788792708959882	0.3433948557454568	0.2579210942076941	0.013804319451547153	-0.06768336877031383
139	0.031083063881647683	0.021419287758990622	-0.010996960448490073	-0.013752873492564502	0.012606634491831714	0.0013476940541777027	0.011582519916959601	-0.0011932162250070087	0.05813748565607117	0.0008870834259212313	0.03706004770098092	0.03646657945545868	0.15019282827142344	0.18376673211142633	0.12208828791254756	0.06221831354305707	0.06644168623104542	0.08506838982559443	0.09944574259472945	0.04613067333419862
140	-0.015832264658429112	-0.0029549697362703155	0.0001413545668672597	0.0010597369516875481	0.00612474076924119	0.008922552820976922	0.0	0.0	0.0	0.006557523974649242	0.02467930076733226	0.0979798661958325	0.1135588910636384	0.19122779196592748	0.1449742981631381	0.12935077396751024	0.10573638167760836	0.10765456996944799	0.05311818240633642	0.027701269134505633
141	0.007798700070175916	-0.0056089823506895635	-0.007869139946291901	0.0019534379349712503	0.013699324367877729	0.03778537498024314	0.017713430177254325	0.06861396357346376	0.1500940463810273	0.0347808708755344	0.07516878127934759	0.10285221669173597	0.038021363422095014	0.0646256795912557	0.0723590954660929	0.05585612427959063	0.12679810790969637	0.049213100299786275	0.04673646868061156	0.04940803631622161
142	0.030234865400739365	-0.050429332078856935	-0.08947263034601866	-0.06841787644208346	-0.07612234787586838	-0.08379931061418873	-0.029023477823603323	0.1611641150219678	0.1942760287067657	0.2761028468666495	0.01660990123635123	0.22911879499760074	0.18532861306413487	0.17204591582639953	0.026553938376266812	0.11224452078229193	-0.059000582579997934	-0.030838964662344207	-0.04588660980248888	0.129311591946283
143	0.13482623325121587	0.11262043418592194	0.10539226482343017	0.0955507845871683	-0.07720923582434837	0.08100157778791088	0.22665421553507517	0.0519210237345789	-0.17068199956370203	-0.027989007886149185	-0.14110195763365763	-0.26919051981484976	0.2968193682013739	0.10726918383617354	-0.1774524314697511	0.27853922349633964	0.19256091754414129	0.033231983674548826	0.04017665756730813	0.10706128396727158
144	0.010276946189818335	0.006441279341209571	0.01189225049902743	0.0009427070961920266	0.00034846987926059626	0.0184499017313144	0.12311838680648769	0.1568248952307125	0.08851843867036872	0.0905692152601031	0.10051967850894036	0.05613703857134443	0.0646107572532317	0.034549211219617695	0.04912644540223663	0.02968591235718283	0.02070681006683903	0.054242183269444244	0.043416571506721534	0.03962290113994731
145	3.3236518875527646e-05	0.014785655462550978	-0.0005947680773225861	-0.01864905788023821	0.014413988299244132	0.000993235188579985	-0.021652928439424225	0.05153809444953956	0.07008707691704502	0.018653988166870514	0.07562218112855792	0.06498596368610202	0.1534057285649773	0.0911618539341406	0.055904406305886424	0.15589131593807606	0.07404664707563834	0.03714980825814951	0.06703841803411023	0.09518515646864094
146	-0.19291000664739985	-0.12044238159468153	0.02125163576823978	0.039346986644781215	0.05901429224617551	0.07335936440728641	0.4176878439928964	-0.03480373564376587	-0.2547278508823992	-0.32735090648309795	0.1861090876645714	0.005608758251657071	-0.07818221090238922	0.2971863834131138	0.08270679448619393	0.38911616859042425	0.08358136387553991	0.13745833557415538	0.10248580187587679	0.11350427536282169
147	0.17674387014145135	-0.043785449300496736	0.13310944566356006	0.1561686966180408	0.14458443218277067	-0.20989144754535127	0.13522968181181777	0.28983056275666697	0.11250871554064497	-0.24335884240549294	-0.21678616546457882	0.17964746779328616	0.3051522459661961	0.6176843484816463	0.03034700006594665	0.08374026851532589	0.19266386500356186	-0.13695477953271543	-0.5211908768416775	-0.1854430394506027
148
149	0.0073982555085905346	0.004623065613098173	0.003270606783328827	0.0014396243149521527	0.009734279724880984	0.00893992878436239	0.004822932409384629	0.0020993300727207903	0.02227164356255206	0.07857200996064401	0.08467678227173864	0.08576056485757667	0.09348113643126874	0.1560387857800533	0.10287434739665142	0.06862662954761457	0.0856215048778305	0.08695409397685913	0.06275762876826602	0.03003684935762642
150	0.008245973075753966	-0.00780213065369196	-0.0019077984033241285	-0.0023766586159575842	0.002907935640994327	0.003481027270740402	-0.008415420548722713	0.05563479299946453	0.11214259868671424	0.06912810951465494	0.0627667020481393	0.11372956660723459	0.09583201890424457	0.045414228397971795	0.08030873621670577	0.06357085036851234	0.10965345314604959	0.07519281820051561	0.06206159734548831	0.06043159979851232
151	0.020795876702930337	0.04573430456989987	-0.015090602338345029	0.06619421835808989	0.10160827378781391	0.14714421153329682	0.11653123613363403	0.08822580774811063	0.05521777732356575	-0.039458722204557775	-0.04304633946666854	0.07062674774174296	0.07813114466013009	0.0767915728537143	0.009894309210978641	0.00870724082832082	0.0340031612276219	0.03486493777389153	0.09057309030843624	0.05255175324739381
152	-0.04631634268419275	0.007263269361267368	0.11011661800095313	0.0955430202216437	0.720367593401633	0.24694747892112712	-0.005155545827481556	-0.21331185795459276	0.05856909863674442	0.26735816276439095	-0.4590325327027689	-0.4731812752731343	0.0015628479773824944	0.3012397132878944	0.5693847340252273	0.3190726010683441	0.412663234770701	0.22019573927015118	-0.6733694412724404	-0.4599171159928498
153	0.0027977547486006432	0.008685372948905106	0.011427188534920347	0.004378726380746609	0.004070421861262808	4.5684547243593667e-05	0.0032255907886947002	-0.002359443733650614	0.0033316656758894335	0.03048985017454062	0.062352894091171306	0.10713827817818228	0.09107137445301997	0.10969198003495674	0.12677048351412407	0.08114337753096947	0.0710993065939896	0.06271920835913412	0.11041686578959779	0.11150341952770138
154	0.41118415966999017	0.9502804865202393	-0.8193388840542952	-0.7945374875348182	-1.0415715085997228	0.7440637417589885	-1.2268478201662043	-0.4115347397118838	1.3752090491729911	-0.2465181368388318	0.03273792970640196	0.19523664056627327	-0.4965375074995731	-0.5054564007470633	1.4085372110052834	0.5610547341761177	0.11679211243899662	-0.2123516221134707	1.1412201687272736	-0.18162212647669207
155	-0.014267174631784153	-0.0025233513450683915	-0.010580666337587268	0.0120475792476295	0.005265666890579696	0.013452249123763586	0.012705093555829439	0.06398060748388595	0.14714556705785867	0.03629877217580257	0.03330121483241397	0.024957650259892487	0.04719572545950881	0.06640301024045779	0.09527196915987445	0.06044357431457525	0.09099756820197374	0.13378392761451904	0.10938987881697	0.07473113787890501
156	-0.09620037871317974	-0.06738554657486713	-0.005901585195937409	-0.006905735110012379	-0.044167090764591105	0.05383136597316027	0.19947772870105263	0.00446745277622042	0.09909155401619656	0.2843196859123042	0.279932103781764	0.08560291284502437	-0.00043521923684972	-0.025924886343849186	-0.05594476489820355	0.05217478587540216	0.10412014750836238	0.03773018245440312	0.03228488814445868	0.06983239884914133
157
158	-0.036714395086888625	0.469148124618074	0.2884746199343814	-0.6802946741352103	0.0	0.7980457628146173	1.128534952208151	-1.846659770050715	-0.11058331098136948	-0.5319522685458377	-0.09954475013303489	-1.1854875946934207	0.918974845616017	1.0302979756792512	2.6679352257721254	1.1865387110638825	-0.21311742885456947	-0.9983413981510892	-1.5672965375505301	-0.21795808952383453
159	0.0277321291314639	0.05959311993415356	0.0015814501510764576	-0.030760018810472797	-0.025875362098851665	0.1349907259003693	0.15029275465477665	0.0836899151800713	0.26606227373643493	0.002234173261766949	0.027663251657558133	-0.0691320460203844	0.08523251662303542	0.0817638890050664	0.0531566722072176	0.07085109871603175	0.07097529958972974	0.05065699918541138	-0.05226138833411782	0.011552546329663226
160	0.04777251346127323	0.0658837978773907	0.004657798565862056	0.010629727139055457	0.012295261525824523	0.08115866624999578	-0.048420831313910596	0.033734324472942424	0.10410985070654379	0.13821501793922444	0.054498132586240616	0.051865289854087275	0.15239875646381612	0.09461319488805241	0.049413460230475124	0.03468949586602553	-0.01879613323255128	0.052718869814586226	0.06759250771804676	0.010970299187019427
161	-0.07591274406028223	-0.02805941966742931	-0.038894890455911206	-0.018951666119955395	-0.07589925864953474	0.07871687103054797	0.24907665687203606	0.20568164252252474	0.08707844731225559	0.08683148671531687	0.03463451229788728	0.039929008364265606	-0.12570296261774247	0.21016504141560963	0.11471260847430731	0.06337436235125996	-0.0038221923184153773	0.0031746903592386262	0.12777028259019868	0.06609752358382258
162	-0.009410657832839758	-0.008912172260685695	-0.00700966254578065	-0.007405576491539006	-0.009975911507524818	-0.009004098382806537	0.011042059642481374	0.07981817899894962	0.09549132062616804	0.0794354613567628	0.1043583500329765	0.09353922512441937	0.07656881034588982	0.07233233405958839	0.06950946360477181	0.08476990009309927	0.09079478245162066	0.0747569350711342	0.05312611844927147	0.06617513916404326
163	-0.0033306769556296235	-0.006334706411092892	0.0030232684443574046	0.0012899164217732265	0.003640002141819307	-0.0016744890291253256	0.009280284121677158	0.06250946477105386	0.11001541291230078	0.11084739305944524	0.07526600173997527	0.07337771930143418	0.08857772943664398	0.08765272288898072	0.06905100999292876	0.02897704672536364	0.07465671167012312	0.07308286569696433	0.07460317464467452	0.06548914842633216
164	0.08249615866096162	0.1246180195729322	0.033425594737042916	0.037326116205092436	-0.06320614699072358	0.01203515033524264	-0.06286756524834564	0.0	0.0	0.0	-0.019433267912335808	0.13172041620281172	0.12813601726625076	0.07183531684442583	0.05635061985004694	0.2483449304733013	-0.06522759700509896	0.12155676878972815	0.23245211723254294	-0.06956264901387547
165	-0.01954025612615183	0.07309016695748252	0.12665590742659705	0.03662661786744114	-0.01836974832291225	0.19419669250559957	0.02938781594992363	0.055238994287871976	0.0001241711523012361	0.05022163832319504	0.018417295432348404	0.09868111775432066	-0.060590102124604056	0.04316117630233339	0.11857195776308946	0.056548003926770535	0.0869507755137832	0.048153078917141	0.008500074183013715	0.053974622310455626
166	0.0027219828078600843	-0.02318091618765158	-0.024286595965131146	0.015300591412647729	-0.0032835961822696323	0.05899889125581841	0.06281482908216288	0.05711819419128599	0.09482032153277342	0.1286100296816809	0.08028993217314614	0.11238720965174648	0.09718935076715038	0.08859538097866554	0.07464936035809047	0.04461651945034855	0.04898033709180661	0.05641758159958981	0.01972176485513897	0.007518831445140053
167	-0.01834353971917421	-0.01774477411952022	-0.019935990624176624	-0.011778540858210023	-0.012143190915273008	0.033324530403153155	0.12255623256870739	0.04861728463736346	0.06901983545377761	0.07264337123406195	0.13482455548972697	0.07824723302306298	0.0837405332309435	0.0750177691406798	0.10401418357697072	0.07614559822466772	0.07603269268435794	0.10262874737801585	0.020519196593503767	-0.017385727402638634
168	-0.00610996494436899	-0.019705129760284847	-0.016993590431389226	0.012030549236625259	0.017615060937519626	0.038639356240506316	0.06232147742742569	0.07905994951584996	0.1360929002802056	0.06301381040007491	0.11621489204927844	0.1279683426625459	0.08622677751611331	0.09732588036484807	0.08993396691943092	0.06731032025470823	0.05667927882162754	0.030522044606573165	-0.003918601444999412	-0.034227320652290574
169	0.008634610242148164	0.01582801556734219	0.0034691399068770487	0.011844115110980163	-0.021160423237593592	-0.006139299023737215	0.04273015126902533	0.06812205455858597	0.10298646902906354	0.12266173226219809	0.08632573796064255	0.09799060359010511	0.07809031811666295	0.04463666193923814	0.08485434836986108	0.06473089693040297	0.06947388364454304	0.06819935945847584	0.03123437662666635	0.02548724767851219
