# Supplementary material for: Neuronal tuning aligns dynamically with object and texture manifolds across the visual hierarchy
Source: Nat Neurosci. 2026 Mar 10;29(4):864–75. doi: 10.1038/s41593-026-02207-1 (PMC13061647; doi:10.1038/s41593-026-02207-1)
Supplement: Supplementary file 10 — Attribution data for time windows 5, 10, 20, 25 and 50 ms, for panel b. Time window specific evolution trajectory of time windows 10, 20, 25 and 50 ms, for panel c. [file 41593_2026_2207_MOESM10_ESM.zip › ExtendedFig4_Source_data/FigureExtended4C_src_normresp_wdw_100-125_DeePSim_sem.csv]

0	1	2	3	4	5	6	7	8	9	10	11	12	13	14	15	16	17	18	19	20	21	22	23	24	25	26	27	28	29	30	31	32	33	34	35	36	37	38	39	40	41	42	43	44	45	46	47	48	49
0.07033948680914257	0.04739146504119182	0.0491024279870683	0.04288924217009879	0.053797294355061795	0.059920273551397375	0.053238453948951624	0.05777219748721394	0.053583657134704005	0.055642706994283066	0.05551961912963542	0.05500783995501193	0.04626154125475584	0.04186278451262147	0.05292119264308084	0.05746254765875975	0.056815255991606244	0.056477242436072564	0.05468857625137989	0.05377228163952782	0.04750019643089063	0.05619311020469382	0.05447479508697004	0.05041745693190213	0.058512456034348195	0.055930422348193086	0.05492871613815562	0.042730414528414945	0.052190151550401034	0.04123541440738264	0.03831039819792246	0.03493544396195174	0.04767172663610805	0.047602294013053326	0.04712374348649003	0.052409643875525304	0.0552544424198739	0.05395318804977901	0.05515137893740783	0.06907676456268227	0.06118662216266535	0.05250832137001272	0.0526912763417906	0.04434333202212787	0.045992148556226194	0.04717185872920232	0.054834378968829464	0.05100311884901589	0.05100311884901589	0.05100311884901589
0.06501510778950248	0.053417712423508214	0.0456633136160863	0.09826142376235247	0.08778307101531937	0.05368686153652937	0.06471525859740666	0.07567409270681089	0.07481014324035212	0.07765622103018793	0.0545540424321705	0.07063247596099018	0.0765393703563735	0.06057624706920264	0.06681393820787745	0.07404251328057887	0.0680979467567353	0.08457748204069397	0.07892761852367902	0.0984484036476498	0.06782541409272153	0.06031574356242965	0.06943485137728089	0.07774238283072514	0.08048149910088674	0.08666940854568402	0.09673589586536305	0.08037061605701014	0.0691364642194982	0.0674566666251747	0.09635646635640054	0.08034063508548855	0.09855556776186931	0.05309522669413155	0.07922882730806215	0.06616202700109686	0.06616202700109686	0.06616202700109686	0.06616202700109686	0.06616202700109686	0.06616202700109686	0.06616202700109686	0.06616202700109686	0.06616202700109686	0.06616202700109686	0.06616202700109686	0.06616202700109686	0.06616202700109686	0.06616202700109686	0.06616202700109686
0.08934816589923494	0.06895960224742219	0.06057587719684382	0.0659821810542342	0.0771265050056811	0.07501101938055532	0.08005461808939676	0.07114055443958706	0.07336087691421427	0.06967249376276473	0.09518088547851719	0.0658899630638784	0.07855898759476239	0.07643797624612925	0.1089266502246487	0.08054177965707134	0.10433117701676099	0.09189292639048947	0.09016991104374833	0.11531026261548241	0.10074437241498631	0.10805548284295305	0.1376488347221798	0.08859007784782821	0.10296842599515812	0.10128372424384965	0.1251254418507007	0.09877087669753291	0.09368816435285147	0.1052798344679615	0.09862037950211723	0.09458565959406638	0.11479368196179637	0.10468967077793137	0.10468967077793137	0.10468967077793137	0.10468967077793137	0.10468967077793137	0.10468967077793137	0.10468967077793137	0.10468967077793137	0.10468967077793137	0.10468967077793137	0.10468967077793137	0.10468967077793137	0.10468967077793137	0.10468967077793137	0.10468967077793137	0.10468967077793137	0.10468967077793137
0.0493067845112864	0.032547637623698	0.048166245761434766	0.04770252479500165	0.03771090761152195	0.048740509680628895	0.0454471993971386	0.035106207282469264	0.0450563808059802	0.05056875535124146	0.0366390592316658	0.05750148126925504	0.041475162260623574	0.04632300222066522	0.05094087602934568	0.04073822927086953	0.05140185044265278	0.04921323105114502	0.05238272380511215	0.036837755433124404	0.04891606692221969	0.051557115976807316	0.04471510804775123	0.0442022898516402	0.04954027185098437	0.04862175303334141	0.06452882828145413	0.04692430908742884	0.05715329313618285	0.05471954967124164	0.052903623437935754	0.04571568027785202	0.05442403119416587	0.04965642706967793	0.055951419720380244	0.04604505085155983	0.0370482689264278	0.047516173491341254	0.04228222120888453	0.04228222120888453	0.04228222120888453	0.04228222120888453	0.04228222120888453	0.04228222120888453	0.04228222120888453	0.04228222120888453	0.04228222120888453	0.04228222120888453	0.04228222120888453	0.04228222120888453
0.057870529639241594	0.05958729123747116	0.05857298226717259	0.0476341368587174	0.05651399156991322	0.060908787882602386	0.06803063249070088	0.05585974873854874	0.053006338542639364	0.0552373955876623	0.07441834248830191	0.04920840243632013	0.058891473340961405	0.051713856008625006	0.05862074562033179	0.05803545460977392	0.05981484908455004	0.07253826503238986	0.05909316883550887	0.07344473861085618	0.0645442205075996	0.06844181094464875	0.0661174283338911	0.06545336866164288	0.07812119807918562	0.0704306571377449	0.07131408721731579	0.0727698979827666	0.05552854613464493	0.06104819454286815	0.058288370338756536	0.058288370338756536	0.058288370338756536	0.058288370338756536	0.058288370338756536	0.058288370338756536	0.058288370338756536	0.058288370338756536	0.058288370338756536	0.058288370338756536	0.058288370338756536	0.058288370338756536	0.058288370338756536	0.058288370338756536	0.058288370338756536	0.058288370338756536	0.058288370338756536	0.058288370338756536	0.058288370338756536	0.058288370338756536
0.07556283247208569	0.11622532212869208	0.11179271232471352	0.10776997039629888	0.11425051066021091	0.10577371572878848	0.08385601799433345	0.11835597646246905	0.10910653111762564	0.0892406896359519	0.0967984820928906	0.10678335174314181	0.1209637521943828	0.09212905766514547	0.106905342173931	0.08782874317162692	0.08140362922796902	0.09259565551930934	0.10060031233477322	0.07707767875508588	0.11085086615028353	0.09466002946954673	0.07824950033911929	0.10228443519352727	0.07760635711845942	0.09638519484750763	0.09553766678450812	0.10439916835229196	0.09499695304674231	0.08558472539662546	0.10998216707327728	0.10070330230570083	0.11013784633102275	0.0823248321959921	0.12008182947908484	0.09306822035837539	0.10194994657825862	0.0777137320139581	0.10467905550942123	0.11714901113819019	0.11091403332380571	0.11091403332380571	0.11091403332380571	0.11091403332380571	0.11091403332380571	0.11091403332380571	0.11091403332380571	0.11091403332380571	0.11091403332380571	0.11091403332380571
0.0997258537918691	0.12043262241796168	0.10631443443231005	0.10165240254285546	0.10017225545848317	0.11855010762765048	0.10894622842059346	0.09726240046444593	0.0905492664121021	0.11405073967781207	0.10742285785618762	0.07866604455143877	0.08639503607842706	0.09105647338637729	0.0953426471754632	0.11443516589180437	0.11160208487453263	0.11521018673364987	0.11091221077146823	0.12761745494319404	0.1090875291681293	0.11492812781019321	0.10646860167922258	0.10977338545089542	0.10991425154280496	0.12413621147632481	0.11702523150956487	0.11702523150956487	0.11702523150956487	0.11702523150956487	0.11702523150956487	0.11702523150956487	0.11702523150956487	0.11702523150956487	0.11702523150956487	0.11702523150956487	0.11702523150956487	0.11702523150956487	0.11702523150956487	0.11702523150956487	0.11702523150956487	0.11702523150956487	0.11702523150956487	0.11702523150956487	0.11702523150956487	0.11702523150956487	0.11702523150956487	0.11702523150956487	0.11702523150956487	0.11702523150956487
0.03535450797307029	0.03514360131882167	0.031455618046905595	0.034009158072814474	0.03204438593537303	0.03396551888935662	0.0256210134608743	0.03687916918262231	0.04173906208734762	0.0301860817280279	0.03317084443478518	0.03607298840841357	0.029983521103637965	0.03514464650308469	0.03801194559643377	0.03318488920661996	0.028937604587007035	0.03807221407125626	0.03278054193380769	0.02763236074670038	0.032149776009216154	0.03363056278004145	0.030460855611066418	0.033231179850616084	0.03331356033027229	0.03247300482113927	0.036530425089422704	0.03450171495528099	0.03450171495528099	0.03450171495528099	0.03450171495528099	0.03450171495528099	0.03450171495528099	0.03450171495528099	0.03450171495528099	0.03450171495528099	0.03450171495528099	0.03450171495528099	0.03450171495528099	0.03450171495528099	0.03450171495528099	0.03450171495528099	0.03450171495528099	0.03450171495528099	0.03450171495528099	0.03450171495528099	0.03450171495528099	0.03450171495528099	0.03450171495528099	0.03450171495528099
0.04928895263293008	0.05362968361339527	0.0460509567340471	0.0661414700092335	0.05448632601071389	0.06221588839180598	0.05553340890589575	0.049605590236687626	0.05655388094919292	0.06513743888478811	0.059698910199890584	0.05555081267119692	0.03942156897022399	0.05648779620549314	0.04394304666683897	0.06049267777861757	0.04870557538442272	0.05536337679704038	0.04829047485395649	0.048174348968520804	0.054258505154045365	0.05568713204413297	0.058224126009173906	0.048704706721183884	0.06414393095998576	0.04950129573900988	0.05807746606886595	0.05523723210314423	0.05572723359276219	0.05758172989027881	0.054381894304553334	0.0421055162841565	0.052600237531472326	0.0588185988856434	0.05570941820855786	0.05570941820855786	0.05570941820855786	0.05570941820855786	0.05570941820855786	0.05570941820855786	0.05570941820855786	0.05570941820855786	0.05570941820855786	0.05570941820855786	0.05570941820855786	0.05570941820855786	0.05570941820855786	0.05570941820855786	0.05570941820855786	0.05570941820855786
0.07718144012911878	0.060579075199490136	0.09710337161668428	0.06613318946331859	0.10176994277373966	0.07007632838468517	0.08666103655089621	0.08609301908051627	0.0648771529542797	0.08431571697110656	0.09863173629701913	0.11230544369786243	0.07925996131132926	0.08593680502758352	0.07093724204253479	0.08079671153430552	0.0866519795692194	0.07460814112488406	0.05708123494818706	0.09565403719896419	0.07778737454866075	0.09340260365039306	0.09650222016028849	0.07578677901583795	0.08387548222214923	0.0705848631903333	0.07613319108829086	0.07981805262288916	0.10012462651301814	0.07328637927895743	0.0868329066858235	0.07059758386523377	0.06812863335752131	0.06936310861137754	0.06936310861137754	0.06936310861137754	0.06936310861137754	0.06936310861137754	0.06936310861137754	0.06936310861137754	0.06936310861137754	0.06936310861137754	0.06936310861137754	0.06936310861137754	0.06936310861137754	0.06936310861137754	0.06936310861137754	0.06936310861137754	0.06936310861137754	0.06936310861137754
0.07040613289016226	0.06399484424770262	0.05758054958308905	0.057978514477080134	0.05275557385347392	0.06217455000598853	0.059949339745967105	0.055703743114534715	0.048363505612378246	0.05975372022689359	0.0554563077671746	0.05335711623325913	0.054744826458956126	0.05869574996267384	0.05957484740812978	0.046080396589099265	0.07062076714087961	0.056194850369999876	0.06235779738152573	0.049616626623307764	0.07213697933317224	0.06877041372092883	0.050959584731239106	0.052732317425947285	0.05999998257675332	0.0651097802748255	0.0629553853417595	0.08143918064084113	0.056784615148699966	0.07638029613346077	0.05856364565748402	0.0674719708954724	0.0674719708954724	0.0674719708954724	0.0674719708954724	0.0674719708954724	0.0674719708954724	0.0674719708954724	0.0674719708954724	0.0674719708954724	0.0674719708954724	0.0674719708954724	0.0674719708954724	0.0674719708954724	0.0674719708954724	0.0674719708954724	0.0674719708954724	0.0674719708954724	0.0674719708954724	0.0674719708954724
0.04125924321391478	0.03103231967070848	0.02897204782108431	0.038956297587621334	0.03215447788588215	0.03202400069618706	0.04280498794340943	0.040995642583448344	0.0390921733769231	0.038025499374377526	0.03925841926995767	0.03212160217672225	0.030358385164561283	0.041643076207965084	0.035744434546533574	0.03866013430498829	0.04264429439266968	0.04614744773211104	0.03150909388701576	0.03925737185464534	0.044236829474950175	0.038245071642862304	0.03339121947778225	0.038133619078900255	0.039880664782770844	0.044048250661474074	0.04841061108614119	0.044531716828439115	0.0443272042938938	0.04835502555397149	0.04449027672794912	0.04642265114096031	0.04642265114096031	0.04642265114096031	0.04642265114096031	0.04642265114096031	0.04642265114096031	0.04642265114096031	0.04642265114096031	0.04642265114096031	0.04642265114096031	0.04642265114096031	0.04642265114096031	0.04642265114096031	0.04642265114096031	0.04642265114096031	0.04642265114096031	0.04642265114096031	0.04642265114096031	0.04642265114096031
0.055277280666327505	0.05850497458342269	0.06553829767676925	0.05423408291259826	0.06341853455123653	0.07103450136136319	0.07347876643744418	0.07849608917601329	0.06559960467238882	0.063949183153954	0.07534590633173058	0.05710123908421529	0.08014039404057235	0.06974601144154378	0.07093872370820782	0.06426883911261459	0.07893451461093315	0.0583760404365347	0.08163942424010229	0.06928946392090846	0.07265748884554087	0.05345841427119878	0.05319388484026996	0.06216260422151334	0.06173247874042356	0.07029782879347686	0.05980024409914303	0.06412784970024546	0.07219374670989347	0.06147563131653969	0.06658668396087936	0.06403115763870953	0.06403115763870953	0.06403115763870953	0.06403115763870953	0.06403115763870953	0.06403115763870953	0.06403115763870953	0.06403115763870953	0.06403115763870953	0.06403115763870953	0.06403115763870953	0.06403115763870953	0.06403115763870953	0.06403115763870953	0.06403115763870953	0.06403115763870953	0.06403115763870953	0.06403115763870953	0.06403115763870953
0.04631585672275442	0.06798791958385807	0.05093218509509825	0.06302486576919532	0.05487439711927233	0.06195196858465414	0.06754138127417322	0.060646393518707965	0.056764333322697584	0.06038345954261275	0.059844792080275	0.07658788400044285	0.0799066136243012	0.05409355598215182	0.06501694291311283	0.06297199890449563	0.0674671270248013	0.05926847491526815	0.07081877465076071	0.06695007794286426	0.07470108495246848	0.08311108193657338	0.07025466641517104	0.0636127252985356	0.0814079698243636	0.07771719717784	0.07050039484696986	0.061983138280047895	0.06325020952340646	0.07194941371817906	0.06121644476822656	0.05686208712011924	0.0590392659441729	0.0590392659441729	0.0590392659441729	0.0590392659441729	0.0590392659441729	0.0590392659441729	0.0590392659441729	0.0590392659441729	0.0590392659441729	0.0590392659441729	0.0590392659441729	0.0590392659441729	0.0590392659441729	0.0590392659441729	0.0590392659441729	0.0590392659441729	0.0590392659441729	0.0590392659441729
0.059368029034362724	0.05406631046872051	0.04493479417283555	0.05945358921093409	0.06516011868395855	0.05542803589863645	0.05763639281924023	0.05092831999350075	0.05774092810248241	0.06426454121604058	0.07509465163388507	0.06526618219862369	0.054554954395736814	0.06917812560805188	0.06710415588391029	0.08063953980894123	0.05510575990180486	0.060189830016101065	0.0580052872333601	0.0583202464861468	0.06777654297418442	0.06367846500060396	0.06787457394834229	0.0648367931154955	0.061458343152088084	0.07044148686707552	0.07466752777547857	0.0660491951558919	0.05377150982162568	0.06101932024272546	0.05739541503217557	0.05739541503217557	0.05739541503217557	0.05739541503217557	0.05739541503217557	0.05739541503217557	0.05739541503217557	0.05739541503217557	0.05739541503217557	0.05739541503217557	0.05739541503217557	0.05739541503217557	0.05739541503217557	0.05739541503217557	0.05739541503217557	0.05739541503217557	0.05739541503217557	0.05739541503217557	0.05739541503217557	0.05739541503217557
0.0554774007586893	0.047135745785837416	0.04090134458103278	0.05686432558180293	0.04633488462638012	0.045206668266074806	0.05075403029823032	0.05122793204864478	0.05400418970035843	0.044655882373437886	0.04340044402784237	0.04531405520566281	0.04166091206030346	0.04102870638645289	0.04090644985870779	0.042659702567959736	0.041960859121871225	0.03324007692968684	0.046583564390300564	0.04077890712119827	0.03805534387348494	0.046976323317388644	0.03818480055860036	0.0425805619379945	0.0425805619379945	0.0425805619379945	0.0425805619379945	0.0425805619379945	0.0425805619379945	0.0425805619379945	0.0425805619379945	0.0425805619379945	0.0425805619379945	0.0425805619379945	0.0425805619379945	0.0425805619379945	0.0425805619379945	0.0425805619379945	0.0425805619379945	0.0425805619379945	0.0425805619379945	0.0425805619379945	0.0425805619379945	0.0425805619379945	0.0425805619379945	0.0425805619379945	0.0425805619379945	0.0425805619379945	0.0425805619379945	0.0425805619379945
0.058804587112249875	0.04585690631456684	0.048165433508829014	0.04816719107402965	0.041532409942973934	0.0436418643773119	0.044588544540707625	0.039685898019246664	0.045573617068604834	0.03494168386728549	0.044029126678460435	0.04737144614990542	0.04402849748543307	0.04171374579102767	0.051383940148052684	0.05219256325850223	0.0458083977597201	0.038511979741357893	0.043413771463895606	0.04944020573262531	0.043763394106568806	0.04054062456109067	0.04821774647618319	0.04437918551863693	0.04437918551863693	0.04437918551863693	0.04437918551863693	0.04437918551863693	0.04437918551863693	0.04437918551863693	0.04437918551863693	0.04437918551863693	0.04437918551863693	0.04437918551863693	0.04437918551863693	0.04437918551863693	0.04437918551863693	0.04437918551863693	0.04437918551863693	0.04437918551863693	0.04437918551863693	0.04437918551863693	0.04437918551863693	0.04437918551863693	0.04437918551863693	0.04437918551863693	0.04437918551863693	0.04437918551863693	0.04437918551863693	0.04437918551863693
0.10751408712821044	0.09560748506153707	0.08969165705971884	0.08804797288027844	0.08087383088671055	0.09458578298932227	0.08365355221370292	0.09097969889032069	0.0925773022752583	0.08868896117696097	0.09423827612845566	0.08711763957183949	0.08490647862015624	0.09875270273652452	0.10013682831510096	0.0790469905436931	0.09529300062256503	0.11155766170602752	0.11197003174058516	0.12042034568594907	0.09276203569049886	0.09528689270167408	0.09915368963463109	0.097490830070589	0.11980029769145858	0.10580766889047807	0.09814260771145414	0.10443484426237712	0.12637856337496164	0.10548927108414675	0.1159339172295542	0.1159339172295542	0.1159339172295542	0.1159339172295542	0.1159339172295542	0.1159339172295542	0.1159339172295542	0.1159339172295542	0.1159339172295542	0.1159339172295542	0.1159339172295542	0.1159339172295542	0.1159339172295542	0.1159339172295542	0.1159339172295542	0.1159339172295542	0.1159339172295542	0.1159339172295542	0.1159339172295542	0.1159339172295542
0.053538327373784715	0.0528739953372784	0.049874325246818195	0.05882348600583392	0.06318277576015334	0.058523173581629444	0.057817443944184	0.05957528900160161	0.057786300247669564	0.05392483853959381	0.0643484725194084	0.0632427856805591	0.052147087526516235	0.05797713244243586	0.07558516148487808	0.06635184704314898	0.05730891909134878	0.06507987753390343	0.06786230715599216	0.06128899107735628	0.058348243228497645	0.0658107193070541	0.058873353413762486	0.05934037717977314	0.053759473768101265	0.057889138564637996	0.049867181681296675	0.054194920109471106	0.061279535812203086	0.05589881310999013	0.06941165972235294	0.06554521394232536	0.06747843683233914	0.06747843683233914	0.06747843683233914	0.06747843683233914	0.06747843683233914	0.06747843683233914	0.06747843683233914	0.06747843683233914	0.06747843683233914	0.06747843683233914	0.06747843683233914	0.06747843683233914	0.06747843683233914	0.06747843683233914	0.06747843683233914	0.06747843683233914	0.06747843683233914	0.06747843683233914
0.05809937553957829	0.0546693586245339	0.05532092145733694	0.06728664237309706	0.058624198277155336	0.06079805669837973	0.047993897558416695	0.06225117994779822	0.07239985137029366	0.06354610664527584	0.059661629349860204	0.06162741435067391	0.07185777825569443	0.051163823524937146	0.08421114915353711	0.05630377360402666	0.06275400553840987	0.06920560376855271	0.07218435633815753	0.08105368631052626	0.07687924047453722	0.06800860036174011	0.07759151372154148	0.07423869328408197	0.06602576630094997	0.08161469137820976	0.06978077242770173	0.05898068576220591	0.07872076914691097	0.050709485951630474	0.06559950169086907	0.06616532352442774	0.09330044948275813	0.07403945883378144	0.07027182018798346	0.07215563951088245	0.07215563951088245	0.07215563951088245	0.07215563951088245	0.07215563951088245	0.07215563951088245	0.07215563951088245	0.07215563951088245	0.07215563951088245	0.07215563951088245	0.07215563951088245	0.07215563951088245	0.07215563951088245	0.07215563951088245	0.07215563951088245
0.059500071443842575	0.043378862100054226	0.042840681619325575	0.04738656651032271	0.044249466523975545	0.06519349029665705	0.056166367033833514	0.05930286441054278	0.05145657150884195	0.04662003781913645	0.06521656558764266	0.0636653189578859	0.049915908282247345	0.05701213118361889	0.06661201245452404	0.050960212258676536	0.06183970140316065	0.06688174754401416	0.06413608318321204	0.0679635883585134	0.07063331424489519	0.06673361165665335	0.0656880264668584	0.06111237287636447	0.07794282964005654	0.06352232670308953	0.05659678573994645	0.0503791424424327	0.05348796409118957	0.05348796409118957	0.05348796409118957	0.05348796409118957	0.05348796409118957	0.05348796409118957	0.05348796409118957	0.05348796409118957	0.05348796409118957	0.05348796409118957	0.05348796409118957	0.05348796409118957	0.05348796409118957	0.05348796409118957	0.05348796409118957	0.05348796409118957	0.05348796409118957	0.05348796409118957	0.05348796409118957	0.05348796409118957	0.05348796409118957	0.05348796409118957
0.06292578518396486	0.08139032541667617	0.07945384757783877	0.10131734219938214	0.08485047730930446	0.09860178743864043	0.08855854245903307	0.09782963584151563	0.09526782939052587	0.08833129020230958	0.08715261496662494	0.08341973467381343	0.10022017938006039	0.10777616788612014	0.10404376200833058	0.10367691811816547	0.09759256751662394	0.10266883199085715	0.10868158790857935	0.09411706357505659	0.1001872302257499	0.07636442014456546	0.09639832538692793	0.09635213404939784	0.12020853162537341	0.09719658135085621	0.10118137826946678	0.10905343423336979	0.08825555728818157	0.09865449576077567	0.09865449576077567	0.09865449576077567	0.09865449576077567	0.09865449576077567	0.09865449576077567	0.09865449576077567	0.09865449576077567	0.09865449576077567	0.09865449576077567	0.09865449576077567	0.09865449576077567	0.09865449576077567	0.09865449576077567	0.09865449576077567	0.09865449576077567	0.09865449576077567	0.09865449576077567	0.09865449576077567	0.09865449576077567	0.09865449576077567
0.048580893757136694	0.0438352659307666	0.05383394892541642	0.04605135474013165	0.054909772639501364	0.04203924311357064	0.0411719502855928	0.055721381607787376	0.03969260126443109	0.04388971376581977	0.0455167092955862	0.037812917231961146	0.0439129414677512	0.04756833474461782	0.04382832393373676	0.042011752382185054	0.04967873431329306	0.0539924968662194	0.05173080062611424	0.04523793611271848	0.050181906705496014	0.04652179737878936	0.046643111522959475	0.047292407338902026	0.05034087015988465	0.03969557766819519	0.04501822391403992	0.04501822391403992	0.04501822391403992	0.04501822391403992	0.04501822391403992	0.04501822391403992	0.04501822391403992	0.04501822391403992	0.04501822391403992	0.04501822391403992	0.04501822391403992	0.04501822391403992	0.04501822391403992	0.04501822391403992	0.04501822391403992	0.04501822391403992	0.04501822391403992	0.04501822391403992	0.04501822391403992	0.04501822391403992	0.04501822391403992	0.04501822391403992	0.04501822391403992	0.04501822391403992
0.05849362895598991	0.04859288596212009	0.05543931658916065	0.0620826648604664	0.041598643572253166	0.04151827608065768	0.04921789200714737	0.05331600010125599	0.05883041900767794	0.04790680742570408	0.054632449543872016	0.04009956869860109	0.051287437214301713	0.04716808833455127	0.038910129929091805	0.05259744372326701	0.05726233427186064	0.044541121534975185	0.036637348164324686	0.05105764610951114	0.038706036658298665	0.04570929191815877	0.04220766428822871	0.04220766428822871	0.04220766428822871	0.04220766428822871	0.04220766428822871	0.04220766428822871	0.04220766428822871	0.04220766428822871	0.04220766428822871	0.04220766428822871	0.04220766428822871	0.04220766428822871	0.04220766428822871	0.04220766428822871	0.04220766428822871	0.04220766428822871	0.04220766428822871	0.04220766428822871	0.04220766428822871	0.04220766428822871	0.04220766428822871	0.04220766428822871	0.04220766428822871	0.04220766428822871	0.04220766428822871	0.04220766428822871	0.04220766428822871	0.04220766428822871
0.05096127932276168	0.032093401109053246	0.0390250515696897	0.04490826981631895	0.03990908180689225	0.050835307049272666	0.040836328304404104	0.04809765428796752	0.04812600154867714	0.0454970729025196	0.046497667950279556	0.04331938602970215	0.047422883653703465	0.052884998925872305	0.045770253988063565	0.042101900143478296	0.03919495469404684	0.04386168821152542	0.053771497462270806	0.0413833160867198	0.04884650560428538	0.04498101985114049	0.046679033432771314	0.049245061856730984	0.05059799561342708	0.04957963046455411	0.043759640896193976	0.04666963568037404	0.04666963568037404	0.04666963568037404	0.04666963568037404	0.04666963568037404	0.04666963568037404	0.04666963568037404	0.04666963568037404	0.04666963568037404	0.04666963568037404	0.04666963568037404	0.04666963568037404	0.04666963568037404	0.04666963568037404	0.04666963568037404	0.04666963568037404	0.04666963568037404	0.04666963568037404	0.04666963568037404	0.04666963568037404	0.04666963568037404	0.04666963568037404	0.04666963568037404
0.10344074016710683	0.0806969574406229	0.07528487476589663	0.08782462013940086	0.07055332509258329	0.0626880916299352	0.0740565044098276	0.07542536455487424	0.07256838711761193	0.05813670576119569	0.08166074665049934	0.07955112539237269	0.08533146292089751	0.06924167514677174	0.07598835177560816	0.07834473251230145	0.08434512146088383	0.0739087592489749	0.0729644585641556	0.07365963526441768	0.06633211953882356	0.08833050017751808	0.06550099166569773	0.07201735416338047	0.08563655442596195	0.09645481541689054	0.06157587038127827	0.07661162604398938	0.060736167180977456	0.06867389661248342	0.06867389661248342	0.06867389661248342	0.06867389661248342	0.06867389661248342	0.06867389661248342	0.06867389661248342	0.06867389661248342	0.06867389661248342	0.06867389661248342	0.06867389661248342	0.06867389661248342	0.06867389661248342	0.06867389661248342	0.06867389661248342	0.06867389661248342	0.06867389661248342	0.06867389661248342	0.06867389661248342	0.06867389661248342	0.06867389661248342
0.09305161360077205	0.05837597203812912	0.06555953387957057	0.08270281697228576	0.05896920149323143	0.05591955183932705	0.05640864065733643	0.06989464059993471	0.06897173716076546	0.07145855864714395	0.05528516207276456	0.0623975725811086	0.05898042419478228	0.053393711868856206	0.07207325112533763	0.0715382318971397	0.06224777729861367	0.06063055487860042	0.06635856607837039	0.07802405159883409	0.07521200568697904	0.07228087046612854	0.06957812817189621	0.07198660042882456	0.07071133150512082	0.05861888600719407	0.0664079724161514	0.08276650170447482	0.07857494678983931	0.08436026757078158	0.07592596081036061	0.07265336585641875	0.07281878712571953	0.0926988516577719	0.07631855072592568	0.08034524473203267	0.07823882605179448	0.09218396050949046	0.08521139328064246	0.08521139328064246	0.08521139328064246	0.08521139328064246	0.08521139328064246	0.08521139328064246	0.08521139328064246	0.08521139328064246	0.08521139328064246	0.08521139328064246	0.08521139328064246	0.08521139328064246
0.03957636153740777	0.0378153580189458	0.033541822321773426	0.06065811022862606	0.04609132788494984	0.04810950918462157	0.045998980075149964	0.0514135805022365	0.06955264209850195	0.05932374380450916	0.061287503124269026	0.05456703484445876	0.08662856054370717	0.0939573086690659	0.07693946990849307	0.07777091764727478	0.10154704933267006	0.0984398505245699	0.1064771161056684	0.09544793083626012	0.09298664087672452	0.10651740575620851	0.0945010547633096	0.13587848228410754	0.11954601562690377	0.11486175382345268	0.10515683610486873	0.12949827640374323	0.147515378242557	0.10492420611685076	0.10707624291527112	0.12895517587940364	0.12088197715891578	0.11948328994256781	0.11802029047030495	0.08359687190164344	0.12218264521817437	0.13984501436946004	0.10700407317107546	0.11224586490699143	0.10854759730672453	0.20921947481492909	0.1588835360608268	0.1588835360608268	0.1588835360608268	0.1588835360608268	0.1588835360608268	0.1588835360608268	0.1588835360608268	0.1588835360608268
0.0631485762663484	0.04361638036639254	0.04069097328572876	0.05076019762436631	0.05053994714220473	0.045629381960213954	0.05285351870098995	0.04395794913804018	0.06443651754295925	0.04059222507799686	0.03390850838868357	0.05365750286918568	0.0456221251768334	0.04643454425730758	0.048292538360217775	0.04656261037715384	0.04128394539533634	0.0404980871122995	0.04071789127513125	0.04600306040502497	0.04021384305612239	0.04185266745872135	0.04761865117504646	0.03756507049610794	0.05213169546341323	0.03901874395770792	0.038541061599494525	0.041077415780529626	0.03980923869001208	0.03980923869001208	0.03980923869001208	0.03980923869001208	0.03980923869001208	0.03980923869001208	0.03980923869001208	0.03980923869001208	0.03980923869001208	0.03980923869001208	0.03980923869001208	0.03980923869001208	0.03980923869001208	0.03980923869001208	0.03980923869001208	0.03980923869001208	0.03980923869001208	0.03980923869001208	0.03980923869001208	0.03980923869001208	0.03980923869001208	0.03980923869001208
0.0603808214695251	0.04985406673874967	0.0672199534714338	0.06776852248202014	0.045848340726965024	0.06158120087822591	0.06641027205312582	0.06577396076142455	0.06153843241290826	0.06590514369596527	0.06013668263073773	0.05717162508299435	0.06361433959092949	0.05492129157882135	0.05509133765996696	0.048911042529411065	0.06635754719612749	0.056970235008071766	0.05449569202054964	0.055296803462506906	0.053745850781243484	0.06651481933772783	0.06793643858652745	0.07047233068994783	0.05501233546226729	0.06274233307610758	0.06274233307610758	0.06274233307610758	0.06274233307610758	0.06274233307610758	0.06274233307610758	0.06274233307610758	0.06274233307610758	0.06274233307610758	0.06274233307610758	0.06274233307610758	0.06274233307610758	0.06274233307610758	0.06274233307610758	0.06274233307610758	0.06274233307610758	0.06274233307610758	0.06274233307610758	0.06274233307610758	0.06274233307610758	0.06274233307610758	0.06274233307610758	0.06274233307610758	0.06274233307610758	0.06274233307610758
0.038218751153524314	0.037751192591538967	0.03936171172823599	0.04078697280760801	0.03243394106487593	0.030421046630255036	0.03057068669056652	0.034995656576762985	0.0338764956485896	0.031132388878644057	0.03354383688484809	0.03991372004977129	0.03875206670972151	0.040723656397073364	0.038491735019918115	0.03203461161572995	0.02863277580176857	0.03860356002197277	0.03327632407102477	0.03509373384826897	0.03040233190885742	0.0327480328785632	0.0327480328785632	0.0327480328785632	0.0327480328785632	0.0327480328785632	0.0327480328785632	0.0327480328785632	0.0327480328785632	0.0327480328785632	0.0327480328785632	0.0327480328785632	0.0327480328785632	0.0327480328785632	0.0327480328785632	0.0327480328785632	0.0327480328785632	0.0327480328785632	0.0327480328785632	0.0327480328785632	0.0327480328785632	0.0327480328785632	0.0327480328785632	0.0327480328785632	0.0327480328785632	0.0327480328785632	0.0327480328785632	0.0327480328785632	0.0327480328785632	0.0327480328785632
0.07156950290165005	0.04761176772772851	0.053153184514130064	0.06211928752019575	0.07541800520925232	0.050728285848209535	0.0723957542272954	0.0703016910200096	0.06502194447486828	0.06255527687135484	0.0685064566870315	0.06381481473290147	0.05647788259338432	0.06381583045388875	0.06010062093453325	0.0751230979229295	0.057968677480055374	0.058058154918974876	0.062123764986138516	0.056269135475967264	0.058831048967178966	0.057912483703513054	0.05935576007452428	0.05863412188901866	0.05863412188901866	0.05863412188901866	0.05863412188901866	0.05863412188901866	0.05863412188901866	0.05863412188901866	0.05863412188901866	0.05863412188901866	0.05863412188901866	0.05863412188901866	0.05863412188901866	0.05863412188901866	0.05863412188901866	0.05863412188901866	0.05863412188901866	0.05863412188901866	0.05863412188901866	0.05863412188901866	0.05863412188901866	0.05863412188901866	0.05863412188901866	0.05863412188901866	0.05863412188901866	0.05863412188901866	0.05863412188901866	0.05863412188901866
0.057349892895238126	0.03994636717282165	0.04877548577051317	0.03917578343315788	0.034560857306340655	0.03559272891395238	0.042261708141239966	0.0398090215890219	0.03859181577668664	0.04411978854390552	0.045192297696560385	0.04197294382103783	0.03939241493757612	0.03216212881098566	0.050527910274082245	0.04825502039598075	0.04461197903559267	0.03772395726800158	0.05184667117112635	0.03893831093523615	0.04652072810916971	0.04272951952220293	0.04272951952220293	0.04272951952220293	0.04272951952220293	0.04272951952220293	0.04272951952220293	0.04272951952220293	0.04272951952220293	0.04272951952220293	0.04272951952220293	0.04272951952220293	0.04272951952220293	0.04272951952220293	0.04272951952220293	0.04272951952220293	0.04272951952220293	0.04272951952220293	0.04272951952220293	0.04272951952220293	0.04272951952220293	0.04272951952220293	0.04272951952220293	0.04272951952220293	0.04272951952220293	0.04272951952220293	0.04272951952220293	0.04272951952220293	0.04272951952220293	0.04272951952220293
0.0660630114115041	0.0646097035484727	0.05684434804124476	0.05273124056415152	0.06951601918774332	0.05972137926495417	0.0633103342397671	0.051668688794734914	0.05331722862074438	0.06544503554606478	0.057841667530925484	0.06832198034270696	0.0614568586984871	0.06901753858837152	0.07065123203289508	0.051125830433669896	0.05945564010119919	0.07794949226066326	0.08735401918412844	0.058299191954865916	0.07042329217352368	0.04832222674500658	0.05747964014030083	0.05895805169601292	0.06493399941180061	0.06194602555390676	0.06194602555390676	0.06194602555390676	0.06194602555390676	0.06194602555390676	0.06194602555390676	0.06194602555390676	0.06194602555390676	0.06194602555390676	0.06194602555390676	0.06194602555390676	0.06194602555390676	0.06194602555390676	0.06194602555390676	0.06194602555390676	0.06194602555390676	0.06194602555390676	0.06194602555390676	0.06194602555390676	0.06194602555390676	0.06194602555390676	0.06194602555390676	0.06194602555390676	0.06194602555390676	0.06194602555390676
0.07512334721754704	0.06999644764932642	0.06245309845307525	0.07071590392823858	0.06719976912321465	0.058845315468915464	0.055123882759024606	0.06175230760117379	0.05587167838055855	0.06916885707299658	0.06157543399498313	0.06867246444537414	0.059168444736933286	0.058360895684504796	0.061000892011131055	0.06146953947659953	0.05437884791226353	0.06241416579637705	0.05793383404438387	0.05273164076293077	0.05533273740365732	0.05533273740365732	0.05533273740365732	0.05533273740365732	0.05533273740365732	0.05533273740365732	0.05533273740365732	0.05533273740365732	0.05533273740365732	0.05533273740365732	0.05533273740365732	0.05533273740365732	0.05533273740365732	0.05533273740365732	0.05533273740365732	0.05533273740365732	0.05533273740365732	0.05533273740365732	0.05533273740365732	0.05533273740365732	0.05533273740365732	0.05533273740365732	0.05533273740365732	0.05533273740365732	0.05533273740365732	0.05533273740365732	0.05533273740365732	0.05533273740365732	0.05533273740365732	0.05533273740365732
0.03743966468286868	0.035203571132247986	0.03540784838230294	0.03933920203729626	0.04181261471173757	0.03509734875557722	0.0426069300409473	0.04241435449076118	0.03737948264488386	0.037958287526732665	0.03701799837139115	0.035828918966104926	0.03521960759259072	0.04201536505050661	0.037368218620115155	0.0445423504478297	0.03920316821599211	0.03461410725429876	0.04400195027944263	0.033364238654519145	0.036035159342541825	0.03386818829791528	0.034951673820228554	0.034951673820228554	0.034951673820228554	0.034951673820228554	0.034951673820228554	0.034951673820228554	0.034951673820228554	0.034951673820228554	0.034951673820228554	0.034951673820228554	0.034951673820228554	0.034951673820228554	0.034951673820228554	0.034951673820228554	0.034951673820228554	0.034951673820228554	0.034951673820228554	0.034951673820228554	0.034951673820228554	0.034951673820228554	0.034951673820228554	0.034951673820228554	0.034951673820228554	0.034951673820228554	0.034951673820228554	0.034951673820228554	0.034951673820228554	0.034951673820228554
0.0457788508134235	0.04766941469719892	0.051513121094719755	0.05124680157583525	0.04263696298024043	0.039771613736599556	0.04213797824666368	0.04073323249338236	0.04654847364205278	0.04967497915695346	0.05073397723882593	0.04853965396945193	0.042571151818662736	0.039205660237047	0.04607206626832654	0.053673362426381564	0.0462965975872208	0.051971681725611354	0.03902638102748161	0.04784682222391695	0.04343660162569928	0.04343660162569928	0.04343660162569928	0.04343660162569928	0.04343660162569928	0.04343660162569928	0.04343660162569928	0.04343660162569928	0.04343660162569928	0.04343660162569928	0.04343660162569928	0.04343660162569928	0.04343660162569928	0.04343660162569928	0.04343660162569928	0.04343660162569928	0.04343660162569928	0.04343660162569928	0.04343660162569928	0.04343660162569928	0.04343660162569928	0.04343660162569928	0.04343660162569928	0.04343660162569928	0.04343660162569928	0.04343660162569928	0.04343660162569928	0.04343660162569928	0.04343660162569928	0.04343660162569928
0.10172936428194124	0.053808554615767445	0.07139249660994214	0.07486484179665617	0.08607665636186924	0.07472023831376305	0.09115265837761165	0.09483585822865603	0.08658571269302794	0.08379679141358722	0.08024547381998882	0.09622799672620641	0.08525428945252077	0.10248530834720207	0.08952864437930425	0.09537566536363472	0.0843882953091447	0.08071201925222504	0.08561155566376213	0.08078673410683677	0.07919584828434453	0.09331835618380842	0.09038794131356523	0.07013095747423849	0.07706948561033737	0.10459258410796407	0.06086107074006716	0.0965541207929452	0.08674827282102697	0.10203468461331043	0.09411267038576154	0.10062101153254696	0.09435847636053389	0.09167319382432153	0.08836731893807848	0.0900202563812	0.0900202563812	0.0900202563812	0.0900202563812	0.0900202563812	0.0900202563812	0.0900202563812	0.0900202563812	0.0900202563812	0.0900202563812	0.0900202563812	0.0900202563812	0.0900202563812	0.0900202563812	0.0900202563812
0.04887129726507937	0.05552495111604107	0.04481186657595802	0.04567274124798067	0.049737934690747145	0.057941399254109356	0.05657115637263342	0.04153465234097204	0.046912861959497225	0.05205820009522106	0.044292466746872226	0.04427921036814516	0.049376915831960876	0.04567250122093471	0.046600532018723974	0.04973439933653831	0.04816746567763114	0.04816746567763114	0.04816746567763114	0.04816746567763114	0.04816746567763114	0.04816746567763114	0.04816746567763114	0.04816746567763114	0.04816746567763114	0.04816746567763114	0.04816746567763114	0.04816746567763114	0.04816746567763114	0.04816746567763114	0.04816746567763114	0.04816746567763114	0.04816746567763114	0.04816746567763114	0.04816746567763114	0.04816746567763114	0.04816746567763114	0.04816746567763114	0.04816746567763114	0.04816746567763114	0.04816746567763114	0.04816746567763114	0.04816746567763114	0.04816746567763114	0.04816746567763114	0.04816746567763114	0.04816746567763114	0.04816746567763114	0.04816746567763114	0.04816746567763114
0.05210256500640857	0.04359179898291459	0.050872924513360944	0.046862177390933304	0.04717039127140331	0.0497261101891573	0.03587835748812992	0.03673309864213324	0.051389135068791815	0.04062260538810752	0.04613593960203661	0.039373281948647636	0.04072117164006372	0.04946259885163808	0.049551051436811	0.03834090574917853	0.046313942823678185	0.04094355863622349	0.048654834230868194	0.05192486982462569	0.04071433200615091	0.03699384699435115	0.03942255837010476	0.04956592650401822	0.044494242437061494	0.044494242437061494	0.044494242437061494	0.044494242437061494	0.044494242437061494	0.044494242437061494	0.044494242437061494	0.044494242437061494	0.044494242437061494	0.044494242437061494	0.044494242437061494	0.044494242437061494	0.044494242437061494	0.044494242437061494	0.044494242437061494	0.044494242437061494	0.044494242437061494	0.044494242437061494	0.044494242437061494	0.044494242437061494	0.044494242437061494	0.044494242437061494	0.044494242437061494	0.044494242437061494	0.044494242437061494	0.044494242437061494
0.09544027265488422	0.07764295380922717	0.08061858142561039	0.08446807793732429	0.07748381551274926	0.07801964771236924	0.09598292878164134	0.08754829146911121	0.09063910259147324	0.07440202101953147	0.07264755311995041	0.09109005619430845	0.0717357633119427	0.08085908420367194	0.08579951032673208	0.07773583173829028	0.08288078425144854	0.08234435577319187	0.0826125700123202	0.0826125700123202	0.0826125700123202	0.0826125700123202	0.0826125700123202	0.0826125700123202	0.0826125700123202	0.0826125700123202	0.0826125700123202	0.0826125700123202	0.0826125700123202	0.0826125700123202	0.0826125700123202	0.0826125700123202	0.0826125700123202	0.0826125700123202	0.0826125700123202	0.0826125700123202	0.0826125700123202	0.0826125700123202	0.0826125700123202	0.0826125700123202	0.0826125700123202	0.0826125700123202	0.0826125700123202	0.0826125700123202	0.0826125700123202	0.0826125700123202	0.0826125700123202	0.0826125700123202	0.0826125700123202	0.0826125700123202
0.06025414791669276	0.05858387824893633	0.05698203453187684	0.049966122676305895	0.061407298190018327	0.04954906683916966	0.06321374441296106	0.05556399377390701	0.05721446275841988	0.056610045440464093	0.044942085003277024	0.046306916918455315	0.04653350932366449	0.05466344724609788	0.044012562202594724	0.05367230231616849	0.056826926885883554	0.0654422125095708	0.047815740807357766	0.05856688729470633	0.060078612329490404	0.05932274981209837	0.05932274981209837	0.05932274981209837	0.05932274981209837	0.05932274981209837	0.05932274981209837	0.05932274981209837	0.05932274981209837	0.05932274981209837	0.05932274981209837	0.05932274981209837	0.05932274981209837	0.05932274981209837	0.05932274981209837	0.05932274981209837	0.05932274981209837	0.05932274981209837	0.05932274981209837	0.05932274981209837	0.05932274981209837	0.05932274981209837	0.05932274981209837	0.05932274981209837	0.05932274981209837	0.05932274981209837	0.05932274981209837	0.05932274981209837	0.05932274981209837	0.05932274981209837
0.0800570822026408	0.06900524119112217	0.060878431854929776	0.05975466756540302	0.05387888408323919	0.05363979440397888	0.044887436516597	0.06341081132868491	0.05148681027824265	0.07247605538010878	0.06198143282917571	0.06198143282917571	0.06198143282917571	0.06198143282917571	0.06198143282917571	0.06198143282917571	0.06198143282917571	0.06198143282917571	0.06198143282917571	0.06198143282917571	0.06198143282917571	0.06198143282917571	0.06198143282917571	0.06198143282917571	0.06198143282917571	0.06198143282917571	0.06198143282917571	0.06198143282917571	0.06198143282917571	0.06198143282917571	0.06198143282917571	0.06198143282917571	0.06198143282917571	0.06198143282917571	0.06198143282917571	0.06198143282917571	0.06198143282917571	0.06198143282917571	0.06198143282917571	0.06198143282917571	0.06198143282917571	0.06198143282917571	0.06198143282917571	0.06198143282917571	0.06198143282917571	0.06198143282917571	0.06198143282917571	0.06198143282917571	0.06198143282917571	0.06198143282917571
0.06165711754622184	0.055985124242424904	0.060727078928982256	0.05648779576981572	0.04377372570834697	0.05908983004748134	0.058622582577093366	0.05052884858067628	0.05439318752823424	0.06630538862200386	0.05571101820295683	0.06172194853674424	0.05656483268064564	0.050020296242118914	0.06811979918072447	0.05048139004499191	0.06022721247853699	0.09102352826979858	0.07562537037416778	0.07562537037416778	0.07562537037416778	0.07562537037416778	0.07562537037416778	0.07562537037416778	0.07562537037416778	0.07562537037416778	0.07562537037416778	0.07562537037416778	0.07562537037416778	0.07562537037416778	0.07562537037416778	0.07562537037416778	0.07562537037416778	0.07562537037416778	0.07562537037416778	0.07562537037416778	0.07562537037416778	0.07562537037416778	0.07562537037416778	0.07562537037416778	0.07562537037416778	0.07562537037416778	0.07562537037416778	0.07562537037416778	0.07562537037416778	0.07562537037416778	0.07562537037416778	0.07562537037416778	0.07562537037416778	0.07562537037416778
0.10023638966260129	0.09194942806095129	0.09256356789920114	0.10908087126986492	0.10362549580808966	0.07842210193598048	0.09283777486141011	0.11490826734566105	0.08522306620860609	0.09187935001194876	0.1272665945757251	0.1545749375749981	0.09453059986934025	0.09033832517986733	0.1144974688741997	0.11048700322479407	0.10499097720566425	0.09334191406056169	0.098542373030977	0.09360995904535283	0.08667889522249154	0.11083712707966674	0.13220739067192938	0.1186939843064307	0.1372041701015885	0.12572865819515366	0.11931834512751259	0.10149175470388506	0.15977658075501283	0.09136995135618407	0.11358473553536781	0.10247734344577594	0.10247734344577594	0.10247734344577594	0.10247734344577594	0.10247734344577594	0.10247734344577594	0.10247734344577594	0.10247734344577594	0.10247734344577594	0.10247734344577594	0.10247734344577594	0.10247734344577594	0.10247734344577594	0.10247734344577594	0.10247734344577594	0.10247734344577594	0.10247734344577594	0.10247734344577594	0.10247734344577594
0.08971770394780657	0.07417197789585271	0.08291578066765788	0.06169510933416265	0.08081563203550139	0.07023496036792373	0.08977804428972665	0.09880112193574314	0.07216528174000124	0.06465227934548126	0.08483980013184364	0.06234355941430349	0.10042304389939324	0.07147526120767503	0.0810018015117197	0.07776470323381852	0.07347247405620538	0.07917217233163895	0.08912123203528094	0.07524841635292791	0.07526473947022272	0.08710012424853075	0.09311570764956681	0.07508799601599306	0.08410185183277993	0.08410185183277993	0.08410185183277993	0.08410185183277993	0.08410185183277993	0.08410185183277993	0.08410185183277993	0.08410185183277993	0.08410185183277993	0.08410185183277993	0.08410185183277993	0.08410185183277993	0.08410185183277993	0.08410185183277993	0.08410185183277993	0.08410185183277993	0.08410185183277993	0.08410185183277993	0.08410185183277993	0.08410185183277993	0.08410185183277993	0.08410185183277993	0.08410185183277993	0.08410185183277993	0.08410185183277993	0.08410185183277993
0.06404062352579055	0.04433435644286185	0.05349262685917212	0.04218080565470186	0.05412774068958793	0.04685329285700342	0.046598860357434914	0.04101559840030877	0.06020600672091146	0.0552571522393339	0.06105710383548917	0.05815712803741153	0.05815712803741153	0.05815712803741153	0.05815712803741153	0.05815712803741153	0.05815712803741153	0.05815712803741153	0.05815712803741153	0.05815712803741153	0.05815712803741153	0.05815712803741153	0.05815712803741153	0.05815712803741153	0.05815712803741153	0.05815712803741153	0.05815712803741153	0.05815712803741153	0.05815712803741153	0.05815712803741153	0.05815712803741153	0.05815712803741153	0.05815712803741153	0.05815712803741153	0.05815712803741153	0.05815712803741153	0.05815712803741153	0.05815712803741153	0.05815712803741153	0.05815712803741153	0.05815712803741153	0.05815712803741153	0.05815712803741153	0.05815712803741153	0.05815712803741153	0.05815712803741153	0.05815712803741153	0.05815712803741153	0.05815712803741153	0.05815712803741153
0.082619402233216	0.08408683321732253	0.07846029129763882	0.0708499513706141	0.07470449620026677	0.07949664978669238	0.09040826923378488	0.0826653379765981	0.0807685172080649	0.1018389798802236	0.09807089647647738	0.09436665066861182	0.09218768363228355	0.08769350326038061	0.0963175269345835	0.10220398066923665	0.08775054991423467	0.08669938743306049	0.0872249686736476	0.0872249686736476	0.0872249686736476	0.0872249686736476	0.0872249686736476	0.0872249686736476	0.0872249686736476	0.0872249686736476	0.0872249686736476	0.0872249686736476	0.0872249686736476	0.0872249686736476	0.0872249686736476	0.0872249686736476	0.0872249686736476	0.0872249686736476	0.0872249686736476	0.0872249686736476	0.0872249686736476	0.0872249686736476	0.0872249686736476	0.0872249686736476	0.0872249686736476	0.0872249686736476	0.0872249686736476	0.0872249686736476	0.0872249686736476	0.0872249686736476	0.0872249686736476	0.0872249686736476	0.0872249686736476	0.0872249686736476
0.06530830242535247	0.07850083691460623	0.10681075930745815	0.06689484509997135	0.08845405312893809	0.0917555921372106	0.0806613526711903	0.0958379058899175	0.08627358177174793	0.08530538593286786	0.11889115887997105	0.10492421813334388	0.09698699651750492	0.09991570006458234	0.1029918013857717	0.10145375072517702	0.10145375072517702	0.10145375072517702	0.10145375072517702	0.10145375072517702	0.10145375072517702	0.10145375072517702	0.10145375072517702	0.10145375072517702	0.10145375072517702	0.10145375072517702	0.10145375072517702	0.10145375072517702	0.10145375072517702	0.10145375072517702	0.10145375072517702	0.10145375072517702	0.10145375072517702	0.10145375072517702	0.10145375072517702	0.10145375072517702	0.10145375072517702	0.10145375072517702	0.10145375072517702	0.10145375072517702	0.10145375072517702	0.10145375072517702	0.10145375072517702	0.10145375072517702	0.10145375072517702	0.10145375072517702	0.10145375072517702	0.10145375072517702	0.10145375072517702	0.10145375072517702
0.09840309599112268	0.08954687647499385	0.07845218975857411	0.08954755043837022	0.0938062755242574	0.08333537879708232	0.0900564863372037	0.0899055766995256	0.07517447901453418	0.08952689824588042	0.11032014261512944	0.09876829674835129	0.10799353400648973	0.0861422990814803	0.08644931019558512	0.09033455082044392	0.11014524994278252	0.10312804322259791	0.09282218532086568	0.09462141800984845	0.10660624538372597	0.09915944399353756	0.10264716988728304	0.09637146201415298	0.0855247071589727	0.09583152284997201	0.10585429253202241	0.07434641771104404	0.09010035512153323	0.09010035512153323	0.09010035512153323	0.09010035512153323	0.09010035512153323	0.09010035512153323	0.09010035512153323	0.09010035512153323	0.09010035512153323	0.09010035512153323	0.09010035512153323	0.09010035512153323	0.09010035512153323	0.09010035512153323	0.09010035512153323	0.09010035512153323	0.09010035512153323	0.09010035512153323	0.09010035512153323	0.09010035512153323	0.09010035512153323	0.09010035512153323
0.053794106939137436	0.07038133479701159	0.054650999949745066	0.066381096201997	0.06451315126565865	0.05431955356693902	0.05229283824753431	0.05983943373787563	0.06734978832702722	0.07333838317762861	0.06853253421990622	0.047932371227969194	0.06031241019347054	0.056957009782968235	0.07871303480063643	0.06526944308497214	0.06074034907246127	0.07457130361790915	0.07486407697492996	0.07366392571952321	0.055922029895338926	0.06872978578331304	0.07783892721089485	0.07328435649710394	0.07328435649710394	0.07328435649710394	0.07328435649710394	0.07328435649710394	0.07328435649710394	0.07328435649710394	0.07328435649710394	0.07328435649710394	0.07328435649710394	0.07328435649710394	0.07328435649710394	0.07328435649710394	0.07328435649710394	0.07328435649710394	0.07328435649710394	0.07328435649710394	0.07328435649710394	0.07328435649710394	0.07328435649710394	0.07328435649710394	0.07328435649710394	0.07328435649710394	0.07328435649710394	0.07328435649710394	0.07328435649710394	0.07328435649710394
0.061452219998610426	0.08458003388218875	0.06590868817065094	0.06538752422990277	0.06275905366651834	0.07484002148112003	0.060333274711824314	0.08197991931566188	0.0639696826468387	0.07591093020344386	0.07219189503645997	0.06998424687993587	0.06956533004190761	0.07767942482989706	0.07427911933613215	0.0614199941134936	0.06177971440686053	0.06424451069994355	0.05873256147375135	0.07396636514231861	0.07034127533056282	0.07215382023644072	0.07215382023644072	0.07215382023644072	0.07215382023644072	0.07215382023644072	0.07215382023644072	0.07215382023644072	0.07215382023644072	0.07215382023644072	0.07215382023644072	0.07215382023644072	0.07215382023644072	0.07215382023644072	0.07215382023644072	0.07215382023644072	0.07215382023644072	0.07215382023644072	0.07215382023644072	0.07215382023644072	0.07215382023644072	0.07215382023644072	0.07215382023644072	0.07215382023644072	0.07215382023644072	0.07215382023644072	0.07215382023644072	0.07215382023644072	0.07215382023644072	0.07215382023644072
0.0892032004300945	0.0787477768577006	0.0891663293008167	0.06987140801218443	0.0794941026125322	0.05818490492938281	0.08606718987122132	0.06814818970468549	0.06801125189654318	0.10339602985606501	0.085871648808715	0.06637727158524864	0.08224934788115305	0.10214551668115598	0.07468487611221383	0.0801793399723578	0.08703661501933989	0.06907181845095575	0.07805421673514783	0.07805421673514783	0.07805421673514783	0.07805421673514783	0.07805421673514783	0.07805421673514783	0.07805421673514783	0.07805421673514783	0.07805421673514783	0.07805421673514783	0.07805421673514783	0.07805421673514783	0.07805421673514783	0.07805421673514783	0.07805421673514783	0.07805421673514783	0.07805421673514783	0.07805421673514783	0.07805421673514783	0.07805421673514783	0.07805421673514783	0.07805421673514783	0.07805421673514783	0.07805421673514783	0.07805421673514783	0.07805421673514783	0.07805421673514783	0.07805421673514783	0.07805421673514783	0.07805421673514783	0.07805421673514783	0.07805421673514783
0.04782020426773748	0.04636835837128508	0.05816250468610222	0.049831327410919134	0.046860025212377	0.05420754189516263	0.049093276968342446	0.04253442202544793	0.03688172696159826	0.04382361793793756	0.052077669441911424	0.0508051074853645	0.05053037102157037	0.0524569174483338	0.036063767924411336	0.04155730669869219	0.05701882867263361	0.03921147098598346	0.04695006083839225	0.05088401847723727	0.04891703965781476	0.04891703965781476	0.04891703965781476	0.04891703965781476	0.04891703965781476	0.04891703965781476	0.04891703965781476	0.04891703965781476	0.04891703965781476	0.04891703965781476	0.04891703965781476	0.04891703965781476	0.04891703965781476	0.04891703965781476	0.04891703965781476	0.04891703965781476	0.04891703965781476	0.04891703965781476	0.04891703965781476	0.04891703965781476	0.04891703965781476	0.04891703965781476	0.04891703965781476	0.04891703965781476	0.04891703965781476	0.04891703965781476	0.04891703965781476	0.04891703965781476	0.04891703965781476	0.04891703965781476
0.045216977872124656	0.05849108497973958	0.07677440031702243	0.08787487917836269	0.08274396293602075	0.08913540071845785	0.10246793519723088	0.0837919434596483	0.0961055312706033	0.10430999535810696	0.10333428937540509	0.10786725854733879	0.1084873644465937	0.11822940686802813	0.1209280390449955	0.1085557928355798	0.10408225232455874	0.10628067052476392	0.16650501889204553	0.12282847390092803	0.16260325469526976	0.14112687847047717	0.10619544412571325	0.10796638694383166	0.11010598374615424	0.12062771940961937	0.13824564291672495	0.14599952397180613	0.12025497252858083	0.10021706679181175	0.12611291606144015	0.13771939957979934	0.10139009891151009	0.14496988593994697	0.14858187330999495	0.11320072830080827	0.1525071746779044	0.12688121287138393	0.11860048267009039	0.11601779762268631	0.1268768092761149	0.1214473034494006	0.1214473034494006	0.1214473034494006	0.1214473034494006	0.1214473034494006	0.1214473034494006	0.1214473034494006	0.1214473034494006	0.1214473034494006
0.10752303444410982	0.11033899844909499	0.09767153737712303	0.13431000557331527	0.10921138246083514	0.08562530606224378	0.12023849623876072	0.10777188550607045	0.10989094910818377	0.15494767673446053	0.09907507816431119	0.1012695750394332	0.11815896508045054	0.14809604793505873	0.1370269628919484	0.13876804915362242	0.17219831010205494	0.13120837883454048	0.14309211725653234	0.18102044045957746	0.14994543442878402	0.16179028641333673	0.17596841447835448	0.14105272555526469	0.1837998293749784	0.1529425558928007	0.14650696706949767	0.12673976674004372	0.11635135584259051	0.15164625201513574	0.18250301013183268	0.15773831972479838	0.1490453928822186	0.16996285947335077	0.1647762266088598	0.14804410662017917	0.15938861492129927	0.17777276926595603	0.12949950820634407	0.15300492177996575	0.16621220930597516	0.1569797207446341	0.20520156308837625	0.19677213430653692	0.1548464395084732	0.14687851093518534	0.15086247522182927	0.15086247522182927	0.15086247522182927	0.15086247522182927
0.04295938088342058	0.054278612941632824	0.052128012796737906	0.07085547311093898	0.06176491976442586	0.05594805192216573	0.05965076280261428	0.043375644139870245	0.05563620096742416	0.07309122218798536	0.04735920519431786	0.06175628628631532	0.06356099013509943	0.07451447456466453	0.0414463251933133	0.0696428136005352	0.0682221900585443	0.08173664151252372	0.06633551628503785	0.07650241341345741	0.05693730889369656	0.0715764635899839	0.06018049119210856	0.06876281712424817	0.06865877225682596	0.07562869906070226	0.06025771766659359	0.07250225088265254	0.05952319130625928	0.06341517817590644	0.049458080309070174	0.06441098178170372	0.07003047559440014	0.06831447675586354	0.07750493124374234	0.06576036532599332	0.060013449470207515	0.06077052090101311	0.06709155822100889	0.0534950824324353	0.06692359796301126	0.06020934019772328	0.06020934019772328	0.06020934019772328	0.06020934019772328	0.06020934019772328	0.06020934019772328	0.06020934019772328	0.06020934019772328	0.06020934019772328
0.06976131831939285	0.07396467927282348	0.07156007039851657	0.0688720959796263	0.055447604780024105	0.0697784518310322	0.08542125888350946	0.07938081056456722	0.07969642839821224	0.060328880277204705	0.07679356745807335	0.09094006851573092	0.08195024057936046	0.08863391232047663	0.0695410170095225	0.07756378762443417	0.06882485986426379	0.07931291631818702	0.07360509699423994	0.09611529188853055	0.08411970813409435	0.09877061924106643	0.06494983292709476	0.08371906937721965	0.08658486547565855	0.07840912773448336	0.09496708607145532	0.08790107621483641	0.07869104975630523	0.07213719938186264	0.07010754607433316	0.08766619319153504	0.07312879413434298	0.09808308391279368	0.09750370548851031	0.07160175446564408	0.08238994498378788	0.07952123644391454	0.09185055129344978	0.09039042651056288	0.07632829586384826	0.07868340515751539	0.09109402359067241	0.07843043987041988	0.08538540350135743	0.08646513663333186	0.08592527006734464	0.08592527006734464	0.08592527006734464	0.08592527006734464
0.12084990556640729	0.08782316948442807	0.08040520567238744	0.09991952660593487	0.11473245941599318	0.08497657282689465	0.1162456901919099	0.11120228642320132	0.110119333228025	0.10858898832472746	0.09325079104012332	0.1106230771265123	0.08752769654019274	0.0795642780554149	0.0919302526843245	0.09286003715702751	0.08792977155012896	0.08616316301291166	0.08429942771166374	0.07981681041114169	0.10749183075902076	0.09012453790924595	0.09975534149774752	0.13134009064644167	0.08737829504572557	0.08285578157863534	0.08576053596704046	0.08391208066998453	0.07443284405521639	0.09939423469291198	0.08937691627486717	0.0905716744378989	0.07890004559486433	0.07788930168345218	0.09422515753681901	0.09863719610375227	0.08766617995146915	0.12326709637686789	0.09299404412087466	0.08087362842259015	0.1028858360694668	0.10254362507157247	0.11165356460992423	0.10709859484074835	0.10709859484074835	0.10709859484074835	0.10709859484074835	0.10709859484074835	0.10709859484074835	0.10709859484074835
0.08941671365411273	0.08579513140202474	0.08473204977309991	0.10644429807560854	0.11860783161307331	0.11707123468610987	0.12377460599805688	0.09601397743034065	0.104577630329252	0.0936742166235037	0.11992839165669007	0.09079332075386647	0.10536085620527828	0.10536085620527828	0.10536085620527828	0.10536085620527828	0.10536085620527828	0.10536085620527828	0.10536085620527828	0.10536085620527828	0.10536085620527828	0.10536085620527828	0.10536085620527828	0.10536085620527828	0.10536085620527828	0.10536085620527828	0.10536085620527828	0.10536085620527828	0.10536085620527828	0.10536085620527828	0.10536085620527828	0.10536085620527828	0.10536085620527828	0.10536085620527828	0.10536085620527828	0.10536085620527828	0.10536085620527828	0.10536085620527828	0.10536085620527828	0.10536085620527828	0.10536085620527828	0.10536085620527828	0.10536085620527828	0.10536085620527828	0.10536085620527828	0.10536085620527828	0.10536085620527828	0.10536085620527828	0.10536085620527828	0.10536085620527828
0.0937848583753823	0.1031789576352195	0.08185008167653456	0.10980327406661815	0.1128288873321546	0.08763073441490941	0.1302257534235506	0.11827064729220736	0.10964800257492723	0.1232995324538118	0.09417733273270144	0.09634246998502063	0.1263714489513951	0.09224023928545325	0.10063815506391283	0.10539855214950945	0.10713704118650393	0.11473516978730487	0.08353835739664499	0.09034636796356614	0.08750190064237315	0.09004992575982872	0.09986414503878963	0.09175706554760224	0.1076980515360904	0.10590540848256694	0.10407519644509415	0.10265062847095942	0.08437607850794253	0.11383052281861902	0.09916630964176912	0.07420827206786318	0.08764993159937469	0.09108370775254311	0.08845240831073939	0.08331804433562218	0.07005688494790965	0.09666927438463174	0.10332699630288392	0.10207006734255276	0.09509594016593458	0.09858300375424367	0.09858300375424367	0.09858300375424367	0.09858300375424367	0.09858300375424367	0.09858300375424367	0.09858300375424367	0.09858300375424367	0.09858300375424367
0.059354757817645105	0.060967742794726165	0.05647997530573062	0.0571504367227727	0.059003107159884306	0.05578107457322461	0.041913538893754966	0.06031553737228985	0.05868255360482347	0.04321289795674077	0.05088875249412645	0.05688064137049811	0.0555194084013807	0.05445289652986185	0.06273466832191174	0.06085626140644014	0.059118280997203794	0.06128956155806066	0.051406780273165684	0.05499462152876422	0.05713044121339736	0.06114835767856288	0.06502927764689516	0.06439740450206559	0.06694458978618227	0.06198715934167891	0.05449666692643582	0.06446585548791492	0.0673045726700493	0.05267969162651911	0.04609288181045016	0.061187968910228506	0.055643266617910934	0.05077744621711522	0.048864380935935516	0.043481723752276144	0.05904967802771277	0.0521130664561004	0.053317965473368395	0.05603793362948552	0.058016949293798005	0.054708679930807504	0.052993345131250535	0.05312976354128513	0.057883031205802564	0.05550639737354385	0.05550639737354385	0.05550639737354385	0.05550639737354385	0.05550639737354385
0.24650082537275161	0.2584824091863996	0.276221752560576	0.23985819839287115	0.2930217055587852	0.22254369773533897	0.26173255222110525	0.24692298964689352	0.20278705167062883	0.24210574433918963	0.30227074654639013	0.35606547734262917	0.41782021354752913	0.31030315643335116	0.3793571942940979	0.44200274087775254	0.3997537819993287	0.3637590428391906	0.43545132754371213	0.39081821574405023	0.33693432553322444	0.4395640850470123	0.38161979582659666	0.39249360751688933	0.38949528144194684	0.23278168357996773	0.3738725512641668	0.4023229333729715	0.4005759221713954	0.3288959129660489	0.37125139418298586	0.33655722653825315	0.41821913233419106	0.3870502680652573	0.3108902056016677	0.423224741049932	0.29561149421911437	0.5007899544636921	0.4036959909247859	0.3459633740594126	0.3740734626836326	0.44799924906512206	0.35943335124251136	0.3588523040233563	0.34152473081959667	0.3501885174214765	0.3501885174214765	0.3501885174214765	0.3501885174214765	0.3501885174214765
0.09996492197443466	0.11513990255174593	0.1019646724286147	0.1160768338099539	0.11562870545714848	0.1177413816427528	0.10658551355636732	0.1296927182091978	0.15068641717544867	0.12600255272873784	0.13578001728503028	0.1285656579111375	0.14402072899142607	0.13998466813896274	0.16040976658819053	0.12710802322422696	0.15791650218238415	0.11715146475777738	0.10898215519675619	0.14195974070560116	0.1325831733743149	0.14324267253348164	0.14568758781866273	0.1218127256350421	0.13710194679350013	0.16141572492289302	0.16101158125022344	0.13389987663201694	0.15285022507670207	0.15996000093161974	0.1253202760532736	0.15454041012704667	0.12748504256947463	0.16676646760412184	0.151692397175074	0.15183334213166955	0.13530183328914241	0.15118204223086898	0.1821601436485249	0.13034691655345237	0.12018666541259934	0.13352081617540276	0.15747121260249963	0.1454960143889512	0.1454960143889512	0.1454960143889512	0.1454960143889512	0.1454960143889512	0.1454960143889512	0.1454960143889512
0.07472217167022845	0.09036662893320449	0.058667449837270555	0.061072356990319834	0.06864768790613465	0.07312718114173672	0.06126482774478929	0.07578982089403956	0.0798304679083543	0.0801326498239624	0.07857801000390022	0.08622344889788522	0.05554074562518791	0.06422994407043629	0.10071235050759003	0.08279008561527225	0.07843126984947374	0.07388480504913751	0.0772719437776638	0.06734804930402814	0.05720693154522278	0.07165903319650783	0.0910636164941113	0.07290545305695353	0.08654162164590233	0.07461579653471673	0.07569992385694545	0.07789102895258013	0.0774439159542013	0.07121531492904304	0.10338784810941538	0.08217255214431783	0.0580545237551948	0.07536346994730558	0.06778099095788831	0.08150772574960698	0.08753733841154496	0.08057577268998507	0.061158420805772516	0.0701266974617851	0.0656425591337788	0.0656425591337788	0.0656425591337788	0.0656425591337788	0.0656425591337788	0.0656425591337788	0.0656425591337788	0.0656425591337788	0.0656425591337788	0.0656425591337788
0.101353710742617	0.09867472234174608	0.10838913565962927	0.10417032045100713	0.12244535055248784	0.11855815900730017	0.1453820659594534	0.13838378867113588	0.12445965017616809	0.12424784765234724	0.1341685818773843	0.0911027089481553	0.1318135780717356	0.1509683933148001	0.1301930501572402	0.13063683285088978	0.13771929110975625	0.11963103668288749	0.11216034979637415	0.1366858738009503	0.13082753236280142	0.1339614632828936	0.14605900174305528	0.15406600072462837	0.13701276813146018	0.12567076247083253	0.1410804388964414	0.1240280979155294	0.10864194583358677	0.11080718290758243	0.133594809102536	0.15513918875798957	0.15308663948099616	0.13924675879416848	0.11096531090390961	0.13803002709484255	0.1389117763978245	0.12638602615549566	0.14333583602666142	0.12520128388722207	0.11467413543844188	0.11993770966283197	0.11993770966283197	0.11993770966283197	0.11993770966283197	0.11993770966283197	0.11993770966283197	0.11993770966283197	0.11993770966283197	0.11993770966283197
0.04510848490409675	0.05664159733534176	0.06760065316851453	0.05726804774953167	0.07232539411502678	0.06994147052557424	0.06344347508564677	0.07504789537317008	0.07636063441062979	0.08416064951159306	0.07455149017174434	0.07561226680681449	0.08629263793132914	0.07873750047259473	0.09005234031632849	0.08271090225499989	0.07827498527118815	0.07704282179494783	0.07451308828925925	0.07995013112121074	0.07102057179194661	0.06035868434222867	0.07774553811561771	0.07559288182723958	0.06751736674162095	0.057689851484189314	0.059339052446693324	0.0653511718448933	0.0664192222472258	0.07855469678168345	0.05958973050667667	0.061116131362006526	0.0715685107496011	0.06169142076596433	0.05429161361093954	0.0700644727491325	0.07803177856745908	0.08896925478700711	0.07044051970938146	0.08600576670081286	0.08267461639607662	0.06319336264745717	0.06972998736657361	0.07792378662798806	0.06949277550931755	0.07096321470640424	0.06438259786263036	0.07495285117775434	0.05917282787549177	0.06930278114000078
0.2581853529385336	0.20653655070723395	0.3085152663874063	0.22611548128596667	0.2821361673169079	0.25686923530522837	0.1674666620367899	0.18813106460592124	0.14694561524243135	0.12315006731207595	0.17538657753973802	0.23352239723108434	0.25327239227603143	0.3782322084461473	0.22842498317953674	0.2402760462625731	0.17195179635959412	0.20936944234608135	0.2478506967292172	0.292959901293054	0.2377908358770563	0.21354575548300161	0.30750323062502094	0.23687405191031846	0.2638412116925136	0.33089167678073955	0.32962093548927346	0.256571483960858	0.25386094883431193	0.18348368849576827	0.2106867206200041	0.23850451984472254	0.35423926566813635	0.36423293119507294	0.29588306048248636	0.25675120876081753	0.336663429815795	0.26710724890954407	0.3043986711911692	0.37066879467058833	0.24737441333360924	0.32151710421720864	0.366209851086207	0.2252802917298267	0.20029828880024592	0.27356202256323786	0.3353663486222329	0.31011571497085544	0.3264165572000856	0.33771994310698394
0.10282661893834076	0.09801974255840923	0.08765152830874182	0.10631375994352701	0.0698208116655701	0.09650211397628271	0.09160623828998732	0.07785401115252417	0.10840915568709149	0.0942702411007217	0.1021114336379364	0.09416158527010503	0.11142219854643057	0.09568587082911276	0.11429712650618902	0.0891110670409098	0.06783717109968421	0.09783049170869176	0.07497768895362335	0.10999782441499865	0.07859813039303666	0.07398770540747483	0.10280465146591926	0.102424466012042	0.10138809265618798	0.11030747092395175	0.10945222237474063	0.08837101665687183	0.0907775885591144	0.08919011622597206	0.10298504246135243	0.12464972588771651	0.09236857866549575	0.08412988398677884	0.09466430454251101	0.07556507623328766	0.08175467265239114	0.09971226229668685	0.13407143607128505	0.09438534155456639	0.12106711461864124	0.09403018819376628	0.09648531708812819	0.09119106870946048	0.09533595704730029	0.09110131281829212	0.12369122299802963	0.08536195198520966	0.11481428970299343	0.09344419831786371
0.06584262316562565	0.05948562018013847	0.05915488011152687	0.07446758029223383	0.0640245618848543	0.06940634472120355	0.07913881932898463	0.06795682889724727	0.06863368100182607	0.05501260739040146	0.0670861425391554	0.055366302762333806	0.049942081644131144	0.06355429209955962	0.06884309507916683	0.06803988130826948	0.06664217041216319	0.05909817319520397	0.05667824395883647	0.0707665492887173	0.06960913754853301	0.06868822003939819	0.07795546132489206	0.06296273393983585	0.05499286130879118	0.06364932403405255	0.04917207173267852	0.056293974119169615	0.08013283686589551	0.05684979014885102	0.06247886657114558	0.06534535397838519	0.05492716733106705	0.06583965093366133	0.09136177896312363	0.055570342885866715	0.05442646716360208	0.0644395603483281	0.08741348629344381	0.06752842717802035	0.07569242283242637	0.07992368056598588	0.07046138895870967	0.06566556908836266	0.06400532094570517	0.07655179710277614	0.06329076625643554	0.06728706720736846	0.05813585112680613	0.05794636807194278
0.0736146557388634	0.06288190000459148	0.06642852291868478	0.09419365319368571	0.07687150562368611	0.07235369608646568	0.09337003825806792	0.07892428466548339	0.10632993998228812	0.08955370760018527	0.08126291468328709	0.06888341057199858	0.08771252387930292	0.07884491100728508	0.07210093594423292	0.05150265483367798	0.09604582930105308	0.10050913839219516	0.11592545665911365	0.08403236765405017	0.09429017603830012	0.07774986670175928	0.07378156024555177	0.10127476858920109	0.07155268086267691	0.07364549875321653	0.09364670357896576	0.08701002984350366	0.07801292808014167	0.09134767540086597	0.08221073036082951	0.07648184299571328	0.08481410846665675	0.09128656293894519	0.0959009861376674	0.09414500694071062	0.07349994458824187	0.09184164000374417	0.09532663329219421	0.0998860099304341	0.08666200271685062	0.07865979458348074	0.10752083905803339	0.10697911567826923	0.09492903947918967	0.09954453485400694	0.08377977152358916	0.1077897048733758	0.11129938758741326	0.09167747550693825
0.04267722051177034	0.05416647217741543	0.0541745324395964	0.06385611228940555	0.058251035800392766	0.04882556273434279	0.06594617665187294	0.058200725000206746	0.052553396292171324	0.06990446968935891	0.07092836779178809	0.06948834306800468	0.06645775708473357	0.058728501187357625	0.07594926238913219	0.06811509471630854	0.07108557877617454	0.06211146798164107	0.053519757234210895	0.06128833708612068	0.06438589466987228	0.061390126364654025	0.06518507801721193	0.06461184007254973	0.06285830591704122	0.054449788079170024	0.05646145758955544	0.06367429528173972	0.05087792550887611	0.07242719887019661	0.06771809319401095	0.057604099712701154	0.07293428184895005	0.0700256292610017	0.06260407542155028	0.05716658832844522	0.04924885792786686	0.058031206754077205	0.06564880979054787	0.06960784543460852	0.05392181282560597	0.050804669658733155	0.07111741217613785	0.0609610409174355	0.0609610409174355	0.0609610409174355	0.0609610409174355	0.0609610409174355	0.0609610409174355	0.0609610409174355
0.0870757071108399	0.0807472018908697	0.07222985804832073	0.06527867824493089	0.09128893765208662	0.07435766265104352	0.07006052603100349	0.07027001717778972	0.07818325649402287	0.07634081673713322	0.07077527629879952	0.07355804651796638	0.07355804651796638	0.07355804651796638	0.07355804651796638	0.07355804651796638	0.07355804651796638	0.07355804651796638	0.07355804651796638	0.07355804651796638	0.07355804651796638	0.07355804651796638	0.07355804651796638	0.07355804651796638	0.07355804651796638	0.07355804651796638	0.07355804651796638	0.07355804651796638	0.07355804651796638	0.07355804651796638	0.07355804651796638	0.07355804651796638	0.07355804651796638	0.07355804651796638	0.07355804651796638	0.07355804651796638	0.07355804651796638	0.07355804651796638	0.07355804651796638	0.07355804651796638	0.07355804651796638	0.07355804651796638	0.07355804651796638	0.07355804651796638	0.07355804651796638	0.07355804651796638	0.07355804651796638	0.07355804651796638	0.07355804651796638	0.07355804651796638
0.10924260306000073	0.08874507001382793	0.09376010705625716	0.0896734462407477	0.09373257191359415	0.10007744867217326	0.0969050102928837	0.0969050102928837	0.0969050102928837	0.0969050102928837	0.0969050102928837	0.0969050102928837	0.0969050102928837	0.0969050102928837	0.0969050102928837	0.0969050102928837	0.0969050102928837	0.0969050102928837	0.0969050102928837	0.0969050102928837	0.0969050102928837	0.0969050102928837	0.0969050102928837	0.0969050102928837	0.0969050102928837	0.0969050102928837	0.0969050102928837	0.0969050102928837	0.0969050102928837	0.0969050102928837	0.0969050102928837	0.0969050102928837	0.0969050102928837	0.0969050102928837	0.0969050102928837	0.0969050102928837	0.0969050102928837	0.0969050102928837	0.0969050102928837	0.0969050102928837	0.0969050102928837	0.0969050102928837	0.0969050102928837	0.0969050102928837	0.0969050102928837	0.0969050102928837	0.0969050102928837	0.0969050102928837	0.0969050102928837	0.0969050102928837
0.10283902989082686	0.13820759589154658	0.11779702268691328	0.0975217469646661	0.1409330973599002	0.1418131500444052	0.09851236745660234	0.1374712542971475	0.12185543965692859	0.1172912827973406	0.10867625396476438	0.09102871646119765	0.1349948705210007	0.10690180013686501	0.09279797207567	0.11922485305350693	0.1326882981497228	0.1417823563531729	0.14347500884848322	0.10374670479500142	0.16943257742124956	0.10562751700789468	0.13414326848931413	0.21156131125054106	0.1636961121272085	0.18195426913716153	0.15054348625768743	0.1552797191347067	0.18875156105826613	0.1621689601139719	0.16219273944501972	0.16937220701928102	0.15700872014195733	0.12356517823117116	0.1334765822344177	0.1355716692437319	0.1345241257390748	0.1345241257390748	0.1345241257390748	0.1345241257390748	0.1345241257390748	0.1345241257390748	0.1345241257390748	0.1345241257390748	0.1345241257390748	0.1345241257390748	0.1345241257390748	0.1345241257390748	0.1345241257390748	0.1345241257390748
0.05494107923605449	0.047368160267980144	0.048872718007372064	0.061183116819051406	0.055241467941290166	0.04977276225362437	0.056843664888987025	0.05476285154002381	0.05540238562159003	0.05152503602798055	0.044156579093968376	0.05669485665121042	0.04596955214915868	0.04333451358436596	0.05229480954295063	0.053086200540366134	0.04997107246953337	0.04940486695289769	0.05326636419799119	0.06246990599637441	0.04710731919239516	0.05401804060480562	0.04825463124841052	0.053850927703425575	0.06368955179963767	0.04630633138747058	0.04842200987002327	0.04736417062874693	0.04736417062874693	0.04736417062874693	0.04736417062874693	0.04736417062874693	0.04736417062874693	0.04736417062874693	0.04736417062874693	0.04736417062874693	0.04736417062874693	0.04736417062874693	0.04736417062874693	0.04736417062874693	0.04736417062874693	0.04736417062874693	0.04736417062874693	0.04736417062874693	0.04736417062874693	0.04736417062874693	0.04736417062874693	0.04736417062874693	0.04736417062874693	0.04736417062874693
0.0925265249586578	0.06836976659989148	0.06024242223368354	0.0646831969119948	0.06363640766907447	0.07721737346678847	0.07561460552431162	0.062226070118255095	0.06303922417665894	0.07283787982988488	0.06335993412344029	0.06749462669269285	0.07422449344836723	0.06240302136515601	0.07098332532271633	0.060779901929417506	0.07582497732370623	0.06289032394845025	0.08286464254009561	0.07727707778366966	0.08007086016188264	0.08007086016188264	0.08007086016188264	0.08007086016188264	0.08007086016188264	0.08007086016188264	0.08007086016188264	0.08007086016188264	0.08007086016188264	0.08007086016188264	0.08007086016188264	0.08007086016188264	0.08007086016188264	0.08007086016188264	0.08007086016188264	0.08007086016188264	0.08007086016188264	0.08007086016188264	0.08007086016188264	0.08007086016188264	0.08007086016188264	0.08007086016188264	0.08007086016188264	0.08007086016188264	0.08007086016188264	0.08007086016188264	0.08007086016188264	0.08007086016188264	0.08007086016188264	0.08007086016188264
0.06287448881891748	0.05913994156325232	0.05562959240024504	0.05630888694918369	0.0458726962806875	0.05317620708295003	0.043301224354401355	0.049732923583152094	0.03834182911687942	0.04130571279353292	0.04757872469517227	0.042931239482042444	0.04208766982993937	0.047335938134371945	0.04514835758777035	0.041012240911314	0.04304430205531262	0.04768803362973424	0.052036128491265626	0.057399429582987035	0.04469839090947977	0.04445123740949043	0.0513274664548196	0.04249278567148374	0.04390007307462151	0.04674669329465897	0.04769756042773278	0.042965410296333606	0.04671484206115426	0.05753135244493129	0.047697870211190936	0.0506538988800266	0.043128123841808454	0.051676797987478026	0.03949576198012604	0.03969071907298611	0.04674028068770559	0.04321549988034585	0.04321549988034585	0.04321549988034585	0.04321549988034585	0.04321549988034585	0.04321549988034585	0.04321549988034585	0.04321549988034585	0.04321549988034585	0.04321549988034585	0.04321549988034585	0.04321549988034585	0.04321549988034585
0.07222626868444458	0.06617027977779583	0.059853169873427974	0.06711605281364824	0.057762834793340406	0.04826859961114354	0.06252635843825782	0.05513843181393591	0.05017444324390456	0.06475284806285166	0.04739682937816154	0.0606335694444103	0.054357718395831714	0.0666973551481156	0.05928198800489261	0.054958847273891165	0.04778583559832442	0.05782070897307425	0.05268202119510437	0.06635822033376931	0.051193527881456195	0.055095305945916426	0.06033261720927586	0.061059711331965534	0.06162658408994515	0.06232494790178148	0.061419771234674965	0.054453300668240306	0.04955889040929748	0.053923853967014074	0.05062939362347223	0.05768746523853007	0.05415842943100115	0.05415842943100115	0.05415842943100115	0.05415842943100115	0.05415842943100115	0.05415842943100115	0.05415842943100115	0.05415842943100115	0.05415842943100115	0.05415842943100115	0.05415842943100115	0.05415842943100115	0.05415842943100115	0.05415842943100115	0.05415842943100115	0.05415842943100115	0.05415842943100115	0.05415842943100115
0.09975690997612024	0.07251206166922818	0.07191785840270612	0.10029014888095926	0.11678131259242915	0.10700709751782489	0.11728227668762516	0.1312035180529667	0.11042725682855282	0.12189520453399476	0.09886715588067442	0.1088265698616101	0.12089860555879768	0.10662525201751422	0.11219308085329611	0.1849992000010222	0.14591835267223788	0.1318066824494427	0.15037107636774638	0.141515142506575	0.10935906349367801	0.12972645945973454	0.10666126892323471	0.1112993764086932	0.11754276826015556	0.12736900561021	0.12313639092557604	0.11374882150746549	0.13478866887343957	0.13073549809395443	0.15135905055458074	0.11945427027271217	0.12448936459401164	0.1460441855083835	0.13526677505119758	0.13526677505119758	0.13526677505119758	0.13526677505119758	0.13526677505119758	0.13526677505119758	0.13526677505119758	0.13526677505119758	0.13526677505119758	0.13526677505119758	0.13526677505119758	0.13526677505119758	0.13526677505119758	0.13526677505119758	0.13526677505119758	0.13526677505119758
0.10065497744690603	0.06818444652240103	0.06454823482399491	0.06770635448738196	0.0724667053288764	0.0665802646431465	0.06033583049023449	0.0736818910666271	0.0711598903369031	0.06349736833861191	0.0735933833759989	0.06814529999022476	0.05589444992337855	0.06309947432622635	0.06401881208867796	0.06212977830529369	0.05861818927145882	0.04968108295574792	0.0683810930937521	0.07719253871018501	0.05717101395837823	0.09346525912977235	0.07531813654407529	0.07531813654407529	0.07531813654407529	0.07531813654407529	0.07531813654407529	0.07531813654407529	0.07531813654407529	0.07531813654407529	0.07531813654407529	0.07531813654407529	0.07531813654407529	0.07531813654407529	0.07531813654407529	0.07531813654407529	0.07531813654407529	0.07531813654407529	0.07531813654407529	0.07531813654407529	0.07531813654407529	0.07531813654407529	0.07531813654407529	0.07531813654407529	0.07531813654407529	0.07531813654407529	0.07531813654407529	0.07531813654407529	0.07531813654407529	0.07531813654407529
0.15702584901029992	0.0909846333398639	0.09559381450814733	0.08704209679560697	0.057940270305193504	0.13431823508661972	0.09990081577751588	0.08834131315768878	0.09826789371033699	0.10060690565481147	0.09424918555324381	0.10806656504336565	0.11886077165687986	0.18043095646252008	0.1231593241651703	0.15909984618732706	0.13435001545746972	0.12826801531431906	0.21158268065842728	0.19814024773282543	0.21850399838807555	0.1167122004766345	0.15392860014030715	0.19719599122442374	0.16046919040490512	0.15729025879733113	0.1518704738798357	0.16951855533967572	0.1359378202512984	0.14780504579516798	0.18586485610843945	0.17727265222180397	0.15562447975809443	0.18522613301158783	0.13895125375393877	0.18469236884303641	0.1896413370956419	0.2057922991580952	0.20933967931255393	0.16025337235856585	0.1644930422836544	0.16237320732111013	0.16237320732111013	0.16237320732111013	0.16237320732111013	0.16237320732111013	0.16237320732111013	0.16237320732111013	0.16237320732111013	0.16237320732111013
0.057499096431522685	0.06413550101433285	0.053756118872895116	0.06021553938549785	0.0689594691350472	0.06055664386113779	0.06714889547839238	0.07435882192303973	0.07511288185973113	0.08309064622415786	0.07040403024917226	0.08302709291355524	0.08117848611808318	0.06850160779395051	0.07683945980839574	0.0814918052091822	0.0909568122550658	0.0730067383547004	0.07983762041594887	0.06565627057504886	0.0841906326057732	0.08251802779076317	0.07085487407405847	0.0850602402699319	0.09263968046075219	0.08884996036534204	0.08884996036534204	0.08884996036534204	0.08884996036534204	0.08884996036534204	0.08884996036534204	0.08884996036534204	0.08884996036534204	0.08884996036534204	0.08884996036534204	0.08884996036534204	0.08884996036534204	0.08884996036534204	0.08884996036534204	0.08884996036534204	0.08884996036534204	0.08884996036534204	0.08884996036534204	0.08884996036534204	0.08884996036534204	0.08884996036534204	0.08884996036534204	0.08884996036534204	0.08884996036534204	0.08884996036534204
0.12738329166983564	0.1088488883899539	0.08728881681660072	0.10046254348873435	0.08508018335873624	0.1179326414232294	0.12451356773655718	0.10863921697407153	0.11125672742398703	0.12119975368501902	0.12230912182893683	0.12807256288655397	0.1076753365265573	0.1355093100500266	0.12186942041656702	0.11606708303381157	0.128141248143045	0.1264715043986096	0.10884577977704774	0.1316890824306203	0.09500835570940243	0.10574421039618434	0.11852197248416098	0.14085141013250022	0.13087026674468438	0.11450922620231135	0.1301678401238835	0.12845792925580235	0.15363358594055895	0.11340278442110813	0.13351818518083353	0.13351818518083353	0.13351818518083353	0.13351818518083353	0.13351818518083353	0.13351818518083353	0.13351818518083353	0.13351818518083353	0.13351818518083353	0.13351818518083353	0.13351818518083353	0.13351818518083353	0.13351818518083353	0.13351818518083353	0.13351818518083353	0.13351818518083353	0.13351818518083353	0.13351818518083353	0.13351818518083353	0.13351818518083353
0.05862906878396558	0.05270061085137356	0.052978218729530624	0.060392387303847946	0.06326326420387658	0.054025493148638165	0.051937755566846815	0.059512335419488145	0.07441942594759461	0.04674874993456484	0.052587608244488666	0.04351192611745101	0.05581369990846238	0.05605534212939635	0.05122335139674191	0.05477125717133753	0.06040530251308487	0.051530900709612554	0.055968101611348714	0.055968101611348714	0.055968101611348714	0.055968101611348714	0.055968101611348714	0.055968101611348714	0.055968101611348714	0.055968101611348714	0.055968101611348714	0.055968101611348714	0.055968101611348714	0.055968101611348714	0.055968101611348714	0.055968101611348714	0.055968101611348714	0.055968101611348714	0.055968101611348714	0.055968101611348714	0.055968101611348714	0.055968101611348714	0.055968101611348714	0.055968101611348714	0.055968101611348714	0.055968101611348714	0.055968101611348714	0.055968101611348714	0.055968101611348714	0.055968101611348714	0.055968101611348714	0.055968101611348714	0.055968101611348714	0.055968101611348714
0.0654803955736601	0.06653328275004336	0.06586015171892878	0.06613240831699951	0.05931901131653454	0.06930656081594139	0.06791304975114429	0.06501766963769383	0.06814716723914507	0.0730490409756124	0.06538948886689369	0.08114385202040478	0.05898437036046381	0.05585640673262971	0.07141200751336536	0.06604952719450492	0.07572126522195094	0.06064651121759903	0.06453494314060736	0.04870597950146167	0.0699441902263098	0.06679346269351785	0.06104238959647211	0.0572617093182862	0.06990470393584132	0.07034286642442847	0.05846948772101702	0.06442390821492243	0.07186734272310578	0.0681456254690141	0.0681456254690141	0.0681456254690141	0.0681456254690141	0.0681456254690141	0.0681456254690141	0.0681456254690141	0.0681456254690141	0.0681456254690141	0.0681456254690141	0.0681456254690141	0.0681456254690141	0.0681456254690141	0.0681456254690141	0.0681456254690141	0.0681456254690141	0.0681456254690141	0.0681456254690141	0.0681456254690141	0.0681456254690141	0.0681456254690141
0.09566228305901417	0.06146272499892807	0.06797752547287864	0.06785667261591369	0.08947882825017883	0.06165896726921568	0.06895236783259895	0.08583251715511842	0.08570153790435957	0.0770153457313032	0.07588649740075604	0.06654066352085772	0.06787702652109544	0.0570560665806261	0.08812030013110993	0.07747089587428926	0.07277547771955675	0.09301969618933047	0.08533564615908612	0.06940672120744805	0.08669854613091069	0.11418436203855342	0.10044145408473205	0.10044145408473205	0.10044145408473205	0.10044145408473205	0.10044145408473205	0.10044145408473205	0.10044145408473205	0.10044145408473205	0.10044145408473205	0.10044145408473205	0.10044145408473205	0.10044145408473205	0.10044145408473205	0.10044145408473205	0.10044145408473205	0.10044145408473205	0.10044145408473205	0.10044145408473205	0.10044145408473205	0.10044145408473205	0.10044145408473205	0.10044145408473205	0.10044145408473205	0.10044145408473205	0.10044145408473205	0.10044145408473205	0.10044145408473205	0.10044145408473205
0.06404094494044416	0.06661525933801038	0.060073258675247786	0.05734269229081068	0.06260125231832558	0.055344017563027224	0.04919275294569238	0.053712610288110904	0.0564282941921337	0.05345316922491541	0.06081638481974316	0.06043169634990614	0.06323920324224905	0.05759828198926712	0.059847018160936405	0.05546772892367155	0.06493401966540577	0.06066526507225877	0.06221498134383198	0.0611430913205155	0.05125959887725689	0.06314047020002095	0.06721588946985008	0.06512567251620406	0.062403177215855074	0.0790725238291893	0.07073785052252218	0.07073785052252218	0.07073785052252218	0.07073785052252218	0.07073785052252218	0.07073785052252218	0.07073785052252218	0.07073785052252218	0.07073785052252218	0.07073785052252218	0.07073785052252218	0.07073785052252218	0.07073785052252218	0.07073785052252218	0.07073785052252218	0.07073785052252218	0.07073785052252218	0.07073785052252218	0.07073785052252218	0.07073785052252218	0.07073785052252218	0.07073785052252218	0.07073785052252218	0.07073785052252218
0.07603962081611763	0.0652691359512215	0.048853719120334906	0.0731849653056389	0.06677047355288304	0.06446353604195448	0.07147535982821307	0.07010207943976353	0.08967710771235744	0.06927411500710065	0.0680523943412246	0.07023213103784051	0.0646029313964649	0.05903102250507627	0.0768349333421508	0.07317207193652976	0.07114808514679533	0.0676469834336385	0.08465851407752928	0.06346744389050649	0.08024787059138244	0.0732154594659781	0.06640164608783873	0.06841101578281525	0.067406330935327	0.067406330935327	0.067406330935327	0.067406330935327	0.067406330935327	0.067406330935327	0.067406330935327	0.067406330935327	0.067406330935327	0.067406330935327	0.067406330935327	0.067406330935327	0.067406330935327	0.067406330935327	0.067406330935327	0.067406330935327	0.067406330935327	0.067406330935327	0.067406330935327	0.067406330935327	0.067406330935327	0.067406330935327	0.067406330935327	0.067406330935327	0.067406330935327	0.067406330935327
0.06698750077875482	0.05632836003757852	0.06521792097949333	0.054956949865699545	0.06613893454337902	0.05418853610523326	0.06596252669201061	0.0578083541972061	0.0583347990928058	0.06762921982200756	0.055498282347410215	0.07925111010985113	0.06494885900848718	0.07219695245658973	0.07110544044820157	0.058575263917377336	0.05642834348312452	0.0671047496010176	0.07145032852583305	0.06414814415545089	0.07239716007038478	0.07909075827943636	0.05952794415488378	0.06658032515346038	0.06305413465417208	0.06305413465417208	0.06305413465417208	0.06305413465417208	0.06305413465417208	0.06305413465417208	0.06305413465417208	0.06305413465417208	0.06305413465417208	0.06305413465417208	0.06305413465417208	0.06305413465417208	0.06305413465417208	0.06305413465417208	0.06305413465417208	0.06305413465417208	0.06305413465417208	0.06305413465417208	0.06305413465417208	0.06305413465417208	0.06305413465417208	0.06305413465417208	0.06305413465417208	0.06305413465417208	0.06305413465417208	0.06305413465417208
0.04740502922899307	0.05473446106892025	0.04230269198617548	0.03291799532130342	0.041533706798634475	0.03696974544257326	0.04367181213436661	0.037913597202042695	0.04826002506909252	0.04368924296583552	0.04062195804286886	0.039256521596872665	0.04091341082444091	0.04085558465070988	0.03561078816624286	0.03989224937225134	0.031799517577583244	0.03736998556637802	0.043856497036347204	0.03292143811705194	0.03668642795737431	0.04415752005884334	0.0320781288169989	0.038117824437921125	0.038117824437921125	0.038117824437921125	0.038117824437921125	0.038117824437921125	0.038117824437921125	0.038117824437921125	0.038117824437921125	0.038117824437921125	0.038117824437921125	0.038117824437921125	0.038117824437921125	0.038117824437921125	0.038117824437921125	0.038117824437921125	0.038117824437921125	0.038117824437921125	0.038117824437921125	0.038117824437921125	0.038117824437921125	0.038117824437921125	0.038117824437921125	0.038117824437921125	0.038117824437921125	0.038117824437921125	0.038117824437921125	0.038117824437921125
0.07419677577480051	0.0742286866989166	0.06626337196710731	0.05943795262980258	0.07252400218073506	0.06247557631898104	0.062149196105687234	0.05789465776409558	0.05480147232222589	0.06815585651211514	0.0640140708685056	0.0632608539495711	0.06947765783524455	0.050842205730279595	0.05508979179062797	0.0650854005222214	0.06661774047767802	0.0640840580889973	0.059238017862897556	0.080660461190962	0.07105287279462276	0.0628647146392981	0.06154508018860738	0.051544997541648284	0.05654503886512784	0.05654503886512784	0.05654503886512784	0.05654503886512784	0.05654503886512784	0.05654503886512784	0.05654503886512784	0.05654503886512784	0.05654503886512784	0.05654503886512784	0.05654503886512784	0.05654503886512784	0.05654503886512784	0.05654503886512784	0.05654503886512784	0.05654503886512784	0.05654503886512784	0.05654503886512784	0.05654503886512784	0.05654503886512784	0.05654503886512784	0.05654503886512784	0.05654503886512784	0.05654503886512784	0.05654503886512784	0.05654503886512784
0.0682764204420669	0.05305941013205174	0.058944777366230904	0.04884967128603945	0.05426144219457303	0.07515782484701443	0.05845006227478319	0.06911295082789251	0.062205656764632945	0.07383818475374367	0.08286997950605611	0.05662230724724953	0.05318493563290065	0.06501484696071394	0.08793453420769932	0.060712427937297773	0.056561165352694356	0.08084508743147355	0.07047770870042684	0.06574313069881536	0.06247130255609568	0.07038997463377304	0.07680820382955132	0.056125600909702485	0.06754004390474021	0.08353305940633825	0.07093906792572706	0.07202336725953844	0.05044142488515249	0.06441118234656618	0.05742630361585933	0.05742630361585933	0.05742630361585933	0.05742630361585933	0.05742630361585933	0.05742630361585933	0.05742630361585933	0.05742630361585933	0.05742630361585933	0.05742630361585933	0.05742630361585933	0.05742630361585933	0.05742630361585933	0.05742630361585933	0.05742630361585933	0.05742630361585933	0.05742630361585933	0.05742630361585933	0.05742630361585933	0.05742630361585933
0.05218899467549657	0.055556224493027134	0.04979049042666606	0.046346082470414184	0.053642249816478506	0.0647596652286788	0.05945086175635713	0.047307949177643985	0.05108751663007168	0.05133715175337441	0.04432138609950501	0.057572327296270744	0.04956956269763818	0.05909450262907179	0.04694444369874589	0.05471777808170418	0.04795746433173673	0.06012073121687294	0.0522954143427596	0.05875544803840148	0.06211217403268041	0.05415607260677442	0.048733742986538375	0.0682105603956991	0.052689666921212144	0.051141728318848265	0.05323492573730899	0.04895424135067091	0.0473119305605978	0.05710173665923741	0.052857068245592026	0.05497940245241472	0.05497940245241472	0.05497940245241472	0.05497940245241472	0.05497940245241472	0.05497940245241472	0.05497940245241472	0.05497940245241472	0.05497940245241472	0.05497940245241472	0.05497940245241472	0.05497940245241472	0.05497940245241472	0.05497940245241472	0.05497940245241472	0.05497940245241472	0.05497940245241472	0.05497940245241472	0.05497940245241472
0.04119031520806973	0.04640758459238204	0.0503970390321633	0.04275086036181395	0.0408187090055212	0.0536467336776581	0.06448207003363281	0.05406936194477055	0.05137546314969654	0.05934666716540534	0.06110102369360643	0.060627684206816225	0.07630634214723575	0.06387906186086935	0.062206333075622754	0.0660444147328085	0.0651215074047914	0.07322890529202712	0.06260523534611077	0.060938669803305444	0.06571207149178583	0.06498066579143802	0.0762409588713697	0.07134043278662612	0.06594419582766392	0.06214384269927444	0.07692013631986266	0.08304306134063662	0.06905564504017525	0.0816058258555042	0.07533073544783972	0.07533073544783972	0.07533073544783972	0.07533073544783972	0.07533073544783972	0.07533073544783972	0.07533073544783972	0.07533073544783972	0.07533073544783972	0.07533073544783972	0.07533073544783972	0.07533073544783972	0.07533073544783972	0.07533073544783972	0.07533073544783972	0.07533073544783972	0.07533073544783972	0.07533073544783972	0.07533073544783972	0.07533073544783972
0.053631307055713694	0.06483069514372741	0.053481033297473356	0.05709490084785515	0.058212627471106615	0.07229442840661868	0.06566006544003396	0.06862021964476246	0.08113863421252618	0.05711999147908505	0.05971287764918719	0.0733106444344021	0.06580686540371722	0.06561841179127158	0.07087117411905411	0.07272705678993838	0.07832332723051609	0.07069973671612571	0.08843778831353638	0.0670029881201585	0.07772038821684744	0.07772038821684744	0.07772038821684744	0.07772038821684744	0.07772038821684744	0.07772038821684744	0.07772038821684744	0.07772038821684744	0.07772038821684744	0.07772038821684744	0.07772038821684744	0.07772038821684744	0.07772038821684744	0.07772038821684744	0.07772038821684744	0.07772038821684744	0.07772038821684744	0.07772038821684744	0.07772038821684744	0.07772038821684744	0.07772038821684744	0.07772038821684744	0.07772038821684744	0.07772038821684744	0.07772038821684744	0.07772038821684744	0.07772038821684744	0.07772038821684744	0.07772038821684744	0.07772038821684744
0.08690961387670032	0.07282935577407841	0.08122854907507238	0.06262728162318747	0.05856074253672805	0.06828935418279898	0.06973048956317279	0.07221910917364989	0.06596836758715148	0.060813487515284814	0.07361848819331583	0.07233288246748208	0.06817125120962209	0.07447562934471996	0.06611792392786552	0.06756625569703698	0.07294456868852953	0.07328634103811633	0.06856011263499595	0.08051640387968019	0.08053943533095681	0.09185394880117104	0.07426621303246074	0.07093871552739699	0.08872490105052493	0.07191955883133322	0.0684877091161632	0.0702036339737482	0.0702036339737482	0.0702036339737482	0.0702036339737482	0.0702036339737482	0.0702036339737482	0.0702036339737482	0.0702036339737482	0.0702036339737482	0.0702036339737482	0.0702036339737482	0.0702036339737482	0.0702036339737482	0.0702036339737482	0.0702036339737482	0.0702036339737482	0.0702036339737482	0.0702036339737482	0.0702036339737482	0.0702036339737482	0.0702036339737482	0.0702036339737482	0.0702036339737482
0.06260527790425932	0.0596393069807044	0.055102972660436615	0.050322291001168744	0.04966946639529563	0.051355777177487086	0.051130793826790776	0.048228315230425596	0.047482491353362355	0.0474526290768208	0.05178969006626358	0.05126154239229825	0.0588153868896511	0.04494879760403279	0.05858628259875761	0.048624959251841675	0.05636036710304184	0.05192239291867184	0.05334454793066623	0.05075012344328883	0.06199479529463054	0.03638996725173639	0.04753041465135662	0.04874836982973339	0.06658006419093505	0.04874940083461827	0.05683783134873811	0.05897140059892964	0.045114471778130494	0.05518726992412595	0.04845535086135523	0.05681365620902907	0.052634503535192154	0.052634503535192154	0.052634503535192154	0.052634503535192154	0.052634503535192154	0.052634503535192154	0.052634503535192154	0.052634503535192154	0.052634503535192154	0.052634503535192154	0.052634503535192154	0.052634503535192154	0.052634503535192154	0.052634503535192154	0.052634503535192154	0.052634503535192154	0.052634503535192154	0.052634503535192154
0.33857274485753025	0.24686538877609304	0.27578201487551024	0.24550292898283274	0.26551872124556014	0.30677469688874115	0.26325196629905	0.25910499681917815	0.28094980751059123	0.31302094217918414	0.26917562896466757	0.23259524394383585	0.2519522904864856	0.2866910106510327	0.3752499783162906	0.33097049448366167	0.33097049448366167	0.33097049448366167	0.33097049448366167	0.33097049448366167	0.33097049448366167	0.33097049448366167	0.33097049448366167	0.33097049448366167	0.33097049448366167	0.33097049448366167	0.33097049448366167	0.33097049448366167	0.33097049448366167	0.33097049448366167	0.33097049448366167	0.33097049448366167	0.33097049448366167	0.33097049448366167	0.33097049448366167	0.33097049448366167	0.33097049448366167	0.33097049448366167	0.33097049448366167	0.33097049448366167	0.33097049448366167	0.33097049448366167	0.33097049448366167	0.33097049448366167	0.33097049448366167	0.33097049448366167	0.33097049448366167	0.33097049448366167	0.33097049448366167	0.33097049448366167
0.07578260177732556	0.03839841478674118	0.06470666320552092	0.06330834757024682	0.06258411794202781	0.07344005072169466	0.0538337237764013	0.06828420707136275	0.06964769328050457	0.05139415007488951	0.05564578485222907	0.0615988848485556	0.06068734264968489	0.05778055226364052	0.060860639388881844	0.04171349197376828	0.06458707358454774	0.06567398757067189	0.06380756139590658	0.05876023358569054	0.05692320990645357	0.052908407900877176	0.06830882348997294	0.059376855462592026	0.06384283947628248	0.06384283947628248	0.06384283947628248	0.06384283947628248	0.06384283947628248	0.06384283947628248	0.06384283947628248	0.06384283947628248	0.06384283947628248	0.06384283947628248	0.06384283947628248	0.06384283947628248	0.06384283947628248	0.06384283947628248	0.06384283947628248	0.06384283947628248	0.06384283947628248	0.06384283947628248	0.06384283947628248	0.06384283947628248	0.06384283947628248	0.06384283947628248	0.06384283947628248	0.06384283947628248	0.06384283947628248	0.06384283947628248
0.06360004287123294	0.09554247785561441	0.11815059129113223	0.14248378099625808	0.10602460684715606	0.10937489318015549	0.08255221432090332	0.0871818222681104	0.08799137995631463	0.1007244244740871	0.11407838847647238	0.08840520068835211	0.1299235960003778	0.11000043388872614	0.11115162375972881	0.11802254974526592	0.09862486204027747	0.14169303391665278	0.10754343164755413	0.10229328109908783	0.10110205156191471	0.10720105647192742	0.09703127013027577	0.10731359476326602	0.10217243244677089	0.10217243244677089	0.10217243244677089	0.10217243244677089	0.10217243244677089	0.10217243244677089	0.10217243244677089	0.10217243244677089	0.10217243244677089	0.10217243244677089	0.10217243244677089	0.10217243244677089	0.10217243244677089	0.10217243244677089	0.10217243244677089	0.10217243244677089	0.10217243244677089	0.10217243244677089	0.10217243244677089	0.10217243244677089	0.10217243244677089	0.10217243244677089	0.10217243244677089	0.10217243244677089	0.10217243244677089	0.10217243244677089
0.07684715468305872	0.07482443549233216	0.08061874129059783	0.07181583459851032	0.08862124288389404	0.09384703794474893	0.07054055163513599	0.075811641962517	0.06644676479015646	0.08783052800339602	0.09112659578905992	0.09594568326236436	0.0617654466969916	0.09637137201183285	0.07290823676393297	0.09345445734175507	0.10509687797725953	0.09854233641836674	0.0962308149921925	0.09147909279512875	0.08160314099740477	0.08550568639103105	0.10485871839768995	0.09788307674932151	0.09745231473514354	0.08441640990172984	0.10415029279596698	0.08120874876024312	0.09251625022358492	0.09375972921587392	0.09313798971972942	0.09313798971972942	0.09313798971972942	0.09313798971972942	0.09313798971972942	0.09313798971972942	0.09313798971972942	0.09313798971972942	0.09313798971972942	0.09313798971972942	0.09313798971972942	0.09313798971972942	0.09313798971972942	0.09313798971972942	0.09313798971972942	0.09313798971972942	0.09313798971972942	0.09313798971972942	0.09313798971972942	0.09313798971972942
0.03566411973272645	0.05315773518381227	0.056258731617842755	0.06852465183648766	0.07116068885901132	0.05544852220245521	0.06046068136474111	0.05905358212676888	0.06724428127548025	0.07169061255983857	0.06329047555144349	0.05193938948181432	0.10981261428815847	0.08087600188498639	0.08087600188498639	0.08087600188498639	0.08087600188498639	0.08087600188498639	0.08087600188498639	0.08087600188498639	0.08087600188498639	0.08087600188498639	0.08087600188498639	0.08087600188498639	0.08087600188498639	0.08087600188498639	0.08087600188498639	0.08087600188498639	0.08087600188498639	0.08087600188498639	0.08087600188498639	0.08087600188498639	0.08087600188498639	0.08087600188498639	0.08087600188498639	0.08087600188498639	0.08087600188498639	0.08087600188498639	0.08087600188498639	0.08087600188498639	0.08087600188498639	0.08087600188498639	0.08087600188498639	0.08087600188498639	0.08087600188498639	0.08087600188498639	0.08087600188498639	0.08087600188498639	0.08087600188498639	0.08087600188498639
0.12153086349340148	0.09035244781800991	0.06933580899568838	0.08832399242222116	0.06395912282542918	0.08681594566470424	0.07877883413023926	0.07426071120306761	0.06520081616836576	0.07865077881163975	0.0587364291935156	0.065080996026682	0.05951237247617288	0.07122732424434491	0.0515237190650451	0.07865482635563496	0.07795223126309658	0.06882931108304728	0.07178533909876372	0.07926271136470647	0.06302463414088495	0.06167747758761263	0.08522921776150873	0.06812909037381736	0.05474772956250675	0.06143840996816206	0.06143840996816206	0.06143840996816206	0.06143840996816206	0.06143840996816206	0.06143840996816206	0.06143840996816206	0.06143840996816206	0.06143840996816206	0.06143840996816206	0.06143840996816206	0.06143840996816206	0.06143840996816206	0.06143840996816206	0.06143840996816206	0.06143840996816206	0.06143840996816206	0.06143840996816206	0.06143840996816206	0.06143840996816206	0.06143840996816206	0.06143840996816206	0.06143840996816206	0.06143840996816206	0.06143840996816206
0.07014177655941775	0.06278527179462792	0.05972787613896181	0.05577014598630615	0.0633877365083268	0.0646681268001676	0.07444050678448856	0.055569674135761665	0.06689063583165887	0.055925732109849316	0.06802955979530105	0.07454694345367598	0.07478237173365236	0.060139151410414086	0.06918533739601092	0.07290378541765051	0.0650705048353128	0.06635737757063068	0.057244376646139024	0.05853155589110168	0.05638351851381496	0.05492604550782617	0.06608785921424326	0.08648612856010927	0.06558809669141864	0.13322252128206702	0.09940530898674282	0.09940530898674282	0.09940530898674282	0.09940530898674282	0.09940530898674282	0.09940530898674282	0.09940530898674282	0.09940530898674282	0.09940530898674282	0.09940530898674282	0.09940530898674282	0.09940530898674282	0.09940530898674282	0.09940530898674282	0.09940530898674282	0.09940530898674282	0.09940530898674282	0.09940530898674282	0.09940530898674282	0.09940530898674282	0.09940530898674282	0.09940530898674282	0.09940530898674282	0.09940530898674282
0.15866868677781537	0.11724194994265325	0.17775743298923616	0.18651245410014847	0.16289404421386236	0.17534378408000914	0.14805299560297416	0.14500597917355484	0.1565661857873033	0.17735142976958673	0.13324973320695394	0.14597232307574873	0.17719138439359555	0.18668962776992665	0.1736667807704598	0.15258815033197579	0.20435947924712747	0.19219951577623787	0.1749767497793499	0.23217704317024004	0.208223471541382	0.22129111924032602	0.18331720359999976	0.22833316426313877	0.2259771979983663	0.1917744799750636	0.20887583898671494	0.20887583898671494	0.20887583898671494	0.20887583898671494	0.20887583898671494	0.20887583898671494	0.20887583898671494	0.20887583898671494	0.20887583898671494	0.20887583898671494	0.20887583898671494	0.20887583898671494	0.20887583898671494	0.20887583898671494	0.20887583898671494	0.20887583898671494	0.20887583898671494	0.20887583898671494	0.20887583898671494	0.20887583898671494	0.20887583898671494	0.20887583898671494	0.20887583898671494	0.20887583898671494
0.04184279752381936	0.04944460932913023	0.048082869457854054	0.05815156554483567	0.0613582660331606	0.05076710928107355	0.06070086465511192	0.054964892308976554	0.060154820987975054	0.0518310533937932	0.05072876249461106	0.055456893813141006	0.0495456662654353	0.04968548678591543	0.05251869846445275	0.05433403922427427	0.05459362417480672	0.05590532509830744	0.04807120211392497	0.053108192773298014	0.05252578235280988	0.052564513187117703	0.048714986640576316	0.052747776055130285	0.0564981134518882	0.04672298372908656	0.05161054859048738	0.05161054859048738	0.05161054859048738	0.05161054859048738	0.05161054859048738	0.05161054859048738	0.05161054859048738	0.05161054859048738	0.05161054859048738	0.05161054859048738	0.05161054859048738	0.05161054859048738	0.05161054859048738	0.05161054859048738	0.05161054859048738	0.05161054859048738	0.05161054859048738	0.05161054859048738	0.05161054859048738	0.05161054859048738	0.05161054859048738	0.05161054859048738	0.05161054859048738	0.05161054859048738
0.09064753803152611	0.08472548265598574	0.06694327638033018	0.08313971056978559	0.06068758072178353	0.08239898480522141	0.07855913216517728	0.07767424744506767	0.07698007799192422	0.07035102790737217	0.0807994775517383	0.08134123242791777	0.09880867760775132	0.08432002075551437	0.08961607090532574	0.0933754419287588	0.07772913880997435	0.0828033976880828	0.08029838546431466	0.07117522041634891	0.0698432363801422	0.08885491289804663	0.0765962608088219	0.09689101366827671	0.07880629144953609	0.08784865255890639	0.08784865255890639	0.08784865255890639	0.08784865255890639	0.08784865255890639	0.08784865255890639	0.08784865255890639	0.08784865255890639	0.08784865255890639	0.08784865255890639	0.08784865255890639	0.08784865255890639	0.08784865255890639	0.08784865255890639	0.08784865255890639	0.08784865255890639	0.08784865255890639	0.08784865255890639	0.08784865255890639	0.08784865255890639	0.08784865255890639	0.08784865255890639	0.08784865255890639	0.08784865255890639	0.08784865255890639
0.09923257001141784	0.06981865679985189	0.06666081552357996	0.07054627448320454	0.06622057307147754	0.07087187354258088	0.08395870280192301	0.06891692157492635	0.06115774803672078	0.07636492640418152	0.07891429006066024	0.07562272626206369	0.0608840485801404	0.07808286550693258	0.08824841930476474	0.06406430318556229	0.08556820670004317	0.08395657282146299	0.06661966369714532	0.08090849147588738	0.07529619979773457	0.07035722669936283	0.08638111976880099	0.07025276627226328	0.08219910607229407	0.07622593617227867	0.07622593617227867	0.07622593617227867	0.07622593617227867	0.07622593617227867	0.07622593617227867	0.07622593617227867	0.07622593617227867	0.07622593617227867	0.07622593617227867	0.07622593617227867	0.07622593617227867	0.07622593617227867	0.07622593617227867	0.07622593617227867	0.07622593617227867	0.07622593617227867	0.07622593617227867	0.07622593617227867	0.07622593617227867	0.07622593617227867	0.07622593617227867	0.07622593617227867	0.07622593617227867	0.07622593617227867
0.05888571490678352	0.05542911396537601	0.043737252346728366	0.06456946187433714	0.059669694279746145	0.05391074075688027	0.040448219687560745	0.05008686265851502	0.05381526749014329	0.0521212037662938	0.04917089014433243	0.04695788247888509	0.053664000141607444	0.04811994148946446	0.05103570217046017	0.05008249695910092	0.04748782109843066	0.061813025530958625	0.053465511593732785	0.042298459330969	0.04211526143116792	0.05690981133423773	0.051684814527091116	0.050663593571154825	0.04319386085953486	0.04692872721534484	0.04692872721534484	0.04692872721534484	0.04692872721534484	0.04692872721534484	0.04692872721534484	0.04692872721534484	0.04692872721534484	0.04692872721534484	0.04692872721534484	0.04692872721534484	0.04692872721534484	0.04692872721534484	0.04692872721534484	0.04692872721534484	0.04692872721534484	0.04692872721534484	0.04692872721534484	0.04692872721534484	0.04692872721534484	0.04692872721534484	0.04692872721534484	0.04692872721534484	0.04692872721534484	0.04692872721534484
0.08077873653237912	0.07982491205684122	0.06198097938088872	0.07137571679420987	0.08813278391478756	0.08372906640249216	0.09255435344118984	0.06998955805124128	0.08298096061672813	0.07374997851465948	0.081305261219671	0.06127182202816606	0.07599363951847772	0.07974730753473842	0.0833676859192566	0.08404961730096484	0.1017211695981693	0.06581930644596086	0.07736603595127696	0.08154099566348945	0.07945351580738322	0.07945351580738322	0.07945351580738322	0.07945351580738322	0.07945351580738322	0.07945351580738322	0.07945351580738322	0.07945351580738322	0.07945351580738322	0.07945351580738322	0.07945351580738322	0.07945351580738322	0.07945351580738322	0.07945351580738322	0.07945351580738322	0.07945351580738322	0.07945351580738322	0.07945351580738322	0.07945351580738322	0.07945351580738322	0.07945351580738322	0.07945351580738322	0.07945351580738322	0.07945351580738322	0.07945351580738322	0.07945351580738322	0.07945351580738322	0.07945351580738322	0.07945351580738322	0.07945351580738322
0.05368560943943542	0.04642764433469039	0.04381483983643627	0.044017587358555176	0.040883280469057696	0.03829452510253286	0.0377360447635506	0.041443425557964535	0.0449773236328575	0.037696315155854795	0.04532573818315702	0.05150187720181881	0.040407384024593075	0.05173251766258897	0.05048287672562481	0.042324385804372096	0.04607989771926219	0.036475200957729735	0.057119289761270245	0.040331407278791996	0.04872534852003112	0.04872534852003112	0.04872534852003112	0.04872534852003112	0.04872534852003112	0.04872534852003112	0.04872534852003112	0.04872534852003112	0.04872534852003112	0.04872534852003112	0.04872534852003112	0.04872534852003112	0.04872534852003112	0.04872534852003112	0.04872534852003112	0.04872534852003112	0.04872534852003112	0.04872534852003112	0.04872534852003112	0.04872534852003112	0.04872534852003112	0.04872534852003112	0.04872534852003112	0.04872534852003112	0.04872534852003112	0.04872534852003112	0.04872534852003112	0.04872534852003112	0.04872534852003112	0.04872534852003112
0.15599491066381507	0.14646617926552746	0.12506478174715488	0.11086315790363324	0.09838587124310724	0.11226578398457228	0.11412078577264823	0.15420490957855915	0.11297559185329542	0.1179606134860947	0.12414181013589336	0.1373567726452702	0.15992811437853924	0.15293041538611724	0.15833046752661462	0.11179100536489475	0.1139898794968442	0.14596860967342457	0.13026121304354654	0.15048297662872098	0.1266904308696179	0.16610528784992967	0.14264859285747183	0.11015312937539369	0.1443764723413779	0.15382950736709625	0.14019627015555028	0.14701288876132326	0.14701288876132326	0.14701288876132326	0.14701288876132326	0.14701288876132326	0.14701288876132326	0.14701288876132326	0.14701288876132326	0.14701288876132326	0.14701288876132326	0.14701288876132326	0.14701288876132326	0.14701288876132326	0.14701288876132326	0.14701288876132326	0.14701288876132326	0.14701288876132326	0.14701288876132326	0.14701288876132326	0.14701288876132326	0.14701288876132326	0.14701288876132326	0.14701288876132326
0.10294014593359906	0.07350181815637764	0.06595836547293642	0.06283921997836854	0.07967357459154802	0.07767889403429638	0.05749306295241405	0.08282090184214864	0.07493759569170377	0.08034313001879168	0.06586000406391139	0.07283283493189964	0.07641820660664914	0.07429763079721856	0.07550003953064746	0.07393307427743223	0.05855865109587901	0.07822320846704194	0.08305371095972264	0.05963397100498706	0.06704886196719058	0.06385077708072902	0.07567991086052603	0.08729685574789084	0.08148838330420845	0.08148838330420845	0.08148838330420845	0.08148838330420845	0.08148838330420845	0.08148838330420845	0.08148838330420845	0.08148838330420845	0.08148838330420845	0.08148838330420845	0.08148838330420845	0.08148838330420845	0.08148838330420845	0.08148838330420845	0.08148838330420845	0.08148838330420845	0.08148838330420845	0.08148838330420845	0.08148838330420845	0.08148838330420845	0.08148838330420845	0.08148838330420845	0.08148838330420845	0.08148838330420845	0.08148838330420845	0.08148838330420845
0.07910770525736588	0.07878024565917258	0.06740534603303308	0.07422401695141827	0.06135756046594698	0.07952368738332166	0.07687287327914605	0.0682327538297886	0.07169451657264482	0.06627320655182313	0.06674306222297777	0.06559520164976544	0.07555657696312224	0.07811306415517189	0.06569438268102898	0.07188317871550201	0.06757611317493904	0.08933967119646462	0.08550489816466607	0.0721367237349571	0.07229523985089563	0.06788552464503451	0.06440743346299997	0.07616562072292596	0.08020635885796353	0.1118692735291578	0.09603781619356067	0.09603781619356067	0.09603781619356067	0.09603781619356067	0.09603781619356067	0.09603781619356067	0.09603781619356067	0.09603781619356067	0.09603781619356067	0.09603781619356067	0.09603781619356067	0.09603781619356067	0.09603781619356067	0.09603781619356067	0.09603781619356067	0.09603781619356067	0.09603781619356067	0.09603781619356067	0.09603781619356067	0.09603781619356067	0.09603781619356067	0.09603781619356067	0.09603781619356067	0.09603781619356067
0.13388542455099248	0.12035353931631305	0.11316266352030364	0.09486381073636466	0.10288055607294076	0.10884263042032069	0.15659453515359087	0.10838282509914594	0.12093730684093874	0.09469244313712258	0.11141558275922613	0.12586874429410358	0.10424655857707124	0.10885015186688339	0.10816213467694513	0.10043509240324568	0.11439678460902615	0.11562732217136165	0.11273245846948718	0.11313929673028714	0.11071530184468036	0.08776881758639972	0.12147762045235463	0.10462321901937718	0.10462321901937718	0.10462321901937718	0.10462321901937718	0.10462321901937718	0.10462321901937718	0.10462321901937718	0.10462321901937718	0.10462321901937718	0.10462321901937718	0.10462321901937718	0.10462321901937718	0.10462321901937718	0.10462321901937718	0.10462321901937718	0.10462321901937718	0.10462321901937718	0.10462321901937718	0.10462321901937718	0.10462321901937718	0.10462321901937718	0.10462321901937718	0.10462321901937718	0.10462321901937718	0.10462321901937718	0.10462321901937718	0.10462321901937718
0.06380470841265903	0.05446140488523604	0.04999650739960636	0.050699327333878476	0.05149156196063457	0.06278999800096852	0.0666408399427006	0.0486199781065596	0.054269101027706726	0.057614771505350805	0.05704431044664273	0.06136941946696664	0.054997870028890256	0.05869036516246146	0.05569438652972531	0.06505260533933346	0.056462949389231985	0.06476752039526536	0.06166937206384421	0.05400780161210768	0.0607078797004994	0.05735784065630354	0.05735784065630354	0.05735784065630354	0.05735784065630354	0.05735784065630354	0.05735784065630354	0.05735784065630354	0.05735784065630354	0.05735784065630354	0.05735784065630354	0.05735784065630354	0.05735784065630354	0.05735784065630354	0.05735784065630354	0.05735784065630354	0.05735784065630354	0.05735784065630354	0.05735784065630354	0.05735784065630354	0.05735784065630354	0.05735784065630354	0.05735784065630354	0.05735784065630354	0.05735784065630354	0.05735784065630354	0.05735784065630354	0.05735784065630354	0.05735784065630354	0.05735784065630354
0.04453522856922449	0.051690983861345845	0.044675863704740165	0.05637902323499111	0.04709743786669638	0.05847658624799829	0.057251975048678315	0.046765057114119386	0.04885497710936574	0.047189200754472124	0.045941651937432215	0.05091092684919889	0.05505705722200957	0.06409525104506239	0.05801281854767286	0.050657981092214276	0.043202781379073296	0.05571978020760288	0.05790797795927377	0.05424001217318935	0.05057344109404601	0.051559852898904475	0.05635528217283283	0.04395771966853532	0.05806275662343975	0.0632593933942819	0.055681503647589364	0.04658790783491541	0.04837136551863559	0.047577807801543394	0.03928190291206688	0.057749975435592474	0.06827079648163063	0.06301038595861154	0.06301038595861154	0.06301038595861154	0.06301038595861154	0.06301038595861154	0.06301038595861154	0.06301038595861154	0.06301038595861154	0.06301038595861154	0.06301038595861154	0.06301038595861154	0.06301038595861154	0.06301038595861154	0.06301038595861154	0.06301038595861154	0.06301038595861154	0.06301038595861154
0.05680209671379179	0.06562721078397206	0.06737263419590055	0.058765811801516216	0.06535639481392184	0.061373910168294174	0.0552805076029058	0.043891002966672366	0.05819720903865499	0.052373083630928775	0.05385832205775893	0.05586470904566429	0.06366834431364231	0.06902601297144179	0.05735166877597867	0.06474715618618127	0.06546327672175752	0.0515691140367189	0.05235319494434185	0.0481618319230791	0.06148368711069667	0.0550577997541257	0.06286316335142665	0.050182616161758675	0.06484731953126577	0.04473193933870948	0.05855949915058636	0.054742685048283155	0.05336725423988063	0.05407275327090957	0.05483937863068114	0.07059373280431587	0.05991089225557865	0.06525231252994726	0.06525231252994726	0.06525231252994726	0.06525231252994726	0.06525231252994726	0.06525231252994726	0.06525231252994726	0.06525231252994726	0.06525231252994726	0.06525231252994726	0.06525231252994726	0.06525231252994726	0.06525231252994726	0.06525231252994726	0.06525231252994726	0.06525231252994726	0.06525231252994726
0.05340418367900739	0.06535489790688284	0.06488163235029809	0.0705887976606127	0.06312952088077733	0.0658633401921457	0.08837175360221483	0.07325163107586868	0.07255766984844153	0.0697771492154646	0.07360073871239765	0.07196931179115873	0.07327272183002022	0.07082908054037021	0.07279421765307835	0.07978126285472864	0.06883514850588733	0.061405033422193084	0.0634303314824456	0.07665333938713675	0.05044946505876069	0.06355140222294872	0.06355140222294872	0.06355140222294872	0.06355140222294872	0.06355140222294872	0.06355140222294872	0.06355140222294872	0.06355140222294872	0.06355140222294872	0.06355140222294872	0.06355140222294872	0.06355140222294872	0.06355140222294872	0.06355140222294872	0.06355140222294872	0.06355140222294872	0.06355140222294872	0.06355140222294872	0.06355140222294872	0.06355140222294872	0.06355140222294872	0.06355140222294872	0.06355140222294872	0.06355140222294872	0.06355140222294872	0.06355140222294872	0.06355140222294872	0.06355140222294872	0.06355140222294872
0.05737674321020481	0.045951834545301655	0.04803237694243414	0.039800985384010355	0.04224753984312189	0.05164457327192517	0.04468021223064579	0.04071760171081497	0.04297749269159784	0.04776116927415819	0.05261547302167728	0.0449233828361343	0.03806241426485228	0.047299260821628955	0.03929403198650876	0.050690354053486264	0.040742975594173454	0.03681098733925372	0.04436976473535371	0.04269343671482844	0.04988912118885695	0.07824632588920416	0.050278246939055984	0.043492713095297286	0.04688548001717664	0.04688548001717664	0.04688548001717664	0.04688548001717664	0.04688548001717664	0.04688548001717664	0.04688548001717664	0.04688548001717664	0.04688548001717664	0.04688548001717664	0.04688548001717664	0.04688548001717664	0.04688548001717664	0.04688548001717664	0.04688548001717664	0.04688548001717664	0.04688548001717664	0.04688548001717664	0.04688548001717664	0.04688548001717664	0.04688548001717664	0.04688548001717664	0.04688548001717664	0.04688548001717664	0.04688548001717664	0.04688548001717664
0.07029114263230056	0.07661576974864931	0.08910767691747172	0.07802155944244869	0.08111274052651572	0.08125171655897308	0.07160907337744135	0.09143847726949224	0.08150933425598532	0.07370073555618706	0.07719243893326641	0.07820723911168352	0.07477327538318115	0.07630641350356777	0.06012762512767922	0.05528065659385619	0.0787158080621596	0.07252202999115073	0.08999458565901242	0.07240302786269094	0.07902646899580382	0.05888887956353758	0.08078019244367275	0.07145205667032083	0.07222494598638139	0.06649310449391621	0.0693590252401488	0.0693590252401488	0.0693590252401488	0.0693590252401488	0.0693590252401488	0.0693590252401488	0.0693590252401488	0.0693590252401488	0.0693590252401488	0.0693590252401488	0.0693590252401488	0.0693590252401488	0.0693590252401488	0.0693590252401488	0.0693590252401488	0.0693590252401488	0.0693590252401488	0.0693590252401488	0.0693590252401488	0.0693590252401488	0.0693590252401488	0.0693590252401488	0.0693590252401488	0.0693590252401488
0.07859402584235982	0.06985966481666661	0.05774646116986419	0.05696541144414498	0.05383751357573338	0.06081767140078253	0.05300266301215967	0.055093073016610344	0.07084972957061147	0.0630253520853687	0.04901713795932261	0.069086290498896	0.055167277895742	0.054702223592083606	0.0525190922657817	0.06591849032373832	0.06389122276167869	0.06121407802878909	0.052034479014084256	0.05731828260534003	0.05467638080971214	0.05467638080971214	0.05467638080971214	0.05467638080971214	0.05467638080971214	0.05467638080971214	0.05467638080971214	0.05467638080971214	0.05467638080971214	0.05467638080971214	0.05467638080971214	0.05467638080971214	0.05467638080971214	0.05467638080971214	0.05467638080971214	0.05467638080971214	0.05467638080971214	0.05467638080971214	0.05467638080971214	0.05467638080971214	0.05467638080971214	0.05467638080971214	0.05467638080971214	0.05467638080971214	0.05467638080971214	0.05467638080971214	0.05467638080971214	0.05467638080971214	0.05467638080971214	0.05467638080971214
0.05899235744261404	0.05697369988993578	0.057622560270466666	0.055377866316077336	0.06282763364689609	0.04060790373536747	0.06383576154473397	0.06823342121687427	0.06066941939180346	0.058472478208351546	0.046707528811420936	0.06936350076018272	0.06405421197261549	0.07319783187856745	0.060256833686871285	0.06152839809630111	0.056157745923774594	0.07542002761233264	0.0635002297809658	0.04792957092986807	0.0629256344467159	0.0637475380225934	0.06333658623465464	0.06333658623465464	0.06333658623465464	0.06333658623465464	0.06333658623465464	0.06333658623465464	0.06333658623465464	0.06333658623465464	0.06333658623465464	0.06333658623465464	0.06333658623465464	0.06333658623465464	0.06333658623465464	0.06333658623465464	0.06333658623465464	0.06333658623465464	0.06333658623465464	0.06333658623465464	0.06333658623465464	0.06333658623465464	0.06333658623465464	0.06333658623465464	0.06333658623465464	0.06333658623465464	0.06333658623465464	0.06333658623465464	0.06333658623465464	0.06333658623465464
0.11281476437468677	0.12065444112559832	0.08342866831334247	0.09892036308537135	0.07121007674301509	0.10402519911417157	0.08515667320510144	0.09116992028216973	0.09228702910359288	0.09605374994529346	0.07835229689637849	0.08951254930394077	0.09116997040368777	0.10875520240667291	0.0936549458674433	0.0853394606818013	0.08000169577079214	0.09243104470940255	0.08272009468864408	0.12015792781237464	0.10143901125050937	0.10143901125050937	0.10143901125050937	0.10143901125050937	0.10143901125050937	0.10143901125050937	0.10143901125050937	0.10143901125050937	0.10143901125050937	0.10143901125050937	0.10143901125050937	0.10143901125050937	0.10143901125050937	0.10143901125050937	0.10143901125050937	0.10143901125050937	0.10143901125050937	0.10143901125050937	0.10143901125050937	0.10143901125050937	0.10143901125050937	0.10143901125050937	0.10143901125050937	0.10143901125050937	0.10143901125050937	0.10143901125050937	0.10143901125050937	0.10143901125050937	0.10143901125050937	0.10143901125050937
0.12419467559913899	0.0811899330386991	0.10110183334807589	0.10533164232893115	0.11595870971734891	0.10128130237458786	0.08656903551653801	0.09056898061340424	0.0782844718147402	0.09054984445820137	0.11583247792556803	0.09518152436961234	0.08322040099839674	0.08372482054852666	0.09955123166744254	0.10430873104878624	0.0996706743857035	0.09014843121548098	0.06793651053344756	0.08912843612521425	0.10738740931067538	0.08848164563511926	0.07145235997799854	0.0799670028065589	0.0799670028065589	0.0799670028065589	0.0799670028065589	0.0799670028065589	0.0799670028065589	0.0799670028065589	0.0799670028065589	0.0799670028065589	0.0799670028065589	0.0799670028065589	0.0799670028065589	0.0799670028065589	0.0799670028065589	0.0799670028065589	0.0799670028065589	0.0799670028065589	0.0799670028065589	0.0799670028065589	0.0799670028065589	0.0799670028065589	0.0799670028065589	0.0799670028065589	0.0799670028065589	0.0799670028065589	0.0799670028065589	0.0799670028065589
0.06997716369871654	0.058649165970244	0.06688239926724669	0.07728211064222659	0.06949738320892943	0.08731843383282349	0.06809151530338299	0.06339003868657404	0.06095858016605951	0.08112874262648731	0.06925896595707942	0.06914899894184799	0.07277902192149364	0.07644523640080722	0.05654307429359064	0.08928663630877436	0.07608177171818374	0.06607293065269294	0.07455047735781199	0.07661747663436405	0.08972495691342931	0.07856326219006896	0.08414410955174914	0.08414410955174914	0.08414410955174914	0.08414410955174914	0.08414410955174914	0.08414410955174914	0.08414410955174914	0.08414410955174914	0.08414410955174914	0.08414410955174914	0.08414410955174914	0.08414410955174914	0.08414410955174914	0.08414410955174914	0.08414410955174914	0.08414410955174914	0.08414410955174914	0.08414410955174914	0.08414410955174914	0.08414410955174914	0.08414410955174914	0.08414410955174914	0.08414410955174914	0.08414410955174914	0.08414410955174914	0.08414410955174914	0.08414410955174914	0.08414410955174914
0.09407377876909379	0.08542485830574506	0.08647481050833036	0.07996548201444896	0.07169475694443411	0.07159267895426541	0.09601801197727512	0.08032770530169148	0.09219693682996201	0.0961628146972042	0.0786899367958529	0.0947089645057879	0.0794397845380397	0.0839598185430405	0.10945631320617256	0.068592091554006	0.09333572596544465	0.08290074331515782	0.08907216392584952	0.08334185821924146	0.09413050459216006	0.08957343354640987	0.08396294579118815	0.09386205968616274	0.08786852403784948	0.0821890519682429	0.1038024862426359	0.09395157849196321	0.08229008186294785	0.10150064455042472	0.10256015999661915	0.10203040227352192	0.10203040227352192	0.10203040227352192	0.10203040227352192	0.10203040227352192	0.10203040227352192	0.10203040227352192	0.10203040227352192	0.10203040227352192	0.10203040227352192	0.10203040227352192	0.10203040227352192	0.10203040227352192	0.10203040227352192	0.10203040227352192	0.10203040227352192	0.10203040227352192	0.10203040227352192	0.10203040227352192
0.05901065760974012	0.06964684580008483	0.0719119451979143	0.0656191202762219	0.05814838156926235	0.06315423352757256	0.0802523953740292	0.05502563614905264	0.05530791932044067	0.06334494385850195	0.0710841076355409	0.0739233163717403	0.06139189084571656	0.07060383709568825	0.08319865969617973	0.08761897584679283	0.07138480613791569	0.06934731521708522	0.05926972868351008	0.07437880689411604	0.06962618993668285	0.06757572703357281	0.07770593249891686	0.0581463514835868	0.07298470010113418	0.06803779898653359	0.06716363786071698	0.0656742612948705	0.06980963445963316	0.06863640027287483	0.0798080130541012	0.07422220666348803	0.07422220666348803	0.07422220666348803	0.07422220666348803	0.07422220666348803	0.07422220666348803	0.07422220666348803	0.07422220666348803	0.07422220666348803	0.07422220666348803	0.07422220666348803	0.07422220666348803	0.07422220666348803	0.07422220666348803	0.07422220666348803	0.07422220666348803	0.07422220666348803	0.07422220666348803	0.07422220666348803
0.07324135988475648	0.08609317089101201	0.09081592032459518	0.09877079652949239	0.09597699599952147	0.06041344224087196	0.10620565071255975	0.07478685316667863	0.10819971743907544	0.08492344971215526	0.09904810516311213	0.07683699476612689	0.09713882489189317	0.07613273553704998	0.07383182259026178	0.10062247731805327	0.08756580409208259	0.08553720977499073	0.11499594843426351	0.0862771270288628	0.09511887995970641	0.09069800349428461	0.09069800349428461	0.09069800349428461	0.09069800349428461	0.09069800349428461	0.09069800349428461	0.09069800349428461	0.09069800349428461	0.09069800349428461	0.09069800349428461	0.09069800349428461	0.09069800349428461	0.09069800349428461	0.09069800349428461	0.09069800349428461	0.09069800349428461	0.09069800349428461	0.09069800349428461	0.09069800349428461	0.09069800349428461	0.09069800349428461	0.09069800349428461	0.09069800349428461	0.09069800349428461	0.09069800349428461	0.09069800349428461	0.09069800349428461	0.09069800349428461	0.09069800349428461
0.7239684776604224	0.4770060829199637	0.5371568145850455	0.5822164047182419	0.3642869937315281	0.5864723715443697	0.5070859068911039	0.5128963248382999	0.5173610993800304	0.5257182852666512	0.3313554357659731	0.5958498393980776	0.395298976745221	0.5067879549321281	0.474887065436855	0.43389077557495465	0.5098882887623725	0.45218569473165143	0.5430240620954532	0.5017726482781566	0.3931553458586238	0.4474639970683902	0.4474639970683902	0.4474639970683902	0.4474639970683902	0.4474639970683902	0.4474639970683902	0.4474639970683902	0.4474639970683902	0.4474639970683902	0.4474639970683902	0.4474639970683902	0.4474639970683902	0.4474639970683902	0.4474639970683902	0.4474639970683902	0.4474639970683902	0.4474639970683902	0.4474639970683902	0.4474639970683902	0.4474639970683902	0.4474639970683902	0.4474639970683902	0.4474639970683902	0.4474639970683902	0.4474639970683902	0.4474639970683902	0.4474639970683902	0.4474639970683902	0.4474639970683902
0.08877536332269596	0.08110847109825436	0.08895644151728928	0.08780288974790883	0.06842595176524165	0.09092592577128979	0.07069020454607403	0.08027788037026644	0.08144565157376674	0.07603113276369912	0.08092842058786368	0.06519752204935925	0.08456696253906944	0.08583588074683082	0.081510344373155	0.09488052907107813	0.0870284030813298	0.09307884803651546	0.07978846495556902	0.08839775555348854	0.07150998200211718	0.08744814232893938	0.08549925310728979	0.09561646336492201	0.06756055176515512	0.07702613824690169	0.07655908224859695	0.07969149750761823	0.08641778531341832	0.08305464141051828	0.08305464141051828	0.08305464141051828	0.08305464141051828	0.08305464141051828	0.08305464141051828	0.08305464141051828	0.08305464141051828	0.08305464141051828	0.08305464141051828	0.08305464141051828	0.08305464141051828	0.08305464141051828	0.08305464141051828	0.08305464141051828	0.08305464141051828	0.08305464141051828	0.08305464141051828	0.08305464141051828	0.08305464141051828	0.08305464141051828
0.07490582555779905	0.055336276412796676	0.058758198592325714	0.044924230180412486	0.053307905623761496	0.06576111099562515	0.06501342600756921	0.061393206300960596	0.04838303907856691	0.059721490432433695	0.0765910969686674	0.06388369591077249	0.08625903541892874	0.07794869871734685	0.08645452140240717	0.07943842165956894	0.0605116732534527	0.06468102474653592	0.07075554056684752	0.06359563102679791	0.072985489226229	0.07627376611604565	0.08834923777302002	0.07038997796007668	0.06618403303133766	0.06720381284398705	0.07616260808933653	0.07283482017882519	0.07620077873881796	0.0660727955461472	0.07919160693254333	0.09483583210403176	0.08796213173301552	0.08463345267832037	0.08842572055308379	0.08652958661570208	0.08652958661570208	0.08652958661570208	0.08652958661570208	0.08652958661570208	0.08652958661570208	0.08652958661570208	0.08652958661570208	0.08652958661570208	0.08652958661570208	0.08652958661570208	0.08652958661570208	0.08652958661570208	0.08652958661570208	0.08652958661570208
0.05893616747810304	0.06394984447888977	0.048271378672188434	0.05733023197003609	0.06506834383492931	0.050194176286249274	0.05912108973993576	0.04267889126901481	0.058995813430528746	0.05371266398877302	0.05440643851064753	0.063487059607784	0.049470020879034696	0.04966535323895041	0.05522053463147268	0.05476603961419728	0.05568790634870729	0.06989222725791278	0.06390958336630767	0.05485151256932518	0.0625693102153554	0.05325416030410712	0.05613117005205096	0.05424479269507895	0.06172859457937973	0.07304058993813516	0.07493521624030909	0.06456443777994364	0.05823227334201015	0.060306657809662566	0.05820560714330706	0.06469237094621409	0.06332922806347242	0.06971808439865795	0.056559244481331226	0.05812965203785131	0.05129986580012484	0.05982164592261019	0.05580482456706493	0.06040902171552515	0.05810692314129504	0.05810692314129504	0.05810692314129504	0.05810692314129504	0.05810692314129504	0.05810692314129504	0.05810692314129504	0.05810692314129504	0.05810692314129504	0.05810692314129504
0.10354782787400904	0.06153144536406603	0.07268719391038483	0.0653597639993703	0.0684065483222825	0.07035605751039313	0.06841065392953646	0.07063075489660277	0.06122687402315007	0.07930671487691872	0.06497134044549403	0.05752344096658591	0.06978059577669196	0.06176861697685974	0.06965457914407926	0.054026692135716696	0.060506738102077504	0.06917031687278875	0.07280212147911488	0.07836188926946365	0.07178220685827984	0.06926661842333305	0.07142590584132581	0.06586221960398862	0.06409074407990926	0.06497648184194894	0.06497648184194894	0.06497648184194894	0.06497648184194894	0.06497648184194894	0.06497648184194894	0.06497648184194894	0.06497648184194894	0.06497648184194894	0.06497648184194894	0.06497648184194894	0.06497648184194894	0.06497648184194894	0.06497648184194894	0.06497648184194894	0.06497648184194894	0.06497648184194894	0.06497648184194894	0.06497648184194894	0.06497648184194894	0.06497648184194894	0.06497648184194894	0.06497648184194894	0.06497648184194894	0.06497648184194894
0.061025760514135934	0.05687941142913467	0.05807940107914981	0.05423114802309404	0.06225819984514409	0.05700127123281158	0.05201145541447722	0.06037595309110656	0.05975786658124466	0.06265087927403265	0.051270313816215024	0.061432604057673174	0.04683521213794869	0.05093901462894914	0.060261230078633515	0.04532194903930418	0.0530768195197425	0.052797696058777745	0.04317695080314466	0.06252679503340801	0.055308284273988456	0.057626243477398045	0.052756722341776315	0.05127529101882281	0.04704512712580702	0.057787748552508296	0.046515535990978595	0.04295507923229097	0.05081314658098839	0.05439240755147153	0.04520503246046582	0.049798720005968675	0.049798720005968675	0.049798720005968675	0.049798720005968675	0.049798720005968675	0.049798720005968675	0.049798720005968675	0.049798720005968675	0.049798720005968675	0.049798720005968675	0.049798720005968675	0.049798720005968675	0.049798720005968675	0.049798720005968675	0.049798720005968675	0.049798720005968675	0.049798720005968675	0.049798720005968675	0.049798720005968675
0.21827866482790645	0.22289594042816535	0.174612802908201	0.14778877071443502	0.16502362394609038	0.1433867359621842	0.284863712366284	0.2172543405317591	0.2339509069965582	0.2086266825318866	0.2167012124181826	0.09826547313672875	0.20398529885148767	0.2003370581693756	0.16794899013800174	0.15474151949499684	0.21027748109757044	0.16431721186168008	0.19014253696294026	0.1756261069358898	0.182974911162978	0.18445681094975844	0.10214434949585752	0.21342305521444208	0.25876842997365673	0.1405395335545889	0.1996539817641228	0.1996539817641228	0.1996539817641228	0.1996539817641228	0.1996539817641228	0.1996539817641228	0.1996539817641228	0.1996539817641228	0.1996539817641228	0.1996539817641228	0.1996539817641228	0.1996539817641228	0.1996539817641228	0.1996539817641228	0.1996539817641228	0.1996539817641228	0.1996539817641228	0.1996539817641228	0.1996539817641228	0.1996539817641228	0.1996539817641228	0.1996539817641228	0.1996539817641228	0.1996539817641228
0.06285578739948916	0.0522374196607356	0.050341725410808315	0.05752666624483226	0.04886309359669297	0.048380916444603496	0.06572226514648373	0.05485189178785152	0.05380484425551405	0.06335049111262955	0.053117895981748146	0.05300174508684627	0.04917646834850146	0.050521932343603415	0.04856938399847905	0.0710300325626032	0.04837150034694361	0.03963655690900036	0.04530239234381215	0.04739139692494929	0.05921000641437749	0.04959842131644949	0.05278975623585976	0.051194088776154625	0.051194088776154625	0.051194088776154625	0.051194088776154625	0.051194088776154625	0.051194088776154625	0.051194088776154625	0.051194088776154625	0.051194088776154625	0.051194088776154625	0.051194088776154625	0.051194088776154625	0.051194088776154625	0.051194088776154625	0.051194088776154625	0.051194088776154625	0.051194088776154625	0.051194088776154625	0.051194088776154625	0.051194088776154625	0.051194088776154625	0.051194088776154625	0.051194088776154625	0.051194088776154625	0.051194088776154625	0.051194088776154625	0.051194088776154625
0.08129897161430565	0.09751038700486872	0.09388662426233012	0.08939263793850524	0.11110445634813222	0.08613819196396369	0.07167825434832134	0.08512458123173253	0.08358734966248041	0.12125206333182784	0.10585639650731055	0.10394436932417256	0.08545511945379222	0.1167893957136276	0.0873586821073261	0.10339346601135393	0.09991240806144205	0.09787280604307674	0.09501579159329383	0.11255528850891966	0.09979265543109732	0.0696607623400752	0.10359238997339454	0.07643162242409537	0.07353524386456378	0.09390568235511368	0.10520716612536554	0.09038621303771965	0.08544769498469479	0.09086213154126287	0.1641934943742451	0.12752781295775398	0.12752781295775398	0.12752781295775398	0.12752781295775398	0.12752781295775398	0.12752781295775398	0.12752781295775398	0.12752781295775398	0.12752781295775398	0.12752781295775398	0.12752781295775398	0.12752781295775398	0.12752781295775398	0.12752781295775398	0.12752781295775398	0.12752781295775398	0.12752781295775398	0.12752781295775398	0.12752781295775398
0.17530476297056297	0.14649797704492884	0.19490812699346985	0.17333843492608714	0.1739592613503686	0.19299163002755185	0.2552472967913013	0.20532175683331524	0.22413883143450458	0.24233985784147655	0.20090885757344412	0.19985258417798935	0.2420669465220109	0.17641692716976493	0.1891765731141869	0.21866365486943248	0.12689866048739	0.1797451478439225	0.26504228247354955	0.2204951259608217	0.15803052823209443	0.18269147266305746	0.22600396471863018	0.2305519469259157	0.2105895865698963	0.20702793552642218	0.30317126352487916	0.24659317248279933	0.21450548157350588	0.2271252273426412	0.19247712890101562	0.23751696876801429	0.27410539989236227	0.21781000495283556	0.2336844608747053	0.25983285728440836	0.28654488275477646	0.2756448553998759	0.2810948690773261	0.2810948690773261	0.2810948690773261	0.2810948690773261	0.2810948690773261	0.2810948690773261	0.2810948690773261	0.2810948690773261	0.2810948690773261	0.2810948690773261	0.2810948690773261	0.2810948690773261
0.1084446484472543	0.06121733558896601	0.10013483213218795	0.17768159409629738	0.10342761230502291	0.11503436668390055	0.14600215244983464	0.0815192080244864	0.07864149253641181	0.09952640682328	0.09942786421264475	0.20775701891487328	0.12982961635104967	0.11690031398733385	0.08443685722929935	0.10731209763949363	0.16829644074288883	0.1729981073332583	0.1798693524582517	0.1690203899889128	0.14311277529977473	0.14621330546929562	0.14799443909499374	0.18982128450574712	0.1445925975581265	0.13679976463387508	0.2532847461823958	0.16098541483046191	0.14658672922213203	0.0901471084306456	0.14470212859435555	0.17584479207065545	0.23319244703056588	0.14389890317751372	0.236441112992702	0.2535023102090289	0.12327506760928954	0.19022546187151787	0.2713628673871715	0.19198412209709467	0.16818259027008034	0.1648861080585284	0.19564608031241582	0.3119188089647856	0.2537824446386007	0.2537824446386007	0.2537824446386007	0.2537824446386007	0.2537824446386007	0.2537824446386007
0.10200495423856923	0.08308668024561915	0.09274816505188249	0.12035883054179032	0.09033649403419546	0.1019145064704264	0.10932879245365311	0.10627093147031864	0.09523398627710229	0.09902870557918032	0.1384036427171808	0.10310066756023939	0.0935712560068232	0.09465243240559368	0.09002711970102503	0.13614979151487686	0.0913509981310781	0.07765679041701617	0.12742761612013023	0.09755818667300115	0.10680890678727602	0.10731028412286375	0.10621431107668589	0.10062335870968034	0.10663858638798505	0.10821044262767675	0.0999790849419895	0.12207078242443112	0.1287988730044472	0.09229350277400777	0.11107185470063156	0.12398451320882442	0.1245221582639789	0.11970336764248964	0.129539255810477	0.09099086050462667	0.11614401072314383	0.11048221657168997	0.1105248070857145	0.13432455330740184	0.11198719638569872	0.10612713719509895	0.11425963828274836	0.10606498042803951	0.1086973366856759	0.1073811585568577	0.1073811585568577	0.1073811585568577	0.1073811585568577	0.1073811585568577
0.11920758655465713	0.12053412735818267	0.08770835052064362	0.0977636494442434	0.0859312289782932	0.09147834738096454	0.10167760928181312	0.0987081467230831	0.10355751546355335	0.09672871608095768	0.11935543795112093	0.10664489247019271	0.10838221723452134	0.10240578040047854	0.10219414794723257	0.09223350042173792	0.12444237975123938	0.1156710496704978	0.09867261044381936	0.12116073177038673	0.12033342256683416	0.09499752735742728	0.08875315728865021	0.11539743607810844	0.11252730164044294	0.11541972569312384	0.10018946993954109	0.0886644993717769	0.13071230215699192	0.10571537150832412	0.08580823039278508	0.11431197369331099	0.10591988399506069	0.12196173964048379	0.10295383163515988	0.10994995775350029	0.12004204640171723	0.12073622632156171	0.16763518520843443	0.14418570576499806	0.14418570576499806	0.14418570576499806	0.14418570576499806	0.14418570576499806	0.14418570576499806	0.14418570576499806	0.14418570576499806	0.14418570576499806	0.14418570576499806	0.14418570576499806
0.33173544049728254	0.21386227004866762	0.19813342917576104	0.2078664367007413	0.17260779751060237	0.2038147542883121	0.29116011376264334	0.18288428269267676	0.14962703635837402	0.16625565952552537	0.16625565952552537	0.16625565952552537	0.16625565952552537	0.16625565952552537	0.16625565952552537	0.16625565952552537	0.16625565952552537	0.16625565952552537	0.16625565952552537	0.16625565952552537	0.16625565952552537	0.16625565952552537	0.16625565952552537	0.16625565952552537	0.16625565952552537	0.16625565952552537	0.16625565952552537	0.16625565952552537	0.16625565952552537	0.16625565952552537	0.16625565952552537	0.16625565952552537	0.16625565952552537	0.16625565952552537	0.16625565952552537	0.16625565952552537	0.16625565952552537	0.16625565952552537	0.16625565952552537	0.16625565952552537	0.16625565952552537	0.16625565952552537	0.16625565952552537	0.16625565952552537	0.16625565952552537	0.16625565952552537	0.16625565952552537	0.16625565952552537	0.16625565952552537	0.16625565952552537
0.06946402353695275	0.06578108093915945	0.044006284216331425	0.06641114669152887	0.15106422916877127	0.06244152907006237	0.1262971822355471	0.07427972581981061	0.1445199153533333	0.1022520453328639	0.1322094475013152	0.13554285191206808	0.17806177607675974	0.09940584906447408	0.1391600678929562	0.121973391473022	0.20264825975224246	0.17775845777031488	0.19755217415086718	0.11717870803479082	0.157365441092829	0.157365441092829	0.157365441092829	0.157365441092829	0.157365441092829	0.157365441092829	0.157365441092829	0.157365441092829	0.157365441092829	0.157365441092829	0.157365441092829	0.157365441092829	0.157365441092829	0.157365441092829	0.157365441092829	0.157365441092829	0.157365441092829	0.157365441092829	0.157365441092829	0.157365441092829	0.157365441092829	0.157365441092829	0.157365441092829	0.157365441092829	0.157365441092829	0.157365441092829	0.157365441092829	0.157365441092829	0.157365441092829	0.157365441092829
0.1379690546630071	0.11616493373718544	0.1907976737433353	0.17014974470303706	0.21207837836655755	0.133499133040185	0.19216118053288606	0.16748409177420642	0.15395629250888693	0.14255564980328111	0.1962623630975388	0.19069530688321	0.18515231027269874	0.20517626649650197	0.201341304878425	0.23345976849922392	0.22570583171769446	0.18693081627654104	0.20355792676939008	0.25667909678684414	0.23985198408752337	0.2241507337085852	0.22110826163043562	0.20833385366972615	0.14260487578576064	0.22646323299263338	0.15737052318441433	0.20152876642522954	0.2477083270923267	0.19989833706870186	0.26657033665359275	0.17653798015568367	0.2215541584046382	0.2215541584046382	0.2215541584046382	0.2215541584046382	0.2215541584046382	0.2215541584046382	0.2215541584046382	0.2215541584046382	0.2215541584046382	0.2215541584046382	0.2215541584046382	0.2215541584046382	0.2215541584046382	0.2215541584046382	0.2215541584046382	0.2215541584046382	0.2215541584046382	0.2215541584046382
0.10668035832721934	0.05637821746210072	0.0826967578726887	0.07929547045261492	0.09229064234598132	0.08540021852047212	0.11292895610997425	0.06715536869448911	0.08140908001882588	0.07681539292415449	0.09309592409332365	0.08109904844659141	0.09068720021150699	0.07934666623115923	0.06509603064673361	0.06993697133319249	0.07755955375195644	0.08239375416706264	0.08823880674250774	0.0641924560606837	0.07325170170689177	0.06081575925959073	0.08577941736216227	0.0732975883108765	0.0732975883108765	0.0732975883108765	0.0732975883108765	0.0732975883108765	0.0732975883108765	0.0732975883108765	0.0732975883108765	0.0732975883108765	0.0732975883108765	0.0732975883108765	0.0732975883108765	0.0732975883108765	0.0732975883108765	0.0732975883108765	0.0732975883108765	0.0732975883108765	0.0732975883108765	0.0732975883108765	0.0732975883108765	0.0732975883108765	0.0732975883108765	0.0732975883108765	0.0732975883108765	0.0732975883108765	0.0732975883108765	0.0732975883108765
0.1594006958212063	0.14274328031596348	0.11335657937138696	0.13776284555721563	0.1597670186551415	0.14256209197179018	0.14617938120678844	0.1528415553138381	0.1645717274484148	0.12000945258428056	0.10556804357505352	0.11278874807966702	0.11278874807966702	0.11278874807966702	0.11278874807966702	0.11278874807966702	0.11278874807966702	0.11278874807966702	0.11278874807966702	0.11278874807966702	0.11278874807966702	0.11278874807966702	0.11278874807966702	0.11278874807966702	0.11278874807966702	0.11278874807966702	0.11278874807966702	0.11278874807966702	0.11278874807966702	0.11278874807966702	0.11278874807966702	0.11278874807966702	0.11278874807966702	0.11278874807966702	0.11278874807966702	0.11278874807966702	0.11278874807966702	0.11278874807966702	0.11278874807966702	0.11278874807966702	0.11278874807966702	0.11278874807966702	0.11278874807966702	0.11278874807966702	0.11278874807966702	0.11278874807966702	0.11278874807966702	0.11278874807966702	0.11278874807966702	0.11278874807966702
0.09911540480271751	0.09369156298411119	0.09174143360022305	0.08781217681552926	0.09117038894093138	0.08078913945922063	0.07777426838522007	0.10088861336882701	0.08022229228928608	0.0916147327229751	0.08599357690624042	0.06781505984546334	0.08738955777834383	0.08811868671821503	0.08243198123436554	0.06641419924916839	0.08600743915451466	0.09015085596490884	0.09468113516191769	0.08201874348357324	0.0643925860001568	0.08339681879442047	0.08519483304868032	0.07844405231855746	0.08944858770318383	0.07581386434926124	0.07541010840741859	0.07812567345966827	0.07676789093354343	0.07676789093354343	0.07676789093354343	0.07676789093354343	0.07676789093354343	0.07676789093354343	0.07676789093354343	0.07676789093354343	0.07676789093354343	0.07676789093354343	0.07676789093354343	0.07676789093354343	0.07676789093354343	0.07676789093354343	0.07676789093354343	0.07676789093354343	0.07676789093354343	0.07676789093354343	0.07676789093354343	0.07676789093354343	0.07676789093354343	0.07676789093354343
0.0695574430911163	0.0756187181191349	0.06864199299457827	0.09407349986596424	0.09768120364557199	0.0844347342068518	0.11970421818661006	0.14344320782485218	0.11292979875686335	0.13293351513912519	0.09840049214993477	0.08674393108686679	0.1306613721962483	0.1389607073030831	0.12057249336179361	0.15966745770294155	0.16538784395400238	0.1390117817505767	0.13774871256167484	0.1467687567459076	0.1436028908278435	0.14792360066746219	0.14192494385351195	0.1370426257130105	0.12121916417850777	0.12402863371867763	0.13483522300434517	0.13905492044114937	0.14585440098390048	0.11533551006475343	0.12374801754746848	0.16305871992891058	0.14340336873818954	0.14340336873818954	0.14340336873818954	0.14340336873818954	0.14340336873818954	0.14340336873818954	0.14340336873818954	0.14340336873818954	0.14340336873818954	0.14340336873818954	0.14340336873818954	0.14340336873818954	0.14340336873818954	0.14340336873818954	0.14340336873818954	0.14340336873818954	0.14340336873818954	0.14340336873818954
0.10314917638610865	0.07393561621367296	0.07721072198714918	0.08336746414032589	0.062416901897869914	0.08816425771931975	0.0994643850385035	0.06958654335860381	0.06937014053880977	0.07595831039051702	0.08910956652616595	0.08657523439399002	0.09614203492210607	0.06998529318643376	0.12081678857052054	0.13307566289923142	0.12159882452503062	0.09202944997846019	0.08628387730631025	0.11714372310095197	0.09849861386077052	0.08651104357459061	0.1196058829145985	0.1448622732462594	0.12121332401208959	0.11938571311835178	0.15220009156458608	0.16583121598205267	0.1450729346397695	0.17840251855382291	0.15152193981650697	0.15686662706218826	0.11755556890607337	0.13443943517880322	0.11515742755022967	0.14531628646395656	0.13023685700709312	0.13023685700709312	0.13023685700709312	0.13023685700709312	0.13023685700709312	0.13023685700709312	0.13023685700709312	0.13023685700709312	0.13023685700709312	0.13023685700709312	0.13023685700709312	0.13023685700709312	0.13023685700709312	0.13023685700709312
0.07084659641081421	0.06796470931661583	0.07792353016126632	0.07159537674204557	0.06610245433066654	0.07370877161162998	0.0657131763577647	0.08731784669055602	0.08504133405523852	0.07596989548928179	0.0655340174412768	0.07888936940158878	0.06098795770176979	0.07697061182039142	0.08223678424894718	0.0646008907777505	0.07153592669258418	0.06839602284877756	0.0751061946697587	0.06365025895565132	0.06441290773591682	0.06444816188748063	0.0677385252629999	0.07097509807986854	0.06114801888076062	0.0783064898818087	0.06892579789311845	0.09932641542769957	0.06110203062125126	0.06946268858099831	0.08613802095110837	0.07780035476605333	0.07780035476605333	0.07780035476605333	0.07780035476605333	0.07780035476605333	0.07780035476605333	0.07780035476605333	0.07780035476605333	0.07780035476605333	0.07780035476605333	0.07780035476605333	0.07780035476605333	0.07780035476605333	0.07780035476605333	0.07780035476605333	0.07780035476605333	0.07780035476605333	0.07780035476605333	0.07780035476605333
0.15568662806930778	0.14531471818761849	0.09511820906243514	0.11403401782541749	0.12048316064757998	0.1440656489408478	0.12230631930115585	0.13568004881023335	0.11436269008827406	0.14183571811215467	0.14580734739381146	0.12988989961988037	0.10483856774331402	0.10640828488268786	0.12971194575979372	0.094503254899309	0.10223868212566643	0.12846849056870288	0.11172592915109686	0.10348859111747538	0.12877195939463668	0.12129897012061401	0.12311183494908497	0.09564915672042917	0.10277033311526	0.11745286536963068	0.09995392949620492	0.10608642679022626	0.13449271699834314	0.0983819636281265	0.10792643325208835	0.08849143973210735	0.10155753056842196	0.11668704075505938	0.12866935262732193	0.12290114463305048	0.12588345034038756	0.12439229748671903	0.12439229748671903	0.12439229748671903	0.12439229748671903	0.12439229748671903	0.12439229748671903	0.12439229748671903	0.12439229748671903	0.12439229748671903	0.12439229748671903	0.12439229748671903	0.12439229748671903	0.12439229748671903
0.032527206011346406	0.02830096754489413	0.041849672424801566	0.03237357975786421	0.053888846464024746	0.03139732403845891	0.022741170978499717	0.0	0.2018944361304659	0.19227879834758482	0.13094161188897382	0.11229936689968839	0.11104000716058791	0.13295248793156358	0.11878591450981967	0.14848707664333238	0.13394417766747874	0.143863734509902	0.11440029637392163	0.1526302691021484	0.14009155577266832	0.14439556210111415	0.14504405727051017	0.11708293840046892	0.14738733660006614	0.13904222195533542	0.12165115461622353	0.12906572886423287	0.14905203466004927	0.16153550895556007	0.17534988557159048	0.3312361331299883	0.2532930093507894	0.2532930093507894	0.2532930093507894	0.2532930093507894	0.2532930093507894	0.2532930093507894	0.2532930093507894	0.2532930093507894	0.2532930093507894	0.2532930093507894	0.2532930093507894	0.2532930093507894	0.2532930093507894	0.2532930093507894	0.2532930093507894	0.2532930093507894	0.2532930093507894	0.2532930093507894
0.12815059125903272	0.12186789296702155	0.15101303928268786	0.12263161260865382	0.15558742891895547	0.10949271536382331	0.14085513055113202	0.13461563148023128	0.09165020879939238	0.0889729809093393	0.10546947317019256	0.12684268168378723	0.13744314000264296	0.09850170321337792	0.10669849242437644	0.08970319667733803	0.09325159328209519	0.10889626882588682	0.11568220863563554	0.07230673878713328	0.13352417604697056	0.11394582638236547	0.10159448894478099	0.1220297759012074	0.05431527070759981	0.0710061357338161	0.10595361880180168	0.09271017483094823	0.17899732129907323	0.12353101600253537	0.17066253902422734	0.14709677751338135	0.14709677751338135	0.14709677751338135	0.14709677751338135	0.14709677751338135	0.14709677751338135	0.14709677751338135	0.14709677751338135	0.14709677751338135	0.14709677751338135	0.14709677751338135	0.14709677751338135	0.14709677751338135	0.14709677751338135	0.14709677751338135	0.14709677751338135	0.14709677751338135	0.14709677751338135	0.14709677751338135
0.07245943023017717	0.0901310151939039	0.06033859828403492	0.06105989065742004	0.08506797399538181	0.04370251178549692	0.1031833738477872	0.09815062432875978	0.100236047409435	0.07202038133807843	0.09400801775282941	0.1096717569131497	0.1255089515483034	0.0847992276425185	0.08626326849980316	0.11159973609782531	0.09699980245856574	0.10204324724215276	0.0910261472028073	0.10103307947153342	0.08267733865447022	0.08425237414719765	0.10812118909689973	0.09943360915300335	0.07525169307909647	0.08825849923719935	0.07964028364089906	0.09716065648388253	0.06511360090848355	0.07368090007072695	0.09984810871052897	0.07344163024210117	0.08401315103033537	0.10994057774817749	0.1039491781904814	0.0907023502232902	0.10182797237438111	0.10565088702371098	0.08714197327898289	0.10654287173782002	0.09684242250840146	0.09684242250840146	0.09684242250840146	0.09684242250840146	0.09684242250840146	0.09684242250840146	0.09684242250840146	0.09684242250840146	0.09684242250840146	0.09684242250840146
0.08006262310828793	0.0797519389590143	0.08678247281377102	0.06844219208935362	0.09183109114753087	0.07109008361110519	0.07352937404647379	0.09019103728032264	0.09163954642588422	0.08005191863282796	0.0687979594014016	0.08242283943761734	0.08271700264364953	0.06424338213400471	0.08457364025462391	0.08799119130469213	0.060990403012268435	0.06797248132338755	0.09859603702647164	0.08674559008122153	0.0676088437585232	0.06712049166031875	0.07158196950296493	0.08527380004220123	0.06680962920875451	0.08238610247929709	0.06682552175802295	0.10065734465917232	0.07710470608272707	0.07503331185744933	0.07478733897821505	0.08685409830086169	0.07929644825633327	0.0786540107977764	0.07621560854039135	0.07743480966908388	0.07743480966908388	0.07743480966908388	0.07743480966908388	0.07743480966908388	0.07743480966908388	0.07743480966908388	0.07743480966908388	0.07743480966908388	0.07743480966908388	0.07743480966908388	0.07743480966908388	0.07743480966908388	0.07743480966908388	0.07743480966908388
0.11490816502478601	0.147461448672309	0.10753004213967575	0.13399279336447453	0.14068031581977355	0.08006368882128564	0.10912694848564528	0.14619643589961487	0.12788156532173647	0.1372078841456012	0.09624962061314526	0.10925284500031754	0.10324296187315132	0.08994424835664387	0.12222984952143151	0.09903326409690677	0.10162717713657439	0.10097840611934204	0.11336136402800455	0.08369300784406887	0.097915511658804	0.09747866833048312	0.11296091397557534	0.12419535852402036	0.10719048645693527	0.13986595537148727	0.09727840290019137	0.10917672098056434	0.12924430133664289	0.0853731061872324	0.10730870376193763	0.10730870376193763	0.10730870376193763	0.10730870376193763	0.10730870376193763	0.10730870376193763	0.10730870376193763	0.10730870376193763	0.10730870376193763	0.10730870376193763	0.10730870376193763	0.10730870376193763	0.10730870376193763	0.10730870376193763	0.10730870376193763	0.10730870376193763	0.10730870376193763	0.10730870376193763	0.10730870376193763	0.10730870376193763
0.2677273462660771	0.31290169697877374	0.2270730741072199	0.2313544462123716	0.21339479746348014	0.29949849424273794	0.24098554021296953	0.2519181218795035	0.25294796878775466	0.22496219570192955	0.17693562529411822	0.24003995725403338	0.18945659700953044	0.3292290939231067	0.2071362499979322	0.22991143503352832	0.19016980269102193	0.1948456572866311	0.2606657750153385	0.15796806433906166	0.26466276797612975	0.1934442640220122	0.2787839770388197	0.20585035279278618	0.25069132895921953	0.280518972270409	0.21009239492881426	0.2227155852242328	0.17568550611319064	0.2760997605283668	0.17758354318188005	0.19572412158098562	0.21236093797484895	0.21142962000258136	0.1649134373741032	0.1881715286883423	0.1881715286883423	0.1881715286883423	0.1881715286883423	0.1881715286883423	0.1881715286883423	0.1881715286883423	0.1881715286883423	0.1881715286883423	0.1881715286883423	0.1881715286883423	0.1881715286883423	0.1881715286883423	0.1881715286883423	0.1881715286883423
0.08757798442693182	0.0969234383049824	0.08582701190164943	0.08840209656755173	0.06718008437070086	0.0733914364065271	0.060057271787447804	0.07533282373228391	0.05576220108243783	0.08227227646505628	0.0851023700770708	0.07824808666043832	0.06500560765945318	0.08767755499736805	0.08479670363872574	0.06540575635679914	0.0931641659754222	0.08533467955886347	0.09072962994039213	0.08705058487053187	0.07947969439359703	0.0851676345569879	0.08987812377263718	0.0763387382927272	0.08325669201628001	0.08046891463073982	0.07970707579787273	0.08169989308166757	0.0727853357783346	0.09901602781665536	0.0666422159737288	0.0678962045872634	0.06725540156653197	0.07309417679022419	0.07990206424698432	0.07649812051860425	0.07649812051860425	0.07649812051860425	0.07649812051860425	0.07649812051860425	0.07649812051860425	0.07649812051860425	0.07649812051860425	0.07649812051860425	0.07649812051860425	0.07649812051860425	0.07649812051860425	0.07649812051860425	0.07649812051860425	0.07649812051860425
0.059866948866930336	0.0629034618279347	0.034978334913840725	0.07157798123257765	0.06274459746054087	0.05634046949313452	0.049776499555266286	0.06378746024111476	0.06006664095343801	0.09100585039246338	0.07217000381580219	0.08050524901974013	0.07811737561013629	0.07272855909278474	0.07796619276301915	0.06598196432536677	0.08132443768428366	0.079821072236314	0.067128184363247	0.08402493127868824	0.07276361097567668	0.07839722838368172	0.07065504872325193	0.07430495110718612	0.06208756349913487	0.0653620564495188	0.05977151809753878	0.07295663354121326	0.07577086477485456	0.06870017776854807	0.06162764008349421	0.06516390892602116	0.06516390892602116	0.06516390892602116	0.06516390892602116	0.06516390892602116	0.06516390892602116	0.06516390892602116	0.06516390892602116	0.06516390892602116	0.06516390892602116	0.06516390892602116	0.06516390892602116	0.06516390892602116	0.06516390892602116	0.06516390892602116	0.06516390892602116	0.06516390892602116	0.06516390892602116	0.06516390892602116
0.06700051977660033	0.06499270375060008	0.05850924730056818	0.0676537759581581	0.055591918987457356	0.06867104548185018	0.06175236169036412	0.05749995370227161	0.07563535606595764	0.053078255458365545	0.06740636423837265	0.07307203648157418	0.04569869010082322	0.06065230411045767	0.07618648411192636	0.05422336054428669	0.08118172954792445	0.07440698562522756	0.06256035596598768	0.06284345804490665	0.07677563570564787	0.0627499949791185	0.08237040646628477	0.07069165314506774	0.06357342451826072	0.0516326437803	0.05572627269613005	0.101143810561656	0.06246105478270235	0.0866016566319619	0.05985902689433387	0.07242031071398117	0.06613966880415752	0.06613966880415752	0.06613966880415752	0.06613966880415752	0.06613966880415752	0.06613966880415752	0.06613966880415752	0.06613966880415752	0.06613966880415752	0.06613966880415752	0.06613966880415752	0.06613966880415752	0.06613966880415752	0.06613966880415752	0.06613966880415752	0.06613966880415752	0.06613966880415752	0.06613966880415752
0.037342258335993965	0.046071742400865	0.047158908094548105	0.03665771414271679	0.040637046433002574	0.054938484428752564	0.04972857640986207	0.07679852732679028	0.06060304974881355	0.07137396923272991	0.07637610262500126	0.05975534997310467	0.06550352170750313	0.056730566361403396	0.04965310790045992	0.06518350377326622	0.06313945266095713	0.06590600335554411	0.06419987860074079	0.06386236192913591	0.059151877746035954	0.06294910428661929	0.06202170219922684	0.05382341906855312	0.057635937238061985	0.07243287663428594	0.06623007501842905	0.06933147582635749	0.06933147582635749	0.06933147582635749	0.06933147582635749	0.06933147582635749	0.06933147582635749	0.06933147582635749	0.06933147582635749	0.06933147582635749	0.06933147582635749	0.06933147582635749	0.06933147582635749	0.06933147582635749	0.06933147582635749	0.06933147582635749	0.06933147582635749	0.06933147582635749	0.06933147582635749	0.06933147582635749	0.06933147582635749	0.06933147582635749	0.06933147582635749	0.06933147582635749
0.0630047703121178	0.04738210897646061	0.06075926913351741	0.04561756234713303	0.04374251587113229	0.05778888717785692	0.05168726663535651	0.06193721434988944	0.0631007835120062	0.04984537939460296	0.042734338158195107	0.061305749894359926	0.06173489723845629	0.05145602014840666	0.061120020489937005	0.060867133667466676	0.062111162094892945	0.05292790446770049	0.06030234453870699	0.05046993193590867	0.04861019193489833	0.06880302235842825	0.05907483818367496	0.06992281230038201	0.06242635239736848	0.04400880634771672	0.05688349245326026	0.055900774083711	0.05474230385917397	0.05934111781566597	0.05916685060249334	0.0685846882954267	0.05526196324818875	0.055183270836967495	0.06725848087753528	0.06633288530342707	0.06071850462978052	0.04838903594086336	0.04894352684196952	0.05515206492955592	0.045866843908424555	0.06097924220724355	0.0519450543155594	0.05730659931889258	0.042708071285435335	0.0613149762402621	0.06890985018708848	0.0651124132136753	0.0651124132136753	0.0651124132136753
0.15208532965193747	0.0	0.0002530162899391352	0.10972791273234564	0.0012537151455998463	0.0	0.08851947254136319	0.08851947254136319	0.08851947254136316	0.15534343548531981	0.045644098306303546	0.04564409830630354	0.02554452469758994	0.0012537151455998463	0.025543144039252706	0.14797779150078483	0.16755508426053436	0.0	0.11405779009273194	0.13887707778718864	0.19190935800948974	0.2168192284217099	0.1562336837003291	0.15619977713504396	0.13306063850307334	0.08897503897918702	0.0683992357068723	0.0	0.11436599074549657	0.24762346407800997	0.17900849607088173	0.12338252508141227	0.1140387378989872	0.11871063149019973	0.11871063149019973	0.11871063149019973	0.11871063149019973	0.11871063149019973	0.11871063149019973	0.11871063149019973	0.11871063149019973	0.11871063149019973	0.11871063149019973	0.11871063149019973	0.11871063149019973	0.11871063149019973	0.11871063149019973	0.11871063149019973	0.11871063149019973	0.11871063149019973
0.028730723188011918	0.0	0.0	0.0	0.0	0.0	0.2095304468217259	0.16260630069942267	0.021548042391008933	0.0	0.0	0.0	0.0	0.0	0.16260630069942267	0.1626063006994226	0.0	0.20948404654716435	0.2924992720721575	0.1256732269695126	0.0	0.3550074419494606	0.2212348414815489	0.021548042391008933	0.0	0.2095304468217259	0.2090656672456335	0.0	0.3907300755741695	0.2072274283320759	0.2095304468217259	0.32929855361101257	0.26941450021636926	0.26941450021636926	0.26941450021636926	0.26941450021636926	0.26941450021636926	0.26941450021636926	0.26941450021636926	0.26941450021636926	0.26941450021636926	0.26941450021636926	0.26941450021636926	0.26941450021636926	0.26941450021636926	0.26941450021636926	0.26941450021636926	0.26941450021636926	0.26941450021636926	0.26941450021636926
0.047792550047771935	0.05285058626146364	0.05747144496854066	0.0487744913700214	0.052161420244052806	0.05236732482042114	0.0571708196790774	0.049226093864552664	0.05477039666445654	0.05166868726386567	0.048992334440625236	0.048292046487120356	0.06010698446268087	0.048617368724295486	0.041579814981286684	0.04959449762890868	0.05884766706678437	0.06558726409568501	0.047741125627519865	0.05521840192462127	0.06358827363372778	0.05940333777917452	0.05940333777917452	0.05940333777917452	0.05940333777917452	0.05940333777917452	0.05940333777917452	0.05940333777917452	0.05940333777917452	0.05940333777917452	0.05940333777917452	0.05940333777917452	0.05940333777917452	0.05940333777917452	0.05940333777917452	0.05940333777917452	0.05940333777917452	0.05940333777917452	0.05940333777917452	0.05940333777917452	0.05940333777917452	0.05940333777917452	0.05940333777917452	0.05940333777917452	0.05940333777917452	0.05940333777917452	0.05940333777917452	0.05940333777917452	0.05940333777917452	0.05940333777917452
0.05014372545009667	0.05995806427884596	0.0560216367365382	0.04889358864506257	0.04858720764926874	0.051123764303936475	0.04882433552167094	0.04399955705453511	0.04766724667846987	0.04244329669494798	0.043059462894985474	0.04265513976055702	0.052552873437610045	0.03779078413932088	0.05564862651585312	0.03954244609118979	0.045037514739132756	0.041802146902463554	0.047722718593684745	0.04307146702405413	0.04901198216004294	0.04994403626413492	0.04947800921208893	0.04947800921208893	0.04947800921208893	0.04947800921208893	0.04947800921208893	0.04947800921208893	0.04947800921208893	0.04947800921208893	0.04947800921208893	0.04947800921208893	0.04947800921208893	0.04947800921208893	0.04947800921208893	0.04947800921208893	0.04947800921208893	0.04947800921208893	0.04947800921208893	0.04947800921208893	0.04947800921208893	0.04947800921208893	0.04947800921208893	0.04947800921208893	0.04947800921208893	0.04947800921208893	0.04947800921208893	0.04947800921208893	0.04947800921208893	0.04947800921208893
0.055320748465083926	0.05117896271584071	0.0461583859734954	0.05387823328691147	0.05419763550093136	0.042137408965523766	0.051602767768750446	0.051250906050853924	0.05241987779498624	0.055405015534877575	0.0486794092901669	0.04722743456800328	0.05800821019727994	0.04446199418151951	0.054759915466967984	0.05689520301014706	0.04439421318194385	0.05514582485655143	0.0516780359161758	0.04832134672324492	0.05543051767033318	0.055577261413625255	0.05550388954197922	0.05550388954197922	0.05550388954197922	0.05550388954197922	0.05550388954197922	0.05550388954197922	0.05550388954197922	0.05550388954197922	0.05550388954197922	0.05550388954197922	0.05550388954197922	0.05550388954197922	0.05550388954197922	0.05550388954197922	0.05550388954197922	0.05550388954197922	0.05550388954197922	0.05550388954197922	0.05550388954197922	0.05550388954197922	0.05550388954197922	0.05550388954197922	0.05550388954197922	0.05550388954197922	0.05550388954197922	0.05550388954197922	0.05550388954197922	0.05550388954197922
0.05336398670831826	0.0476012543837865	0.04334159104623386	0.05256017079429037	0.051069353120933934	0.047183488993623485	0.041375101888516036	0.04647834757888225	0.0537950064447026	0.04755654130223817	0.04842652536873806	0.0447528453674767	0.04089713827015163	0.045799419845837776	0.04564058977878518	0.058233955440038045	0.045508566789715994	0.04606611763623391	0.04124842621668114	0.043657271926457526	0.043657271926457526	0.043657271926457526	0.043657271926457526	0.043657271926457526	0.043657271926457526	0.043657271926457526	0.043657271926457526	0.043657271926457526	0.043657271926457526	0.043657271926457526	0.043657271926457526	0.043657271926457526	0.043657271926457526	0.043657271926457526	0.043657271926457526	0.043657271926457526	0.043657271926457526	0.043657271926457526	0.043657271926457526	0.043657271926457526	0.043657271926457526	0.043657271926457526	0.043657271926457526	0.043657271926457526	0.043657271926457526	0.043657271926457526	0.043657271926457526	0.043657271926457526	0.043657271926457526	0.043657271926457526
[truncated: 6 more columns]
