# Supplementary material for: Neuronal tuning aligns dynamically with object and texture manifolds across the visual hierarchy
Source: Nat Neurosci. 2026 Mar 10;29(4):864–75. doi: 10.1038/s41593-026-02207-1 (PMC13061647; doi:10.1038/s41593-026-02207-1)
Supplement: Supplementary file 10 — Attribution data for time windows 5, 10, 20, 25 and 50 ms, for panel b. Time window specific evolution trajectory of time windows 10, 20, 25 and 50 ms, for panel c. [file 41593_2026_2207_MOESM10_ESM.zip › ExtendedFig4_Source_data/FigureExtended4C_src_normresp_wdw_150-200_DeePSim_sem.csv]

0	1	2	3	4	5	6	7	8	9	10	11	12	13	14	15	16	17	18	19	20	21	22	23	24	25	26	27	28	29	30	31	32	33	34	35	36	37	38	39	40	41	42	43	44	45	46	47	48	49
0.04385282852034954	0.04006778792928386	0.03312757458378917	0.035722842231139626	0.03982883384261507	0.04240106602183233	0.036005885366464055	0.03472308363306298	0.03501635835355951	0.040705465945691466	0.03806540178102957	0.03502895729352399	0.0400370754940006	0.032439069942978446	0.039404117223843606	0.03717252375196507	0.03995460630165616	0.034197948388598715	0.040713070931667844	0.03828356951735388	0.03263220858143377	0.036150145136210496	0.04186844593973073	0.03659318738672965	0.0331945019169433	0.036226046598414136	0.04045209523664931	0.03090044280945039	0.04065352231324847	0.03164010734831233	0.03454875381643691	0.043413395606839836	0.036439923865086925	0.03804964805043905	0.04010971848300774	0.04290927144735753	0.040718023177718346	0.0352910191328826	0.033260184104066566	0.03999193103774487	0.04270873827447391	0.03481786378903842	0.04233463104885438	0.0348287629164868	0.0363496191541902	0.04288267667887477	0.04677952266142875	0.04483109967015176	0.04483109967015176	0.04483109967015176
0.04950130323750646	0.04729377224061517	0.041473867809285164	0.06029823706614699	0.06220620325894125	0.05733691435005565	0.06414180001152406	0.06006734281329285	0.04888266156992522	0.0614750236801053	0.06149048332018205	0.06193881689335218	0.062150589686288275	0.050957922260940126	0.03663858763863969	0.051360800925892014	0.05637593611830895	0.040565160035157234	0.050129771105466604	0.05410959299258443	0.05266412445058354	0.07496146769869404	0.0661276065320062	0.041341587253694724	0.050640934332845444	0.05173496726051936	0.059252011202538216	0.061261902678385376	0.0647023928158667	0.07288320574065076	0.05701514152313037	0.060646187166904654	0.05153104131586386	0.054132909708072996	0.06231590356142621	0.058224406634749606	0.058224406634749606	0.058224406634749606	0.058224406634749606	0.058224406634749606	0.058224406634749606	0.058224406634749606	0.058224406634749606	0.058224406634749606	0.058224406634749606	0.058224406634749606	0.058224406634749606	0.058224406634749606	0.058224406634749606	0.058224406634749606
0.07424641213998028	0.03967750172837469	0.0371497083059199	0.04241276500198584	0.050671026161337424	0.055323245590168095	0.048672618793357755	0.05050611301990762	0.04570145047369066	0.05588634276041993	0.06001840052165221	0.06171034308933265	0.06310439182915856	0.045020960635203035	0.061514994621272426	0.05979001967206789	0.07277070834182643	0.06107581515659384	0.08274791945474576	0.06955938236294713	0.06324234023120097	0.06287752619759357	0.06998568672730965	0.062476565488461665	0.05125101067923746	0.07474941513079868	0.06571885131936483	0.07257434679053629	0.08803703547121806	0.06659064667396124	0.06275383146518416	0.05516477450560006	0.061738621536540486	0.058451698021070274	0.058451698021070274	0.058451698021070274	0.058451698021070274	0.058451698021070274	0.058451698021070274	0.058451698021070274	0.058451698021070274	0.058451698021070274	0.058451698021070274	0.058451698021070274	0.058451698021070274	0.058451698021070274	0.058451698021070274	0.058451698021070274	0.058451698021070274	0.058451698021070274
0.04270767175179528	0.036951757373097666	0.030616486650675945	0.03794190596782644	0.0421417862328559	0.030164968474931907	0.03944307074563584	0.03521587470627229	0.03802426100690595	0.04348512436731924	0.032100700654861716	0.03929559828069852	0.033887630965826046	0.044906294921539386	0.03137483921378528	0.02747240019984999	0.03167000568205758	0.03076304242699993	0.041183635571608875	0.03843658753011194	0.034150262194726694	0.029097115677636457	0.033316624726956894	0.035263805893998315	0.0365793665649639	0.04647268053219454	0.03250727558051506	0.03192320715206096	0.03921269744250237	0.034252487392208604	0.03511286113563126	0.037303951341592846	0.038457427580644354	0.036545966385849275	0.040719371494397666	0.05103682297853747	0.03773968217621702	0.02862294874290502	0.03318131545956102	0.03318131545956102	0.03318131545956102	0.03318131545956102	0.03318131545956102	0.03318131545956102	0.03318131545956102	0.03318131545956102	0.03318131545956102	0.03318131545956102	0.03318131545956102	0.03318131545956102
0.05226356562837441	0.0406364718829606	0.03196604333222797	0.03220292123692983	0.036872251122702	0.050142744709230164	0.03542409884072231	0.0393650582356108	0.043379289797189705	0.03277071833391558	0.040343436083368545	0.04485636012125979	0.049544368521235574	0.04433442137087005	0.03745164355874996	0.04602509810062887	0.04494595985648764	0.03854863037520897	0.04405291294043206	0.04335394209782058	0.048655862630805395	0.05497195442906158	0.0578803510272873	0.05159127814657352	0.05366555155035977	0.037918554830609644	0.050300640065327314	0.04881395887859574	0.058937270279932244	0.04869115627455434	0.05381421327724329	0.05381421327724329	0.05381421327724329	0.05381421327724329	0.05381421327724329	0.05381421327724329	0.05381421327724329	0.05381421327724329	0.05381421327724329	0.05381421327724329	0.05381421327724329	0.05381421327724329	0.05381421327724329	0.05381421327724329	0.05381421327724329	0.05381421327724329	0.05381421327724329	0.05381421327724329	0.05381421327724329	0.05381421327724329
0.05139647109278301	0.05402506628302673	0.061743660725699964	0.06973117921008495	0.0719584631783554	0.07747260978405247	0.08058868114250324	0.050343827436559976	0.06940092699579023	0.08300899604746685	0.0710858673758267	0.08268527631772833	0.06886897793811193	0.07074377552952633	0.06387017037187069	0.07423076402363675	0.07074766822841874	0.06888141344451264	0.06266028103246188	0.0710821077386971	0.07728737785539512	0.06926345536191217	0.06228444332601864	0.06064387572561186	0.07879192245416147	0.06557975217695308	0.066710403659119	0.07182724699032705	0.05977073017497777	0.06111755335126251	0.0701105061682516	0.07284279672646013	0.08148123971428772	0.07646277403356058	0.05188812670737426	0.06553585651283438	0.08000281410408844	0.10083206621880125	0.0604148780927019	0.05856563384511687	0.05949025596890939	0.05949025596890939	0.05949025596890939	0.05949025596890939	0.05949025596890939	0.05949025596890939	0.05949025596890939	0.05949025596890939	0.05949025596890939	0.05949025596890939
0.10444567143795191	0.06802390353387981	0.06517732974039851	0.07825665645556948	0.07361196199880637	0.07681914510543256	0.07856076580266358	0.07565417320351635	0.07506488833994979	0.058233630493047105	0.05432253844769521	0.0712029292642112	0.057593327807973	0.06588975378347825	0.08336872364208231	0.0679261340523185	0.06450887772824215	0.055018438108000674	0.06193895087646359	0.06564616584450501	0.051951522079361934	0.06277751836626025	0.07311527430988998	0.057019128029196196	0.06448106291704543	0.0731847752487034	0.06883291908287442	0.06883291908287442	0.06883291908287442	0.06883291908287442	0.06883291908287442	0.06883291908287442	0.06883291908287442	0.06883291908287442	0.06883291908287442	0.06883291908287442	0.06883291908287442	0.06883291908287442	0.06883291908287442	0.06883291908287442	0.06883291908287442	0.06883291908287442	0.06883291908287442	0.06883291908287442	0.06883291908287442	0.06883291908287442	0.06883291908287442	0.06883291908287442	0.06883291908287442	0.06883291908287442
0.031748788200762997	0.021555979964878066	0.02604734032068896	0.021597606574633266	0.024772143764435185	0.02357025741740382	0.027096928916968112	0.024855272237566364	0.022331139411729758	0.023330066872412333	0.02442934748241095	0.02438029939802573	0.028278693408113398	0.0224233835671889	0.029847179598388007	0.026010793376495863	0.028186261120980587	0.027697470585558628	0.026750419550993953	0.031051985678576862	0.027688641346489976	0.02217520304495491	0.026782714306550316	0.026102553687459847	0.02227306906943503	0.02712910149565603	0.036394590743947755	0.031761846119801894	0.031761846119801894	0.031761846119801894	0.031761846119801894	0.031761846119801894	0.031761846119801894	0.031761846119801894	0.031761846119801894	0.031761846119801894	0.031761846119801894	0.031761846119801894	0.031761846119801894	0.031761846119801894	0.031761846119801894	0.031761846119801894	0.031761846119801894	0.031761846119801894	0.031761846119801894	0.031761846119801894	0.031761846119801894	0.031761846119801894	0.031761846119801894	0.031761846119801894
0.03692721824284908	0.04995738259397303	0.0408315680657946	0.03967069599588946	0.05018483585110223	0.04050437633094624	0.04091978021221652	0.034974142685626416	0.03638909207794502	0.04860077027315869	0.031061844810938495	0.042708685938548395	0.040758750010834455	0.04244945579374152	0.04305918603873194	0.0431965773741377	0.03775259865297135	0.04438364038362624	0.04184244071682273	0.041319319558964035	0.04186167582111488	0.05248182245707973	0.04066692552568575	0.03493834354228831	0.045929452227475735	0.0536666802527337	0.04598892328765379	0.04223570869196128	0.04022680649682675	0.044511563804911856	0.05590065812216383	0.03527072578806126	0.04372368740924751	0.0510639177108976	0.04739380256007256	0.04739380256007256	0.04739380256007256	0.04739380256007256	0.04739380256007256	0.04739380256007256	0.04739380256007256	0.04739380256007256	0.04739380256007256	0.04739380256007256	0.04739380256007256	0.04739380256007256	0.04739380256007256	0.04739380256007256	0.04739380256007256	0.04739380256007256
0.0671948102218286	0.07069782891368027	0.057728498676277835	0.060463820816247515	0.07658352840090295	0.06228423289655741	0.060246662630753935	0.07334296307356887	0.0591755127521385	0.07294765168585901	0.09081877899562311	0.06532177068244098	0.06189159089667142	0.07344571165938246	0.06434734088949244	0.07669159116156103	0.05425715580567416	0.07811127744037483	0.06700288029811514	0.04009462027780156	0.046874864683841146	0.07492434131087433	0.0657450963905852	0.054156199417579744	0.06003868301317032	0.06666325133969225	0.07236225162806337	0.06682226823277794	0.06952379466370415	0.05591484671336508	0.07506347225046486	0.08199195761121122	0.06536098426731676	0.073676470939264	0.073676470939264	0.073676470939264	0.073676470939264	0.073676470939264	0.073676470939264	0.073676470939264	0.073676470939264	0.073676470939264	0.073676470939264	0.073676470939264	0.073676470939264	0.073676470939264	0.073676470939264	0.073676470939264	0.073676470939264	0.073676470939264
0.04988394005793621	0.055178481606165584	0.03779396593597156	0.044518259525953806	0.044506755619242756	0.045357620547552074	0.03952416335389733	0.04847046093978801	0.04270459614149052	0.05111457332794925	0.04233941187467271	0.04962337274926169	0.04563084933406062	0.04687738788059263	0.043387859434945567	0.04257933610088357	0.047768108359380786	0.050031574228025955	0.04417805334291853	0.04002286345051936	0.0542437116052453	0.03799537334956704	0.044608039488802737	0.04098713416271721	0.046192530367443106	0.04797742041322787	0.0432016571773336	0.055502857319668586	0.04575826602250799	0.050835117012242075	0.04452123893745816	0.04767817797485011	0.04767817797485011	0.04767817797485011	0.04767817797485011	0.04767817797485011	0.04767817797485011	0.04767817797485011	0.04767817797485011	0.04767817797485011	0.04767817797485011	0.04767817797485011	0.04767817797485011	0.04767817797485011	0.04767817797485011	0.04767817797485011	0.04767817797485011	0.04767817797485011	0.04767817797485011	0.04767817797485011
0.02475348740872622	0.029033501711799452	0.025205809187500785	0.027525412872589156	0.025366398784887053	0.027000482213195506	0.028424348967777634	0.02147919446223556	0.03278898340761279	0.026035749860455495	0.03397799775580736	0.02495614024380835	0.03282789107938075	0.03096473938406368	0.03359764587431795	0.02553063391877438	0.025252887810368004	0.0365567286513863	0.03235804286875051	0.032711330186717874	0.02937125842894598	0.03122970034003815	0.03501864478285155	0.03693994012449977	0.030525472524677934	0.029473907605529998	0.031924446964613114	0.03252524675728193	0.03247990505532698	0.02526927051574604	0.034553735592323796	0.029911503054034918	0.029911503054034918	0.029911503054034918	0.029911503054034918	0.029911503054034918	0.029911503054034918	0.029911503054034918	0.029911503054034918	0.029911503054034918	0.029911503054034918	0.029911503054034918	0.029911503054034918	0.029911503054034918	0.029911503054034918	0.029911503054034918	0.029911503054034918	0.029911503054034918	0.029911503054034918	0.029911503054034918
0.06222028333612007	0.038752059304728255	0.036656073004411864	0.04809982742851902	0.047156928148766375	0.04619448736751511	0.04571652934386882	0.04085788840765053	0.0377747370719641	0.0402142515871695	0.04865297926031331	0.041267099356777956	0.037993696628197196	0.05030151123577116	0.043854831128802306	0.04191309571268964	0.04314863490182704	0.0452400882294808	0.047229052139349165	0.04093566377630644	0.039966496508513506	0.049303733588571506	0.043267095034718005	0.049467666744631086	0.0419778305789481	0.04743623997542487	0.0512101739427971	0.04625278905982556	0.06640278334382223	0.047166069261120075	0.04573468827190595	0.04645037876651301	0.04645037876651301	0.04645037876651301	0.04645037876651301	0.04645037876651301	0.04645037876651301	0.04645037876651301	0.04645037876651301	0.04645037876651301	0.04645037876651301	0.04645037876651301	0.04645037876651301	0.04645037876651301	0.04645037876651301	0.04645037876651301	0.04645037876651301	0.04645037876651301	0.04645037876651301	0.04645037876651301
0.06292333497831666	0.050255923827565704	0.048506241059883395	0.05209533324865737	0.04788668152690586	0.03588066729704515	0.0385026044227209	0.051637371396554194	0.03936745319273662	0.047701867122160194	0.054734345882671835	0.04104578429543773	0.045909712468495185	0.04331104587528357	0.04528551956153371	0.03888855703823216	0.049323207806833476	0.05419494082796778	0.04746059471792087	0.0401598153885354	0.046205622876525486	0.045231603840151735	0.04853079665053214	0.03552148960515865	0.04167696876650219	0.04568995011119686	0.05396426065987763	0.04963648503845136	0.039432569154266885	0.047858853789398616	0.046595085774717555	0.05013142902057841	0.048363257397647984	0.048363257397647984	0.048363257397647984	0.048363257397647984	0.048363257397647984	0.048363257397647984	0.048363257397647984	0.048363257397647984	0.048363257397647984	0.048363257397647984	0.048363257397647984	0.048363257397647984	0.048363257397647984	0.048363257397647984	0.048363257397647984	0.048363257397647984	0.048363257397647984	0.048363257397647984
0.03141697633719715	0.04519635700824763	0.03628626907986482	0.041887244452244406	0.03910905097630551	0.04279045199565871	0.03783009535453512	0.03676385052103311	0.03931632271345969	0.051671776559744115	0.037168091982119955	0.04705912244552074	0.04311084740529975	0.040913867734875875	0.047166950230279614	0.03772424576824275	0.03783514044161276	0.041002975806343704	0.04426811983154213	0.04138690049816165	0.04252209778785436	0.05442367359376825	0.043858928775736716	0.039198413311454024	0.03992272232375438	0.04791699952711957	0.043759824743869295	0.05415042017480874	0.047801441579703424	0.05479596077412385	0.051298701176913646	0.051298701176913646	0.051298701176913646	0.051298701176913646	0.051298701176913646	0.051298701176913646	0.051298701176913646	0.051298701176913646	0.051298701176913646	0.051298701176913646	0.051298701176913646	0.051298701176913646	0.051298701176913646	0.051298701176913646	0.051298701176913646	0.051298701176913646	0.051298701176913646	0.051298701176913646	0.051298701176913646	0.051298701176913646
0.04868243643125741	0.028646631911710015	0.027136533289612054	0.04883548559650351	0.03787116186456332	0.031806869113803884	0.03742347481638557	0.030424062102252836	0.037838628057609756	0.036469257186158156	0.02996201075119264	0.03516570324314229	0.0341340642072156	0.03276783953016537	0.02983530382549136	0.027791602872986303	0.040107709730368195	0.02655277655825236	0.032535427590949045	0.03658036007418647	0.030351112979882622	0.03110258073882684	0.03046830058584675	0.030785440662336794	0.030785440662336794	0.030785440662336794	0.030785440662336794	0.030785440662336794	0.030785440662336794	0.030785440662336794	0.030785440662336794	0.030785440662336794	0.030785440662336794	0.030785440662336794	0.030785440662336794	0.030785440662336794	0.030785440662336794	0.030785440662336794	0.030785440662336794	0.030785440662336794	0.030785440662336794	0.030785440662336794	0.030785440662336794	0.030785440662336794	0.030785440662336794	0.030785440662336794	0.030785440662336794	0.030785440662336794	0.030785440662336794	0.030785440662336794
0.042665443615686506	0.03805284699247387	0.03211497814676256	0.04036194067786841	0.03714061238195862	0.034352089541334396	0.037707029705725655	0.029559648355456148	0.03366643018350274	0.041169221603678315	0.04099080793058214	0.03867680872329223	0.03622542506455432	0.03883124574569615	0.03478765385982175	0.036088102859555056	0.03629251372717234	0.031173753049391306	0.039003094435526485	0.0438916779177312	0.03556685462308849	0.040291735905038324	0.04319310298343392	0.04174241944423612	0.04174241944423612	0.04174241944423612	0.04174241944423612	0.04174241944423612	0.04174241944423612	0.04174241944423612	0.04174241944423612	0.04174241944423612	0.04174241944423612	0.04174241944423612	0.04174241944423612	0.04174241944423612	0.04174241944423612	0.04174241944423612	0.04174241944423612	0.04174241944423612	0.04174241944423612	0.04174241944423612	0.04174241944423612	0.04174241944423612	0.04174241944423612	0.04174241944423612	0.04174241944423612	0.04174241944423612	0.04174241944423612	0.04174241944423612
0.08245453258262926	0.06374930820815496	0.07753727836324323	0.06466270461600175	0.06056836074917777	0.07563088627042563	0.07521180748587898	0.05453220471925184	0.07408085176906481	0.06974954785875084	0.05913050384031184	0.04392933090703637	0.07445277043769509	0.06505647264298592	0.06476301742710681	0.0741032871034302	0.06786704105902402	0.08243415312970216	0.06434076429223924	0.06649009973589257	0.05417483879109825	0.06062765900151786	0.060103432120850946	0.06384041831560637	0.05938512904997984	0.0784623875801331	0.07279772863994584	0.056006190892164465	0.06887799589518571	0.06595000394074436	0.06741399991796504	0.06741399991796504	0.06741399991796504	0.06741399991796504	0.06741399991796504	0.06741399991796504	0.06741399991796504	0.06741399991796504	0.06741399991796504	0.06741399991796504	0.06741399991796504	0.06741399991796504	0.06741399991796504	0.06741399991796504	0.06741399991796504	0.06741399991796504	0.06741399991796504	0.06741399991796504	0.06741399991796504	0.06741399991796504
0.04134232268966746	0.04247741179022895	0.03933383427321713	0.035778165686933705	0.04448077701834607	0.05286515454967223	0.04275372440592281	0.04686090043665371	0.03779564895186867	0.04159703892040675	0.04676225729739789	0.03533495795213984	0.03836626874475993	0.03768022057007279	0.04538722179166329	0.046872518273331665	0.0351440480258077	0.04617440051974454	0.04885709674504509	0.046481106828723445	0.04152073122474791	0.04812240412956097	0.04297164919682688	0.03947503843716227	0.04391677096454326	0.050701164121769574	0.047579560913338814	0.048276386638902095	0.04915741335655248	0.03875628565855423	0.04991816768746168	0.04305306437315112	0.046485616030306404	0.046485616030306404	0.046485616030306404	0.046485616030306404	0.046485616030306404	0.046485616030306404	0.046485616030306404	0.046485616030306404	0.046485616030306404	0.046485616030306404	0.046485616030306404	0.046485616030306404	0.046485616030306404	0.046485616030306404	0.046485616030306404	0.046485616030306404	0.046485616030306404	0.046485616030306404
0.04757119042234063	0.04778881605687665	0.05325940008660658	0.039843071820511736	0.04564383646904141	0.030343756495574276	0.03700509012479882	0.03971932616758737	0.05100165437295839	0.04762462274787998	0.046323055636288	0.04727868121459034	0.046341686054943466	0.04938398533768994	0.07946192119013452	0.03817214515415133	0.03867136295618035	0.04680946224266193	0.051508621801088804	0.04266211451381294	0.045682329419813	0.045467549392336985	0.04663834361221287	0.043616051755029264	0.03911205586274256	0.03759386087472682	0.04680418091805329	0.044609259363726665	0.0467535251994037	0.05440725160987552	0.046645245042693066	0.048633196007028305	0.06112885507601308	0.05283663844138332	0.050393048094627794	0.051614843268005556	0.051614843268005556	0.051614843268005556	0.051614843268005556	0.051614843268005556	0.051614843268005556	0.051614843268005556	0.051614843268005556	0.051614843268005556	0.051614843268005556	0.051614843268005556	0.051614843268005556	0.051614843268005556	0.051614843268005556	0.051614843268005556
0.04290108756502036	0.04000135359787363	0.02684526372148604	0.030608357433875657	0.032879144096663364	0.040953910001320135	0.04834764589717417	0.03427646816941802	0.030526893692400622	0.03863667061119732	0.03698026555935403	0.04428535543782478	0.03701111282068839	0.04487454814038969	0.041446317604595016	0.04275087082908265	0.04447430880321524	0.043049634893042324	0.052916011202305366	0.043547917664548484	0.04800338012454235	0.039061140125617885	0.0555918284478188	0.05022628156888291	0.04436807877852452	0.04141182349208836	0.052533851270308345	0.04680893242348833	0.04967139184689833	0.04967139184689833	0.04967139184689833	0.04967139184689833	0.04967139184689833	0.04967139184689833	0.04967139184689833	0.04967139184689833	0.04967139184689833	0.04967139184689833	0.04967139184689833	0.04967139184689833	0.04967139184689833	0.04967139184689833	0.04967139184689833	0.04967139184689833	0.04967139184689833	0.04967139184689833	0.04967139184689833	0.04967139184689833	0.04967139184689833	0.04967139184689833
0.049686192764366637	0.04672045880220521	0.04674127442034532	0.04589429486217672	0.05179419092040792	0.039420164247840374	0.04916410439689811	0.05760813918710415	0.056425338199449955	0.050690201245022694	0.06330119965099541	0.051952392424429956	0.05099644830540037	0.04956349748941273	0.046019680353709326	0.04849926707406983	0.04651042194349293	0.04836642641431771	0.049055894059798655	0.05236878875977095	0.04439052041910665	0.0465418315947151	0.047345175455452755	0.05467931348539859	0.056575023861312274	0.04139011146572013	0.04344251281648474	0.045004449449680455	0.05332955975646325	0.04916700460307185	0.04916700460307185	0.04916700460307185	0.04916700460307185	0.04916700460307185	0.04916700460307185	0.04916700460307185	0.04916700460307185	0.04916700460307185	0.04916700460307185	0.04916700460307185	0.04916700460307185	0.04916700460307185	0.04916700460307185	0.04916700460307185	0.04916700460307185	0.04916700460307185	0.04916700460307185	0.04916700460307185	0.04916700460307185	0.04916700460307185
0.044172132173179675	0.04152413547388843	0.036623324505101765	0.030593222238630268	0.03552989205778434	0.03425559634342733	0.03604708324188154	0.036948223940690327	0.03331491507859349	0.03638873243230119	0.027422497236972963	0.029779524078303508	0.031161960241972785	0.0329008019999842	0.03463273372562878	0.036962615174266925	0.03971046471704722	0.03116735125816829	0.040446683424395835	0.028156482256945996	0.040800856015095935	0.034591136667811676	0.032937207137309354	0.0397565566393679	0.03744349342840658	0.03886921961843029	0.03815635652341844	0.03815635652341844	0.03815635652341844	0.03815635652341844	0.03815635652341844	0.03815635652341844	0.03815635652341844	0.03815635652341844	0.03815635652341844	0.03815635652341844	0.03815635652341844	0.03815635652341844	0.03815635652341844	0.03815635652341844	0.03815635652341844	0.03815635652341844	0.03815635652341844	0.03815635652341844	0.03815635652341844	0.03815635652341844	0.03815635652341844	0.03815635652341844	0.03815635652341844	0.03815635652341844
0.03891581426611599	0.03723832517190263	0.033269154191339405	0.03865795937862522	0.02798752795344321	0.03316211682625957	0.03462623538694419	0.03906785387443153	0.033213174220831386	0.028117044940428583	0.03384858379887898	0.030371467971745534	0.030564798461425634	0.031532088693323815	0.03264811503664298	0.03823832567845677	0.030326949479398128	0.035571387086447345	0.03339350127824594	0.03356345691704285	0.02952500619140557	0.033727938094544725	0.03162647214297515	0.03162647214297515	0.03162647214297515	0.03162647214297515	0.03162647214297515	0.03162647214297515	0.03162647214297515	0.03162647214297515	0.03162647214297515	0.03162647214297515	0.03162647214297515	0.03162647214297515	0.03162647214297515	0.03162647214297515	0.03162647214297515	0.03162647214297515	0.03162647214297515	0.03162647214297515	0.03162647214297515	0.03162647214297515	0.03162647214297515	0.03162647214297515	0.03162647214297515	0.03162647214297515	0.03162647214297515	0.03162647214297515	0.03162647214297515	0.03162647214297515
0.042986662869037864	0.023610481310106235	0.0325561968472655	0.043506500207568716	0.039509238501941574	0.03350387427453865	0.0331826488492189	0.035357104256604655	0.03360965375385542	0.032103621379819945	0.03344913599043873	0.03807351547981744	0.03354365289455503	0.04622076993312424	0.03468341230966921	0.04181826663059876	0.04828526422723	0.03429027789775714	0.0351225493356391	0.036202537538680385	0.03472761221991154	0.030726458358374734	0.039016983286054255	0.026231688523794403	0.03536691287998702	0.030881907215075215	0.0426896839882938	0.036785795601684504	0.036785795601684504	0.036785795601684504	0.036785795601684504	0.036785795601684504	0.036785795601684504	0.036785795601684504	0.036785795601684504	0.036785795601684504	0.036785795601684504	0.036785795601684504	0.036785795601684504	0.036785795601684504	0.036785795601684504	0.036785795601684504	0.036785795601684504	0.036785795601684504	0.036785795601684504	0.036785795601684504	0.036785795601684504	0.036785795601684504	0.036785795601684504	0.036785795601684504
0.063324932343392	0.06932174778579499	0.05394369007318344	0.06421281895657406	0.053068591526387855	0.06335027625473408	0.05306681999313824	0.05742213057524786	0.058301510294717133	0.04867553652372126	0.06576648181969875	0.07894311005793203	0.06216388480563471	0.060714671169967684	0.06852899688937712	0.06729984311324916	0.05309436901618584	0.06954056726851955	0.06962319973677318	0.07249562251007963	0.0756232013298789	0.08189553614825394	0.06666103995574217	0.08162553546189485	0.06672907051768767	0.07604459305673099	0.05395547764222147	0.05425354312043283	0.08256091738582358	0.0684072302531282	0.0684072302531282	0.0684072302531282	0.0684072302531282	0.0684072302531282	0.0684072302531282	0.0684072302531282	0.0684072302531282	0.0684072302531282	0.0684072302531282	0.0684072302531282	0.0684072302531282	0.0684072302531282	0.0684072302531282	0.0684072302531282	0.0684072302531282	0.0684072302531282	0.0684072302531282	0.0684072302531282	0.0684072302531282	0.0684072302531282
0.058005850454986095	0.04321721298138779	0.04561049145980995	0.03485602779162922	0.06001704089010947	0.049044137553019646	0.04095077496827326	0.04815484792610535	0.04754618736474006	0.05292434679635076	0.04493536691639129	0.04438663991385415	0.05298068833731347	0.03711913856640671	0.05407863730742383	0.06451238082933473	0.05313059726505915	0.06009169188917643	0.04821124767120315	0.04415135849441825	0.05139566197252467	0.049019563947305216	0.06922408047395573	0.04497517616424892	0.05415162594098493	0.06621647547279269	0.05679050969937197	0.05302064865263141	0.0474680217208869	0.049879378878412386	0.04935618407775307	0.050722752704764465	0.051373031439507756	0.049035274438468814	0.05132664601963013	0.05212890153852917	0.0472745233229779	0.05800284312711269	0.052638683225045294	0.052638683225045294	0.052638683225045294	0.052638683225045294	0.052638683225045294	0.052638683225045294	0.052638683225045294	0.052638683225045294	0.052638683225045294	0.052638683225045294	0.052638683225045294	0.052638683225045294
0.021561895218888398	0.017352234691818583	0.012378380094783072	0.020489268443997923	0.012854451627489952	0.02296040217900667	0.019941117954296053	0.018674507838655176	0.021643914830215938	0.01880123825942561	0.025756908570899278	0.01742959762674494	0.032303347838089184	0.04275708653309515	0.043844148792469485	0.023754374619755835	0.0232915204905253	0.04989087175782126	0.04234958992405128	0.044141948763112275	0.04350514614527054	0.05143293034909653	0.05018298450595976	0.04373701905881568	0.06519509688078652	0.0478554712115401	0.052019303942096674	0.08687499490235691	0.06738554412412931	0.05728851556908369	0.05484195420919295	0.05406303627082429	0.05228759153174163	0.054558143543141625	0.044033869355478254	0.0322462256551656	0.04703180822878441	0.06165801166597654	0.08476689693471161	0.07395673019605863	0.0708194599444952	0.1342799386109499	0.10254969927772255	0.10254969927772255	0.10254969927772255	0.10254969927772255	0.10254969927772255	0.10254969927772255	0.10254969927772255	0.10254969927772255
0.0461114664360774	0.037724150260103895	0.04735239843178431	0.04578764282772612	0.03576900532889592	0.04639876738521278	0.04334360038919096	0.040736878821530084	0.04281961137582624	0.039771135460547044	0.041832917484659206	0.04183756730704865	0.03607960057911135	0.0414000796061937	0.04511419705364285	0.03116110826716749	0.037082625178420675	0.03605024155007597	0.04067029357424178	0.037495543990045815	0.03366010244224345	0.036326064162355884	0.038310345233369104	0.03498702233040184	0.03537959136234258	0.03609440289376755	0.03169238199341525	0.029250750633274925	0.030471566313345085	0.030471566313345085	0.030471566313345085	0.030471566313345085	0.030471566313345085	0.030471566313345085	0.030471566313345085	0.030471566313345085	0.030471566313345085	0.030471566313345085	0.030471566313345085	0.030471566313345085	0.030471566313345085	0.030471566313345085	0.030471566313345085	0.030471566313345085	0.030471566313345085	0.030471566313345085	0.030471566313345085	0.030471566313345085	0.030471566313345085	0.030471566313345085
0.04810212181164083	0.04204139309653103	0.04382359305424722	0.03153663220041348	0.041756924243167	0.047027026085608284	0.03679985123305274	0.04294621750112209	0.043420753912746204	0.03986192108131382	0.03988558057664487	0.043346544285097384	0.03267402761833655	0.039361528831931385	0.03719288437273032	0.04162615736187708	0.04525974992521087	0.044950462942234294	0.037031952469771964	0.04509400160901786	0.03409051105472627	0.038223467318918514	0.043526237457270286	0.04553789830393543	0.04491679606394181	0.04522734718393863	0.04522734718393863	0.04522734718393863	0.04522734718393863	0.04522734718393863	0.04522734718393863	0.04522734718393863	0.04522734718393863	0.04522734718393863	0.04522734718393863	0.04522734718393863	0.04522734718393863	0.04522734718393863	0.04522734718393863	0.04522734718393863	0.04522734718393863	0.04522734718393863	0.04522734718393863	0.04522734718393863	0.04522734718393863	0.04522734718393863	0.04522734718393863	0.04522734718393863	0.04522734718393863	0.04522734718393863
0.030288331176192822	0.028548180186789063	0.02939283702443962	0.028211117608354545	0.025056470796733517	0.023438014681937715	0.02208551545286147	0.022056693695779256	0.02427468657057212	0.026572488575330944	0.02302380134805997	0.026101080721007613	0.024730434397680655	0.033303906330998924	0.02302025080123368	0.029667055421328692	0.022154581442762354	0.02830558381533196	0.028433355060431938	0.026377099949075694	0.02595519401833339	0.026166146983704543	0.026166146983704543	0.026166146983704543	0.026166146983704543	0.026166146983704543	0.026166146983704543	0.026166146983704543	0.026166146983704543	0.026166146983704543	0.026166146983704543	0.026166146983704543	0.026166146983704543	0.026166146983704543	0.026166146983704543	0.026166146983704543	0.026166146983704543	0.026166146983704543	0.026166146983704543	0.026166146983704543	0.026166146983704543	0.026166146983704543	0.026166146983704543	0.026166146983704543	0.026166146983704543	0.026166146983704543	0.026166146983704543	0.026166146983704543	0.026166146983704543	0.026166146983704543
0.04078137870207351	0.0440410893464292	0.042602301870754165	0.03841821951820581	0.03433925574116285	0.03580079488755625	0.04587481995943797	0.04520152401751056	0.044717329586278824	0.0438092286543778	0.043434429765409226	0.041857986869467324	0.03794204881408847	0.052018360568551615	0.036828486445959395	0.043283037381046	0.04759339468152263	0.04624749375947246	0.036495095487915165	0.04831717735617906	0.044416750573607694	0.04176504533224756	0.0490954528463741	0.04543024908931083	0.04543024908931083	0.04543024908931083	0.04543024908931083	0.04543024908931083	0.04543024908931083	0.04543024908931083	0.04543024908931083	0.04543024908931083	0.04543024908931083	0.04543024908931083	0.04543024908931083	0.04543024908931083	0.04543024908931083	0.04543024908931083	0.04543024908931083	0.04543024908931083	0.04543024908931083	0.04543024908931083	0.04543024908931083	0.04543024908931083	0.04543024908931083	0.04543024908931083	0.04543024908931083	0.04543024908931083	0.04543024908931083	0.04543024908931083
0.03327982357713793	0.02380756120183563	0.02743538649346934	0.03335117266226337	0.02720227333594831	0.03448875215150953	0.026373735009322094	0.029936664721135525	0.02888103096949275	0.03692536577133705	0.029669532846115003	0.031363617991206606	0.025978720441337474	0.027001212759137777	0.029650927415048184	0.040729181483296156	0.023473418370437513	0.024763298900587212	0.027725936075813338	0.021794715541783433	0.03066334781890013	0.02622903168034178	0.02622903168034178	0.02622903168034178	0.02622903168034178	0.02622903168034178	0.02622903168034178	0.02622903168034178	0.02622903168034178	0.02622903168034178	0.02622903168034178	0.02622903168034178	0.02622903168034178	0.02622903168034178	0.02622903168034178	0.02622903168034178	0.02622903168034178	0.02622903168034178	0.02622903168034178	0.02622903168034178	0.02622903168034178	0.02622903168034178	0.02622903168034178	0.02622903168034178	0.02622903168034178	0.02622903168034178	0.02622903168034178	0.02622903168034178	0.02622903168034178	0.02622903168034178
0.04700003304701574	0.038658850975571556	0.038058219495182816	0.04602670801317529	0.05203907599718611	0.041716070708565936	0.04614605684115205	0.044035692888896846	0.04739655073685062	0.049410734742404476	0.0509184782952628	0.04845461671008836	0.053927137340824056	0.042922318680588094	0.048013005851510776	0.04746356551860351	0.04589202430071713	0.0488507326910002	0.05158049853427866	0.05512234356971254	0.05407451143266924	0.052038553451115833	0.04909141348561128	0.04610543443859352	0.04826442950893883	0.047184931973766185	0.047184931973766185	0.047184931973766185	0.047184931973766185	0.047184931973766185	0.047184931973766185	0.047184931973766185	0.047184931973766185	0.047184931973766185	0.047184931973766185	0.047184931973766185	0.047184931973766185	0.047184931973766185	0.047184931973766185	0.047184931973766185	0.047184931973766185	0.047184931973766185	0.047184931973766185	0.047184931973766185	0.047184931973766185	0.047184931973766185	0.047184931973766185	0.047184931973766185	0.047184931973766185	0.047184931973766185
0.05038176471950736	0.03971078893318685	0.04746575425367574	0.040415269478318236	0.04243018234575357	0.0427982618750649	0.046523125259876896	0.04306462892072207	0.04754673569953125	0.03911647455404073	0.03911323574958301	0.03609377748848881	0.046802835231192726	0.041693077890327404	0.04276117680636818	0.04354801084256036	0.05345129174692735	0.04639400369257342	0.03546502891845459	0.039671816030545974	0.03756842247450028	0.03756842247450028	0.03756842247450028	0.03756842247450028	0.03756842247450028	0.03756842247450028	0.03756842247450028	0.03756842247450028	0.03756842247450028	0.03756842247450028	0.03756842247450028	0.03756842247450028	0.03756842247450028	0.03756842247450028	0.03756842247450028	0.03756842247450028	0.03756842247450028	0.03756842247450028	0.03756842247450028	0.03756842247450028	0.03756842247450028	0.03756842247450028	0.03756842247450028	0.03756842247450028	0.03756842247450028	0.03756842247450028	0.03756842247450028	0.03756842247450028	0.03756842247450028	0.03756842247450028
0.030320697761148575	0.024862730839618815	0.030835748302845783	0.0272583278982659	0.028130756834406655	0.03029238109410024	0.02326148121766009	0.030520916874632376	0.029204159042751237	0.039874565642053196	0.028375357024115127	0.024579323479409887	0.029261487129440968	0.02402218251414597	0.030354422038182675	0.0340175935052845	0.02651396662237268	0.02787808549611226	0.032276976203161216	0.02554059055474967	0.02860653361401694	0.02502237276023026	0.0268144531871236	0.0268144531871236	0.0268144531871236	0.0268144531871236	0.0268144531871236	0.0268144531871236	0.0268144531871236	0.0268144531871236	0.0268144531871236	0.0268144531871236	0.0268144531871236	0.0268144531871236	0.0268144531871236	0.0268144531871236	0.0268144531871236	0.0268144531871236	0.0268144531871236	0.0268144531871236	0.0268144531871236	0.0268144531871236	0.0268144531871236	0.0268144531871236	0.0268144531871236	0.0268144531871236	0.0268144531871236	0.0268144531871236	0.0268144531871236	0.0268144531871236
0.03888280964131927	0.03519459081219026	0.027721324841275114	0.03737162994057806	0.035916033309822806	0.03208940313993533	0.030863763000557716	0.03566596147015331	0.03163140266529872	0.03186620338150888	0.030379335703666882	0.030033237007370345	0.03108891620266784	0.03486099459598711	0.027315950785193707	0.02539193417246787	0.029542641998918023	0.043644109869834025	0.03707495726534479	0.03642621121388271	0.036750584239613755	0.036750584239613755	0.036750584239613755	0.036750584239613755	0.036750584239613755	0.036750584239613755	0.036750584239613755	0.036750584239613755	0.036750584239613755	0.036750584239613755	0.036750584239613755	0.036750584239613755	0.036750584239613755	0.036750584239613755	0.036750584239613755	0.036750584239613755	0.036750584239613755	0.036750584239613755	0.036750584239613755	0.036750584239613755	0.036750584239613755	0.036750584239613755	0.036750584239613755	0.036750584239613755	0.036750584239613755	0.036750584239613755	0.036750584239613755	0.036750584239613755	0.036750584239613755	0.036750584239613755
0.054274982157213755	0.0444221045833054	0.05190026712087812	0.05062218435454428	0.053941779378718586	0.04287895857154784	0.06136749554104951	0.048033479460032225	0.04839862331497937	0.05210676226527769	0.04301157570842576	0.03925874443844261	0.057854597396263745	0.055313520243983484	0.06112821378745946	0.06277704502032991	0.054691502690351695	0.05032902378816456	0.04825804221746353	0.05705237927995336	0.06986127758906868	0.046401705369401795	0.05499853729298588	0.06314090777996705	0.07248790674731712	0.06933460293208617	0.06811341104478386	0.07462157071631971	0.06906392201054108	0.07712841259626606	0.07967753276003285	0.06115549452353737	0.05239345380799838	0.06312826298640135	0.06900027342451238	0.06606426820545687	0.06606426820545687	0.06606426820545687	0.06606426820545687	0.06606426820545687	0.06606426820545687	0.06606426820545687	0.06606426820545687	0.06606426820545687	0.06606426820545687	0.06606426820545687	0.06606426820545687	0.06606426820545687	0.06606426820545687	0.06606426820545687
0.03841006681546856	0.04303681753230926	0.030380024393384972	0.040209350210181447	0.03875388586407024	0.030157416272063874	0.02658177068672601	0.033681677872552135	0.04083476671564754	0.031075026889448683	0.02897069896870416	0.03748282430834846	0.031955414359663245	0.032706365901202815	0.03165916540721575	0.03303201337513982	0.032345589391177786	0.032345589391177786	0.032345589391177786	0.032345589391177786	0.032345589391177786	0.032345589391177786	0.032345589391177786	0.032345589391177786	0.032345589391177786	0.032345589391177786	0.032345589391177786	0.032345589391177786	0.032345589391177786	0.032345589391177786	0.032345589391177786	0.032345589391177786	0.032345589391177786	0.032345589391177786	0.032345589391177786	0.032345589391177786	0.032345589391177786	0.032345589391177786	0.032345589391177786	0.032345589391177786	0.032345589391177786	0.032345589391177786	0.032345589391177786	0.032345589391177786	0.032345589391177786	0.032345589391177786	0.032345589391177786	0.032345589391177786	0.032345589391177786	0.032345589391177786
0.03800458431730985	0.030198667467990034	0.042941593002540725	0.038469598224212614	0.03484669535512136	0.03626497312859752	0.03563023434703862	0.034078584181855075	0.036363091325356374	0.04199887237787549	0.031292801321752994	0.04048717892381132	0.044680696065636294	0.03248235492804014	0.03179346712838254	0.03285556682342048	0.039550878106569695	0.036838515758762035	0.03398296124956404	0.03186909163566939	0.03307416000540342	0.03262607201564791	0.03551120137986063	0.03076136395444763	0.03313628266715413	0.03313628266715413	0.03313628266715413	0.03313628266715413	0.03313628266715413	0.03313628266715413	0.03313628266715413	0.03313628266715413	0.03313628266715413	0.03313628266715413	0.03313628266715413	0.03313628266715413	0.03313628266715413	0.03313628266715413	0.03313628266715413	0.03313628266715413	0.03313628266715413	0.03313628266715413	0.03313628266715413	0.03313628266715413	0.03313628266715413	0.03313628266715413	0.03313628266715413	0.03313628266715413	0.03313628266715413	0.03313628266715413
0.0563204093101684	0.05865173598259071	0.06568126769541731	0.06253950128988724	0.06301354582492492	0.06890729804910997	0.059567633122611256	0.07265908016672075	0.057118142873180254	0.060340884758868105	0.06682002449364735	0.05880636269050368	0.060807954881279165	0.05246454064091665	0.0605095215447697	0.04821288381795321	0.06389838984081157	0.06856163152536669	0.06623001068308913	0.06623001068308913	0.06623001068308913	0.06623001068308913	0.06623001068308913	0.06623001068308913	0.06623001068308913	0.06623001068308913	0.06623001068308913	0.06623001068308913	0.06623001068308913	0.06623001068308913	0.06623001068308913	0.06623001068308913	0.06623001068308913	0.06623001068308913	0.06623001068308913	0.06623001068308913	0.06623001068308913	0.06623001068308913	0.06623001068308913	0.06623001068308913	0.06623001068308913	0.06623001068308913	0.06623001068308913	0.06623001068308913	0.06623001068308913	0.06623001068308913	0.06623001068308913	0.06623001068308913	0.06623001068308913	0.06623001068308913
0.05123081747249131	0.03907794865196749	0.03788918240413954	0.03545484889457241	0.03296574870392337	0.032623420722107214	0.035405470874100155	0.037245840851562136	0.033068784623906965	0.030832507553821192	0.03595646609226355	0.04352174054430601	0.037982908749027336	0.03162267738660444	0.04241088647808738	0.03825515306970608	0.035282592888416384	0.03831138293135728	0.04304362099501532	0.032214732904411306	0.03218165752331061	0.03219819521386096	0.03219819521386096	0.03219819521386096	0.03219819521386096	0.03219819521386096	0.03219819521386096	0.03219819521386096	0.03219819521386096	0.03219819521386096	0.03219819521386096	0.03219819521386096	0.03219819521386096	0.03219819521386096	0.03219819521386096	0.03219819521386096	0.03219819521386096	0.03219819521386096	0.03219819521386096	0.03219819521386096	0.03219819521386096	0.03219819521386096	0.03219819521386096	0.03219819521386096	0.03219819521386096	0.03219819521386096	0.03219819521386096	0.03219819521386096	0.03219819521386096	0.03219819521386096
0.05430772684624167	0.04141391515708689	0.044130330453200216	0.04515547494466921	0.0389414942071049	0.04069147851207108	0.0428337982762716	0.05022075165096883	0.04449075917552389	0.04254044496980307	0.04351560207266348	0.04351560207266348	0.04351560207266348	0.04351560207266348	0.04351560207266348	0.04351560207266348	0.04351560207266348	0.04351560207266348	0.04351560207266348	0.04351560207266348	0.04351560207266348	0.04351560207266348	0.04351560207266348	0.04351560207266348	0.04351560207266348	0.04351560207266348	0.04351560207266348	0.04351560207266348	0.04351560207266348	0.04351560207266348	0.04351560207266348	0.04351560207266348	0.04351560207266348	0.04351560207266348	0.04351560207266348	0.04351560207266348	0.04351560207266348	0.04351560207266348	0.04351560207266348	0.04351560207266348	0.04351560207266348	0.04351560207266348	0.04351560207266348	0.04351560207266348	0.04351560207266348	0.04351560207266348	0.04351560207266348	0.04351560207266348	0.04351560207266348	0.04351560207266348
0.042470839816928785	0.03343723046465117	0.03510607991403137	0.03563208618808078	0.03300451371691562	0.03527909087708091	0.0369662246955569	0.03971342892552262	0.04169626383492476	0.03242427674511889	0.042316102909614614	0.03705178156492744	0.024393133153711513	0.03023118967275023	0.034858709397866755	0.038898586302637754	0.043786795593464115	0.04487116511452733	0.044328980353995726	0.044328980353995726	0.044328980353995726	0.044328980353995726	0.044328980353995726	0.044328980353995726	0.044328980353995726	0.044328980353995726	0.044328980353995726	0.044328980353995726	0.044328980353995726	0.044328980353995726	0.044328980353995726	0.044328980353995726	0.044328980353995726	0.044328980353995726	0.044328980353995726	0.044328980353995726	0.044328980353995726	0.044328980353995726	0.044328980353995726	0.044328980353995726	0.044328980353995726	0.044328980353995726	0.044328980353995726	0.044328980353995726	0.044328980353995726	0.044328980353995726	0.044328980353995726	0.044328980353995726	0.044328980353995726	0.044328980353995726
0.07788410878375306	0.08198850916584864	0.05123936413033833	0.06248026253003296	0.07648547296563352	0.06439827805569377	0.057830532354301974	0.06622839485100605	0.08514168231971264	0.07567212786825044	0.08441206355315023	0.07812595694507324	0.0695736582750257	0.07103767542228755	0.07745454335997308	0.06220303974044925	0.0676765313929934	0.057653611702712	0.0563777257654427	0.055203460946786576	0.05253882751729894	0.07594497362811334	0.059005826074096074	0.04517300437822623	0.05110616882591297	0.06790333108477069	0.06544115792515164	0.06731533068394112	0.058842539316413624	0.09190257907696184	0.08324054353505672	0.08757156130600928	0.08757156130600928	0.08757156130600928	0.08757156130600928	0.08757156130600928	0.08757156130600928	0.08757156130600928	0.08757156130600928	0.08757156130600928	0.08757156130600928	0.08757156130600928	0.08757156130600928	0.08757156130600928	0.08757156130600928	0.08757156130600928	0.08757156130600928	0.08757156130600928	0.08757156130600928	0.08757156130600928
0.03500980147265936	0.05350043789342746	0.04802688090558332	0.043045498177471345	0.04115123116452628	0.050670182589847894	0.05732418219658093	0.046977163683879365	0.046694853834912335	0.03756912999531273	0.056475449531826906	0.0422905279458879	0.04938537476205784	0.05122065216841727	0.05308647668578256	0.04066054025633901	0.05839794196011289	0.05334657348858619	0.043145711625184074	0.05035988813631646	0.06203574573994613	0.054825931957983465	0.049219631195211715	0.05048625569007557	0.04985294344264364	0.04985294344264364	0.04985294344264364	0.04985294344264364	0.04985294344264364	0.04985294344264364	0.04985294344264364	0.04985294344264364	0.04985294344264364	0.04985294344264364	0.04985294344264364	0.04985294344264364	0.04985294344264364	0.04985294344264364	0.04985294344264364	0.04985294344264364	0.04985294344264364	0.04985294344264364	0.04985294344264364	0.04985294344264364	0.04985294344264364	0.04985294344264364	0.04985294344264364	0.04985294344264364	0.04985294344264364	0.04985294344264364
0.04910413882083157	0.034415752623877	0.041977676678294565	0.03633843000105442	0.03452910258435164	0.032174366795670956	0.031420765920133084	0.035321021196442	0.03757723409940379	0.039311297033894625	0.04045885529102603	0.03988507616246033	0.03988507616246033	0.03988507616246033	0.03988507616246033	0.03988507616246033	0.03988507616246033	0.03988507616246033	0.03988507616246033	0.03988507616246033	0.03988507616246033	0.03988507616246033	0.03988507616246033	0.03988507616246033	0.03988507616246033	0.03988507616246033	0.03988507616246033	0.03988507616246033	0.03988507616246033	0.03988507616246033	0.03988507616246033	0.03988507616246033	0.03988507616246033	0.03988507616246033	0.03988507616246033	0.03988507616246033	0.03988507616246033	0.03988507616246033	0.03988507616246033	0.03988507616246033	0.03988507616246033	0.03988507616246033	0.03988507616246033	0.03988507616246033	0.03988507616246033	0.03988507616246033	0.03988507616246033	0.03988507616246033	0.03988507616246033	0.03988507616246033
0.07772243266759651	0.05600553313740505	0.06949850667857496	0.06409562098203758	0.060578024314257135	0.06925889063138842	0.05350382673439362	0.05802611401629479	0.04884752347162863	0.054155918092873324	0.056711422360073795	0.05482829810050156	0.06408226564892469	0.06918996831792251	0.05409951384867484	0.06396129010310869	0.06438587497216267	0.06458457316454588	0.06448522406835427	0.06448522406835427	0.06448522406835427	0.06448522406835427	0.06448522406835427	0.06448522406835427	0.06448522406835427	0.06448522406835427	0.06448522406835427	0.06448522406835427	0.06448522406835427	0.06448522406835427	0.06448522406835427	0.06448522406835427	0.06448522406835427	0.06448522406835427	0.06448522406835427	0.06448522406835427	0.06448522406835427	0.06448522406835427	0.06448522406835427	0.06448522406835427	0.06448522406835427	0.06448522406835427	0.06448522406835427	0.06448522406835427	0.06448522406835427	0.06448522406835427	0.06448522406835427	0.06448522406835427	0.06448522406835427	0.06448522406835427
0.07371631940643758	0.05562178722209512	0.08220122646919376	0.0676730005976083	0.04880914573350668	0.06594372562245843	0.06360784440672143	0.09010364232037725	0.06034993562579725	0.06485582873221082	0.06763645693963381	0.06119474644358957	0.0729356074498824	0.07960048355548509	0.06486296882636579	0.07223172619092545	0.07223172619092545	0.07223172619092545	0.07223172619092545	0.07223172619092545	0.07223172619092545	0.07223172619092545	0.07223172619092545	0.07223172619092545	0.07223172619092545	0.07223172619092545	0.07223172619092545	0.07223172619092545	0.07223172619092545	0.07223172619092545	0.07223172619092545	0.07223172619092545	0.07223172619092545	0.07223172619092545	0.07223172619092545	0.07223172619092545	0.07223172619092545	0.07223172619092545	0.07223172619092545	0.07223172619092545	0.07223172619092545	0.07223172619092545	0.07223172619092545	0.07223172619092545	0.07223172619092545	0.07223172619092545	0.07223172619092545	0.07223172619092545	0.07223172619092545	0.07223172619092545
0.06226830192407862	0.03626602677454513	0.04909015309647779	0.06303895136371165	0.05831615200430881	0.05368731758782915	0.04216158547679676	0.04355194192013693	0.049693232196071364	0.05232089431904327	0.062520617351088	0.060036036826924835	0.050819619933767796	0.055391305823719046	0.05765509339879083	0.05594079642349205	0.07064905367667976	0.07244523539099217	0.06472818929515302	0.056646918343283635	0.059357224520678424	0.06869445233208142	0.06488456308315776	0.05424477305012786	0.059394649503396374	0.058683089073810875	0.0819551946945661	0.06994987850028728	0.07595253659742669	0.07595253659742669	0.07595253659742669	0.07595253659742669	0.07595253659742669	0.07595253659742669	0.07595253659742669	0.07595253659742669	0.07595253659742669	0.07595253659742669	0.07595253659742669	0.07595253659742669	0.07595253659742669	0.07595253659742669	0.07595253659742669	0.07595253659742669	0.07595253659742669	0.07595253659742669	0.07595253659742669	0.07595253659742669	0.07595253659742669	0.07595253659742669
0.059771887053790974	0.03749938812353389	0.04680759901898557	0.0507563715653358	0.04625405016104564	0.0511973125532852	0.03836996668722186	0.04051982204075268	0.047709214822681756	0.03895872444080855	0.04437497106320538	0.046117362186578865	0.04034036808886933	0.03913135666098243	0.05113871173723469	0.045936338180364654	0.03381501782358524	0.04236501356025166	0.039533195122600125	0.05941584937809799	0.04892658417292236	0.0494082033879402	0.04687912282941878	0.04814366310867949	0.04814366310867949	0.04814366310867949	0.04814366310867949	0.04814366310867949	0.04814366310867949	0.04814366310867949	0.04814366310867949	0.04814366310867949	0.04814366310867949	0.04814366310867949	0.04814366310867949	0.04814366310867949	0.04814366310867949	0.04814366310867949	0.04814366310867949	0.04814366310867949	0.04814366310867949	0.04814366310867949	0.04814366310867949	0.04814366310867949	0.04814366310867949	0.04814366310867949	0.04814366310867949	0.04814366310867949	0.04814366310867949	0.04814366310867949
0.06212632355338664	0.03977262453766374	0.045309764038346516	0.04708475164990378	0.04994078130095218	0.04183385723499308	0.038002973429422174	0.04947731702559078	0.04575738331775192	0.053570274754199745	0.03903549661591237	0.04201599825180396	0.05317951072178277	0.0411593704398481	0.039686280022284144	0.04778912100304613	0.048948594559107585	0.044732285879795046	0.044966462526073156	0.05069061726705504	0.058159310482206024	0.05442496387463053	0.05442496387463053	0.05442496387463053	0.05442496387463053	0.05442496387463053	0.05442496387463053	0.05442496387463053	0.05442496387463053	0.05442496387463053	0.05442496387463053	0.05442496387463053	0.05442496387463053	0.05442496387463053	0.05442496387463053	0.05442496387463053	0.05442496387463053	0.05442496387463053	0.05442496387463053	0.05442496387463053	0.05442496387463053	0.05442496387463053	0.05442496387463053	0.05442496387463053	0.05442496387463053	0.05442496387463053	0.05442496387463053	0.05442496387463053	0.05442496387463053	0.05442496387463053
0.047199478284052875	0.047920726145596566	0.04636128185579021	0.05463025926698674	0.05269321037916162	0.04808883075553811	0.04913456775190791	0.0462414889531072	0.06369671752628604	0.04413519568353893	0.04818136714570198	0.055279909952513716	0.06174426846790896	0.047413636159779504	0.06159167056541645	0.04472819937058473	0.03960211584652791	0.04966551368512274	0.04463381476582532	0.04463381476582532	0.04463381476582532	0.04463381476582532	0.04463381476582532	0.04463381476582532	0.04463381476582532	0.04463381476582532	0.04463381476582532	0.04463381476582532	0.04463381476582532	0.04463381476582532	0.04463381476582532	0.04463381476582532	0.04463381476582532	0.04463381476582532	0.04463381476582532	0.04463381476582532	0.04463381476582532	0.04463381476582532	0.04463381476582532	0.04463381476582532	0.04463381476582532	0.04463381476582532	0.04463381476582532	0.04463381476582532	0.04463381476582532	0.04463381476582532	0.04463381476582532	0.04463381476582532	0.04463381476582532	0.04463381476582532
0.04128292993471215	0.03203619567827275	0.036624600723481	0.032612484691489856	0.02527061134968363	0.04099199773594777	0.032536356286098495	0.03458846130435739	0.04135289915865985	0.031014286519051346	0.03116413966773454	0.03585395971860219	0.03165754883397788	0.03286722939996401	0.040001026468610874	0.03316740027459466	0.03750232758867381	0.03724348399891695	0.039199606952151994	0.03705247818684407	0.03812604256949803	0.03812604256949803	0.03812604256949803	0.03812604256949803	0.03812604256949803	0.03812604256949803	0.03812604256949803	0.03812604256949803	0.03812604256949803	0.03812604256949803	0.03812604256949803	0.03812604256949803	0.03812604256949803	0.03812604256949803	0.03812604256949803	0.03812604256949803	0.03812604256949803	0.03812604256949803	0.03812604256949803	0.03812604256949803	0.03812604256949803	0.03812604256949803	0.03812604256949803	0.03812604256949803	0.03812604256949803	0.03812604256949803	0.03812604256949803	0.03812604256949803	0.03812604256949803	0.03812604256949803
0.03718617742059017	0.060494313052039256	0.0615208023272127	0.06758332031947259	0.07152963452912642	0.0716867133665537	0.11379921553275188	0.0763411618786078	0.0960386153960816	0.09572112703947194	0.07355426949815946	0.05820258859352558	0.09348984991356146	0.07524790111539777	0.10203813356646245	0.06731191658231854	0.09601272501159419	0.05340220344942124	0.08502264536373658	0.12792123383746692	0.08512586799991817	0.09256606596242109	0.10452618428984765	0.07723407623428473	0.07426450547108043	0.12181712399274049	0.12947236770958495	0.10506711480383116	0.1171709579681149	0.0802528210069834	0.12223648871930808	0.0947509686095397	0.0964146464104044	0.13969684841364663	0.09292695413186325	0.08122379290702304	0.09851580688858616	0.12797180531719013	0.07796843475551611	0.15456135094120696	0.140554133667176	0.1475577423041915	0.1475577423041915	0.1475577423041915	0.1475577423041915	0.1475577423041915	0.1475577423041915	0.1475577423041915	0.1475577423041915	0.1475577423041915
0.06066551321819573	0.036286722086368746	0.02910024078489903	0.06405770409798578	0.05434692031981786	0.06234103945990126	0.04621170204138999	0.07287553439205137	0.05559026568442772	0.04486065313551497	0.0858800948978923	0.06465739562667726	0.07956008982716682	0.08027569954319613	0.1063455918540284	0.11532438031281321	0.11885976820043602	0.08295038937090256	0.10424290462968523	0.11660591351770798	0.09118511295170194	0.09717395257940598	0.08422098722677583	0.09566314719741528	0.10868717566276181	0.1197755707500277	0.10005361018122096	0.07627491189511042	0.07723985573017522	0.09408367965848427	0.0896766153934099	0.0875201062638529	0.09077177160553714	0.10830924578160754	0.12349524532077456	0.11438825731797235	0.10789791825226863	0.09018895365825907	0.08305097610786646	0.0768071297585729	0.1211414172498344	0.08611241558755577	0.08610253616078738	0.05760904721595334	0.06810732569766965	0.09581052447834035	0.08195892508800501	0.08195892508800501	0.08195892508800501	0.08195892508800501
0.03930127436019246	0.05076148494318677	0.04979485463325203	0.046461281548680206	0.03486951480149839	0.034365162288959986	0.03677804650950011	0.04632264437874775	0.051961163484648576	0.043617408265171936	0.04681784905861536	0.04157867637392143	0.03663756171643382	0.0471236772272684	0.034682543476841465	0.04165369369424216	0.05063172309715015	0.03871413974280048	0.04977496108129354	0.03808437748488776	0.042118734008810596	0.05456982437569317	0.06262562845231374	0.03637618922022143	0.04334134614696422	0.05115529264961618	0.03705817031318766	0.046714931384743516	0.03884964059102434	0.04958142056247268	0.04390261074340506	0.04561243668509114	0.04879162153274797	0.03829196703805302	0.05436305303796026	0.04661465051200341	0.03572855225835124	0.049555197073365205	0.04128374936072091	0.050655155206920974	0.054464903572782095	0.05256002938985154	0.05256002938985154	0.05256002938985154	0.05256002938985154	0.05256002938985154	0.05256002938985154	0.05256002938985154	0.05256002938985154	0.05256002938985154
0.0562606420073405	0.050867341986888255	0.049726470675124305	0.04280337009467884	0.05233513765392269	0.04570279385983628	0.04308254978952758	0.05543092845030881	0.04672986261316805	0.042002392238760164	0.04705352122074477	0.0555898412660919	0.05211416261342746	0.04167590421407393	0.055688383886317375	0.05331891677770442	0.04209264569955666	0.050585006308091755	0.048023487483640936	0.056792415870947924	0.04547182029457329	0.05202980517451114	0.048206185082550757	0.05698038655305202	0.048640934695653705	0.06719619586975047	0.05914827541547195	0.06389672988014668	0.06341675667013905	0.061143211172984595	0.043164008975746404	0.05752089645838548	0.05622675430839255	0.05750588331149696	0.0691815592783055	0.057660903215162235	0.06015574033948369	0.056693961891663376	0.08087066588061795	0.05369421105357516	0.05881493770795599	0.07960533303324077	0.059260587706108765	0.05526187158415049	0.06256769830873166	0.04691349677186158	0.05474059754029662	0.05474059754029662	0.05474059754029662	0.05474059754029662
0.05610442232165138	0.06331871900502435	0.06197068035589493	0.09786295471697508	0.08033724450415158	0.08052202382868964	0.061506176492919534	0.09656946661321521	0.08952702464065172	0.06237770115147597	0.07428639155591214	0.07205212552132802	0.06915235352347227	0.07691155187600376	0.08986409740935639	0.0956276618027216	0.07206450545523992	0.08254874902914373	0.0814318720068442	0.08692780406920934	0.07104613302155614	0.06491266430841007	0.11361057464559578	0.1317417632928184	0.07776072861528649	0.09852805724883748	0.09207145365547961	0.10265297687346459	0.08771994848028018	0.09865700234198445	0.0775861245494742	0.08167961446037743	0.10037992217248762	0.09999038265040384	0.11068209995075005	0.07257953240308437	0.08361354016349798	0.11195083173135667	0.09241431998781245	0.08833686566364604	0.10945545686112827	0.10963249451283556	0.0918997380080746	0.10076611626045508	0.10076611626045508	0.10076611626045508	0.10076611626045508	0.10076611626045508	0.10076611626045508	0.10076611626045508
0.07535556081809877	0.05132145909037806	0.05891712276930401	0.04188501282661716	0.0684724552649249	0.06201507341151841	0.06760899090825885	0.07047569922901115	0.06008876141901738	0.056582456515018836	0.05376871148412914	0.06004724115740662	0.05690797632076788	0.05690797632076788	0.05690797632076788	0.05690797632076788	0.05690797632076788	0.05690797632076788	0.05690797632076788	0.05690797632076788	0.05690797632076788	0.05690797632076788	0.05690797632076788	0.05690797632076788	0.05690797632076788	0.05690797632076788	0.05690797632076788	0.05690797632076788	0.05690797632076788	0.05690797632076788	0.05690797632076788	0.05690797632076788	0.05690797632076788	0.05690797632076788	0.05690797632076788	0.05690797632076788	0.05690797632076788	0.05690797632076788	0.05690797632076788	0.05690797632076788	0.05690797632076788	0.05690797632076788	0.05690797632076788	0.05690797632076788	0.05690797632076788	0.05690797632076788	0.05690797632076788	0.05690797632076788	0.05690797632076788	0.05690797632076788
0.06294683567011242	0.07037721065599872	0.08467334052058265	0.0793055982253321	0.05980245136385179	0.06257283146876182	0.08408613314800503	0.08561436069236168	0.07351872559874306	0.0757410812057799	0.08253825658733023	0.0701680621925216	0.07110429093986437	0.06472234870429472	0.0887854333010632	0.06057732393555713	0.057040059711826595	0.06811326738353492	0.07288842593107121	0.042316903470696735	0.07970616076583416	0.0708186224259138	0.07024434118985648	0.056559678846792	0.061631549634062234	0.0722873662131037	0.08343204237533046	0.08034656073689367	0.05453346889512552	0.05614500641234427	0.06537913746320727	0.06621756412937724	0.06039328091253625	0.05922590787898092	0.07101619836205021	0.06557243070038261	0.07403526406772203	0.06525707977950229	0.07528882480209634	0.08149671589871824	0.05797535318702363	0.06973603454287093	0.06973603454287093	0.06973603454287093	0.06973603454287093	0.06973603454287093	0.06973603454287093	0.06973603454287093	0.06973603454287093	0.06973603454287093
0.03849888315977359	0.03040685012009587	0.03642369772863033	0.04698785289622259	0.04161550051794303	0.04278953138699143	0.02849966365052088	0.030140878337329605	0.036337419272475024	0.03846467782349995	0.040503677634118426	0.03970745700419012	0.03366170055896591	0.0348402647713639	0.04731662500537656	0.04046847117032219	0.0414689862452373	0.04168576894408472	0.045717747700867756	0.040384601979090266	0.040670555596882096	0.035574276562222264	0.04153665427410247	0.04132642091105201	0.03904347389371281	0.044137235988548525	0.0360925649186094	0.04798915970641811	0.043338848302965534	0.0370557402839248	0.050502537847789866	0.04862650051621465	0.04217991710744212	0.044806717711037856	0.04033606415233816	0.04117512131571164	0.04186235372124807	0.03964183374067332	0.04795890050782664	0.033079721569234895	0.041609986602842916	0.038925004776570814	0.0408066862558738	0.03692252202980762	0.0495235844058248	0.04322305321781621	0.04322305321781621	0.04322305321781621	0.04322305321781621	0.04322305321781621
0.06390536044623872	0.0	0.09610106938926606	0.07304346504771726	0.0	0.03213416868169562	0.07444375003259095	0.08917048710227041	0.11812553305233296	0.07403584321784512	0.07436123373387539	0.07444375003259093	0.07403004092379872	0.05357142856046955	0.0	0.0	0.0	0.07437049988585319	0.05357142856046955	0.17339554619507452	0.07436123373387539	0.0783718587490441	0.0	0.08344509746791948	0.002829941076445498	0.10600899354401411	0.0	0.0744168511368339	0.06411923109694086	0.07444375003259093	0.09854395053008608	0.12981099799751863	0.00550926813299866	0.13526802727125925	0.14165533120527815	0.15499896097669197	0.14742194056159932	0.14435214205326377	0.07437415597137519	0.16029353260005713	0.09443292432351541	0.12739610567585735	0.13393946304401194	0.12197245827542282	0.1566349486038239	0.13930370343962337	0.13930370343962337	0.13930370343962337	0.13930370343962337	0.13930370343962337
0.05937315838723155	0.06472029477956179	0.07669446554111102	0.059378903810742914	0.07882070847196866	0.08562641701747764	0.08251806194771484	0.06465748094907614	0.07253383553050888	0.09202661192920793	0.07564434947818612	0.07555815029845682	0.07981634560178957	0.07726847892383942	0.08833350998368769	0.07075958143225651	0.09643306035326107	0.0731191426386246	0.08124322320464925	0.10075316724230887	0.08446726674851965	0.1023329093975844	0.08244365936917115	0.061189761783532755	0.10461170868777747	0.07485429483449774	0.08367283130375386	0.08684826702483557	0.06320423874719272	0.09835581400085046	0.060160286450169125	0.1023771166095666	0.06401546592938377	0.07438645523938817	0.103331286567638	0.0967918559597047	0.07733583324946315	0.09042896859190662	0.055059876930616994	0.08516706782645493	0.07648392436980796	0.05074309156027898	0.07803757944781371	0.06439033550404635	0.06439033550404635	0.06439033550404635	0.06439033550404635	0.06439033550404635	0.06439033550404635	0.06439033550404635
0.05577915859246057	0.060922741760887925	0.06238022444941784	0.0573999700214408	0.0529587130571906	0.058564799082702096	0.06430300448250291	0.05562301418831717	0.05367640591854901	0.04897687474944804	0.05712628456755507	0.06232930163216364	0.05293395826956677	0.0518250967552691	0.0577635611267614	0.06200046387589212	0.06935157725979416	0.061374384047296705	0.06278822436751032	0.0591218181931957	0.06207775891403719	0.07135258360717801	0.056648245911758814	0.05793635255665508	0.04715472251173256	0.05296315854307064	0.06059249073124755	0.05428500132699031	0.05913679016469233	0.0754151098216172	0.05384486135681016	0.06488934583076848	0.054480476480817164	0.07501488889371877	0.0607282526462405	0.05111437781010866	0.07588526904702493	0.05982675829260566	0.05279301434398134	0.05870403944920504	0.055748526896593195	0.055748526896593195	0.055748526896593195	0.055748526896593195	0.055748526896593195	0.055748526896593195	0.055748526896593195	0.055748526896593195	0.055748526896593195	0.055748526896593195
0.06756287756760838	0.06481661868316158	0.06758846599098292	0.059850597142316775	0.059068520781695	0.07174634975423826	0.07851254943305173	0.08807936181254405	0.06595916159845555	0.05381797064682389	0.06434333609151038	0.06473286674556272	0.07497195255096442	0.10357704763701231	0.08872149535566937	0.04926343760310774	0.08138674927290498	0.06494685569626839	0.08338150625790762	0.0755573711628058	0.08016157741707428	0.07884140793144788	0.08437782233431869	0.08005547930785162	0.09628565431253111	0.08416854742777326	0.09712772547362204	0.08133866285524517	0.06653494718949095	0.0830468135705572	0.07946369502137178	0.07761302064894905	0.0894284939852408	0.07522578857295147	0.09002562984905764	0.09211786743065213	0.09124217847546133	0.08211599580138086	0.08142114119457455	0.1024640610700489	0.09695560269715374	0.09970983188360133	0.09970983188360133	0.09970983188360133	0.09970983188360133	0.09970983188360133	0.09970983188360133	0.09970983188360133	0.09970983188360133	0.09970983188360133
0.03803022491708026	0.03251196893573548	0.04403481280813907	0.04806932132663837	0.028837308942308158	0.04516424766635944	0.04579361155533981	0.04254916674664669	0.043892587449621906	0.04954693260669754	0.048927875534520875	0.043523556913647066	0.04434561853586864	0.05253046829002812	0.0420140285222661	0.061400971816305695	0.05168198905708917	0.0467478301078996	0.04500690624326287	0.04448488427384402	0.05302357503645564	0.04510722397169866	0.05337385412264523	0.05995410778432498	0.05396176532683235	0.051958461407209854	0.041193668114342205	0.04838735457380124	0.04473322388417592	0.04513697249718709	0.04949526629413775	0.04228272601113429	0.05570427164692159	0.05187301681506567	0.055286909346295834	0.050690225886593374	0.06502183888560899	0.05150255398400397	0.054468097315109494	0.05853560230071273	0.06543377908926495	0.05114747874753541	0.05643803586029626	0.05266161010270798	0.047261261625549326	0.05218507154323579	0.05698948835871082	0.04785394797247752	0.048073116717208916	0.05042428093182013
0.12856004680508043	0.11271756332810856	0.11953231193484448	0.08825836003939305	0.10023397628567496	0.15719121725533156	0.12875635763187718	0.1252150429858315	0.11596481240257354	0.06429758476691755	0.1297612784198539	0.08512638729985787	0.10710183765630697	0.08593167015204953	0.1137234654576466	0.16010302062241544	0.12673122622581406	0.11528778643733766	0.10609450106963214	0.14361134907282735	0.12295741926067823	0.15267996816073814	0.10794102726984632	0.1978519354553881	0.13511681820984625	0.12180383310606015	0.11190485357464217	0.14323361664263118	0.1328439276020625	0.13572938156585423	0.13032606759988263	0.1438555901080223	0.1952799879847995	0.12317948137246687	0.18117573291762717	0.1406481747843493	0.12808398793452605	0.13436369879400756	0.20131576032847784	0.1555179260095156	0.1508025832611286	0.13787753132636923	0.09421182632461123	0.2144338218652162	0.09367578529212149	0.11893870522735554	0.13771348649953516	0.13105181110252773	0.12963522783973747	0.10677961875860882
0.07266277966018012	0.07978832345090685	0.05695728923763782	0.08875443330307932	0.08011960150342481	0.06727845040544976	0.08677414262195819	0.0740767637899537	0.06149277451815334	0.07602630683208503	0.06630370826474243	0.08413377423135791	0.0914436263842513	0.06480993523760964	0.0711828245963689	0.06994977729234532	0.07016007087062799	0.08091806789651057	0.09217025309001829	0.06636232672390807	0.09279833301384313	0.08297944577147431	0.0880914916940158	0.0849987428043241	0.08253065352238309	0.07851614163826177	0.09656544130316702	0.07763828424458762	0.07237604450576851	0.08405015502089763	0.07272116560734947	0.07556534264180641	0.07646626190061959	0.10339633880014375	0.08566780310536395	0.0791440054632069	0.07650075345788654	0.08144498169175812	0.08218098715227534	0.0932089220288533	0.07156742768234191	0.09903267699013749	0.06416751981375579	0.07743426184724443	0.07823851052213983	0.06813501889843282	0.07128606523122527	0.07825207368306318	0.08459233227204556	0.07915406589162567
0.052191392747982956	0.038940182353459744	0.04361769975442464	0.043198721288155745	0.052783898200514	0.04620990305572917	0.03655707812808103	0.04256327442855009	0.038316995486225885	0.043685486598401095	0.04468644256926768	0.04874420739891509	0.05092563624387689	0.0426168691809765	0.05613593409486353	0.04991471738559618	0.042921016458818344	0.04887330564090177	0.03797915329124138	0.05164136006695623	0.05265975651530899	0.03620598705261948	0.03447441354259786	0.05447169193187801	0.046489761787225005	0.041530946015381646	0.034577165239982326	0.043596602678890366	0.0482994348919332	0.05204008172332629	0.04668486896257472	0.03586334747186114	0.057471315166990694	0.04909528166597143	0.03927377643446323	0.05102861858947732	0.0432970266375647	0.0484882391661668	0.050237900263157234	0.04365888431597711	0.03339931539815029	0.0564425262111351	0.04935081652182665	0.05521333096488717	0.04674363297108711	0.04367891788832085	0.06687309219355674	0.0436082923859496	0.042837372016705524	0.05048771560641492
0.06155196861041537	0.0472584277323037	0.06367527042206655	0.05417239852719585	0.06954877416796948	0.06620104942302542	0.057350845356562985	0.06557835201554035	0.06454273864553825	0.06784598718502444	0.05869479213030205	0.0685985336050371	0.06520851216970605	0.053227361158882096	0.061523107275351846	0.06464959039000336	0.05986188075117165	0.05841949150173351	0.07297649437697229	0.06889688921107284	0.0635780162156793	0.05997914497134241	0.0680829710856888	0.06426383508586486	0.061308441413066905	0.07020438756213773	0.07219222800197835	0.06391466843016974	0.06445825839195546	0.06639104547886558	0.06547871926915358	0.061889994018690934	0.0661414113336637	0.0678912936936605	0.06849002818880187	0.06106525660200565	0.06039196088039549	0.07602189286636156	0.08508137767650659	0.06443991744052881	0.07376229275875665	0.06078096097596375	0.08623198866009664	0.06884551998847666	0.07447238793573373	0.056324702296777	0.07059674603494324	0.07028480377761794	0.06714527090527618	0.08121454478581672
0.04263357108986497	0.03460240166422886	0.04400465969325009	0.0514912674501423	0.05355180601704048	0.04642422877547864	0.04241323618927377	0.04454360138818313	0.056619476843221	0.04485403199370535	0.06289135057156403	0.04467526037190204	0.044641223922258166	0.0435366599487213	0.03923204093670789	0.05299630671896903	0.04523871354244874	0.04672849758462542	0.03817470450462587	0.037904159197456586	0.04660117574020554	0.04149303472535229	0.04308526896274005	0.03312972440090026	0.06663615601828443	0.03866567009710407	0.049914371536775665	0.04005039440920059	0.03589044059973141	0.0472340654967097	0.05537592181574474	0.052793296567392595	0.05057263288838577	0.05025572647181391	0.022677938886908285	0.05416071768007506	0.055760062819237205	0.059391316431126294	0.051972876266164765	0.04998067367583576	0.04840874202324987	0.05159711040888163	0.037660993422437956	0.044629051915659794	0.044629051915659794	0.044629051915659794	0.044629051915659794	0.044629051915659794	0.044629051915659794	0.044629051915659794
0.07847262490220278	0.049679781915155374	0.059879797246100944	0.05480489071943761	0.054969199366218316	0.057311506102580664	0.058632817879926954	0.05376615399531613	0.04984042470511818	0.04438147380529259	0.0642347840946466	0.05430812894996959	0.05430812894996959	0.05430812894996959	0.05430812894996959	0.05430812894996959	0.05430812894996959	0.05430812894996959	0.05430812894996959	0.05430812894996959	0.05430812894996959	0.05430812894996959	0.05430812894996959	0.05430812894996959	0.05430812894996959	0.05430812894996959	0.05430812894996959	0.05430812894996959	0.05430812894996959	0.05430812894996959	0.05430812894996959	0.05430812894996959	0.05430812894996959	0.05430812894996959	0.05430812894996959	0.05430812894996959	0.05430812894996959	0.05430812894996959	0.05430812894996959	0.05430812894996959	0.05430812894996959	0.05430812894996959	0.05430812894996959	0.05430812894996959	0.05430812894996959	0.05430812894996959	0.05430812894996959	0.05430812894996959	0.05430812894996959	0.05430812894996959
0.06567290205682098	0.06205574474174574	0.055856694474509486	0.0648603143577648	0.053211152428380974	0.06622298114901977	0.05971706678870037	0.05971706678870037	0.05971706678870037	0.05971706678870037	0.05971706678870037	0.05971706678870037	0.05971706678870037	0.05971706678870037	0.05971706678870037	0.05971706678870037	0.05971706678870037	0.05971706678870037	0.05971706678870037	0.05971706678870037	0.05971706678870037	0.05971706678870037	0.05971706678870037	0.05971706678870037	0.05971706678870037	0.05971706678870037	0.05971706678870037	0.05971706678870037	0.05971706678870037	0.05971706678870037	0.05971706678870037	0.05971706678870037	0.05971706678870037	0.05971706678870037	0.05971706678870037	0.05971706678870037	0.05971706678870037	0.05971706678870037	0.05971706678870037	0.05971706678870037	0.05971706678870037	0.05971706678870037	0.05971706678870037	0.05971706678870037	0.05971706678870037	0.05971706678870037	0.05971706678870037	0.05971706678870037	0.05971706678870037	0.05971706678870037
0.07725354953682484	0.10952931186406545	0.0745816184279482	0.0718047324332708	0.08626723340040816	0.06533069979418706	0.0815049911822117	0.08306387757552264	0.09275744434434936	0.09211961087084172	0.0671376096582652	0.07955333498657584	0.061910094772013036	0.09414162535329354	0.08168754332596705	0.08370634520714004	0.10149722574847059	0.07709465673461431	0.08939471481188972	0.07876238894450602	0.12137393227968299	0.08367878215281255	0.10131186055861362	0.09139325521370309	0.10620224559351699	0.177562802036411	0.10724885524018361	0.11660419519512978	0.10421058930676687	0.11759724304014604	0.12444767208745652	0.12216876251232958	0.12575619113968425	0.092498250662091	0.10213223724921541	0.09881517723079365	0.10047370724000453	0.10047370724000453	0.10047370724000453	0.10047370724000453	0.10047370724000453	0.10047370724000453	0.10047370724000453	0.10047370724000453	0.10047370724000453	0.10047370724000453	0.10047370724000453	0.10047370724000453	0.10047370724000453	0.10047370724000453
0.05277986003500581	0.04222767628363769	0.030542674590291686	0.04592274012709471	0.041633102049896245	0.03660977841711253	0.040338167734881324	0.03957207178969388	0.04111518307778285	0.04342137274998123	0.03538489574909804	0.026752562901442324	0.0451438734268986	0.04034362879751236	0.04551123210748674	0.05160470186849596	0.034723634188384825	0.03854232727252291	0.033481948243800255	0.04693511776314251	0.04096649137507222	0.03970700165383233	0.04922339655551829	0.03786194122071514	0.0424520256522493	0.04279848565896483	0.048186144184574786	0.04549231492176981	0.04549231492176981	0.04549231492176981	0.04549231492176981	0.04549231492176981	0.04549231492176981	0.04549231492176981	0.04549231492176981	0.04549231492176981	0.04549231492176981	0.04549231492176981	0.04549231492176981	0.04549231492176981	0.04549231492176981	0.04549231492176981	0.04549231492176981	0.04549231492176981	0.04549231492176981	0.04549231492176981	0.04549231492176981	0.04549231492176981	0.04549231492176981	0.04549231492176981
0.059432816977745016	0.05002174562347754	0.05107737226876039	0.055859584701335424	0.06281576926639594	0.049024912581420506	0.0478468754548825	0.050795724506630474	0.04205064694076132	0.04888392781909459	0.037493768714449045	0.052797296999260675	0.053562795932784575	0.049489018818734944	0.05215706491684221	0.050379848026262566	0.04555121686725478	0.04459876151498085	0.048311554858713975	0.04954825780082863	0.048929906329771296	0.048929906329771296	0.048929906329771296	0.048929906329771296	0.048929906329771296	0.048929906329771296	0.048929906329771296	0.048929906329771296	0.048929906329771296	0.048929906329771296	0.048929906329771296	0.048929906329771296	0.048929906329771296	0.048929906329771296	0.048929906329771296	0.048929906329771296	0.048929906329771296	0.048929906329771296	0.048929906329771296	0.048929906329771296	0.048929906329771296	0.048929906329771296	0.048929906329771296	0.048929906329771296	0.048929906329771296	0.048929906329771296	0.048929906329771296	0.048929906329771296	0.048929906329771296	0.048929906329771296
0.04151565700087587	0.039226445269073734	0.036852937127046764	0.031175718483541944	0.033945914171678984	0.032177176483286135	0.037535015659474855	0.030367531296500633	0.034955147926058285	0.029453637411889923	0.03525979385943762	0.02888337949780671	0.0344961584604012	0.04237616513216996	0.030266586426719592	0.03266072601083846	0.028202512633274456	0.03780489281987357	0.0358148625798706	0.04094041509028877	0.03415286210531522	0.03282868550786393	0.03436767676000798	0.03261361249766487	0.03120218972828489	0.03813622094740153	0.04107445654296473	0.03236905321494028	0.037581259020051126	0.03630672542516827	0.030360986213785794	0.026474852101198407	0.024150896001445727	0.03580551850172279	0.03731188010076877	0.03825891994693899	0.045371571199583516	0.04181524557326125	0.04181524557326125	0.04181524557326125	0.04181524557326125	0.04181524557326125	0.04181524557326125	0.04181524557326125	0.04181524557326125	0.04181524557326125	0.04181524557326125	0.04181524557326125	0.04181524557326125	0.04181524557326125
0.04931628895408566	0.053509816609893034	0.054269108484450296	0.04371477001062907	0.03887932182128807	0.05083141321640352	0.047666717802147936	0.05690926607913216	0.04490372758414438	0.05274128842711632	0.04874512304743196	0.05573230190229226	0.0486613112832864	0.040329143618236016	0.04044826271403312	0.04441763439622511	0.038401294616366856	0.03784439257706281	0.04113221961312253	0.052849336062523206	0.04793538985038568	0.038904719616698696	0.05241980334810902	0.0436128254233584	0.04287140124362716	0.04274304080748169	0.06354549633045675	0.03410339408998185	0.040748738897265095	0.047106905264549685	0.045459386753027325	0.04416400938899847	0.044811698071012894	0.044811698071012894	0.044811698071012894	0.044811698071012894	0.044811698071012894	0.044811698071012894	0.044811698071012894	0.044811698071012894	0.044811698071012894	0.044811698071012894	0.044811698071012894	0.044811698071012894	0.044811698071012894	0.044811698071012894	0.044811698071012894	0.044811698071012894	0.044811698071012894	0.044811698071012894
0.13312355674483442	0.09925438621129686	0.12422328264101533	0.07860804217673809	0.11226940162991442	0.1114022423619999	0.09549414659950094	0.10336029730922815	0.11354769746420208	0.12345690285150226	0.09511193360033834	0.1092724609183981	0.1032121186120631	0.10807544465014732	0.15539468095807762	0.12750063301417308	0.10373021411936102	0.15302074704497864	0.13758000219230743	0.10538608073245807	0.11338703043761195	0.1326799482690248	0.09843812387924986	0.10426145684519711	0.12545564504462506	0.11113398533007053	0.16286242616992855	0.1262076884348992	0.14159542727535482	0.12529514413783738	0.1050428196593431	0.13370820340744521	0.13551531687133145	0.14261738533369558	0.13906635110251353	0.13906635110251353	0.13906635110251353	0.13906635110251353	0.13906635110251353	0.13906635110251353	0.13906635110251353	0.13906635110251353	0.13906635110251353	0.13906635110251353	0.13906635110251353	0.13906635110251353	0.13906635110251353	0.13906635110251353	0.13906635110251353	0.13906635110251353
0.0553610489536041	0.03596575351293256	0.044516960808929994	0.044606042778324216	0.04244327566570155	0.051140678003982795	0.042980292042536616	0.04286547735866887	0.04233995450794444	0.03405650558369081	0.04538373313661107	0.04058772155750517	0.03226048292953426	0.042822415750260856	0.04241528414513704	0.04055581936818757	0.040213130383569586	0.036240625617412946	0.04509781297657937	0.041735469767570824	0.037316985002978774	0.04621788466416963	0.04176743483357421	0.04176743483357421	0.04176743483357421	0.04176743483357421	0.04176743483357421	0.04176743483357421	0.04176743483357421	0.04176743483357421	0.04176743483357421	0.04176743483357421	0.04176743483357421	0.04176743483357421	0.04176743483357421	0.04176743483357421	0.04176743483357421	0.04176743483357421	0.04176743483357421	0.04176743483357421	0.04176743483357421	0.04176743483357421	0.04176743483357421	0.04176743483357421	0.04176743483357421	0.04176743483357421	0.04176743483357421	0.04176743483357421	0.04176743483357421	0.04176743483357421
0.08854796923249521	0.07524827739292507	0.06996913115215526	0.06004912261914479	0.07405832837743816	0.07234251511345202	0.07369820472114194	0.07987030142040664	0.08218477076479207	0.08047913264444528	0.07443320710171353	0.05670962777910632	0.07976453007658073	0.10680837227236241	0.08001824262745043	0.09565210824899793	0.09300147010746874	0.10005047472929059	0.0844779916954322	0.07221859129000625	0.1024729931936162	0.11511387626220757	0.15663188062610814	0.1306831907387859	0.11559268215012412	0.12683138428264984	0.13405699013969485	0.12658227319652482	0.13330074181603294	0.1293744329941115	0.1430460972691579	0.10776034096841275	0.10246252248122885	0.15028114612611784	0.11119885992161227	0.12102441551446934	0.1205440493450587	0.11407982950525394	0.10621494045167319	0.10827107173956232	0.11681584935335057	0.11254346054645645	0.11254346054645645	0.11254346054645645	0.11254346054645645	0.11254346054645645	0.11254346054645645	0.11254346054645645	0.11254346054645645	0.11254346054645645
0.04902171562001765	0.051358999070041385	0.04760032764611611	0.049901510700340976	0.05269906233975017	0.04996460922242363	0.04652037339777442	0.03939699267705227	0.053599557871922304	0.05796920852814542	0.051997991872715026	0.057307604492125	0.05704405277162725	0.051483027433091196	0.05994545086506011	0.05103131139264601	0.05640707828094084	0.050017318222452804	0.05091540256513487	0.058834147701595514	0.05916280149113016	0.05735972031716431	0.056104513556812	0.05546083983027442	0.051525825320710025	0.05349333257549222	0.05349333257549222	0.05349333257549222	0.05349333257549222	0.05349333257549222	0.05349333257549222	0.05349333257549222	0.05349333257549222	0.05349333257549222	0.05349333257549222	0.05349333257549222	0.05349333257549222	0.05349333257549222	0.05349333257549222	0.05349333257549222	0.05349333257549222	0.05349333257549222	0.05349333257549222	0.05349333257549222	0.05349333257549222	0.05349333257549222	0.05349333257549222	0.05349333257549222	0.05349333257549222	0.05349333257549222
0.10551555349244596	0.08451655993771016	0.08079561183619115	0.08533095449834319	0.11335281947026311	0.09649782023054114	0.10274251980831059	0.09641385861165852	0.1111484414508138	0.07980250015429947	0.10963905362649881	0.10511999633040965	0.10885337174662155	0.10218348727758317	0.0875371217691768	0.09628999193861551	0.11986650917952618	0.10774880895667023	0.09678481241012701	0.09958235983271854	0.11698884897424336	0.09296476232077334	0.10055904683225761	0.09426112287630854	0.10363446038795361	0.09494095753436324	0.11604231825042345	0.11346202882452712	0.1243001979904305	0.11375303624671121	0.11902661711857086	0.11902661711857086	0.11902661711857086	0.11902661711857086	0.11902661711857086	0.11902661711857086	0.11902661711857086	0.11902661711857086	0.11902661711857086	0.11902661711857086	0.11902661711857086	0.11902661711857086	0.11902661711857086	0.11902661711857086	0.11902661711857086	0.11902661711857086	0.11902661711857086	0.11902661711857086	0.11902661711857086	0.11902661711857086
0.04770958335470832	0.03951318454480447	0.04077177690793499	0.0462243527709754	0.042355525412627965	0.04670983396151825	0.04939924399533294	0.042748815915883	0.052064300891942895	0.0426659631127772	0.045147740780185436	0.04915159998978875	0.05126928175783644	0.04359343132640365	0.038721822980445714	0.04708904576026955	0.04939816588292892	0.05657585323815495	0.052987009560541934	0.052987009560541934	0.052987009560541934	0.052987009560541934	0.052987009560541934	0.052987009560541934	0.052987009560541934	0.052987009560541934	0.052987009560541934	0.052987009560541934	0.052987009560541934	0.052987009560541934	0.052987009560541934	0.052987009560541934	0.052987009560541934	0.052987009560541934	0.052987009560541934	0.052987009560541934	0.052987009560541934	0.052987009560541934	0.052987009560541934	0.052987009560541934	0.052987009560541934	0.052987009560541934	0.052987009560541934	0.052987009560541934	0.052987009560541934	0.052987009560541934	0.052987009560541934	0.052987009560541934	0.052987009560541934	0.052987009560541934
0.05697451123333188	0.03845845771122653	0.04108519795043709	0.045159384124593645	0.04697738732775651	0.0487329422410534	0.04546583251726133	0.03412929604898	0.04626708375817784	0.04172880905393612	0.04091391341961583	0.04078949703974701	0.04683876544999347	0.052301363842610214	0.04612442315528459	0.04465293892483346	0.05089131595626878	0.055876478775811506	0.055195544285900525	0.04593820226574854	0.045805985592331455	0.055696053556675354	0.04599805726397831	0.05301518439892909	0.04667871021964964	0.04418177514976336	0.03731888156329862	0.05474754207449178	0.050195969097788555	0.052471755586140166	0.052471755586140166	0.052471755586140166	0.052471755586140166	0.052471755586140166	0.052471755586140166	0.052471755586140166	0.052471755586140166	0.052471755586140166	0.052471755586140166	0.052471755586140166	0.052471755586140166	0.052471755586140166	0.052471755586140166	0.052471755586140166	0.052471755586140166	0.052471755586140166	0.052471755586140166	0.052471755586140166	0.052471755586140166	0.052471755586140166
0.061615221659649014	0.0655872721562755	0.05697393476312585	0.06464107346483601	0.06008128489476924	0.0705208490958958	0.08305544270042321	0.07009760081902942	0.07410714776853528	0.06673532267414367	0.07150065430850536	0.09275365103271792	0.07867366055771391	0.06347599359438538	0.07171559771584111	0.09384563666003204	0.06992790239482712	0.06474962095316415	0.06523814512193636	0.06444385092545414	0.064957451311096	0.05239812363499532	0.05867778747304566	0.05867778747304566	0.05867778747304566	0.05867778747304566	0.05867778747304566	0.05867778747304566	0.05867778747304566	0.05867778747304566	0.05867778747304566	0.05867778747304566	0.05867778747304566	0.05867778747304566	0.05867778747304566	0.05867778747304566	0.05867778747304566	0.05867778747304566	0.05867778747304566	0.05867778747304566	0.05867778747304566	0.05867778747304566	0.05867778747304566	0.05867778747304566	0.05867778747304566	0.05867778747304566	0.05867778747304566	0.05867778747304566	0.05867778747304566	0.05867778747304566
0.039270240752980655	0.049571785782897226	0.04170722428295238	0.044432218878186505	0.04604234506534956	0.04502832843159241	0.04955047652872878	0.039801245189647824	0.05353280951381321	0.04975524582605527	0.05213473116991492	0.04553154457420431	0.04257501545442867	0.05165516459129516	0.04271428376549685	0.03288609662377899	0.041603103946969956	0.04270148356587235	0.04205131240020279	0.046551809375793285	0.04301498636059286	0.04453352141677015	0.045277366536389634	0.03769082041813365	0.04194291586353885	0.04373296788758305	0.04283794187556095	0.04283794187556095	0.04283794187556095	0.04283794187556095	0.04283794187556095	0.04283794187556095	0.04283794187556095	0.04283794187556095	0.04283794187556095	0.04283794187556095	0.04283794187556095	0.04283794187556095	0.04283794187556095	0.04283794187556095	0.04283794187556095	0.04283794187556095	0.04283794187556095	0.04283794187556095	0.04283794187556095	0.04283794187556095	0.04283794187556095	0.04283794187556095	0.04283794187556095	0.04283794187556095
0.05895635672839326	0.0653540944531504	0.05793738102906223	0.051111846886148456	0.07319763621117441	0.056659624072475476	0.07194365163296632	0.08036926032390211	0.0503420157153382	0.07088165098680688	0.06326825910916117	0.06165182993727071	0.06477594635613958	0.06683707980281307	0.07348246860122357	0.07473250662995361	0.06245831147220455	0.06824124149262827	0.0636421134937716	0.057615403284184664	0.06375362074396322	0.0659852215519936	0.05573045841710853	0.0722110676477764	0.06397076303244247	0.06397076303244247	0.06397076303244247	0.06397076303244247	0.06397076303244247	0.06397076303244247	0.06397076303244247	0.06397076303244247	0.06397076303244247	0.06397076303244247	0.06397076303244247	0.06397076303244247	0.06397076303244247	0.06397076303244247	0.06397076303244247	0.06397076303244247	0.06397076303244247	0.06397076303244247	0.06397076303244247	0.06397076303244247	0.06397076303244247	0.06397076303244247	0.06397076303244247	0.06397076303244247	0.06397076303244247	0.06397076303244247
0.06321054851044858	0.0409814949605733	0.038878967525941256	0.04667540795256982	0.047896987918917465	0.043528801414633264	0.0483144045147181	0.052471416801958146	0.040854726503325174	0.06036649996792009	0.04779637100931718	0.04435463192216562	0.04649910431951114	0.03961385356876569	0.043795623313763	0.04620763488100099	0.04986860522606125	0.038823537037845225	0.043546465485884776	0.0606971039989546	0.04859243927323329	0.04858574133216884	0.04357550283380716	0.0435243784672277	0.043549940650517434	0.043549940650517434	0.043549940650517434	0.043549940650517434	0.043549940650517434	0.043549940650517434	0.043549940650517434	0.043549940650517434	0.043549940650517434	0.043549940650517434	0.043549940650517434	0.043549940650517434	0.043549940650517434	0.043549940650517434	0.043549940650517434	0.043549940650517434	0.043549940650517434	0.043549940650517434	0.043549940650517434	0.043549940650517434	0.043549940650517434	0.043549940650517434	0.043549940650517434	0.043549940650517434	0.043549940650517434	0.043549940650517434
0.02354225070942956	0.027341150523814133	0.026068946306487917	0.02148664734779449	0.023446229714185866	0.023467386118200553	0.034241685650586266	0.02634829562964607	0.032162112179449164	0.027369296463249485	0.028306239122514416	0.026442087302025335	0.028715190654573716	0.03702800805418196	0.02817891418928919	0.029066262979745922	0.025302065046864122	0.026546527152813172	0.028918265547583775	0.020593670182960464	0.023857104631702587	0.03362035159426882	0.023816513438976488	0.028718432516622656	0.028718432516622656	0.028718432516622656	0.028718432516622656	0.028718432516622656	0.028718432516622656	0.028718432516622656	0.028718432516622656	0.028718432516622656	0.028718432516622656	0.028718432516622656	0.028718432516622656	0.028718432516622656	0.028718432516622656	0.028718432516622656	0.028718432516622656	0.028718432516622656	0.028718432516622656	0.028718432516622656	0.028718432516622656	0.028718432516622656	0.028718432516622656	0.028718432516622656	0.028718432516622656	0.028718432516622656	0.028718432516622656	0.028718432516622656
0.05369499426767416	0.03592632149588897	0.038965235329499213	0.04902531058068184	0.04755577069225851	0.04905200375649398	0.041832432482937686	0.05035875304911545	0.045913750559487904	0.04450117487818432	0.04663385866547739	0.04330566647481093	0.03372948761848222	0.045573331549871976	0.051238781143554596	0.05129033587960919	0.041056898746642034	0.043921127240657463	0.040605853656175715	0.03847184313419315	0.036654506292657055	0.042117466958249736	0.04190627499477541	0.047765015896973094	0.04483564544587425	0.04483564544587425	0.04483564544587425	0.04483564544587425	0.04483564544587425	0.04483564544587425	0.04483564544587425	0.04483564544587425	0.04483564544587425	0.04483564544587425	0.04483564544587425	0.04483564544587425	0.04483564544587425	0.04483564544587425	0.04483564544587425	0.04483564544587425	0.04483564544587425	0.04483564544587425	0.04483564544587425	0.04483564544587425	0.04483564544587425	0.04483564544587425	0.04483564544587425	0.04483564544587425	0.04483564544587425	0.04483564544587425
0.03426714144458104	0.03390176476288966	0.04748312274409761	0.04308189411085834	0.04832013308275938	0.03783431368481255	0.03868469007002654	0.04656801814479195	0.03963028976692728	0.04506945605830943	0.04105329552695831	0.04002606922190348	0.03924250484282765	0.034823568804500694	0.05181902818606601	0.043306185868118414	0.03913349920066717	0.03320179688125996	0.0410825494063039	0.042923598745905955	0.047396990057774896	0.04146117065934345	0.04276861047538602	0.04763094919465688	0.040432770414309364	0.039689924624486374	0.04604382542221436	0.03499025326813625	0.047992327723723145	0.03999996559857549	0.043996146661149316	0.043996146661149316	0.043996146661149316	0.043996146661149316	0.043996146661149316	0.043996146661149316	0.043996146661149316	0.043996146661149316	0.043996146661149316	0.043996146661149316	0.043996146661149316	0.043996146661149316	0.043996146661149316	0.043996146661149316	0.043996146661149316	0.043996146661149316	0.043996146661149316	0.043996146661149316	0.043996146661149316	0.043996146661149316
0.03979772009495574	0.03995705832462277	0.03931516515083432	0.034931242212978435	0.038666427006995845	0.03364171671514526	0.036342832773302414	0.035670721633707006	0.034109338220535745	0.04509461674106336	0.03671592755778058	0.03527334439387802	0.03305769184567067	0.039086314307641645	0.035117547338734074	0.030593810483549862	0.04077348728611382	0.03195749107785831	0.02984468166082313	0.03572247459433238	0.03942727510416573	0.03577567238383611	0.03630521976184439	0.03607304444299263	0.03321249640127718	0.03568849705071957	0.04313075358939479	0.03254762507437777	0.04060788184640406	0.034994289913002456	0.039875147287404586	0.03743471860020352	0.03743471860020352	0.03743471860020352	0.03743471860020352	0.03743471860020352	0.03743471860020352	0.03743471860020352	0.03743471860020352	0.03743471860020352	0.03743471860020352	0.03743471860020352	0.03743471860020352	0.03743471860020352	0.03743471860020352	0.03743471860020352	0.03743471860020352	0.03743471860020352	0.03743471860020352	0.03743471860020352
0.05585421979395985	0.044132864443135626	0.03857938049701225	0.046762480915799126	0.03898357789170166	0.05748296094996583	0.049753195852061095	0.04117417872742066	0.05184570473729049	0.04943269131879145	0.04419021739445567	0.047978833830802585	0.057083378908019775	0.05694592279690387	0.05558407878843535	0.06230601417848903	0.06294874146070041	0.0669253574019191	0.07845916935462749	0.07071385507026731	0.06414808906268901	0.05434726334424479	0.05071608702591081	0.061840823501973174	0.06627003775973532	0.07399019316602373	0.06230066956299016	0.08202198160534015	0.05904815201076017	0.058157801450574205	0.05860297673066719	0.05860297673066719	0.05860297673066719	0.05860297673066719	0.05860297673066719	0.05860297673066719	0.05860297673066719	0.05860297673066719	0.05860297673066719	0.05860297673066719	0.05860297673066719	0.05860297673066719	0.05860297673066719	0.05860297673066719	0.05860297673066719	0.05860297673066719	0.05860297673066719	0.05860297673066719	0.05860297673066719	0.05860297673066719
0.04443105137804899	0.03889790245789622	0.037104542185930754	0.04056517470268505	0.05428642096925992	0.046836191936472676	0.04898019808202006	0.050955197080342685	0.032077818380632075	0.051880350186523976	0.04789443058647804	0.04635805076459826	0.04348128482501371	0.055387728382902346	0.0484361345382511	0.0664334567020624	0.05323992006414302	0.048772876259417744	0.05258559551605774	0.05402391795948878	0.053304756737773254	0.053304756737773254	0.053304756737773254	0.053304756737773254	0.053304756737773254	0.053304756737773254	0.053304756737773254	0.053304756737773254	0.053304756737773254	0.053304756737773254	0.053304756737773254	0.053304756737773254	0.053304756737773254	0.053304756737773254	0.053304756737773254	0.053304756737773254	0.053304756737773254	0.053304756737773254	0.053304756737773254	0.053304756737773254	0.053304756737773254	0.053304756737773254	0.053304756737773254	0.053304756737773254	0.053304756737773254	0.053304756737773254	0.053304756737773254	0.053304756737773254	0.053304756737773254	0.053304756737773254
0.06606336695548991	0.06097925343471288	0.05147367754499101	0.05023698789227814	0.0557603180041534	0.04647314498795776	0.06280466724366504	0.06610802715587463	0.06005224822856661	0.052738184454912816	0.059117783112128605	0.05981139167684	0.06276543091632081	0.05272665436734639	0.04318902999824814	0.05866764676271293	0.05623001570622581	0.0647709575995123	0.053231649047431495	0.06036447573508581	0.04442618393238674	0.06218441203466928	0.061241669802883245	0.0577066295313596	0.059396312696160664	0.07060839609272322	0.04683776582176235	0.05872308095724278	0.05872308095724278	0.05872308095724278	0.05872308095724278	0.05872308095724278	0.05872308095724278	0.05872308095724278	0.05872308095724278	0.05872308095724278	0.05872308095724278	0.05872308095724278	0.05872308095724278	0.05872308095724278	0.05872308095724278	0.05872308095724278	0.05872308095724278	0.05872308095724278	0.05872308095724278	0.05872308095724278	0.05872308095724278	0.05872308095724278	0.05872308095724278	0.05872308095724278
0.03918417283517705	0.04052804724440707	0.0411484056920652	0.03869924750757222	0.02924675905250895	0.044656513975817394	0.03475380318511082	0.033527094177287886	0.037669328894138744	0.032032485054442665	0.03475949786784634	0.04319621124634485	0.0279373582052511	0.03221526227539578	0.035551273177587085	0.03973366927473269	0.033522437817626274	0.03618485564597255	0.039963118790727586	0.039473265109603944	0.037137556837917134	0.03429312992896694	0.033957972228839575	0.035630884508820175	0.04099170008436785	0.04053046246657513	0.044828437674544	0.04932694730017567	0.032338546824659205	0.047796973373405605	0.033641328121906795	0.041523205586674466	0.03758226685429063	0.03758226685429063	0.03758226685429063	0.03758226685429063	0.03758226685429063	0.03758226685429063	0.03758226685429063	0.03758226685429063	0.03758226685429063	0.03758226685429063	0.03758226685429063	0.03758226685429063	0.03758226685429063	0.03758226685429063	0.03758226685429063	0.03758226685429063	0.03758226685429063	0.03758226685429063
0.09789402454218606	0.0774597578522492	0.13595124324983746	0.11302746566023052	0.10309302160180304	0.08799885294849107	0.1661324719793907	0.10321790808349919	0.14884626221059827	0.12127128086931138	0.13916390709892862	0.1377135630022745	0.13959390256683687	0.12283896791627592	0.1484021984564667	0.13562058318637132	0.13562058318637132	0.13562058318637132	0.13562058318637132	0.13562058318637132	0.13562058318637132	0.13562058318637132	0.13562058318637132	0.13562058318637132	0.13562058318637132	0.13562058318637132	0.13562058318637132	0.13562058318637132	0.13562058318637132	0.13562058318637132	0.13562058318637132	0.13562058318637132	0.13562058318637132	0.13562058318637132	0.13562058318637132	0.13562058318637132	0.13562058318637132	0.13562058318637132	0.13562058318637132	0.13562058318637132	0.13562058318637132	0.13562058318637132	0.13562058318637132	0.13562058318637132	0.13562058318637132	0.13562058318637132	0.13562058318637132	0.13562058318637132	0.13562058318637132	0.13562058318637132
0.04688045899937124	0.03984124593366364	0.04668622067209045	0.03966113421673081	0.041503191543583354	0.03964216951002819	0.04887766810047261	0.04101904585151441	0.03084360957496109	0.039188574078901146	0.034473407564860226	0.044681761508221327	0.04261247132343303	0.040707386777555456	0.030461831580498578	0.04197600884077274	0.03547131837451501	0.04441596778886675	0.04057362065598239	0.04069608697785664	0.03486830503411378	0.03864494549160046	0.04129441877649391	0.03629028890193388	0.038792353839213894	0.038792353839213894	0.038792353839213894	0.038792353839213894	0.038792353839213894	0.038792353839213894	0.038792353839213894	0.038792353839213894	0.038792353839213894	0.038792353839213894	0.038792353839213894	0.038792353839213894	0.038792353839213894	0.038792353839213894	0.038792353839213894	0.038792353839213894	0.038792353839213894	0.038792353839213894	0.038792353839213894	0.038792353839213894	0.038792353839213894	0.038792353839213894	0.038792353839213894	0.038792353839213894	0.038792353839213894	0.038792353839213894
0.06021481617389007	0.06501305129894182	0.07910113943720122	0.06823883505016817	0.08637160278846749	0.06595890889660697	0.06204476441696982	0.07929046110292066	0.073684153474303	0.07556832317087793	0.07840830195356249	0.07720781092031159	0.08667081890331063	0.08005474671280917	0.09931923972303068	0.08595723846681848	0.07952267592727233	0.06618250017889618	0.07499117299417697	0.08778786400176995	0.07452870523572327	0.08012724084660457	0.07686104696725435	0.09041060256562242	0.08363582476643838	0.08363582476643838	0.08363582476643838	0.08363582476643838	0.08363582476643838	0.08363582476643838	0.08363582476643838	0.08363582476643838	0.08363582476643838	0.08363582476643838	0.08363582476643838	0.08363582476643838	0.08363582476643838	0.08363582476643838	0.08363582476643838	0.08363582476643838	0.08363582476643838	0.08363582476643838	0.08363582476643838	0.08363582476643838	0.08363582476643838	0.08363582476643838	0.08363582476643838	0.08363582476643838	0.08363582476643838	0.08363582476643838
0.056613719592354686	0.05841692447605495	0.06119693996363919	0.05080419253155879	0.04961579788849647	0.05851543415197528	0.05520312490747035	0.05783343608786878	0.053556988776494396	0.06284910488260383	0.04551034296602135	0.056007709857187934	0.07995628334746922	0.0734061905002988	0.0569768577198658	0.05330213941765283	0.0804174051839177	0.07484785571721761	0.05992495183424653	0.06227280666378899	0.05456136400833924	0.05606962844532943	0.06350330339967088	0.07152289783578217	0.0682870442038145	0.06224456551733662	0.06595154637540959	0.06092539964349762	0.056955799357498144	0.06504455207478656	0.06100017571614235	0.06100017571614235	0.06100017571614235	0.06100017571614235	0.06100017571614235	0.06100017571614235	0.06100017571614235	0.06100017571614235	0.06100017571614235	0.06100017571614235	0.06100017571614235	0.06100017571614235	0.06100017571614235	0.06100017571614235	0.06100017571614235	0.06100017571614235	0.06100017571614235	0.06100017571614235	0.06100017571614235	0.06100017571614235
0.035948891861977104	0.03894474319157622	0.037749542430533134	0.041761590847719694	0.034118721648485936	0.03926255835874119	0.03435161419221668	0.03905309669124502	0.04073642980015598	0.039262929380997166	0.04076382882115726	0.03723781448643271	0.04832209567078808	0.04277995507861039	0.04277995507861039	0.04277995507861039	0.04277995507861039	0.04277995507861039	0.04277995507861039	0.04277995507861039	0.04277995507861039	0.04277995507861039	0.04277995507861039	0.04277995507861039	0.04277995507861039	0.04277995507861039	0.04277995507861039	0.04277995507861039	0.04277995507861039	0.04277995507861039	0.04277995507861039	0.04277995507861039	0.04277995507861039	0.04277995507861039	0.04277995507861039	0.04277995507861039	0.04277995507861039	0.04277995507861039	0.04277995507861039	0.04277995507861039	0.04277995507861039	0.04277995507861039	0.04277995507861039	0.04277995507861039	0.04277995507861039	0.04277995507861039	0.04277995507861039	0.04277995507861039	0.04277995507861039	0.04277995507861039
0.07892578341977621	0.0595122923449974	0.059721940643252126	0.040256099286955664	0.059733590925460316	0.04433449980566835	0.04670005100359236	0.06576692467208542	0.04923401187299292	0.06274045416182084	0.056536396151149346	0.05597474676574235	0.04071665148319636	0.06429628250169357	0.05994928252739322	0.05293262651864512	0.064933126004312	0.05447278544124713	0.055301515228398226	0.05394766634906728	0.05766056117047248	0.057383243540969624	0.055191571431156446	0.04859794238865624	0.05357017598763263	0.05108405918814443	0.05108405918814443	0.05108405918814443	0.05108405918814443	0.05108405918814443	0.05108405918814443	0.05108405918814443	0.05108405918814443	0.05108405918814443	0.05108405918814443	0.05108405918814443	0.05108405918814443	0.05108405918814443	0.05108405918814443	0.05108405918814443	0.05108405918814443	0.05108405918814443	0.05108405918814443	0.05108405918814443	0.05108405918814443	0.05108405918814443	0.05108405918814443	0.05108405918814443	0.05108405918814443	0.05108405918814443
0.03741841650872409	0.035186584138409235	0.03846586258178771	0.027165593011146745	0.04265682973931443	0.03843158190750942	0.03943198854841515	0.03781842060458873	0.03833320544849952	0.037789571300323774	0.0401549618799387	0.03456229369322237	0.03403938553147556	0.047005672496057735	0.04039138053345508	0.0428407309183131	0.03729650877705652	0.03788704001048963	0.03620005824585582	0.0319572716599368	0.05157918136721857	0.04378475703072054	0.03859129072030072	0.040804794128417636	0.03164821579329212	0.08363419501032643	0.05764120540180928	0.05764120540180928	0.05764120540180928	0.05764120540180928	0.05764120540180928	0.05764120540180928	0.05764120540180928	0.05764120540180928	0.05764120540180928	0.05764120540180928	0.05764120540180928	0.05764120540180928	0.05764120540180928	0.05764120540180928	0.05764120540180928	0.05764120540180928	0.05764120540180928	0.05764120540180928	0.05764120540180928	0.05764120540180928	0.05764120540180928	0.05764120540180928	0.05764120540180928	0.05764120540180928
0.05994787495629949	0.07573188779843827	0.06964644433265922	0.09362714389063374	0.07200302621082408	0.08976266206168176	0.07021029203316236	0.07021276513743484	0.07120731549665091	0.09770949954107633	0.09587856496860503	0.08984740220792432	0.07393180777195611	0.09594846112824278	0.076608655934573	0.08755647447290693	0.08371979436254154	0.09513486310750816	0.09314692195286704	0.11811085884229786	0.13228289322226228	0.08746885196149401	0.12798159199881912	0.11107725212729835	0.09887830252978441	0.10572284820678533	0.10230057536828487	0.10230057536828487	0.10230057536828487	0.10230057536828487	0.10230057536828487	0.10230057536828487	0.10230057536828487	0.10230057536828487	0.10230057536828487	0.10230057536828487	0.10230057536828487	0.10230057536828487	0.10230057536828487	0.10230057536828487	0.10230057536828487	0.10230057536828487	0.10230057536828487	0.10230057536828487	0.10230057536828487	0.10230057536828487	0.10230057536828487	0.10230057536828487	0.10230057536828487	0.10230057536828487
0.03417691239675556	0.033692015633028434	0.03548097036743829	0.03957865927239379	0.034660216589359145	0.031027219371049287	0.030926229844558752	0.03315794681553854	0.04161149917203187	0.035100288438390415	0.04554759937087066	0.03339172372308654	0.03429215885682472	0.03685839728648073	0.03995861984935555	0.03850125947748311	0.04110211957829053	0.03917262061957357	0.03082693012467359	0.03669954269529647	0.03404421388805037	0.04052543508128205	0.04339612201751168	0.03791577451610113	0.03312663099639948	0.0333438971824253	0.03323526408941239	0.03323526408941239	0.03323526408941239	0.03323526408941239	0.03323526408941239	0.03323526408941239	0.03323526408941239	0.03323526408941239	0.03323526408941239	0.03323526408941239	0.03323526408941239	0.03323526408941239	0.03323526408941239	0.03323526408941239	0.03323526408941239	0.03323526408941239	0.03323526408941239	0.03323526408941239	0.03323526408941239	0.03323526408941239	0.03323526408941239	0.03323526408941239	0.03323526408941239	0.03323526408941239
0.04852234545032219	0.05453948487782274	0.052149772006654056	0.04645703946562805	0.05123634528385754	0.041707659401567156	0.03986405927182641	0.05370548651941551	0.041577247608328774	0.032803032960610275	0.045508361826020846	0.04529258057282063	0.047768332061875585	0.04837596694035194	0.05833070578299978	0.047683837099545684	0.04672473014116245	0.04663140677563153	0.05549370618314193	0.05640353668991004	0.04182377704940302	0.04079695067748404	0.06661656450113862	0.0673808220631227	0.0545982117562334	0.06098951690967805	0.06098951690967805	0.06098951690967805	0.06098951690967805	0.06098951690967805	0.06098951690967805	0.06098951690967805	0.06098951690967805	0.06098951690967805	0.06098951690967805	0.06098951690967805	0.06098951690967805	0.06098951690967805	0.06098951690967805	0.06098951690967805	0.06098951690967805	0.06098951690967805	0.06098951690967805	0.06098951690967805	0.06098951690967805	0.06098951690967805	0.06098951690967805	0.06098951690967805	0.06098951690967805	0.06098951690967805
0.06575989980653449	0.041583939560146777	0.05504255888205606	0.05159661406457498	0.044030046980418944	0.05477984527910361	0.06348802790074831	0.05268331053979062	0.05415213590875341	0.04967514418420661	0.05446825144720466	0.058186218948869266	0.04779915581713065	0.053064908212377145	0.05391049720724075	0.05691525600918813	0.04640232884235342	0.05497339006777991	0.05352375150618261	0.043869400930691846	0.05141773079470073	0.05323163501226766	0.04975250720292936	0.05226614789478811	0.06115240789550306	0.056709277895145585	0.056709277895145585	0.056709277895145585	0.056709277895145585	0.056709277895145585	0.056709277895145585	0.056709277895145585	0.056709277895145585	0.056709277895145585	0.056709277895145585	0.056709277895145585	0.056709277895145585	0.056709277895145585	0.056709277895145585	0.056709277895145585	0.056709277895145585	0.056709277895145585	0.056709277895145585	0.056709277895145585	0.056709277895145585	0.056709277895145585	0.056709277895145585	0.056709277895145585	0.056709277895145585	0.056709277895145585
0.030800753076337742	0.0388049507806296	0.037701371331708894	0.039716102017319295	0.03730299609919714	0.04039768436116698	0.03536846573778535	0.03950704784441175	0.0327216703432968	0.03338868985931316	0.03783518823408485	0.03823286806954252	0.04037256192286019	0.0314128750784343	0.036969765216785355	0.034573617253135604	0.039543268586169036	0.03649913814235824	0.02931756142182316	0.03833940830279243	0.03486097931678814	0.03422456619577129	0.029116107804200337	0.03586553877864502	0.03249038622907835	0.03417796250386169	0.03417796250386169	0.03417796250386169	0.03417796250386169	0.03417796250386169	0.03417796250386169	0.03417796250386169	0.03417796250386169	0.03417796250386169	0.03417796250386169	0.03417796250386169	0.03417796250386169	0.03417796250386169	0.03417796250386169	0.03417796250386169	0.03417796250386169	0.03417796250386169	0.03417796250386169	0.03417796250386169	0.03417796250386169	0.03417796250386169	0.03417796250386169	0.03417796250386169	0.03417796250386169	0.03417796250386169
0.08346991617984882	0.06750150276671013	0.06213243814979068	0.05999615781424108	0.06792907850418042	0.058152582570057794	0.05841121363548795	0.05709046214032713	0.059071297288391174	0.05902853463519543	0.05599059537639284	0.05957556930548161	0.05903414654178937	0.05876834274107867	0.06181770837948605	0.06761055045264429	0.05802550463906326	0.060517119499009696	0.06091335602974242	0.0655811010717508	0.06324722855074662	0.06324722855074662	0.06324722855074662	0.06324722855074662	0.06324722855074662	0.06324722855074662	0.06324722855074662	0.06324722855074662	0.06324722855074662	0.06324722855074662	0.06324722855074662	0.06324722855074662	0.06324722855074662	0.06324722855074662	0.06324722855074662	0.06324722855074662	0.06324722855074662	0.06324722855074662	0.06324722855074662	0.06324722855074662	0.06324722855074662	0.06324722855074662	0.06324722855074662	0.06324722855074662	0.06324722855074662	0.06324722855074662	0.06324722855074662	0.06324722855074662	0.06324722855074662	0.06324722855074662
0.04384449489705768	0.0319565948636395	0.03458078885679338	0.03352807231566507	0.03223544527044063	0.0327852085692932	0.03172369617823531	0.03769104184305932	0.03645696857455528	0.03228158536560607	0.0288348335191745	0.034124183280432985	0.03334582432483484	0.03147531122342422	0.04196722640335771	0.040578933795677265	0.038533509353063336	0.029412878881778	0.032852165677178045	0.03022066542228976	0.0315364155497339	0.0315364155497339	0.0315364155497339	0.0315364155497339	0.0315364155497339	0.0315364155497339	0.0315364155497339	0.0315364155497339	0.0315364155497339	0.0315364155497339	0.0315364155497339	0.0315364155497339	0.0315364155497339	0.0315364155497339	0.0315364155497339	0.0315364155497339	0.0315364155497339	0.0315364155497339	0.0315364155497339	0.0315364155497339	0.0315364155497339	0.0315364155497339	0.0315364155497339	0.0315364155497339	0.0315364155497339	0.0315364155497339	0.0315364155497339	0.0315364155497339	0.0315364155497339	0.0315364155497339
0.12319733026604818	0.10199641593923961	0.10861147312143635	0.12240151840288492	0.09483604835121086	0.10296729571710067	0.07356468631409262	0.09272184317709721	0.10015971607605305	0.1283953043301777	0.09368906997426807	0.09280750838824409	0.11233578231741517	0.1104595823795698	0.09898779871959001	0.11246269189954373	0.13732661511477898	0.12775458158534664	0.10218409238380453	0.12373116049206388	0.11806655335185305	0.12892865382448213	0.12430655932899475	0.11872909830346942	0.13328700081445455	0.13891823410445456	0.10176528885241275	0.12034176147843365	0.12034176147843365	0.12034176147843365	0.12034176147843365	0.12034176147843365	0.12034176147843365	0.12034176147843365	0.12034176147843365	0.12034176147843365	0.12034176147843365	0.12034176147843365	0.12034176147843365	0.12034176147843365	0.12034176147843365	0.12034176147843365	0.12034176147843365	0.12034176147843365	0.12034176147843365	0.12034176147843365	0.12034176147843365	0.12034176147843365	0.12034176147843365	0.12034176147843365
0.055469894904324406	0.0621019873109145	0.06531021564684436	0.0630768684501829	0.056870738599086014	0.06005441014926786	0.05833285116149127	0.06303083651636046	0.052071865046890584	0.045893880228797604	0.05334106853703266	0.054482025805823515	0.05422460022250624	0.06808329434462033	0.07317663661920491	0.04993878077526283	0.05485950267694591	0.06945560207939608	0.060897457971645655	0.05926603846299404	0.06416587428230928	0.06401837070293474	0.055840639346602015	0.08107941519166678	0.06846002726913439	0.06846002726913439	0.06846002726913439	0.06846002726913439	0.06846002726913439	0.06846002726913439	0.06846002726913439	0.06846002726913439	0.06846002726913439	0.06846002726913439	0.06846002726913439	0.06846002726913439	0.06846002726913439	0.06846002726913439	0.06846002726913439	0.06846002726913439	0.06846002726913439	0.06846002726913439	0.06846002726913439	0.06846002726913439	0.06846002726913439	0.06846002726913439	0.06846002726913439	0.06846002726913439	0.06846002726913439	0.06846002726913439
0.059800648128951896	0.050970812237948145	0.038707572263732434	0.042946358953065644	0.054721350794979626	0.055514999289681205	0.053488513799655676	0.05876661270020143	0.05780562423390777	0.041558515789325824	0.04305911701110287	0.04317889392687744	0.062134645766372336	0.05680860160838532	0.05123712195667812	0.04422201366336822	0.052361771966110186	0.041282483140777745	0.0466024119263023	0.05695959436476664	0.06127168541527721	0.05375967479689942	0.05071361140597607	0.05680304617716675	0.04836681341960244	0.06371363651915339	0.05604022496937792	0.05604022496937792	0.05604022496937792	0.05604022496937792	0.05604022496937792	0.05604022496937792	0.05604022496937792	0.05604022496937792	0.05604022496937792	0.05604022496937792	0.05604022496937792	0.05604022496937792	0.05604022496937792	0.05604022496937792	0.05604022496937792	0.05604022496937792	0.05604022496937792	0.05604022496937792	0.05604022496937792	0.05604022496937792	0.05604022496937792	0.05604022496937792	0.05604022496937792	0.05604022496937792
0.08411171586534166	0.04222382230760043	0.0477034426518451	0.04980898677487662	0.05262744633828321	0.062427676774516806	0.05723107939575432	0.04569277342904636	0.05846349878390951	0.04529264359846309	0.045554445948729275	0.05327429995976122	0.05982515853740131	0.0543906738824556	0.05824121387883404	0.05418032069057391	0.0629327432038889	0.0665096502309993	0.04112780766995013	0.05104350707932784	0.051121689423659605	0.0600839256115967	0.04229933591661787	0.051191630764107286	0.051191630764107286	0.051191630764107286	0.051191630764107286	0.051191630764107286	0.051191630764107286	0.051191630764107286	0.051191630764107286	0.051191630764107286	0.051191630764107286	0.051191630764107286	0.051191630764107286	0.051191630764107286	0.051191630764107286	0.051191630764107286	0.051191630764107286	0.051191630764107286	0.051191630764107286	0.051191630764107286	0.051191630764107286	0.051191630764107286	0.051191630764107286	0.051191630764107286	0.051191630764107286	0.051191630764107286	0.051191630764107286	0.051191630764107286
0.048525006657042236	0.04677571947754176	0.04199474815178562	0.04114528332737703	0.03826709190859623	0.04139629613127404	0.03611573623581255	0.04291006178573255	0.045499063335887845	0.043002644403819804	0.038227207528524015	0.03710009995966391	0.04130228341302649	0.04951770493960471	0.039887164254482084	0.04155496454718489	0.04264931259208499	0.04334664962884555	0.041649771333218066	0.04380036675177407	0.046141307449806254	0.04497083710079016	0.04497083710079016	0.04497083710079016	0.04497083710079016	0.04497083710079016	0.04497083710079016	0.04497083710079016	0.04497083710079016	0.04497083710079016	0.04497083710079016	0.04497083710079016	0.04497083710079016	0.04497083710079016	0.04497083710079016	0.04497083710079016	0.04497083710079016	0.04497083710079016	0.04497083710079016	0.04497083710079016	0.04497083710079016	0.04497083710079016	0.04497083710079016	0.04497083710079016	0.04497083710079016	0.04497083710079016	0.04497083710079016	0.04497083710079016	0.04497083710079016	0.04497083710079016
0.032865510057256166	0.035300379417981254	0.042154357211672044	0.04353908653723591	0.041962810671208856	0.04517769747260297	0.04387778965693448	0.031257905160138474	0.03827332339845448	0.04187805325841765	0.0365294275872977	0.03110007830162367	0.03449490299710899	0.040874328889308684	0.03927793412376543	0.03294301382986658	0.05092128812029477	0.04011224341971476	0.032696027410405545	0.028701266730867817	0.0343872043370052	0.040812930446158795	0.036180767233135666	0.035191166505800744	0.04147224727838649	0.04847063467714221	0.03345381825412778	0.03022342685838648	0.03353992193668708	0.03775047952926511	0.03988267851056013	0.04184311496818444	0.06907535641112297	0.055459235689653705	0.055459235689653705	0.055459235689653705	0.055459235689653705	0.055459235689653705	0.055459235689653705	0.055459235689653705	0.055459235689653705	0.055459235689653705	0.055459235689653705	0.055459235689653705	0.055459235689653705	0.055459235689653705	0.055459235689653705	0.055459235689653705	0.055459235689653705	0.055459235689653705
0.03447599637703636	0.039893062903879645	0.04626690452243531	0.033447836324501816	0.04144196659746946	0.03330793869220952	0.04071075903339746	0.04592838054592064	0.03357027357728393	0.04870984177273821	0.048079569322663114	0.03698216433898213	0.035854820906961044	0.050175014393230466	0.04531996341419776	0.04169107813232409	0.045335764217387	0.04468250191765025	0.051482444742543224	0.056526943199321625	0.03146692971278343	0.036895171632962305	0.05581677860775412	0.053945400531391935	0.03961355527111504	0.03643554078831292	0.03738748628018683	0.04141047724118174	0.03802366150377249	0.03801941786844016	0.04332845669911062	0.05610360753498809	0.04190091774613311	0.0490022626405606	0.0490022626405606	0.0490022626405606	0.0490022626405606	0.0490022626405606	0.0490022626405606	0.0490022626405606	0.0490022626405606	0.0490022626405606	0.0490022626405606	0.0490022626405606	0.0490022626405606	0.0490022626405606	0.0490022626405606	0.0490022626405606	0.0490022626405606	0.0490022626405606
0.04614884792526424	0.04170617912072127	0.04781654241310843	0.03587383929092089	0.05270858108581138	0.0440209936813934	0.04351130251086559	0.0505340993481089	0.05252980610169947	0.03249810359896547	0.05345238020198941	0.04604052247948965	0.05132098092466164	0.06562211758545923	0.05763413871556954	0.03715516539857902	0.0562711754401046	0.049479451654222927	0.037773053536141375	0.04803457437078714	0.04295464734190931	0.045494610856348226	0.045494610856348226	0.045494610856348226	0.045494610856348226	0.045494610856348226	0.045494610856348226	0.045494610856348226	0.045494610856348226	0.045494610856348226	0.045494610856348226	0.045494610856348226	0.045494610856348226	0.045494610856348226	0.045494610856348226	0.045494610856348226	0.045494610856348226	0.045494610856348226	0.045494610856348226	0.045494610856348226	0.045494610856348226	0.045494610856348226	0.045494610856348226	0.045494610856348226	0.045494610856348226	0.045494610856348226	0.045494610856348226	0.045494610856348226	0.045494610856348226	0.045494610856348226
0.041276087704067925	0.03639803857649193	0.03773590054658109	0.0391281430561823	0.02564762072819281	0.037887306127090195	0.032157384219258	0.026932059346270246	0.02413927041716625	0.03439242031140946	0.028255625308796096	0.027181914143223282	0.039336254371994596	0.03105068697486276	0.03232969244147514	0.034133874464044284	0.029208849498537297	0.03317590979915482	0.0360720196549578	0.05829462146667827	0.023930809796076553	0.05053693049212346	0.03482904180728584	0.03004492797020907	0.03243698488874746	0.03243698488874746	0.03243698488874746	0.03243698488874746	0.03243698488874746	0.03243698488874746	0.03243698488874746	0.03243698488874746	0.03243698488874746	0.03243698488874746	0.03243698488874746	0.03243698488874746	0.03243698488874746	0.03243698488874746	0.03243698488874746	0.03243698488874746	0.03243698488874746	0.03243698488874746	0.03243698488874746	0.03243698488874746	0.03243698488874746	0.03243698488874746	0.03243698488874746	0.03243698488874746	0.03243698488874746	0.03243698488874746
0.05702373156640191	0.055865785383764265	0.05705204743655187	0.05436589683177103	0.05444288910253229	0.05600615795999069	0.05122178356823527	0.045980811579217996	0.04776053094282776	0.04756688231454346	0.037594603675231736	0.047028852117233434	0.044224173419533594	0.06842964994658862	0.06230186834336222	0.04935782595169666	0.05111012336403914	0.06274119982598944	0.0611130142492639	0.059286103000657814	0.04941233041980509	0.05321213974926927	0.04511310703487247	0.05964341873213027	0.05919770997205157	0.05506253568959982	0.05713012283082569	0.05713012283082569	0.05713012283082569	0.05713012283082569	0.05713012283082569	0.05713012283082569	0.05713012283082569	0.05713012283082569	0.05713012283082569	0.05713012283082569	0.05713012283082569	0.05713012283082569	0.05713012283082569	0.05713012283082569	0.05713012283082569	0.05713012283082569	0.05713012283082569	0.05713012283082569	0.05713012283082569	0.05713012283082569	0.05713012283082569	0.05713012283082569	0.05713012283082569	0.05713012283082569
0.051967285273934745	0.044107571457977876	0.04345367466368052	0.043320807933786364	0.04235083455895769	0.0342824634392147	0.0357569665433171	0.04630137135707616	0.035584356518882435	0.04378127916958492	0.03558800793676759	0.045141880834466463	0.029200961239928457	0.03437307284948426	0.04031912552979773	0.04095743675393587	0.03865506384690101	0.03577872176904291	0.03935574358615508	0.037176923779796166	0.03826633368297563	0.03826633368297563	0.03826633368297563	0.03826633368297563	0.03826633368297563	0.03826633368297563	0.03826633368297563	0.03826633368297563	0.03826633368297563	0.03826633368297563	0.03826633368297563	0.03826633368297563	0.03826633368297563	0.03826633368297563	0.03826633368297563	0.03826633368297563	0.03826633368297563	0.03826633368297563	0.03826633368297563	0.03826633368297563	0.03826633368297563	0.03826633368297563	0.03826633368297563	0.03826633368297563	0.03826633368297563	0.03826633368297563	0.03826633368297563	0.03826633368297563	0.03826633368297563	0.03826633368297563
0.031990490852575736	0.036421874063102225	0.047326118816161465	0.04043881685367134	0.04381998330047633	0.03955162897633342	0.042034214119346026	0.044345550448212555	0.03967215287463089	0.03793741081731948	0.036058092217738896	0.03665876754487632	0.03525227094636362	0.038008726085815035	0.037290526337741235	0.0493442729669437	0.04629017005223651	0.04110450085342091	0.037435094193733046	0.04266617103879468	0.04276065226069266	0.03731894325214672	0.04003979775641969	0.04003979775641969	0.04003979775641969	0.04003979775641969	0.04003979775641969	0.04003979775641969	0.04003979775641969	0.04003979775641969	0.04003979775641969	0.04003979775641969	0.04003979775641969	0.04003979775641969	0.04003979775641969	0.04003979775641969	0.04003979775641969	0.04003979775641969	0.04003979775641969	0.04003979775641969	0.04003979775641969	0.04003979775641969	0.04003979775641969	0.04003979775641969	0.04003979775641969	0.04003979775641969	0.04003979775641969	0.04003979775641969	0.04003979775641969	0.04003979775641969
0.0684656701304044	0.06492623319470947	0.06365062939290171	0.05946523847276412	0.0787582495267829	0.062346783754038716	0.05919177265984232	0.0640874899446797	0.05617526212751526	0.06518854173113829	0.05822511795630461	0.0667844158891412	0.06674754053158889	0.06027461829229955	0.059136647278795744	0.07770810544585754	0.07033825067302658	0.0733961683609182	0.06682194070878342	0.08971430481035823	0.07826812275957082	0.07826812275957082	0.07826812275957082	0.07826812275957082	0.07826812275957082	0.07826812275957082	0.07826812275957082	0.07826812275957082	0.07826812275957082	0.07826812275957082	0.07826812275957082	0.07826812275957082	0.07826812275957082	0.07826812275957082	0.07826812275957082	0.07826812275957082	0.07826812275957082	0.07826812275957082	0.07826812275957082	0.07826812275957082	0.07826812275957082	0.07826812275957082	0.07826812275957082	0.07826812275957082	0.07826812275957082	0.07826812275957082	0.07826812275957082	0.07826812275957082	0.07826812275957082	0.07826812275957082
0.08205271810802428	0.05466639845684646	0.06135647642807422	0.06768404954065833	0.07770727193868696	0.05694995538641103	0.06437563841082321	0.048454239270140954	0.06554329909943778	0.0734008780492277	0.05729222498558736	0.06021898991962466	0.07132451331155282	0.059803139620754994	0.06867336292081741	0.06419535269684913	0.07215740231910456	0.06700844336299497	0.06849656534570442	0.08122506266821744	0.05868062513855767	0.0842320838585648	0.06988659792231194	0.07705934089043838	0.07705934089043838	0.07705934089043838	0.07705934089043838	0.07705934089043838	0.07705934089043838	0.07705934089043838	0.07705934089043838	0.07705934089043838	0.07705934089043838	0.07705934089043838	0.07705934089043838	0.07705934089043838	0.07705934089043838	0.07705934089043838	0.07705934089043838	0.07705934089043838	0.07705934089043838	0.07705934089043838	0.07705934089043838	0.07705934089043838	0.07705934089043838	0.07705934089043838	0.07705934089043838	0.07705934089043838	0.07705934089043838	0.07705934089043838
0.051776747861209414	0.05855510112339201	0.05045086533064418	0.06117874247126129	0.05662888622106714	0.05191107227593414	0.05232464891334203	0.03899008815689254	0.0527657990750635	0.049355604411427265	0.049443052387305245	0.04409891927582052	0.04478847418268704	0.037842693099283176	0.04432251503528225	0.05061589479422433	0.04330170646741934	0.04980620036971501	0.04559516096231498	0.04433608384418907	0.054645758196689834	0.053376200555474665	0.05401097937608225	0.05401097937608225	0.05401097937608225	0.05401097937608225	0.05401097937608225	0.05401097937608225	0.05401097937608225	0.05401097937608225	0.05401097937608225	0.05401097937608225	0.05401097937608225	0.05401097937608225	0.05401097937608225	0.05401097937608225	0.05401097937608225	0.05401097937608225	0.05401097937608225	0.05401097937608225	0.05401097937608225	0.05401097937608225	0.05401097937608225	0.05401097937608225	0.05401097937608225	0.05401097937608225	0.05401097937608225	0.05401097937608225	0.05401097937608225	0.05401097937608225
0.062096775747922286	0.05722978060244105	0.05397783394346429	0.0607471387613457	0.0660571454310442	0.05956216731456794	0.054502180762086044	0.055300196815325414	0.047950195872266524	0.06962149384975735	0.07040957146978834	0.06455199774428469	0.07122708566110068	0.06511742626780062	0.07206398093281295	0.052594203561259385	0.062307382265500456	0.05437100667707478	0.0648109602687042	0.07766120839204328	0.06125566197919042	0.06069761660470369	0.06882380208654343	0.05258178676661934	0.0749499380645601	0.048541342907925646	0.06278530593670122	0.06381010457029677	0.07232435545120515	0.06290070571351603	0.06771639163666526	0.06530854867509064	0.06530854867509064	0.06530854867509064	0.06530854867509064	0.06530854867509064	0.06530854867509064	0.06530854867509064	0.06530854867509064	0.06530854867509064	0.06530854867509064	0.06530854867509064	0.06530854867509064	0.06530854867509064	0.06530854867509064	0.06530854867509064	0.06530854867509064	0.06530854867509064	0.06530854867509064	0.06530854867509064
0.044423796764048284	0.042735397427545244	0.048349141166709436	0.04965950281596092	0.04911560896009412	0.0589719581997402	0.061882210926279144	0.05929595876578403	0.04100455804553494	0.05135033247827369	0.05714335186449117	0.04025671250062365	0.056088906302109755	0.05316332493445419	0.053061455343486524	0.059254947823519484	0.05411861682377807	0.049516596249657485	0.0512183200320477	0.05462899458503455	0.05421321980920468	0.03552877645077775	0.05085959741796049	0.04773333540989862	0.05008495556370609	0.04657018927222847	0.04208806996134857	0.05219173695206989	0.04209227528319596	0.03626998477305339	0.049979393442318165	0.043124689107685785	0.043124689107685785	0.043124689107685785	0.043124689107685785	0.043124689107685785	0.043124689107685785	0.043124689107685785	0.043124689107685785	0.043124689107685785	0.043124689107685785	0.043124689107685785	0.043124689107685785	0.043124689107685785	0.043124689107685785	0.043124689107685785	0.043124689107685785	0.043124689107685785	0.043124689107685785	0.043124689107685785
0.05409236212030599	0.06184706740736901	0.07030187638792251	0.06592676253890685	0.051690281528130905	0.05835958130287257	0.07207806731789095	0.058248552755269835	0.050786384105003676	0.07650300543916319	0.06163720700710205	0.06935205020969286	0.06459204235607016	0.07692727705793147	0.065374429496624	0.05774398511489724	0.069140863272459	0.08173333877757137	0.07263344847862199	0.07072639116250486	0.0610739154596485	0.06590015331107668	0.06590015331107668	0.06590015331107668	0.06590015331107668	0.06590015331107668	0.06590015331107668	0.06590015331107668	0.06590015331107668	0.06590015331107668	0.06590015331107668	0.06590015331107668	0.06590015331107668	0.06590015331107668	0.06590015331107668	0.06590015331107668	0.06590015331107668	0.06590015331107668	0.06590015331107668	0.06590015331107668	0.06590015331107668	0.06590015331107668	0.06590015331107668	0.06590015331107668	0.06590015331107668	0.06590015331107668	0.06590015331107668	0.06590015331107668	0.06590015331107668	0.06590015331107668
0.1337006027456299	0.2147437574926568	0.33685411027212914	0.25987407457064704	0.15694244067577967	0.10752095140199873	0.2720183825004189	0.23159576750247993	0.18787433281701074	0.22625901393940845	0.30953360477687714	0.1884225056827098	0.18856181650186993	0.2547954631461444	0.250981000923222	0.1972118902702785	0.27591305546151784	0.23160757866273243	0.2591781165872505	0.23624376784482506	0.215206350702094	0.2257250592734595	0.2257250592734595	0.2257250592734595	0.2257250592734595	0.2257250592734595	0.2257250592734595	0.2257250592734595	0.2257250592734595	0.2257250592734595	0.2257250592734595	0.2257250592734595	0.2257250592734595	0.2257250592734595	0.2257250592734595	0.2257250592734595	0.2257250592734595	0.2257250592734595	0.2257250592734595	0.2257250592734595	0.2257250592734595	0.2257250592734595	0.2257250592734595	0.2257250592734595	0.2257250592734595	0.2257250592734595	0.2257250592734595	0.2257250592734595	0.2257250592734595	0.2257250592734595
0.047988939719765554	0.05610220928042062	0.050176058686620506	0.04744138727472119	0.054819266593187796	0.07517581704452123	0.04225410140539177	0.05533737258742964	0.05638569390939563	0.0584397440403678	0.055067252409415735	0.04463603101907386	0.05413637958102396	0.054471829782447696	0.04544840308899382	0.061220597669108597	0.05664785000113066	0.05235594788544671	0.05907028533013769	0.0646223797236904	0.050681609231889906	0.05024248678791355	0.057413587371523626	0.05922140748890729	0.06120121053747124	0.05503181578624517	0.06245573387328022	0.06255904538887799	0.06335571340211907	0.06295737939549853	0.06295737939549853	0.06295737939549853	0.06295737939549853	0.06295737939549853	0.06295737939549853	0.06295737939549853	0.06295737939549853	0.06295737939549853	0.06295737939549853	0.06295737939549853	0.06295737939549853	0.06295737939549853	0.06295737939549853	0.06295737939549853	0.06295737939549853	0.06295737939549853	0.06295737939549853	0.06295737939549853	0.06295737939549853	0.06295737939549853
0.06730170335444213	0.05077859540671367	0.04775144944365519	0.03886451158074698	0.05101764308624776	0.05253348361732719	0.046593786605168656	0.04729397948901816	0.060424771897314565	0.050783509998373284	0.06408306219082555	0.052887378031743766	0.06278495480672226	0.05740216093951338	0.05437433840662562	0.05966075933973914	0.06876138797336646	0.0641648390219233	0.061077532584083126	0.04914846981661021	0.05734534115513674	0.06392591629239414	0.04542049175837342	0.05906240726704521	0.05052972371353096	0.04581208591712379	0.04618523315406465	0.052252717728924786	0.055328528847071894	0.056175467397636236	0.0604869517056952	0.05688632158119155	0.0623889144064964	0.05746642808064338	0.06515523486635236	0.06131083147349786	0.06131083147349786	0.06131083147349786	0.06131083147349786	0.06131083147349786	0.06131083147349786	0.06131083147349786	0.06131083147349786	0.06131083147349786	0.06131083147349786	0.06131083147349786	0.06131083147349786	0.06131083147349786	0.06131083147349786	0.06131083147349786
0.041437019585218095	0.03479230606393784	0.03612018789558265	0.040332540325757976	0.039503128852517125	0.04262240318159884	0.045998709814822666	0.032094210155938774	0.0348346692626578	0.036050549445931536	0.044703601261135054	0.03843334891594353	0.03901507015958362	0.03756816218502513	0.03072292641662014	0.04063784520883359	0.03737681718558527	0.0477794677320894	0.051981119548752	0.043216035714980165	0.04877247776842189	0.04409127768780184	0.04513248322150424	0.04934607614674241	0.03981077683181033	0.05280958786626206	0.04437509001885282	0.05216917486200565	0.047664128501601885	0.04391011080958839	0.04296555402526436	0.04201076347960388	0.04072118264513512	0.04128401100444404	0.0430325728269072	0.04506482309477923	0.04307867238946211	0.04587341259279322	0.04911874615417418	0.04336963700431423	0.046244191579244205	0.046244191579244205	0.046244191579244205	0.046244191579244205	0.046244191579244205	0.046244191579244205	0.046244191579244205	0.046244191579244205	0.046244191579244205	0.046244191579244205
0.053864750250094885	0.04108306649130532	0.04209723551661741	0.04692546448038509	0.05350430198145493	0.04210283018958303	0.04312428006431071	0.050994856300886786	0.042031102408629596	0.057051805184202525	0.04113493640090746	0.044352531108759974	0.04624922336401467	0.04081801620291859	0.05429738890771428	0.041067879066281676	0.040908483491129466	0.03950005980332089	0.05483095956417072	0.0525118653361974	0.06093031690417585	0.05451876683132009	0.04783984945718797	0.051291051637471205	0.05008561120328116	0.050688331420376175	0.050688331420376175	0.050688331420376175	0.050688331420376175	0.050688331420376175	0.050688331420376175	0.050688331420376175	0.050688331420376175	0.050688331420376175	0.050688331420376175	0.050688331420376175	0.050688331420376175	0.050688331420376175	0.050688331420376175	0.050688331420376175	0.050688331420376175	0.050688331420376175	0.050688331420376175	0.050688331420376175	0.050688331420376175	0.050688331420376175	0.050688331420376175	0.050688331420376175	0.050688331420376175	0.050688331420376175
0.05852038591064421	0.04258037786409283	0.04482493899561267	0.041395171238764746	0.04921171569422178	0.04622767139552423	0.04268281784784735	0.037773622248680236	0.05033860692742707	0.03863916137494336	0.04198025864817385	0.05147720391105819	0.04004107380562147	0.04226939081464421	0.05098598490551558	0.04379891918429284	0.043800744770109576	0.047815637386096274	0.03787377065241565	0.050903384120987265	0.04323182036977794	0.042209473601089065	0.04683777588641415	0.044141013555196805	0.0421304842290982	0.051797527019834595	0.039662430859784055	0.03492358163437854	0.04709280689256638	0.03256301958254526	0.034602666214009356	0.03358284289827731	0.03358284289827731	0.03358284289827731	0.03358284289827731	0.03358284289827731	0.03358284289827731	0.03358284289827731	0.03358284289827731	0.03358284289827731	0.03358284289827731	0.03358284289827731	0.03358284289827731	0.03358284289827731	0.03358284289827731	0.03358284289827731	0.03358284289827731	0.03358284289827731	0.03358284289827731	0.03358284289827731
0.16691747360009557	0.1339314641397746	0.17002633019482952	0.12827950840955946	0.11703014527470121	0.13950031563858803	0.12722689913667232	0.10614412416710675	0.14219850473861925	0.11204745726140614	0.09287515450005576	0.14001443516686077	0.12378417263827952	0.12294877923769994	0.11230717579557281	0.10671213346741193	0.11666663601623684	0.1466494697795957	0.16672068696386255	0.07384958384798332	0.15616815984782603	0.1000992653344652	0.11576043672398327	0.1165766877584649	0.06305143189484211	0.11040605478287238	0.08672874333885724	0.08672874333885724	0.08672874333885724	0.08672874333885724	0.08672874333885724	0.08672874333885724	0.08672874333885724	0.08672874333885724	0.08672874333885724	0.08672874333885724	0.08672874333885724	0.08672874333885724	0.08672874333885724	0.08672874333885724	0.08672874333885724	0.08672874333885724	0.08672874333885724	0.08672874333885724	0.08672874333885724	0.08672874333885724	0.08672874333885724	0.08672874333885724	0.08672874333885724	0.08672874333885724
0.04016784470305285	0.03795012959571812	0.0394129986248995	0.0401650512738287	0.04790198545622803	0.04636847536317685	0.04249270774545774	0.04168646373581036	0.04291398685039021	0.04492274853279781	0.0372875484532187	0.046176815490104745	0.03499061163585527	0.033856079206762126	0.03587755001228729	0.044784427290091494	0.042541046044603445	0.04143555793695593	0.03238788435124998	0.03444414186986892	0.042420933643649995	0.039218868601748225	0.04461168306236229	0.04191527583205526	0.04191527583205526	0.04191527583205526	0.04191527583205526	0.04191527583205526	0.04191527583205526	0.04191527583205526	0.04191527583205526	0.04191527583205526	0.04191527583205526	0.04191527583205526	0.04191527583205526	0.04191527583205526	0.04191527583205526	0.04191527583205526	0.04191527583205526	0.04191527583205526	0.04191527583205526	0.04191527583205526	0.04191527583205526	0.04191527583205526	0.04191527583205526	0.04191527583205526	0.04191527583205526	0.04191527583205526	0.04191527583205526	0.04191527583205526
0.06211973818549468	0.06927933787269479	0.06060455240973871	0.0734289999361598	0.06612148997008242	0.06316906381600726	0.06702500868716889	0.06308368209365496	0.05564810544783567	0.05378845499985713	0.054209952434669396	0.06430137225924895	0.06599824492330064	0.06422775081940788	0.06944304541132079	0.06106046816057054	0.06819412255949314	0.06021424200756905	0.07253429687195305	0.05343476194182715	0.0581172333419496	0.07130131885656248	0.06915615307355527	0.0649234427575442	0.06594325486936138	0.06277674809811534	0.05586742203228352	0.07318002514632083	0.06838305730713402	0.0734573187634327	0.0924883638195646	0.08297284129149864	0.08297284129149864	0.08297284129149864	0.08297284129149864	0.08297284129149864	0.08297284129149864	0.08297284129149864	0.08297284129149864	0.08297284129149864	0.08297284129149864	0.08297284129149864	0.08297284129149864	0.08297284129149864	0.08297284129149864	0.08297284129149864	0.08297284129149864	0.08297284129149864	0.08297284129149864	0.08297284129149864
0.11060535463187526	0.10880674365786197	0.12316302144559668	0.11503435405636413	0.14545527059754926	0.13637235049137872	0.12679817383588657	0.13593292639637997	0.1360383262411525	0.1522316196344807	0.13878111182464342	0.1476752843428758	0.1782918935152807	0.15464847733251055	0.13660025819237953	0.15414357336639267	0.14987249303589986	0.1136825378851583	0.1732224005081645	0.12732485768278265	0.1556828675438693	0.14708261380328685	0.13893877257116347	0.15333874257293342	0.15094677501790357	0.13968577445554003	0.15596105307605004	0.15925071661755258	0.1320523744818269	0.18234006003330624	0.1758958813402066	0.17920710293348757	0.159679038637451	0.17910320591724058	0.17038164240214443	0.17611158605121055	0.1732676119379053	0.17229949402158173	0.17278355297974354	0.17278355297974354	0.17278355297974354	0.17278355297974354	0.17278355297974354	0.17278355297974354	0.17278355297974354	0.17278355297974354	0.17278355297974354	0.17278355297974354	0.17278355297974354	0.17278355297974354
0.13561692921787763	0.09431753746123091	0.1041113988075829	0.12054813107178806	0.14858232562301502	0.11627311765276378	0.15649492246099433	0.13670388854418547	0.12887813484931945	0.15148115438293824	0.10435788452090256	0.11804287591226857	0.15703797201687048	0.12771779335046338	0.13301872064470516	0.1503532458368402	0.12678746061690316	0.14999456715490656	0.14051961148587655	0.10909317367024723	0.14422490963276377	0.13404336714037915	0.1452133953851956	0.13811193540148684	0.11461818729647671	0.15470591330933015	0.15386182265180876	0.10948729837009899	0.15051583851027714	0.15222041381879303	0.14981426015192983	0.11542817612614584	0.13248378311391898	0.13512478297676347	0.1369489877980188	0.1421941177311448	0.19269064406278769	0.15292318259114812	0.12826622533888601	0.12803359764605146	0.12427982227162315	0.1749033057013094	0.15195699940268895	0.13920644280585256	0.14558172110427076	0.14558172110427076	0.14558172110427076	0.14558172110427076	0.14558172110427076	0.14558172110427076
0.05742003118589919	0.04394202734571593	0.05131289024089276	0.04548566105615548	0.045211009588802	0.05077085043898077	0.0517714850843503	0.05659925711229805	0.045216518161489964	0.04881459695565587	0.05341802405115242	0.05829843764255437	0.051497441914861976	0.05890705926163994	0.04577790953862798	0.06691297878026393	0.05753965716242853	0.046774569937922915	0.046670680525049094	0.05769590467933326	0.07438552267168	0.055668520563369225	0.06460519698509234	0.05371377884434434	0.06515836614421922	0.06001748468618595	0.05855594926624886	0.06479748705210275	0.062343351226719274	0.06861217847620683	0.07290246810083298	0.0637706013050512	0.061753129905941256	0.0753148336577545	0.0525733497799205	0.07446029096902736	0.05946613126692045	0.06776445043925883	0.05597181435335204	0.06617870770768404	0.06440038427931154	0.06255499793620767	0.08743922788778924	0.07133595250083055	0.06568798389064703	0.06851196819573879	0.06851196819573879	0.06851196819573879	0.06851196819573879	0.06851196819573879
0.10146863893097845	0.08542525736864588	0.07745764089198463	0.0898446066670295	0.08313970192973592	0.08122552982848318	0.07942317775888359	0.06842318114515199	0.07114582441811218	0.0847749696426256	0.08765868167966474	0.08107679548175604	0.07306717944336898	0.07649028634955822	0.09236248302232664	0.06608026555257132	0.07188528507855281	0.07483209256108418	0.08133483900360514	0.08817161613452576	0.08011930921412388	0.07983204878353801	0.09037068206111029	0.10081448787260697	0.088151814696733	0.08780762771681788	0.07446569427057201	0.0791881515071859	0.09927826919646777	0.0795009569228111	0.09999794476618311	0.10144416769365835	0.08467498337047277	0.09144393971573861	0.07672501994130965	0.0689138116440624	0.0824324721548503	0.0845534273247818	0.1324046518333533	0.10847903957906754	0.10847903957906754	0.10847903957906754	0.10847903957906754	0.10847903957906754	0.10847903957906754	0.10847903957906754	0.10847903957906754	0.10847903957906754	0.10847903957906754	0.10847903957906754
0.13931908100450877	0.12827789903267675	0.1285264361975924	0.1356643767296518	0.10194952095303585	0.12810010457201715	0.1544563776917688	0.14945209887126323	0.14259225495420566	0.14602217691273445	0.14602217691273445	0.14602217691273445	0.14602217691273445	0.14602217691273445	0.14602217691273445	0.14602217691273445	0.14602217691273445	0.14602217691273445	0.14602217691273445	0.14602217691273445	0.14602217691273445	0.14602217691273445	0.14602217691273445	0.14602217691273445	0.14602217691273445	0.14602217691273445	0.14602217691273445	0.14602217691273445	0.14602217691273445	0.14602217691273445	0.14602217691273445	0.14602217691273445	0.14602217691273445	0.14602217691273445	0.14602217691273445	0.14602217691273445	0.14602217691273445	0.14602217691273445	0.14602217691273445	0.14602217691273445	0.14602217691273445	0.14602217691273445	0.14602217691273445	0.14602217691273445	0.14602217691273445	0.14602217691273445	0.14602217691273445	0.14602217691273445	0.14602217691273445	0.14602217691273445
0.05096809711640243	0.060709925879844	0.0023522141307115332	0.0759614461720721	0.05224823759164591	0.08289228101125155	0.08398784486733338	0.06790138324776533	0.09249357759902702	0.07553405825355006	0.10753002687670846	0.10366953919528495	0.13018480207263028	0.11695979818536809	0.091597232375751	0.09079377022315602	0.12404863862018425	0.09601390307264597	0.12958302276783368	0.09195092862033033	0.110766975694082	0.110766975694082	0.110766975694082	0.110766975694082	0.110766975694082	0.110766975694082	0.110766975694082	0.110766975694082	0.110766975694082	0.110766975694082	0.110766975694082	0.110766975694082	0.110766975694082	0.110766975694082	0.110766975694082	0.110766975694082	0.110766975694082	0.110766975694082	0.110766975694082	0.110766975694082	0.110766975694082	0.110766975694082	0.110766975694082	0.110766975694082	0.110766975694082	0.110766975694082	0.110766975694082	0.110766975694082	0.110766975694082	0.110766975694082
0.1567690927097712	0.11040084128245177	0.1337966669559364	0.1642840391422386	0.14235522381543575	0.10722629064097701	0.13585601757559987	0.13352080750849768	0.11208845449460532	0.13719601661201752	0.10794979418057994	0.11407988283212427	0.10147794756978552	0.11269940259102407	0.1624079349142096	0.17444565479085342	0.1253813121075544	0.11227109070517838	0.1559809051008915	0.15086384778074613	0.14736129168086662	0.17043607821998769	0.1645550539293085	0.16552815604246235	0.21320048203345332	0.18222461493471934	0.16387751544622278	0.14810043394550318	0.14655120300732885	0.16246687834421122	0.12263709245187832	0.1292847017234801	0.1259608970876792	0.1259608970876792	0.1259608970876792	0.1259608970876792	0.1259608970876792	0.1259608970876792	0.1259608970876792	0.1259608970876792	0.1259608970876792	0.1259608970876792	0.1259608970876792	0.1259608970876792	0.1259608970876792	0.1259608970876792	0.1259608970876792	0.1259608970876792	0.1259608970876792	0.1259608970876792
0.06340235457727933	0.05303827007887794	0.05624228159360336	0.05975095811460756	0.05689462234404334	0.06251948462390926	0.06065144997440477	0.06471155291911158	0.07236526620724479	0.0502478397292087	0.05855022135638998	0.06302172141362632	0.05392879950673456	0.0610195605526008	0.05392403716514578	0.05330249263792862	0.05369231347323587	0.05352382639186203	0.05364719490558492	0.05731832612202764	0.050399286033639454	0.06819811706466816	0.058166414470266874	0.06318226576746752	0.06318226576746752	0.06318226576746752	0.06318226576746752	0.06318226576746752	0.06318226576746752	0.06318226576746752	0.06318226576746752	0.06318226576746752	0.06318226576746752	0.06318226576746752	0.06318226576746752	0.06318226576746752	0.06318226576746752	0.06318226576746752	0.06318226576746752	0.06318226576746752	0.06318226576746752	0.06318226576746752	0.06318226576746752	0.06318226576746752	0.06318226576746752	0.06318226576746752	0.06318226576746752	0.06318226576746752	0.06318226576746752	0.06318226576746752
0.12806247498643974	0.11180107699622839	0.09519992762217737	0.08471033330369199	0.09349664193224971	0.09946293927398217	0.07480326986078605	0.10257719934173372	0.07650333964150244	0.09540887627009687	0.08644891066380514	0.09092889346695102	0.09092889346695102	0.09092889346695102	0.09092889346695102	0.09092889346695102	0.09092889346695102	0.09092889346695102	0.09092889346695102	0.09092889346695102	0.09092889346695102	0.09092889346695102	0.09092889346695102	0.09092889346695102	0.09092889346695102	0.09092889346695102	0.09092889346695102	0.09092889346695102	0.09092889346695102	0.09092889346695102	0.09092889346695102	0.09092889346695102	0.09092889346695102	0.09092889346695102	0.09092889346695102	0.09092889346695102	0.09092889346695102	0.09092889346695102	0.09092889346695102	0.09092889346695102	0.09092889346695102	0.09092889346695102	0.09092889346695102	0.09092889346695102	0.09092889346695102	0.09092889346695102	0.09092889346695102	0.09092889346695102	0.09092889346695102	0.09092889346695102
0.07511867853650091	0.04275960793694689	0.06688654321199847	0.06805541370037502	0.06489888349092389	0.06727710804064235	0.0488358950053668	0.05872720556108503	0.07453032048791164	0.054545778825029693	0.04345281084872036	0.05274348195668893	0.06756260475963234	0.049170854601795426	0.07479124888276328	0.051915606845799704	0.05810466957313301	0.06205326866262952	0.05532417759943395	0.05835544029139373	0.05119436457596163	0.05559141179948388	0.055067483088661426	0.05010370226894644	0.054438763237388985	0.04611002950151668	0.0635028485728723	0.0660732048825216	0.06478802672769694	0.06478802672769694	0.06478802672769694	0.06478802672769694	0.06478802672769694	0.06478802672769694	0.06478802672769694	0.06478802672769694	0.06478802672769694	0.06478802672769694	0.06478802672769694	0.06478802672769694	0.06478802672769694	0.06478802672769694	0.06478802672769694	0.06478802672769694	0.06478802672769694	0.06478802672769694	0.06478802672769694	0.06478802672769694	0.06478802672769694	0.06478802672769694
0.12066848045239911	0.12831320009776032	0.11259315783062658	0.1377214674266166	0.10465673729081222	0.16987649610008998	0.11826990230301146	0.13083647222817976	0.14902771011824395	0.1457534202805619	0.12623661339365333	0.15218594935507973	0.12604662750163126	0.1453693420245267	0.1188152555629205	0.12319064942568862	0.11713859139467307	0.13709388455524216	0.09946358558744942	0.12048413547445082	0.11170328414630111	0.09691819026759224	0.10914892510368408	0.10041623995965138	0.09392261316318895	0.11474727679031463	0.11950854822400915	0.1343497148444665	0.14338982158699884	0.10647509079291483	0.12469765458068799	0.09752129861659452	0.11110947659864126	0.11110947659864126	0.11110947659864126	0.11110947659864126	0.11110947659864126	0.11110947659864126	0.11110947659864126	0.11110947659864126	0.11110947659864126	0.11110947659864126	0.11110947659864126	0.11110947659864126	0.11110947659864126	0.11110947659864126	0.11110947659864126	0.11110947659864126	0.11110947659864126	0.11110947659864126
0.07132560765382391	0.06287246738323066	0.07516682357312522	0.07957267636437516	0.07449857997485337	0.08800121824294621	0.08684192821743003	0.0655192987154921	0.0932766243581624	0.059047353658917986	0.03756901740312152	0.048208325668255766	0.07660167921580183	0.06574201381941912	0.06178569419079113	0.07246218587536409	0.05483383414591462	0.07799727462750182	0.06709309220141746	0.050470388973879204	0.07056486281156842	0.10194354730150422	0.08774965844675774	0.09345211872942188	0.09299146740351191	0.08554614640750907	0.07762230527048798	0.1215001757751175	0.10148168722693188	0.08450388570563082	0.08205898331487833	0.14853309371687784	0.14339739737771282	0.09800427586076192	0.11166451005832934	0.1452020926043312	0.12843330133133027	0.12843330133133027	0.12843330133133027	0.12843330133133027	0.12843330133133027	0.12843330133133027	0.12843330133133027	0.12843330133133027	0.12843330133133027	0.12843330133133027	0.12843330133133027	0.12843330133133027	0.12843330133133027	0.12843330133133027
0.052100068822093934	0.04750024135031022	0.04452578757924422	0.05411222922116734	0.05472770708755042	0.04222398761982942	0.04493197770936546	0.04658109053750067	0.06839096529111374	0.0532384336765091	0.06092589539473849	0.0521083418392878	0.04388858423484278	0.05960100043291107	0.050685834816904106	0.06490103490076064	0.044054003218567825	0.05915104817525903	0.04801903423546767	0.0472492585905852	0.07142423969254992	0.04627729664697397	0.040254797157767884	0.0503221558594481	0.051125693115243676	0.05072024231392155	0.06297378402477302	0.037508665296767614	0.05439112771470361	0.05508306894886287	0.04838040402624256	0.051731736487552714	0.051731736487552714	0.051731736487552714	0.051731736487552714	0.051731736487552714	0.051731736487552714	0.051731736487552714	0.051731736487552714	0.051731736487552714	0.051731736487552714	0.051731736487552714	0.051731736487552714	0.051731736487552714	0.051731736487552714	0.051731736487552714	0.051731736487552714	0.051731736487552714	0.051731736487552714	0.051731736487552714
0.08442349914644398	0.08279934927145731	0.08370762702515731	0.08154027890134173	0.05668987949393929	0.07546333292846222	0.08001636843246034	0.08659734940550472	0.05874138513380527	0.0609805784830915	0.07947520235711934	0.07492661638350309	0.06934708369727448	0.07927459936644543	0.07142539836308502	0.0783795779857265	0.06981968215583786	0.08504409024142741	0.062435324019800204	0.07295246206833503	0.05687268722235548	0.0700983043113584	0.07194249428478196	0.07418226480752703	0.07799067896758372	0.08841668091423574	0.06407914895233945	0.052398450724116634	0.08850726846479219	0.07115057347624855	0.07352049838640205	0.06420951554458974	0.08751556087494848	0.06066440843621102	0.05708160421547236	0.06846233301202244	0.060899244493365846	0.06468078875269413	0.06468078875269413	0.06468078875269413	0.06468078875269413	0.06468078875269413	0.06468078875269413	0.06468078875269413	0.06468078875269413	0.06468078875269413	0.06468078875269413	0.06468078875269413	0.06468078875269413	0.06468078875269413
0.056574581944433995	0.037064337463645534	0.04225153162612778	0.04213302647344048	0.03355590675103374	0.043563820201088184	0.015800755115769553	0.01580075511576955	0.287439689882194	0.17617978476795182	0.11796226742565931	0.12225763756290797	0.13027395964261884	0.16364151403710125	0.15356529402844793	0.11864003482239592	0.16645242377748357	0.10161601734612154	0.12291860484871248	0.12788974580489498	0.15851461187173135	0.15867908051059337	0.11862990828395244	0.11222094478559491	0.13470116396844412	0.11110380241298681	0.11274412180227238	0.12780658815139287	0.1451319339958438	0.11848295406197179	0.1550374514236686	0.27314467650350505	0.2140910639635868	0.2140910639635868	0.2140910639635868	0.2140910639635868	0.2140910639635868	0.2140910639635868	0.2140910639635868	0.2140910639635868	0.2140910639635868	0.2140910639635868	0.2140910639635868	0.2140910639635868	0.2140910639635868	0.2140910639635868	0.2140910639635868	0.2140910639635868	0.2140910639635868	0.2140910639635868
0.04644426181470204	0.09581349095466668	0.05252274019901405	0.04494103975157792	0.0755420177159187	0.10506039762736144	0.03622588408072751	0.03638394448513393	0.07039582147653613	0.09496414885889495	0.06979544020587729	0.08581230503314788	0.062278506815579435	0.055252409141701694	0.047948625963167936	0.054355359490502755	0.08543311469246968	0.06688357191968891	0.087005347499549	0.05794412400745085	0.08412009099632423	0.05983738701960956	0.05404377985341835	0.06413029630576474	0.04262929301345307	0.05410010989580422	0.055400785651728734	0.05950107093123143	0.059608368194845156	0.0735227057474535	0.05862442006063749	0.0660735629040455	0.0660735629040455	0.0660735629040455	0.0660735629040455	0.0660735629040455	0.0660735629040455	0.0660735629040455	0.0660735629040455	0.0660735629040455	0.0660735629040455	0.0660735629040455	0.0660735629040455	0.0660735629040455	0.0660735629040455	0.0660735629040455	0.0660735629040455	0.0660735629040455	0.0660735629040455	0.0660735629040455
0.027565392453020938	0.06384381798483689	0.035656887295029575	0.038809844205625374	0.0627149855464952	0.04149869863481841	0.052537542525641745	0.04906944899651799	0.06060917306861464	0.06161198364591346	0.06898773072464828	0.0465183478952083	0.06409052840947024	0.061906568854750814	0.047304426262878084	0.05179509470602927	0.05835335828249776	0.07865024771380348	0.06641751182043185	0.056036539117819084	0.049860260699727856	0.05231763195941063	0.060904376574434836	0.06937067338314179	0.055696518709433984	0.07241158249768857	0.06999161442014429	0.07233631436770216	0.06757667020822568	0.07210680656673768	0.09408773280219589	0.07816412971949915	0.05708667887133889	0.08486757671078025	0.06040803989698761	0.08581948963992736	0.07989681136154408	0.07415826802145849	0.08565884192574173	0.06948733438747726	0.0775730881566095	0.0775730881566095	0.0775730881566095	0.0775730881566095	0.0775730881566095	0.0775730881566095	0.0775730881566095	0.0775730881566095	0.0775730881566095	0.0775730881566095
0.04500021023445792	0.05263126362905061	0.04585114199783926	0.060540937937499026	0.050951769898155246	0.06143162920988636	0.06085197450427962	0.0449166159188963	0.0488982812459973	0.05442612467295445	0.04188983278293756	0.05616010979428148	0.04713553141086668	0.04790361582181832	0.0460918395389076	0.0601470118622569	0.036044993662444645	0.049043171720058905	0.05351177905956421	0.04984499148144241	0.04630620472218357	0.042487915183542384	0.04937300206241451	0.05217349134041728	0.04510312592885507	0.05619751625840095	0.035231211415879135	0.046290316873710075	0.04928552562409099	0.045572567877122105	0.050669292376765075	0.05207236941394187	0.05938439354270375	0.05898246432865033	0.04967648728892537	0.054329475808787844	0.054329475808787844	0.054329475808787844	0.054329475808787844	0.054329475808787844	0.054329475808787844	0.054329475808787844	0.054329475808787844	0.054329475808787844	0.054329475808787844	0.054329475808787844	0.054329475808787844	0.054329475808787844	0.054329475808787844	0.054329475808787844
0.09506745897148591	0.0770508290181769	0.06697260156100211	0.07616447670468601	0.07186623075154172	0.06699692256501272	0.05023835526356595	0.07980030604974646	0.07973986126931332	0.0781685344485831	0.06778536700669524	0.055534593634261796	0.07943017629260805	0.0708736482275871	0.10949869604704592	0.07349525421451411	0.0801168058723133	0.08394033163484488	0.08422697013634647	0.06350812407286803	0.06670086706719046	0.07618519818297372	0.06790945079247541	0.07447384912633263	0.06429958456114183	0.0774935316530799	0.08373405834905705	0.0780360276078879	0.08206702795337911	0.07132150012704416	0.07669426404021164	0.07669426404021164	0.07669426404021164	0.07669426404021164	0.07669426404021164	0.07669426404021164	0.07669426404021164	0.07669426404021164	0.07669426404021164	0.07669426404021164	0.07669426404021164	0.07669426404021164	0.07669426404021164	0.07669426404021164	0.07669426404021164	0.07669426404021164	0.07669426404021164	0.07669426404021164	0.07669426404021164	0.07669426404021164
0.18759653081823874	0.1454579355422622	0.1594475053615806	0.1268297034858153	0.22107559328726498	0.12185378708015043	0.16757965674154277	0.1270996270878908	0.2308956431309098	0.13016685160055946	0.1448111791069339	0.11173935004069487	0.1161453191650645	0.11251784241302708	0.09202516805171734	0.13863948324850545	0.18177899516154333	0.17439993043843818	0.11185643392121727	0.15142111306281217	0.10122336033098399	0.11665125305171045	0.13585698153375872	0.18333336630906524	0.10794229096406119	0.17680257092090876	0.16095171460306143	0.11314096787872806	0.10280893064598451	0.20595506241726316	0.09167390951504407	0.14041674498244838	0.1211692347178636	0.13295414561939062	0.22229972864120123	0.17762693713029593	0.17762693713029593	0.17762693713029593	0.17762693713029593	0.17762693713029593	0.17762693713029593	0.17762693713029593	0.17762693713029593	0.17762693713029593	0.17762693713029593	0.17762693713029593	0.17762693713029593	0.17762693713029593	0.17762693713029593	0.17762693713029593
0.05937040479938063	0.0654662666592468	0.05829069482429463	0.04425008136395353	0.05260800185937995	0.055517245121487674	0.06069202891051954	0.050504558391501135	0.0524378163803592	0.059880011189296534	0.05270717175118343	0.048154908505997275	0.05852482570942724	0.05934626661739772	0.06942106060741936	0.05014600842191425	0.05743676518226872	0.06733732351523822	0.058434524296700846	0.05946603180514452	0.0465385193869227	0.05766637515850342	0.05411162262091839	0.050596240453348144	0.05097744426662024	0.058811159080005136	0.05430836832579452	0.047705210079643325	0.046531684985981994	0.04981536922024766	0.04177040475832533	0.05235508581736993	0.0509282806697566	0.0506957626440498	0.05956772154070251	0.05513174209237615	0.05513174209237615	0.05513174209237615	0.05513174209237615	0.05513174209237615	0.05513174209237615	0.05513174209237615	0.05513174209237615	0.05513174209237615	0.05513174209237615	0.05513174209237615	0.05513174209237615	0.05513174209237615	0.05513174209237615	0.05513174209237615
0.04444328076969634	0.05100952659627379	0.04350746789964131	0.053762942725245115	0.0367512530328703	0.04141684338952315	0.04863137105410653	0.04228378057662086	0.04659077570849763	0.04490535989722812	0.03496669062152068	0.05316991238713719	0.054267268119956726	0.04574595000712569	0.04837458475731762	0.05423635611427878	0.059720473235062396	0.04999553961176375	0.038419123282990984	0.044314505143319374	0.046002383231970596	0.056040710554526973	0.05953504854293725	0.04990944104625326	0.04887425181683437	0.04367181476382658	0.04667549856709561	0.0440944108380642	0.0507223590080954	0.05633094062216506	0.054563275914750235	0.05544710826845764	0.05544710826845764	0.05544710826845764	0.05544710826845764	0.05544710826845764	0.05544710826845764	0.05544710826845764	0.05544710826845764	0.05544710826845764	0.05544710826845764	0.05544710826845764	0.05544710826845764	0.05544710826845764	0.05544710826845764	0.05544710826845764	0.05544710826845764	0.05544710826845764	0.05544710826845764	0.05544710826845764
0.05057839671920834	0.04515164954767159	0.05127290616783569	0.04441119690573144	0.04244700704880942	0.038604792502047965	0.04780547456202879	0.04382025844341836	0.045515657324818416	0.04733797549739618	0.05020198707497726	0.05034095531232779	0.04889977264903239	0.04670806261468776	0.04610922904840514	0.04242326977246867	0.0419493093434549	0.04469697360537272	0.04307492309952491	0.04654373537758092	0.045623354213749454	0.04649625142711638	0.039057880732282675	0.05126474332068626	0.05192772092157198	0.059208838017855106	0.04435363151378587	0.042999887947122076	0.047527468395845034	0.04311327818661418	0.051577780984341376	0.05371761138608274	0.05264769618521206	0.05264769618521206	0.05264769618521206	0.05264769618521206	0.05264769618521206	0.05264769618521206	0.05264769618521206	0.05264769618521206	0.05264769618521206	0.05264769618521206	0.05264769618521206	0.05264769618521206	0.05264769618521206	0.05264769618521206	0.05264769618521206	0.05264769618521206	0.05264769618521206	0.05264769618521206
0.04073226319848305	0.04569357171704627	0.04154497126507283	0.03554499086993256	0.043466045397031035	0.04077491459614506	0.04847959805581932	0.0587251498019627	0.0675914412523998	0.06228457061176107	0.065574848650997	0.047811427982452644	0.07163788545839796	0.054951096055399655	0.0577724744506459	0.056898856203024976	0.05272232654327845	0.051816696659109276	0.06503893924675444	0.0684691358476121	0.06229663135146053	0.05007702805747909	0.059117617264616874	0.04956057370903735	0.04993120631519089	0.04853103532499404	0.0427917867577313	0.04566141104136267	0.04566141104136267	0.04566141104136267	0.04566141104136267	0.04566141104136267	0.04566141104136267	0.04566141104136267	0.04566141104136267	0.04566141104136267	0.04566141104136267	0.04566141104136267	0.04566141104136267	0.04566141104136267	0.04566141104136267	0.04566141104136267	0.04566141104136267	0.04566141104136267	0.04566141104136267	0.04566141104136267	0.04566141104136267	0.04566141104136267	0.04566141104136267	0.04566141104136267
0.038584809036549324	0.04083910307104794	0.049737869668998125	0.04271129752054675	0.04357534885052919	0.03782079477271605	0.04834365742953338	0.040494118031181255	0.046236616853141045	0.055419509194412526	0.04495403741291884	0.05044960665622968	0.041135490688819776	0.041348741587708036	0.03934925751151824	0.043166411693269464	0.037999701743693666	0.03669743302918583	0.05134194223816357	0.04584721952297932	0.05193682380243898	0.045198010306205225	0.05050917372831776	0.037032996352031104	0.04319451631036478	0.03941634965163471	0.04360029206832112	0.027952286522544938	0.0387479010701353	0.04445058387215544	0.03405208816145038	0.052070613766598606	0.04121994364248933	0.04304696245097796	0.04319498023170267	0.04357385486771024	0.05551767121780673	0.04460514675989885	0.04251633036146662	0.04212840652068554	0.040075885338170664	0.04709415171840981	0.05172634927544874	0.03494193972108716	0.04128929102328339	0.04831821249643089	0.04111055285033161	0.044714382673381244	0.044714382673381244	0.044714382673381244
0.224233313569871	0.07950585803228159	0.14222528090260717	0.14536233640837135	0.11934638107676784	0.16036980013873772	0.1019335310586201	0.1318293805102038	0.1302683135347516	0.1309072951768805	0.12915571135471346	0.19474670735628566	0.09759201280460914	0.12972154063794727	0.11074129373067956	0.10955442120381391	0.11844506007840988	0.12123693691636502	0.15774293954991223	0.16832948201569134	0.15046464702020484	0.18005252309717001	0.15284777743961137	0.14111726262779492	0.1391120970364686	0.13812415238309267	0.13262601237291335	0.12081067532672722	0.18848466853666995	0.16463606549812512	0.17550332027408186	0.13668915803915252	0.16679701393735472	0.15174308598825362	0.15174308598825362	0.15174308598825362	0.15174308598825362	0.15174308598825362	0.15174308598825362	0.15174308598825362	0.15174308598825362	0.15174308598825362	0.15174308598825362	0.15174308598825362	0.15174308598825362	0.15174308598825362	0.15174308598825362	0.15174308598825362	0.15174308598825362	0.15174308598825362
0.1937115010862675	0.10501642968764284	0.1462485726216499	0.0	0.10476522341086295	0.1767446714122548	0.1380967898500526	0.0039825963762383535	0.1766140911844366	0.20131034169310777	0.17658172520532406	0.1767446714122548	0.10476522341086295	0.15838760063684315	0.1767446714122548	0.24941078223226787	0.10476522341086295	0.1766140911844366	0.2889435227479283	0.21165294524675207	0.11183187232549653	0.1775037209747303	0.2955025480444061	0.2912121727119092	0.14617278358370078	0.25394641569081855	0.19133219816917724	0.31335071378898105	0.25210801142630757	0.29052364878099707	0.25094121029295624	0.23912423572524288	0.24503272300909956	0.24503272300909956	0.24503272300909956	0.24503272300909956	0.24503272300909956	0.24503272300909956	0.24503272300909956	0.24503272300909956	0.24503272300909956	0.24503272300909956	0.24503272300909956	0.24503272300909956	0.24503272300909956	0.24503272300909956	0.24503272300909956	0.24503272300909956	0.24503272300909956	0.24503272300909956
0.025882322264336934	0.03352917524609192	0.03658764560045759	0.029254783755495867	0.035309895597901486	0.03346973091746778	0.03400431888369883	0.03465788262239883	0.028977232689696136	0.027116746601818183	0.02710560156174506	0.03324462760767299	0.034842754563155845	0.03447477784940445	0.030554736296132555	0.029086869469719334	0.026451961918489187	0.028504194278059964	0.03656838599688544	0.03376542146018915	0.03039736632819176	0.03208139389419046	0.03208139389419046	0.03208139389419046	0.03208139389419046	0.03208139389419046	0.03208139389419046	0.03208139389419046	0.03208139389419046	0.03208139389419046	0.03208139389419046	0.03208139389419046	0.03208139389419046	0.03208139389419046	0.03208139389419046	0.03208139389419046	0.03208139389419046	0.03208139389419046	0.03208139389419046	0.03208139389419046	0.03208139389419046	0.03208139389419046	0.03208139389419046	0.03208139389419046	0.03208139389419046	0.03208139389419046	0.03208139389419046	0.03208139389419046	0.03208139389419046	0.03208139389419046
0.05019475088882286	0.033802280899119005	0.030869847920141434	0.03239341118852374	0.03786294879408346	0.03531714098212532	0.026410329360357046	0.03326518773120381	0.02827758004020504	0.03177663898532351	0.037967772663710854	0.030643620926927212	0.030400945279524267	0.03324666535335026	0.02990350480148557	0.03492075807917509	0.03510826552902758	0.03458312140857065	0.03267336580336319	0.03580406637988203	0.03419812902026303	0.034714800038437146	0.03445646452935009	0.03445646452935009	0.03445646452935009	0.03445646452935009	0.03445646452935009	0.03445646452935009	0.03445646452935009	0.03445646452935009	0.03445646452935009	0.03445646452935009	0.03445646452935009	0.03445646452935009	0.03445646452935009	0.03445646452935009	0.03445646452935009	0.03445646452935009	0.03445646452935009	0.03445646452935009	0.03445646452935009	0.03445646452935009	0.03445646452935009	0.03445646452935009	0.03445646452935009	0.03445646452935009	0.03445646452935009	0.03445646452935009	0.03445646452935009	0.03445646452935009
0.030208640725795342	0.03359156804751752	0.03725099176709844	0.03527811815620515	0.04319995816504653	0.04036567127559137	0.03635602700972069	0.03526980202814724	0.03809546116184877	0.03220853797919239	0.036004083780851924	0.044143227335709405	0.04094609899861523	0.04483110370365555	0.03481804531900905	0.035842315521817325	0.037044538325205	0.037872720486558625	0.03228979861852438	0.038157240949966004	0.0324830214711367	0.036122675717277425	0.03430284859420706	0.03430284859420706	0.03430284859420706	0.03430284859420706	0.03430284859420706	0.03430284859420706	0.03430284859420706	0.03430284859420706	0.03430284859420706	0.03430284859420706	0.03430284859420706	0.03430284859420706	0.03430284859420706	0.03430284859420706	0.03430284859420706	0.03430284859420706	0.03430284859420706	0.03430284859420706	0.03430284859420706	0.03430284859420706	0.03430284859420706	0.03430284859420706	0.03430284859420706	0.03430284859420706	0.03430284859420706	0.03430284859420706	0.03430284859420706	0.03430284859420706
0.045555650965781985	0.039826191122241575	0.030751210388662513	0.038381691069579824	0.036331589236356744	0.02964265868384525	0.034631374349485794	0.04121193924474763	0.032090329670705214	0.03691452924091161	0.04532362282240817	0.03481128263965448	0.03207695533571401	0.03909198075156627	0.03376776269894033	0.038083341410361626	0.04049802490783211	0.03174846792550882	0.03998127085926631	0.03586486939238757	0.03586486939238757	0.03586486939238757	0.03586486939238757	0.03586486939238757	0.03586486939238757	0.03586486939238757	0.03586486939238757	0.03586486939238757	0.03586486939238757	0.03586486939238757	0.03586486939238757	0.03586486939238757	0.03586486939238757	0.03586486939238757	0.03586486939238757	0.03586486939238757	0.03586486939238757	0.03586486939238757	0.03586486939238757	0.03586486939238757	0.03586486939238757	0.03586486939238757	0.03586486939238757	0.03586486939238757	0.03586486939238757	0.03586486939238757	0.03586486939238757	0.03586486939238757	0.03586486939238757	0.03586486939238757
[truncated: 6 more columns]
