# Supplementary material for: Neuronal tuning aligns dynamically with object and texture manifolds across the visual hierarchy
Source: Nat Neurosci. 2026 Mar 10;29(4):864–75. doi: 10.1038/s41593-026-02207-1 (PMC13061647; doi:10.1038/s41593-026-02207-1)
Supplement: Supplementary file 10 — Attribution data for time windows 5, 10, 20, 25 and 50 ms, for panel b. Time window specific evolution trajectory of time windows 10, 20, 25 and 50 ms, for panel c. [file 41593_2026_2207_MOESM10_ESM.zip › ExtendedFig4_Source_data/FigureExtended4C_src_normresp_wdw_50-75_BigGAN_mean.csv]

0	1	2	3	4	5	6	7	8	9	10	11	12	13	14	15	16	17	18	19	20	21	22	23	24	25	26	27	28	29	30	31	32	33	34	35	36	37	38	39	40	41	42	43	44	45	46	47	48	49
0.20815612206645218	0.2543761667173987	0.2957907455146534	0.2687267079160436	0.2384918900214297	0.21385556503118647	0.2193250495050297	0.20303482218374672	0.21853384543556226	0.26668667839378546	0.33812731504142657	0.26929754908767645	0.24589365776784672	0.2694669602105838	0.33640482186333776	0.2449616454116634	0.3211797054093491	0.38327482673610813	0.4163337883114837	0.3353678809085771	0.35845330307464585	0.3256473520542376	0.31695021762258635	0.29625717209497837	0.3562940979473163	0.30566662906494413	0.33774041668392435	0.3283231736866492	0.385772392708932	0.3175697098033937	0.36503840040802565	0.3100152402710128	0.5042554808135581	0.4126682553689585	0.3727245279524041	0.3133550762873697	0.4492291443528643	0.33992010288449614	0.35707767877092245	0.41327008593520864	0.38084241669516705	0.29331421618493114	0.4085491541531701	0.35737724837672175	0.2818581312615626	0.30996417030155654	0.3394333346718096	0.324698752486683	0.324698752486683	0.324698752486683
0.16377593677430685	0.21254355751252757	0.20609446581133717	0.1694842843213826	0.19931128080430943	0.26072282395234403	0.2261967565035924	0.23096852404318396	0.16398084003355223	0.31464228800311794	0.12287592308186061	0.26927391866081185	0.2468161602453844	0.21771949499013724	0.29133869587482036	0.2175881944745455	0.32134650329290615	0.17599471893421864	0.19110451167816825	0.26388511297346223	0.26368255166297966	0.24467777250953923	0.21083030298646105	0.3140833468448233	0.28028659374808396	0.3097657209654699	0.24880747986202742	0.22636748058619813	0.32863861522864524	0.25593221435109986	0.2492448126850496	0.2832460206061274	0.21264257261926225	0.2869546351130694	0.21681380959578447	0.2518842223544269	0.2518842223544269	0.2518842223544269	0.2518842223544269	0.2518842223544269	0.2518842223544269	0.2518842223544269	0.2518842223544269	0.2518842223544269	0.2518842223544269	0.2518842223544269	0.2518842223544269	0.2518842223544269	0.2518842223544269	0.2518842223544269
0.10053712438351807	0.07488375060550938	0.09479045626609181	0.020443744153398585	0.0553381665759367	0.1161634631550481	0.047646602926361095	0.0720570413278106	0.16447759593515582	0.06779684118429687	0.1609034907751496	0.08704130956164685	0.055703812638397354	0.21486977853929207	0.06820352384831814	0.13687678586547825	0.07429721978235122	0.1467370857560062	0.08885762560314255	0.15835403893722327	0.2218028382700487	0.18500157045024324	0.09607989621704592	0.10681681317415591	0.09098106027193863	0.03293755254497094	0.08820347925637198	0.10799726686748036	0.08761422714079231	0.07606132283688698	0.25639426800682663	0.12336993279537195	0.27505809077113924	0.1992140117832556	0.1992140117832556	0.1992140117832556	0.1992140117832556	0.1992140117832556	0.1992140117832556	0.1992140117832556	0.1992140117832556	0.1992140117832556	0.1992140117832556	0.1992140117832556	0.1992140117832556	0.1992140117832556	0.1992140117832556	0.1992140117832556	0.1992140117832556	0.1992140117832556
0.46748895301681875	0.37960490591866153	0.4203630715939474	0.39784425584007194	0.4668948793407089	0.40939339542761777	0.4530049623821463	0.31227815491462785	0.4783691983739892	0.32801559678232295	0.387722659602124	0.49618080250980334	0.5651984470857974	0.5866432756746088	0.491872146156875	0.373466020647346	0.4848347366276489	0.5528891204231983	0.4607916638848872	0.4843679803753235	0.5062673848786406	0.541797096473385	0.563124671445727	0.5273253300298453	0.5196318789165076	0.4253201338528495	0.5103197534825908	0.511917710269753	0.45965203126036897	0.5703352079791344	0.4874637252025699	0.4645240652693618	0.4817642432038235	0.63377568014615	0.48218763118054575	0.4577230414173762	0.4751225957338277	0.5805126429681838	0.5278176193510058	0.5278176193510058	0.5278176193510058	0.5278176193510058	0.5278176193510058	0.5278176193510058	0.5278176193510058	0.5278176193510058	0.5278176193510058	0.5278176193510058	0.5278176193510058	0.5278176193510058
0.22676851259520292	0.30108913766726053	0.3404870437524059	0.2882433698586633	0.3483324133038454	0.2648060220179132	0.3192711256408182	0.24043821070296384	0.31701042658427514	0.3733514404103873	0.3013327364308532	0.3167079412265579	0.29812905216426494	0.2659565697992851	0.3035413267870056	0.3151423383089389	0.3277450506603336	0.307252973909119	0.32278426021024437	0.3484689359241298	0.3081450161429793	0.34083891712454933	0.2676308765896698	0.2870379663821808	0.4122096551441661	0.2704171608676586	0.4334374259699329	0.27821274922241596	0.27368009322419506	0.3969351243994459	0.3353076088118205	0.3353076088118205	0.3353076088118205	0.3353076088118205	0.3353076088118205	0.3353076088118205	0.3353076088118205	0.3353076088118205	0.3353076088118205	0.3353076088118205	0.3353076088118205	0.3353076088118205	0.3353076088118205	0.3353076088118205	0.3353076088118205	0.3353076088118205	0.3353076088118205	0.3353076088118205	0.3353076088118205	0.3353076088118205
0.4540417086464645	0.5454331276269023	0.6032313839284523	0.5219891970879998	0.5412203723290878	0.626979738193778	0.48946329273098693	0.5467665517227944	0.5485062166842027	0.45274447812655205	0.5766951090149574	0.5483902499045489	0.4660946701772972	0.5279597180920503	0.3348589156337342	0.492400192216093	0.38502384428296854	0.5462353090607279	0.4518844641823565	0.5661435996023991	0.5517955883194668	0.47861277793359214	0.5092063848045039	0.6696860399111175	0.5865160496088054	0.5578731949639699	0.5670025002566419	0.3741799732583801	0.42200729056100555	0.5542537041892979	0.5358288423242485	0.5348670820758251	0.5571320462593766	0.6018100587342606	0.4475688623225429	0.47040904725093047	0.3958598211739589	0.6189574507072928	0.6044723333111276	0.42531856216251296	0.5148954477368203	0.5148954477368203	0.5148954477368203	0.5148954477368203	0.5148954477368203	0.5148954477368203	0.5148954477368203	0.5148954477368203	0.5148954477368203	0.5148954477368203
0.5909737628692295	0.8188545212212075	0.6179773185903833	0.5411720117168253	0.5127214493503701	0.708554355973765	0.6531200123087008	0.44601011279784397	0.5712790448770546	0.5553242401734152	0.4799213725410457	0.5462255339922261	0.6058014764812796	0.47607418352426356	0.35557204224763417	0.44773231966458366	0.4796956788263661	0.4361251515582043	0.5409260011971345	0.4413148716553538	0.506880625895176	0.48226884714888185	0.6040977642107317	0.48322750313350343	0.44093593623747274	0.5292477181294681	0.48509182718347044	0.48509182718347044	0.48509182718347044	0.48509182718347044	0.48509182718347044	0.48509182718347044	0.48509182718347044	0.48509182718347044	0.48509182718347044	0.48509182718347044	0.48509182718347044	0.48509182718347044	0.48509182718347044	0.48509182718347044	0.48509182718347044	0.48509182718347044	0.48509182718347044	0.48509182718347044	0.48509182718347044	0.48509182718347044	0.48509182718347044	0.48509182718347044	0.48509182718347044	0.48509182718347044
0.5372375723801388	0.6304127238194533	0.5394254287294534	0.5818611620944057	0.5290886491818512	0.525361039485921	0.5168216940777396	0.4975404933935127	0.6687395171698405	0.6323630436082942	0.4505995947001758	0.5172293727722219	0.6018476300797596	0.5130634680609026	0.5237480402790234	0.5562044728660879	0.6256602355769026	0.5124757245388252	0.6203790394833328	0.5725876327417054	0.8723306793401232	0.7150099531869571	0.8164899637701918	0.673688109162139	0.6391848636000478	0.677600723682363	0.6618130964772839	0.6697069100798235	0.6697069100798235	0.6697069100798235	0.6697069100798235	0.6697069100798235	0.6697069100798235	0.6697069100798235	0.6697069100798235	0.6697069100798235	0.6697069100798235	0.6697069100798235	0.6697069100798235	0.6697069100798235	0.6697069100798235	0.6697069100798235	0.6697069100798235	0.6697069100798235	0.6697069100798235	0.6697069100798235	0.6697069100798235	0.6697069100798235	0.6697069100798235	0.6697069100798235
0.18911550693409335	0.14988319750925616	0.25027501541379976	0.18364485476913514	0.17413560940957862	0.2589379096882722	0.2877480108855508	0.2635454295596648	0.173894448035026	0.2904251047504867	0.27180069459075035	0.30233489353037146	0.2038195721287552	0.2634919006743591	0.4093928461705727	0.2613052156013632	0.23181229582656074	0.28235735526200767	0.33504665824670304	0.33038370000895045	0.2977348611512962	0.31387273430270995	0.30559919798506735	0.269643131053544	0.2457103238670629	0.3371226915784318	0.24450441074783644	0.2773601279426259	0.26296800625696	0.17993283249524705	0.33000078538699745	0.2234009054839458	0.24038152892805045	0.2618801681882395	0.25113084855814494	0.25113084855814494	0.25113084855814494	0.25113084855814494	0.25113084855814494	0.25113084855814494	0.25113084855814494	0.25113084855814494	0.25113084855814494	0.25113084855814494	0.25113084855814494	0.25113084855814494	0.25113084855814494	0.25113084855814494	0.25113084855814494	0.25113084855814494
0.15707456985779006	0.2771794271899277	0.27068397841920966	0.18902127510842257	0.20168725397354498	0.2928165816240069	0.20936565348974825	0.2788070911087199	0.2184084276134214	0.23828302570131804	0.24336233612894448	0.25719821038842133	0.2064128893324296	0.17189109103756525	0.2787315518254617	0.12480432804818006	0.22603678442316077	0.1847141178025733	0.16238068566448893	0.20394426233922014	0.28403135875618	0.137309326984237	0.16802061186807762	0.21798028156911903	0.21650330220221708	0.18079765446026874	0.2881208955357564	0.25382913339386964	0.22559708172095208	0.2339987168074613	0.1608972650852256	0.2564019211084929	0.30190103105357163	0.2791514760810323	0.2791514760810323	0.2791514760810323	0.2791514760810323	0.2791514760810323	0.2791514760810323	0.2791514760810323	0.2791514760810323	0.2791514760810323	0.2791514760810323	0.2791514760810323	0.2791514760810323	0.2791514760810323	0.2791514760810323	0.2791514760810323	0.2791514760810323	0.2791514760810323
0.6014159483565658	0.516042144122771	0.6903265785875723	0.5986755773156747	0.6846789230796727	0.5667006535533236	0.7178713492297505	0.5731292657212599	0.710580545726999	0.536181748026369	0.5181437490495321	0.6890483663454476	0.8751063348923132	0.6486523998566852	0.6468178866347362	0.6455940285501409	0.7283875794195913	0.733804791265667	0.6078388655149055	0.5032017215125564	0.6670382828559341	0.7845653892550465	0.775175439285438	0.7218344603127348	0.8135354777256929	0.7303960370450366	0.7018751248013427	0.6608144798343363	0.7908054661929237	0.6356626351985839	0.7506498014275413	0.6931562183130626	0.6931562183130626	0.6931562183130626	0.6931562183130626	0.6931562183130626	0.6931562183130626	0.6931562183130626	0.6931562183130626	0.6931562183130626	0.6931562183130626	0.6931562183130626	0.6931562183130626	0.6931562183130626	0.6931562183130626	0.6931562183130626	0.6931562183130626	0.6931562183130626	0.6931562183130626	0.6931562183130626
0.42478508991687813	0.36013794779757474	0.4435366905386555	0.4829216973059733	0.3906119159216787	0.4911010751196184	0.4223339725411054	0.45163155273859457	0.5925768026664672	0.5827031172463983	0.6293661938141318	0.5325502670746448	0.5121515249748557	0.7143306885319393	0.6107023314858517	0.6101218428304008	0.6769063102185223	0.7237869977429213	0.7297492596815531	0.6929261321133611	0.7923256066143425	0.7644715674239821	0.8253088451655097	0.8254858303005501	0.7418760173720997	0.9113009433601377	0.8410415707131166	0.994404190985068	0.9823623294060426	1.0157856837601684	0.9935729386660058	1.0046793112130872	1.0046793112130872	1.0046793112130872	1.0046793112130872	1.0046793112130872	1.0046793112130872	1.0046793112130872	1.0046793112130872	1.0046793112130872	1.0046793112130872	1.0046793112130872	1.0046793112130872	1.0046793112130872	1.0046793112130872	1.0046793112130872	1.0046793112130872	1.0046793112130872	1.0046793112130872	1.0046793112130872
0.4859683789415164	0.6120387302255779	0.6233730574043698	0.6164919039733906	0.5645103539315903	0.7769392087379623	0.5760490833273236	0.4750148482241817	0.5207853393452287	0.5215941618174734	0.5557617528111046	0.6203998536000235	0.5197853713504277	0.4928301297521433	0.4745992758578617	0.5945662197400592	0.5549353864129454	0.512658339050763	0.4801709182861055	0.5981461294428753	0.5186926242241822	0.57364892949223	0.5563993138578898	0.5364047825247295	0.6215592593459072	0.5446812876382164	0.5183770252333227	0.4308864454226571	0.5972393424785215	0.5698392663896266	0.5017980653375992	0.5358186658636129	0.5358186658636129	0.5358186658636129	0.5358186658636129	0.5358186658636129	0.5358186658636129	0.5358186658636129	0.5358186658636129	0.5358186658636129	0.5358186658636129	0.5358186658636129	0.5358186658636129	0.5358186658636129	0.5358186658636129	0.5358186658636129	0.5358186658636129	0.5358186658636129	0.5358186658636129	0.5358186658636129
0.5614307030545197	0.5515974202284231	0.4890600556369622	0.43700979041407073	0.4022543217916505	0.45638537586290967	0.42955003184852697	0.4794238420289316	0.46118990213208316	0.5496578600644731	0.49695419778858274	0.510039018388994	0.4692256917210943	0.5344121318450011	0.5917431315515788	0.6663280749214711	0.6939692641115464	0.5464280709050013	0.5458660785275365	0.5124358774515424	0.5378743657445624	0.6374208535419239	0.7225872017655335	0.611063001876097	0.7702995331045942	0.5922173662399245	0.679230246316672	0.6969746985418277	0.5583691389496882	0.5043739722733568	0.5327569934839721	0.5848969008433408	0.5588269471636564	0.5588269471636564	0.5588269471636564	0.5588269471636564	0.5588269471636564	0.5588269471636564	0.5588269471636564	0.5588269471636564	0.5588269471636564	0.5588269471636564	0.5588269471636564	0.5588269471636564	0.5588269471636564	0.5588269471636564	0.5588269471636564	0.5588269471636564	0.5588269471636564	0.5588269471636564
0.287264346903724	0.3518851102926895	0.3839644044086754	0.4333466462462033	0.29622607193682937	0.4060871670919889	0.42909550701372934	0.4538524288258944	0.45415740625698714	0.5581769283678556	0.4849704003669978	0.46693393256848575	0.4454268220111669	0.3231119790196053	0.5594988384634699	0.47689686874819304	0.45462201935447943	0.6203879608415165	0.47094711594795263	0.4019378689735695	0.5311300099910614	0.5517435451492232	0.4885153107812753	0.4636290899421146	0.6137411876277638	0.48270958831359734	0.44615384482820186	0.43194422903821417	0.4515103599696851	0.5194441258277386	0.4854772428987118	0.4854772428987118	0.4854772428987118	0.4854772428987118	0.4854772428987118	0.4854772428987118	0.4854772428987118	0.4854772428987118	0.4854772428987118	0.4854772428987118	0.4854772428987118	0.4854772428987118	0.4854772428987118	0.4854772428987118	0.4854772428987118	0.4854772428987118	0.4854772428987118	0.4854772428987118	0.4854772428987118	0.4854772428987118
0.6529284471406833	0.5826249020034607	0.41440785826117216	0.3971407483487854	0.4233203484151706	0.4386943453748643	0.5403335067761489	0.4722361691291993	0.5817247079571267	0.5406762547967358	0.5049175221662647	0.3857007385351777	0.5364079136951837	0.45232284383802474	0.4169774168372937	0.4129383246574685	0.545709463944356	0.5799592437284126	0.5068746555296944	0.5048921618008245	0.5522330712874464	0.6138178370437538	0.5570842167363154	0.5854510268900346	0.5854510268900346	0.5854510268900346	0.5854510268900346	0.5854510268900346	0.5854510268900346	0.5854510268900346	0.5854510268900346	0.5854510268900346	0.5854510268900346	0.5854510268900346	0.5854510268900346	0.5854510268900346	0.5854510268900346	0.5854510268900346	0.5854510268900346	0.5854510268900346	0.5854510268900346	0.5854510268900346	0.5854510268900346	0.5854510268900346	0.5854510268900346	0.5854510268900346	0.5854510268900346	0.5854510268900346	0.5854510268900346	0.5854510268900346
0.5422433788315497	0.49450631893105174	0.4875596595783663	0.5086963771068389	0.5409264874920946	0.5877925558216849	0.5588245747740187	0.5004028701014425	0.48855131826543347	0.59378639120252	0.4944063867105942	0.6374690028604243	0.6272252748655152	0.6043119375584071	0.7453071473372943	0.7272487136250976	0.6046934630875072	0.6724786552461524	0.6994328409587915	0.5886147925953045	0.6455702285974328	0.8699296942582206	0.7552775741776164	0.8126036342179185	0.8126036342179185	0.8126036342179185	0.8126036342179185	0.8126036342179185	0.8126036342179185	0.8126036342179185	0.8126036342179185	0.8126036342179185	0.8126036342179185	0.8126036342179185	0.8126036342179185	0.8126036342179185	0.8126036342179185	0.8126036342179185	0.8126036342179185	0.8126036342179185	0.8126036342179185	0.8126036342179185	0.8126036342179185	0.8126036342179185	0.8126036342179185	0.8126036342179185	0.8126036342179185	0.8126036342179185	0.8126036342179185	0.8126036342179185
0.6615801226092606	0.4129155567169576	0.7372521257492627	0.4688223760207051	0.30624233776409693	0.3644106542182183	0.6472829924695727	0.31687975670896573	0.4216175150160452	0.5017144811699853	0.348765256055101	0.4955368109414619	0.5991353993076091	0.6345652432462897	0.5546460094312756	0.6208975595545977	0.6019043108756652	0.6218216820646014	0.5360489934891658	0.5510534827736892	0.6415726016598748	0.4654344713074092	0.399138670039546	0.7256475334014538	0.506170456708846	0.5154200322124185	0.5471527252313364	0.575859253535242	0.5188179264940966	0.5586447660080835	0.5387313462510901	0.5387313462510901	0.5387313462510901	0.5387313462510901	0.5387313462510901	0.5387313462510901	0.5387313462510901	0.5387313462510901	0.5387313462510901	0.5387313462510901	0.5387313462510901	0.5387313462510901	0.5387313462510901	0.5387313462510901	0.5387313462510901	0.5387313462510901	0.5387313462510901	0.5387313462510901	0.5387313462510901	0.5387313462510901
0.33665581707469655	0.4376788785399358	0.5729118858272618	0.45212283263269376	0.5538177868974032	0.43487704328262977	0.40031853217829205	0.4125807585798569	0.379005457252192	0.3404570911923391	0.2634333172911767	0.3904905983705042	0.36394960545528726	0.31572814650954284	0.2443842374016641	0.33694537939990016	0.34184487291292	0.3318635940820785	0.32554232916566844	0.4346119126973094	0.37445134675419356	0.33518931533178387	0.3067143430721098	0.4654096056883287	0.3889482946794455	0.3650609961722726	0.2613645036033439	0.32293154733574064	0.2785181105714866	0.19623697645140442	0.34553460576311806	0.2533081069149981	0.2994213563390581	0.2994213563390581	0.2994213563390581	0.2994213563390581	0.2994213563390581	0.2994213563390581	0.2994213563390581	0.2994213563390581	0.2994213563390581	0.2994213563390581	0.2994213563390581	0.2994213563390581	0.2994213563390581	0.2994213563390581	0.2994213563390581	0.2994213563390581	0.2994213563390581	0.2994213563390581
0.5512845284297925	0.6007755131857856	0.3620879251579168	0.5102824865271005	0.524407231251612	0.39740958930256604	0.5377290644243682	0.550538700512659	0.36478254449523795	0.4391560415939051	0.5169901251672153	0.6431926825336616	0.618697786707499	0.5564790421957436	0.8340970423660138	0.5236233620696907	0.5709099864704243	0.4810990911107826	0.6023733034703963	0.7029112836664728	0.6695167926979612	0.6612260464392968	0.6911412426558647	0.7115917858703217	0.6048323699269502	0.6275316818855907	0.7689978994347191	0.5750814710128392	0.8115990215851805	0.614921914794389	0.635788619200519	0.5852092592650311	0.704448231938894	0.8515624874456392	0.6184758548038658	0.7350191711247525	0.7350191711247525	0.7350191711247525	0.7350191711247525	0.7350191711247525	0.7350191711247525	0.7350191711247525	0.7350191711247525	0.7350191711247525	0.7350191711247525	0.7350191711247525	0.7350191711247525	0.7350191711247525	0.7350191711247525	0.7350191711247525
0.2711764975932231	0.18445882756465867	0.16859353705073843	0.23454438947418912	0.27827114885651616	0.23615901911690051	0.2545468536020427	0.3197297824563371	0.19596414432753792	0.1953238261322181	0.17764339796717102	0.25874078812064016	0.21825641425403566	0.1624258180001732	0.242267192048477	0.18870813473767575	0.2125587558261506	0.232555113180662	0.24003285649420764	0.1942591780347944	0.19078637809635082	0.20336294562474003	0.19354209269392245	0.176602530013973	0.24459396375577017	0.22763746057974768	0.17017643101756622	0.18176220683552002	0.17596931892654313	0.17596931892654313	0.17596931892654313	0.17596931892654313	0.17596931892654313	0.17596931892654313	0.17596931892654313	0.17596931892654313	0.17596931892654313	0.17596931892654313	0.17596931892654313	0.17596931892654313	0.17596931892654313	0.17596931892654313	0.17596931892654313	0.17596931892654313	0.17596931892654313	0.17596931892654313	0.17596931892654313	0.17596931892654313	0.17596931892654313	0.17596931892654313
0.5133010734899901	0.6406418086346629	0.7456211469398853	0.7786612711555364	0.4372301491519727	0.741318641322564	0.6449298036961033	0.6542226459106131	0.7480370951829828	0.6895415252357588	0.8463236297035179	0.8762087717657201	0.5582071064620464	0.7952329005953207	1.0435932085376352	0.8203167250435257	0.7733733755587218	0.6713343539509901	0.47875831108925626	0.38676142379778866	0.5988484148543654	0.8366425698679752	0.5853303892016777	0.7625646687910433	0.6613459069372557	0.7098569569643074	0.69869146412972	0.8158445092814139	0.8032976844052769	0.8095710968433454	0.8095710968433454	0.8095710968433454	0.8095710968433454	0.8095710968433454	0.8095710968433454	0.8095710968433454	0.8095710968433454	0.8095710968433454	0.8095710968433454	0.8095710968433454	0.8095710968433454	0.8095710968433454	0.8095710968433454	0.8095710968433454	0.8095710968433454	0.8095710968433454	0.8095710968433454	0.8095710968433454	0.8095710968433454	0.8095710968433454
0.5796663907184713	0.7500358891257061	0.7002321245901828	0.6372556051474255	0.8340120817010828	0.8071233472029902	0.9595111045448854	0.8947968327290486	0.8018502300402037	0.8454850470326312	1.072154875257768	0.9507158536848979	0.9567000182370002	0.9311061528419015	0.9242950340816244	0.8239019647886067	0.9246604935609486	0.8437798594188148	0.8651675074615816	0.9136010299246559	0.9875217416706094	1.0436468182216887	0.8987472375909621	0.8242379924155413	0.8409158745356785	0.9803265583553373	0.9106212164455079	0.9106212164455079	0.9106212164455079	0.9106212164455079	0.9106212164455079	0.9106212164455079	0.9106212164455079	0.9106212164455079	0.9106212164455079	0.9106212164455079	0.9106212164455079	0.9106212164455079	0.9106212164455079	0.9106212164455079	0.9106212164455079	0.9106212164455079	0.9106212164455079	0.9106212164455079	0.9106212164455079	0.9106212164455079	0.9106212164455079	0.9106212164455079	0.9106212164455079	0.9106212164455079
0.8419010292023952	0.7669971683105955	0.786361244660982	0.5890869820305568	0.913578084563116	0.973516113058713	0.8974674019982317	0.8306717596798718	0.8162044560796328	0.8924888213593303	0.8765705411364927	0.9264588527470485	0.82997474517482	0.8295740633217222	0.8561950062752721	0.791211731294048	0.885037276841752	0.7827850760494958	0.9075188156901286	0.9243271078636974	0.8584537749056326	0.9006177145314862	0.8795357447185594	0.8795357447185594	0.8795357447185594	0.8795357447185594	0.8795357447185594	0.8795357447185594	0.8795357447185594	0.8795357447185594	0.8795357447185594	0.8795357447185594	0.8795357447185594	0.8795357447185594	0.8795357447185594	0.8795357447185594	0.8795357447185594	0.8795357447185594	0.8795357447185594	0.8795357447185594	0.8795357447185594	0.8795357447185594	0.8795357447185594	0.8795357447185594	0.8795357447185594	0.8795357447185594	0.8795357447185594	0.8795357447185594	0.8795357447185594	0.8795357447185594
0.7566569901227846	0.7487134062866739	0.8717438178077732	0.9320376075885439	0.8498116407398406	0.9075025506287121	1.0147195434145333	0.9882621752879145	1.055830919737072	0.9240285255134301	0.9490525064198252	0.9972959281403121	0.9345244901834746	0.986340310441344	0.977818936560052	1.0339520003463831	0.9853805973364763	0.9985110626607839	0.9163015149049191	0.9032706465489695	0.9286989810260139	1.0369975603322232	0.9745203044478277	0.9286493888721461	0.9133516019805585	0.9585612123734883	0.9383981565187849	0.9484796844461366	0.9484796844461366	0.9484796844461366	0.9484796844461366	0.9484796844461366	0.9484796844461366	0.9484796844461366	0.9484796844461366	0.9484796844461366	0.9484796844461366	0.9484796844461366	0.9484796844461366	0.9484796844461366	0.9484796844461366	0.9484796844461366	0.9484796844461366	0.9484796844461366	0.9484796844461366	0.9484796844461366	0.9484796844461366	0.9484796844461366	0.9484796844461366	0.9484796844461366
0.568157213296455	0.8126298096745295	0.7801869166599699	0.6968489355053462	0.5078287038593071	0.6086815492441149	0.6192389172775399	0.7181010824662194	0.6233065697135985	0.7071121067367616	0.753377890047172	0.7099861558678318	0.6605613001666197	0.6929693006862245	0.5192231502378826	0.6883898642236724	0.5334399387503436	0.5605372354609128	0.7659351815984462	0.5437630725582262	0.6303937390934012	0.6198324999926778	0.4387681491232773	0.509153137740355	0.725149843851078	0.5419330404624139	0.5408909918952604	0.5143432431745957	0.4818427615796426	0.4980930023771191	0.4980930023771191	0.4980930023771191	0.4980930023771191	0.4980930023771191	0.4980930023771191	0.4980930023771191	0.4980930023771191	0.4980930023771191	0.4980930023771191	0.4980930023771191	0.4980930023771191	0.4980930023771191	0.4980930023771191	0.4980930023771191	0.4980930023771191	0.4980930023771191	0.4980930023771191	0.4980930023771191	0.4980930023771191	0.4980930023771191
0.6709825856550166	0.7608319490437039	0.7656834838183049	0.637265642799094	0.5784381226887085	0.6748742277822221	0.756412249309076	0.7720083728156045	0.562221346745003	0.6428027709085209	0.5569439176673229	0.6670874033146094	0.7070312795224575	0.586311402811468	0.6498596922184064	0.6895019447213068	0.6265108341882005	0.6994192603455929	0.5803713015072628	0.6345550197801105	0.7214555494716288	0.712667875559632	0.5048623887602175	0.49577083468222705	0.6945721058834652	0.6714926375530352	0.8265904289650955	0.7417360156031901	0.7715860419773999	0.7254385677239115	0.6672438142319052	0.6226528087302962	0.7028191097405287	0.8060993673664472	0.8199171690425101	0.6634194855489504	0.7373831766679307	0.785986088688831	0.7616846326783808	0.7616846326783808	0.7616846326783808	0.7616846326783808	0.7616846326783808	0.7616846326783808	0.7616846326783808	0.7616846326783808	0.7616846326783808	0.7616846326783808	0.7616846326783808	0.7616846326783808
0.1231245643045453	0.08623139379967278	0.16766398233387592	0.05780693240106542	0.09685519008942506	0.0957873735223524	0.1260679482583294	0.08285667979254292	0.08461502892386064	0.16764027792052444	0.042459707806681644	0.08515111702300843	0.02842514101853095	0.15579497581701612	0.1121644164781069	0.08485617001010369	0.039219482207833625	0.1177034492862399	0.042549266595752554	0.02049037072050231	0.07388268153412747	0.1172680601361876	0.1475939568058089	0.190411093153039	0.046330948851123537	0.1072554022119317	0.09146865804476319	0.12753868172698837	0.12193568365373805	0.12682889100802489	0.11041215678672618	0.04396817580895188	0.09206825805938879	0.02194873478008442	0.17175776052208713	0.07497697791312426	0.03142947726996532	0.09718948175887408	0.07599546599690032	0.08719359638024513	0.09763037248046831	0.02697478009499312	0.06230257628773071	0.06230257628773071	0.06230257628773071	0.06230257628773071	0.06230257628773071	0.06230257628773071	0.06230257628773071	0.06230257628773071
0.21799880847044667	0.2395939567732522	0.158193763650283	0.20023965023630838	0.20563349208451379	0.17876649359484778	0.17003695463035876	0.212813398365274	0.16982191145850756	0.2366497932975582	0.22771186599274484	0.16266112560182278	0.3439045966966212	0.2854985945812468	0.2286385523955282	0.2576095407834986	0.28617361214372333	0.2608648901811936	0.19337113652873966	0.16799920604194202	0.24070119508028148	0.2318067447093628	0.22349737923018062	0.22688749906829334	0.227957081808316	0.2978312090859386	0.25651769880102104	0.18587149366083391	0.2211945962309275	0.2211945962309275	0.2211945962309275	0.2211945962309275	0.2211945962309275	0.2211945962309275	0.2211945962309275	0.2211945962309275	0.2211945962309275	0.2211945962309275	0.2211945962309275	0.2211945962309275	0.2211945962309275	0.2211945962309275	0.2211945962309275	0.2211945962309275	0.2211945962309275	0.2211945962309275	0.2211945962309275	0.2211945962309275	0.2211945962309275	0.2211945962309275
0.539257025263386	0.6436534059622806	0.6447554329111759	0.8965596045563405	0.6687573359522776	0.7237623861329587	0.7261173150385816	0.594433126658734	0.6757602785564417	0.7458383277528963	0.6436297735539122	0.6570310330674052	0.7653393667819248	0.5547763779052619	0.4917667528920695	0.6334621209194379	0.6462683348823963	0.6854133737279327	0.6447538456819236	0.6210922574364965	0.5831890933112255	0.6724306850437326	0.8314547635766224	0.6502110153363411	0.6864375122115266	0.6683242637739338	0.6683242637739338	0.6683242637739338	0.6683242637739338	0.6683242637739338	0.6683242637739338	0.6683242637739338	0.6683242637739338	0.6683242637739338	0.6683242637739338	0.6683242637739338	0.6683242637739338	0.6683242637739338	0.6683242637739338	0.6683242637739338	0.6683242637739338	0.6683242637739338	0.6683242637739338	0.6683242637739338	0.6683242637739338	0.6683242637739338	0.6683242637739338	0.6683242637739338	0.6683242637739338	0.6683242637739338
0.8915359909675105	0.8411489621992614	0.84093489581899	0.9841677895627878	0.8879886424740179	0.9626801086465002	0.8509735887709937	0.9050775506699327	0.8075508953244458	0.7816819700511478	0.8925876175963483	0.872784252907361	0.8580955058362657	0.8338992663335708	0.8700241624452584	0.8448381114037278	0.8867100641171998	0.990126805947152	0.9126125978109684	0.9341595012848236	0.8358502925722071	0.8850048969285154	0.8850048969285154	0.8850048969285154	0.8850048969285154	0.8850048969285154	0.8850048969285154	0.8850048969285154	0.8850048969285154	0.8850048969285154	0.8850048969285154	0.8850048969285154	0.8850048969285154	0.8850048969285154	0.8850048969285154	0.8850048969285154	0.8850048969285154	0.8850048969285154	0.8850048969285154	0.8850048969285154	0.8850048969285154	0.8850048969285154	0.8850048969285154	0.8850048969285154	0.8850048969285154	0.8850048969285154	0.8850048969285154	0.8850048969285154	0.8850048969285154	0.8850048969285154
0.28192580306129794	0.26766317071063417	0.18549245396600536	0.25075749962537575	0.2721508673408722	0.24162106057316593	0.25080685272329845	0.13992657501013167	0.2063509247327232	0.20412824543269106	0.14604474937071454	0.24903418100817057	0.22387124500967245	0.17139905073369271	0.17150311589483583	0.28299636981737597	0.2423378457941378	0.1516703778368657	0.23382945487120732	0.18674956268776993	0.29766656921189194	0.17992941797990367	0.24913634207704094	0.21453288002847232	0.21453288002847232	0.21453288002847232	0.21453288002847232	0.21453288002847232	0.21453288002847232	0.21453288002847232	0.21453288002847232	0.21453288002847232	0.21453288002847232	0.21453288002847232	0.21453288002847232	0.21453288002847232	0.21453288002847232	0.21453288002847232	0.21453288002847232	0.21453288002847232	0.21453288002847232	0.21453288002847232	0.21453288002847232	0.21453288002847232	0.21453288002847232	0.21453288002847232	0.21453288002847232	0.21453288002847232	0.21453288002847232	0.21453288002847232
0.4489577042593011	0.5528762885456154	0.6063223675915372	0.6844086519302485	0.6242442263151045	0.6071884241573307	0.5918924072142696	0.7180765614971633	0.7471003096683883	0.7058970660385027	0.6620027238923684	0.6672436928075287	0.6582592156986121	0.8535120917828392	1.1422509340865064	0.8101638965140172	0.4600468003140678	0.5523239191933617	0.5741660506866241	0.44682545755555075	0.5021720204822928	0.47449873901892176	0.47449873901892176	0.47449873901892176	0.47449873901892176	0.47449873901892176	0.47449873901892176	0.47449873901892176	0.47449873901892176	0.47449873901892176	0.47449873901892176	0.47449873901892176	0.47449873901892176	0.47449873901892176	0.47449873901892176	0.47449873901892176	0.47449873901892176	0.47449873901892176	0.47449873901892176	0.47449873901892176	0.47449873901892176	0.47449873901892176	0.47449873901892176	0.47449873901892176	0.47449873901892176	0.47449873901892176	0.47449873901892176	0.47449873901892176	0.47449873901892176	0.47449873901892176
0.46672790778642315	0.5181331932479387	0.44427238763623506	0.5828543782093647	0.4396656806836918	0.5281478962794788	0.5837648093494973	0.6085582839550299	0.39554176925021456	0.4981963610311186	0.566549375243768	0.5319659639530643	0.46582711451579345	0.6284969948015207	0.5764975619214651	0.4972218280257124	0.5320623939524897	0.6366819850275576	0.4457660906351303	0.5341970686322219	0.5824134006409969	0.5533511415455048	0.552041979840293	0.5879962474204148	0.6187852195524953	0.603390733486455	0.603390733486455	0.603390733486455	0.603390733486455	0.603390733486455	0.603390733486455	0.603390733486455	0.603390733486455	0.603390733486455	0.603390733486455	0.603390733486455	0.603390733486455	0.603390733486455	0.603390733486455	0.603390733486455	0.603390733486455	0.603390733486455	0.603390733486455	0.603390733486455	0.603390733486455	0.603390733486455	0.603390733486455	0.603390733486455	0.603390733486455	0.603390733486455
0.7438888972744526	0.6783460079044545	0.8510274768346858	0.6196120084285962	0.7693245257745052	0.6461529148836723	0.8379571030511155	0.9279161476936508	0.7201674038036245	0.7551391620861128	0.7500077415122676	0.9331676609280674	0.7254906868518816	0.8243217910503019	0.7623935010278643	0.8914676767763057	0.8684928313814161	0.7123316439681312	0.7348786458358137	0.8197413260759904	0.7773099859559021	0.7773099859559021	0.7773099859559021	0.7773099859559021	0.7773099859559021	0.7773099859559021	0.7773099859559021	0.7773099859559021	0.7773099859559021	0.7773099859559021	0.7773099859559021	0.7773099859559021	0.7773099859559021	0.7773099859559021	0.7773099859559021	0.7773099859559021	0.7773099859559021	0.7773099859559021	0.7773099859559021	0.7773099859559021	0.7773099859559021	0.7773099859559021	0.7773099859559021	0.7773099859559021	0.7773099859559021	0.7773099859559021	0.7773099859559021	0.7773099859559021	0.7773099859559021	0.7773099859559021
0.5313256134441091	0.5579690694581431	0.6221992039372687	0.6395439021613296	0.6273378209454974	0.6686192309446836	0.6017008015172713	0.6013935843176972	0.5982547090451749	0.5464194340715431	0.5386870291953648	0.6028692513046457	0.6889402716138617	0.8069172762160765	0.9048884127672069	0.9148058517671154	0.8306368420466458	0.6185187814251232	0.7495765614872993	0.757547605385597	0.7145636458937773	0.738747222689429	0.7266554342916032	0.7266554342916032	0.7266554342916032	0.7266554342916032	0.7266554342916032	0.7266554342916032	0.7266554342916032	0.7266554342916032	0.7266554342916032	0.7266554342916032	0.7266554342916032	0.7266554342916032	0.7266554342916032	0.7266554342916032	0.7266554342916032	0.7266554342916032	0.7266554342916032	0.7266554342916032	0.7266554342916032	0.7266554342916032	0.7266554342916032	0.7266554342916032	0.7266554342916032	0.7266554342916032	0.7266554342916032	0.7266554342916032	0.7266554342916032	0.7266554342916032
0.8452704434404548	0.8392852560125218	0.8241691633841082	0.9125176196883612	0.9000561861711097	0.9728947884902012	0.9652046407253269	0.9075028142642141	0.8757336529987343	0.8762176502791044	0.9145669089952074	0.8232191651078355	0.9307110393409747	0.9037266278399276	0.9747624466858564	0.9095556899624521	0.8191430370027939	0.9889889106557602	1.0439143646538287	0.8887818104698009	0.9663480875618148	0.9663480875618148	0.9663480875618148	0.9663480875618148	0.9663480875618148	0.9663480875618148	0.9663480875618148	0.9663480875618148	0.9663480875618148	0.9663480875618148	0.9663480875618148	0.9663480875618148	0.9663480875618148	0.9663480875618148	0.9663480875618148	0.9663480875618148	0.9663480875618148	0.9663480875618148	0.9663480875618148	0.9663480875618148	0.9663480875618148	0.9663480875618148	0.9663480875618148	0.9663480875618148	0.9663480875618148	0.9663480875618148	0.9663480875618148	0.9663480875618148	0.9663480875618148	0.9663480875618148
0.20966416351953976	0.1882760929692879	0.1852736219795528	0.27682761037079706	0.39387752707850304	0.24429416022116954	0.24531123889073753	0.18487806253313074	0.34446543533987106	0.2419910192801679	0.4130117064197138	0.256221649887309	0.22617151516974654	0.25087333070669476	0.2651396389435852	0.24604310415720948	0.1876968773573303	0.20353530268147357	0.230789611487964	0.21611439040282038	0.14719475575714608	0.27697906851620663	0.13495875400829166	0.40334871852309523	0.28187355632883443	0.1797178762142982	0.24240507976976544	0.25887448140191127	0.2840462328841588	0.23647910696979252	0.22190660050903824	0.250946503189758	0.3081359398890682	0.2218220584862153	0.1511334408366525	0.1864777496614339	0.1864777496614339	0.1864777496614339	0.1864777496614339	0.1864777496614339	0.1864777496614339	0.1864777496614339	0.1864777496614339	0.1864777496614339	0.1864777496614339	0.1864777496614339	0.1864777496614339	0.1864777496614339	0.1864777496614339	0.1864777496614339
0.632132229831225	0.661665211677903	0.7654748072362301	0.6976969819274352	0.7609957517260936	0.6101563213818748	0.6556036752293879	0.71502470264725	0.8637909885326904	0.7610054670167127	0.6735411703524777	0.828354951079486	0.9995702032674321	0.8805714037451065	0.7595938250234489	0.7964600021952815	0.7780269136093652	0.7780269136093652	0.7780269136093652	0.7780269136093652	0.7780269136093652	0.7780269136093652	0.7780269136093652	0.7780269136093652	0.7780269136093652	0.7780269136093652	0.7780269136093652	0.7780269136093652	0.7780269136093652	0.7780269136093652	0.7780269136093652	0.7780269136093652	0.7780269136093652	0.7780269136093652	0.7780269136093652	0.7780269136093652	0.7780269136093652	0.7780269136093652	0.7780269136093652	0.7780269136093652	0.7780269136093652	0.7780269136093652	0.7780269136093652	0.7780269136093652	0.7780269136093652	0.7780269136093652	0.7780269136093652	0.7780269136093652	0.7780269136093652	0.7780269136093652
0.8016337033339145	0.733413100481226	0.8460269457818049	0.8269727928480853	0.5585211187247875	0.8279021366137855	0.6552255413497303	0.6424465506660881	0.769041160965485	0.6230895363733449	0.7273925412652733	0.7384789940563792	0.6083517674962174	0.7276496864942579	0.6724441045466817	0.8046277720193082	0.6853591223504851	0.6143456944369692	0.8041277590662076	0.8855485217922263	0.7664304015758888	0.6655685569203719	0.887037727626118	0.7762053986612856	0.8316215631437017	0.8316215631437017	0.8316215631437017	0.8316215631437017	0.8316215631437017	0.8316215631437017	0.8316215631437017	0.8316215631437017	0.8316215631437017	0.8316215631437017	0.8316215631437017	0.8316215631437017	0.8316215631437017	0.8316215631437017	0.8316215631437017	0.8316215631437017	0.8316215631437017	0.8316215631437017	0.8316215631437017	0.8316215631437017	0.8316215631437017	0.8316215631437017	0.8316215631437017	0.8316215631437017	0.8316215631437017	0.8316215631437017
0.8850925847479103	0.5581558899638716	0.8851455088170136	0.6882713742258771	0.6457257390658291	0.6563299114446345	0.826053641090764	0.8218323923728046	0.5263096127143084	0.723568209245091	1.0096558345133149	0.6819477298534271	0.6231742564427263	0.7040178168971771	1.061524075961834	0.6605230851887667	0.701104133245103	0.7044275281630785	0.7027658307040907	0.7027658307040907	0.7027658307040907	0.7027658307040907	0.7027658307040907	0.7027658307040907	0.7027658307040907	0.7027658307040907	0.7027658307040907	0.7027658307040907	0.7027658307040907	0.7027658307040907	0.7027658307040907	0.7027658307040907	0.7027658307040907	0.7027658307040907	0.7027658307040907	0.7027658307040907	0.7027658307040907	0.7027658307040907	0.7027658307040907	0.7027658307040907	0.7027658307040907	0.7027658307040907	0.7027658307040907	0.7027658307040907	0.7027658307040907	0.7027658307040907	0.7027658307040907	0.7027658307040907	0.7027658307040907	0.7027658307040907
0.6273199465433247	0.7039217113713506	0.7393022938873536	0.7536962737259743	0.738252388514278	0.7070787032921768	0.7642589326522217	0.7453774482211102	0.7804530974148847	0.8815868643715866	0.6581727078616603	0.6894244944508182	0.8251013299164567	0.8314678272583681	0.7633963448779028	0.8149338796747229	0.7667148720152173	0.9142121548881327	0.6924805238745798	0.7023762156426596	0.835913308472338	0.7691447620574988	0.7691447620574988	0.7691447620574988	0.7691447620574988	0.7691447620574988	0.7691447620574988	0.7691447620574988	0.7691447620574988	0.7691447620574988	0.7691447620574988	0.7691447620574988	0.7691447620574988	0.7691447620574988	0.7691447620574988	0.7691447620574988	0.7691447620574988	0.7691447620574988	0.7691447620574988	0.7691447620574988	0.7691447620574988	0.7691447620574988	0.7691447620574988	0.7691447620574988	0.7691447620574988	0.7691447620574988	0.7691447620574988	0.7691447620574988	0.7691447620574988	0.7691447620574988
0.9635439845481746	0.7237560876086498	0.8140314171220216	0.8589749248896877	0.8267120249922553	0.8766247311557732	0.9085889703501928	0.6081943534971299	0.9058455083947883	0.7216477631852853	0.8137466357900368	0.8137466357900368	0.8137466357900368	0.8137466357900368	0.8137466357900368	0.8137466357900368	0.8137466357900368	0.8137466357900368	0.8137466357900368	0.8137466357900368	0.8137466357900368	0.8137466357900368	0.8137466357900368	0.8137466357900368	0.8137466357900368	0.8137466357900368	0.8137466357900368	0.8137466357900368	0.8137466357900368	0.8137466357900368	0.8137466357900368	0.8137466357900368	0.8137466357900368	0.8137466357900368	0.8137466357900368	0.8137466357900368	0.8137466357900368	0.8137466357900368	0.8137466357900368	0.8137466357900368	0.8137466357900368	0.8137466357900368	0.8137466357900368	0.8137466357900368	0.8137466357900368	0.8137466357900368	0.8137466357900368	0.8137466357900368	0.8137466357900368	0.8137466357900368
0.6605093462940248	0.739413379503229	0.6068674991873019	0.5734157653908291	0.5854113235218369	0.6657242810295202	0.6038353744626758	0.7307512290143751	0.7436712132948505	0.7176378139424913	0.7770495615261946	0.5230976123956598	0.7911614529406369	0.7303405857193378	0.5927392491001168	0.8046819708377879	0.8246150812828318	0.7719018325340545	0.7982584569084432	0.7982584569084432	0.7982584569084432	0.7982584569084432	0.7982584569084432	0.7982584569084432	0.7982584569084432	0.7982584569084432	0.7982584569084432	0.7982584569084432	0.7982584569084432	0.7982584569084432	0.7982584569084432	0.7982584569084432	0.7982584569084432	0.7982584569084432	0.7982584569084432	0.7982584569084432	0.7982584569084432	0.7982584569084432	0.7982584569084432	0.7982584569084432	0.7982584569084432	0.7982584569084432	0.7982584569084432	0.7982584569084432	0.7982584569084432	0.7982584569084432	0.7982584569084432	0.7982584569084432	0.7982584569084432	0.7982584569084432
0.16310129320028657	0.0825725044787574	0.10966368177037344	0.1251965044676993	0.08050365585668962	0.19129733548499894	0.11565517866104283	0.06979603744653821	0.22099520278478466	0.07886518031502467	0.17162921515906815	0.15571421107018438	0.19386046857575356	0.10441811328306547	0.18096762909437472	0.213080985302641	0.23836782572678591	0.2103499812724451	0.20222787339366777	0.2605341684054393	0.19165394391885118	0.22222919095945748	0.09462543021646756	0.29321269073499273	0.14439881649350547	0.2981974996889485	0.23568912444430537	0.2873659751000446	0.2645554726844916	0.377152557258973	0.17807374547455004	0.27761315136676157	0.27761315136676157	0.27761315136676157	0.27761315136676157	0.27761315136676157	0.27761315136676157	0.27761315136676157	0.27761315136676157	0.27761315136676157	0.27761315136676157	0.27761315136676157	0.27761315136676157	0.27761315136676157	0.27761315136676157	0.27761315136676157	0.27761315136676157	0.27761315136676157	0.27761315136676157	0.27761315136676157
0.40281226279512367	0.2922691703268999	0.24598704283957604	0.33625023291236034	0.26969222505165613	0.29173120054169605	0.2719385033981647	0.27568764406793006	0.3228323250767867	0.23214267117751203	0.22837839294934287	0.233380459858327	0.2761405583461951	0.2553116338227502	0.31980557104359136	0.23001275508203678	0.1571076428303113	0.10315445913946185	0.193026954079552	0.28348713161278466	0.2870840015825756	0.17942047850463896	0.25849634816083056	0.22586169404924045	0.2421790211050355	0.2421790211050355	0.2421790211050355	0.2421790211050355	0.2421790211050355	0.2421790211050355	0.2421790211050355	0.2421790211050355	0.2421790211050355	0.2421790211050355	0.2421790211050355	0.2421790211050355	0.2421790211050355	0.2421790211050355	0.2421790211050355	0.2421790211050355	0.2421790211050355	0.2421790211050355	0.2421790211050355	0.2421790211050355	0.2421790211050355	0.2421790211050355	0.2421790211050355	0.2421790211050355	0.2421790211050355	0.2421790211050355
0.8807779322303072	0.8432510835599756	0.8766110664188503	0.8503778848871218	1.0136505995868923	0.953628491685036	1.0248957789774613	0.8980571340817369	0.8686062476754587	0.6424589892808253	0.8742775974005738	0.7583682933406996	0.7583682933406996	0.7583682933406996	0.7583682933406996	0.7583682933406996	0.7583682933406996	0.7583682933406996	0.7583682933406996	0.7583682933406996	0.7583682933406996	0.7583682933406996	0.7583682933406996	0.7583682933406996	0.7583682933406996	0.7583682933406996	0.7583682933406996	0.7583682933406996	0.7583682933406996	0.7583682933406996	0.7583682933406996	0.7583682933406996	0.7583682933406996	0.7583682933406996	0.7583682933406996	0.7583682933406996	0.7583682933406996	0.7583682933406996	0.7583682933406996	0.7583682933406996	0.7583682933406996	0.7583682933406996	0.7583682933406996	0.7583682933406996	0.7583682933406996	0.7583682933406996	0.7583682933406996	0.7583682933406996	0.7583682933406996	0.7583682933406996
0.8676184618141338	0.7421707778973498	0.921657117792614	0.8134777566069492	0.6271800143655145	0.6653711376409469	0.8610583018438674	0.7249755516127449	0.6703068410129468	0.7205427150499335	0.8590225594564397	0.7474952033713934	0.8940026117504281	0.6840447928550998	0.8453360843123119	0.8071233350345866	0.9003331903260617	0.6636036413299397	0.7819684158280007	0.7819684158280007	0.7819684158280007	0.7819684158280007	0.7819684158280007	0.7819684158280007	0.7819684158280007	0.7819684158280007	0.7819684158280007	0.7819684158280007	0.7819684158280007	0.7819684158280007	0.7819684158280007	0.7819684158280007	0.7819684158280007	0.7819684158280007	0.7819684158280007	0.7819684158280007	0.7819684158280007	0.7819684158280007	0.7819684158280007	0.7819684158280007	0.7819684158280007	0.7819684158280007	0.7819684158280007	0.7819684158280007	0.7819684158280007	0.7819684158280007	0.7819684158280007	0.7819684158280007	0.7819684158280007	0.7819684158280007
0.42071355282586953	0.4673426814725381	0.3912587015355059	0.39772954804143	0.5056029225744169	0.5749049480341907	0.4119091811219856	0.5558762151931195	0.4342637450167883	0.3595056403199696	0.4801697179036346	0.45495994425910397	0.33702880801544777	0.41287582269214645	0.4281647366804755	0.42052027968631095	0.42052027968631095	0.42052027968631095	0.42052027968631095	0.42052027968631095	0.42052027968631095	0.42052027968631095	0.42052027968631095	0.42052027968631095	0.42052027968631095	0.42052027968631095	0.42052027968631095	0.42052027968631095	0.42052027968631095	0.42052027968631095	0.42052027968631095	0.42052027968631095	0.42052027968631095	0.42052027968631095	0.42052027968631095	0.42052027968631095	0.42052027968631095	0.42052027968631095	0.42052027968631095	0.42052027968631095	0.42052027968631095	0.42052027968631095	0.42052027968631095	0.42052027968631095	0.42052027968631095	0.42052027968631095	0.42052027968631095	0.42052027968631095	0.42052027968631095	0.42052027968631095
0.314251656810236	0.4319449135941866	0.43271521079911407	0.30747007591824654	0.5051007395295384	0.38976949887174517	0.45445710640135006	0.46952511753105913	0.3592078325256113	0.37374664119716544	0.46987893478509296	0.3137659406448509	0.4070492638036079	0.2783940224638759	0.27022284654346873	0.37383988440118593	0.36412812088150504	0.2954106312678736	0.3491560005945493	0.39926649424257493	0.31243852863184274	0.2513401144389954	0.36041672465066443	0.3656994739581187	0.32457322245362275	0.4786284618600036	0.27046245792831153	0.27555947878323106	0.2730109683557713	0.2730109683557713	0.2730109683557713	0.2730109683557713	0.2730109683557713	0.2730109683557713	0.2730109683557713	0.2730109683557713	0.2730109683557713	0.2730109683557713	0.2730109683557713	0.2730109683557713	0.2730109683557713	0.2730109683557713	0.2730109683557713	0.2730109683557713	0.2730109683557713	0.2730109683557713	0.2730109683557713	0.2730109683557713	0.2730109683557713	0.2730109683557713
0.6655467444604899	0.8252052822415795	0.6699240560252102	0.8074093172232113	0.8984318147227225	0.8417207261062299	0.8721332344867786	1.1203888275849385	0.8249474154491385	0.744281148273828	0.6932907129197768	0.7299281055057203	0.818057810024306	0.7829665752362904	0.8182772098280351	0.7937476544026829	0.9066498243633361	0.6236914199897666	0.8765614922118322	0.8085749820728377	0.8191981148843014	0.8795007332100822	0.5899411698309225	0.7347209515205022	0.7347209515205022	0.7347209515205022	0.7347209515205022	0.7347209515205022	0.7347209515205022	0.7347209515205022	0.7347209515205022	0.7347209515205022	0.7347209515205022	0.7347209515205022	0.7347209515205022	0.7347209515205022	0.7347209515205022	0.7347209515205022	0.7347209515205022	0.7347209515205022	0.7347209515205022	0.7347209515205022	0.7347209515205022	0.7347209515205022	0.7347209515205022	0.7347209515205022	0.7347209515205022	0.7347209515205022	0.7347209515205022	0.7347209515205022
0.706208197105656	0.688128708030789	0.669868401517749	0.47330521596649594	0.5766874176071993	0.5099420203760544	0.6999073795732577	0.571426543219285	0.553957112987667	0.6439235447928484	0.48723399699831016	0.6016534339241082	0.6004603006780274	0.5499362093842609	0.6772776673102652	0.5582516852296646	0.5572112040454527	0.5719285265971186	0.6467021437201478	0.7855853629155549	0.5684312546421695	0.6770083087788621	0.6770083087788621	0.6770083087788621	0.6770083087788621	0.6770083087788621	0.6770083087788621	0.6770083087788621	0.6770083087788621	0.6770083087788621	0.6770083087788621	0.6770083087788621	0.6770083087788621	0.6770083087788621	0.6770083087788621	0.6770083087788621	0.6770083087788621	0.6770083087788621	0.6770083087788621	0.6770083087788621	0.6770083087788621	0.6770083087788621	0.6770083087788621	0.6770083087788621	0.6770083087788621	0.6770083087788621	0.6770083087788621	0.6770083087788621	0.6770083087788621	0.6770083087788621
0.9540301032992019	0.7701631835839305	0.8799907754671094	0.9210022919454303	0.9239059938381347	0.9331941567903657	0.925525127114719	0.87785877638166	0.6965853289192537	0.9530825839511109	0.7271555210138875	1.0519958238882159	1.097543183606143	0.9826216070194612	0.7651037636948806	0.8153047809532106	0.7776763014753597	0.7099702386863541	0.7438232700808568	0.7438232700808568	0.7438232700808568	0.7438232700808568	0.7438232700808568	0.7438232700808568	0.7438232700808568	0.7438232700808568	0.7438232700808568	0.7438232700808568	0.7438232700808568	0.7438232700808568	0.7438232700808568	0.7438232700808568	0.7438232700808568	0.7438232700808568	0.7438232700808568	0.7438232700808568	0.7438232700808568	0.7438232700808568	0.7438232700808568	0.7438232700808568	0.7438232700808568	0.7438232700808568	0.7438232700808568	0.7438232700808568	0.7438232700808568	0.7438232700808568	0.7438232700808568	0.7438232700808568	0.7438232700808568	0.7438232700808568
0.7641467672275628	0.8270724606752112	0.8616044977675805	0.5380149502098591	0.8140804344933188	0.8444770699374781	0.7415052945490311	0.7580867058946248	0.776711915462098	0.6872553980834515	0.797690894821737	0.8719005044060306	0.7782128859789356	0.7548013047913434	0.8076224361921578	0.8628996679246512	0.8359443613928462	0.8221502469662816	0.7978682893066716	0.8803202074015147	0.8390942483540932	0.8390942483540932	0.8390942483540932	0.8390942483540932	0.8390942483540932	0.8390942483540932	0.8390942483540932	0.8390942483540932	0.8390942483540932	0.8390942483540932	0.8390942483540932	0.8390942483540932	0.8390942483540932	0.8390942483540932	0.8390942483540932	0.8390942483540932	0.8390942483540932	0.8390942483540932	0.8390942483540932	0.8390942483540932	0.8390942483540932	0.8390942483540932	0.8390942483540932	0.8390942483540932	0.8390942483540932	0.8390942483540932	0.8390942483540932	0.8390942483540932	0.8390942483540932	0.8390942483540932
0.0	0.0	0.0	0.0	0.004003473683467309	0.0	0.0	0.0	0.0	0.0	0.0	0.0	0.0014798764077794237	0.0	0.00042788452651734753	0.030297451924914343	8.635275389449367e-05	0.0014798764077794237	0.0019077609342967711	0.03892927322650627	0.04040914963428569	0.02343760296564366	0.038501388699988925	0.008718174055486425	0.0023356454608141185	0.05165092096546001	0.019581496698224416	0.009318764089792759	0.0023356454608141185	0.0015662291616739172	0.0014798764077794237	0.009146058582003772	0.013235885019365574	0.010370755971054834	0.028813908034122687	0.004003473683467309	0.0016525819155684112	8.635275389449367e-05	0.013149532265471083	0.027441076649110968	0.03892927322650627	0.03318517493780863	0.03318517493780863	0.03318517493780863	0.03318517493780863	0.03318517493780863	0.03318517493780863	0.03318517493780863	0.03318517493780863	0.03318517493780863
0.07465017369782491	0.04312036003892313	0.05986293146892689	0.14396170618507795	0.0004395561247511162	0.0784620853013382	0.11845324978231583	0.14096823482296325	0.13186376622478646	0.03954784083363445	0.040342012369017334	0.1689244090477931	0.001520243660617051	0.11988478520622146	0.02442776886689618	0.06451054392541548	0.024958935340123105	0.13900843503759508	0.0	0.0020485080220795774	0.03523656746253516	0.08526519045639316	0.07111505313924439	0.0359671944860853	0.04195096426634579	0.039902456244266214	0.08864724154991384	0.040079872717689036	0.08820768542516272	0.15889246701354087	0.023988212742145066	0.008955983601290548	0.010476227261907597	0.04043072060572874	0.13597644518176544	0.11090754490375444	0.04043072060572874	0.06547836418256327	0.15385048698032666	0.1913506866916373	0.1293690331307969	0.04151140814159467	0.07998232896195526	0.003568751682696628	0.07826900664047079	0.14091666396552785	0.10959283530299932	0.10959283530299932	0.10959283530299932	0.10959283530299932
0.4441545524076739	0.4552930728228458	0.4636899995900962	0.39218435968301535	0.5106671773222594	0.43840800280081665	0.36930328184307076	0.38929138049447554	0.457417269564016	0.415130071558876	0.431256270698368	0.335146392272718	0.37225624724300405	0.38031860648710597	0.3656853546287191	0.3993675578075365	0.38114158669515397	0.3512563082819581	0.45397790608972216	0.3710320817320999	0.3871756796031768	0.40357422539133825	0.38494900406017246	0.34486106055847554	0.37764834893164134	0.3590140475909699	0.3896941059027089	0.3672432447395779	0.4323070051947375	0.3341205323554201	0.3681313412017454	0.37851122188100567	0.47819368354005076	0.38304946526090516	0.3954042495070118	0.3795282069644564	0.4153830069601418	0.4171964458860409	0.3995081714430079	0.36072339189840086	0.2534489724737602	0.3070861821860805	0.3070861821860805	0.3070861821860805	0.3070861821860805	0.3070861821860805	0.3070861821860805	0.3070861821860805	0.3070861821860805	0.3070861821860805
0.19810137580756296	0.05497972191361336	0.18749827468000946	0.10576713672476391	0.12009810019731398	0.16431808898755523	0.1521926921383169	0.08108218870011456	0.169441644325318	0.12628679424588451	0.17428107628867653	0.22245037169438645	0.16320552305745348	0.13319174352330018	0.09533222428710832	0.08630692860986026	0.17217073727333607	0.09743205152044608	0.09018537625735548	0.15156276705632193	0.12915747814640963	0.0700660669095902	0.07623169850328011	0.12465214129151074	0.1343091365743714	0.110875763108295	0.09318329942180088	0.15641225316717847	0.15155199698535946	0.08403677789958824	0.13815139634670023	0.058410279430914425	0.07623358521048597	0.061735551180236256	0.10234403988638673	0.1353437858350269	0.1507272141066796	0.12184134478736447	0.2011003700093053	0.17016552581163397	0.10368987578813403	0.1336955020388925	0.11646516030786135	0.054681695650461194	0.08346066854218205	0.06658628265751254	0.0750234755998473	0.0750234755998473	0.0750234755998473	0.0750234755998473
0.46313713861193767	0.3982452750221698	0.20164899729227068	0.2755184870570498	0.3727424354826336	0.34580392122801373	0.4982304044572515	0.3821354729747369	0.29445225101043426	0.4169092359519912	0.37030830363633044	0.508021592383284	0.3398512583607253	0.3402731179508675	0.3433355409881654	0.45558373652430223	0.3258653471253131	0.6097814974484552	0.3659152964664839	0.41492853672652397	0.47907500012041065	0.25765744384231654	0.21656585322186858	0.5429186185272864	0.28591380484656487	0.36583176394957173	0.3780777266934933	0.49678747210221497	0.36721158879829924	0.6158789219614076	0.3974908377604118	0.33334749614097675	0.3271977339215542	0.4637393056851071	0.3751458207801796	0.3955755696784706	0.3741033925863547	0.4482483485204513	0.39591764905613847	0.29299813310999423	0.4166555692844172	0.23822929870367177	0.425657716670404	0.33194350768703784	0.33194350768703784	0.33194350768703784	0.33194350768703784	0.33194350768703784	0.33194350768703784	0.33194350768703784
0.6845750297502466	0.5509376129051506	0.35421702169851843	0.49468394133828353	0.5452283277376014	0.4409993418602898	0.5444093417555183	0.49439442401993344	0.5797342114789409	0.6570225657616267	0.46149122290633576	0.5021356912051309	0.48181345705573336	0.48181345705573336	0.48181345705573336	0.48181345705573336	0.48181345705573336	0.48181345705573336	0.48181345705573336	0.48181345705573336	0.48181345705573336	0.48181345705573336	0.48181345705573336	0.48181345705573336	0.48181345705573336	0.48181345705573336	0.48181345705573336	0.48181345705573336	0.48181345705573336	0.48181345705573336	0.48181345705573336	0.48181345705573336	0.48181345705573336	0.48181345705573336	0.48181345705573336	0.48181345705573336	0.48181345705573336	0.48181345705573336	0.48181345705573336	0.48181345705573336	0.48181345705573336	0.48181345705573336	0.48181345705573336	0.48181345705573336	0.48181345705573336	0.48181345705573336	0.48181345705573336	0.48181345705573336	0.48181345705573336	0.48181345705573336
0.39110291733210695	0.5444787847164116	0.5424493074704768	0.4210485940233034	0.4543693754350971	0.45605982246528903	0.44548446465626135	0.37418290136187393	0.39787265579497355	0.4872501045553595	0.3803442806798012	0.5267339380871399	0.4906900704630097	0.46607257426507026	0.49376328011120674	0.4301111251261844	0.4258031880292281	0.3940693278418162	0.4743181349569193	0.42310068259929307	0.424469714758687	0.5146473137663247	0.6112667874951867	0.5207796335554391	0.4183820040908979	0.5779115766558535	0.5309113189693703	0.48270003783432075	0.38961956141267173	0.5243651612024836	0.4827612516207037	0.5036517009931146	0.4984034121973213	0.4246284546924667	0.5925676922426109	0.4473853906412632	0.5881874769190273	0.550720435160279	0.4254965375772951	0.612368342179979	0.49324523170506457	0.5528067869425218	0.5528067869425218	0.5528067869425218	0.5528067869425218	0.5528067869425218	0.5528067869425218	0.5528067869425218	0.5528067869425218	0.5528067869425218
0.27114476890867384	0.34353757842423066	0.265254980196207	0.31836923738684536	0.2096486288858842	0.286687553764329	0.24005941858177274	0.19460097099215382	0.2013253066655813	0.17836546808276255	0.2934180706151683	0.2654116700994919	0.22480867869190768	0.21139818790634948	0.20005972070282219	0.3013908529755465	0.26278483440208544	0.24226514998807608	0.26944212924629984	0.2018763215919461	0.30438017019434765	0.16517309744855632	0.2760722444280261	0.2224421047325945	0.21167015065444536	0.18914930691025733	0.17064024045022436	0.1804628894006511	0.2546983783394836	0.24028669539796074	0.2211081404908519	0.23472433541774362	0.19841608306031736	0.22488006455243711	0.3097037936433078	0.25227222711226854	0.32404696774157393	0.19197227723119778	0.22860562751645183	0.21035997273556467	0.23865064431783603	0.18782798029824552	0.1834129294281437	0.25966759798234884	0.18224117584787844	0.22095438691511365	0.22095438691511365	0.22095438691511365	0.22095438691511365	0.22095438691511365
0.0	0.04593698545451556	0.0	0.005625668045711912	0.0	0.0	0.0	0.0002546398343262794	0.023611149141422823	0.0	0.0	0.11479591834386335	0.11479591834386335	0.0	0.0	0.0	0.06885893288934779	0.10425210370586095	0.11479591834386335	0.011805574570711411	0.11043201023086047	0.11043201023086047	0.12223758480157186	0.0	0.005625668045711912	0.0	0.0012617599327090316	0.0	0.06911357272367406	0.0012617599327090316	0.0	0.011805574570711411	0.0	0.0	0.0	0.0002546398343262794	0.18365485123321112	0.0	0.17929094717504376	0.00436390811300288	0.11479591834386335	0.0	0.04593698545451556	0.047198745387224586	0.0	0.023599372693612293	0.023599372693612293	0.023599372693612293	0.023599372693612293	0.023599372693612293
0.19086161255032896	0.3443784730017593	0.20946804745720426	0.2627713409387293	0.18784003196614918	0.19771669686129675	0.303056986780424	0.27392419690212044	0.22129758191246696	0.2906781211949906	0.2375136989861139	0.3058761045342028	0.1678167282371402	0.22003233687206572	0.07712902844963787	0.14753754429858187	0.3775976569137153	0.2701910587567612	0.1326420122905758	0.2708871199337797	0.17544029311215154	0.10911876298071113	0.13590901581823575	0.20919388539311023	0.1856149887600214	0.3316354602095565	0.19370869628968748	0.2534714834514572	0.1418324604038151	0.14758533325895518	0.2814020561734481	0.1888908333006768	0.3247950050158924	0.31006612584061577	0.2769701483260993	0.20373330748670715	0.23679970045901771	0.12406208621150788	0.2109971323440353	0.219184413025259	0.22026913846536592	0.2571433933012265	0.19181561059505992	0.2244795019481432	0.2244795019481432	0.2244795019481432	0.2244795019481432	0.2244795019481432	0.2244795019481432	0.2244795019481432
0.5312089691132544	0.32632424060211873	0.48558156515487616	0.38932887239095815	0.49279305428646203	0.341967631223971	0.4111988576201224	0.4382294347760642	0.2843130726540236	0.34644510996876304	0.547679721701859	0.38503823585361074	0.43558561725021694	0.30608813651876415	0.3803782047204633	0.3171105129792553	0.5526412964691397	0.37426723218467134	0.5047984144566068	0.40908948424023284	0.4987470188232898	0.5245406721823972	0.5317465142333309	0.587327981908824	0.4456807355930769	0.46510591494558556	0.5573060840708218	0.49714717222720517	0.5673751983945395	0.4677540609867175	0.5307171965489653	0.5430198745384682	0.5358441314491199	0.48080669505451484	0.5133654676150617	0.4794166011293998	0.4732518580847356	0.47360905849927604	0.46888335554923294	0.6164364655523985	0.5426599105508157	0.5426599105508157	0.5426599105508157	0.5426599105508157	0.5426599105508157	0.5426599105508157	0.5426599105508157	0.5426599105508157	0.5426599105508157	0.5426599105508157
0.21546944689907055	0.14991252867985466	0.2105903464866657	0.24075109832529257	0.21548944260549688	0.33721282848113315	0.10565532565342486	0.21350718432566598	0.16122573723385433	0.24295961916749303	0.17903045461995648	0.20194841093235189	0.22626599379303705	0.20536253514082173	0.4075089379225991	0.3129440563315556	0.45384442372992917	0.3523830912803227	0.20611110038383607	0.1692450137866277	0.24182660358035035	0.2781853819642976	0.2066962670269484	0.24606228909904646	0.3193229163366094	0.3323891810201759	0.12993860109350464	0.22903129748773327	0.2236723207664407	0.2962823176795806	0.2921570349718704	0.2168236418172482	0.20383817921749894	0.4141965904951741	0.3959956963740493	0.18397774572402253	0.2110606319613871	0.28395110145922237	0.22621321373305972	0.221127460995086	0.20671175385241858	0.2139196074237523	0.2139196074237523	0.2139196074237523	0.2139196074237523	0.2139196074237523	0.2139196074237523	0.2139196074237523	0.2139196074237523	0.2139196074237523
0.20281093330841152	0.09990638001731346	0.17281926596464692	0.19999952726300832	0.11045657733483076	0.11349864045137699	0.10946078368943594	0.1868278019930333	0.11810788194467355	0.22156835039625195	0.10885508323200295	0.1012898562516859	0.15860816893067353	0.18801442164894205	0.1342553949945601	0.1402097742995663	0.11109175419564317	0.1015186123047512	0.11860512327949302	0.11270112614840865	0.10637868577685466	0.07556057074079632	0.09440639714809686	0.10236374294490896	0.06255623925062873	0.19319965088935454	0.1816580919866131	0.11054503700285953	0.08870621753475948	0.10612865600980982	0.05074978443316414	0.1284029411972869	0.10905712669186887	0.0807236357365254	0.1231725411170936	0.10365369350277386	0.11943787391963814	0.09348023799895548	0.09488766952813699	0.10322806217033843	0.08817645623274228	0.10181675132812111	0.0519908142395438	0.11683859859537721	0.14320586179164282	0.06948345180934039	0.06968840249770517	0.1243577593375102	0.19201391206848722	0.14727233439738
0.4545950299309174	0.09891608397467934	0.08739527634933164	0.08739527634933164	0.18646403818902743	0.19461035823252504	0.15562927135223067	0.3678372825403057	0.1145787079917223	0.08561556468041456	0.09955270357783438	0.010017943568986595	0.09741321991831825	0.0	0.009547629330911403	0.09741321991831825	0.02181559880689027	0.09741321991831825	0.08739527634933164	0.09741321991831825	0.19504252144074793	0.1848084962676499	0.09741321991831825	0.011088644510120519	0.09371010619399646	0.29202357982476623	0.12903068069008367	0.09719713831420679	0.21557133770239284	0.12637636322962595	0.19112332611231472	0.02181559880689027	0.29245574135906616	0.17766094971732654	0.287465845089499	0.10111633364264001	0.09741321991831825	0.19852955356095825	0.09719713831420679	0.19375573889550257	0.27020797934395296	0.0	0.0	0.0	0.1948264398366365	0.09741321991831825	0.33015004569411516	0.1145787079917223	0.09741321991831825	0.19745885261982435
0.5296326244272509	0.48123828989077183	0.5610473937401568	0.672080084326055	0.5628736562100867	0.5494469524732135	0.6512068273825735	0.5447633747602962	0.5565656745766069	0.6210783020654438	0.589441261694461	0.71541000011387	0.5763776498221357	0.6401444648576948	0.5342757448522844	0.6621877634932668	0.6669031559360395	0.5322408328017783	0.5410334289850658	0.6257862770089181	0.6530483512230429	0.5141077644949819	0.6803059650450904	0.4600448997908978	0.5262929119719973	0.5870796122612971	0.4916518781825753	0.472159538478779	0.5186442673101159	0.7048267024514078	0.5472236845138361	0.7000998892696492	0.775602368541332	0.5507896677690051	0.5914348472835346	0.6035762523515181	0.6061891360452729	0.5269674544590547	0.6501901913379199	0.6736701951872482	0.6039700135631635	0.642136451567476	0.5341418586251336	0.5382156576329498	0.73826703176979	0.5155893708691879	0.48271244742755853	0.6777471420264299	0.5886539690788929	0.6173877734654006
0.2301080714138601	0.1858578110605487	0.20350712167730775	0.19828804543714262	0.14979510104895968	0.1456577390510798	0.2032171608692981	0.19316848511203258	0.25750529172069464	0.2171410893671705	0.22197905469624196	0.1785260118743563	0.19928097059221597	0.15099921954839698	0.2257273135634253	0.21583422465468557	0.15637312238614431	0.16624642916958024	0.24169299983963805	0.14393322869926517	0.1413806858330102	0.18879400084540818	0.2884500704962675	0.15795820695004115	0.22784524348012986	0.1600154875623715	0.13540618485660225	0.13941764060090614	0.13935669788852686	0.1502498995633333	0.1975830295719112	0.17371368387687977	0.24399945165202944	0.17780729185630023	0.18836256572108606	0.1639452565039089	0.17151118336399146	0.18217240523019634	0.2007933246398656	0.23656022619588446	0.20124838669823342	0.11536766859043654	0.15921942015540735	0.19845395045312933	0.17972184084037315	0.18630377792597005	0.15138560454832398	0.15263131925937481	0.14659881773763686	0.1479458299481195
0.32083393437387536	0.29870221964449767	0.3349917547442133	0.26389590540081487	0.2865416678561112	0.20099338325455762	0.18091989414620438	0.32410949182085613	0.2227599388896433	0.22892920751965906	0.2991160888541034	0.21830199289951263	0.30881114736526644	0.33922207195117887	0.16972826696501478	0.25753902382097477	0.27558966998188716	0.29547578470616087	0.4311895878389696	0.2318899453095586	0.2366523006079649	0.19610921336005777	0.2567317895393803	0.25160408786521066	0.15559296969535585	0.2910118942342679	0.34969203254589065	0.24368115355584843	0.19167467161679827	0.205079057603099	0.34664870830747674	0.26238056092839085	0.28477412987492734	0.17531312917921593	0.24403654135008965	0.32571413469414623	0.3321359746248224	0.3293149062171909	0.18714386872434932	0.24835093985984227	0.22977452231089313	0.26447973527877155	0.16184783162573704	0.18684522592990835	0.30284605379731916	0.29231379603276264	0.2345677945544873	0.16387302957873773	0.258110614418587	0.28625750245446174
0.6542595297844768	0.6042042051977498	0.6780726038757967	0.5083250913912318	0.6692522244736627	0.6665430652785884	0.6686663373692836	0.7140448867574248	0.6825293676977593	0.6796211421082842	0.7258238185239108	0.615504770066337	0.6554090116683012	0.6771404859706446	0.5907426778224075	0.7631645283864554	0.5958261933492859	0.6015830167486423	0.663877511707935	0.572995153171205	0.6665345121111974	0.6971323210744143	0.6862506512684606	0.7017738483952037	0.65953328607897	0.6095602404128311	0.6551515132408362	0.6436435397895386	0.6669781400947741	0.6124773684624388	0.6532707972914874	0.6449556795389279	0.7738431784933599	0.6706114916706406	0.7264729030293356	0.6581233030670527	0.6714133936677411	0.7021452600198579	0.7642273915081688	0.7516585055048688	0.7194101943070246	0.7019882239552762	0.6543323701101496	0.6781602970327129	0.6781602970327129	0.6781602970327129	0.6781602970327129	0.6781602970327129	0.6781602970327129	0.6781602970327129
0.8548844196084469	0.6455412783106886	0.8406365107612012	0.6060228416768005	0.5847861256123197	0.4378738533886542	0.6817712069887718	0.5816695938328467	0.6514224161935044	0.8262379405349468	0.5928728711136809	0.7095554058243139	0.7095554058243139	0.7095554058243139	0.7095554058243139	0.7095554058243139	0.7095554058243139	0.7095554058243139	0.7095554058243139	0.7095554058243139	0.7095554058243139	0.7095554058243139	0.7095554058243139	0.7095554058243139	0.7095554058243139	0.7095554058243139	0.7095554058243139	0.7095554058243139	0.7095554058243139	0.7095554058243139	0.7095554058243139	0.7095554058243139	0.7095554058243139	0.7095554058243139	0.7095554058243139	0.7095554058243139	0.7095554058243139	0.7095554058243139	0.7095554058243139	0.7095554058243139	0.7095554058243139	0.7095554058243139	0.7095554058243139	0.7095554058243139	0.7095554058243139	0.7095554058243139	0.7095554058243139	0.7095554058243139	0.7095554058243139	0.7095554058243139
0.7602004461296332	0.6419348158688505	0.6311181246349379	0.6600020383666442	0.529279497823057	0.5469086838924025	0.5380940908577297	0.5380940908577297	0.5380940908577297	0.5380940908577297	0.5380940908577297	0.5380940908577297	0.5380940908577297	0.5380940908577297	0.5380940908577297	0.5380940908577297	0.5380940908577297	0.5380940908577297	0.5380940908577297	0.5380940908577297	0.5380940908577297	0.5380940908577297	0.5380940908577297	0.5380940908577297	0.5380940908577297	0.5380940908577297	0.5380940908577297	0.5380940908577297	0.5380940908577297	0.5380940908577297	0.5380940908577297	0.5380940908577297	0.5380940908577297	0.5380940908577297	0.5380940908577297	0.5380940908577297	0.5380940908577297	0.5380940908577297	0.5380940908577297	0.5380940908577297	0.5380940908577297	0.5380940908577297	0.5380940908577297	0.5380940908577297	0.5380940908577297	0.5380940908577297	0.5380940908577297	0.5380940908577297	0.5380940908577297	0.5380940908577297
0.20266369933463244	0.24477533972903626	0.1945329420864015	0.0001917003549891443	0.07753415923319142	0.15463100827340776	0.020303957868718685	0.08332816492044691	0.1902915022340661	0.17284348582811115	0.0	0.08642174291405558	0.0	0.0	0.11890670450736061	0.0	0.06706767502484996	0.29365624181872246	0.008887583680864152	0.0	0.05183902948251068	0.003285278348597809	0.05183902948251068	0.306669247846453	0.11211687266473633	0.13826077239656626	0.08623004255906642	0.0	0.08661344326904473	0.008887583680864152	0.0	0.16340884597302735	0.10577581080326119	0.1210044563456005	0.18965103189792773	0.0345827134315449	0.11211687266473633	0.11211687266473633	0.11211687266473633	0.11211687266473633	0.11211687266473633	0.11211687266473633	0.11211687266473633	0.11211687266473633	0.11211687266473633	0.11211687266473633	0.11211687266473633	0.11211687266473633	0.11211687266473633	0.11211687266473633
0.533617968526776	0.5316103744227142	0.5359261377357802	0.662514264086227	0.6849472537604163	0.6869282577129748	0.6291185339867827	0.6086249086594638	0.7527172079067633	0.6208626142099071	0.718684649219322	0.6982393913891998	0.6774816354529182	0.5830531021247484	0.6551235270346786	0.5995414249963452	0.5677142590288681	0.6424129201551703	0.6680797714037304	0.5614698207224871	0.686006502247379	0.56553549087932	0.6001282203246383	0.5944525118239706	0.7001598421491717	0.5926875894248546	0.6792426831137501	0.6359651362693023	0.6359651362693023	0.6359651362693023	0.6359651362693023	0.6359651362693023	0.6359651362693023	0.6359651362693023	0.6359651362693023	0.6359651362693023	0.6359651362693023	0.6359651362693023	0.6359651362693023	0.6359651362693023	0.6359651362693023	0.6359651362693023	0.6359651362693023	0.6359651362693023	0.6359651362693023	0.6359651362693023	0.6359651362693023	0.6359651362693023	0.6359651362693023	0.6359651362693023
0.5702121165572249	0.5798718792139069	0.47724472803252393	0.5489878423625623	0.5365876263207704	0.6144805868522323	0.613597401091945	0.5068612137746308	0.6206536176716195	0.44185519349900765	0.5267035573478732	0.6120525452412806	0.5115481658851144	0.47989102254226035	0.4158087384688813	0.3126830498696586	0.4934455295989242	0.6171385459382166	0.45025598685888857	0.37901529001669926	0.41463563843779394	0.41463563843779394	0.41463563843779394	0.41463563843779394	0.41463563843779394	0.41463563843779394	0.41463563843779394	0.41463563843779394	0.41463563843779394	0.41463563843779394	0.41463563843779394	0.41463563843779394	0.41463563843779394	0.41463563843779394	0.41463563843779394	0.41463563843779394	0.41463563843779394	0.41463563843779394	0.41463563843779394	0.41463563843779394	0.41463563843779394	0.41463563843779394	0.41463563843779394	0.41463563843779394	0.41463563843779394	0.41463563843779394	0.41463563843779394	0.41463563843779394	0.41463563843779394	0.41463563843779394
0.38315743538500274	0.5106152773799653	0.47696130537922715	0.4392029357821095	0.4549027482134074	0.5026324197082161	0.4613207813739447	0.5938494651525861	0.49052156517901696	0.4920815515003655	0.44089031068888107	0.4888440466258527	0.4855690583942617	0.4499781098396602	0.46008546886255297	0.49715859611046537	0.4392929104919478	0.5195927905558451	0.38291441772723717	0.3976544502092524	0.4422027743784057	0.47407229826059055	0.500812703757903	0.5385893192682214	0.5532855211788101	0.3800561169155509	0.41849034099157656	0.4638193134759377	0.4033071665140386	0.4585682143968976	0.49289820088930886	0.4393041007882519	0.4803442203431254	0.5500336424753837	0.46350609191661046	0.5103665140859343	0.41884482929380973	0.464605671689872	0.464605671689872	0.464605671689872	0.464605671689872	0.464605671689872	0.464605671689872	0.464605671689872	0.464605671689872	0.464605671689872	0.464605671689872	0.464605671689872	0.464605671689872	0.464605671689872
1.0677425269831935	0.9863416908326114	1.1421660233079673	0.9203623549014929	1.1165451318311646	0.9543104775492557	0.9981934460810613	1.2735299253192573	1.1541383461712762	0.9559141946594523	1.0908311348390418	0.7251791894985549	0.7946669940914978	1.2056447492066829	1.1381813025123868	1.0186190667614696	0.8525074280118928	1.1602670021866723	1.342572179116575	1.1785937188200828	0.8917902422395557	1.1985272594849745	1.0636104353189195	0.9699290850917205	0.8274936681243454	0.8588614417115382	0.8306890735499982	1.135296611732429	0.7816870367820533	0.9166439775221096	0.8692506235697264	0.9333606710671841	0.9013056473184552	0.9013056473184552	0.9013056473184552	0.9013056473184552	0.9013056473184552	0.9013056473184552	0.9013056473184552	0.9013056473184552	0.9013056473184552	0.9013056473184552	0.9013056473184552	0.9013056473184552	0.9013056473184552	0.9013056473184552	0.9013056473184552	0.9013056473184552	0.9013056473184552	0.9013056473184552
0.3348942260158192	0.54638483560383	0.3287968170593258	0.3374104047667736	0.2425076920250073	0.21980927973137526	0.3024347965094353	0.4003884278609311	0.26927125912502237	0.3553052812122102	0.13480492487846849	0.2680601564676823	0.12492497068327613	0.34518836176431933	0.23435310907324056	0.3218476239848309	0.12574219896391617	0.24001671796599044	0.23603152892284826	0.26480833091155764	0.23481193424387647	0.3888204451666941	0.2472191114924921	0.1508224506746267	0.25998228616224744	0.2844783385541956	0.2310103674915399	0.23864406099717322	0.30883424811112953	0.22685499354438626	0.29692876924618045	0.22566993478839484	0.3333287369080489	0.1854764387723609	0.25940258784020487	0.25940258784020487	0.25940258784020487	0.25940258784020487	0.25940258784020487	0.25940258784020487	0.25940258784020487	0.25940258784020487	0.25940258784020487	0.25940258784020487	0.25940258784020487	0.25940258784020487	0.25940258784020487	0.25940258784020487	0.25940258784020487	0.25940258784020487
0.4686792253787599	0.40370245341905875	0.4933480746539552	0.5349570575563308	0.4585372190396001	0.5785606187945497	0.4449303526833177	0.48287959812484055	0.43647882163624663	0.5178921228075173	0.5068550505494026	0.4241914828909085	0.3989114923610706	0.5021097451049182	0.35993450058513043	0.4607418693410741	0.5768448758343521	0.40623482191889787	0.4436342196805082	0.5449463094906898	0.44115619081097684	0.465115864588404	0.45313602769969047	0.45313602769969047	0.45313602769969047	0.45313602769969047	0.45313602769969047	0.45313602769969047	0.45313602769969047	0.45313602769969047	0.45313602769969047	0.45313602769969047	0.45313602769969047	0.45313602769969047	0.45313602769969047	0.45313602769969047	0.45313602769969047	0.45313602769969047	0.45313602769969047	0.45313602769969047	0.45313602769969047	0.45313602769969047	0.45313602769969047	0.45313602769969047	0.45313602769969047	0.45313602769969047	0.45313602769969047	0.45313602769969047	0.45313602769969047	0.45313602769969047
0.18218148121303965	0.06417020244795466	0.275519251175865	0.19971053045501613	0.0	0.18919918615494338	0.06322098191453865	0.06498128195237245	0.03915035780141853	0.06746257297583122	0.03328508831384233	0.11586603133887441	0.06107075456218568	0.3527427067986747	0.13008317276865258	0.2190183224212901	0.1651601261860839	0.1144400145788572	0.03328508831384233	0.06657017662768466	0.09858994933596951	0.056747603795680876	0.07654041556500327	0.34846247581760403	0.11190938343129356	0.1201129345621745	0.06077874074884019	0.09516692177670798	0.1630024143912582	0.06314714906842313	0.029327784206798543	0.0	0.03328508831384233	0.13306652098121596	0.03328508831384233	0.04697036929105713	0.15770596342132517	0.08780114689661987	0.17893693137063613	0.08653583186302453	0.03328508831384233	0.05991046008843343	0.05991046008843343	0.05991046008843343	0.05991046008843343	0.05991046008843343	0.05991046008843343	0.05991046008843343	0.05991046008843343	0.05991046008843343
0.6634281305041246	0.8873107713637232	0.6203535010529561	0.6332664608473558	0.9703425056012188	0.8640216495367631	0.7223478492336163	0.7927992050579796	0.719761750222886	0.9001901969162422	0.6246888256910091	0.8279055828336647	0.6921593511220756	0.8665396730771737	0.9886679203907667	0.7329411874148298	0.8551752463066835	0.8312249060844482	0.8334569194892556	0.9092538791173052	0.7332003322200227	0.891392900911974	0.8813962455606821	0.8184082894977273	0.6578369366802895	0.7381226130890084	0.7381226130890084	0.7381226130890084	0.7381226130890084	0.7381226130890084	0.7381226130890084	0.7381226130890084	0.7381226130890084	0.7381226130890084	0.7381226130890084	0.7381226130890084	0.7381226130890084	0.7381226130890084	0.7381226130890084	0.7381226130890084	0.7381226130890084	0.7381226130890084	0.7381226130890084	0.7381226130890084	0.7381226130890084	0.7381226130890084	0.7381226130890084	0.7381226130890084	0.7381226130890084	0.7381226130890084
0.22095968636936883	0.17122179190835587	0.13431405636330887	0.2560240377876084	0.19302528149643766	0.04064728425542822	0.32152923479121	0.15532199021602316	0.19545634193386913	0.08165431073373346	0.09225694259943448	0.1338835993354326	0.2986145374692143	0.2019581201598011	0.09068229770928211	0.1900730384942034	0.13341997723890614	0.07732032990770629	0.07044106327242111	0.29344112264752326	0.20242174225632759	0.1218578145500679	0.07723419625760264	0.15124254094019762	0.15350520351460076	0.33183733614410854	0.09947687443502494	0.07409447833269865	0.23281071802382738	0.07913711660912873	0.15597391731647806	0.15597391731647806	0.15597391731647806	0.15597391731647806	0.15597391731647806	0.15597391731647806	0.15597391731647806	0.15597391731647806	0.15597391731647806	0.15597391731647806	0.15597391731647806	0.15597391731647806	0.15597391731647806	0.15597391731647806	0.15597391731647806	0.15597391731647806	0.15597391731647806	0.15597391731647806	0.15597391731647806	0.15597391731647806
0.4765243816970441	0.574829952123636	0.48871299346931973	0.46424270532816664	0.48753469414370165	0.5714268345739145	0.4141565266627765	0.5407806955076216	0.5677566027356599	0.41853233671405765	0.45352687046314816	0.4738755217734632	0.5000556989131177	0.5709329007758506	0.46033944480709943	0.5259935376858386	0.5137953590460056	0.413272740281174	0.46353404966358974	0.46353404966358974	0.46353404966358974	0.46353404966358974	0.46353404966358974	0.46353404966358974	0.46353404966358974	0.46353404966358974	0.46353404966358974	0.46353404966358974	0.46353404966358974	0.46353404966358974	0.46353404966358974	0.46353404966358974	0.46353404966358974	0.46353404966358974	0.46353404966358974	0.46353404966358974	0.46353404966358974	0.46353404966358974	0.46353404966358974	0.46353404966358974	0.46353404966358974	0.46353404966358974	0.46353404966358974	0.46353404966358974	0.46353404966358974	0.46353404966358974	0.46353404966358974	0.46353404966358974	0.46353404966358974	0.46353404966358974
0.5505768761955291	0.6035753715680329	0.49348658167662146	0.38588488344594407	0.5072632809980502	0.6737468687086762	0.6505023773081136	0.625978222187767	0.565930224415275	0.622807967463103	0.6602099769557007	0.7412575291299076	0.6415676379607758	0.5325785852018043	0.5486822336312052	0.7338549628595382	0.7255155047910161	0.6063380482140708	0.6666984200681293	0.7130438991205819	0.5607743569950051	0.6586541655298607	0.5484490806639313	0.6386516665714715	0.7173212092348186	0.9426639713676336	0.6825430411901707	0.4329648039173543	0.8432604880343513	0.6381126459758528	0.6381126459758528	0.6381126459758528	0.6381126459758528	0.6381126459758528	0.6381126459758528	0.6381126459758528	0.6381126459758528	0.6381126459758528	0.6381126459758528	0.6381126459758528	0.6381126459758528	0.6381126459758528	0.6381126459758528	0.6381126459758528	0.6381126459758528	0.6381126459758528	0.6381126459758528	0.6381126459758528	0.6381126459758528	0.6381126459758528
0.43387618478662865	0.29757845049483905	0.3300662509491582	0.4176910218037645	0.41155720616814273	0.39887385530738523	0.3565500478823609	0.39325304136328104	0.38412334466532605	0.3958712687609443	0.36230873487504756	0.4766978175101737	0.4618980061029838	0.39831119954484906	0.32958511312301353	0.5112414586594396	0.2653812213784771	0.4364047292844467	0.33670628365241184	0.4469775751062079	0.4125693201344083	0.37504565603798334	0.3938074880861958	0.3938074880861958	0.3938074880861958	0.3938074880861958	0.3938074880861958	0.3938074880861958	0.3938074880861958	0.3938074880861958	0.3938074880861958	0.3938074880861958	0.3938074880861958	0.3938074880861958	0.3938074880861958	0.3938074880861958	0.3938074880861958	0.3938074880861958	0.3938074880861958	0.3938074880861958	0.3938074880861958	0.3938074880861958	0.3938074880861958	0.3938074880861958	0.3938074880861958	0.3938074880861958	0.3938074880861958	0.3938074880861958	0.3938074880861958	0.3938074880861958
0.6782084670098457	0.5844135151535653	0.7348043033737253	0.540195570290275	0.7668365697220096	0.6751953292048637	0.6276730630070503	0.8211761070913995	0.4697632901137093	0.6996449643153941	0.7550176461547063	0.6032080085765379	0.46215899846169245	0.7718156380263063	0.7021034288085716	0.6031199483415619	0.6981519308114912	0.692617095235249	0.5064167327006992	0.48518317464101823	0.6655423144509935	0.5748441720799278	0.5975426707333398	0.47563132973760436	0.5495064637824706	0.5995756062964233	0.5745410350394469	0.5745410350394469	0.5745410350394469	0.5745410350394469	0.5745410350394469	0.5745410350394469	0.5745410350394469	0.5745410350394469	0.5745410350394469	0.5745410350394469	0.5745410350394469	0.5745410350394469	0.5745410350394469	0.5745410350394469	0.5745410350394469	0.5745410350394469	0.5745410350394469	0.5745410350394469	0.5745410350394469	0.5745410350394469	0.5745410350394469	0.5745410350394469	0.5745410350394469	0.5745410350394469
0.35366921565325654	0.28744208043890185	0.512946148185232	0.41908076186325816	0.26470638479751063	0.4941283347181451	0.4570161670872552	0.24747380222192392	0.33139875365196403	0.2951838542841579	0.36707521350812167	0.21124951909217882	0.22371235957348404	0.2922533538627513	0.3922682606981313	0.31043495176920466	0.33574097511518625	0.363857681933784	0.32393135549533325	0.31158288247667437	0.32004417964004966	0.2514821610005051	0.2278696389870623	0.3287569029452273	0.2783132709661448	0.2783132709661448	0.2783132709661448	0.2783132709661448	0.2783132709661448	0.2783132709661448	0.2783132709661448	0.2783132709661448	0.2783132709661448	0.2783132709661448	0.2783132709661448	0.2783132709661448	0.2783132709661448	0.2783132709661448	0.2783132709661448	0.2783132709661448	0.2783132709661448	0.2783132709661448	0.2783132709661448	0.2783132709661448	0.2783132709661448	0.2783132709661448	0.2783132709661448	0.2783132709661448	0.2783132709661448	0.2783132709661448
0.6308144059696622	0.6533271366383698	0.6554689709681231	0.5883715527186077	0.7689837900768485	0.6635408050053461	0.8088021969815369	0.8065328546787767	0.7386625595311576	0.7098874059258512	0.713699316306659	0.719440590922931	0.7526350882484779	0.8340040659175839	0.6949079797802804	0.8426574038549083	0.8582726597590365	0.6635409561398293	0.5781483158141559	0.8219919422611633	0.9749412999485348	0.6398419606849706	0.6599067982951142	0.6495596237941547	0.6547332110446346	0.6547332110446346	0.6547332110446346	0.6547332110446346	0.6547332110446346	0.6547332110446346	0.6547332110446346	0.6547332110446346	0.6547332110446346	0.6547332110446346	0.6547332110446346	0.6547332110446346	0.6547332110446346	0.6547332110446346	0.6547332110446346	0.6547332110446346	0.6547332110446346	0.6547332110446346	0.6547332110446346	0.6547332110446346	0.6547332110446346	0.6547332110446346	0.6547332110446346	0.6547332110446346	0.6547332110446346	0.6547332110446346
0.30969284038840234	0.2880844261850571	0.22611651692749013	0.27515033659503296	0.28700687750890846	0.320151149143575	0.24990251820204798	0.3527471025745555	0.27377727779389477	0.3948792604909764	0.26181163338006247	0.27942401841762077	0.3022021146678627	0.3139498121451881	0.2770500828957308	0.342202751072478	0.20005873313856837	0.27468175480534057	0.3703206463082472	0.47763380409124356	0.36530189073561975	0.2654830451644084	0.40381646533818993	0.33464975525129914	0.33464975525129914	0.33464975525129914	0.33464975525129914	0.33464975525129914	0.33464975525129914	0.33464975525129914	0.33464975525129914	0.33464975525129914	0.33464975525129914	0.33464975525129914	0.33464975525129914	0.33464975525129914	0.33464975525129914	0.33464975525129914	0.33464975525129914	0.33464975525129914	0.33464975525129914	0.33464975525129914	0.33464975525129914	0.33464975525129914	0.33464975525129914	0.33464975525129914	0.33464975525129914	0.33464975525129914	0.33464975525129914	0.33464975525129914
0.586581417722157	0.5450669236629865	0.6132282288164903	0.5420569739332768	0.5908864486893467	0.47640904419761754	0.5188739840788579	0.5109720549890238	0.4690951810418346	0.5239251550406695	0.5545395759288048	0.6685423370546616	0.49657579198556523	0.5823920307887673	0.441487809269685	0.6602381349807719	0.4853581244698015	0.5569713612049875	0.5828289437326638	0.3930078959315606	0.4878024036597596	0.6080162248526197	0.5636957238716804	0.46302642973750613	0.5133610768045932	0.5133610768045932	0.5133610768045932	0.5133610768045932	0.5133610768045932	0.5133610768045932	0.5133610768045932	0.5133610768045932	0.5133610768045932	0.5133610768045932	0.5133610768045932	0.5133610768045932	0.5133610768045932	0.5133610768045932	0.5133610768045932	0.5133610768045932	0.5133610768045932	0.5133610768045932	0.5133610768045932	0.5133610768045932	0.5133610768045932	0.5133610768045932	0.5133610768045932	0.5133610768045932	0.5133610768045932	0.5133610768045932
0.8028771589989628	0.6753438945017337	0.6997107888294917	0.9763200357415087	0.7986480092114526	0.680450751717298	0.9088934949082419	0.7274819084099451	0.7167492265544319	0.7662595723248757	0.8773848432936473	0.7261207007559888	0.8398937101083488	0.8011481652642876	0.9150498345569903	0.6947713846539664	0.8216264012663309	0.6928642549146177	0.8667444073867759	0.8842241889597421	0.7755938718233696	0.9072999956802922	0.7357321719584371	0.8846298620385942	0.7628878739268138	0.7941833899084616	0.9125013024378136	0.9954753307319726	0.8343334703468549	0.7916464135833342	0.8129899419650946	0.8129899419650946	0.8129899419650946	0.8129899419650946	0.8129899419650946	0.8129899419650946	0.8129899419650946	0.8129899419650946	0.8129899419650946	0.8129899419650946	0.8129899419650946	0.8129899419650946	0.8129899419650946	0.8129899419650946	0.8129899419650946	0.8129899419650946	0.8129899419650946	0.8129899419650946	0.8129899419650946	0.8129899419650946
0.7405282438541211	0.6709094777156087	0.6967784793260692	0.6895158739725646	0.7417797405622404	0.7094154175062941	0.6939023703082586	0.8220405153993136	0.9039725780164848	0.8306860020449104	0.845405444689166	0.7857805196376069	0.8793003593379997	0.8306896340734169	0.8900172893237538	0.7777391917076412	0.9576469369234502	0.8625245712201587	0.9820928619088594	0.9194433233010779	0.8667264993958113	0.9462432963797252	0.7855100755422894	0.8382010273836102	0.7926603764984753	0.7805385608790464	0.8470218273780715	0.9327474370137174	0.7566099690271787	0.8450243000863124	0.9213933313414956	0.883208815713904	0.883208815713904	0.883208815713904	0.883208815713904	0.883208815713904	0.883208815713904	0.883208815713904	0.883208815713904	0.883208815713904	0.883208815713904	0.883208815713904	0.883208815713904	0.883208815713904	0.883208815713904	0.883208815713904	0.883208815713904	0.883208815713904	0.883208815713904	0.883208815713904
0.47602552037323237	0.46610555476630244	0.4590122090300819	0.5604329278391886	0.4959285073330332	0.45848738085507745	0.6247145620965765	0.6408651506977596	0.5286846247113812	0.5848804288443732	0.5774093039131333	0.6703199227319063	0.5938078420825855	0.5829241140626903	0.688772104002074	0.48764670364552326	0.7831784887920923	0.7469676082303568	0.7968800489071461	0.6548451551741792	0.8286972608551402	0.7715028054425491	0.6067838241046598	0.656927557960802	0.649665265668581	0.712237760241224	0.6188152291104436	0.5625947966770418	0.7211391057009569	0.723401208015746	0.7222701568583515	0.7222701568583515	0.7222701568583515	0.7222701568583515	0.7222701568583515	0.7222701568583515	0.7222701568583515	0.7222701568583515	0.7222701568583515	0.7222701568583515	0.7222701568583515	0.7222701568583515	0.7222701568583515	0.7222701568583515	0.7222701568583515	0.7222701568583515	0.7222701568583515	0.7222701568583515	0.7222701568583515	0.7222701568583515
0.2565040184918716	0.24878533676688422	0.2618644623262152	0.25686519124219737	0.20090999513333582	0.18033973700507477	0.1794533240566472	0.20137517432547333	0.184069547437139	0.14444381421940203	0.20942196233092736	0.18615964757366102	0.2936381896744225	0.32806675065289076	0.19526438540788177	0.1861274239162761	0.3047991782667511	0.2252522056932698	0.24386431864882233	0.2962414386871593	0.2700528786679908	0.2700528786679908	0.2700528786679908	0.2700528786679908	0.2700528786679908	0.2700528786679908	0.2700528786679908	0.2700528786679908	0.2700528786679908	0.2700528786679908	0.2700528786679908	0.2700528786679908	0.2700528786679908	0.2700528786679908	0.2700528786679908	0.2700528786679908	0.2700528786679908	0.2700528786679908	0.2700528786679908	0.2700528786679908	0.2700528786679908	0.2700528786679908	0.2700528786679908	0.2700528786679908	0.2700528786679908	0.2700528786679908	0.2700528786679908	0.2700528786679908	0.2700528786679908	0.2700528786679908
0.2079156711836809	0.1870360972217621	0.17295335336490808	0.15158998273442845	0.20319671622469787	0.1402866741459867	0.18241827317147646	0.23672079026461157	0.12138825186093304	0.12698163294789544	0.14646849398212455	0.17592253315409165	0.18077064032123927	0.13606845939414736	0.08351564711692067	0.1260519091780429	0.2127459249229516	0.26275947689941126	0.24389069393703594	0.16556362834147628	0.14052195497299041	0.1748313980101367	0.13219336118361255	0.1678930075952503	0.3226694672521113	0.1423172753613193	0.21626355020853996	0.17929041278492963	0.17929041278492963	0.17929041278492963	0.17929041278492963	0.17929041278492963	0.17929041278492963	0.17929041278492963	0.17929041278492963	0.17929041278492963	0.17929041278492963	0.17929041278492963	0.17929041278492963	0.17929041278492963	0.17929041278492963	0.17929041278492963	0.17929041278492963	0.17929041278492963	0.17929041278492963	0.17929041278492963	0.17929041278492963	0.17929041278492963	0.17929041278492963	0.17929041278492963
0.4161658198361409	0.43654732487500786	0.4582636372451503	0.29801291342714226	0.3697629461911025	0.2819419198663538	0.3022184501342067	0.43558461459218206	0.4775177995365584	0.3408584077188067	0.37170055058654694	0.46406637827095293	0.4354556208991576	0.4066712355055408	0.357667692655654	0.3813277906984849	0.33573912318625154	0.3295057404132207	0.3974714075992427	0.4834813602054036	0.4114345623656253	0.3278827079217078	0.4063797998102622	0.3097546624572207	0.3352998703441443	0.32308243569210043	0.43258806142501766	0.3233299535448976	0.4888853927831158	0.43538428913959826	0.3722299385565244	0.4429624481453829	0.40759619335095365	0.40759619335095365	0.40759619335095365	0.40759619335095365	0.40759619335095365	0.40759619335095365	0.40759619335095365	0.40759619335095365	0.40759619335095365	0.40759619335095365	0.40759619335095365	0.40759619335095365	0.40759619335095365	0.40759619335095365	0.40759619335095365	0.40759619335095365	0.40759619335095365	0.40759619335095365
0.0	0.0	0.06803920814217522	0.0	0.0	0.0	0.03508367386253145	0.0009636499551283003	0.1250088295364704	0.21731913507003728	0.0	0.1761164454496999	0.10002283283209033	0.24005360973572104	0.14813183356341594	0.19409272164956848	0.19409272164956848	0.19409272164956848	0.19409272164956848	0.19409272164956848	0.19409272164956848	0.19409272164956848	0.19409272164956848	0.19409272164956848	0.19409272164956848	0.19409272164956848	0.19409272164956848	0.19409272164956848	0.19409272164956848	0.19409272164956848	0.19409272164956848	0.19409272164956848	0.19409272164956848	0.19409272164956848	0.19409272164956848	0.19409272164956848	0.19409272164956848	0.19409272164956848	0.19409272164956848	0.19409272164956848	0.19409272164956848	0.19409272164956848	0.19409272164956848	0.19409272164956848	0.19409272164956848	0.19409272164956848	0.19409272164956848	0.19409272164956848	0.19409272164956848	0.19409272164956848
0.8537783926252877	0.9307350241933448	0.80844751774154	0.9030521082252689	0.768349979207053	0.5749237517156969	0.765313115249052	0.8222034016725426	0.6999378477146245	0.6509791742611089	0.801129668923245	0.7675972451193224	0.7175134522042004	0.8895940597367747	0.9638508117412156	0.8114160686970152	0.8658099813636835	0.8226447239236161	0.9044170704803579	0.8694951873770852	0.7401012593225891	0.8072976161159514	0.7670064799233887	0.7546029178906275	0.7608046989070082	0.7608046989070082	0.7608046989070082	0.7608046989070082	0.7608046989070082	0.7608046989070082	0.7608046989070082	0.7608046989070082	0.7608046989070082	0.7608046989070082	0.7608046989070082	0.7608046989070082	0.7608046989070082	0.7608046989070082	0.7608046989070082	0.7608046989070082	0.7608046989070082	0.7608046989070082	0.7608046989070082	0.7608046989070082	0.7608046989070082	0.7608046989070082	0.7608046989070082	0.7608046989070082	0.7608046989070082	0.7608046989070082
0.023334682480849054	0.034253894536644874	0.09877922200555232	0.014267455649666121	0.028425883322142836	0.042490228307987786	0.043000022363680834	0.13176520666203773	0.021584969549350252	0.006607115323996977	0.007828610409311786	0.034957103593977926	0.04548017094086717	0.03514921614168332	0.017709435196463817	0.0934916926984615	0.018181760854322014	0.06901888558291742	0.0871525847741006	0.031167099018404306	0.045278767932197	0.024834492417743867	0.03703514941587579	0.06683032678577977	0.051932738100827776	0.051932738100827776	0.051932738100827776	0.051932738100827776	0.051932738100827776	0.051932738100827776	0.051932738100827776	0.051932738100827776	0.051932738100827776	0.051932738100827776	0.051932738100827776	0.051932738100827776	0.051932738100827776	0.051932738100827776	0.051932738100827776	0.051932738100827776	0.051932738100827776	0.051932738100827776	0.051932738100827776	0.051932738100827776	0.051932738100827776	0.051932738100827776	0.051932738100827776	0.051932738100827776	0.051932738100827776	0.051932738100827776
0.6236322414028138	0.8681934935246335	0.4899972840430751	0.7270914078449426	0.7065589373366029	0.6649382532103852	0.6799137642091719	0.5000298701263264	0.5790482721607223	0.7709609435577425	0.5513239598833564	0.4999368047151077	0.7201752905972998	0.565950586758239	0.5267816049384233	0.5869474160472669	0.754791005135493	0.6105375855961805	0.868611022308303	1.030252937001891	0.7053266694817562	0.7259997874708716	0.6356326168895551	0.7661182907681854	0.5548540252461972	0.5322018690273934	0.6729624536795874	0.5774851413285464	0.6658138344327288	0.7356791296976144	0.7007464820651715	0.7007464820651715	0.7007464820651715	0.7007464820651715	0.7007464820651715	0.7007464820651715	0.7007464820651715	0.7007464820651715	0.7007464820651715	0.7007464820651715	0.7007464820651715	0.7007464820651715	0.7007464820651715	0.7007464820651715	0.7007464820651715	0.7007464820651715	0.7007464820651715	0.7007464820651715	0.7007464820651715	0.7007464820651715
0.5906156652025537	0.668107240313767	0.5616292494226174	0.6168766802247253	0.4850784072779118	0.5752848805787972	0.6032985301911514	0.5715124611361523	0.5184894410537245	0.6258111458945025	0.6287959221259174	0.6591885218349245	0.5889527740913278	0.6240706479631262	0.6240706479631262	0.6240706479631262	0.6240706479631262	0.6240706479631262	0.6240706479631262	0.6240706479631262	0.6240706479631262	0.6240706479631262	0.6240706479631262	0.6240706479631262	0.6240706479631262	0.6240706479631262	0.6240706479631262	0.6240706479631262	0.6240706479631262	0.6240706479631262	0.6240706479631262	0.6240706479631262	0.6240706479631262	0.6240706479631262	0.6240706479631262	0.6240706479631262	0.6240706479631262	0.6240706479631262	0.6240706479631262	0.6240706479631262	0.6240706479631262	0.6240706479631262	0.6240706479631262	0.6240706479631262	0.6240706479631262	0.6240706479631262	0.6240706479631262	0.6240706479631262	0.6240706479631262	0.6240706479631262
1.1549229898725057	1.192099435627613	1.1723134322300446	1.0420051941475859	1.1791901558252234	0.8821313040108429	1.1925197179830211	1.1929210463319588	1.2433086126695034	1.2946097718125011	1.0440717738844136	0.9409295716738958	1.1165304863155376	1.203539094312234	1.2021160132777173	0.9378849592939537	1.2578777791883624	0.9807782059533583	1.1823122190856945	1.0253523506230833	1.107399555831315	1.0683806212637572	1.0610315750879336	1.0791277201084104	1.1354796971820729	1.1073037086452415	1.1073037086452415	1.1073037086452415	1.1073037086452415	1.1073037086452415	1.1073037086452415	1.1073037086452415	1.1073037086452415	1.1073037086452415	1.1073037086452415	1.1073037086452415	1.1073037086452415	1.1073037086452415	1.1073037086452415	1.1073037086452415	1.1073037086452415	1.1073037086452415	1.1073037086452415	1.1073037086452415	1.1073037086452415	1.1073037086452415	1.1073037086452415	1.1073037086452415	1.1073037086452415	1.1073037086452415
0.7515049551388074	0.7189946979568306	0.6099738410150496	0.7181496779500285	0.7599764936460964	0.7416737056442495	0.7567096715473578	0.8055623703891927	0.6546036419454385	0.7783578914101863	0.8272328565215967	0.662312214891584	1.0597841772738528	0.751171649259364	0.880298542796177	0.9252324015981686	0.8565697506967389	0.8103230277143642	0.9208761516686442	0.9684925890581055	0.8754553259604849	0.8026980182530274	0.8818176942841914	0.7858368420573866	0.9116209647705336	1.0620618148389869	0.9868413898047602	0.9868413898047602	0.9868413898047602	0.9868413898047602	0.9868413898047602	0.9868413898047602	0.9868413898047602	0.9868413898047602	0.9868413898047602	0.9868413898047602	0.9868413898047602	0.9868413898047602	0.9868413898047602	0.9868413898047602	0.9868413898047602	0.9868413898047602	0.9868413898047602	0.9868413898047602	0.9868413898047602	0.9868413898047602	0.9868413898047602	0.9868413898047602	0.9868413898047602	0.9868413898047602
0.0013832903952789245	0.0	0.08723555129189993	0.12073966188611185	0.04210311746882681	0.0	0.0	0.04366620574502048	0.0	0.039272447673976134	0.0	0.1211227514075894	0.08567246301570625	0.04200625727068578	0.17408801477144947	0.0	0.0	0.03917558747583509	0.05468066134348571	0.06279971849848201	0.06536822894172875	0.0	0.04366620574502048	0.0	0.0	0.13051866593137376	0.06525933296568688	0.06525933296568688	0.06525933296568688	0.06525933296568688	0.06525933296568688	0.06525933296568688	0.06525933296568688	0.06525933296568688	0.06525933296568688	0.06525933296568688	0.06525933296568688	0.06525933296568688	0.06525933296568688	0.06525933296568688	0.06525933296568688	0.06525933296568688	0.06525933296568688	0.06525933296568688	0.06525933296568688	0.06525933296568688	0.06525933296568688	0.06525933296568688	0.06525933296568688	0.06525933296568688
0.5993777270391017	0.6163981859539809	0.5553163027857557	0.6523999875664603	0.6604884381040188	0.591858810920986	0.704481846391776	0.6918159641745225	0.575242471076697	0.6245399170513393	0.6380116654350896	0.6805480853891944	0.6345679210836679	0.7165126143722275	0.6561119869390779	0.6850529804815079	0.6464944301210679	0.5539446103657759	0.7422960265324382	0.5651638307888035	0.6620537437821282	0.6488819511200187	0.6192981764875467	0.6698826861062495	0.6796570566782422	0.6009931744711694	0.6403251155747058	0.6403251155747058	0.6403251155747058	0.6403251155747058	0.6403251155747058	0.6403251155747058	0.6403251155747058	0.6403251155747058	0.6403251155747058	0.6403251155747058	0.6403251155747058	0.6403251155747058	0.6403251155747058	0.6403251155747058	0.6403251155747058	0.6403251155747058	0.6403251155747058	0.6403251155747058	0.6403251155747058	0.6403251155747058	0.6403251155747058	0.6403251155747058	0.6403251155747058	0.6403251155747058
0.6479392681710969	0.7387438516175115	0.6830923776751108	0.7893376862581478	0.746155813001585	0.9453671554046983	0.8522169059593928	0.7487571084421354	0.8659281570992746	0.6795599089876854	0.827661398570524	0.834955977471998	0.9618856230758405	0.7202080862779213	0.8348895115169774	0.6249339870633563	0.7165020865667511	0.9596180411068953	0.6672513146741728	0.7411273927741496	0.6785952582844693	0.6073816105242102	0.8667745202682773	0.7194094282389458	0.8619807033599327	0.7906950657994393	0.7906950657994393	0.7906950657994393	0.7906950657994393	0.7906950657994393	0.7906950657994393	0.7906950657994393	0.7906950657994393	0.7906950657994393	0.7906950657994393	0.7906950657994393	0.7906950657994393	0.7906950657994393	0.7906950657994393	0.7906950657994393	0.7906950657994393	0.7906950657994393	0.7906950657994393	0.7906950657994393	0.7906950657994393	0.7906950657994393	0.7906950657994393	0.7906950657994393	0.7906950657994393	0.7906950657994393
0.7323700666121422	0.6094695804924994	0.8138734486032683	0.7069548944385242	0.7653037918226167	0.8053533412189594	0.6877444566446139	0.4746572604422623	0.7285464575869381	0.6387033761628259	0.6748485321809538	0.6983377805600914	0.49280793477204915	0.5353098744995798	0.43977068490165905	0.6665380582652459	0.5785827598763604	0.5998298721915417	0.5581394716190559	0.5819256331782174	0.6526415634526477	0.5840315529332558	0.6050153510554751	0.6512770129453958	0.6883832152090175	0.6698301140772066	0.6698301140772066	0.6698301140772066	0.6698301140772066	0.6698301140772066	0.6698301140772066	0.6698301140772066	0.6698301140772066	0.6698301140772066	0.6698301140772066	0.6698301140772066	0.6698301140772066	0.6698301140772066	0.6698301140772066	0.6698301140772066	0.6698301140772066	0.6698301140772066	0.6698301140772066	0.6698301140772066	0.6698301140772066	0.6698301140772066	0.6698301140772066	0.6698301140772066	0.6698301140772066	0.6698301140772066
0.9034675073126843	0.8165112032008172	0.9508856235405827	1.0437676180577213	0.9920531137426919	0.9706405450394212	0.9246109628795436	0.8548271413438673	0.8739397171848972	0.8678232741518637	1.0100443968845565	1.0684488378098675	1.0100215272020123	0.8834618877371376	0.9265864362437313	1.0550500530280071	0.8488963493479349	0.9597321121457628	0.9294444923812909	0.788876716685947	1.0144646874081158	0.8874419750682325	0.8581629534185043	0.9386118973562718	0.8851665047177414	0.9118892010370065	0.9118892010370065	0.9118892010370065	0.9118892010370065	0.9118892010370065	0.9118892010370065	0.9118892010370065	0.9118892010370065	0.9118892010370065	0.9118892010370065	0.9118892010370065	0.9118892010370065	0.9118892010370065	0.9118892010370065	0.9118892010370065	0.9118892010370065	0.9118892010370065	0.9118892010370065	0.9118892010370065	0.9118892010370065	0.9118892010370065	0.9118892010370065	0.9118892010370065	0.9118892010370065	0.9118892010370065
1.0078669990462479	0.6883313420221563	1.0003984354127098	0.881759742325529	0.6903903193098674	1.032328892652558	0.7891073190459329	0.8777668025229907	1.0213774092255656	1.139295918120092	0.7244736380669198	0.8389356023755301	0.890687785527496	0.9675737035706014	0.7687634560605091	0.7950016124711181	0.6996459634553807	0.5194737814980543	0.6443756357832817	0.7849486788802724	0.7146621573317771	0.7146621573317771	0.7146621573317771	0.7146621573317771	0.7146621573317771	0.7146621573317771	0.7146621573317771	0.7146621573317771	0.7146621573317771	0.7146621573317771	0.7146621573317771	0.7146621573317771	0.7146621573317771	0.7146621573317771	0.7146621573317771	0.7146621573317771	0.7146621573317771	0.7146621573317771	0.7146621573317771	0.7146621573317771	0.7146621573317771	0.7146621573317771	0.7146621573317771	0.7146621573317771	0.7146621573317771	0.7146621573317771	0.7146621573317771	0.7146621573317771	0.7146621573317771	0.7146621573317771
0.8066696533867909	0.8258250701213544	0.8711792113647462	0.8911086374825047	0.8017057161078881	0.8215651553674308	0.9711909058184074	0.8371900739802071	0.940519249859257	0.9620139553002945	0.9189376566416337	0.8996203039754932	1.0050368866072272	0.8805161044815274	0.9415506284373343	0.8588142680815879	0.9883199662831436	0.904758060285049	0.9795756107803053	0.8935094792096832	0.9365425449949942	0.9365425449949942	0.9365425449949942	0.9365425449949942	0.9365425449949942	0.9365425449949942	0.9365425449949942	0.9365425449949942	0.9365425449949942	0.9365425449949942	0.9365425449949942	0.9365425449949942	0.9365425449949942	0.9365425449949942	0.9365425449949942	0.9365425449949942	0.9365425449949942	0.9365425449949942	0.9365425449949942	0.9365425449949942	0.9365425449949942	0.9365425449949942	0.9365425449949942	0.9365425449949942	0.9365425449949942	0.9365425449949942	0.9365425449949942	0.9365425449949942	0.9365425449949942	0.9365425449949942
0.024734825301914773	0.0011596761894669156	0.12400870079646428	0.14753148631665547	0.16500586254333016	0.05903475880579433	0.18508221512478207	0.09596329567975852	0.09492336809207846	0.2725876351315875	0.1308727857774983	0.01903923959286839	0.09812142048000748	0.17806945383763986	0.001562648171920953	0.14032340205682836	0.1387832793562651	0.06981486077985748	0.20125472103084513	0.13438134500802199	0.08360799708610626	0.057317743738775774	0.12899181721152875	0.08954092251607344	0.08495429663656875	0.17558091148209673	0.2006297118474142	0.18810531166475547	0.18810531166475547	0.18810531166475547	0.18810531166475547	0.18810531166475547	0.18810531166475547	0.18810531166475547	0.18810531166475547	0.18810531166475547	0.18810531166475547	0.18810531166475547	0.18810531166475547	0.18810531166475547	0.18810531166475547	0.18810531166475547	0.18810531166475547	0.18810531166475547	0.18810531166475547	0.18810531166475547	0.18810531166475547	0.18810531166475547	0.18810531166475547	0.18810531166475547
0.5128728578110257	0.35290853052888016	0.31702670273629024	0.543322422741744	0.36646877927681126	0.5425291356084002	0.38561807041345214	0.5688592532700152	0.47067622473050347	0.4223498394906647	0.400390756503306	0.5008155716107067	0.43817647747412186	0.3072363774808596	0.4076009687374664	0.36488921254263545	0.5091705882683517	0.5296138492533876	0.5113529862512165	0.538825138572548	0.6591429744815358	0.5835942307542349	0.41510282307611895	0.4734149009373763	0.44425886200674763	0.44425886200674763	0.44425886200674763	0.44425886200674763	0.44425886200674763	0.44425886200674763	0.44425886200674763	0.44425886200674763	0.44425886200674763	0.44425886200674763	0.44425886200674763	0.44425886200674763	0.44425886200674763	0.44425886200674763	0.44425886200674763	0.44425886200674763	0.44425886200674763	0.44425886200674763	0.44425886200674763	0.44425886200674763	0.44425886200674763	0.44425886200674763	0.44425886200674763	0.44425886200674763	0.44425886200674763	0.44425886200674763
0.6539053303375528	0.5871454882506892	0.7558028244377968	0.6067226993490922	0.6293195338905702	0.6936884589498165	0.4749666349965269	0.6502547641919827	0.8072827308335164	0.7788947448765099	0.7246449897479261	0.7210636075118236	0.7533652894583434	0.76039666994215	0.8370475350096028	0.6731757379722788	0.538223633679648	0.8093221560282543	0.7160050088681199	0.5272283679744307	0.6636776482736922	0.7543860528468802	0.6021086445697804	0.6985294507756773	0.4021169259601065	0.6596174840922621	0.5308672050261842	0.5308672050261842	0.5308672050261842	0.5308672050261842	0.5308672050261842	0.5308672050261842	0.5308672050261842	0.5308672050261842	0.5308672050261842	0.5308672050261842	0.5308672050261842	0.5308672050261842	0.5308672050261842	0.5308672050261842	0.5308672050261842	0.5308672050261842	0.5308672050261842	0.5308672050261842	0.5308672050261842	0.5308672050261842	0.5308672050261842	0.5308672050261842	0.5308672050261842	0.5308672050261842
0.1339684301954788	0.09787482621139075	0.08061210167533776	0.16147480145665905	0.2292828699425281	0.08787096145170481	0.17502006562572905	0.1196014064556424	0.3197188761317359	0.037817690693574296	0.14623455948106157	0.1509948767793793	0.34504337336090785	0.08114950054691615	0.22618836028506864	0.25249416995818363	0.055948977115919896	0.15732305884520792	0.08787096145170481	0.091846639673085	0.15301880094036466	0.1592968078091254	0.22839415970950236	0.1938454837593139	0.1938454837593139	0.1938454837593139	0.1938454837593139	0.1938454837593139	0.1938454837593139	0.1938454837593139	0.1938454837593139	0.1938454837593139	0.1938454837593139	0.1938454837593139	0.1938454837593139	0.1938454837593139	0.1938454837593139	0.1938454837593139	0.1938454837593139	0.1938454837593139	0.1938454837593139	0.1938454837593139	0.1938454837593139	0.1938454837593139	0.1938454837593139	0.1938454837593139	0.1938454837593139	0.1938454837593139	0.1938454837593139	0.1938454837593139
0.6515639209643913	0.46736100592251667	0.4840233367092259	0.487650159728681	0.36108317947418	0.45265520617370547	0.5664425905609316	0.43804022468029236	0.5246754429073494	0.4586966785567432	0.45550803876530993	0.46379968410422046	0.4177092134107361	0.4825184783991781	0.34105534419042804	0.35495844957790673	0.32003098350171294	0.4724551632843998	0.33930856925409475	0.3643750506752372	0.40324275526801856	0.3838089029716279	0.3838089029716279	0.3838089029716279	0.3838089029716279	0.3838089029716279	0.3838089029716279	0.3838089029716279	0.3838089029716279	0.3838089029716279	0.3838089029716279	0.3838089029716279	0.3838089029716279	0.3838089029716279	0.3838089029716279	0.3838089029716279	0.3838089029716279	0.3838089029716279	0.3838089029716279	0.3838089029716279	0.3838089029716279	0.3838089029716279	0.3838089029716279	0.3838089029716279	0.3838089029716279	0.3838089029716279	0.3838089029716279	0.3838089029716279	0.3838089029716279	0.3838089029716279
0.31524890058608435	0.3198719681632403	0.3104874651863283	0.35962417244173495	0.29605173548946223	0.37333017004302194	0.329391766101701	0.29568609260886997	0.3540136270371944	0.36583839297077075	0.4045781182364828	0.33140580607344716	0.3293252183992409	0.474948325026043	0.3311506455672724	0.3974248543621291	0.4185693719279554	0.43144851102254106	0.397426725635033	0.36265774693910696	0.33765406008469756	0.5230119848232604	0.4859292345347428	0.49856645460961746	0.4574331519582551	0.5709121065330772	0.5021682808816543	0.518635879117309	0.6199305448280409	0.6249416762301743	0.5581264704474802	0.5043766128443735	0.592027353617712	0.5482019832310427	0.5482019832310427	0.5482019832310427	0.5482019832310427	0.5482019832310427	0.5482019832310427	0.5482019832310427	0.5482019832310427	0.5482019832310427	0.5482019832310427	0.5482019832310427	0.5482019832310427	0.5482019832310427	0.5482019832310427	0.5482019832310427	0.5482019832310427	0.5482019832310427
0.5131646047766075	0.4030360280729962	0.5129967937234943	0.5474833924887463	0.36555137605300064	0.4728833736277627	0.48615290918993276	0.45307124637712104	0.47146297320725217	0.504968997687711	0.5376127165533533	0.5201331994084385	0.5205980765823837	0.5478505006371895	0.5825366062255605	0.46347263017144297	0.470005478587485	0.46596997711949373	0.6157660852643159	0.46669582539417304	0.6348573177760939	0.49263696585406214	0.4683301148845826	0.5344969458752821	0.4662527073538192	0.49886995026977354	0.4393718182909627	0.48112809499321746	0.5161789308788141	0.435032881012348	0.4728268441507598	0.5068572103718442	0.5185966775794009	0.5127269439756226	0.5127269439756226	0.5127269439756226	0.5127269439756226	0.5127269439756226	0.5127269439756226	0.5127269439756226	0.5127269439756226	0.5127269439756226	0.5127269439756226	0.5127269439756226	0.5127269439756226	0.5127269439756226	0.5127269439756226	0.5127269439756226	0.5127269439756226	0.5127269439756226
0.7983324882708902	0.8221129529020862	0.7386659279923973	0.7936363265210106	0.6592485697828727	0.6332091034851391	0.6798552012222181	0.6834959532190134	0.7311695352545949	0.7059305028691484	0.7486688256990297	0.7437698826474325	0.6575551660061354	0.7881693156222627	0.6305082523650997	0.6023513694444405	0.7503910045438758	0.820512603449865	0.6374461443660128	0.7343117789519099	0.6570349325526044	0.6956733557522571	0.6956733557522571	0.6956733557522571	0.6956733557522571	0.6956733557522571	0.6956733557522571	0.6956733557522571	0.6956733557522571	0.6956733557522571	0.6956733557522571	0.6956733557522571	0.6956733557522571	0.6956733557522571	0.6956733557522571	0.6956733557522571	0.6956733557522571	0.6956733557522571	0.6956733557522571	0.6956733557522571	0.6956733557522571	0.6956733557522571	0.6956733557522571	0.6956733557522571	0.6956733557522571	0.6956733557522571	0.6956733557522571	0.6956733557522571	0.6956733557522571	0.6956733557522571
0.4072232191873382	0.3816684228558782	0.392357627602161	0.38315171132852055	0.455595178311851	0.4108312660509398	0.40027772033795583	0.379595177285912	0.3437133657611958	0.3662396997934593	0.41138299187510596	0.4421655246451492	0.3594275872006953	0.44561993749644446	0.4155571938605548	0.42324681316839985	0.4019596650797533	0.3386928547422613	0.3810347798925237	0.66420564430198	0.3451843836357841	0.7684762819702176	0.45583795106613234	0.45448486792679166	0.455161409496462	0.455161409496462	0.455161409496462	0.455161409496462	0.455161409496462	0.455161409496462	0.455161409496462	0.455161409496462	0.455161409496462	0.455161409496462	0.455161409496462	0.455161409496462	0.455161409496462	0.455161409496462	0.455161409496462	0.455161409496462	0.455161409496462	0.455161409496462	0.455161409496462	0.455161409496462	0.455161409496462	0.455161409496462	0.455161409496462	0.455161409496462	0.455161409496462	0.455161409496462
0.5926222312073531	0.6368383216115303	0.5907433443361849	0.7554868207098101	0.6008283826381591	0.6653827607696571	0.5169387788049308	0.6956523737063153	0.4481332884688751	0.8009876962872642	0.6453615508667248	0.6287415699237838	0.6407630492567002	0.8180480838176155	0.7835151125438645	0.6441790958826132	0.6579557521632909	0.7506342701755161	0.6792189131782818	0.7118942584713303	0.7712010504957832	0.6732253310135768	0.5430004126674549	0.6648149808453719	0.7266677274275019	0.8080525155286117	0.7673601214780568	0.7673601214780568	0.7673601214780568	0.7673601214780568	0.7673601214780568	0.7673601214780568	0.7673601214780568	0.7673601214780568	0.7673601214780568	0.7673601214780568	0.7673601214780568	0.7673601214780568	0.7673601214780568	0.7673601214780568	0.7673601214780568	0.7673601214780568	0.7673601214780568	0.7673601214780568	0.7673601214780568	0.7673601214780568	0.7673601214780568	0.7673601214780568	0.7673601214780568	0.7673601214780568
0.8815637632905313	0.9186615324670688	0.909458781701842	1.0276289607833398	0.8240665106843674	0.7597773074515967	0.8895407995912211	0.8448901145824409	1.0031489305179349	0.963364063672821	1.0059679693709638	0.8555392963828444	0.9136517730676904	0.9767917093323637	0.8668129738545358	0.8734185529628019	0.9276168164265932	1.0258307863229492	0.8914339634889176	0.9306512657290003	0.9110426146089589	0.9110426146089589	0.9110426146089589	0.9110426146089589	0.9110426146089589	0.9110426146089589	0.9110426146089589	0.9110426146089589	0.9110426146089589	0.9110426146089589	0.9110426146089589	0.9110426146089589	0.9110426146089589	0.9110426146089589	0.9110426146089589	0.9110426146089589	0.9110426146089589	0.9110426146089589	0.9110426146089589	0.9110426146089589	0.9110426146089589	0.9110426146089589	0.9110426146089589	0.9110426146089589	0.9110426146089589	0.9110426146089589	0.9110426146089589	0.9110426146089589	0.9110426146089589	0.9110426146089589
0.6661871051057829	0.714798069099529	0.5910442213706163	0.726303169324837	0.637605050462681	0.6228650107231616	0.6182255204857945	0.6294081059437383	0.6808607974512304	0.5975347129773435	0.6845308504001157	0.7036344008435425	0.7816551362031969	0.6825284326872806	0.5812653561671787	0.6006719696677143	0.7034956807283451	0.65667892279228	0.7045667042126132	0.7142425257342829	0.7679572901204103	0.7217457514735837	0.744851520796997	0.744851520796997	0.744851520796997	0.744851520796997	0.744851520796997	0.744851520796997	0.744851520796997	0.744851520796997	0.744851520796997	0.744851520796997	0.744851520796997	0.744851520796997	0.744851520796997	0.744851520796997	0.744851520796997	0.744851520796997	0.744851520796997	0.744851520796997	0.744851520796997	0.744851520796997	0.744851520796997	0.744851520796997	0.744851520796997	0.744851520796997	0.744851520796997	0.744851520796997	0.744851520796997	0.744851520796997
0.9989035104928515	1.0791120341344262	1.005959364283463	1.205461313282413	1.346186634568048	0.9545171265414554	0.9390208386201226	1.1197435795072985	0.9687709527540431	1.1391486005016367	0.8054531639380998	0.800241342954243	0.7890309824550763	1.0511550274820716	1.0049877957843645	0.8765313130587159	0.9213982940212011	1.0712977949948579	0.7927705550610549	0.9728122802014372	0.8827914176312459	0.8827914176312459	0.8827914176312459	0.8827914176312459	0.8827914176312459	0.8827914176312459	0.8827914176312459	0.8827914176312459	0.8827914176312459	0.8827914176312459	0.8827914176312459	0.8827914176312459	0.8827914176312459	0.8827914176312459	0.8827914176312459	0.8827914176312459	0.8827914176312459	0.8827914176312459	0.8827914176312459	0.8827914176312459	0.8827914176312459	0.8827914176312459	0.8827914176312459	0.8827914176312459	0.8827914176312459	0.8827914176312459	0.8827914176312459	0.8827914176312459	0.8827914176312459	0.8827914176312459
0.6348225700135388	0.5880357913822584	0.5568310419973473	0.5741780585747078	0.5321136773002865	0.45985344646029064	0.7313545771862423	0.7360502108469633	0.6315784525489727	0.6609255113600848	0.6692536398766658	0.4319541438169904	0.6872928238074766	0.6359410606605822	0.6805617883819138	0.4685520290327954	0.4319928793440901	0.5395770142934709	0.5738943346261383	0.44928778294998384	0.5304142045065701	0.584269677402507	0.431568137900476	0.5079189076514915	0.5079189076514915	0.5079189076514915	0.5079189076514915	0.5079189076514915	0.5079189076514915	0.5079189076514915	0.5079189076514915	0.5079189076514915	0.5079189076514915	0.5079189076514915	0.5079189076514915	0.5079189076514915	0.5079189076514915	0.5079189076514915	0.5079189076514915	0.5079189076514915	0.5079189076514915	0.5079189076514915	0.5079189076514915	0.5079189076514915	0.5079189076514915	0.5079189076514915	0.5079189076514915	0.5079189076514915	0.5079189076514915	0.5079189076514915
0.7303174555430287	0.6566236477348826	0.5123746483760891	0.696765446510155	0.7352454839062481	0.7731821462481984	0.660099122064465	0.7411150533645006	0.6474451837330946	0.6525446683653585	0.6604624895151948	0.5391957908686712	0.505394338559792	0.5611123786862172	0.6905978396575406	0.4907769877557424	0.6665926754670034	0.6679888299892431	0.7078782363680954	0.7067756064484146	0.583162156855713	0.5089858467011337	0.5460740017784234	0.5460740017784234	0.5460740017784234	0.5460740017784234	0.5460740017784234	0.5460740017784234	0.5460740017784234	0.5460740017784234	0.5460740017784234	0.5460740017784234	0.5460740017784234	0.5460740017784234	0.5460740017784234	0.5460740017784234	0.5460740017784234	0.5460740017784234	0.5460740017784234	0.5460740017784234	0.5460740017784234	0.5460740017784234	0.5460740017784234	0.5460740017784234	0.5460740017784234	0.5460740017784234	0.5460740017784234	0.5460740017784234	0.5460740017784234	0.5460740017784234
0.7374584104519052	0.3812048899039323	0.48170303127679764	0.6021856166627028	0.5411956704985162	0.3854778260037645	0.5913099178065072	0.5078840860376889	0.5805804575946942	0.6431318924762794	0.5315881759910787	0.5771755097705622	0.6932730818163595	0.6336788592356161	0.6536017692438517	0.46503156507557614	0.5567198893600077	0.5852187947374596	0.48529632505871056	0.5539524112604874	0.6545655650832687	0.6579680651352582	0.4191350288362452	0.41361654271339765	0.6668832863829597	0.6957323998554505	0.6503854911072561	0.5373150595175967	0.6819005854623161	0.4683056449687053	0.5568796056870343	0.5125926253278699	0.5125926253278699	0.5125926253278699	0.5125926253278699	0.5125926253278699	0.5125926253278699	0.5125926253278699	0.5125926253278699	0.5125926253278699	0.5125926253278699	0.5125926253278699	0.5125926253278699	0.5125926253278699	0.5125926253278699	0.5125926253278699	0.5125926253278699	0.5125926253278699	0.5125926253278699	0.5125926253278699
0.7399139307256382	0.7269280538418114	0.8800406124414745	0.7501328526653273	0.724813621308246	0.6440758897765397	0.7588728344456482	0.6254503618692344	0.785011725323096	0.7329357535992292	0.8125034076234857	0.7419193037153735	0.8449102143444363	0.7623069985065811	0.7367227161518171	0.7120344758876257	0.6798246695431183	0.6704777769189599	0.6673526751732207	0.5710982002508624	0.7125965380396586	0.6224560840673701	0.68730913287742	0.7306010271447217	0.7455433848609644	0.79381794977725	0.7024221662804616	0.7822949616088641	0.7638265810971417	0.8197752829793894	0.8241454995165094	0.8219603912479494	0.8219603912479494	0.8219603912479494	0.8219603912479494	0.8219603912479494	0.8219603912479494	0.8219603912479494	0.8219603912479494	0.8219603912479494	0.8219603912479494	0.8219603912479494	0.8219603912479494	0.8219603912479494	0.8219603912479494	0.8219603912479494	0.8219603912479494	0.8219603912479494	0.8219603912479494	0.8219603912479494
0.56210404926086	0.5865475621905736	0.6620084323767977	0.39230621723035236	0.48736542797919225	0.5665076476843172	0.4420719458702435	0.590206096423285	0.4577133381999914	0.6055259810949829	0.45231964233011523	0.5902910983472486	0.5242574517526309	0.5092895200248192	0.5899214925681273	0.45642744940194346	0.6501046697872133	0.40056671663333243	0.622077185172067	0.6023138202996546	0.5542640135228422	0.5782889169112484	0.5782889169112484	0.5782889169112484	0.5782889169112484	0.5782889169112484	0.5782889169112484	0.5782889169112484	0.5782889169112484	0.5782889169112484	0.5782889169112484	0.5782889169112484	0.5782889169112484	0.5782889169112484	0.5782889169112484	0.5782889169112484	0.5782889169112484	0.5782889169112484	0.5782889169112484	0.5782889169112484	0.5782889169112484	0.5782889169112484	0.5782889169112484	0.5782889169112484	0.5782889169112484	0.5782889169112484	0.5782889169112484	0.5782889169112484	0.5782889169112484	0.5782889169112484
0.0	0.0	0.0007933675663604353	0.0	0.0	0.0	0.15671977489697447	0.0	0.0	0.0	0.0	0.3576634370877099	0.0	0.0	0.08009838970461601	0.0	0.0	0.3440670444863959	0.0	0.3576634370877099	0.03678199049819812	0.19722271379295403	0.19722271379295403	0.19722271379295403	0.19722271379295403	0.19722271379295403	0.19722271379295403	0.19722271379295403	0.19722271379295403	0.19722271379295403	0.19722271379295403	0.19722271379295403	0.19722271379295403	0.19722271379295403	0.19722271379295403	0.19722271379295403	0.19722271379295403	0.19722271379295403	0.19722271379295403	0.19722271379295403	0.19722271379295403	0.19722271379295403	0.19722271379295403	0.19722271379295403	0.19722271379295403	0.19722271379295403	0.19722271379295403	0.19722271379295403	0.19722271379295403	0.19722271379295403
0.6728950036174212	0.4728822930438592	0.45871355985045376	0.3731164897330225	0.4906998212668813	0.3663777160535444	0.6071464916217048	0.5124050983000381	0.44952987808494493	0.49927665729093473	0.4835847095622507	0.5156894906712244	0.4842320160680553	0.3923589247391623	0.4853508082617822	0.4142818992202196	0.33886631740150597	0.5947902792785216	0.575262969407129	0.48850397398951845	0.561918881691606	0.5876074930180678	0.4707209952163177	0.4174808417157245	0.6296894129928999	0.355368065482041	0.6066339254963222	0.5816259161562658	0.3345578553019864	0.4580918857291261	0.4580918857291261	0.4580918857291261	0.4580918857291261	0.4580918857291261	0.4580918857291261	0.4580918857291261	0.4580918857291261	0.4580918857291261	0.4580918857291261	0.4580918857291261	0.4580918857291261	0.4580918857291261	0.4580918857291261	0.4580918857291261	0.4580918857291261	0.4580918857291261	0.4580918857291261	0.4580918857291261	0.4580918857291261	0.4580918857291261
0.5696551819595604	0.6665417662365325	0.6702167934817636	0.5586749487840764	0.5630525484653017	0.5207455619749907	0.47417155915749876	0.6406875419484965	0.4656830756753122	0.41340125892713503	0.5236989188637582	0.5160941636610904	0.45326717932573546	0.501902859201911	0.545087045685688	0.5827006911035599	0.4823828954886685	0.6179243105096676	0.5812220171438928	0.6198268473498606	0.647782110446663	0.6407784407664204	0.44703504982493175	0.559045939112888	0.44707683947175575	0.6178719399946326	0.6905812735492375	0.6081121748426174	0.6887615616404846	0.6398727262357495	0.467799612953118	0.5666420533833789	0.5925615622464457	0.5308879113109056	0.5519754045124561	0.5414316579116809	0.5414316579116809	0.5414316579116809	0.5414316579116809	0.5414316579116809	0.5414316579116809	0.5414316579116809	0.5414316579116809	0.5414316579116809	0.5414316579116809	0.5414316579116809	0.5414316579116809	0.5414316579116809	0.5414316579116809	0.5414316579116809
0.5486334555603033	0.5306728806982419	0.49266305330286636	0.5164968313381021	0.530194927604861	0.42761988810704576	0.5058719277894371	0.5472706351879634	0.44119653549873583	0.5735250900997683	0.560130771424841	0.5620234234715521	0.5386366906045507	0.5747932424538802	0.5313251142099467	0.5553022309072749	0.5824899510726613	0.4691104701489916	0.577334027154122	0.5158451771637116	0.5305851014460393	0.49840783320882937	0.6099462656605453	0.5643113257911223	0.5330494177687136	0.5297280933640187	0.7261470472261913	0.6903906421064352	0.7055345379294967	0.4820729498248129	0.49009839075709644	0.5593622821591611	0.4102858770645619	0.5608189925262734	0.5453581892345432	0.5593419473363319	0.5219243973131934	0.6627673715872945	0.5295474806922481	0.6012379509816811	0.5653927158369646	0.5653927158369646	0.5653927158369646	0.5653927158369646	0.5653927158369646	0.5653927158369646	0.5653927158369646	0.5653927158369646	0.5653927158369646	0.5653927158369646
0.7366083050921314	0.718279221691488	0.7363414517521675	0.6325969744040723	0.7788711333703808	0.7129330926292518	0.432857147598421	0.5137280001605593	0.6600618562315458	0.6844410966384561	0.6863547321019561	0.5745071069589844	0.6013428645207697	0.6194318276122075	0.6099378349552074	0.6602364545194036	0.6928834025492203	0.5161032679655952	0.629647880711355	0.7181784630618061	0.5226680892995913	0.6510455159553639	0.6514384480147227	0.5541895920496834	0.5657615874594657	0.5599755897545745	0.5599755897545745	0.5599755897545745	0.5599755897545745	0.5599755897545745	0.5599755897545745	0.5599755897545745	0.5599755897545745	0.5599755897545745	0.5599755897545745	0.5599755897545745	0.5599755897545745	0.5599755897545745	0.5599755897545745	0.5599755897545745	0.5599755897545745	0.5599755897545745	0.5599755897545745	0.5599755897545745	0.5599755897545745	0.5599755897545745	0.5599755897545745	0.5599755897545745	0.5599755897545745	0.5599755897545745
0.44646672862263664	0.42619053930217987	0.5647711119145615	0.5070014468089584	0.4512105764015797	0.488625413666078	0.39791438137863233	0.37850690408642534	0.392084441817482	0.40187521228179357	0.5257885947709027	0.4267006396838974	0.4256337690159433	0.3876548822904333	0.42376869823206764	0.4271512308981347	0.4923775362464622	0.43053604873117846	0.39106251054883456	0.41658040443277317	0.3393677263611669	0.34694242949200105	0.47103087534802973	0.3632614973563357	0.4118193204139366	0.34296584433168953	0.3480845910579647	0.410752431785261	0.5264356069679677	0.3522794304670561	0.4379517767169208	0.39511560359198844	0.39511560359198844	0.39511560359198844	0.39511560359198844	0.39511560359198844	0.39511560359198844	0.39511560359198844	0.39511560359198844	0.39511560359198844	0.39511560359198844	0.39511560359198844	0.39511560359198844	0.39511560359198844	0.39511560359198844	0.39511560359198844	0.39511560359198844	0.39511560359198844	0.39511560359198844	0.39511560359198844
0.29196249617285047	0.1773779418125517	0.45807347036171026	0.5612418996698977	0.2730674964371466	0.6309759465818461	0.0003112361188679599	0.364784478603229	0.4209314247524233	0.28595478076435127	0.48687107612918434	0.7141284237333425	0.5050949535207034	0.2407671040351511	0.700010175450873	0.4739939731644098	0.4212426608712912	0.5847996087945053	0.16503502242539084	0.14031047491747442	0.17706670448815467	0.13876827604887057	0.4265764918006937	0.31204334847622667	0.8636811767346709	0.19645742106666866	0.5300692989006698	0.5300692989006698	0.5300692989006698	0.5300692989006698	0.5300692989006698	0.5300692989006698	0.5300692989006698	0.5300692989006698	0.5300692989006698	0.5300692989006698	0.5300692989006698	0.5300692989006698	0.5300692989006698	0.5300692989006698	0.5300692989006698	0.5300692989006698	0.5300692989006698	0.5300692989006698	0.5300692989006698	0.5300692989006698	0.5300692989006698	0.5300692989006698	0.5300692989006698	0.5300692989006698
0.4308832968257651	0.40515243977032095	0.5558319339915535	0.40867226930060924	0.5345301490239327	0.36155936280557643	0.4799198969673502	0.4429017716057741	0.46298717523919575	0.3944664129987313	0.3508308584208855	0.4412376108366878	0.46941787618955755	0.4842856613247017	0.4809642100675017	0.4329947023980519	0.4034056195856655	0.45383237383917574	0.47357702848557925	0.3718446569903518	0.4246667988390332	0.46022793155233954	0.5246454391472191	0.4924366853497793	0.4924366853497793	0.4924366853497793	0.4924366853497793	0.4924366853497793	0.4924366853497793	0.4924366853497793	0.4924366853497793	0.4924366853497793	0.4924366853497793	0.4924366853497793	0.4924366853497793	0.4924366853497793	0.4924366853497793	0.4924366853497793	0.4924366853497793	0.4924366853497793	0.4924366853497793	0.4924366853497793	0.4924366853497793	0.4924366853497793	0.4924366853497793	0.4924366853497793	0.4924366853497793	0.4924366853497793	0.4924366853497793	0.4924366853497793
0.6682012248108559	0.6620415250188635	0.5721960052311023	0.7095405203792658	0.5635296504305662	0.5016400032576487	0.5032664641711989	0.483866433585604	0.5522132034353165	0.5729338678176651	0.6704671613226495	0.7849703330899326	0.7898599267509943	0.6697425841261098	0.9680458251822032	0.7000041458643879	0.6341406154729494	0.7985580701914736	0.7196934828403684	0.7558294160532407	0.752550668474352	0.9434463646992209	0.9972325456214465	0.8742184566083728	0.7897119215836056	0.8609545316306847	0.8112876233507172	0.9033380170698134	0.9284119083058906	0.898971381883617	0.8769838552648784	0.8879776185742477	0.8879776185742477	0.8879776185742477	0.8879776185742477	0.8879776185742477	0.8879776185742477	0.8879776185742477	0.8879776185742477	0.8879776185742477	0.8879776185742477	0.8879776185742477	0.8879776185742477	0.8879776185742477	0.8879776185742477	0.8879776185742477	0.8879776185742477	0.8879776185742477	0.8879776185742477	0.8879776185742477
0.05524253610675497	0.07440886614645387	0.04453446555570421	0.007635246902961768	0.07987311280381022	0.0	0.0008160423332887677	0.0	0.20747873802405184	0.029709712460174977	0.0742441780158792	0.0	0.0	0.007635246902961768	0.00016468813057467831	0.0	0.0	0.008451289236250537	0.0	0.0742441780158792	0.05761726431053326	0.0	0.0	0.07225364000955642	0.0	0.0	0.0	0.0	0.08187942491884095	0.008451289236250537	0.0008160423332887677	0.14085310912879662	0.0	0.0	0.01662691370534593	0.005644708896639009	0.07440886614645387	0.0462151082713833	0.06031198720891859	0.06031198720891859	0.06031198720891859	0.06031198720891859	0.06031198720891859	0.06031198720891859	0.06031198720891859	0.06031198720891859	0.06031198720891859	0.06031198720891859	0.06031198720891859	0.06031198720891859
0.08595948173827765	0.1447207151743172	0.10962495598251668	0.26984564909116393	0.15582259939358492	0.3108094297555946	0.09890250800003181	0.12569793196272752	0.2065456977643204	0.15639559798691136	0.05213186599563713	0.05213186599563713	0.17144993707948622	0.05213186599563713	0.0	0.1331614721475344	0.06392238695170567	0.05213186599563713	0.09060708350789765	0.05213186599563713	0.1036907333979478	0.01224788085847495	0.09309564571447983	0.09442726734521724	0.0005729985933264468	0.10962495598251668	0.1636001511802683	0.0	0.18720890270201526	0.0	0.052016227304717076	0.0019817662182281	0.15243206555045516	0.0	0.10426373199127426	0.21190692205416953	0.09247321103520569	0.05129609721290086	0.12385951434363603	0.11345005110425257	0.05749308988734399	0.05468663080719167	0.09890250800003181	0.00013491180607338684	0.04951870990305259	0.04951870990305259	0.04951870990305259	0.04951870990305259	0.04951870990305259	0.04951870990305259
0.1837907262581585	0.1422559229471721	0.16482725180120683	0.05112139458434328	0.10796244083703606	0.022784281003947505	0.10350816174168619	0.17755305410609157	0.08299982590982208	0.13798413964323764	0.1619828761904768	0.3194267455244589	0.12375011391864164	0.17274847199774954	0.19937230100642092	0.12399503288916483	0.08779947200072755	0.22852344560346136	0.11240767503388316	0.17535768573748162	0.15036477636707274	0.12355288119443716	0.1391621248490443	0.19946096435504426	0.2806947053791311	0.24676478458252543	0.17280835260160554	0.10321614670790293	0.20117074527408096	0.2814109244868144	0.09266643514870883	0.0738473867709025	0.16288722497516703	0.13306482684934562	0.13430842123791578	0.17974053996336814	0.17584020226542854	0.16160776975220525	0.3349027748779271	0.26646227257254507	0.24362436738711585	0.4432292090890113	0.28250741076609864	0.23378940068284138	0.40002686264315557	0.31690813166299847	0.31690813166299847	0.31690813166299847	0.31690813166299847	0.31690813166299847
0.21840808535716888	0.08680823004677982	0.10429248984690136	0.07844909092066735	0.12422425923665231	0.2029686850273481	0.18181119682276742	0.10938087913279303	0.11136322659191812	0.10628054094215642	0.02730049486312436	0.054807000308936094	0.09372030271267419	0.06600393285373718	0.31444334224002884	0.18210110289733109	0.04615431363926185	0.1364326727680099	0.05764578719041518	0.142277969000496	0.07245339669025773	0.18183718296847493	0.105880423342834	0.0714807531193708	0.07925647287793879	0.11123719790849983	0.13234985732766255	0.05216301007993232	0.055684018452223365	0.09649813094044243	0.08314128885766725	0.22608698539659047	0.17625888376996	0.11283674421936661	0.14571809134700647	0.15294521068011793	0.1281412151281841	0.034799788084041	0.0043475825099779245	0.019573685297009463	0.019573685297009463	0.019573685297009463	0.019573685297009463	0.019573685297009463	0.019573685297009463	0.019573685297009463	0.019573685297009463	0.019573685297009463	0.019573685297009463	0.019573685297009463
0.6662562021485553	0.34382605156722185	0.320893579441946	0.7615012874151265	0.7231206304810022	0.7192080856701497	0.8282079214957097	1.1853577971340665	0.9222500656221165	1.0538039313780916	1.0538039313780916	1.0538039313780916	1.0538039313780916	1.0538039313780916	1.0538039313780916	1.0538039313780916	1.0538039313780916	1.0538039313780916	1.0538039313780916	1.0538039313780916	1.0538039313780916	1.0538039313780916	1.0538039313780916	1.0538039313780916	1.0538039313780916	1.0538039313780916	1.0538039313780916	1.0538039313780916	1.0538039313780916	1.0538039313780916	1.0538039313780916	1.0538039313780916	1.0538039313780916	1.0538039313780916	1.0538039313780916	1.0538039313780916	1.0538039313780916	1.0538039313780916	1.0538039313780916	1.0538039313780916	1.0538039313780916	1.0538039313780916	1.0538039313780916	1.0538039313780916	1.0538039313780916	1.0538039313780916	1.0538039313780916	1.0538039313780916	1.0538039313780916	1.0538039313780916
0.1903614812891098	0.17662100524172594	0.2772293288666576	0.06286612030904488	0.32602746155763523	0.29237584017101864	0.40745573369923405	0.40451586723410915	0.06534422505169038	0.10070600624122834	0.12364946631172966	0.23259595871383607	0.22762615113677437	0.15261516427474908	0.5400735879117838	0.325888660566236	0.23611402269897705	0.3751564107967721	0.26931607113548767	0.07747568279466419	0.1733958769650759	0.1733958769650759	0.1733958769650759	0.1733958769650759	0.1733958769650759	0.1733958769650759	0.1733958769650759	0.1733958769650759	0.1733958769650759	0.1733958769650759	0.1733958769650759	0.1733958769650759	0.1733958769650759	0.1733958769650759	0.1733958769650759	0.1733958769650759	0.1733958769650759	0.1733958769650759	0.1733958769650759	0.1733958769650759	0.1733958769650759	0.1733958769650759	0.1733958769650759	0.1733958769650759	0.1733958769650759	0.1733958769650759	0.1733958769650759	0.1733958769650759	0.1733958769650759	0.1733958769650759
0.1415486282710784	0.09197812626817499	0.18137129048571562	0.04832779319220261	0.17928897463424653	0.05328376845619006	0.06246744744067836	0.08501330127256601	0.10691094289900831	0.20577648150836705	0.025613734403770946	0.00016820495654402046	0.0038842977338726923	0.04548547498455952	0.08074529145840113	0.16213879512224766	0.011514386248959207	0.0	0.00016820495654402046	0.0030508292578511234	0.23037149116554023	0.12298753709117072	0.06256374260928753	0.0	0.12214856574865879	0.09281159474419655	0.1097935672003154	0.18082800924864656	0.1942620966348349	0.0	0.27920348536861195	0.0077982934716305345	0.14350088942012124	0.14350088942012124	0.14350088942012124	0.14350088942012124	0.14350088942012124	0.14350088942012124	0.14350088942012124	0.14350088942012124	0.14350088942012124	0.14350088942012124	0.14350088942012124	0.14350088942012124	0.14350088942012124	0.14350088942012124	0.14350088942012124	0.14350088942012124	0.14350088942012124	0.14350088942012124
0.86753247853356	0.6902931674941629	0.5793911204170048	0.6137231922730207	0.6139737230510228	0.7079107539106386	0.5632301385120805	0.5372291960701655	0.4948229408855378	0.7021032614044797	0.64848660555831	0.6496405028319393	0.7588536974392227	0.7253716611313664	0.7859237063636423	0.7501570895176627	0.6256282298388641	0.7889962610137566	0.760682475475647	0.6473750958341874	0.6776586922718685	0.6299208145894956	0.708971301143356	0.6694460578664257	0.6694460578664257	0.6694460578664257	0.6694460578664257	0.6694460578664257	0.6694460578664257	0.6694460578664257	0.6694460578664257	0.6694460578664257	0.6694460578664257	0.6694460578664257	0.6694460578664257	0.6694460578664257	0.6694460578664257	0.6694460578664257	0.6694460578664257	0.6694460578664257	0.6694460578664257	0.6694460578664257	0.6694460578664257	0.6694460578664257	0.6694460578664257	0.6694460578664257	0.6694460578664257	0.6694460578664257	0.6694460578664257	0.6694460578664257
0.9020650922579257	0.7726558771055496	0.8339612008570287	0.6626960057245467	0.960333097057165	0.8267640193453379	1.0986853002862644	0.9065868829683279	0.8690707174003927	0.8840602193389556	0.7036139256351955	0.7938370724870757	0.7938370724870757	0.7938370724870757	0.7938370724870757	0.7938370724870757	0.7938370724870757	0.7938370724870757	0.7938370724870757	0.7938370724870757	0.7938370724870757	0.7938370724870757	0.7938370724870757	0.7938370724870757	0.7938370724870757	0.7938370724870757	0.7938370724870757	0.7938370724870757	0.7938370724870757	0.7938370724870757	0.7938370724870757	0.7938370724870757	0.7938370724870757	0.7938370724870757	0.7938370724870757	0.7938370724870757	0.7938370724870757	0.7938370724870757	0.7938370724870757	0.7938370724870757	0.7938370724870757	0.7938370724870757	0.7938370724870757	0.7938370724870757	0.7938370724870757	0.7938370724870757	0.7938370724870757	0.7938370724870757	0.7938370724870757	0.7938370724870757
0.80766447355889	0.6617208266650857	0.6905597511815289	0.835259497994537	1.0044102814972444	0.8288356097859675	0.8506425458557438	0.7540576402458544	0.7235186215325714	0.797715687834506	0.6686125966511889	0.7790212638618452	0.7995112745282328	0.8245118277332384	0.5827484784211543	0.6165878025243653	0.8522811542897758	0.8363634490034076	0.8925899458301375	0.8745839429182737	0.7581414006915056	0.5836281566574771	0.7821139516700456	0.7661981961411518	0.7791895589261107	0.8190961486979408	0.6314858740623133	0.5940964491034212	0.6127911615828673	0.6127911615828673	0.6127911615828673	0.6127911615828673	0.6127911615828673	0.6127911615828673	0.6127911615828673	0.6127911615828673	0.6127911615828673	0.6127911615828673	0.6127911615828673	0.6127911615828673	0.6127911615828673	0.6127911615828673	0.6127911615828673	0.6127911615828673	0.6127911615828673	0.6127911615828673	0.6127911615828673	0.6127911615828673	0.6127911615828673	0.6127911615828673
0.02491794870862962	0.025908223582662177	0.0	0.020390866715350946	0.023243830371541242	0.054480839832311875	0.024513483826130177	0.051589150820123865	0.0776672012329031	0.026893111449033915	0.08289791164068773	0.07772467099531989	0.046999212774034356	0.06119905064393309	0.07673978392041492	0.01582549809796559	0.011352379211352221	0.002664393211120931	0.0	0.00580212225766173	0.0	0.026135519927862658	0.002664393211120931	0.002664393211120931	0.0	0.025908223582662177	0.07772467074798652	0.00580212225766173	0.07673978288161479	0.07772467020385312	0.025908223582662177	0.02857261679378311	0.027240420188222644	0.027240420188222644	0.027240420188222644	0.027240420188222644	0.027240420188222644	0.027240420188222644	0.027240420188222644	0.027240420188222644	0.027240420188222644	0.027240420188222644	0.027240420188222644	0.027240420188222644	0.027240420188222644	0.027240420188222644	0.027240420188222644	0.027240420188222644	0.027240420188222644	0.027240420188222644
0.11380034806192658	0.09131098186863876	0.15334323579224943	0.0542335631730525	0.009195635672661948	0.09968856089177425	0.18869576859819587	0.02080476564577653	0.04483743452477717	0.036360746811823365	0.09141236648168509	0.11079531886071027	0.02612273720988474	0.06105996828496925	0.0002511858930055332	0.09990120128036606	0.03281609054524907	0.09778958555032684	0.09314986271389468	0.020502887118996598	0.0736772029838663	0.14539689674758097	0.09463132024459388	0.07228441066171673	0.048725092885926385	0.0625704447967628	0.04590667636917319	0.08716318594067705	0.1100162783028678	0.1428323694589858	0.02285309155497103	0.023772532773910317	0.1596480913015303	0.11299915774013304	0.1654849658130351	0.08287283865652825	0.12417890223478167	0.12417890223478167	0.12417890223478167	0.12417890223478167	0.12417890223478167	0.12417890223478167	0.12417890223478167	0.12417890223478167	0.12417890223478167	0.12417890223478167	0.12417890223478167	0.12417890223478167	0.12417890223478167	0.12417890223478167
0.7816731265511676	0.7765324874471683	0.5725232169034155	0.7226835249794044	0.7272565775114466	0.7717324374871651	0.7068372765580468	0.8239238851464886	0.8634002709451377	0.7427542902555838	0.6500122459752592	0.79680582966711	0.6698634886732503	0.8577501861057615	0.8074259577476212	0.6673072510529039	0.7113516708093524	0.9304857459075466	0.9507957969864335	0.8410989808800785	0.7131157016227536	0.9163639539864773	0.7900433288631805	0.7945277005272999	0.7394385397515112	0.7788951640480042	0.7820803726895461	0.7596729838717414	0.7928773625704797	0.8382838663122241	0.759363448941194	0.798823657626709	0.798823657626709	0.798823657626709	0.798823657626709	0.798823657626709	0.798823657626709	0.798823657626709	0.798823657626709	0.798823657626709	0.798823657626709	0.798823657626709	0.798823657626709	0.798823657626709	0.798823657626709	0.798823657626709	0.798823657626709	0.798823657626709	0.798823657626709	0.798823657626709
0.5245576566359543	0.6013809207306993	0.4304742584365388	0.5242163133995881	0.41218938590206694	0.5165260475651734	0.5065445411822577	0.6000500405986848	0.5610138895615981	0.4325810633438416	0.39942363460314806	0.4902254952559884	0.6583177924927658	0.6397866381447505	0.5263270543607305	0.49386327104219185	0.40831986015111016	0.3671037539784462	0.43392202650709727	0.580076601828987	0.4276939792839837	0.5676681908065395	0.4417115343487494	0.5175557006155124	0.3922962602878978	0.5199766061935662	0.6720854603460245	0.43273404832824136	0.39496434191764357	0.5355169011007033	0.4500879626341314	0.4048531846059695	0.44035433027758114	0.5116553497240538	0.3902247729603642	0.4236644109937501	0.4893043226177696	0.4564843668057599	0.4564843668057599	0.4564843668057599	0.4564843668057599	0.4564843668057599	0.4564843668057599	0.4564843668057599	0.4564843668057599	0.4564843668057599	0.4564843668057599	0.4564843668057599	0.4564843668057599	0.4564843668057599
0.0	0.0	0.0	0.0	0.0	0.0	0.0	0.0	0.12209551236559452	0.1413280373630726	0.026603474788083246	0.07014572537657217	0.01007202510582482	0.024365540334106844	0.0	0.02431149279266585	0.024419587875547842	0.06763998032057791	0.0	0.08771199372276432	0.04846327095009905	0.07560236512789036	0.0218597961620158	0.020072012285677076	0.04873108066821369	0.005456639797839409	0.02463335005222149	0.0	0.04873108066821369	0.026871284506197888	0.024097730615992203	0.0	0.012048865307996101	0.012048865307996101	0.012048865307996101	0.012048865307996101	0.012048865307996101	0.012048865307996101	0.012048865307996101	0.012048865307996101	0.012048865307996101	0.012048865307996101	0.012048865307996101	0.012048865307996101	0.012048865307996101	0.012048865307996101	0.012048865307996101	0.012048865307996101	0.012048865307996101	0.012048865307996101
0.6025379798944441	0.3146322027907008	0.20710729953336268	0.4289461763846253	0.5259952467595155	0.6947608033365099	0.35067398078423767	0.3546514409361427	0.588127202716285	0.29165057470857575	0.3972295669485485	0.38198746670092765	0.5235867569016082	0.29034628280167313	0.4993008372673151	0.46263337892864154	0.35248810663725394	0.23400660387315694	0.2573957271372928	0.22017620128365684	0.09767307561810021	0.46271609536156466	0.16147757315892933	0.31483826555818384	0.26828705345095666	0.4076315930052448	0.3762591228551747	0.3368974957513953	0.26135745138781846	0.22705668832248144	0.286814875106837	0.25693578171465925	0.25693578171465925	0.25693578171465925	0.25693578171465925	0.25693578171465925	0.25693578171465925	0.25693578171465925	0.25693578171465925	0.25693578171465925	0.25693578171465925	0.25693578171465925	0.25693578171465925	0.25693578171465925	0.25693578171465925	0.25693578171465925	0.25693578171465925	0.25693578171465925	0.25693578171465925	0.25693578171465925
0.13709411642388353	0.15190917370553034	0.09932467069285483	0.1334180374639001	0.11599792796559955	0.15644059661628756	0.1647555527092396	0.1611628379711396	0.18562043424351132	0.12789943451438	0.11254537948915609	0.08582374150638014	0.1267624211826935	0.16866653358384162	0.14166123133360486	0.11852187916401352	0.11956443185377641	0.1812524397915837	0.15487186248069115	0.06373423053584623	0.04970275405874495	0.25586119525554657	0.16225377196628663	0.21793505383294673	0.21853307029084088	0.22663352902566375	0.1365944965596468	0.20740826611342617	0.10809754531883202	0.11079812944956416	0.09396409234763009	0.19025393656979672	0.1474014508649793	0.08909072482068048	0.26942092126195016	0.2114093757363805	0.14225927973387986	0.15600924971016084	0.15644496285922924	0.18476363373717386	0.17060429829820156	0.17060429829820156	0.17060429829820156	0.17060429829820156	0.17060429829820156	0.17060429829820156	0.17060429829820156	0.17060429829820156	0.17060429829820156	0.17060429829820156
0.5201748902711169	0.3762569577418038	0.5882176323000509	0.4185007541262918	0.5564401200190521	0.4670748406566171	0.5224447781074774	0.5514743057841102	0.386202067854689	0.3387063987167968	0.5005737984554905	0.4975297385308725	0.5788243001107752	0.5169489926755562	0.6224886945947606	0.5692002293662505	0.5053247866629959	0.5507675627742731	0.4959751524453959	0.5332079165431093	0.6783925851950259	0.6012888308984362	0.6635998934201537	0.5504970112863753	0.7374077649663312	0.6637915686140957	0.6769877383604693	0.6615480721063585	0.7736619458033417	0.7171999231262689	0.6111852106173123	0.7672396439327283	0.7149002402873684	0.6322669941950348	0.4740783054485767	0.5531726498218058	0.5531726498218058	0.5531726498218058	0.5531726498218058	0.5531726498218058	0.5531726498218058	0.5531726498218058	0.5531726498218058	0.5531726498218058	0.5531726498218058	0.5531726498218058	0.5531726498218058	0.5531726498218058	0.5531726498218058	0.5531726498218058
0.7806123372956677	0.8087389576180751	0.575634121503608	0.5318050603473342	1.02621469460604	0.5463250702655786	0.5942784921364777	0.5146255107570316	0.682274705811978	0.6376658232524528	0.6600517983717251	0.9501104246960502	0.8033249834201105	0.7489179969024164	0.6304285153998993	0.638916714129505	0.6987501216409531	0.5430410162305027	0.6379296397521026	0.8039629557120533	0.5449615897694363	0.6359564200691032	0.5494705062702068	0.5280678195898161	0.4607604733987741	0.5299369127261233	0.47549553335856654	0.7578315118291196	0.7890312845348803	0.787533189044792	0.7882822367898362	0.7882822367898362	0.7882822367898362	0.7882822367898362	0.7882822367898362	0.7882822367898362	0.7882822367898362	0.7882822367898362	0.7882822367898362	0.7882822367898362	0.7882822367898362	0.7882822367898362	0.7882822367898362	0.7882822367898362	0.7882822367898362	0.7882822367898362	0.7882822367898362	0.7882822367898362	0.7882822367898362	0.7882822367898362
0.3312994683573283	0.06081357246408574	0.7734945318588929	0.28040842039004443	0.4648528732073673	0.413316885597702	0.5414055420099411	0.40565867273702916	0.4586872671523301	0.3632991405039338	0.3726188234664181	0.42206261745587126	0.4324504357910166	0.17939859607208708	0.32810238530821545	0.04064437188000644	0.23205214539808755	0.17221121492432992	0.6781311304359873	0.2637193956765939	0.2020196503716408	0.40088303585665136	0.3773543491629748	0.23205214539808755	0.29264165828303734	0.2901802876777649	0.1984038731170225	0.48970172337898565	0.6011088818611648	0.16182339764990614	0.3030294755574612	0.24071378084438008	0.2765685835562902	0.17939859520422402	0.10212005760582372	0.14075932640502387	0.14075932640502387	0.14075932640502387	0.14075932640502387	0.14075932640502387	0.14075932640502387	0.14075932640502387	0.14075932640502387	0.14075932640502387	0.14075932640502387	0.14075932640502387	0.14075932640502387	0.14075932640502387	0.14075932640502387	0.14075932640502387
0.47454190483401226	0.607492555846443	0.6834013583818084	0.6069412398995746	0.686803663472887	0.6409646519898602	0.6214766863869353	0.6704915938970512	0.6395928709331756	0.716608635023427	0.46161359151160786	0.5716906485624884	0.5331360643311127	0.5605956523664132	0.5651654718991591	0.6499640152804946	0.5320206763748185	0.5864951973739059	0.6090402946442588	0.5780717086972694	0.539162952084919	0.7554032294448016	0.4834545786590601	0.49681513623266976	0.6077745814769074	0.5507944722478112	0.4747714742318955	0.44327224362484613	0.6300162158690736	0.3539415435835992	0.4658609328145797	0.4623824772737318	0.5371016784777317	0.542427307638392	0.5329251504673234	0.5376762290528576	0.5376762290528576	0.5376762290528576	0.5376762290528576	0.5376762290528576	0.5376762290528576	0.5376762290528576	0.5376762290528576	0.5376762290528576	0.5376762290528576	0.5376762290528576	0.5376762290528576	0.5376762290528576	0.5376762290528576	0.5376762290528576
0.3990377771920932	0.26739712069008864	0.3291418733205591	0.3002659286887219	0.344715879191593	0.4273180535467618	0.4635461978119489	0.3572225396936756	0.23172642803192936	0.3982453388207248	0.4878432851898601	0.3007936739887077	0.2893881277423661	0.2427665650810337	0.36166669370855564	0.3519406241056999	0.4318367958149454	0.2542798913905222	0.26779567037560403	0.3448809481894009	0.3106960791057796	0.43127480741628466	0.460123287347213	0.5569243913776681	0.5070392107293554	0.2553533608856832	0.4538092532692807	0.37132397176811616	0.4217226718300873	0.38851191495045856	0.38233300901245	0.3854224619814543	0.3854224619814543	0.3854224619814543	0.3854224619814543	0.3854224619814543	0.3854224619814543	0.3854224619814543	0.3854224619814543	0.3854224619814543	0.3854224619814543	0.3854224619814543	0.3854224619814543	0.3854224619814543	0.3854224619814543	0.3854224619814543	0.3854224619814543	0.3854224619814543	0.3854224619814543	0.3854224619814543
0.7603924997368073	0.7285594349862619	0.7134311813173114	0.5843961638533144	0.8176636385228048	0.6761103420245383	0.7724086711420983	0.7018509438972356	0.781691492812636	0.780090286420344	0.7257040424755219	0.6848540348373943	0.6941809271434096	0.6375290125335435	0.8331496356671748	0.7613276489108247	0.7538924983120043	0.8169641372762904	0.7155130113964049	0.691849095215383	0.7583697959122594	0.7336285270582422	0.6255246687795124	0.622282429817841	0.7029733574798283	0.7000181018885413	0.8477906680186265	0.7869004311302673	0.6234815580135816	0.8209986351222094	0.7547060696543756	0.7352817376921718	0.7449939036732737	0.7449939036732737	0.7449939036732737	0.7449939036732737	0.7449939036732737	0.7449939036732737	0.7449939036732737	0.7449939036732737	0.7449939036732737	0.7449939036732737	0.7449939036732737	0.7449939036732737	0.7449939036732737	0.7449939036732737	0.7449939036732737	0.7449939036732737	0.7449939036732737	0.7449939036732737
0.09467676961097472	0.150396848670963	0.1235781175153555	0.12182169273677969	0.19109732471719348	0.11759566062783931	0.09798092579606628	0.08284778614414169	0.08209832904110331	0.05730228486628471	0.07041246303850983	0.03921346384126111	0.049432205094258976	0.13489045958391335	0.08879390986996012	0.0414270878598174	0.13703232546192268	0.04594121019037232	0.059180638780875316	0.03332301379469749	0.05113724069708011	0.0717840625925197	0.042447257306214105	0.08284778614414169	0.1403072291723545	0.06411583462551212	0.09913495639040601	0.08162539550795907	0.08162539550795907	0.08162539550795907	0.08162539550795907	0.08162539550795907	0.08162539550795907	0.08162539550795907	0.08162539550795907	0.08162539550795907	0.08162539550795907	0.08162539550795907	0.08162539550795907	0.08162539550795907	0.08162539550795907	0.08162539550795907	0.08162539550795907	0.08162539550795907	0.08162539550795907	0.08162539550795907	0.08162539550795907	0.08162539550795907	0.08162539550795907	0.08162539550795907
0.19847409072396743	0.1555280191267158	0.23869844559224931	0.21887320216175182	0.1588205359592344	0.29876935079192396	0.20085427727001184	0.14421155283025525	0.17948156932549572	0.24063983835306896	0.24825447222577385	0.2587056885408592	0.27666298587853394	0.2736937576769833	0.3658032007937209	0.34727501123322047	0.3352416651630402	0.1906693655937739	0.2829016877700868	0.24168833888213823	0.27128740262280693	0.31477400277826084	0.4242340403901751	0.28783109974108645	0.31247967901207024	0.3077015036725301	0.2351544980378078	0.060830218260385545	0.05904489039910611	0.07832918866433729	0.13412302898659795	0.3113396118428032	0.41550145728125154	0.3184337597560522	0.41057267382489093	0.34465183706711133	0.43542852579001096	0.4146044928445276	0.27062253888442883	0.3122313267144791	0.40615590269528024	0.2640839218144516	0.2755407085179119	0.2286009922347552	0.37913731664142847	0.29676168748407944	0.3778575489548856	0.33730961821948247	0.33730961821948247	0.33730961821948247
0.45659334400906465	0.29197423387456434	0.14363710029914084	0.559337938007558	0.0	0.18944013079289698	0.0	0.3576622298901753	0.170671644321742	0.18049645134936526	0.6201329179731582	0.7088303255612827	0.3241335518227324	0.182502395582325	0.182502395582325	0.182502395582325	0.18250239924107667	0.0	0.0	0.0	0.358067055954078	0.182502395582325	0.18209756951842238	0.25553295287241073	0.6956712517855993	0.0408712395161439	0.33284547339070825	0.002005944232959754	0.1282403247633943	0.20127088205347998	0.5218009650652481	0.2915694078106617	0.27763570591739956	0.28460255686403063	0.28460255686403063	0.28460255686403063	0.28460255686403063	0.28460255686403063	0.28460255686403063	0.28460255686403063	0.28460255686403063	0.28460255686403063	0.28460255686403063	0.28460255686403063	0.28460255686403063	0.28460255686403063	0.28460255686403063	0.28460255686403063	0.28460255686403063	0.28460255686403063
0.02873072318801191	0.0	0.30077184708914717	0.3352487149147615	0.0	0.034476867825614294	0.34430819373528415	0.0	0.0	0.272914389523039	0.5954187960338376	0.0	0.07507863379568523	0.0	0.0	0.0	0.3345050675930136	0.0	0.6832417449544484	0.3352487149147615	0.368981935418628	0.5370872190449761	0.012744308403962732	0.8723359339597376	0.44406056921431325	0.4957418057531573	0.038161697409054375	0.6922299857306702	0.33893354449820157	0.0007436473217477985	0.7455760636252082	0.670497429829523	0.7080367467273656	0.7080367467273656	0.7080367467273656	0.7080367467273656	0.7080367467273656	0.7080367467273656	0.7080367467273656	0.7080367467273656	0.7080367467273656	0.7080367467273656	0.7080367467273656	0.7080367467273656	0.7080367467273656	0.7080367467273656	0.7080367467273656	0.7080367467273656	0.7080367467273656	0.7080367467273656
0.8611669803216045	0.8944863651543269	0.9157750362280197	0.9627658942764534	0.8948312491283172	0.8800023573356669	0.9203609809656568	0.8942005753775936	0.8868246856529987	0.9736137695011273	1.0175115382470832	0.8492921964749411	1.0498377880339511	0.9660812438645313	1.0301820523311045	0.8251051367034886	1.0483926046356453	0.928184466788521	0.9141899942715093	0.8899995330211958	1.0242218339930798	0.9571106835071377	0.9571106835071377	0.9571106835071377	0.9571106835071377	0.9571106835071377	0.9571106835071377	0.9571106835071377	0.9571106835071377	0.9571106835071377	0.9571106835071377	0.9571106835071377	0.9571106835071377	0.9571106835071377	0.9571106835071377	0.9571106835071377	0.9571106835071377	0.9571106835071377	0.9571106835071377	0.9571106835071377	0.9571106835071377	0.9571106835071377	0.9571106835071377	0.9571106835071377	0.9571106835071377	0.9571106835071377	0.9571106835071377	0.9571106835071377	0.9571106835071377	0.9571106835071377
0.6252701665816909	0.578721777158855	0.647082363610468	0.780949318307967	0.6461420636057351	0.6242704905877551	0.6468887662309654	0.4892399405841484	0.6294233683004319	0.5246641844404399	0.7305290289238078	0.6030095058315609	0.6209749455646936	0.7817938652579477	0.7711053155658103	0.741222835664182	0.6766245075099908	0.7036691488308716	0.7178124378041488	0.8212748449924391	0.7250162241427108	0.8220379823611544	0.7735271032519326	0.7735271032519326	0.7735271032519326	0.7735271032519326	0.7735271032519326	0.7735271032519326	0.7735271032519326	0.7735271032519326	0.7735271032519326	0.7735271032519326	0.7735271032519326	0.7735271032519326	0.7735271032519326	0.7735271032519326	0.7735271032519326	0.7735271032519326	0.7735271032519326	0.7735271032519326	0.7735271032519326	0.7735271032519326	0.7735271032519326	0.7735271032519326	0.7735271032519326	0.7735271032519326	0.7735271032519326	0.7735271032519326	0.7735271032519326	0.7735271032519326
1.1948179960079988	0.9881936444808795	0.9002336200274428	1.010828378714887	0.8692641118439826	0.9660587679029949	0.9887288835446758	0.970003656727184	0.9355586292378921	1.0903454047755463	1.0500765852165261	0.9992680030002214	0.882324064999125	0.9693897429736872	0.9998441323286406	0.9573583260869614	0.9805994157574479	0.9541968133651186	1.0984343967387404	0.8942973791608493	0.991125177908022	0.9525796089694268	0.9718523934387244	0.9718523934387244	0.9718523934387244	0.9718523934387244	0.9718523934387244	0.9718523934387244	0.9718523934387244	0.9718523934387244	0.9718523934387244	0.9718523934387244	0.9718523934387244	0.9718523934387244	0.9718523934387244	0.9718523934387244	0.9718523934387244	0.9718523934387244	0.9718523934387244	0.9718523934387244	0.9718523934387244	0.9718523934387244	0.9718523934387244	0.9718523934387244	0.9718523934387244	0.9718523934387244	0.9718523934387244	0.9718523934387244	0.9718523934387244	0.9718523934387244
0.917059561998684	0.8774677098331362	0.9000445332459752	0.9654693808510614	0.9889489327223926	0.915202488773418	0.7900257133314155	0.7783388294505041	0.8462920007100458	0.9766491698376711	0.8569153914956049	1.0346012800317264	0.9335053614363471	0.9082631260736254	0.9268310661562218	0.9210155793472291	1.0945870487439122	1.036126066982401	0.9793238026169352	1.0077249347996682	1.0077249347996682	1.0077249347996682	1.0077249347996682	1.0077249347996682	1.0077249347996682	1.0077249347996682	1.0077249347996682	1.0077249347996682	1.0077249347996682	1.0077249347996682	1.0077249347996682	1.0077249347996682	1.0077249347996682	1.0077249347996682	1.0077249347996682	1.0077249347996682	1.0077249347996682	1.0077249347996682	1.0077249347996682	1.0077249347996682	1.0077249347996682	1.0077249347996682	1.0077249347996682	1.0077249347996682	1.0077249347996682	1.0077249347996682	1.0077249347996682	1.0077249347996682	1.0077249347996682	1.0077249347996682
[truncated: 6 more columns]
