# Supplementary material for: Neuronal tuning aligns dynamically with object and texture manifolds across the visual hierarchy
Source: Nat Neurosci. 2026 Mar 10;29(4):864–75. doi: 10.1038/s41593-026-02207-1 (PMC13061647; doi:10.1038/s41593-026-02207-1)
Supplement: Supplementary file 10 — Attribution data for time windows 5, 10, 20, 25 and 50 ms, for panel b. Time window specific evolution trajectory of time windows 10, 20, 25 and 50 ms, for panel c. [file 41593_2026_2207_MOESM10_ESM.zip › ExtendedFig4_Source_data/FigureExtended4C_src_normresp_wdw_180-200_BigGAN_mean.csv]

0	1	2	3	4	5	6	7	8	9	10	11	12	13	14	15	16	17	18	19	20	21	22	23	24	25	26	27	28	29	30	31	32	33	34	35	36	37	38	39	40	41	42	43	44	45	46	47	48	49
0.7464023422703061	0.6323997993447673	0.747587984512063	0.8475570135420648	0.896910810764732	0.7811812250640688	0.8173272418621069	0.8556857920797035	0.8396785460311557	0.6668954964766646	0.8824037285872436	0.809425631439763	0.7924809052584265	0.7096715332087152	0.9437620321401304	0.8012518864063072	0.9086209299799651	0.9709253099484739	0.8459515761277936	0.7949204978633183	0.9067860371990694	0.7028516920055078	0.9002170695068746	0.9086963967772848	0.9328696540879413	0.7723897213783398	0.8742765619088487	0.8902559840629298	0.7540914751918621	0.9447542770030611	0.8320551718040883	0.8086596778194635	0.9036013675688349	0.9281330870591832	0.7767274223884725	0.9328234816042943	0.9097446795208175	0.8316384728312488	0.7587752995060899	0.8253350352396515	0.778160269758859	0.8059225976502988	0.9586601800311177	0.786629673946306	0.8408658002625579	0.7420388972367259	0.8497100788511567	0.7958744880439413	0.7958744880439413	0.7958744880439413
0.8633598674743596	0.7353221515701053	0.8452061776778864	0.8011303421301036	0.8102069062526374	0.8147562748774597	0.9669135179777117	0.8870481610413581	0.852164128341079	0.9437044771323071	0.8915635568099091	0.8070402806806011	0.9864776730503904	1.007695176852656	0.8802979817163645	0.8426771840664894	0.9274075482008353	0.9656565592261566	0.8572919602766806	0.9812985421277667	0.7954110502463098	0.9264246595618834	0.967363996337708	0.941732599252673	0.9694286308337732	0.8444444874682552	1.0308327886877076	0.9940699305093893	0.8657598120781013	1.0122405918515014	0.8369873318565793	1.029507309864765	1.067599745761996	0.9347900886781739	0.9309686273599036	0.9328793580190388	0.9328793580190388	0.9328793580190388	0.9328793580190388	0.9328793580190388	0.9328793580190388	0.9328793580190388	0.9328793580190388	0.9328793580190388	0.9328793580190388	0.9328793580190388	0.9328793580190388	0.9328793580190388	0.9328793580190388	0.9328793580190388
0.33578586442045616	0.34187046050293446	0.422565409649354	0.36153491048498687	0.3593399377022251	0.4329692020706973	0.44077581406947	0.33536283655630844	0.4930280445720432	0.5479068943521693	0.5347314900249643	0.5454596823171978	0.6215229125472446	0.49599869258941925	0.5101308060134574	0.47818573072599607	0.4631092182018634	0.462975578994936	0.5054608139275957	0.48418820420326586	0.560031992293338	0.6168363813992911	0.42014369027038717	0.5265857657702187	0.4330686201639986	0.2888832177178906	0.5390211508615479	0.5499367485628969	0.5058484811142138	0.6576796013942688	0.4811942834779167	0.5687461862129763	0.52804635679783	0.5483962715054032	0.5483962715054032	0.5483962715054032	0.5483962715054032	0.5483962715054032	0.5483962715054032	0.5483962715054032	0.5483962715054032	0.5483962715054032	0.5483962715054032	0.5483962715054032	0.5483962715054032	0.5483962715054032	0.5483962715054032	0.5483962715054032	0.5483962715054032	0.5483962715054032
0.777531510597139	0.8335450606000778	1.0946419378229653	1.053783821153371	1.1393557029571224	1.0759014239083415	1.02810535966417	1.2155363769059822	1.1049798357089637	1.1430856536674752	1.106673105659205	1.0220306425058743	1.1810131923045324	1.180551101461903	1.0519283073162815	1.0966846203959253	1.0872610649994368	0.95746460897592	1.0176852968857606	0.9429075442119114	1.0317749122634265	1.0734785292904994	1.0114236132980554	0.9667445053553496	0.992596316102392	1.011502622373204	0.9572245743146438	0.9225137191669712	1.0255649632034127	0.9523054195286457	0.9156628684562351	1.0118236313167706	0.9387175278571777	0.897770758767717	1.0027630835605317	1.0488311769545366	0.9112822570978034	1.0359707442825883	0.9736265006901959	0.9736265006901959	0.9736265006901959	0.9736265006901959	0.9736265006901959	0.9736265006901959	0.9736265006901959	0.9736265006901959	0.9736265006901959	0.9736265006901959	0.9736265006901959	0.9736265006901959
0.581741109539818	0.5288338423787149	0.5821617398022808	0.5528676189477452	0.5507293838508361	0.5615420793094207	0.6069668795090277	0.5518089855449764	0.5369585807835785	0.5704521132519589	0.5517787992167719	0.6649636069621028	0.5896990042027319	0.5023473088982129	0.5987481536894246	0.6445820700391011	0.6378715016416975	0.5351719061009523	0.6447685690464233	0.7331325518984365	0.6750200373527943	0.6691845190701745	0.5467131560030186	0.5642111249627996	0.5318481952062218	0.696456563658332	0.5730660677134576	0.6582547813184825	0.681260682855294	0.835401032615095	0.7583308577351944	0.7583308577351944	0.7583308577351944	0.7583308577351944	0.7583308577351944	0.7583308577351944	0.7583308577351944	0.7583308577351944	0.7583308577351944	0.7583308577351944	0.7583308577351944	0.7583308577351944	0.7583308577351944	0.7583308577351944	0.7583308577351944	0.7583308577351944	0.7583308577351944	0.7583308577351944	0.7583308577351944	0.7583308577351944
0.8041634388524517	0.8744700434381798	0.8635030981884082	0.9411125406567526	0.9271949009722679	0.9083828249045282	0.736360022408948	0.7310672007108718	0.8618898069772255	0.8903475513061171	1.0444238720500134	0.9357863906470144	0.9842183063975952	0.8787122537960423	1.0623287392293166	0.7778728715483015	0.6540224814544762	0.9412301669521602	0.9497231749021231	0.7999008897876005	0.8870575299162536	0.9000718437888187	0.8511777773690477	0.8692202884421486	0.9806750805865655	0.7710087242352092	0.7452140780101617	0.7115443161536877	0.7394190346255333	0.8698949572791017	1.0099402747072999	1.005289899343804	1.1363186437126864	0.8627833789596289	0.9151365385577162	0.821503504407223	0.8038585174468963	0.7546699341568203	0.8129339490231692	0.9132029681911894	0.8630684586071794	0.8630684586071794	0.8630684586071794	0.8630684586071794	0.8630684586071794	0.8630684586071794	0.8630684586071794	0.8630684586071794	0.8630684586071794	0.8630684586071794
0.981063858859237	0.6487892124103037	0.7429928829693205	1.026954632922494	1.1948812971390312	0.8919307770127399	0.7213247402249058	1.0708976763008118	0.8440748927587318	1.029358564011536	1.00282870071181	0.8844331474252881	1.0024467293309094	0.872199195194613	0.6416664829933582	0.8731871658783724	0.8232596294371877	0.7641344647949608	1.0392543541903085	0.9348753567615661	1.0999777248350862	0.8315929084291852	0.9026401192682384	0.8812157549084002	0.8856325944616803	0.7515671516193798	0.8185998730405301	0.8185998730405301	0.8185998730405301	0.8185998730405301	0.8185998730405301	0.8185998730405301	0.8185998730405301	0.8185998730405301	0.8185998730405301	0.8185998730405301	0.8185998730405301	0.8185998730405301	0.8185998730405301	0.8185998730405301	0.8185998730405301	0.8185998730405301	0.8185998730405301	0.8185998730405301	0.8185998730405301	0.8185998730405301	0.8185998730405301	0.8185998730405301	0.8185998730405301	0.8185998730405301
0.7831726492897132	0.790163001363676	0.7474228056985337	0.8277669224646885	0.7872876174276089	0.7330559740999484	0.7675661100470254	0.8586163429942442	0.7437479928456933	0.8379173271029732	0.844914331832481	0.8122114215858834	0.7885470105490234	0.7909221862161203	0.7490613340083906	0.8444932434757915	0.8167233605196585	0.8156185065793358	0.8647516880606615	0.9383581984763891	1.029866748470498	1.0208050316646962	1.0977274737271816	1.0047614853793978	0.804123057518498	0.8543922847846867	0.8074543406924293	0.830923312738558	0.830923312738558	0.830923312738558	0.830923312738558	0.830923312738558	0.830923312738558	0.830923312738558	0.830923312738558	0.830923312738558	0.830923312738558	0.830923312738558	0.830923312738558	0.830923312738558	0.830923312738558	0.830923312738558	0.830923312738558	0.830923312738558	0.830923312738558	0.830923312738558	0.830923312738558	0.830923312738558	0.830923312738558	0.830923312738558
0.5353862116791819	0.797271602941025	0.709007050734271	0.7403619682227084	0.8002842238387631	0.830210424006133	0.6912958054021332	0.8530076105948067	0.8838861822566921	0.9001619733149334	0.9441571285045759	0.8750081517714945	0.9051963870823381	0.9671937453784801	0.941686122400042	0.8042003179806868	0.930818822427997	0.7965277481111236	0.9402720091496164	0.9878711950347918	0.9882376283659322	0.8127980594873333	0.7990939545371678	0.9042173850502415	0.8409963746836201	0.9269959540202984	0.890190912435684	0.9226585089303149	0.9425759470064773	0.9027074927321072	0.9237768894898567	0.9510960397638839	1.0413569953134483	0.8416702805831784	0.9415136379483133	0.9415136379483133	0.9415136379483133	0.9415136379483133	0.9415136379483133	0.9415136379483133	0.9415136379483133	0.9415136379483133	0.9415136379483133	0.9415136379483133	0.9415136379483133	0.9415136379483133	0.9415136379483133	0.9415136379483133	0.9415136379483133	0.9415136379483133
0.6181973521353586	0.40702653660489285	0.4667780655415004	0.5151849418298777	0.4672985682065724	0.7198744411519998	0.9197204817432679	0.7524806516656564	0.7756281688361898	0.8542649535114293	0.7841924900660362	0.9228361381197009	0.9523100431686213	0.8329830784047088	1.0742272670994115	0.8761172354413003	1.0711264802486797	0.8561197597571195	0.8680151303418258	0.8940386647175889	0.9943721414855758	1.151625015796967	0.9085643612759616	0.939019349911452	1.0528297704535015	0.8645437378494792	1.0242539470707355	0.8822643363451689	0.827014341451976	0.9081406363479049	0.9141459830695959	1.096196515484252	0.9056881542880372	1.0009423348861446	1.0009423348861446	1.0009423348861446	1.0009423348861446	1.0009423348861446	1.0009423348861446	1.0009423348861446	1.0009423348861446	1.0009423348861446	1.0009423348861446	1.0009423348861446	1.0009423348861446	1.0009423348861446	1.0009423348861446	1.0009423348861446	1.0009423348861446	1.0009423348861446
0.6127245046414435	0.6032709696864582	0.6328391366758656	0.7297262364951941	0.6885566143923859	0.6685479977144414	0.5173400457912853	0.6045907923758317	0.5340672319986033	0.6640782954557845	0.9147706583562307	0.690683839638142	0.8656791825025091	0.9534676163049912	0.6027998828662485	0.805290745994091	0.8439782813864175	0.6541297288491698	0.8904536866973455	0.8846530848647853	0.8595570429080815	1.0116951643297012	0.7300738836576567	0.6840341407083029	0.7263237881483758	0.9239945530154814	0.8601245032626298	0.7331276102963197	0.9453368135569545	1.0543336590860644	1.0330380152745215	1.043685837180293	1.043685837180293	1.043685837180293	1.043685837180293	1.043685837180293	1.043685837180293	1.043685837180293	1.043685837180293	1.043685837180293	1.043685837180293	1.043685837180293	1.043685837180293	1.043685837180293	1.043685837180293	1.043685837180293	1.043685837180293	1.043685837180293	1.043685837180293	1.043685837180293
0.37763504124154795	0.3855320063710327	0.522436545975481	0.4781608707684835	0.5966791331097002	0.47020639083461074	0.4788532824693566	0.5554142521410924	0.6251021141534782	0.44733205121643516	0.6507540970238742	0.5997166583595555	0.550020747747575	0.661124643608876	0.6947618791407099	0.6912444093334206	0.6175713614420537	0.8137566041248697	0.6826469018425937	0.7700303396676111	0.761983118127165	0.7513740257529065	0.7272471674105236	0.738857086922907	0.8269194020547164	0.8126165181665944	0.8796506638421336	0.9475749721891259	0.9479896190448011	1.0168561944987315	0.9518929802378836	0.9843745873683075	0.9843745873683075	0.9843745873683075	0.9843745873683075	0.9843745873683075	0.9843745873683075	0.9843745873683075	0.9843745873683075	0.9843745873683075	0.9843745873683075	0.9843745873683075	0.9843745873683075	0.9843745873683075	0.9843745873683075	0.9843745873683075	0.9843745873683075	0.9843745873683075	0.9843745873683075	0.9843745873683075
0.7989715463551643	0.7721408117970998	0.8043733383262078	1.031098541293948	0.8576810087398036	1.011379563003685	0.9097360758059302	0.8492887019852813	0.9475862180828903	0.8037722837276912	0.9088590316278097	1.1111845237124411	1.1597670386617693	0.8612947355159764	1.0132851081078669	0.9561410332120156	0.9701523195444449	0.887222373152475	0.9130842720912368	0.9121426541085762	0.9769983389429889	0.8775583888140589	0.7783588102804138	0.7992527763200505	0.9744101005594149	1.0105161820536543	0.913411321632647	0.9934975338522767	0.6566876692562048	1.0218708778368712	0.8128645449212581	0.9173677113790646	0.9173677113790646	0.9173677113790646	0.9173677113790646	0.9173677113790646	0.9173677113790646	0.9173677113790646	0.9173677113790646	0.9173677113790646	0.9173677113790646	0.9173677113790646	0.9173677113790646	0.9173677113790646	0.9173677113790646	0.9173677113790646	0.9173677113790646	0.9173677113790646	0.9173677113790646	0.9173677113790646
0.9610706306646855	1.0567272009506266	0.9076407672393575	0.9594729626980573	0.8237338188355899	0.8219726031436555	0.8483029095743932	0.821777611780067	0.7944906210522339	0.7965455350179388	0.8746404186669656	1.0215802140078627	1.0174150092193117	0.7544867468457134	0.8489199539417513	0.901208740166984	0.8264053455783322	0.9614631235066194	0.9235690532610249	0.9204955415853898	0.9382778934612606	0.9882233283323801	0.9600001114440594	0.6967531952781988	0.9130818813667707	0.957996311889101	1.0725536106731302	0.9098646223254113	1.0752589809773276	0.9828255399252042	0.9893995809697206	1.0243539535566049	1.0068767672631627	1.0068767672631627	1.0068767672631627	1.0068767672631627	1.0068767672631627	1.0068767672631627	1.0068767672631627	1.0068767672631627	1.0068767672631627	1.0068767672631627	1.0068767672631627	1.0068767672631627	1.0068767672631627	1.0068767672631627	1.0068767672631627	1.0068767672631627	1.0068767672631627	1.0068767672631627
0.5975054596910977	0.43715067617420245	0.5095192193929372	0.5826411100293919	0.6976857432241845	0.605533260989649	0.5707103722269868	0.6837475201123038	0.7155467809357259	0.7822105654189835	0.7790501739949554	0.7213695084868832	0.7798610742342456	0.7924876244822023	0.7536067721679798	1.0365898693603823	0.9606550471415015	0.9269657365441979	0.9110953611303378	0.7315815051678759	0.9666739751338574	0.8998059235174937	0.7428569337484399	0.963575834109882	0.7529174788361874	0.7846609527693142	0.7811329495785901	0.8553102201737971	0.8758111369716809	0.8311764533976276	0.8534937951846542	0.8534937951846542	0.8534937951846542	0.8534937951846542	0.8534937951846542	0.8534937951846542	0.8534937951846542	0.8534937951846542	0.8534937951846542	0.8534937951846542	0.8534937951846542	0.8534937951846542	0.8534937951846542	0.8534937951846542	0.8534937951846542	0.8534937951846542	0.8534937951846542	0.8534937951846542	0.8534937951846542	0.8534937951846542
0.625101833845051	0.7170169870659115	0.5292311942968927	0.7266632459651747	0.6338493319150842	0.7218111559883396	0.8022687747326697	0.8884720540660079	0.816825300398136	0.9348863004294683	0.9658592024378786	0.7965519465305797	0.8398006519824458	0.7981855748531709	0.8595598977590112	0.8745766893509811	0.7966002256434175	0.7988758491447722	0.8642895969621563	0.9416774129348667	0.9019068840076218	1.0146039963241889	0.8478453359473124	0.9312246661357507	0.9312246661357507	0.9312246661357507	0.9312246661357507	0.9312246661357507	0.9312246661357507	0.9312246661357507	0.9312246661357507	0.9312246661357507	0.9312246661357507	0.9312246661357507	0.9312246661357507	0.9312246661357507	0.9312246661357507	0.9312246661357507	0.9312246661357507	0.9312246661357507	0.9312246661357507	0.9312246661357507	0.9312246661357507	0.9312246661357507	0.9312246661357507	0.9312246661357507	0.9312246661357507	0.9312246661357507	0.9312246661357507	0.9312246661357507
0.6291778674433681	0.8828625464650962	0.7616011750959819	1.011828145099333	0.8238497215127211	0.826379299174262	0.8156375718671666	0.8711134405912895	0.8721608606036017	0.6357657204269261	0.7987248086162546	0.8662957869375478	0.8324242756355289	0.9356993009144344	0.8864024461561535	0.8165651318378421	0.8265868699579851	0.7823479484686974	0.8406384056402174	0.8113321516319489	0.6403625346919829	0.8706059567151506	0.806229600285078	0.8384177785001142	0.8384177785001142	0.8384177785001142	0.8384177785001142	0.8384177785001142	0.8384177785001142	0.8384177785001142	0.8384177785001142	0.8384177785001142	0.8384177785001142	0.8384177785001142	0.8384177785001142	0.8384177785001142	0.8384177785001142	0.8384177785001142	0.8384177785001142	0.8384177785001142	0.8384177785001142	0.8384177785001142	0.8384177785001142	0.8384177785001142	0.8384177785001142	0.8384177785001142	0.8384177785001142	0.8384177785001142	0.8384177785001142	0.8384177785001142
0.8987153715096436	0.6122969406760032	0.8420862435937592	0.9894691660086908	0.7528853145418547	0.5036798856540844	0.9368702213833175	0.446710390730295	0.8063848756321195	0.7088755867581104	0.5703931683009426	0.5230502858966299	0.41020975774638796	0.9095044112326288	0.6999704980182817	0.8822485457646014	0.633988822397165	0.6577026998107125	0.7933166760669575	0.6845788098586238	0.8741075717612039	0.8189632799456638	0.9089601346883708	0.8159148603782882	0.6661545030610547	0.7972457522769629	0.7243174695824682	0.8473723688673315	0.8052376588411901	0.6730476500374644	0.7391426544393271	0.7391426544393271	0.7391426544393271	0.7391426544393271	0.7391426544393271	0.7391426544393271	0.7391426544393271	0.7391426544393271	0.7391426544393271	0.7391426544393271	0.7391426544393271	0.7391426544393271	0.7391426544393271	0.7391426544393271	0.7391426544393271	0.7391426544393271	0.7391426544393271	0.7391426544393271	0.7391426544393271	0.7391426544393271
1.0685141855110802	0.9065834041875187	0.9642826100906204	1.1727341378129865	1.2430879014100922	0.9467547097694774	1.0126712149890134	0.95100136941905	0.9806317608446009	0.9766209276938013	0.9398562297313673	0.9184012598171469	0.9496803359300683	0.8998706162585571	0.8090586937501203	0.9646749852842463	0.9134744545027254	0.7348694256186693	0.961559137118885	0.9236571962896176	0.9944482861782762	0.7213760879053533	0.9508903485798758	0.8590880245623927	0.8451188197371519	1.049430462810912	0.7558209076179911	0.9619765051263142	0.8680128749027767	0.7521325575403895	0.8527543334951093	0.951345012561987	0.9020496730285481	0.9020496730285481	0.9020496730285481	0.9020496730285481	0.9020496730285481	0.9020496730285481	0.9020496730285481	0.9020496730285481	0.9020496730285481	0.9020496730285481	0.9020496730285481	0.9020496730285481	0.9020496730285481	0.9020496730285481	0.9020496730285481	0.9020496730285481	0.9020496730285481	0.9020496730285481
0.8796440421362859	0.8368401840611454	0.9278631734778582	0.6456608114841339	0.6745671084116969	0.7088301106954944	0.746057016562755	0.8257498987725175	0.6964429965304988	0.9957585296369466	0.811938541674626	0.8309128137582614	0.8891499318356263	0.8207195763971439	0.8925447066664436	0.7857911111381062	0.8520748619114883	0.822527681092513	0.9602036731746	0.9719164324596528	0.933964259083306	0.9886350037637393	0.8666995712569379	0.9107747342662478	0.9857429955532747	0.8602761527056	0.7547121884970498	0.982920584386986	0.8838140885082489	1.0683009402232702	0.8181967249960456	0.9600765125181924	0.9957350746140606	0.9504148658363915	0.8586395991637362	0.904527232500064	0.904527232500064	0.904527232500064	0.904527232500064	0.904527232500064	0.904527232500064	0.904527232500064	0.904527232500064	0.904527232500064	0.904527232500064	0.904527232500064	0.904527232500064	0.904527232500064	0.904527232500064	0.904527232500064
0.5861704143696292	0.6645419936667664	0.6511159222454409	0.5315530465896554	0.5633046661040718	0.6513580495693737	0.5745588275626361	0.521175177122962	0.5099515801139198	0.48588955431589753	0.5571280494102857	0.4298268478981976	0.5160980516411876	0.6010577742948181	0.4849577628032904	0.5251699721162969	0.524929584512095	0.7197091222230396	0.5038467028202012	0.6840577656107099	0.380550725282466	0.5054161512234173	0.5058576920677266	0.37200634950333655	0.5511786870737014	0.36431890113914767	0.6579611621143754	0.615934159065446	0.6369476605899107	0.6369476605899107	0.6369476605899107	0.6369476605899107	0.6369476605899107	0.6369476605899107	0.6369476605899107	0.6369476605899107	0.6369476605899107	0.6369476605899107	0.6369476605899107	0.6369476605899107	0.6369476605899107	0.6369476605899107	0.6369476605899107	0.6369476605899107	0.6369476605899107	0.6369476605899107	0.6369476605899107	0.6369476605899107	0.6369476605899107	0.6369476605899107
0.25774213195343404	0.3187848448671923	0.2527424199690956	0.16009824797947889	0.1747401304424584	0.17791944819990954	0.344311773238628	0.14211316826917905	0.2423292501957521	0.3069934570768568	0.11330093451416344	0.23943046824248018	0.19124897747154126	0.2804524503568034	0.1008029294732409	0.3371935124475604	0.34050039346091826	0.05329274276555886	0.06868348138142398	0.3473841216851574	0.16061324219930997	0.1337233386397796	0.3699686891639955	0.23721626164111886	0.33288966389410496	0.27179586306334913	0.34493995825736046	0.16065177447797638	0.42551948601907613	0.29308563024852624	0.29308563024852624	0.29308563024852624	0.29308563024852624	0.29308563024852624	0.29308563024852624	0.29308563024852624	0.29308563024852624	0.29308563024852624	0.29308563024852624	0.29308563024852624	0.29308563024852624	0.29308563024852624	0.29308563024852624	0.29308563024852624	0.29308563024852624	0.29308563024852624	0.29308563024852624	0.29308563024852624	0.29308563024852624	0.29308563024852624
0.5778923201931678	0.46379717428957756	0.5313596347679337	0.6254022822297871	0.4235179788707319	0.5321706881603137	0.6768752183668811	0.5775709353393927	0.5676302857817966	0.5445506793994789	0.4910254418796768	0.6007525875410908	0.4472911447977818	0.540362876114867	0.5367316794176724	0.6817965037617177	0.49298871874763056	0.5208935640292625	0.522878797092868	0.5746642925710612	0.6204727930263569	0.5300317332128559	0.5721083461899868	0.5491663180899901	0.46995056794287676	0.5706327957386124	0.5202916818407446	0.5202916818407446	0.5202916818407446	0.5202916818407446	0.5202916818407446	0.5202916818407446	0.5202916818407446	0.5202916818407446	0.5202916818407446	0.5202916818407446	0.5202916818407446	0.5202916818407446	0.5202916818407446	0.5202916818407446	0.5202916818407446	0.5202916818407446	0.5202916818407446	0.5202916818407446	0.5202916818407446	0.5202916818407446	0.5202916818407446	0.5202916818407446	0.5202916818407446	0.5202916818407446
0.4909347881844454	0.5682564998636591	0.5439154989862244	0.49426031290248695	0.5897710147339718	0.4949799628704062	0.6093168943129027	0.5693080747796531	0.7231827275008059	0.5335784560631585	0.5633219829523489	0.5074737685066031	0.4596927771347596	0.5663747411092266	0.5867311111099652	0.5439782802888007	0.5128750175428288	0.5112849818759311	0.5626441155079517	0.3847490443005504	0.6051660076112887	0.6505434517863081	0.6278547296987984	0.6278547296987984	0.6278547296987984	0.6278547296987984	0.6278547296987984	0.6278547296987984	0.6278547296987984	0.6278547296987984	0.6278547296987984	0.6278547296987984	0.6278547296987984	0.6278547296987984	0.6278547296987984	0.6278547296987984	0.6278547296987984	0.6278547296987984	0.6278547296987984	0.6278547296987984	0.6278547296987984	0.6278547296987984	0.6278547296987984	0.6278547296987984	0.6278547296987984	0.6278547296987984	0.6278547296987984	0.6278547296987984	0.6278547296987984	0.6278547296987984
0.6750187066788331	0.6282444182786378	0.6333610682181179	0.7760259293631149	0.8445941005062307	0.7455881602837195	0.7328474733458545	0.763158143255783	0.7957877540243065	0.6704172607970292	0.7201248636549096	0.8280406735165179	0.7057231875757377	0.8115254998170062	0.6693492708832481	0.7435743925937701	0.739863798839838	0.6588148391437789	0.6740226480480838	0.6502729317648392	0.6935680565208621	0.8198827623740881	0.6702851470633562	0.7527182555181969	0.7798634588123327	0.7640872837441264	0.6885100922761536	0.72629868801014	0.72629868801014	0.72629868801014	0.72629868801014	0.72629868801014	0.72629868801014	0.72629868801014	0.72629868801014	0.72629868801014	0.72629868801014	0.72629868801014	0.72629868801014	0.72629868801014	0.72629868801014	0.72629868801014	0.72629868801014	0.72629868801014	0.72629868801014	0.72629868801014	0.72629868801014	0.72629868801014	0.72629868801014	0.72629868801014
0.9755766222774854	0.838251090302347	0.9751721507147038	0.7168588698194062	0.9782948817788094	0.9082220890559127	0.9143288546607183	0.7420996194106422	0.8359845211967639	0.7997014519290049	0.843639995241243	0.6211179366848493	0.7904429011946374	0.9804365544176235	0.7782261680973173	1.01542664638281	0.9228849654903409	1.1870743925432052	0.9591170646502776	0.9583948111521003	0.8049071233064213	1.0529544503382058	1.2095255320056666	0.9395441920438572	1.0687293301813479	0.8429844116188878	0.8478828054850887	0.9441849942709295	0.6633727763343433	0.8037788853026364	0.8037788853026364	0.8037788853026364	0.8037788853026364	0.8037788853026364	0.8037788853026364	0.8037788853026364	0.8037788853026364	0.8037788853026364	0.8037788853026364	0.8037788853026364	0.8037788853026364	0.8037788853026364	0.8037788853026364	0.8037788853026364	0.8037788853026364	0.8037788853026364	0.8037788853026364	0.8037788853026364	0.8037788853026364	0.8037788853026364
0.9656035275802894	0.9789791463116878	0.7811706367982644	0.9229210446298597	0.947965328483576	0.7083435082323659	0.9089760780050531	0.7840264020275514	0.9906799307494963	0.773514567723242	0.9592649532140831	0.7878884935100352	1.0168745942514106	1.0037129618148566	1.1066096791772912	1.0396117304235029	1.064232298138067	0.9482484188681507	0.8595326661158681	1.2128362356717584	1.0112886202793938	1.0170563398179415	1.0798046520945468	0.9212515003972626	0.7385940411665175	0.9875892498519729	0.7655701653152963	0.9721223394912739	0.9628491745121956	1.0953698969503407	0.8756125106573638	0.996052932447202	0.9525989386605737	0.9762513822273285	1.1037465393778074	0.8461234114961889	1.0014424719568913	0.9351678686635573	0.9683051703102243	0.9683051703102243	0.9683051703102243	0.9683051703102243	0.9683051703102243	0.9683051703102243	0.9683051703102243	0.9683051703102243	0.9683051703102243	0.9683051703102243	0.9683051703102243	0.9683051703102243
0.055206689005060997	0.018626840097445512	0.01933336268984315	0.06765294366277223	0.07895757236533214	0.13258534742680564	0.05404978290970184	0.06544499264877351	0.06967798165627044	0.014668890082874256	0.01878989419582237	0.03239305493114999	0.0453150095017461	0.020538178497442928	0.03492033488703329	0.055050317714690426	0.017920317505047877	0.040789623301601956	0.02049695196580725	0.038030925008133494	0.07902657937268405	0.09129531517071092	0.06058436789957345	0.046997116877873925	0.03717122713161967	0.04460848760131737	0.01027702622080068	0.05384550229743208	0.022747844210393626	0.03717122713161967	0.042039980368601106	0.011148353841309416	0.0947084473518924	0.08860696248957387	0.04410624507116292	0.08498856610667807	0.07593792935003839	0.11504581132706439	0.06997594298864299	0.09713152473912674	0.017961544036683555	0.07594447449694958	0.04695300926681656	0.04695300926681656	0.04695300926681656	0.04695300926681656	0.04695300926681656	0.04695300926681656	0.04695300926681656	0.04695300926681656
0.6884340780167612	0.6631629758879647	0.6548252765176683	0.72851487761303	0.8162886941154569	0.7718241560987861	0.8262158345188546	0.7864574304683472	0.8400960441464836	0.7574082017894379	0.7512347472361154	0.773174861290937	0.7995127381723947	0.9377911188959815	0.8297380143469502	0.9361807012515431	0.8867964799839363	0.9950584888678699	0.9706467436231718	0.9444134268362924	0.8686516640546008	1.0415784063155116	0.9025812410753606	0.8651014627965506	0.8706098097093607	0.8241894098612954	0.8856416111525244	0.950809920004057	0.9182257655782908	0.9182257655782908	0.9182257655782908	0.9182257655782908	0.9182257655782908	0.9182257655782908	0.9182257655782908	0.9182257655782908	0.9182257655782908	0.9182257655782908	0.9182257655782908	0.9182257655782908	0.9182257655782908	0.9182257655782908	0.9182257655782908	0.9182257655782908	0.9182257655782908	0.9182257655782908	0.9182257655782908	0.9182257655782908	0.9182257655782908	0.9182257655782908
0.9306988469689358	0.8935065423853289	0.9831836069472638	0.9300835098868954	0.9417069014322875	1.0354069485816697	0.9559771008869705	0.9464233422438748	0.7604956204885611	0.9324822892899457	0.8297562288113755	0.826070783757879	1.1135194048100132	1.0540638570553977	0.8781290122509047	0.8713102517632783	0.9524403725925809	0.9495864679447966	0.9951712177119426	0.9370692265652252	0.9388665093267095	1.0419827932478432	0.9257528119166128	0.9506361818345757	0.9790088670500404	0.964822524442308	0.964822524442308	0.964822524442308	0.964822524442308	0.964822524442308	0.964822524442308	0.964822524442308	0.964822524442308	0.964822524442308	0.964822524442308	0.964822524442308	0.964822524442308	0.964822524442308	0.964822524442308	0.964822524442308	0.964822524442308	0.964822524442308	0.964822524442308	0.964822524442308	0.964822524442308	0.964822524442308	0.964822524442308	0.964822524442308	0.964822524442308	0.964822524442308
0.7253316153311149	0.7622770178201033	0.8242589483893511	0.7760445901642423	0.6720574594845529	0.7588059448736566	0.6386318169327023	0.7581836991881233	0.6999151245442957	0.8078621380145177	0.7568788985241053	0.7789971589685974	0.7831925514059125	0.7149127600714034	0.8137993118435614	0.7561101104457479	0.7589044289089713	0.7132057699873342	0.7509271936740314	0.7826917082960339	0.7735059484210042	0.7780988283585191	0.7780988283585191	0.7780988283585191	0.7780988283585191	0.7780988283585191	0.7780988283585191	0.7780988283585191	0.7780988283585191	0.7780988283585191	0.7780988283585191	0.7780988283585191	0.7780988283585191	0.7780988283585191	0.7780988283585191	0.7780988283585191	0.7780988283585191	0.7780988283585191	0.7780988283585191	0.7780988283585191	0.7780988283585191	0.7780988283585191	0.7780988283585191	0.7780988283585191	0.7780988283585191	0.7780988283585191	0.7780988283585191	0.7780988283585191	0.7780988283585191	0.7780988283585191
0.7199259546498212	0.6907733927637356	0.684491678349624	0.6990770806777913	0.8110042457811034	0.7915189951011414	0.7094906496378033	0.6861422120699895	0.6095220743847467	0.6752997335498233	0.7010811826098099	0.709233774329914	0.8063244097783797	0.6826980695008769	0.6113971383870481	0.6254857169104289	0.7029444769496432	0.7027361212822608	0.6778452353692744	0.7441854609915687	0.980424532620378	0.6967047931600988	0.8500332395863309	0.7733690163732149	0.7733690163732149	0.7733690163732149	0.7733690163732149	0.7733690163732149	0.7733690163732149	0.7733690163732149	0.7733690163732149	0.7733690163732149	0.7733690163732149	0.7733690163732149	0.7733690163732149	0.7733690163732149	0.7733690163732149	0.7733690163732149	0.7733690163732149	0.7733690163732149	0.7733690163732149	0.7733690163732149	0.7733690163732149	0.7733690163732149	0.7733690163732149	0.7733690163732149	0.7733690163732149	0.7733690163732149	0.7733690163732149	0.7733690163732149
0.4382733865342886	0.49656577694139376	0.4954934271618079	0.4742727613772009	0.38175686207302123	0.4067233587663536	0.44758589230540624	0.5024798729762604	0.4211706252738692	0.47766384310466864	0.5482004611887569	0.5266132711416605	0.5073249598109422	0.6076358584093766	0.8598537602008822	0.7501536432076246	0.2235221863158123	0.22121991813368916	0.2062258217570163	0.21709133329853303	0.22287469473572052	0.21998301401712678	0.21998301401712678	0.21998301401712678	0.21998301401712678	0.21998301401712678	0.21998301401712678	0.21998301401712678	0.21998301401712678	0.21998301401712678	0.21998301401712678	0.21998301401712678	0.21998301401712678	0.21998301401712678	0.21998301401712678	0.21998301401712678	0.21998301401712678	0.21998301401712678	0.21998301401712678	0.21998301401712678	0.21998301401712678	0.21998301401712678	0.21998301401712678	0.21998301401712678	0.21998301401712678	0.21998301401712678	0.21998301401712678	0.21998301401712678	0.21998301401712678	0.21998301401712678
0.8636162609625994	1.0893530369212825	0.9405057680340358	1.0856573419715616	0.9088228108244699	0.9091744263814828	1.0800180548338558	0.8866179385320325	1.0359540508401153	0.8384658234951304	0.9017920322121767	0.9507480189084906	0.8940674022330184	1.1007379101442742	0.9912516624515074	0.954024347443034	1.004156515290703	1.0456265451966529	0.9587440441974502	0.9337471043427533	0.9979194446414139	1.0242202129001587	1.1235289737524756	0.9668826911866163	1.1253393758477719	1.046111033517194	1.046111033517194	1.046111033517194	1.046111033517194	1.046111033517194	1.046111033517194	1.046111033517194	1.046111033517194	1.046111033517194	1.046111033517194	1.046111033517194	1.046111033517194	1.046111033517194	1.046111033517194	1.046111033517194	1.046111033517194	1.046111033517194	1.046111033517194	1.046111033517194	1.046111033517194	1.046111033517194	1.046111033517194	1.046111033517194	1.046111033517194	1.046111033517194
0.7701619473394938	0.6983780855430148	0.8175757420957278	0.9004774126703876	0.7861657599218987	0.8613261930751958	1.0341176308961777	0.9480205664625012	1.0704728455977088	0.9775095059080017	0.8037053532871891	0.9277039321716121	0.9317121815195815	0.9464598784093663	0.826977477265584	0.9079299446143348	0.8069545300817664	0.870383587286105	0.8402153104708997	0.8059870340952804	0.8231011722830901	0.8231011722830901	0.8231011722830901	0.8231011722830901	0.8231011722830901	0.8231011722830901	0.8231011722830901	0.8231011722830901	0.8231011722830901	0.8231011722830901	0.8231011722830901	0.8231011722830901	0.8231011722830901	0.8231011722830901	0.8231011722830901	0.8231011722830901	0.8231011722830901	0.8231011722830901	0.8231011722830901	0.8231011722830901	0.8231011722830901	0.8231011722830901	0.8231011722830901	0.8231011722830901	0.8231011722830901	0.8231011722830901	0.8231011722830901	0.8231011722830901	0.8231011722830901	0.8231011722830901
0.514026710741901	0.5261163376628165	0.3860529633949486	0.5252597770782945	0.4491545563273309	0.5551369640085404	0.41990712165824967	0.5898784211522393	0.4995669752933455	0.5499158698201684	0.3775894582025487	0.3741706312971246	0.4851738029329968	0.6228819969975251	0.828400511258583	0.708599609003864	0.6653022224293926	0.57098753544615	0.5349889947567399	0.4745791838983133	0.5156087637362962	0.4526959590837783	0.48415236141003726	0.48415236141003726	0.48415236141003726	0.48415236141003726	0.48415236141003726	0.48415236141003726	0.48415236141003726	0.48415236141003726	0.48415236141003726	0.48415236141003726	0.48415236141003726	0.48415236141003726	0.48415236141003726	0.48415236141003726	0.48415236141003726	0.48415236141003726	0.48415236141003726	0.48415236141003726	0.48415236141003726	0.48415236141003726	0.48415236141003726	0.48415236141003726	0.48415236141003726	0.48415236141003726	0.48415236141003726	0.48415236141003726	0.48415236141003726	0.48415236141003726
0.6171869540616574	0.5219760928939565	0.5427450613681247	0.48555816941431307	0.598225627344103	0.5576656709946743	0.537698270914786	0.5738018254438487	0.6408058065341898	0.7180714299928463	0.7196625910800845	0.6169929444249644	0.4897843896588894	0.5533482466520236	0.5379606791955187	0.6359159561284438	0.65080028386831	0.5916787883639769	0.6438799164547518	0.6219746129460538	0.6329272647004028	0.6329272647004028	0.6329272647004028	0.6329272647004028	0.6329272647004028	0.6329272647004028	0.6329272647004028	0.6329272647004028	0.6329272647004028	0.6329272647004028	0.6329272647004028	0.6329272647004028	0.6329272647004028	0.6329272647004028	0.6329272647004028	0.6329272647004028	0.6329272647004028	0.6329272647004028	0.6329272647004028	0.6329272647004028	0.6329272647004028	0.6329272647004028	0.6329272647004028	0.6329272647004028	0.6329272647004028	0.6329272647004028	0.6329272647004028	0.6329272647004028	0.6329272647004028	0.6329272647004028
0.6417370500982712	0.3938700324590513	0.4975384469945011	0.7088301195553055	0.5233579536004652	0.4794615263287745	0.5537500516794005	0.5914811605230759	0.7756164515601741	0.7664564610525978	0.642563082540927	0.6193201580970972	0.5824451138577013	0.6375530797711145	0.7353345850795978	0.6252655839726566	0.5418203439215636	0.629003341405233	0.7361834784844016	0.8982545734232299	0.6304702881587226	0.5633513393687334	0.49081309259450356	0.6055493376694464	0.5607114267490938	0.4330478619170081	0.7079315999491916	0.6443926514657192	0.6328529052910257	0.4813274159398898	0.5846292714350051	0.7621481817295129	0.5902283660430211	0.8367463711784625	0.736689309796425	0.7867178404874438	0.7867178404874438	0.7867178404874438	0.7867178404874438	0.7867178404874438	0.7867178404874438	0.7867178404874438	0.7867178404874438	0.7867178404874438	0.7867178404874438	0.7867178404874438	0.7867178404874438	0.7867178404874438	0.7867178404874438	0.7867178404874438
0.5526749705375437	0.622819812084948	0.6752009750925871	0.560529594881385	0.5212725188114962	0.6125102140686738	0.7641498898303986	0.5958013412909418	0.6151303796038623	0.6206244805938549	0.5708949058671264	0.5581863257104078	0.5069392528244012	0.5697656829086308	0.691585313628459	0.6149588238037198	0.6532720687160894	0.6532720687160894	0.6532720687160894	0.6532720687160894	0.6532720687160894	0.6532720687160894	0.6532720687160894	0.6532720687160894	0.6532720687160894	0.6532720687160894	0.6532720687160894	0.6532720687160894	0.6532720687160894	0.6532720687160894	0.6532720687160894	0.6532720687160894	0.6532720687160894	0.6532720687160894	0.6532720687160894	0.6532720687160894	0.6532720687160894	0.6532720687160894	0.6532720687160894	0.6532720687160894	0.6532720687160894	0.6532720687160894	0.6532720687160894	0.6532720687160894	0.6532720687160894	0.6532720687160894	0.6532720687160894	0.6532720687160894	0.6532720687160894	0.6532720687160894
0.5933167526204232	0.5351933567216655	0.627660764675407	0.6162287745964291	0.5636485145703971	0.6372168146947745	0.623221897709948	0.6633961761978412	0.625013306797316	0.7030272072514333	0.5291233914984099	0.6722333822850333	0.5824057711575568	0.6077368959651258	0.706326465742316	0.5505720167878774	0.5509664627921381	0.6396979854623108	0.6604618204749857	0.4770643701599776	0.613892937941283	0.6714697995045722	0.4931677271360175	0.5422593347695451	0.5177135309527813	0.5177135309527813	0.5177135309527813	0.5177135309527813	0.5177135309527813	0.5177135309527813	0.5177135309527813	0.5177135309527813	0.5177135309527813	0.5177135309527813	0.5177135309527813	0.5177135309527813	0.5177135309527813	0.5177135309527813	0.5177135309527813	0.5177135309527813	0.5177135309527813	0.5177135309527813	0.5177135309527813	0.5177135309527813	0.5177135309527813	0.5177135309527813	0.5177135309527813	0.5177135309527813	0.5177135309527813	0.5177135309527813
0.9567255833266339	0.8719675351785051	0.9459731068087842	1.0071468330221909	0.9772513429968045	0.8437335792857924	0.9478203638332846	1.008307751772506	0.5977888450833648	0.9851650301621622	1.161849068149284	0.8070098133855584	0.7692837925891712	0.94551885584542	0.9782198857891948	0.8332185617015969	0.9401058334406243	1.0616014899134294	1.000853661677027	1.000853661677027	1.000853661677027	1.000853661677027	1.000853661677027	1.000853661677027	1.000853661677027	1.000853661677027	1.000853661677027	1.000853661677027	1.000853661677027	1.000853661677027	1.000853661677027	1.000853661677027	1.000853661677027	1.000853661677027	1.000853661677027	1.000853661677027	1.000853661677027	1.000853661677027	1.000853661677027	1.000853661677027	1.000853661677027	1.000853661677027	1.000853661677027	1.000853661677027	1.000853661677027	1.000853661677027	1.000853661677027	1.000853661677027	1.000853661677027	1.000853661677027
0.5065141841390818	0.3789748505350345	0.479914678874258	0.4458291456304277	0.47901834152347184	0.3454336255601326	0.3339314958019085	0.5109098203036627	0.574055565915704	0.46524861919650545	0.48670053276596836	0.45926292928995016	0.47909468496998897	0.4387376905492289	0.4911941713674199	0.6143822347072165	0.4865275123591462	0.44294357570452947	0.5730050340426003	0.6333363046073044	0.5383253357885254	0.5858308201979149	0.5858308201979149	0.5858308201979149	0.5858308201979149	0.5858308201979149	0.5858308201979149	0.5858308201979149	0.5858308201979149	0.5858308201979149	0.5858308201979149	0.5858308201979149	0.5858308201979149	0.5858308201979149	0.5858308201979149	0.5858308201979149	0.5858308201979149	0.5858308201979149	0.5858308201979149	0.5858308201979149	0.5858308201979149	0.5858308201979149	0.5858308201979149	0.5858308201979149	0.5858308201979149	0.5858308201979149	0.5858308201979149	0.5858308201979149	0.5858308201979149	0.5858308201979149
0.44271410158477853	0.4535036483098211	0.4830127039958644	0.4787575518661528	0.5822596798372198	0.5514488545456285	0.5422834980109511	0.44807395652682863	0.4976922643328699	0.4732290106099515	0.4854606374714107	0.4854606374714107	0.4854606374714107	0.4854606374714107	0.4854606374714107	0.4854606374714107	0.4854606374714107	0.4854606374714107	0.4854606374714107	0.4854606374714107	0.4854606374714107	0.4854606374714107	0.4854606374714107	0.4854606374714107	0.4854606374714107	0.4854606374714107	0.4854606374714107	0.4854606374714107	0.4854606374714107	0.4854606374714107	0.4854606374714107	0.4854606374714107	0.4854606374714107	0.4854606374714107	0.4854606374714107	0.4854606374714107	0.4854606374714107	0.4854606374714107	0.4854606374714107	0.4854606374714107	0.4854606374714107	0.4854606374714107	0.4854606374714107	0.4854606374714107	0.4854606374714107	0.4854606374714107	0.4854606374714107	0.4854606374714107	0.4854606374714107	0.4854606374714107
0.5003530772524323	0.4418249900674516	0.5610659655598056	0.4589696478559654	0.4845777418609079	0.41274407673058305	0.3875995533266252	0.49597096974939936	0.4154594503111557	0.4555941065889281	0.4088880619952753	0.44510231302005987	0.37349550670500936	0.4757782159667941	0.3277695884828791	0.6164597250387898	0.5663515215305429	0.5058036104250213	0.5360775659777821	0.5360775659777821	0.5360775659777821	0.5360775659777821	0.5360775659777821	0.5360775659777821	0.5360775659777821	0.5360775659777821	0.5360775659777821	0.5360775659777821	0.5360775659777821	0.5360775659777821	0.5360775659777821	0.5360775659777821	0.5360775659777821	0.5360775659777821	0.5360775659777821	0.5360775659777821	0.5360775659777821	0.5360775659777821	0.5360775659777821	0.5360775659777821	0.5360775659777821	0.5360775659777821	0.5360775659777821	0.5360775659777821	0.5360775659777821	0.5360775659777821	0.5360775659777821	0.5360775659777821	0.5360775659777821	0.5360775659777821
0.8564814506794608	0.6027303760917604	0.4836649145884705	0.6996747600336423	0.8926738744047862	0.5815609476551301	0.7085827300670788	0.6601834172085576	0.8180153648810015	0.861058781745223	0.8804460088332228	0.9414510762501802	0.698656737431155	0.6801425818396686	0.7309088605690456	0.8807715798681701	0.8112493204091306	0.7659079838284241	0.9326377749117373	0.9791770412616765	0.9579666964108385	0.8755999049081132	0.9328950213797121	0.8447981631162758	1.0057840073367004	1.0772536436319837	0.7346947804017658	0.8967819913997283	0.8591014206312062	0.8574697367448838	0.8943953472487293	0.8759325419968065	0.8759325419968065	0.8759325419968065	0.8759325419968065	0.8759325419968065	0.8759325419968065	0.8759325419968065	0.8759325419968065	0.8759325419968065	0.8759325419968065	0.8759325419968065	0.8759325419968065	0.8759325419968065	0.8759325419968065	0.8759325419968065	0.8759325419968065	0.8759325419968065	0.8759325419968065	0.8759325419968065
0.6421616235590717	0.5386928945844788	0.42930041975391103	0.5993344131514334	0.546681983241262	0.7419205942818674	0.4729492249268909	0.5152359854931159	0.5782927452835378	0.44824972925068846	0.4808181097409459	0.5074776823402829	0.5604009642286734	0.4232608673010137	0.5462313315169901	0.5961975239672992	0.5312706541748363	0.7115836152719683	0.5707330310886038	0.5871034150900626	0.42787501019677293	0.6848290645428615	0.6539977791515542	0.5480483325996249	0.6010230558755896	0.6010230558755896	0.6010230558755896	0.6010230558755896	0.6010230558755896	0.6010230558755896	0.6010230558755896	0.6010230558755896	0.6010230558755896	0.6010230558755896	0.6010230558755896	0.6010230558755896	0.6010230558755896	0.6010230558755896	0.6010230558755896	0.6010230558755896	0.6010230558755896	0.6010230558755896	0.6010230558755896	0.6010230558755896	0.6010230558755896	0.6010230558755896	0.6010230558755896	0.6010230558755896	0.6010230558755896	0.6010230558755896
1.0188641611889195	0.9891740454239653	0.9211167681111587	0.9248684781359844	0.9144619263058569	0.96035098235813	0.9649797737283593	0.9838830753029075	1.0103438163919016	0.5776218968550216	0.8800905696065762	0.728856233230799	0.728856233230799	0.728856233230799	0.728856233230799	0.728856233230799	0.728856233230799	0.728856233230799	0.728856233230799	0.728856233230799	0.728856233230799	0.728856233230799	0.728856233230799	0.728856233230799	0.728856233230799	0.728856233230799	0.728856233230799	0.728856233230799	0.728856233230799	0.728856233230799	0.728856233230799	0.728856233230799	0.728856233230799	0.728856233230799	0.728856233230799	0.728856233230799	0.728856233230799	0.728856233230799	0.728856233230799	0.728856233230799	0.728856233230799	0.728856233230799	0.728856233230799	0.728856233230799	0.728856233230799	0.728856233230799	0.728856233230799	0.728856233230799	0.728856233230799	0.728856233230799
0.805577512937585	0.8968567205984549	0.8071498501668887	0.9108286608172468	0.93481127536666	0.829237594561787	0.8052266150326433	0.8134732200585584	0.76494790787902	0.8535765708199222	0.86359074001734	0.7610996419344456	0.6259855223417267	0.7953713697404255	0.8800481778201974	0.5931186672209071	0.7779170541750915	0.8007766020832059	0.7893468281291487	0.7893468281291487	0.7893468281291487	0.7893468281291487	0.7893468281291487	0.7893468281291487	0.7893468281291487	0.7893468281291487	0.7893468281291487	0.7893468281291487	0.7893468281291487	0.7893468281291487	0.7893468281291487	0.7893468281291487	0.7893468281291487	0.7893468281291487	0.7893468281291487	0.7893468281291487	0.7893468281291487	0.7893468281291487	0.7893468281291487	0.7893468281291487	0.7893468281291487	0.7893468281291487	0.7893468281291487	0.7893468281291487	0.7893468281291487	0.7893468281291487	0.7893468281291487	0.7893468281291487	0.7893468281291487	0.7893468281291487
0.39596570741607867	0.44828164499432915	0.6498142666919334	0.5681661642987086	0.6392816300319155	0.5579544553237589	0.5754185319493647	0.4580329840833334	0.3508519126001023	0.3168686520834561	0.33525258772695665	0.3751222733890104	0.3530935083971552	0.3897440787845047	0.2834208813944659	0.3365824800894853	0.3365824800894853	0.3365824800894853	0.3365824800894853	0.3365824800894853	0.3365824800894853	0.3365824800894853	0.3365824800894853	0.3365824800894853	0.3365824800894853	0.3365824800894853	0.3365824800894853	0.3365824800894853	0.3365824800894853	0.3365824800894853	0.3365824800894853	0.3365824800894853	0.3365824800894853	0.3365824800894853	0.3365824800894853	0.3365824800894853	0.3365824800894853	0.3365824800894853	0.3365824800894853	0.3365824800894853	0.3365824800894853	0.3365824800894853	0.3365824800894853	0.3365824800894853	0.3365824800894853	0.3365824800894853	0.3365824800894853	0.3365824800894853	0.3365824800894853	0.3365824800894853
0.45770414055693404	0.24190618184328921	0.3321814457338739	0.3550119068424266	0.28213725576494736	0.37718190922162187	0.31781107530013425	0.28618424469132686	0.4096181522599007	0.2236382216365028	0.2742188293899247	0.29174363850071894	0.26103671645183046	0.3499523575086524	0.26231613948683125	0.41517464611371047	0.35569923228421824	0.5399656935458881	0.42080282650367623	0.32420604138251424	0.3614452480553524	0.4215620587771738	0.50758126458852	0.5425909440294127	0.6179910904766882	0.5552734016264997	0.5524742897304757	0.5536020885873241	0.5530381891588999	0.5530381891588999	0.5530381891588999	0.5530381891588999	0.5530381891588999	0.5530381891588999	0.5530381891588999	0.5530381891588999	0.5530381891588999	0.5530381891588999	0.5530381891588999	0.5530381891588999	0.5530381891588999	0.5530381891588999	0.5530381891588999	0.5530381891588999	0.5530381891588999	0.5530381891588999	0.5530381891588999	0.5530381891588999	0.5530381891588999	0.5530381891588999
0.5977774482452661	0.6523502440450475	0.5273159578798379	0.5078462139284945	0.8400569049282205	0.6600442456820536	0.6418562113862457	0.3562192349462315	0.6330158805544349	0.6185219879113236	0.5062044190692084	0.49636123878718574	0.6646494126785635	0.6212042372539591	0.5675338322355666	0.5552456558522656	0.6395888594538697	0.5383505537765498	0.5747238311678092	0.5265947042059952	0.6787936250481144	0.5532629038635621	0.6023566502748893	0.5778097770692256	0.5778097770692256	0.5778097770692256	0.5778097770692256	0.5778097770692256	0.5778097770692256	0.5778097770692256	0.5778097770692256	0.5778097770692256	0.5778097770692256	0.5778097770692256	0.5778097770692256	0.5778097770692256	0.5778097770692256	0.5778097770692256	0.5778097770692256	0.5778097770692256	0.5778097770692256	0.5778097770692256	0.5778097770692256	0.5778097770692256	0.5778097770692256	0.5778097770692256	0.5778097770692256	0.5778097770692256	0.5778097770692256	0.5778097770692256
0.5456596897207955	0.5871271312262681	0.5615843064176239	0.6164457434318776	0.5740436616903768	0.5939591782667271	0.4738795100435482	0.584084573228467	0.5576061950088593	0.6911155637470662	0.6188856792341043	0.5488966293851126	0.5897564388342322	0.41643746941585513	0.5536781721039274	0.5867023356237481	0.5644224139199863	0.45965997215615667	0.4489972118479267	0.6127465979518538	0.5543400280790542	0.583543313015454	0.583543313015454	0.583543313015454	0.583543313015454	0.583543313015454	0.583543313015454	0.583543313015454	0.583543313015454	0.583543313015454	0.583543313015454	0.583543313015454	0.583543313015454	0.583543313015454	0.583543313015454	0.583543313015454	0.583543313015454	0.583543313015454	0.583543313015454	0.583543313015454	0.583543313015454	0.583543313015454	0.583543313015454	0.583543313015454	0.583543313015454	0.583543313015454	0.583543313015454	0.583543313015454	0.583543313015454	0.583543313015454
0.4786191563011001	0.621101759932458	0.5401341823172398	0.5948410356614311	0.5603595775530347	0.506678829748305	0.5291287844462349	0.5475862640487169	0.4272178205020859	0.615720802507869	0.7293568922736342	0.5695481371004413	0.5766401303982874	0.4835476681409144	0.5219090076395364	0.3184296784179147	0.42931040344345	0.3253422119679791	0.37732630770571457	0.37732630770571457	0.37732630770571457	0.37732630770571457	0.37732630770571457	0.37732630770571457	0.37732630770571457	0.37732630770571457	0.37732630770571457	0.37732630770571457	0.37732630770571457	0.37732630770571457	0.37732630770571457	0.37732630770571457	0.37732630770571457	0.37732630770571457	0.37732630770571457	0.37732630770571457	0.37732630770571457	0.37732630770571457	0.37732630770571457	0.37732630770571457	0.37732630770571457	0.37732630770571457	0.37732630770571457	0.37732630770571457	0.37732630770571457	0.37732630770571457	0.37732630770571457	0.37732630770571457	0.37732630770571457	0.37732630770571457
0.6658028204951726	0.6822096462800329	0.7454782642518528	0.6226980934757633	0.4539191827017726	0.49108766134465687	0.6570888335550837	0.5590594133800241	0.6052906291702743	0.6550429979326751	0.528382921197656	0.5456123474597327	0.6791481086778804	0.7448281732032136	0.6925448162232521	0.6436583997843414	0.6575191476886887	0.6860170657741576	0.558777537539808	0.7143357971299283	0.6365566673348682	0.6365566673348682	0.6365566673348682	0.6365566673348682	0.6365566673348682	0.6365566673348682	0.6365566673348682	0.6365566673348682	0.6365566673348682	0.6365566673348682	0.6365566673348682	0.6365566673348682	0.6365566673348682	0.6365566673348682	0.6365566673348682	0.6365566673348682	0.6365566673348682	0.6365566673348682	0.6365566673348682	0.6365566673348682	0.6365566673348682	0.6365566673348682	0.6365566673348682	0.6365566673348682	0.6365566673348682	0.6365566673348682	0.6365566673348682	0.6365566673348682	0.6365566673348682	0.6365566673348682
0.3561161730977863	0.209079348867511	0.31851214746603806	0.09285369662007824	0.2888047138374952	0.11232622538852463	0.17158208728700453	0.36570393448406635	0.21435605776804015	0.3079334036700905	0.44322042788491245	0.3509219916268317	0.581441871376131	0.5001445708287323	0.5168019513770653	0.7485332337408407	0.7846207618489209	0.3255166261528463	0.6086946938355288	0.5912396124581378	0.7278584103024606	0.6391051893351345	0.9250074905215248	1.1439367821492936	0.9107068194255692	0.5419279766193197	0.7557671897522601	0.8673520162838524	0.7664008035949914	0.8001427785768884	0.8030375213408377	0.6383251492128437	0.5415628578160597	1.1890926304097198	1.0161125709119818	0.9736870881999414	0.6963629260547044	0.9229881761551391	0.8436480419335873	0.7733911060165112	0.826600728148287	0.799995917082399	0.799995917082399	0.799995917082399	0.799995917082399	0.799995917082399	0.799995917082399	0.799995917082399	0.799995917082399	0.799995917082399
0.22116301864985488	0.2946819984221678	0.050649286053050184	0.1341170042664626	0.1914472315578293	0.18373450804936506	0.1954971656337231	0.150516311959605	0.22534860331508236	0.16116184568489256	0.239357269336171	0.32978154236049056	0.46610367988311124	0.26649376692579363	0.370812107469963	0.5132066109677156	0.7606854158433085	0.7050082669716028	1.053752982454158	0.9585317554037605	0.796724571389115	0.8099411959964516	1.0415410651524353	1.1965577418613533	0.759339538271926	0.7790324351535793	0.8478010494793012	0.6789018360442637	1.0654167216204926	0.5695876249264827	1.2441716700173013	0.6212174057371725	0.7075580998258023	0.8498272048441307	1.0878592862193763	0.8649671049427955	1.1832182115361165	0.9886512406600015	1.0462838905334821	0.7076740630823595	0.6140663521524962	0.897719757929761	0.7933258881669337	0.40805433105014677	0.64284184037264	0.5790025094173038	0.6109221748949719	0.6109221748949719	0.6109221748949719	0.6109221748949719
0.7086469920438626	0.8380034005250465	0.8887448917185526	0.9303046179913504	0.904655228427648	0.9461615610717555	0.999414642825655	1.0003816926878033	1.1185364368375492	0.9210928287555579	0.9806265312992279	0.9099715009793659	1.0320920972753707	0.9234330913774336	0.9072180425400426	0.9965411855559757	1.0865829132495828	0.9652813508533161	0.9747618404896353	0.9787570229047998	0.9476943130333055	1.031513281449756	0.9459379148226132	0.9863153648359871	1.0009491050460737	1.0037900600341287	1.0014249717152515	0.9698701577758123	1.02438602325646	0.9955003516344477	1.012341283506562	1.1396279035647072	0.997349732063957	1.037780599715111	1.1607543586746891	1.1137732541221614	0.9560340583271971	1.1618055956706252	1.036064697002694	1.0925258665854336	1.0770101675479231	1.0847680170666782	1.0847680170666782	1.0847680170666782	1.0847680170666782	1.0847680170666782	1.0847680170666782	1.0847680170666782	1.0847680170666782	1.0847680170666782
0.6586005429171482	0.47799453878553044	0.5491295175732789	0.8234027287376805	0.7068755193800005	0.8270303334845945	0.747317615455113	0.6854522198040046	0.5004922308371991	0.7687664648596912	0.7394608271773053	0.6520352451759692	0.7633226960400812	0.6081554746767237	0.6860654016179223	0.8450094172405412	0.7057997622341979	0.6993147900447891	0.718260144550898	0.852784044561382	0.6670969399954343	0.7896553707634404	0.7106012835089531	0.8103680554956009	0.7473198061054864	0.7418313129430283	0.7038464906054983	0.7085153912436067	0.8350924877765641	0.7107285672766099	0.6856139427693708	0.6388730243838846	0.602224491057177	0.8323788501761658	0.7593632681538945	0.7922609434400506	0.717367400895866	0.7466067316346937	0.9313570777368695	0.7824624517070328	0.6939270326723347	0.7204946640488386	0.7153472748526358	0.7428451771816116	0.7181647440745897	0.8353915647339148	0.7767781544042522	0.7767781544042522	0.7767781544042522	0.7767781544042522
0.8002180731550277	1.0914877980495035	1.1357342811175233	0.8931407562124855	0.9354501950846902	0.9846628256608785	1.185383746964447	0.917727493868276	1.2474279558914847	0.967565224670438	0.9027857891081545	1.134310233764774	1.073253155498547	1.2865301643740237	1.345850780254734	1.392638475077538	1.2023011401644004	1.3086854793715061	1.0109172706013105	1.4063936089214897	1.287295567601378	1.2946082783733157	0.9908884594997707	1.1532098741093704	0.9515845495781221	0.8955046384119503	1.1862346525127696	1.3582197106317437	1.138990165323104	1.2261131189213414	1.1261232921024416	0.9923380167132553	1.1947491679509046	1.532596603119757	1.2256999479204351	1.1313093128790628	1.539484741326119	0.9948001428447515	1.2955046913709305	1.1145950334662922	1.212973280702581	1.3430374911282326	1.0830072916501392	1.213022391389186	1.213022391389186	1.213022391389186	1.213022391389186	1.213022391389186	1.213022391389186	1.213022391389186
0.7501189740570168	0.9092502958147665	0.7311669906072075	0.5600334910460604	0.6043336436468412	0.9249571204635957	0.8475921480198066	0.8660060734268292	0.618407564682954	0.7954572925373387	0.7450549910080655	0.7076390068609322	0.7263469989344987	0.7263469989344987	0.7263469989344987	0.7263469989344987	0.7263469989344987	0.7263469989344987	0.7263469989344987	0.7263469989344987	0.7263469989344987	0.7263469989344987	0.7263469989344987	0.7263469989344987	0.7263469989344987	0.7263469989344987	0.7263469989344987	0.7263469989344987	0.7263469989344987	0.7263469989344987	0.7263469989344987	0.7263469989344987	0.7263469989344987	0.7263469989344987	0.7263469989344987	0.7263469989344987	0.7263469989344987	0.7263469989344987	0.7263469989344987	0.7263469989344987	0.7263469989344987	0.7263469989344987	0.7263469989344987	0.7263469989344987	0.7263469989344987	0.7263469989344987	0.7263469989344987	0.7263469989344987	0.7263469989344987	0.7263469989344987
1.0816367652247578	0.9809654770670084	1.1234444062662117	0.8954505280764554	0.7499063935834719	0.8575845841755342	0.8415452142837517	0.9166699518518526	0.985496945779635	0.8064878330543482	0.9057681687407956	0.809504140192782	0.8226320797733327	0.9968496455911096	0.7176107606018305	0.9589529765476743	0.7344665001132166	0.8613090232926761	0.7698973937501057	0.736131425698165	0.8366078627793979	0.6893522601133326	0.9279559813741968	0.9393240740554458	0.8371475229537017	0.885102225527156	0.9428642936083279	0.9362784256739544	0.9972959080029684	0.8251042212727111	0.9512917881317118	0.7085918420560097	0.8918537342590427	0.8754284669470331	0.838637167028812	0.7790526376293223	0.8187409998836603	0.7592024054494564	0.9528084415794618	0.9638427784161945	0.9334628771574344	0.9486528277868145	0.9486528277868145	0.9486528277868145	0.9486528277868145	0.9486528277868145	0.9486528277868145	0.9486528277868145	0.9486528277868145	0.9486528277868145
0.8290027926059967	0.8034480987001752	0.7420740265452282	0.8205691276464578	0.7861728745869934	0.9207712004256702	0.8024873206588992	0.6437880104695453	0.8213894229064336	0.6892646580397626	0.8032400652725055	0.7958546867196934	0.8003394389160393	0.7759138037439447	0.8494535820152649	0.7282663464253029	0.768260976777776	0.9073913338126511	0.8777918357591373	0.884729556364502	0.8346516477891383	0.7309147725658969	0.868736699649585	0.7953604999861053	0.8335632163492663	0.8581500164064676	0.8608069615899488	0.8857303721446208	0.885682327240377	0.9118082394485375	0.9386334975465521	0.8791685310498258	0.9549558191826145	0.9123664004857994	1.0661020261608167	0.9644614009462321	0.9771961949629215	0.8651166515313865	0.9520309651917861	0.9582214572184462	1.0138700934921887	0.8914312990543604	0.9233091931997423	0.9655201430649979	0.7946676496787494	0.8800938963718736	0.8800938963718736	0.8800938963718736	0.8800938963718736	0.8800938963718736
0.0	0.08607366611168474	0.0	0.0	0.0	0.14349489792982917	0.0	0.0	0.032135547174169075	0.014756968213389265	0.5720840920105226	0.0	0.12611631746218482	0.0	0.2866714960667505	0.0	0.14349489792982917	0.30839779527826644	0.032135547174169075	0.1113593507556601	0.14349489792982917	0.28698979585965834	0.032135547174169075	0.00703208505713989	0.14349489792982917	0.05742123181814445	0.0	0.1113593507556601	0.0054548851412535996	0.0	0.0	0.0	0.0	0.00031829979290784927	0.032135547174169075	0.27995771080251847	0.0	0.13804001278857558	0.14894978307108278	0.28698979585965834	0.0	0.2680340220515367	0.19933892722932134	0.3175481431179411	0.2882486929689077	0.30289841804342443	0.30289841804342443	0.30289841804342443	0.30289841804342443	0.30289841804342443
0.41695551791657914	0.8243784940027652	0.5492454916820395	0.4119054949844365	0.6405105524189679	0.5476190936517382	0.7333366897713326	0.7908453800404431	0.6225879004701247	0.8060870437231943	0.6321442686872485	0.7849436841195623	0.45771657445962965	0.7942164011644248	0.8412556197826008	0.8394527302113547	0.824071971307484	1.0852390161056684	0.881152681928976	0.9054781344529662	0.9576340391577238	1.0357750359870177	0.9172819082576281	0.926130159137668	0.8088621961151188	0.6859878123874352	0.9865192027164504	0.6445865420320767	0.911831166267412	0.7437167412514918	0.6813680251468909	0.8816592311678321	0.876295838593742	0.9143227524562736	0.6421017728667577	0.8243073420811793	1.022084034781048	0.7648755291534587	1.0340896424408537	0.7923274905502842	0.8070647390450968	0.8016670925718152	0.6872622924202537	0.7444646924960345	0.7444646924960345	0.7444646924960345	0.7444646924960345	0.7444646924960345	0.7444646924960345	0.7444646924960345
0.890561604957317	0.8857715503950679	1.0237104694146149	0.9826642769018752	1.011314936978221	0.9581589147480507	1.0025361642541577	1.1619443141426915	1.1151355613163267	1.076063232273085	1.145932393771569	1.292298717146108	1.289362212281944	1.1285149771799352	1.331930651691291	1.2398197367418655	1.307352640906621	1.056886477980586	1.0085405765910156	1.182301610091795	1.204290152291627	1.237232790788686	1.2218239361253405	1.3752481971083947	1.1772614966090753	0.9910545037939741	1.245626494122489	1.2189747935569335	0.9137857932539718	1.0170204154539975	1.020279622203393	1.228109928687192	1.1658143842373474	1.0946422381342895	1.2507817556276564	0.9987381768080886	1.1046064237720394	1.091383039319527	1.1229743214039443	1.1087086816882628	1.1158415015461036	1.1158415015461036	1.1158415015461036	1.1158415015461036	1.1158415015461036	1.1158415015461036	1.1158415015461036	1.1158415015461036	1.1158415015461036	1.1158415015461036
0.6866121706326522	0.5079456686794975	0.702746678515987	0.5902027507143542	0.6093503415543121	0.6505548293744702	0.674579638183049	0.6785351697925558	0.8121285284763862	0.43776275876220516	0.6561390576544668	0.7956617000971389	0.6323751994835634	0.6901914238515972	0.9132698446328139	0.6879689349808485	0.8340555024931039	0.8162077009974649	0.7585147575289978	0.8130523099412541	0.960878305088526	1.021534638330616	1.0554221270931348	1.006439346715534	0.8604789591947131	0.6457039208469841	0.9756570463444516	0.9544162060315665	1.0981094482291087	0.8921557568551031	0.8341797698692929	0.9909847814615218	0.838497791175764	0.8926447709102184	0.8879330949744426	0.9673750985243383	0.9361430090516137	1.178599857707449	1.1277708078764834	1.0897884555609056	1.2242245996526013	1.1570065276067536	1.1570065276067536	1.1570065276067536	1.1570065276067536	1.1570065276067536	1.1570065276067536	1.1570065276067536	1.1570065276067536	1.1570065276067536
0.5405538341283025	0.4647572433547931	0.5876746992438728	0.4991694757761869	0.5071811400306661	0.510176269476303	0.5853305649262455	0.5358461946285763	0.6641962225215181	0.583893591081061	0.6566458452355584	0.590388431097495	0.6693264876623007	0.5540686038749537	0.608322469430985	0.7924098965182431	0.7137520041796994	0.7713569870023714	0.8329893266178976	0.7202501880013888	0.7242735242111332	0.759832194450626	0.8943558601495616	0.7510622195444425	0.7217049317247126	0.8262416719105928	0.8242342766182362	0.8040590801913607	0.8686691317237991	0.7710889996986833	0.8436512434492948	0.7925210160310509	0.8501157487267583	0.8621838374459414	0.837920973200936	0.8443376432673418	1.0227318663829847	0.9452604707002913	0.6544726842275467	0.956613989256434	0.7111871412761293	0.794900359796783	0.7565815488651276	0.8980482229563351	0.9299535272674017	0.7175564324162079	0.8155546292814946	0.8229282210198663	0.8682803508390347	0.9868502184272787
0.4303926454421027	0.4530868099223582	0.2421946736193782	0.6562877278542738	0.28332497520825933	0.8395731482824106	0.490356615570576	0.852635776290424	0.6061582699150938	0.6091027264946283	0.7251122598718689	0.4965681128703305	0.6289511093347838	0.8663792954913667	0.09772281920587514	0.6859082272569992	0.6053373923785212	1.2043331755156206	0.6864457962335033	0.33769525101754655	0.9592031193742536	0.6052720065053647	1.0615733725712593	0.8496913197108895	0.7733582352386382	1.1068150719767498	1.3516567157203516	0.8359454052888894	1.0090366105244601	1.1917341240894002	0.8799699979614313	0.7219348207620043	0.7649244983398253	0.7040889694323829	1.2651203551336343	0.5170211858603138	0.7387627902095376	0.9662298232152263	0.5172800546797386	0.9999478494252003	0.8269835924168446	0.6265241512788498	0.5344540820155418	0.2965446389305551	0.9156953590272108	0.9264352621877648	1.1801253326072718	0.4386098385790658	1.6731507499776999	0.9522119893029508
0.8027220219249149	0.659913284354503	0.9553913405007057	0.7678279278794331	0.9580403141960875	0.957892531642329	1.1712308487466832	1.2958166079268494	0.9769913816437454	0.8901338252306663	1.1804305837704288	1.0380023104053162	1.0357583613967978	1.0259779758394139	1.1310434171123895	1.3973311599900782	1.3759014798352878	1.0822145842337783	1.1603620969123607	1.3056238003188598	1.1412736967916925	1.2043001512620604	1.2618324544603325	1.156488968188429	1.0148477253752044	1.065272205831346	1.3845428779814233	1.0799946554572926	1.069755543323032	1.0845485853193444	1.3276366995365267	0.9850351818855061	1.2316844593132084	1.147306986818178	1.0769432948874031	1.0513707771938883	1.2712917286100471	1.2377965513140563	0.775849489228194	0.9514786894376382	1.1742335001871629	1.0848969589558117	1.2774498489793864	1.2557526711249076	1.2845173846540032	0.8910566848879989	1.3996504274341033	1.11231373960499	1.2557612235041244	0.871185163192913
0.7805497910506713	0.6290297241089937	0.7313448027152872	0.5917527573844937	0.683696461325433	0.6037209018380517	0.7580255498652156	0.7370873474402007	0.7045709767313307	0.6731332236888468	0.7709385996984085	0.6836994481831257	0.7566139411728007	0.760678506892072	0.7973370533455061	0.9243899425629997	0.8520815322608876	0.9297791568417691	0.7812864691070155	0.790092729688071	0.8746323542541046	0.8708810121807024	0.8431763497433163	0.9502516697652357	0.923397230284541	0.8073956398771318	0.8617806652898553	0.9990922246425658	0.7263299618829108	0.8789975991681779	0.788643743704991	0.7955716221869729	0.84709611902797	0.9294609376547194	0.7191088623480232	0.8434426312484836	0.7490806388772918	0.7955599508465651	0.6806263541270138	0.8407313944416146	0.758141857521411	0.8098720560417045	0.9232968581605976	0.8445922352652667	0.8472920545463153	0.930432063006393	0.8392648283333611	0.7198039345612262	0.8732542500074659	0.8557056612070991
0.8369306320554593	0.6003045723764098	0.8613291890312925	0.8128354048517513	0.9187414290263485	1.0008300562184558	0.8801743589004203	0.9145099871393537	0.7670863958605862	0.9334242479405933	0.8183721983079045	0.838734553358233	0.789900739773339	0.9136580204450374	0.81062120361921	0.696959201880518	0.9549797142998263	0.9482200766797019	0.9884093192192863	1.1224932837087986	1.0224635379383455	1.0112997166956097	1.0926512500767789	0.9016034624382132	0.8859097460324741	1.0154706977951649	1.25642681052815	1.2380847650773317	1.237723994096717	1.4129191896017772	1.3093540227871885	1.2327540638714867	1.1744083620977088	1.065733697526605	1.168178089160192	1.3225116463416948	1.2652439318182573	1.2167143244025307	1.1238088402193702	1.153688929127839	1.0770296649641076	1.1464006931103563	0.9636282305950146	1.302173027662356	1.1370160129713196	0.9488915275380643	1.1486360567376577	1.0720615416666603	1.1861913728626834	1.1705246678003218
0.8014421427631131	0.7335493729834597	0.7026446328538192	0.6752188927506741	0.7785058027198258	0.7013322296593858	0.7764652879585087	0.7451873020868233	0.6834286264646502	0.7070516579266207	0.7351414732022702	0.7064747615782536	0.8555914635666778	0.7584790292414818	0.69439151605719	0.6200412789687623	0.6529981301986151	0.7514724459514082	0.7791917092525655	0.6971883575952027	0.7080452795937635	0.7326761119719533	0.7302877209841714	0.7891401063571036	0.8659245280352997	0.7655790387148228	0.7092541887193832	0.7185304994500897	0.8282776251339455	0.7233206986291776	0.7404655375164352	0.7384867525330077	0.708763185813527	0.7698043918005375	0.7254571032231839	0.7884430692900521	0.7163687504175296	0.8229887457824999	0.7149724736402646	0.8164784995056947	0.765439639435391	0.7721334125847119	0.6820317083906104	0.7270825604876612	0.7270825604876612	0.7270825604876612	0.7270825604876612	0.7270825604876612	0.7270825604876612	0.7270825604876612
0.9943956506334543	0.7460541428949582	0.8403190593908346	0.7665464222565379	0.9339814923731473	0.7783342645851609	0.8324067482759677	0.5848310817564433	0.4594212683310019	0.6824392585335528	0.5317900956694168	0.6071146771014848	0.6071146771014848	0.6071146771014848	0.6071146771014848	0.6071146771014848	0.6071146771014848	0.6071146771014848	0.6071146771014848	0.6071146771014848	0.6071146771014848	0.6071146771014848	0.6071146771014848	0.6071146771014848	0.6071146771014848	0.6071146771014848	0.6071146771014848	0.6071146771014848	0.6071146771014848	0.6071146771014848	0.6071146771014848	0.6071146771014848	0.6071146771014848	0.6071146771014848	0.6071146771014848	0.6071146771014848	0.6071146771014848	0.6071146771014848	0.6071146771014848	0.6071146771014848	0.6071146771014848	0.6071146771014848	0.6071146771014848	0.6071146771014848	0.6071146771014848	0.6071146771014848	0.6071146771014848	0.6071146771014848	0.6071146771014848	0.6071146771014848
1.0060709494131028	1.212629856169261	1.0177768971479517	0.923763804438332	1.0932634828151264	0.9340641271522377	1.013663804983682	1.013663804983682	1.013663804983682	1.013663804983682	1.013663804983682	1.013663804983682	1.013663804983682	1.013663804983682	1.013663804983682	1.013663804983682	1.013663804983682	1.013663804983682	1.013663804983682	1.013663804983682	1.013663804983682	1.013663804983682	1.013663804983682	1.013663804983682	1.013663804983682	1.013663804983682	1.013663804983682	1.013663804983682	1.013663804983682	1.013663804983682	1.013663804983682	1.013663804983682	1.013663804983682	1.013663804983682	1.013663804983682	1.013663804983682	1.013663804983682	1.013663804983682	1.013663804983682	1.013663804983682	1.013663804983682	1.013663804983682	1.013663804983682	1.013663804983682	1.013663804983682	1.013663804983682	1.013663804983682	1.013663804983682	1.013663804983682	1.013663804983682
0.6148634471326593	0.5468670186600192	0.6239704875095515	0.5387010639300001	0.5778356346653726	0.6706237798110816	0.8025796304211553	0.5313990113319041	0.7460285079275609	0.7590865342275719	0.6552131932184281	0.3956091105143938	0.4335357024884056	0.6931003849000424	0.881681226371644	0.9488382861065734	0.44561093564432697	0.30518291147633997	0.8067658127172206	0.30090466257598764	0.1051308949129838	0.7447815980047043	0.45432767377243827	0.578117567693054	0.5038860917196052	0.5062851080375318	0.268652516283405	0.32526889840209977	0.20518450312779518	0.009400558345885855	0.5440826279615941	0.17693256343145508	0.2232968643942083	0.17574520095706375	0.21605435728513894	0.41094959591491226	0.3135019766000256	0.3135019766000256	0.3135019766000256	0.3135019766000256	0.3135019766000256	0.3135019766000256	0.3135019766000256	0.3135019766000256	0.3135019766000256	0.3135019766000256	0.3135019766000256	0.3135019766000256	0.3135019766000256	0.3135019766000256
0.7345772735130776	0.9135973535622688	1.022402177879436	0.8225338829457983	0.8209419788533084	0.9979852142589615	0.9852692096603316	0.779977831238403	0.8742419828155442	0.7901348214555389	0.8547659334568435	0.8036769145450752	0.8102283379767009	0.9143905395668654	0.8602460871710155	0.7963272629287876	0.8981382165719516	0.8093311155456987	0.6671610124953611	0.7863677550792918	0.911220556447882	0.8987293551651215	0.9004151121626411	0.7182005836243439	0.8701504093959871	0.7145947208308449	0.8465972359488443	0.7805959783898445	0.7805959783898445	0.7805959783898445	0.7805959783898445	0.7805959783898445	0.7805959783898445	0.7805959783898445	0.7805959783898445	0.7805959783898445	0.7805959783898445	0.7805959783898445	0.7805959783898445	0.7805959783898445	0.7805959783898445	0.7805959783898445	0.7805959783898445	0.7805959783898445	0.7805959783898445	0.7805959783898445	0.7805959783898445	0.7805959783898445	0.7805959783898445	0.7805959783898445
1.1610823172607065	1.0450061383920282	0.9362936670226428	0.9640236671112671	0.9048807889251168	0.8811608708814986	0.8862050549990567	0.8720582826733241	0.65353597434599	0.7858449584756689	0.577887133704242	1.0520544592452892	0.6866436217009424	0.569515894410478	0.6125219157611496	0.6235990964237699	0.80595533283763	0.7540525943327184	0.8386695174927218	0.7699325653935224	0.8043010414431221	0.8043010414431221	0.8043010414431221	0.8043010414431221	0.8043010414431221	0.8043010414431221	0.8043010414431221	0.8043010414431221	0.8043010414431221	0.8043010414431221	0.8043010414431221	0.8043010414431221	0.8043010414431221	0.8043010414431221	0.8043010414431221	0.8043010414431221	0.8043010414431221	0.8043010414431221	0.8043010414431221	0.8043010414431221	0.8043010414431221	0.8043010414431221	0.8043010414431221	0.8043010414431221	0.8043010414431221	0.8043010414431221	0.8043010414431221	0.8043010414431221	0.8043010414431221	0.8043010414431221
0.6800191302697878	0.745343972616521	0.7547612718211129	0.7816848869577054	0.8862429120848717	0.8578076257467808	0.7231973589199789	0.8220397893490373	1.055311322094532	0.9566518487573713	0.8602077775663518	0.9813844299838147	0.9790629372489148	0.9023633650344458	0.9390047721151956	1.0099016835807444	1.0837082166174212	0.995338893487659	1.152631268299135	0.8255646263593497	1.0049328971990605	1.0527421109631494	1.0079698569222721	0.9529766781938154	1.0539223775761783	0.990338304009122	1.1701531300951573	1.0193051860080113	0.8978708401831007	1.10064955541154	1.1696329471865092	1.2039739301036676	1.1554414197209384	0.8921190777459358	0.9965679745188631	1.2071339540127264	1.0022379537449417	1.104685953878834	1.104685953878834	1.104685953878834	1.104685953878834	1.104685953878834	1.104685953878834	1.104685953878834	1.104685953878834	1.104685953878834	1.104685953878834	1.104685953878834	1.104685953878834	1.104685953878834
0.7848317382876646	0.8304365944380235	0.9071294051102331	0.8520788319165544	0.8679737944247635	0.9765268104760332	0.7997954824257552	0.8894722593027963	0.7147600135874743	0.7944861789130083	1.0740347731743713	0.9083025667390335	1.133710289431295	1.0116735638218963	1.0396227053530536	0.8830438973145546	0.9156515871286394	1.1520076024201864	0.8745127938752196	1.0697428051153794	0.9406013992248061	0.915313421988611	1.050771232377357	0.9385685972334649	1.0899782836464553	0.975495441614561	0.9243751963791446	0.9087455138158225	1.0520897015682937	0.9043794221810721	1.1714369775871196	0.8578818870018982	1.0146594322945088	1.0146594322945088	1.0146594322945088	1.0146594322945088	1.0146594322945088	1.0146594322945088	1.0146594322945088	1.0146594322945088	1.0146594322945088	1.0146594322945088	1.0146594322945088	1.0146594322945088	1.0146594322945088	1.0146594322945088	1.0146594322945088	1.0146594322945088	1.0146594322945088	1.0146594322945088
0.5101274886291304	0.4545839304307153	0.49572532184508344	0.5860903569926499	1.1457686369193552	0.9315356348512188	1.0050296302301964	0.9570364681587781	1.0687471995846665	0.8714386299045492	0.9716735259256906	1.0638021274084346	0.8526901418410179	0.4315149887592872	0.8539785746979501	1.6829411408863886	1.0264698348672001	1.3108233307481967	1.320649270039058	1.117755028619771	0.8329487529559104	1.0115203465369456	0.8952348001790452	1.2679505414909016	0.9330691358025244	0.8674180383269848	1.4955638970371767	0.6611319098533723	1.2675812226723842	0.7971102211612482	1.223862323414017	1.0308075610892031	0.7472160431717721	1.4390405553872323	1.0931282992795024	1.0931282992795024	1.0931282992795024	1.0931282992795024	1.0931282992795024	1.0931282992795024	1.0931282992795024	1.0931282992795024	1.0931282992795024	1.0931282992795024	1.0931282992795024	1.0931282992795024	1.0931282992795024	1.0931282992795024	1.0931282992795024	1.0931282992795024
0.8439044277569651	0.8647291828663378	0.8995568339175916	0.8023475564136594	0.8703099024206685	0.9521407565180673	0.8588669032612383	0.9903701211629626	0.9830743879688002	0.9690084186623894	1.0724767697218196	1.0701775481756233	1.0308690487531127	0.9070040102728242	0.8421477703477093	0.8498066049748583	0.6808559477914947	0.8160619210576517	0.9731133906673367	1.0495787314359641	1.0856201932758458	1.2450488625737102	1.165334527924778	1.165334527924778	1.165334527924778	1.165334527924778	1.165334527924778	1.165334527924778	1.165334527924778	1.165334527924778	1.165334527924778	1.165334527924778	1.165334527924778	1.165334527924778	1.165334527924778	1.165334527924778	1.165334527924778	1.165334527924778	1.165334527924778	1.165334527924778	1.165334527924778	1.165334527924778	1.165334527924778	1.165334527924778	1.165334527924778	1.165334527924778	1.165334527924778	1.165334527924778	1.165334527924778	1.165334527924778
0.474702527413255	0.24718387670592046	0.36152083930743556	0.5782055245213396	0.9238052077819203	0.6755826536129937	0.3491849734945193	0.6671942196815559	0.6397867845984258	0.6277816394143727	0.41268314254949123	0.7499196742341109	0.7640274107440826	0.7351689522550461	0.9549065123278823	1.0331182701890385	1.1612622843106322	0.7452949738298218	1.1792548792883406	0.9085579427419483	0.7392441383567341	0.9260113185371353	0.8013505361465586	1.3544084192773553	0.7419139804123268	0.671180879110369	1.073765939284181	0.7630694159299973	1.0965301875108624	0.7869720976174814	0.9173951717780443	0.8160225500965819	1.212381856260557	0.930350740625837	1.1273172688023099	0.9042302372184237	1.242530649242619	0.80599607070903	1.199558277370161	1.369114322103849	0.8294818202307318	1.0992980711672904	1.0992980711672904	1.0992980711672904	1.0992980711672904	1.0992980711672904	1.0992980711672904	1.0992980711672904	1.0992980711672904	1.0992980711672904
0.6838967126871703	0.5267905632877632	0.8081401371313132	0.8802118224339582	0.7298475449519354	0.7553233038437407	0.7566416691722729	0.7043587524796319	0.6775967502054587	0.8451111018440036	0.707472137826655	0.6621701308232406	0.7263972767891661	0.6898735457793155	0.7732616968050838	0.8706340199592174	0.7303379749776288	0.6124092373547817	0.6380451771873156	0.6823843460262482	0.7001972111721066	0.570074262582685	0.8390689155545866	0.7368366523670772	0.8170232803714941	0.7769299663692856	0.7769299663692856	0.7769299663692856	0.7769299663692856	0.7769299663692856	0.7769299663692856	0.7769299663692856	0.7769299663692856	0.7769299663692856	0.7769299663692856	0.7769299663692856	0.7769299663692856	0.7769299663692856	0.7769299663692856	0.7769299663692856	0.7769299663692856	0.7769299663692856	0.7769299663692856	0.7769299663692856	0.7769299663692856	0.7769299663692856	0.7769299663692856	0.7769299663692856	0.7769299663692856	0.7769299663692856
1.2503024292415796	1.214864008258687	1.2870359226731594	1.246919484529617	1.1059998250872962	1.3069218498861064	1.103563528530277	1.3349082194508883	1.3017444569947418	1.4286597823900256	1.0068746275101939	1.4616955543231114	1.1643611083500298	1.5130288107786982	1.3289569701695274	1.6158822896931226	0.9595247939967149	1.3540390491650107	1.5099432358190508	1.333170733154337	1.663597935207543	0.7312240593350425	1.5301097328606368	1.2861270124237958	1.0393901972399375	1.5880763325951066	1.4310842011487053	1.2118960142583686	1.6166660278682672	1.2273019791558444	1.421984003512056	1.421984003512056	1.421984003512056	1.421984003512056	1.421984003512056	1.421984003512056	1.421984003512056	1.421984003512056	1.421984003512056	1.421984003512056	1.421984003512056	1.421984003512056	1.421984003512056	1.421984003512056	1.421984003512056	1.421984003512056	1.421984003512056	1.421984003512056	1.421984003512056	1.421984003512056
0.7240931089546483	0.8978013645024279	0.8577858703479255	1.1021105084343759	0.743246756776879	0.8814106687636178	0.9408942102087349	0.7983165374592909	0.8391254056370125	0.7965577137720024	0.8241670941389255	1.0249560500765196	0.8122664465075741	0.9503016101034488	1.1236832556135472	1.0526870325451305	1.01091348913329	0.8361279348081896	0.9235207119707398	0.9235207119707398	0.9235207119707398	0.9235207119707398	0.9235207119707398	0.9235207119707398	0.9235207119707398	0.9235207119707398	0.9235207119707398	0.9235207119707398	0.9235207119707398	0.9235207119707398	0.9235207119707398	0.9235207119707398	0.9235207119707398	0.9235207119707398	0.9235207119707398	0.9235207119707398	0.9235207119707398	0.9235207119707398	0.9235207119707398	0.9235207119707398	0.9235207119707398	0.9235207119707398	0.9235207119707398	0.9235207119707398	0.9235207119707398	0.9235207119707398	0.9235207119707398	0.9235207119707398	0.9235207119707398	0.9235207119707398
0.8608952474660296	0.7966849952254051	0.7535740784814361	0.9043733475083069	0.8246289480429798	1.184317921845868	1.0527048689405651	0.8908257978606952	0.8649162485301229	0.6372376411059578	0.6495755552400545	0.7746406161422842	0.9144534159577842	0.8461703116990069	1.0536290475886516	0.7229655276294906	0.9115092218575225	0.6408327002522836	0.8321759748859149	0.8277855620741676	0.8994789422690317	0.8307941151401812	1.1307188791928322	0.8884740373121135	1.0681125377533844	0.9695267584999907	0.846134476071173	0.941185920741751	0.6997838996982673	0.820484910220009	0.820484910220009	0.820484910220009	0.820484910220009	0.820484910220009	0.820484910220009	0.820484910220009	0.820484910220009	0.820484910220009	0.820484910220009	0.820484910220009	0.820484910220009	0.820484910220009	0.820484910220009	0.820484910220009	0.820484910220009	0.820484910220009	0.820484910220009	0.820484910220009	0.820484910220009	0.820484910220009
0.7338342515090563	1.1715071133235155	0.8910078053254515	1.042271062047047	0.9142784439762042	0.9386686942059125	1.1243557299613125	0.9224581876870045	1.0585014508540096	0.9361178552204057	0.8014989856128207	0.6617531941997372	0.854154201938977	1.1389742163276555	0.9982199280334184	0.7694203000167131	0.9804427100277994	1.0412077167485816	1.0002110079535418	0.9932380997361062	0.9960430595773799	1.0754775725581114	1.0357603160677458	1.0357603160677458	1.0357603160677458	1.0357603160677458	1.0357603160677458	1.0357603160677458	1.0357603160677458	1.0357603160677458	1.0357603160677458	1.0357603160677458	1.0357603160677458	1.0357603160677458	1.0357603160677458	1.0357603160677458	1.0357603160677458	1.0357603160677458	1.0357603160677458	1.0357603160677458	1.0357603160677458	1.0357603160677458	1.0357603160677458	1.0357603160677458	1.0357603160677458	1.0357603160677458	1.0357603160677458	1.0357603160677458	1.0357603160677458	1.0357603160677458
0.7979573575937379	0.9271910589413552	1.0092298139712994	0.9336457618048689	1.028905381454445	1.007357035168221	0.9173190369373297	0.7486094894331073	0.7636607984905048	0.8381947697052167	0.8330268939355537	0.8245480311313828	0.9088570457045365	0.781755868377052	0.795891287262992	1.0206969779554969	0.9563771411404813	0.7539804827665219	0.6561700713394855	0.627402850562584	0.8153554167089374	0.6978662354155833	0.7063272563737486	0.8028882485873643	0.7013856898774956	0.7833972512701642	0.74239147057383	0.74239147057383	0.74239147057383	0.74239147057383	0.74239147057383	0.74239147057383	0.74239147057383	0.74239147057383	0.74239147057383	0.74239147057383	0.74239147057383	0.74239147057383	0.74239147057383	0.74239147057383	0.74239147057383	0.74239147057383	0.74239147057383	0.74239147057383	0.74239147057383	0.74239147057383	0.74239147057383	0.74239147057383	0.74239147057383	0.74239147057383
0.9629487499051544	0.9355427091962331	0.9370667509934251	1.171005951506837	0.9463665633463563	0.9369600174768816	0.9320587586658448	0.9119492065835396	1.073875770264093	0.9891928873271308	0.9880782848992544	0.9178118784192961	0.9688633348393376	1.0596436353344727	1.120534695792747	0.8665150342833732	1.0092105549494998	0.9201022663583848	1.1185347984306697	1.1518694082818868	1.2037161427312228	0.8581669829058263	1.175075527908514	0.8167961718973763	0.9959358499029453	0.9959358499029453	0.9959358499029453	0.9959358499029453	0.9959358499029453	0.9959358499029453	0.9959358499029453	0.9959358499029453	0.9959358499029453	0.9959358499029453	0.9959358499029453	0.9959358499029453	0.9959358499029453	0.9959358499029453	0.9959358499029453	0.9959358499029453	0.9959358499029453	0.9959358499029453	0.9959358499029453	0.9959358499029453	0.9959358499029453	0.9959358499029453	0.9959358499029453	0.9959358499029453	0.9959358499029453	0.9959358499029453
0.9654266042755638	1.0549221057711946	0.9691834487922882	0.8422848137703903	0.8884324990633387	0.9078642596992238	0.8250517442759591	0.9747037379433245	1.0423238750102837	0.9509899916159982	0.9390341223157563	0.7669276653516798	0.9447659232815849	0.9929146647743164	1.030166774441583	0.8702193537780717	0.7474933698436576	0.8393070481470759	0.9046437473594588	0.9627269403178944	0.9058518588155944	1.0142524235136003	0.8407042491386709	0.8996813301912027	0.8701927896649367	0.8701927896649367	0.8701927896649367	0.8701927896649367	0.8701927896649367	0.8701927896649367	0.8701927896649367	0.8701927896649367	0.8701927896649367	0.8701927896649367	0.8701927896649367	0.8701927896649367	0.8701927896649367	0.8701927896649367	0.8701927896649367	0.8701927896649367	0.8701927896649367	0.8701927896649367	0.8701927896649367	0.8701927896649367	0.8701927896649367	0.8701927896649367	0.8701927896649367	0.8701927896649367	0.8701927896649367	0.8701927896649367
0.3791107669458718	0.47381228066886627	0.44911440269415087	0.4524819807450503	0.7583205048633044	0.8074413465129231	0.7148471509682944	0.862732414443374	1.029421058682841	0.825942328106145	0.8509473670515365	0.7861606885179134	0.8253519833238362	1.0752411042091536	0.9184966584885824	0.8395980945469861	0.8071222770061245	0.989266001355575	0.8234489297077086	0.6404609203467815	0.8493865458629563	0.8116086181701316	0.8855232300150563	0.848565924092594	0.848565924092594	0.848565924092594	0.848565924092594	0.848565924092594	0.848565924092594	0.848565924092594	0.848565924092594	0.848565924092594	0.848565924092594	0.848565924092594	0.848565924092594	0.848565924092594	0.848565924092594	0.848565924092594	0.848565924092594	0.848565924092594	0.848565924092594	0.848565924092594	0.848565924092594	0.848565924092594	0.848565924092594	0.848565924092594	0.848565924092594	0.848565924092594	0.848565924092594	0.848565924092594
0.7082723657491	0.6670606248986686	0.9473071966735022	0.7762758821890875	0.8945683548617741	0.9403685522236466	0.7828052933994978	1.1220945785143104	1.015573401193887	0.9427607751535377	0.9086499168134404	0.9557029559862791	0.819940633273212	1.0273041300648444	0.9741056055084426	0.8771543582006885	0.918955316879988	0.6723271438878888	0.8791423395315645	0.8741631010927429	0.8817636545029289	0.9621999528269345	0.7846692667939897	0.9525400711619423	0.8686046689779661	0.8686046689779661	0.8686046689779661	0.8686046689779661	0.8686046689779661	0.8686046689779661	0.8686046689779661	0.8686046689779661	0.8686046689779661	0.8686046689779661	0.8686046689779661	0.8686046689779661	0.8686046689779661	0.8686046689779661	0.8686046689779661	0.8686046689779661	0.8686046689779661	0.8686046689779661	0.8686046689779661	0.8686046689779661	0.8686046689779661	0.8686046689779661	0.8686046689779661	0.8686046689779661	0.8686046689779661	0.8686046689779661
0.5749686250587703	0.50647477907951	0.6001508711894408	0.6122647953455559	0.42535976289806426	0.5015452314793714	0.42037539374763444	0.5290145481541542	0.5526298775975316	0.46871961110033017	0.4765432404751311	0.37094408234373	0.42318087894686696	0.4992014733591065	0.4573030626322112	0.5140098732925498	0.5105463381846046	0.3680435776134367	0.5785092453623519	0.5591969095463402	0.42713018969227995	0.4418799888367738	0.40919920927375064	0.491323274781535	0.5138516808343886	0.3126874097627239	0.40789776843712555	0.44460413767615603	0.4683530634933679	0.39967051447297647	0.43401178898317216	0.43401178898317216	0.43401178898317216	0.43401178898317216	0.43401178898317216	0.43401178898317216	0.43401178898317216	0.43401178898317216	0.43401178898317216	0.43401178898317216	0.43401178898317216	0.43401178898317216	0.43401178898317216	0.43401178898317216	0.43401178898317216	0.43401178898317216	0.43401178898317216	0.43401178898317216	0.43401178898317216	0.43401178898317216
0.5235419550038519	0.5720301684669525	0.509762674564423	0.5570492829060342	0.6196939996509231	0.6151178497673443	0.5454809225538789	0.5440552885994759	0.6307503748378432	0.6225489152858019	0.47752575704680783	0.5325866381515595	0.5556423818331969	0.5404560361340957	0.4739742432580892	0.4961230603700368	0.5055894353398448	0.5241629972212399	0.5272052719315506	0.5823801324396313	0.43919644968431415	0.521366534567763	0.5462898711430045	0.562485769328193	0.4791465977984581	0.38199708726888904	0.5423247810793272	0.49269815985986015	0.47225791165222136	0.5166021328220126	0.4457790752309702	0.48119060402649144	0.48119060402649144	0.48119060402649144	0.48119060402649144	0.48119060402649144	0.48119060402649144	0.48119060402649144	0.48119060402649144	0.48119060402649144	0.48119060402649144	0.48119060402649144	0.48119060402649144	0.48119060402649144	0.48119060402649144	0.48119060402649144	0.48119060402649144	0.48119060402649144	0.48119060402649144	0.48119060402649144
0.6838222636716539	0.7201788307273728	0.5797589341315625	0.6129933752593159	0.6325305713438314	0.7367414482604103	0.570478506297102	0.5044632639612829	0.7649521170108783	0.5571712388268945	0.7970968010728113	0.5333166084090111	0.5492095875683595	0.635126761325599	0.5596662763490758	0.7308440571998074	0.6385177028533646	0.49240881565319683	0.555891638853366	0.7044765476675477	0.6769420403655304	0.7017884248316744	0.7119036978295574	0.5617349014009297	0.6241218087509596	0.6728727048689152	0.5035048596429376	0.7472370764079737	0.5991372796267559	0.7483058346251205	0.6737215571259382	0.6737215571259382	0.6737215571259382	0.6737215571259382	0.6737215571259382	0.6737215571259382	0.6737215571259382	0.6737215571259382	0.6737215571259382	0.6737215571259382	0.6737215571259382	0.6737215571259382	0.6737215571259382	0.6737215571259382	0.6737215571259382	0.6737215571259382	0.6737215571259382	0.6737215571259382	0.6737215571259382	0.6737215571259382
0.3589763410388002	0.37666059762274057	0.46322178479585213	0.523605294718198	0.6000822324227149	0.5131358076955361	0.5294732078260413	0.5721484120342737	0.46862950180385776	0.4369355791563229	0.4854000567257326	0.6576130509003446	0.5264354746349981	0.5302552146909905	0.6821673161446496	0.6833581245229068	0.701832815132323	0.739205453218183	0.7072393929956318	0.687407301431178	0.6973233472134048	0.6973233472134048	0.6973233472134048	0.6973233472134048	0.6973233472134048	0.6973233472134048	0.6973233472134048	0.6973233472134048	0.6973233472134048	0.6973233472134048	0.6973233472134048	0.6973233472134048	0.6973233472134048	0.6973233472134048	0.6973233472134048	0.6973233472134048	0.6973233472134048	0.6973233472134048	0.6973233472134048	0.6973233472134048	0.6973233472134048	0.6973233472134048	0.6973233472134048	0.6973233472134048	0.6973233472134048	0.6973233472134048	0.6973233472134048	0.6973233472134048	0.6973233472134048	0.6973233472134048
0.6450608620483325	0.4926630348322163	0.5279914612006114	0.6257977308441517	0.6474975603464188	0.6355971173507539	0.6110986189314934	0.651130794199916	0.559718604673866	0.6460748728314936	0.6600885495819497	0.7460528572975139	0.9112427603532676	0.8463972058923217	0.8197301719145107	0.7994678601846564	0.900278064233652	1.101235309177866	0.9641315599892609	0.9969674617603469	0.9156279322793768	0.9088280814824213	0.8820286701185539	0.8777206357673624	0.9098416746002403	0.9281919024871651	0.850729017679157	0.889460460083161	0.889460460083161	0.889460460083161	0.889460460083161	0.889460460083161	0.889460460083161	0.889460460083161	0.889460460083161	0.889460460083161	0.889460460083161	0.889460460083161	0.889460460083161	0.889460460083161	0.889460460083161	0.889460460083161	0.889460460083161	0.889460460083161	0.889460460083161	0.889460460083161	0.889460460083161	0.889460460083161	0.889460460083161	0.889460460083161
0.2990778857403082	0.383487979624592	0.3575459706811811	0.31846141271412115	0.335961788682789	0.27735781585242697	0.35732418647138453	0.37462588230243676	0.37703488314624334	0.28035745918830296	0.3225835894896443	0.21429233182178364	0.34596865627812906	0.340884636217118	0.30736890659679306	0.378088917171414	0.40862338230142786	0.36692947030532774	0.24544476758960163	0.33029629620837647	0.23935672011906595	0.36438471218816165	0.4349528754090045	0.33509732298703965	0.3291166718017676	0.3906416579209082	0.3277200492304457	0.2765185999570979	0.4264627301732891	0.5215887674200576	0.3410862153762883	0.3967534466208144	0.36891983099855136	0.36891983099855136	0.36891983099855136	0.36891983099855136	0.36891983099855136	0.36891983099855136	0.36891983099855136	0.36891983099855136	0.36891983099855136	0.36891983099855136	0.36891983099855136	0.36891983099855136	0.36891983099855136	0.36891983099855136	0.36891983099855136	0.36891983099855136	0.36891983099855136	0.36891983099855136
0.3310266811612431	0.08504901017771901	0.0	0.42292136545673314	0.33390368974062246	0.49863106095259635	0.39451358965818734	0.9380399882643453	0.3518715127397609	0.44843403006036864	0.3068932756495044	0.6423588722823854	0.07966803764184928	0.42912247252796193	0.18301378759014428	0.3060681300590531	0.3060681300590531	0.3060681300590531	0.3060681300590531	0.3060681300590531	0.3060681300590531	0.3060681300590531	0.3060681300590531	0.3060681300590531	0.3060681300590531	0.3060681300590531	0.3060681300590531	0.3060681300590531	0.3060681300590531	0.3060681300590531	0.3060681300590531	0.3060681300590531	0.3060681300590531	0.3060681300590531	0.3060681300590531	0.3060681300590531	0.3060681300590531	0.3060681300590531	0.3060681300590531	0.3060681300590531	0.3060681300590531	0.3060681300590531	0.3060681300590531	0.3060681300590531	0.3060681300590531	0.3060681300590531	0.3060681300590531	0.3060681300590531	0.3060681300590531	0.3060681300590531
0.4566137971055865	0.46479613856101826	0.6298758698205016	0.49961523639901473	0.5262642887328264	0.5068892023043485	0.4297390865010136	0.44488298932169895	0.44407389462169383	0.4961338473125717	0.4720640211328356	0.45560729704933844	0.5106992303539086	0.4209302685745695	0.5151007839587979	0.35497157856072414	0.44559379945447064	0.46491032641271585	0.47437300716606995	0.475165688866308	0.44766026768765	0.5240166669683692	0.43734832993326006	0.44134340670077615	0.4393458683170181	0.4393458683170181	0.4393458683170181	0.4393458683170181	0.4393458683170181	0.4393458683170181	0.4393458683170181	0.4393458683170181	0.4393458683170181	0.4393458683170181	0.4393458683170181	0.4393458683170181	0.4393458683170181	0.4393458683170181	0.4393458683170181	0.4393458683170181	0.4393458683170181	0.4393458683170181	0.4393458683170181	0.4393458683170181	0.4393458683170181	0.4393458683170181	0.4393458683170181	0.4393458683170181	0.4393458683170181	0.4393458683170181
0.4578641131354893	0.6369420414943822	0.6498175637089088	0.7742484204975457	0.42353046346586276	0.5953621056782129	0.5995734742665833	0.5648770117080179	0.7189416207409088	0.666467862507018	0.34188935063804626	0.7449192654070321	0.49950410775253223	0.6753436013658548	0.5194156385019325	0.5552308239671508	0.7327669365714308	0.7455318318583042	0.8356235866468237	0.6000291773596469	0.857502060778899	0.7273089138551051	0.7322009740792634	0.376199494387771	0.5542002342335172	0.5542002342335172	0.5542002342335172	0.5542002342335172	0.5542002342335172	0.5542002342335172	0.5542002342335172	0.5542002342335172	0.5542002342335172	0.5542002342335172	0.5542002342335172	0.5542002342335172	0.5542002342335172	0.5542002342335172	0.5542002342335172	0.5542002342335172	0.5542002342335172	0.5542002342335172	0.5542002342335172	0.5542002342335172	0.5542002342335172	0.5542002342335172	0.5542002342335172	0.5542002342335172	0.5542002342335172	0.5542002342335172
0.8100514370995868	0.7771901331189514	0.7081697546034135	0.6227390821916357	0.6398112092357018	0.5876236527120496	0.4782567924908518	0.660968875403266	0.7036261369366148	0.7906625637887361	0.5895922789286406	0.8188494532033742	0.6172023080870358	0.6510593521952311	0.6643084320172551	0.6872270316812424	0.8273242072198643	0.6518993585179819	0.7065753213216911	0.584771510342931	0.6720985748096594	0.7386184613404643	0.5872926500398856	0.8744235226119065	0.6042320169295493	0.5664155734853742	0.6592215299543113	0.8135844180894816	0.9294356421753646	0.6076748185159343	0.7685552303456495	0.7685552303456495	0.7685552303456495	0.7685552303456495	0.7685552303456495	0.7685552303456495	0.7685552303456495	0.7685552303456495	0.7685552303456495	0.7685552303456495	0.7685552303456495	0.7685552303456495	0.7685552303456495	0.7685552303456495	0.7685552303456495	0.7685552303456495	0.7685552303456495	0.7685552303456495	0.7685552303456495	0.7685552303456495
0.543507974317793	0.3511985179457767	0.5172991569011349	0.42468735611200253	0.3190639524801903	0.43049069832771686	0.43268702129649717	0.43477715151665774	0.45575761584313407	0.44797370477519455	0.5231925452654246	0.39678051942605475	0.48737419149166616	0.44207735545886045	0.44207735545886045	0.44207735545886045	0.44207735545886045	0.44207735545886045	0.44207735545886045	0.44207735545886045	0.44207735545886045	0.44207735545886045	0.44207735545886045	0.44207735545886045	0.44207735545886045	0.44207735545886045	0.44207735545886045	0.44207735545886045	0.44207735545886045	0.44207735545886045	0.44207735545886045	0.44207735545886045	0.44207735545886045	0.44207735545886045	0.44207735545886045	0.44207735545886045	0.44207735545886045	0.44207735545886045	0.44207735545886045	0.44207735545886045	0.44207735545886045	0.44207735545886045	0.44207735545886045	0.44207735545886045	0.44207735545886045	0.44207735545886045	0.44207735545886045	0.44207735545886045	0.44207735545886045	0.44207735545886045
0.9351689977361298	0.7686220814068411	0.8931723900628273	1.051146310713742	0.8592482346356837	0.7637275223544588	0.9112381558642225	0.8839114180446238	0.643190214247805	0.8196638232826792	0.8690071144137876	0.7322565406372498	0.9222656564852321	0.7122350281491399	0.7396531314241309	0.8858195752993067	0.7732063171849723	0.8614104025278381	0.8596887046178447	0.7293462225601907	0.744417205555961	0.8606725578575241	0.7440724529767799	0.7408653594828835	0.710727164612894	0.7257962620478887	0.7257962620478887	0.7257962620478887	0.7257962620478887	0.7257962620478887	0.7257962620478887	0.7257962620478887	0.7257962620478887	0.7257962620478887	0.7257962620478887	0.7257962620478887	0.7257962620478887	0.7257962620478887	0.7257962620478887	0.7257962620478887	0.7257962620478887	0.7257962620478887	0.7257962620478887	0.7257962620478887	0.7257962620478887	0.7257962620478887	0.7257962620478887	0.7257962620478887	0.7257962620478887	0.7257962620478887
0.41399711030438957	0.5099548687409383	0.2643701142704232	0.25417010251432964	0.3769823386661092	0.39266427546848126	0.40145659001444167	0.4371162414084325	0.3990732426846443	0.4966325487125991	0.5209737587699426	0.4764357146753882	0.40872418597946036	0.5096312732770966	0.38662064471475494	0.4265913869861444	0.47175903290037663	0.3863380471535241	0.4721711500258106	0.3899987489534808	0.5063533455400867	0.4290951157905871	0.3516621834147087	0.6220672884312596	0.3952173064184261	0.44477651128710644	0.4199969088527663	0.4199969088527663	0.4199969088527663	0.4199969088527663	0.4199969088527663	0.4199969088527663	0.4199969088527663	0.4199969088527663	0.4199969088527663	0.4199969088527663	0.4199969088527663	0.4199969088527663	0.4199969088527663	0.4199969088527663	0.4199969088527663	0.4199969088527663	0.4199969088527663	0.4199969088527663	0.4199969088527663	0.4199969088527663	0.4199969088527663	0.4199969088527663	0.4199969088527663	0.4199969088527663
0.2902992498981976	0.3502135585840683	0.2972163549991373	0.37427001659185277	0.2736347983035775	0.29944138082708477	0.31380938351451676	0.6017642511475998	0.10856557721302795	0.1984429331482531	0.2754385692996187	0.27498872134297375	0.20818220728135703	0.4282528345914113	0.1431101515004472	0.21833102924617775	0.17143647997322695	0.19448741280778056	0.11878371267479595	0.21845210282641292	0.1398313806019999	0.0545827571812756	0.20784173012546817	0.17609310382816687	0.1966101486238702	0.21833102846456473	0.20747058854421743	0.20747058854421743	0.20747058854421743	0.20747058854421743	0.20747058854421743	0.20747058854421743	0.20747058854421743	0.20747058854421743	0.20747058854421743	0.20747058854421743	0.20747058854421743	0.20747058854421743	0.20747058854421743	0.20747058854421743	0.20747058854421743	0.20747058854421743	0.20747058854421743	0.20747058854421743	0.20747058854421743	0.20747058854421743	0.20747058854421743	0.20747058854421743	0.20747058854421743	0.20747058854421743
0.49985341918212145	0.4659540695040135	0.7049992899591333	0.5731612975787478	0.5126068367546714	0.6405446680899829	0.707059482186103	0.5414000618931809	0.5640865049697293	0.5566986604194409	0.5831225802691564	0.6127436078159271	0.5228773304610547	0.5044997564529876	0.5810698251463545	0.7258551063503665	0.4680029244211532	0.592361215565941	0.5642462044700757	0.6402330309501063	0.612594540868339	0.543056324542738	0.6534039486388148	0.5840387561181603	0.5487803082818551	0.5224772149453558	0.5356287616136054	0.5356287616136054	0.5356287616136054	0.5356287616136054	0.5356287616136054	0.5356287616136054	0.5356287616136054	0.5356287616136054	0.5356287616136054	0.5356287616136054	0.5356287616136054	0.5356287616136054	0.5356287616136054	0.5356287616136054	0.5356287616136054	0.5356287616136054	0.5356287616136054	0.5356287616136054	0.5356287616136054	0.5356287616136054	0.5356287616136054	0.5356287616136054	0.5356287616136054	0.5356287616136054
0.2781015620824327	0.2994231195163794	0.2465437155034296	0.4132056603087209	0.3310875676336012	0.31423943973131424	0.50169876887742	0.37899691048334866	0.48878888497506806	0.33440477508060484	0.4031883011786352	0.3645498028502626	0.3912271766704067	0.25590297985753374	0.2916805985380995	0.3219165315022834	0.4072153209672412	0.3507086722952455	0.5043048133400795	0.3147694943554154	0.270422989971276	0.3538429307999061	0.47035984240276857	0.2696176584277323	0.33393211146865603	0.30177488494819416	0.30177488494819416	0.30177488494819416	0.30177488494819416	0.30177488494819416	0.30177488494819416	0.30177488494819416	0.30177488494819416	0.30177488494819416	0.30177488494819416	0.30177488494819416	0.30177488494819416	0.30177488494819416	0.30177488494819416	0.30177488494819416	0.30177488494819416	0.30177488494819416	0.30177488494819416	0.30177488494819416	0.30177488494819416	0.30177488494819416	0.30177488494819416	0.30177488494819416	0.30177488494819416	0.30177488494819416
1.0886392795508115	0.7828397017046341	0.8507331501918677	0.9562979443714384	0.9893614928681631	0.9720007267846986	1.2796870242729408	1.0744253246314779	1.0150948351352058	0.9933943486217909	1.1350894754880567	1.0565445397380364	0.992992443617726	1.230388193335835	1.0196434160063133	0.9995709664577008	0.9478510283056881	0.8724947660883805	0.9286579035558511	0.8108646242419837	0.9831208365344772	1.2037537617683483	0.8723094086625047	1.0016934110901012	1.1505045029706746	1.0760989570303878	1.0760989570303878	1.0760989570303878	1.0760989570303878	1.0760989570303878	1.0760989570303878	1.0760989570303878	1.0760989570303878	1.0760989570303878	1.0760989570303878	1.0760989570303878	1.0760989570303878	1.0760989570303878	1.0760989570303878	1.0760989570303878	1.0760989570303878	1.0760989570303878	1.0760989570303878	1.0760989570303878	1.0760989570303878	1.0760989570303878	1.0760989570303878	1.0760989570303878	1.0760989570303878	1.0760989570303878
0.5067411618203347	0.4922742066114479	0.5227224647244183	0.5047058516304244	0.5785017023734735	0.655884404475424	0.5758336583676973	0.5251195430365376	0.5547444462535103	0.6925516968329465	0.5095052156790989	0.5244576747194647	0.5184073293464728	0.47994038168747233	0.4698289799218756	0.43646029493306415	0.44921408196327944	0.5091701426600417	0.4064190105561743	0.4661640214135006	0.41456453115385	0.3868577114940796	0.5264628974713685	0.609885471400693	0.47900481672978945	0.5444451440652412	0.5444451440652412	0.5444451440652412	0.5444451440652412	0.5444451440652412	0.5444451440652412	0.5444451440652412	0.5444451440652412	0.5444451440652412	0.5444451440652412	0.5444451440652412	0.5444451440652412	0.5444451440652412	0.5444451440652412	0.5444451440652412	0.5444451440652412	0.5444451440652412	0.5444451440652412	0.5444451440652412	0.5444451440652412	0.5444451440652412	0.5444451440652412	0.5444451440652412	0.5444451440652412	0.5444451440652412
1.0310311249610296	0.9523202266722526	1.0543485774967527	0.8719525887723883	0.8584859248989699	0.9377052271073963	1.1445351892026137	0.7607656114472591	0.9389516236640743	0.9769396800381124	0.9066670747900523	0.8702789490787423	0.724915213853884	0.7674687522426145	0.9635302326745133	0.8299898824129964	0.87899317568483	0.7783085803575692	0.7727056898708639	0.8000581028711449	0.7863818963710043	0.7863818963710043	0.7863818963710043	0.7863818963710043	0.7863818963710043	0.7863818963710043	0.7863818963710043	0.7863818963710043	0.7863818963710043	0.7863818963710043	0.7863818963710043	0.7863818963710043	0.7863818963710043	0.7863818963710043	0.7863818963710043	0.7863818963710043	0.7863818963710043	0.7863818963710043	0.7863818963710043	0.7863818963710043	0.7863818963710043	0.7863818963710043	0.7863818963710043	0.7863818963710043	0.7863818963710043	0.7863818963710043	0.7863818963710043	0.7863818963710043	0.7863818963710043	0.7863818963710043
0.6218306576166821	0.6799592953253575	0.6023993695642925	0.5999746243855749	0.5925810309201051	0.6365822486984077	0.5897947895966742	0.5255547325221507	0.5821195254268056	0.6002314928821567	0.6239325567021231	0.6285186777439837	0.5989790771345426	0.5465832543282979	0.6334683748423968	0.5462718594655815	0.6362455430596758	0.5934463921177999	0.6527880858311116	0.6363628085085141	0.6445754471698129	0.6445754471698129	0.6445754471698129	0.6445754471698129	0.6445754471698129	0.6445754471698129	0.6445754471698129	0.6445754471698129	0.6445754471698129	0.6445754471698129	0.6445754471698129	0.6445754471698129	0.6445754471698129	0.6445754471698129	0.6445754471698129	0.6445754471698129	0.6445754471698129	0.6445754471698129	0.6445754471698129	0.6445754471698129	0.6445754471698129	0.6445754471698129	0.6445754471698129	0.6445754471698129	0.6445754471698129	0.6445754471698129	0.6445754471698129	0.6445754471698129	0.6445754471698129	0.6445754471698129
0.8474591338234361	0.6866219517614864	0.6026745357746718	0.7810855711042919	0.6146143855438091	0.8977801088808585	1.182387775774916	0.7948916452369061	0.9816655809572273	0.9620125120040847	0.8700490785982272	0.565833807870477	0.6567588391829592	0.8325302060945963	0.7465996431067751	0.889174008253746	0.8231118456404632	1.1515273865295004	0.9928868089732713	1.0169914251825867	0.7081268184958085	0.821456951521201	0.9329697119893305	0.6848415737479983	1.1154311093254896	0.790048995470439	0.6704160543587412	0.7302325249145901	0.7302325249145901	0.7302325249145901	0.7302325249145901	0.7302325249145901	0.7302325249145901	0.7302325249145901	0.7302325249145901	0.7302325249145901	0.7302325249145901	0.7302325249145901	0.7302325249145901	0.7302325249145901	0.7302325249145901	0.7302325249145901	0.7302325249145901	0.7302325249145901	0.7302325249145901	0.7302325249145901	0.7302325249145901	0.7302325249145901	0.7302325249145901	0.7302325249145901
1.139877800848641	0.6513107686960975	0.7527299208223628	0.8918008913229367	0.953265551076179	1.1395619087331395	1.0075178351898915	1.1121987583155102	0.9246730210824953	1.0865843382505622	0.9786258344821314	0.8641965648960497	1.0881908750140166	1.0344093468891393	0.8765231826273477	0.8743395888966004	1.0061714739725842	1.209906437496343	1.021019555207031	1.1902115454176057	0.7948184779101585	0.9656198500014428	0.8965381120703271	0.8722499975091003	0.8843940547897138	0.8843940547897138	0.8843940547897138	0.8843940547897138	0.8843940547897138	0.8843940547897138	0.8843940547897138	0.8843940547897138	0.8843940547897138	0.8843940547897138	0.8843940547897138	0.8843940547897138	0.8843940547897138	0.8843940547897138	0.8843940547897138	0.8843940547897138	0.8843940547897138	0.8843940547897138	0.8843940547897138	0.8843940547897138	0.8843940547897138	0.8843940547897138	0.8843940547897138	0.8843940547897138	0.8843940547897138	0.8843940547897138
0.918977940035002	0.8680518170148588	0.9260267930825661	0.9726384613089777	1.0196357607173028	0.8747863664349966	0.7266157187367918	0.9601927861362183	0.9115345272390045	1.0715523452801214	0.9430946509310263	0.8791743736768072	0.9145646980727382	0.8433444564868773	0.9807561407852111	0.9256605031564096	1.0155061929804858	0.8783073964871372	0.9423243064461255	1.0262458941613029	0.7219721377840819	0.8877977218122379	0.8336795977134249	0.7290769518005606	1.0460306017969336	1.2530282338384708	1.1495294178177022	1.1495294178177022	1.1495294178177022	1.1495294178177022	1.1495294178177022	1.1495294178177022	1.1495294178177022	1.1495294178177022	1.1495294178177022	1.1495294178177022	1.1495294178177022	1.1495294178177022	1.1495294178177022	1.1495294178177022	1.1495294178177022	1.1495294178177022	1.1495294178177022	1.1495294178177022	1.1495294178177022	1.1495294178177022	1.1495294178177022	1.1495294178177022	1.1495294178177022	1.1495294178177022
0.674339091785202	0.4564059800758362	0.5203141268743955	0.5982286983038384	0.8491451216998854	0.8305081433664823	0.9214670320410236	0.6813003830793766	0.8497440922168762	0.8088920151117898	0.860363890251643	1.218651700539723	0.7951026025365344	0.769895539029883	0.7380983662134746	0.823465605718867	0.9063423512613004	0.6919145699182246	0.6150432966625091	0.8763209039581448	0.6642872256912475	0.4732133111651363	0.40439935479179157	0.4388063329784639	0.4388063329784639	0.4388063329784639	0.4388063329784639	0.4388063329784639	0.4388063329784639	0.4388063329784639	0.4388063329784639	0.4388063329784639	0.4388063329784639	0.4388063329784639	0.4388063329784639	0.4388063329784639	0.4388063329784639	0.4388063329784639	0.4388063329784639	0.4388063329784639	0.4388063329784639	0.4388063329784639	0.4388063329784639	0.4388063329784639	0.4388063329784639	0.4388063329784639	0.4388063329784639	0.4388063329784639	0.4388063329784639	0.4388063329784639
1.1369122716907756	1.3551831375142294	1.08274392649952	0.9723412768253875	0.9207319529466574	0.7443281912939657	0.8268566657585948	0.6660542941460662	0.9349078268757394	0.8795006776794089	0.8948611387989428	0.7106508767930215	0.8752679570258041	0.9047974113004018	0.7835804211294114	0.9402838870744713	0.6684712758378114	0.8339322215702399	0.9707789844682831	0.7197926641016338	0.570406229585179	0.6450994468434064	0.6450994468434064	0.6450994468434064	0.6450994468434064	0.6450994468434064	0.6450994468434064	0.6450994468434064	0.6450994468434064	0.6450994468434064	0.6450994468434064	0.6450994468434064	0.6450994468434064	0.6450994468434064	0.6450994468434064	0.6450994468434064	0.6450994468434064	0.6450994468434064	0.6450994468434064	0.6450994468434064	0.6450994468434064	0.6450994468434064	0.6450994468434064	0.6450994468434064	0.6450994468434064	0.6450994468434064	0.6450994468434064	0.6450994468434064	0.6450994468434064	0.6450994468434064
0.6844143147723193	0.7476312453006918	0.6442025063046881	0.842633401204411	0.5489090586504334	0.6968465755599936	0.7844176740057266	0.6622726475854064	0.7071910945175348	0.6892947102481635	0.7127470813670409	0.6230085670020955	0.5582198220378937	0.7273566973345142	0.6781265682936496	0.5483797761827068	0.6918555104432039	0.6075183772672597	0.6868933832100438	0.7125589757385922	0.7408127036333262	0.8697435468583202	0.9669279915608135	1.0047247701667643	0.7186300505673419	0.8413989985621899	0.8943084403128522	0.8991810319182105	0.9185108603238537	0.978433417327684	0.9766427941580572	0.9530057806582871	0.8613169385156455	0.9071613595869664	0.9071613595869664	0.9071613595869664	0.9071613595869664	0.9071613595869664	0.9071613595869664	0.9071613595869664	0.9071613595869664	0.9071613595869664	0.9071613595869664	0.9071613595869664	0.9071613595869664	0.9071613595869664	0.9071613595869664	0.9071613595869664	0.9071613595869664	0.9071613595869664
1.0244279323049434	0.9942469301773578	0.7943361641288355	0.7847293699676542	0.7545203527726065	0.815608032177384	0.8235463291608726	0.7950737869129594	0.6372789079992164	0.6950665378324639	0.984541723298319	0.7014888525926272	0.9280294472622193	0.9035551117084495	0.7075589121925233	0.922212973186393	0.7798886539819291	0.8921971694612705	1.1264078593693094	0.8875298484033209	0.8379102304651017	0.9086630964995038	1.0256187234296632	0.801302926018952	0.8170699329283295	0.8703237164469663	0.788558685024926	0.9219630642947805	0.8853347566286698	0.9867321539358244	0.8629806983283319	0.8448333733927962	1.0815714979744215	0.9632024356836087	0.9632024356836087	0.9632024356836087	0.9632024356836087	0.9632024356836087	0.9632024356836087	0.9632024356836087	0.9632024356836087	0.9632024356836087	0.9632024356836087	0.9632024356836087	0.9632024356836087	0.9632024356836087	0.9632024356836087	0.9632024356836087	0.9632024356836087	0.9632024356836087
1.0546170383802773	1.060709792190523	0.8705518118893643	0.9746912919194028	0.8595508329163989	0.8987605741600435	0.8766296326191766	0.9734196035392662	1.0302783085744383	0.933231278140182	0.9478850645994014	1.030751650197092	1.0135364742632025	0.9738241726037511	0.93563608607903	1.1194079028434742	1.1023532347102662	0.7154518578607101	1.0300573738701875	1.0105491474789878	0.8660312792315584	0.9382902133552731	0.9382902133552731	0.9382902133552731	0.9382902133552731	0.9382902133552731	0.9382902133552731	0.9382902133552731	0.9382902133552731	0.9382902133552731	0.9382902133552731	0.9382902133552731	0.9382902133552731	0.9382902133552731	0.9382902133552731	0.9382902133552731	0.9382902133552731	0.9382902133552731	0.9382902133552731	0.9382902133552731	0.9382902133552731	0.9382902133552731	0.9382902133552731	0.9382902133552731	0.9382902133552731	0.9382902133552731	0.9382902133552731	0.9382902133552731	0.9382902133552731	0.9382902133552731
0.7232020783519879	0.7047954965874714	0.6478417561982813	0.7605070840180694	0.7133943034977505	0.5132717288133481	0.6680630684208723	0.5536654016800517	0.6880210226702567	0.5385330927337949	0.5491823287153431	0.67615384414924	0.7277100971714817	0.6541138918669299	0.7540121284794543	0.6094827256619271	0.63495994082679	0.6547038531049653	0.5959708520297837	0.7325025858217457	0.505984764688668	0.9479639358192645	0.5938081436927232	0.5344041297736138	0.5641061367331686	0.5641061367331686	0.5641061367331686	0.5641061367331686	0.5641061367331686	0.5641061367331686	0.5641061367331686	0.5641061367331686	0.5641061367331686	0.5641061367331686	0.5641061367331686	0.5641061367331686	0.5641061367331686	0.5641061367331686	0.5641061367331686	0.5641061367331686	0.5641061367331686	0.5641061367331686	0.5641061367331686	0.5641061367331686	0.5641061367331686	0.5641061367331686	0.5641061367331686	0.5641061367331686	0.5641061367331686	0.5641061367331686
0.8305740494798513	0.9613497863783246	0.8479263629010451	0.8508817707775168	0.9147749185486493	0.7644257376516049	0.8091749044004525	0.9233550721538896	0.6899816741425187	0.8408724557202947	0.5393909142939857	0.8531445012444098	0.800525306416254	0.8335302257522439	0.8925787369269467	0.9525479457325847	0.835728797075708	0.9993049123193879	0.9034330516867258	0.7904813582531168	0.7861351370451198	0.8676588771174756	0.790510106150625	0.8524899916532191	0.679239060756545	0.8853187546330509	0.7822789076947979	0.7822789076947979	0.7822789076947979	0.7822789076947979	0.7822789076947979	0.7822789076947979	0.7822789076947979	0.7822789076947979	0.7822789076947979	0.7822789076947979	0.7822789076947979	0.7822789076947979	0.7822789076947979	0.7822789076947979	0.7822789076947979	0.7822789076947979	0.7822789076947979	0.7822789076947979	0.7822789076947979	0.7822789076947979	0.7822789076947979	0.7822789076947979	0.7822789076947979	0.7822789076947979
0.6581707010081885	0.5686287759208082	0.6706947171537627	0.5648806977745836	0.5025803464855507	0.5827877813139386	0.5834939309568911	0.5521369928232985	0.5754562870833776	0.6505402582352572	0.4632066135817364	0.5346803168626603	0.5125223901278733	0.4219630496779345	0.4512411384177676	0.5631832272277998	0.6259266768592157	0.5568792133793018	0.7240314769850584	0.6728807456445557	0.698456111314807	0.698456111314807	0.698456111314807	0.698456111314807	0.698456111314807	0.698456111314807	0.698456111314807	0.698456111314807	0.698456111314807	0.698456111314807	0.698456111314807	0.698456111314807	0.698456111314807	0.698456111314807	0.698456111314807	0.698456111314807	0.698456111314807	0.698456111314807	0.698456111314807	0.698456111314807	0.698456111314807	0.698456111314807	0.698456111314807	0.698456111314807	0.698456111314807	0.698456111314807	0.698456111314807	0.698456111314807	0.698456111314807	0.698456111314807
0.6615856917025106	0.5119648390517542	0.5564827869278879	0.571023080184621	0.649507575009139	0.5811088855121304	0.646863488755239	0.7443320329937694	0.6019013032862751	0.6035751061550052	0.6232982602501619	0.6858062222124004	0.6932999130398639	0.5228994501081938	0.5586801044098602	0.6410803644716646	0.64862673435464	0.6316438913248277	0.5360307361848683	0.7505418912571791	0.573540342921045	0.5985799473368972	0.5860601451289711	0.5860601451289711	0.5860601451289711	0.5860601451289711	0.5860601451289711	0.5860601451289711	0.5860601451289711	0.5860601451289711	0.5860601451289711	0.5860601451289711	0.5860601451289711	0.5860601451289711	0.5860601451289711	0.5860601451289711	0.5860601451289711	0.5860601451289711	0.5860601451289711	0.5860601451289711	0.5860601451289711	0.5860601451289711	0.5860601451289711	0.5860601451289711	0.5860601451289711	0.5860601451289711	0.5860601451289711	0.5860601451289711	0.5860601451289711	0.5860601451289711
0.9937566592957968	0.8843610294341506	0.8147882508564639	0.8575146199869589	0.7942737196991853	0.8860779760462285	0.7662672478533434	0.8395663474624567	0.8181300557646204	0.6017870626734755	0.7083397679927109	0.9672973577608475	0.7877167381166906	0.7975260007664082	0.7612915565744669	0.7461337817735363	0.9775735405649667	0.9199629820195186	0.7933864968838708	0.9741504584635017	0.8837684776736862	0.8837684776736862	0.8837684776736862	0.8837684776736862	0.8837684776736862	0.8837684776736862	0.8837684776736862	0.8837684776736862	0.8837684776736862	0.8837684776736862	0.8837684776736862	0.8837684776736862	0.8837684776736862	0.8837684776736862	0.8837684776736862	0.8837684776736862	0.8837684776736862	0.8837684776736862	0.8837684776736862	0.8837684776736862	0.8837684776736862	0.8837684776736862	0.8837684776736862	0.8837684776736862	0.8837684776736862	0.8837684776736862	0.8837684776736862	0.8837684776736862	0.8837684776736862	0.8837684776736862
0.8324075003097265	0.809320322267062	0.8467460672688993	0.7692530929864675	0.8578943123982511	1.021153546796996	0.775608847054194	0.9789648754964265	1.0267548186304636	0.9878489011671546	0.8388614150500937	0.8923050279408874	0.7133713243294966	0.7350350742174314	0.7637575657518084	0.7628535986977131	0.8569913163456053	0.6072639387233149	1.026075285420466	0.9728060784727399	0.9066036357332036	0.8826469294211335	0.7610625823903788	0.8218547559057562	0.8218547559057562	0.8218547559057562	0.8218547559057562	0.8218547559057562	0.8218547559057562	0.8218547559057562	0.8218547559057562	0.8218547559057562	0.8218547559057562	0.8218547559057562	0.8218547559057562	0.8218547559057562	0.8218547559057562	0.8218547559057562	0.8218547559057562	0.8218547559057562	0.8218547559057562	0.8218547559057562	0.8218547559057562	0.8218547559057562	0.8218547559057562	0.8218547559057562	0.8218547559057562	0.8218547559057562	0.8218547559057562	0.8218547559057562
0.8892780193222926	0.9772421710430338	1.0200867683514259	0.891141391470534	1.031163206091948	0.9151153694505696	0.9279404225322261	0.906049851146063	0.9195441107698279	0.8944582624942732	0.9016359156028598	0.7565139058520406	0.9822357325724119	0.7133043940814567	0.6679312759598629	0.9574925968546292	0.9046396755880773	0.8761945500577146	0.7607789387417254	0.8385959215593609	0.890468326134479	0.9877507036635391	0.939109514899009	0.939109514899009	0.939109514899009	0.939109514899009	0.939109514899009	0.939109514899009	0.939109514899009	0.939109514899009	0.939109514899009	0.939109514899009	0.939109514899009	0.939109514899009	0.939109514899009	0.939109514899009	0.939109514899009	0.939109514899009	0.939109514899009	0.939109514899009	0.939109514899009	0.939109514899009	0.939109514899009	0.939109514899009	0.939109514899009	0.939109514899009	0.939109514899009	0.939109514899009	0.939109514899009	0.939109514899009
0.7982800393649853	0.9697362576669764	0.7251015685358821	0.8767583767150061	0.7860614246961599	0.7192845750019324	0.6113317073380506	0.8723250399693889	0.8921499307587004	1.0432320134243676	0.7071275621062949	0.7477616273568484	0.9554838626097929	1.0140586378446228	0.7978646877604484	1.0067430219650413	0.9476404652209253	0.9965892036780047	0.8965912714992609	0.825203372319935	0.9313525420062106	0.9277344446821757	0.6633402479481023	0.739364417592852	0.9309385153753441	1.0642946741083665	0.6594316906746885	0.8365144980815851	0.7162931879893799	0.7466677078140139	0.7719511701931361	0.759309439003575	0.759309439003575	0.759309439003575	0.759309439003575	0.759309439003575	0.759309439003575	0.759309439003575	0.759309439003575	0.759309439003575	0.759309439003575	0.759309439003575	0.759309439003575	0.759309439003575	0.759309439003575	0.759309439003575	0.759309439003575	0.759309439003575	0.759309439003575	0.759309439003575
0.7932753710756096	0.8029463811087394	0.8428602519722471	0.6790198456699559	0.9792503647686173	0.8582998764853783	0.8341326460268389	0.7594068966592141	0.9080902996981904	0.8351070997487241	0.8320073320731248	0.882232805564812	1.1022758684904568	0.9056224619596666	0.8980428234753464	0.8644344882538217	0.9951236989788944	1.070771139379026	0.9582399427275314	0.9570406631910774	0.8827145863483702	1.0314583538224138	0.8339111950676724	1.028732625451199	1.0157065038958464	0.9401523770135498	0.8028595680891941	0.856982839193762	0.9282379371410822	0.8491084735239985	0.9588578345071833	0.9039831540155909	0.9039831540155909	0.9039831540155909	0.9039831540155909	0.9039831540155909	0.9039831540155909	0.9039831540155909	0.9039831540155909	0.9039831540155909	0.9039831540155909	0.9039831540155909	0.9039831540155909	0.9039831540155909	0.9039831540155909	0.9039831540155909	0.9039831540155909	0.9039831540155909	0.9039831540155909	0.9039831540155909
0.9717146638304833	0.979560462511724	0.8541737000606315	0.9083739763281412	0.8281865291823141	0.9141135602342989	0.9040940721272146	1.037525482003455	0.843750849069137	1.1094601676891966	0.8100428909447964	0.812428039578312	1.1001045350427674	0.8907898998878427	1.0428455461927264	1.0520607517880323	0.8812884815683348	0.8541646996590313	1.0293087234505738	1.1643228980863296	0.9084768636407828	1.0363998808635562	1.0363998808635562	1.0363998808635562	1.0363998808635562	1.0363998808635562	1.0363998808635562	1.0363998808635562	1.0363998808635562	1.0363998808635562	1.0363998808635562	1.0363998808635562	1.0363998808635562	1.0363998808635562	1.0363998808635562	1.0363998808635562	1.0363998808635562	1.0363998808635562	1.0363998808635562	1.0363998808635562	1.0363998808635562	1.0363998808635562	1.0363998808635562	1.0363998808635562	1.0363998808635562	1.0363998808635562	1.0363998808635562	1.0363998808635562	1.0363998808635562	1.0363998808635562
0.0	0.0	1.0550756203792575	0.49504020339828614	1.0720711111308998	0.04597748812274766	0.4470792963596374	1.3291563948441196	0.8931668832613243	0.3469563092288674	0.44707929635963745	0.8951503021772254	0.5882657750963051	0.43206722452389595	0.6269752336871636	0.0	0.4470792963596374	0.09195497624549533	0.4470792963596374	0.0	0.14610047525351766	0.07305023762675883	0.07305023762675883	0.07305023762675883	0.07305023762675883	0.07305023762675883	0.07305023762675883	0.07305023762675883	0.07305023762675883	0.07305023762675883	0.07305023762675883	0.07305023762675883	0.07305023762675883	0.07305023762675883	0.07305023762675883	0.07305023762675883	0.07305023762675883	0.07305023762675883	0.07305023762675883	0.07305023762675883	0.07305023762675883	0.07305023762675883	0.07305023762675883	0.07305023762675883	0.07305023762675883	0.07305023762675883	0.07305023762675883	0.07305023762675883	0.07305023762675883	0.07305023762675883
1.1795597647865579	1.0957911744757207	1.103619501677954	0.9571652826346513	0.892840807720788	0.9353393858565135	0.9036196989017209	0.9852028561628577	1.3168731987614348	1.0112926865826204	0.6528648950433033	0.8123498294627992	0.607405942911363	0.8576896361132196	0.9132481465282769	0.6189713115405439	0.8286494258065689	0.8320771865584357	1.0318448908274327	0.8132605765470287	0.9693727540111363	1.032179671551753	1.2113824330095027	1.2133611305347498	1.157408326508907	1.1315973013085927	1.0369119383497816	0.964418668572357	1.0596955905508783	1.0120571295616176	1.0120571295616176	1.0120571295616176	1.0120571295616176	1.0120571295616176	1.0120571295616176	1.0120571295616176	1.0120571295616176	1.0120571295616176	1.0120571295616176	1.0120571295616176	1.0120571295616176	1.0120571295616176	1.0120571295616176	1.0120571295616176	1.0120571295616176	1.0120571295616176	1.0120571295616176	1.0120571295616176	1.0120571295616176	1.0120571295616176
0.9962938782020025	0.8381409418284038	1.0077127474500962	0.8893512355347035	0.9147398700712879	0.8546652992233402	0.9120004565039888	0.9498926313337812	0.7445443524442711	0.9513595298786901	1.040450455573251	0.8314263637345307	0.8834261963053813	1.0255951088872852	0.9286460462963406	0.7604019095768331	0.8623086942520828	0.8929921182518541	0.8680225083451791	0.8018663342695811	0.8336542909072502	0.9264443064816411	1.0103570150852044	1.0049759952573794	0.9371728398304425	0.9239160124097366	0.8184773962406884	0.7662568219902645	0.7962440732784467	1.0527053795948882	0.9692683279635271	0.9591313110788725	0.8820178944041546	0.8191356247951133	0.9375431690811441	0.8783393969381287	0.8783393969381287	0.8783393969381287	0.8783393969381287	0.8783393969381287	0.8783393969381287	0.8783393969381287	0.8783393969381287	0.8783393969381287	0.8783393969381287	0.8783393969381287	0.8783393969381287	0.8783393969381287	0.8783393969381287	0.8783393969381287
0.7011394463914093	0.7308327676705653	0.632951398066196	0.7112700517552099	0.8196654539314703	0.6467227241008708	0.7495930172001095	0.7007191232952966	0.7755198598745703	0.6730266322872605	0.7719816600687106	0.8395939538604347	0.662906378961266	0.7591838113120006	0.880835412304306	0.8830384513984612	0.9686694761828031	0.8299849401138415	0.9141680144507888	0.9732613654288781	0.8747488929571982	0.8294480984682654	1.052664336374147	1.0872921419151513	0.8790255359270333	0.9497783080366388	1.0648534106080239	1.1114485564239243	1.0558105973904959	1.0276762580028307	0.9308631334304006	1.0449012465614291	0.9037429122076494	0.8469845760950216	0.9140273093236377	0.8904093301794126	1.0226424241430536	0.8222896753835761	0.9430463454966909	0.876281270966152	0.9096638082314215	0.9096638082314215	0.9096638082314215	0.9096638082314215	0.9096638082314215	0.9096638082314215	0.9096638082314215	0.9096638082314215	0.9096638082314215	0.9096638082314215
0.9167120384229757	1.024365873367292	0.8490004443516342	0.9632992363281152	0.8894472025600002	0.8657512920917345	0.8227216507180938	0.9557603554413521	0.891660047129321	0.8688651923967448	0.734021370140605	0.8446949790599508	0.8705753879828708	0.7848045462704014	0.8374476727814129	1.1411433661819392	1.1233712294334772	0.9444438942060186	0.7728128155595215	0.9683973852321965	0.7136353119852331	0.7538194624468694	0.9814193775695005	0.672831744991663	0.7403014986492013	0.7065666218204322	0.7065666218204322	0.7065666218204322	0.7065666218204322	0.7065666218204322	0.7065666218204322	0.7065666218204322	0.7065666218204322	0.7065666218204322	0.7065666218204322	0.7065666218204322	0.7065666218204322	0.7065666218204322	0.7065666218204322	0.7065666218204322	0.7065666218204322	0.7065666218204322	0.7065666218204322	0.7065666218204322	0.7065666218204322	0.7065666218204322	0.7065666218204322	0.7065666218204322	0.7065666218204322	0.7065666218204322
1.1204985507701324	1.2041772521577179	1.2348420316143538	1.3069722250811326	1.137099810787315	1.0025848644962905	0.94936083954575	1.0297382167443687	1.127100390185838	1.0238045767487352	1.103166794566125	0.9806283901734371	1.1306438848052247	1.118269859766742	0.9220082464257662	1.0207664375279841	1.0136855089809953	0.965772991227329	1.1306746877752516	1.0807334996833273	0.8567584916899706	0.8972356372407277	1.1152660350645813	0.9436554306856286	1.161590788121898	1.211060466225832	1.0102694668221464	1.0278527732866831	1.1527042847498288	1.1797562670443047	1.1473253262007965	1.1635407966225506	1.1635407966225506	1.1635407966225506	1.1635407966225506	1.1635407966225506	1.1635407966225506	1.1635407966225506	1.1635407966225506	1.1635407966225506	1.1635407966225506	1.1635407966225506	1.1635407966225506	1.1635407966225506	1.1635407966225506	1.1635407966225506	1.1635407966225506	1.1635407966225506	1.1635407966225506	1.1635407966225506
0.9929406598402407	1.04605031836789	0.9812735601467264	0.4535578423686063	0.44886830294876856	0.5446868544709311	0.6540683838519827	1.0452722265638088	0.8702731790701583	1.3505294305918703	0.6250904483877112	0.8698841344238771	0.7015523816196249	0.7103137336526588	0.351165232442271	0.5847556749632083	0.8745304464189446	0.8000894968859694	1.0441225697821352	0.4581437978782424	1.0456612658521833	0.8483808220436775	1.3069530974229022	1.7392465604194531	0.24364402774758104	0.4889803530424655	0.3663121903950233	0.3663121903950233	0.3663121903950233	0.3663121903950233	0.3663121903950233	0.3663121903950233	0.3663121903950233	0.3663121903950233	0.3663121903950233	0.3663121903950233	0.3663121903950233	0.3663121903950233	0.3663121903950233	0.3663121903950233	0.3663121903950233	0.3663121903950233	0.3663121903950233	0.3663121903950233	0.3663121903950233	0.3663121903950233	0.3663121903950233	0.3663121903950233	0.3663121903950233	0.3663121903950233
0.8369566695923056	0.873877697008581	0.9548635858055399	0.7412679372252254	0.8377632515888049	0.9746924814725988	0.8732929671280855	0.8169997562621533	0.850426751649047	0.9517984371752601	0.8233486715338864	0.9153341580191162	0.9589919016113808	0.7798064625229874	0.9203999601891282	1.0183446642858511	0.8700983391978268	0.9128671376243709	0.8694708350688175	1.052002796876839	0.8883442266405865	0.8885595686729617	0.9242495836149651	0.9064045761439634	0.9064045761439634	0.9064045761439634	0.9064045761439634	0.9064045761439634	0.9064045761439634	0.9064045761439634	0.9064045761439634	0.9064045761439634	0.9064045761439634	0.9064045761439634	0.9064045761439634	0.9064045761439634	0.9064045761439634	0.9064045761439634	0.9064045761439634	0.9064045761439634	0.9064045761439634	0.9064045761439634	0.9064045761439634	0.9064045761439634	0.9064045761439634	0.9064045761439634	0.9064045761439634	0.9064045761439634	0.9064045761439634	0.9064045761439634
0.4062131907510324	0.5061953156562261	0.5090697502883447	0.6619064341376472	0.7025420424299118	0.7627388561906887	0.7404872248963918	0.6970090907813778	0.4986720205594363	0.615512845735743	0.411099202624432	0.6500524301818441	0.6816565582137802	0.8366241209374887	0.5958209818583484	0.5610455283494878	0.7791795294339219	0.5184472912935632	0.5691968510718366	0.6634233208490271	0.815800548034986	0.7582820001752675	0.7123094801654124	0.566345393567103	0.7520303671165772	0.8740338937581831	0.808672146040769	0.7538741647130653	0.5682165314906612	0.6207986268177442	0.7900791331721679	0.7054388799949561	0.7054388799949561	0.7054388799949561	0.7054388799949561	0.7054388799949561	0.7054388799949561	0.7054388799949561	0.7054388799949561	0.7054388799949561	0.7054388799949561	0.7054388799949561	0.7054388799949561	0.7054388799949561	0.7054388799949561	0.7054388799949561	0.7054388799949561	0.7054388799949561	0.7054388799949561	0.7054388799949561
0.2999722796375022	0.5816039698559115	0.36518505687520814	0.5287772018559077	0.367898807713795	0.533539802843623	0.5582994529384526	0.18663049795630893	0.39200453221107834	0.5560171435174583	0.8952233690601474	0.4822138557382213	0.6749294357598213	0.32862480982386727	0.7797650630841506	0.6261975620237739	0.5360476910382843	0.42087285645572337	0.3755630269563482	0.5360674076996058	0.4397057845088036	0.2886351981459162	0.5169508326544542	0.6139379250726024	0.2096755839258151	0.5183140794602626	0.30125539703800575	0.666283924031455	0.36022958036626257	0.8343656716209157	0.3699456477812674	0.21967194982107052	0.6548384804538533	0.3259110587194903	1.1850159534942668	0.5308033553941159	0.37305513574939947	0.8932075981579551	0.6331313669536772	0.6331313669536772	0.6331313669536772	0.6331313669536772	0.6331313669536772	0.6331313669536772	0.6331313669536772	0.6331313669536772	0.6331313669536772	0.6331313669536772	0.6331313669536772	0.6331313669536772
0.05774526309186077	0.19534994911998915	0.3797951939853407	0.08223564309876716	0.3302215297771569	0.178402894581792	0.14970463616281066	0.1749774091942282	0.3000302637763619	0.13018511662544274	0.48573840141722063	0.3191226311150648	0.1474004754688941	0.3188067303901558	0.32244679021888456	0.4457080954988394	0.3478355452145416	0.7080602863748666	0.5197416137407909	0.7567682957706721	0.5014079088058194	0.2836760560092905	0.7366502659500845	0.48946763952362876	0.5785914182399209	0.40453660330903457	0.534872406159453	0.24784133986998313	0.45940907740171766	0.6499012108130299	0.47352838593253055	0.6038430461823029	0.28177527686312437	0.6768640294407171	0.5622507065638785	0.7288824070373776	0.5936454718395784	0.47551664596374776	0.7767962721470236	0.6542700795888656	0.2516268346133	0.5159590977240205	0.3462676141560097	0.1979195122320047	0.2720935631940072	0.2720935631940072	0.2720935631940072	0.2720935631940072	0.2720935631940072	0.2720935631940072
0.20690203952298708	0.2835802733471088	0.1570694182786481	0.1424593730922165	0.19371208348044008	0.16468487138511026	0.20944059067898882	0.195451834828715	0.30801869678115484	0.23595663103950468	0.26957848964847986	0.2133541154165031	0.3516466594393434	0.2901266894961428	0.1282260925248086	0.21715174684556002	0.17761656621118438	0.1116990658406432	0.09504100623290086	0.08881900453311777	0.25777656036453384	0.17610213479491274	0.3507331778625647	0.2130525408577912	0.21177936373985684	0.3285840114398483	0.19806965711076271	0.18206411706250755	0.16590773746655393	0.23541434623945498	0.16507004925589175	0.22311734221635418	0.3478574400833544	0.24926275869574996	0.20736983160527156	0.2935629180388323	0.3354018808093964	0.4191297410182791	0.5673561180944974	0.6685628835095088	0.8574551433491128	1.0105924567059152	1.1057524636663734	1.1263586732805533	1.1675654375221556	1.1469620554013544	1.1469620554013544	1.1469620554013544	1.1469620554013544	1.1469620554013544
1.1040338136565961	0.9899590176689707	1.1627349576888795	1.0775478563191192	0.8174470496820384	1.172504736058034	1.0431234994734226	1.0680025324607223	0.9217937914499381	0.9281696026940444	1.192542541807779	1.037610543803081	0.9211545146098944	1.0553058753133853	1.075329967033181	1.255561721623763	0.9584138841046165	1.4907853136926672	1.3542867366052678	1.3348388910063593	1.1544232179640164	1.2744095349419553	1.0439961032367175	1.1413542470898608	1.1350550813994555	1.331237064884117	1.3769751458820068	0.8865904505978915	1.3810492595128925	1.19091447923649	1.2966637722542316	1.18278135372796	1.344031895012566	1.2413286322349797	1.206041863394506	1.1499178004956	1.1403854732925218	1.148312235294996	1.3602655734296227	1.2542889043623093	1.2542889043623093	1.2542889043623093	1.2542889043623093	1.2542889043623093	1.2542889043623093	1.2542889043623093	1.2542889043623093	1.2542889043623093	1.2542889043623093	1.2542889043623093
0.7509079092884383	1.0855731154133514	0.37153858684130586	1.1698527256017297	0.6074623802016335	0.614122987403615	0.7025425315597442	0.7546969403771417	0.8480366721617831	0.8013668062694624	0.8013668062694624	0.8013668062694624	0.8013668062694624	0.8013668062694624	0.8013668062694624	0.8013668062694624	0.8013668062694624	0.8013668062694624	0.8013668062694624	0.8013668062694624	0.8013668062694624	0.8013668062694624	0.8013668062694624	0.8013668062694624	0.8013668062694624	0.8013668062694624	0.8013668062694624	0.8013668062694624	0.8013668062694624	0.8013668062694624	0.8013668062694624	0.8013668062694624	0.8013668062694624	0.8013668062694624	0.8013668062694624	0.8013668062694624	0.8013668062694624	0.8013668062694624	0.8013668062694624	0.8013668062694624	0.8013668062694624	0.8013668062694624	0.8013668062694624	0.8013668062694624	0.8013668062694624	0.8013668062694624	0.8013668062694624	0.8013668062694624	0.8013668062694624	0.8013668062694624
0.06727245168575097	0.16247809450184073	0.0	0.0	0.0815067771119875	0.0001811999349958135	0.0	0.09008874179952452	0.0	0.048999537705649625	0.09008874179952452	0.0	0.0	0.0	0.0008978595921258943	0.0	0.00840076475254119	0.08168797704698333	0.12426959711974332	0.16337595487380255	0.14382277599677293	0.14382277599677293	0.14382277599677293	0.14382277599677293	0.14382277599677293	0.14382277599677293	0.14382277599677293	0.14382277599677293	0.14382277599677293	0.14382277599677293	0.14382277599677293	0.14382277599677293	0.14382277599677293	0.14382277599677293	0.14382277599677293	0.14382277599677293	0.14382277599677293	0.14382277599677293	0.14382277599677293	0.14382277599677293	0.14382277599677293	0.14382277599677293	0.14382277599677293	0.14382277599677293	0.14382277599677293	0.14382277599677293	0.14382277599677293	0.14382277599677293	0.14382277599677293	0.14382277599677293
0.5852386006901413	0.9024911663681611	0.2570699890029538	0.3168578916853704	0.5216131917172395	0.5200935788206261	0.35792064587024003	0.401678051418324	0.7432152142638443	0.5723254439176718	0.31023366512210077	0.534864103781601	0.07585348967568252	0.28561317537099845	0.5577222050917701	0.3893756183802919	0.904034140802883	0.33631217252657	0.24538906385586673	0.7991177847102626	0.1906573439721207	0.5659020317862541	0.666280895997967	0.4005947629854204	0.5565746753473262	0.7158412917404801	0.739299576664328	0.7001872851876438	0.6540432771549426	0.3979345009182258	0.8140910932259992	0.6702448604940417	0.7421679768600205	0.7421679768600205	0.7421679768600205	0.7421679768600205	0.7421679768600205	0.7421679768600205	0.7421679768600205	0.7421679768600205	0.7421679768600205	0.7421679768600205	0.7421679768600205	0.7421679768600205	0.7421679768600205	0.7421679768600205	0.7421679768600205	0.7421679768600205	0.7421679768600205	0.7421679768600205
0.9496486618024759	1.0213063822542638	0.7176933243519297	0.9133788271113192	0.9206063745515708	0.8714002337485866	1.006581239488297	0.9194171968179025	0.8501679673233714	0.8197234634351478	0.7601903913392335	0.9814388907887459	0.7917242929088409	0.7539266640860391	0.7725543850014188	1.0086700674608395	0.8605388614506433	0.9314529829401464	0.8528070504465829	0.8118794447439861	0.8180812214495585	0.7513916355136426	0.6985995371612607	0.7249955863374518	0.7249955863374518	0.7249955863374518	0.7249955863374518	0.7249955863374518	0.7249955863374518	0.7249955863374518	0.7249955863374518	0.7249955863374518	0.7249955863374518	0.7249955863374518	0.7249955863374518	0.7249955863374518	0.7249955863374518	0.7249955863374518	0.7249955863374518	0.7249955863374518	0.7249955863374518	0.7249955863374518	0.7249955863374518	0.7249955863374518	0.7249955863374518	0.7249955863374518	0.7249955863374518	0.7249955863374518	0.7249955863374518	0.7249955863374518
1.0256142161113038	0.7273206435487442	0.972335350668258	0.815570501967178	0.7104942204441593	0.9153098550847236	0.748173417060943	0.5743257857785874	0.7670060187695792	0.3296354206099377	0.8149101638290791	0.5722727922195084	0.5722727922195084	0.5722727922195084	0.5722727922195084	0.5722727922195084	0.5722727922195084	0.5722727922195084	0.5722727922195084	0.5722727922195084	0.5722727922195084	0.5722727922195084	0.5722727922195084	0.5722727922195084	0.5722727922195084	0.5722727922195084	0.5722727922195084	0.5722727922195084	0.5722727922195084	0.5722727922195084	0.5722727922195084	0.5722727922195084	0.5722727922195084	0.5722727922195084	0.5722727922195084	0.5722727922195084	0.5722727922195084	0.5722727922195084	0.5722727922195084	0.5722727922195084	0.5722727922195084	0.5722727922195084	0.5722727922195084	0.5722727922195084	0.5722727922195084	0.5722727922195084	0.5722727922195084	0.5722727922195084	0.5722727922195084	0.5722727922195084
0.8883527726069915	0.8781903630503876	0.8679337973146928	0.8956248985104371	0.7257262325083778	0.7688270966231532	0.8232263047272902	0.9044662165276047	0.7915991095480923	0.6957790145072925	0.8501269871794721	0.8348382782249919	0.6755435045357634	0.9140844620686013	0.7195201021761856	1.0573576869290229	0.7163850164929495	0.7063095232229628	0.8146413554939205	0.8497478735024967	0.7165003208698579	0.748672947182861	0.8703612683369244	0.9354964243704632	0.9722283204903339	0.7398188233372088	0.9308796670264882	0.7521729955504515	0.8415263312884699	0.8415263312884699	0.8415263312884699	0.8415263312884699	0.8415263312884699	0.8415263312884699	0.8415263312884699	0.8415263312884699	0.8415263312884699	0.8415263312884699	0.8415263312884699	0.8415263312884699	0.8415263312884699	0.8415263312884699	0.8415263312884699	0.8415263312884699	0.8415263312884699	0.8415263312884699	0.8415263312884699	0.8415263312884699	0.8415263312884699	0.8415263312884699
0.26379539419361137	0.19806996142824312	0.5188217617409036	0.3627144928348381	0.3651092047137218	0.20315444912959021	0.30248150295494713	0.1352043524260984	0.3118371894587654	0.40402090485323594	0.2254800093803238	0.34299882013150806	0.32900911495739465	0.2895010615808347	0.2844303714949349	0.3939708793931429	0.23794360601206793	0.17714603036164733	0.2962648287497352	0.16960684443292487	0.2202064927644148	0.18190575173191498	0.17401060887975436	0.12026092030415148	0.18396424500290795	0.2279280655629253	0.03238527947832772	0.17641754010896507	0.26066866529769234	0.2891354702808198	0.22648467213048093	0.2647171091170824	0.24560089062378168	0.24560089062378168	0.24560089062378168	0.24560089062378168	0.24560089062378168	0.24560089062378168	0.24560089062378168	0.24560089062378168	0.24560089062378168	0.24560089062378168	0.24560089062378168	0.24560089062378168	0.24560089062378168	0.24560089062378168	0.24560089062378168	0.24560089062378168	0.24560089062378168	0.24560089062378168
0.26997223290896327	0.23868073459919317	0.36014859056799675	0.61565264657963	0.6932011637273428	0.5398447765480632	0.9469908418154601	0.6072659611692139	0.7945876997291802	0.4798706235333719	0.7475610017675589	0.5087281126357127	0.6018279622039266	0.8755541060195474	0.47911404205843483	0.6255962522474393	0.8347694453808365	0.6205841378433109	0.6548070448058683	0.6725788005000446	0.49103931444682763	0.5097999452026585	0.7342573477122378	0.8652908775105344	0.6161870941732135	0.7101052127006441	0.7268729532185887	0.6825375992425894	0.6142381151600085	0.8732868599942594	0.9076503912286796	0.5085630326066459	1.0266957288079803	0.6452178545665593	0.3839365845444842	0.477816987885687	0.43087678621508557	0.43087678621508557	0.43087678621508557	0.43087678621508557	0.43087678621508557	0.43087678621508557	0.43087678621508557	0.43087678621508557	0.43087678621508557	0.43087678621508557	0.43087678621508557	0.43087678621508557	0.43087678621508557	0.43087678621508557
0.9070288143722548	0.8660011158776303	0.7429249051629548	0.7850434530110053	0.6760354921082112	0.7147150534643703	0.7647696004358333	0.7736520411050873	0.8072124836531206	0.6284840365834339	0.7608019308020506	0.7423412556938522	0.7553138979810778	0.6392638906605186	0.8656524588105189	0.8853415828708683	0.9506031149274013	0.8464092199285588	0.7388100416804221	0.6480851240668304	0.882078066693611	0.7604053250704395	0.6595354391593095	0.7218036910236919	0.7564292160660692	0.6382974094337756	0.768527661468942	0.7054004693208566	0.7843090298082079	0.9791153345399966	0.9105805814636793	0.944847958001838	0.944847958001838	0.944847958001838	0.944847958001838	0.944847958001838	0.944847958001838	0.944847958001838	0.944847958001838	0.944847958001838	0.944847958001838	0.944847958001838	0.944847958001838	0.944847958001838	0.944847958001838	0.944847958001838	0.944847958001838	0.944847958001838	0.944847958001838	0.944847958001838
0.8253251247563191	0.8924329529887267	0.4328873699449182	0.8959110677388255	0.6463276466530967	0.5812628937960032	0.5794394733678515	0.7530054182624873	0.5425600681180124	0.8030916731307869	0.644412784776183	0.6511933901200767	0.8691221987345962	0.8546103148830303	0.6096118889813392	0.6350700647836911	0.9167086472441849	0.6681519519934657	0.5392131841666298	0.5473110373187127	0.7009963830972762	0.48590354621215776	0.774957204066308	0.5987143912077192	0.9841317891779567	0.7434658595663667	0.8119304933075298	0.6462036821618783	0.5973353940324292	0.6494413045740426	0.7160011020903375	0.6903226392374535	0.802898151162082	0.7188811129989487	0.4213954777209821	0.6314370199557539	0.6212928800865615	0.6263649500211577	0.6263649500211577	0.6263649500211577	0.6263649500211577	0.6263649500211577	0.6263649500211577	0.6263649500211577	0.6263649500211577	0.6263649500211577	0.6263649500211577	0.6263649500211577	0.6263649500211577	0.6263649500211577
0.09590152384269077	0.012187709807836471	0.030389365990832307	0.12066989723075433	0.08448241707880016	0.0	0.0	0.0	0.2283257967794165	0.37167990456124084	0.09566076090779436	0.19228315175808466	0.13483845345067388	0.14948721015465205	0.2311716074721284	0.2555180703312366	0.2856416229865936	0.3481366958436399	0.48102965499839245	0.5988598236046785	0.4191001917798234	0.6248437635171358	0.32085702327936333	0.7110895815543103	0.744308119370415	0.1796718516582127	0.6662557307534342	0.4352602897861115	0.6063186027406725	0.3902315091632425	0.7474416899303958	1.015077870919695	0.8812597804250454	0.8812597804250454	0.8812597804250454	0.8812597804250454	0.8812597804250454	0.8812597804250454	0.8812597804250454	0.8812597804250454	0.8812597804250454	0.8812597804250454	0.8812597804250454	0.8812597804250454	0.8812597804250454	0.8812597804250454	0.8812597804250454	0.8812597804250454	0.8812597804250454	0.8812597804250454
0.34186889558067324	0.4121040305561228	0.8361789083523962	1.0446066796335205	0.5599298060804826	0.6210204264242464	0.4917686535909675	0.7250448418222049	0.8277940921418211	0.5004549025131406	0.7923007552429475	0.75244700707565	0.6740393102092298	0.5592750990528453	0.5988570680073843	0.5776405058376203	0.8804279306224845	0.5240797104832899	0.4070863810057671	0.9255055420361797	0.4847050110595803	0.4291722459492659	0.5821588851550964	0.7412668089868905	0.6777919963543878	0.6609598141609135	0.6533504311971814	0.2713772880654875	0.8366210992110987	1.3088087000015078	0.39511680199784727	0.8519627509996776	0.8519627509996776	0.8519627509996776	0.8519627509996776	0.8519627509996776	0.8519627509996776	0.8519627509996776	0.8519627509996776	0.8519627509996776	0.8519627509996776	0.8519627509996776	0.8519627509996776	0.8519627509996776	0.8519627509996776	0.8519627509996776	0.8519627509996776	0.8519627509996776	0.8519627509996776	0.8519627509996776
0.38236415233077864	0.3634294175908689	0.3138846125017479	0.4874182352878241	0.45286883380149695	0.5181297435234766	0.8069146773780743	0.42593604191392953	0.4876443127815118	0.6506416472203166	0.4226042901878049	0.8139414297431492	0.7330538042859724	0.8597327385095073	0.6620032135318331	0.9476196087840546	0.8180016735220056	0.5644822449241494	0.8846692248904693	0.7826429276865546	0.8113584949025984	0.8350737840470664	0.8454654164817541	0.9154674475959197	0.8253330974503754	0.5841473889232202	0.8596743767031803	0.5528604788968751	0.635726702968338	0.7736160570890523	0.6037603095276215	0.8782528435767999	0.9204010298632723	0.6887825192030476	0.7919331711314918	0.7771049914572244	0.7393450104221274	0.7245808972552751	0.6647048506933695	0.7451706920557515	0.7049377713745605	0.7049377713745605	0.7049377713745605	0.7049377713745605	0.7049377713745605	0.7049377713745605	0.7049377713745605	0.7049377713745605	0.7049377713745605	0.7049377713745605
0.8892782197140107	0.6412417047930589	0.5527214894583924	0.7818151292226376	0.6237071423477104	0.6999538546756577	0.7136010427283934	0.6670899374823694	0.5741929214081186	0.5922121444254298	0.7409237972121502	0.9785642454389515	0.7565316319241735	0.8939609393502782	0.8750810123635632	0.9589692458806145	0.838626582302442	0.8998031829162177	0.8920696971091862	0.9504322711081096	1.0276890528042744	0.8497094057746944	0.7935602357174607	0.7686226716259654	0.9388826772713933	0.75748630561928	1.0348574192272275	0.5838402533537096	0.6043924662116335	0.7602250608038096	0.6185555849381081	0.6778855694873929	0.6268877625523396	0.6581802901714817	0.9218341412601364	0.7900072157158091	0.7900072157158091	0.7900072157158091	0.7900072157158091	0.7900072157158091	0.7900072157158091	0.7900072157158091	0.7900072157158091	0.7900072157158091	0.7900072157158091	0.7900072157158091	0.7900072157158091	0.7900072157158091	0.7900072157158091	0.7900072157158091
0.8438913401943502	0.8482754190755116	0.9710404887290798	0.6966930948011217	0.743023295330803	0.9295872557008542	0.5769121236060101	0.7091723074337749	0.6302996294515532	0.5225568367412884	0.7282052559891055	0.733605514491458	0.5654523587330713	0.801944479761168	0.7703675222136813	0.6542402897444314	0.5202548670812196	0.4587545400206784	0.751520598472871	0.6434781286877674	0.8226276876186382	0.7969540676411898	0.7053815369185878	0.5956628149243104	0.5736118243425665	0.35306335057238913	0.5794250749762635	0.5883226772117229	0.5214738703058688	0.7640582852975052	0.6427660778016869	0.6427660778016869	0.6427660778016869	0.6427660778016869	0.6427660778016869	0.6427660778016869	0.6427660778016869	0.6427660778016869	0.6427660778016869	0.6427660778016869	0.6427660778016869	0.6427660778016869	0.6427660778016869	0.6427660778016869	0.6427660778016869	0.6427660778016869	0.6427660778016869	0.6427660778016869	0.6427660778016869	0.6427660778016869
1.1410430344328313	0.6691873206246916	0.727629504935458	0.705100356392917	0.9058049694884835	0.6338044276803587	0.6372308162195848	0.7496971756171639	0.43467217981294715	0.6060882583921468	0.4862120600294733	0.4991416138358249	0.7954898881893003	0.2940657279907715	0.2678161128620594	0.34260562549546714	0.4815726003602199	0.2762811603555491	0.15961847095765905	0.9356007094493539	0.5900384231575598	1.2196938607179686	0.5005294041197561	0.5479899765077455	0.3341018533499185	1.1253731521775285	0.881820912062161	0.4971442247316484	0.0347439800003877	0.6654400257397819	0.5511219075510141	0.7197529956366746	1.1323883762236475	0.5237258528039874	0.47990473801309974	0.5018152954085435	0.5018152954085435	0.5018152954085435	0.5018152954085435	0.5018152954085435	0.5018152954085435	0.5018152954085435	0.5018152954085435	0.5018152954085435	0.5018152954085435	0.5018152954085435	0.5018152954085435	0.5018152954085435	0.5018152954085435	0.5018152954085435
0.7259567888054284	0.742562703440825	0.7151557892585275	0.6608745604983997	0.6395516343396254	0.7518756150152136	0.8045776475236893	0.735450724051458	0.9211011355589118	0.8247015911783404	0.8333673586887875	1.0477885689872126	0.7248736941536174	0.7136275702103759	1.0201982955593982	0.8271093007277848	0.8632711736940335	0.8728322512847512	0.6794475331754702	0.9472794886454137	0.8638313973437551	0.9182764791755844	0.8863463053347449	0.8931226927147847	0.9037837597508295	0.7395204994898306	0.722448792471456	0.8726102823902088	0.807926233120667	0.9854370597675314	0.8227787636045417	0.7662220509051717	0.7289507660361059	0.7758666507689039	0.4104751396142484	0.5931708951915761	0.5931708951915761	0.5931708951915761	0.5931708951915761	0.5931708951915761	0.5931708951915761	0.5931708951915761	0.5931708951915761	0.5931708951915761	0.5931708951915761	0.5931708951915761	0.5931708951915761	0.5931708951915761	0.5931708951915761	0.5931708951915761
1.196542355105872	1.1804738115737294	1.1195600710412434	1.0889921399390037	1.1745812666563946	1.0006238782787202	1.0816100909592874	0.9979278714899903	1.1382416369935457	0.865972056130492	1.1584045182443523	1.2749914969409255	1.3144265934062231	1.3585817874977135	0.8851023621424368	1.064172467319934	1.04179352082729	1.143360970291569	0.9888909516102442	0.9603657099040519	0.9526864328064536	0.9535038753544985	1.0230804206062472	0.9622308709719742	1.0486064333227185	1.0203286696749962	0.8380620530174648	0.9881754333325798	0.9234536851143198	0.5404031426169487	0.911916494206433	0.7261598184116907	0.7261598184116907	0.7261598184116907	0.7261598184116907	0.7261598184116907	0.7261598184116907	0.7261598184116907	0.7261598184116907	0.7261598184116907	0.7261598184116907	0.7261598184116907	0.7261598184116907	0.7261598184116907	0.7261598184116907	0.7261598184116907	0.7261598184116907	0.7261598184116907	0.7261598184116907	0.7261598184116907
1.0026584784784627	0.8165550827534712	0.6835464352977437	0.6918481207968551	0.6914419663783369	0.8501618654310998	0.8749134965347893	0.7835851913776737	0.8839086997990627	0.8425801137018889	0.8570368000730452	0.869993894644493	0.732623786901326	0.9616654009047665	0.9481565308977671	0.8403920646133943	0.8921670936348632	0.7440756670941778	0.6324529912194589	0.8736268837909392	0.7751723352490156	0.8910316645723364	0.8397910555755368	0.8609639111563984	0.8348478882499089	0.8777658627203581	0.7298474688196164	0.7869886404025249	0.8790721678151322	0.7290394054203204	0.7329163213015034	0.7210627025254607	0.726989511913482	0.726989511913482	0.726989511913482	0.726989511913482	0.726989511913482	0.726989511913482	0.726989511913482	0.726989511913482	0.726989511913482	0.726989511913482	0.726989511913482	0.726989511913482	0.726989511913482	0.726989511913482	0.726989511913482	0.726989511913482	0.726989511913482	0.726989511913482
0.7697503288611418	0.5054954725301238	0.628597824583794	0.6099380686277127	0.7544714260813106	0.625887512579026	0.5974289591842541	0.7315871561797344	0.5593417194117878	0.6311680373331424	0.7098234357624432	0.8080962811655203	0.8115485011180273	0.7228695067368972	0.7760430251377165	0.6485781556884277	0.8216986553182062	0.7679696415599172	0.6676152884380232	0.4991398828070549	0.6517757069309101	0.7388278739461952	0.7874673118863215	0.6088272865546726	0.8135264658881163	0.6657899491622821	0.7664456969634902	0.7161178230628861	0.7161178230628861	0.7161178230628861	0.7161178230628861	0.7161178230628861	0.7161178230628861	0.7161178230628861	0.7161178230628861	0.7161178230628861	0.7161178230628861	0.7161178230628861	0.7161178230628861	0.7161178230628861	0.7161178230628861	0.7161178230628861	0.7161178230628861	0.7161178230628861	0.7161178230628861	0.7161178230628861	0.7161178230628861	0.7161178230628861	0.7161178230628861	0.7161178230628861
0.7979428336650474	0.9762600438206641	1.0449800630816652	0.980625719547168	0.9722422040928503	1.0322389613642786	1.0647610369266474	1.1047957912139919	1.1413302570689698	1.1026615433258393	1.0648893880371828	1.0767038343459046	1.0830429219534246	0.8622512473162132	0.9167142358383931	0.8377816288877005	0.9724565258974913	1.0191348205944297	0.9510852300462287	1.0144401380139614	0.9720165095122303	1.118373402096904	1.1799024725104676	0.8961840892556211	0.9497985448833575	0.9823244095354648	1.0041491059249463	1.0464786762690355	1.1324696672264312	0.9372401744441962	0.8825069449713107	1.002192114796578	0.7462392798185948	0.9238353972916133	0.9833125786588918	0.8708188456140901	0.9859007075468388	0.8230513994164342	1.041399536376062	1.0233587104332444	0.9614575279761428	0.9132132373997409	0.9294832044961808	0.9209990504992669	0.8654168283312876	0.9049240037889166	1.0111258918188504	0.9580249478038835	0.9580249478038835	0.9580249478038835
0.37812379888717734	0.9038398084628443	0.09128819661260709	0.22812799447790624	0.17703894508272636	0.0	0.22863402705778452	0.0	0.0	0.3644617597633271	0.0	0.17703894508272636	0.20466738638896254	0.0	0.6843839834337188	0.3305957903949281	0.0	0.20049955317167012	0.36246036205200577	0.2644286047973574	0.6798751554311976	0.21333955540217756	0.6517451737516817	0.31941619109051334	0.4797165970447562	0.3200219899884598	0.5304480966744973	0.8748202609853976	0.7354730308688531	2.013359069345539	0.9747806266112197	1.1414142104144906	1.0483397106171675	1.094876960515829	1.094876960515829	1.094876960515829	1.094876960515829	1.094876960515829	1.094876960515829	1.094876960515829	1.094876960515829	1.094876960515829	1.094876960515829	1.094876960515829	1.094876960515829	1.094876960515829	1.094876960515829	1.094876960515829	1.094876960515829	1.094876960515829
0.2710105011657044	0.41906089364345184	0.0	0.0	0.0	0.0	0.0	0.0	0.25229813016276825	0.37596480886143396	0.8381217872869037	0.0	0.5083031489087583	1.2140865961483376	0.043096084782017874	0.35131503077069015	0.0	1.6322179306396047	1.4608491301796211	0.4405268752798901	1.2843483802074198	1.8337638533397846	0.41813133449126705	0.7452030541944819	0.25229813016276825	0.41906089364345184	1.3191702021650553	0.9843177175272273	0.7984711776426463	2.3035769544458247	1.0987024322560872	0.8212618426297656	0.9599821374429265	0.9599821374429265	0.9599821374429265	0.9599821374429265	0.9599821374429265	0.9599821374429265	0.9599821374429265	0.9599821374429265	0.9599821374429265	0.9599821374429265	0.9599821374429265	0.9599821374429265	0.9599821374429265	0.9599821374429265	0.9599821374429265	0.9599821374429265	0.9599821374429265	0.9599821374429265
0.4121621809715376	0.3383727600619489	0.4442638484645117	0.35404937780761986	0.3490311940050325	0.545601811423308	0.3377130043279023	0.46556971813706916	0.39884583988521183	0.3320631380312124	0.47957665965958696	0.30530444652088207	0.34293985054566445	0.49689419820258013	0.4682578155384863	0.40577501043227615	0.4499075052753945	0.433220828631836	0.47864237251432046	0.35029720020413435	0.4486280733219658	0.3994626367630501	0.3994626367630501	0.3994626367630501	0.3994626367630501	0.3994626367630501	0.3994626367630501	0.3994626367630501	0.3994626367630501	0.3994626367630501	0.3994626367630501	0.3994626367630501	0.3994626367630501	0.3994626367630501	0.3994626367630501	0.3994626367630501	0.3994626367630501	0.3994626367630501	0.3994626367630501	0.3994626367630501	0.3994626367630501	0.3994626367630501	0.3994626367630501	0.3994626367630501	0.3994626367630501	0.3994626367630501	0.3994626367630501	0.3994626367630501	0.3994626367630501	0.3994626367630501
0.518008183910166	0.49650831597342543	0.5696178679723772	0.5220075771792542	0.5261628984850723	0.3934472016733838	0.4507577426597612	0.44404318894662004	0.5346397391783815	0.5335675003688064	0.5322681823090151	0.43697096920371686	0.4849311609310775	0.455374271822631	0.36377640901474717	0.41691501069420545	0.40278404673929646	0.5203525661033759	0.4697021366107642	0.4896731921356211	0.37542846205349345	0.3961791866230948	0.38580382433829413	0.38580382433829413	0.38580382433829413	0.38580382433829413	0.38580382433829413	0.38580382433829413	0.38580382433829413	0.38580382433829413	0.38580382433829413	0.38580382433829413	0.38580382433829413	0.38580382433829413	0.38580382433829413	0.38580382433829413	0.38580382433829413	0.38580382433829413	0.38580382433829413	0.38580382433829413	0.38580382433829413	0.38580382433829413	0.38580382433829413	0.38580382433829413	0.38580382433829413	0.38580382433829413	0.38580382433829413	0.38580382433829413	0.38580382433829413	0.38580382433829413
0.5860720644168266	0.5468019217329031	0.6163627349471856	0.6918152076973786	0.5963663293379337	0.6225598867497533	0.5055717167899478	0.6330814781295527	0.4718052290403151	0.5980921229811776	0.5948780609327988	0.5488290821796555	0.5018407144509299	0.5656690336732391	0.5097593762515436	0.7121749886319745	0.5959892873442245	0.5312486441564886	0.5917793710998893	0.4569929587596367	0.5295530461521617	0.4909482577515383	0.5102506519518499	0.5102506519518499	0.5102506519518499	0.5102506519518499	0.5102506519518499	0.5102506519518499	0.5102506519518499	0.5102506519518499	0.5102506519518499	0.5102506519518499	0.5102506519518499	0.5102506519518499	0.5102506519518499	0.5102506519518499	0.5102506519518499	0.5102506519518499	0.5102506519518499	0.5102506519518499	0.5102506519518499	0.5102506519518499	0.5102506519518499	0.5102506519518499	0.5102506519518499	0.5102506519518499	0.5102506519518499	0.5102506519518499	0.5102506519518499	0.5102506519518499
0.5196524775888518	0.637572782042029	0.6010056943784096	0.5120795551279181	0.4837201004336852	0.4901405037608486	0.5280148310141187	0.5281693040850425	0.5395627444473252	0.5329567805456551	0.5913600772746543	0.4910588576277668	0.5367243922820134	0.5825398420582844	0.5815366818808619	0.5736756796997232	0.5218239732745983	0.5223749041349395	0.45585123552004686	0.4891130698274931	0.4891130698274931	0.4891130698274931	0.4891130698274931	0.4891130698274931	0.4891130698274931	0.4891130698274931	0.4891130698274931	0.4891130698274931	0.4891130698274931	0.4891130698274931	0.4891130698274931	0.4891130698274931	0.4891130698274931	0.4891130698274931	0.4891130698274931	0.4891130698274931	0.4891130698274931	0.4891130698274931	0.4891130698274931	0.4891130698274931	0.4891130698274931	0.4891130698274931	0.4891130698274931	0.4891130698274931	0.4891130698274931	0.4891130698274931	0.4891130698274931	0.4891130698274931	0.4891130698274931	0.4891130698274931
[truncated: 6 more columns]
