# Supplementary material for: Neuronal tuning aligns dynamically with object and texture manifolds across the visual hierarchy
Source: Nat Neurosci. 2026 Mar 10;29(4):864–75. doi: 10.1038/s41593-026-02207-1 (PMC13061647; doi:10.1038/s41593-026-02207-1)
Supplement: Supplementary file 10 — Attribution data for time windows 5, 10, 20, 25 and 50 ms, for panel b. Time window specific evolution trajectory of time windows 10, 20, 25 and 50 ms, for panel c. [file 41593_2026_2207_MOESM10_ESM.zip › ExtendedFig4_Source_data/FigureExtended4C_src_normresp_wdw_100-150_BigGAN_sem.csv]

0	1	2	3	4	5	6	7	8	9	10	11	12	13	14	15	16	17	18	19	20	21	22	23	24	25	26	27	28	29	30	31	32	33	34	35	36	37	38	39	40	41	42	43	44	45	46	47	48	49
0.046208650041631986	0.05048795084684606	0.054614787152444964	0.04070335980277266	0.051100854889117295	0.04868216495697265	0.05172764273451608	0.048062177353488736	0.04206184513244566	0.048889165732433446	0.049859643211152056	0.05251688878323121	0.0528971669874093	0.03886516683783571	0.053741992381740926	0.0467784377832372	0.05126053960830938	0.04887911184200737	0.0462968163655007	0.0489724191185418	0.04653315546032271	0.050931779619232974	0.03667039211363857	0.04472182526042868	0.05564131431807694	0.04077391761325263	0.04585421025035199	0.056892543554279286	0.044598896765039225	0.03889338418728022	0.055799375444906714	0.04671573572195753	0.041180533801487736	0.04211676487649974	0.0447482121184699	0.04750511133031287	0.05201152307249808	0.04223273761306061	0.03612566891307841	0.05266399437376974	0.06526131713399162	0.05313524904730243	0.04711739414225268	0.03497653077979694	0.05634644432393723	0.05215195081961008	0.042996980826386186	0.04757446582299814	0.04757446582299814	0.04757446582299814
0.04222852923097245	0.05094110578420232	0.052335599586815405	0.0710601967351645	0.045847049938408414	0.057697215481369205	0.04181919018857856	0.051705904692040734	0.05120611066158054	0.056528599562761433	0.06028182144836161	0.06382109829706076	0.04825791528165756	0.036359451323072015	0.0602634218815073	0.05206968352943296	0.05067221594119512	0.04410915887170864	0.052856061101490714	0.05443290188259969	0.04939405884061312	0.060091719655911334	0.05790769177331819	0.05178253585621929	0.04995555419885543	0.06137185998779824	0.05068845947075611	0.06945991945702479	0.05704311839934367	0.059099438302577995	0.05937266824797994	0.05238687480437589	0.04955900017422401	0.03974948585459861	0.04954543936766717	0.04464746261113289	0.04464746261113289	0.04464746261113289	0.04464746261113289	0.04464746261113289	0.04464746261113289	0.04464746261113289	0.04464746261113289	0.04464746261113289	0.04464746261113289	0.04464746261113289	0.04464746261113289	0.04464746261113289	0.04464746261113289	0.04464746261113289
0.06845669354132958	0.05698160249125142	0.05873543639327428	0.0718455815134133	0.0627186014038358	0.06389777692325206	0.07635265750045903	0.050164877908262705	0.05002872364798614	0.07442852375123858	0.07553964706255843	0.050146965190970984	0.07852629141191592	0.05698534566907487	0.08489569737620241	0.06987141692155631	0.07254460615935682	0.07316168492628174	0.07667621424965444	0.06744049515280022	0.05438621603299983	0.05125781095188113	0.07607079880500027	0.08677201291037549	0.07412967868508459	0.08595274086052408	0.07228259985982667	0.08012981461922276	0.06305742956517335	0.06091406998130864	0.06446945711129803	0.07431969494972865	0.07013899819195248	0.07222934657084056	0.07222934657084056	0.07222934657084056	0.07222934657084056	0.07222934657084056	0.07222934657084056	0.07222934657084056	0.07222934657084056	0.07222934657084056	0.07222934657084056	0.07222934657084056	0.07222934657084056	0.07222934657084056	0.07222934657084056	0.07222934657084056	0.07222934657084056	0.07222934657084056
0.033531496091415126	0.04809947182214037	0.047726611678955096	0.04935089737209035	0.06979897673065805	0.06865834914663645	0.05492477388702954	0.047384275559578824	0.06508007287141435	0.05931718347619233	0.06841569165456365	0.0551724310582486	0.04156813064316027	0.053236552008119095	0.04489104121232592	0.059311073315410606	0.037829213262733724	0.042981001292452345	0.048638987978993735	0.043850439642360274	0.03749710009194879	0.04823657515852366	0.04678872613185547	0.04867517601551144	0.052851704257783225	0.046039056149867356	0.043416183204535316	0.042947292514494265	0.04122446418692672	0.0484327061687384	0.046831614526708	0.03372647354210258	0.04326273555830162	0.035286033467284386	0.042946840691127065	0.04889934689443928	0.05049312913458674	0.04322939603603114	0.04686126258530894	0.04686126258530894	0.04686126258530894	0.04686126258530894	0.04686126258530894	0.04686126258530894	0.04686126258530894	0.04686126258530894	0.04686126258530894	0.04686126258530894	0.04686126258530894	0.04686126258530894
0.04624149179522319	0.05989826109847337	0.06517917603592917	0.042601720470132935	0.03793195594366687	0.04152094241598619	0.05675541944926206	0.05225293096190192	0.051556153220722614	0.04837447955435463	0.06283916341166562	0.05664521080339774	0.049792644942799835	0.05213596794359889	0.05500492917998429	0.05250271573959714	0.052401457195631204	0.05626239031968315	0.05122745361909376	0.05723773509692344	0.04720196298742319	0.044518090429350884	0.05891412674983102	0.053912826249951126	0.053898986552491784	0.056951034854035694	0.05736309492796289	0.05028181738497285	0.040964703772082355	0.05915385589581036	0.050059279833946355	0.050059279833946355	0.050059279833946355	0.050059279833946355	0.050059279833946355	0.050059279833946355	0.050059279833946355	0.050059279833946355	0.050059279833946355	0.050059279833946355	0.050059279833946355	0.050059279833946355	0.050059279833946355	0.050059279833946355	0.050059279833946355	0.050059279833946355	0.050059279833946355	0.050059279833946355	0.050059279833946355	0.050059279833946355
0.06532183307682869	0.07891747914245804	0.08550496870262324	0.07520202085250531	0.07914887460029778	0.06098034745730095	0.07447752962176105	0.06341681647596824	0.05514133876973887	0.06559624989338628	0.0602714979119973	0.07355117240142983	0.06488986339984049	0.09222873965831624	0.06984462476971472	0.06937709335130961	0.07796507853148428	0.09888965112020838	0.07856942003299681	0.08375215637964391	0.08790300019742543	0.07534376481023627	0.0804003298695173	0.0672064310358148	0.06489528862545785	0.08783470092972462	0.09851946294974538	0.08777011951351965	0.06712329197258995	0.07239720781977281	0.06922426144017316	0.07945363086748435	0.07150673286783897	0.06239814783765265	0.07603373369998806	0.08338570360973006	0.06516640248556324	0.05636955748827141	0.07383002598897426	0.06816953532691475	0.0709997806579445	0.0709997806579445	0.0709997806579445	0.0709997806579445	0.0709997806579445	0.0709997806579445	0.0709997806579445	0.0709997806579445	0.0709997806579445	0.0709997806579445
0.10006920593247899	0.12626767676869097	0.08231824851933667	0.10962760826680669	0.0975779245351536	0.09880191835464351	0.07716989045934718	0.10310615914772854	0.094681387208265	0.0835610713414829	0.09508077216970126	0.09819809776972817	0.07080129384563165	0.11326896879155726	0.1260301922012501	0.10662288244260452	0.10236624502839334	0.10474761992446657	0.10157819138264597	0.11164607903238775	0.10465662949770838	0.0830772909924767	0.11455183649855051	0.11558852642032984	0.10353788887092179	0.10278515451603819	0.10316152169347999	0.10316152169347999	0.10316152169347999	0.10316152169347999	0.10316152169347999	0.10316152169347999	0.10316152169347999	0.10316152169347999	0.10316152169347999	0.10316152169347999	0.10316152169347999	0.10316152169347999	0.10316152169347999	0.10316152169347999	0.10316152169347999	0.10316152169347999	0.10316152169347999	0.10316152169347999	0.10316152169347999	0.10316152169347999	0.10316152169347999	0.10316152169347999	0.10316152169347999	0.10316152169347999
0.03023456641039973	0.030577396256539446	0.0357905698926203	0.03141218254314305	0.03320994135996062	0.03050554668952531	0.029592844024544904	0.026384962947254603	0.030792457155561507	0.03256960285636284	0.025565126542342883	0.028382203720949614	0.029513494139745928	0.026518941205679627	0.029742972591747727	0.03636194939542869	0.03403385519424035	0.027750175898453733	0.03839708893702342	0.031164212501651068	0.03221605464972605	0.025110621443556993	0.023399231548072875	0.03404568982643133	0.028069007055930684	0.032464328065611	0.04915052738030001	0.04080742772295551	0.04080742772295551	0.04080742772295551	0.04080742772295551	0.04080742772295551	0.04080742772295551	0.04080742772295551	0.04080742772295551	0.04080742772295551	0.04080742772295551	0.04080742772295551	0.04080742772295551	0.04080742772295551	0.04080742772295551	0.04080742772295551	0.04080742772295551	0.04080742772295551	0.04080742772295551	0.04080742772295551	0.04080742772295551	0.04080742772295551	0.04080742772295551	0.04080742772295551
0.05447738149675987	0.08319180056976151	0.06324077812819814	0.05218420877423379	0.04826649114461871	0.06352507175560335	0.060051790110951575	0.050633975401495133	0.057407408288682446	0.055744410744515395	0.04223078361704353	0.05276858830244734	0.04272521542651221	0.059458740473040506	0.07127095012598567	0.056971530113213466	0.04607207208225613	0.04972502328427515	0.06314217348820493	0.047553303289196616	0.05012961577396965	0.04072507486741147	0.04435778171193531	0.0619468811098434	0.059977905225632976	0.04389435982218887	0.04150129746146754	0.05155731946471756	0.040067858613184903	0.06095509917013441	0.04419342809532241	0.04595283227173104	0.053313101202555745	0.048140588976915324	0.05072684508973553	0.05072684508973553	0.05072684508973553	0.05072684508973553	0.05072684508973553	0.05072684508973553	0.05072684508973553	0.05072684508973553	0.05072684508973553	0.05072684508973553	0.05072684508973553	0.05072684508973553	0.05072684508973553	0.05072684508973553	0.05072684508973553	0.05072684508973553
0.058055183488658756	0.044096526846130996	0.06257800453234896	0.06229016681925609	0.05994424687678145	0.07927622781121549	0.060838574320775995	0.06787893900232982	0.06152813681120717	0.09291826986348302	0.055475048219259436	0.08522311099779896	0.07614684788491384	0.0921602317797003	0.08851815589478859	0.07285126754860802	0.053527187812881585	0.08101752151011332	0.09599711809952549	0.07465835385950893	0.08434113051231396	0.07237594945816053	0.09085199336026722	0.08438283920970088	0.07764472167231877	0.08655519238865625	0.08149132795573392	0.07358368881711348	0.07751294009802337	0.06195961757122894	0.07765308278826817	0.06269240830389142	0.06858572601457519	0.0656390671592333	0.0656390671592333	0.0656390671592333	0.0656390671592333	0.0656390671592333	0.0656390671592333	0.0656390671592333	0.0656390671592333	0.0656390671592333	0.0656390671592333	0.0656390671592333	0.0656390671592333	0.0656390671592333	0.0656390671592333	0.0656390671592333	0.0656390671592333	0.0656390671592333
0.07622519114972778	0.06729350202353115	0.059948229328339125	0.06623809387299885	0.0757854046741392	0.06710793371442948	0.055573351455561255	0.06655108750351714	0.06569356285333827	0.08802623390850071	0.0708545106464665	0.09293812838608774	0.07039393269252414	0.06746626641258426	0.08020808476599448	0.06687850649892473	0.09148308197758984	0.06493812926225773	0.060548620183526844	0.07947725385920826	0.08874215065463767	0.07457347635808505	0.0817392922181503	0.05927446542900596	0.08757672571155067	0.0643791777289153	0.08301805538824335	0.07215891020449866	0.0673530911959151	0.07522214324362739	0.059206958547387945	0.06721455089550767	0.06721455089550767	0.06721455089550767	0.06721455089550767	0.06721455089550767	0.06721455089550767	0.06721455089550767	0.06721455089550767	0.06721455089550767	0.06721455089550767	0.06721455089550767	0.06721455089550767	0.06721455089550767	0.06721455089550767	0.06721455089550767	0.06721455089550767	0.06721455089550767	0.06721455089550767	0.06721455089550767
0.031194419723258156	0.03475684403312366	0.03606902869166816	0.023304985420100007	0.03128703417100222	0.03309859870095533	0.03446670093040768	0.03999040244199768	0.03696224780956323	0.03643072026006362	0.029749297840608965	0.04077774106484382	0.04222278912050407	0.0432698635549845	0.02454211132642394	0.03450712830254441	0.03883212818999841	0.03673701716951615	0.04523660590031024	0.03257222858661168	0.03920394786187237	0.03287422415272519	0.031191468145132777	0.045452941807284875	0.040824720582748844	0.03749684969369932	0.04123187513651601	0.04193516882294001	0.0366164984084916	0.0432824978206299	0.037215924008599285	0.0402492109146146	0.0402492109146146	0.0402492109146146	0.0402492109146146	0.0402492109146146	0.0402492109146146	0.0402492109146146	0.0402492109146146	0.0402492109146146	0.0402492109146146	0.0402492109146146	0.0402492109146146	0.0402492109146146	0.0402492109146146	0.0402492109146146	0.0402492109146146	0.0402492109146146	0.0402492109146146	0.0402492109146146
0.051368645259780736	0.04899301607178049	0.06576198228218028	0.06556210014236753	0.06880746938051192	0.065389485138021	0.06697295356540216	0.051446475794312975	0.052661582994331727	0.05754485359641156	0.06502163434434517	0.0626308846270745	0.06650677384319759	0.03892025889231977	0.06689056623944763	0.05614789929649194	0.06953983745570956	0.05842358197714345	0.07157163963800091	0.06691748056894882	0.06053509976788039	0.05455486234995784	0.064772226570386	0.052208744589119026	0.06115717089683587	0.05579822880713392	0.06290791746554113	0.0575152325937992	0.042690220442163335	0.07687829807603605	0.05642729136004869	0.06665279471804236	0.06665279471804236	0.06665279471804236	0.06665279471804236	0.06665279471804236	0.06665279471804236	0.06665279471804236	0.06665279471804236	0.06665279471804236	0.06665279471804236	0.06665279471804236	0.06665279471804236	0.06665279471804236	0.06665279471804236	0.06665279471804236	0.06665279471804236	0.06665279471804236	0.06665279471804236	0.06665279471804236
0.061505743021590474	0.04843432926056744	0.06784948972215293	0.04244582353286943	0.055830090597175926	0.055094968176384006	0.06448053102728471	0.07466382845269696	0.04786600588323335	0.056085349772373026	0.051899529034244475	0.046748787541900594	0.0606964770419497	0.05843175946942929	0.058923893288604264	0.04949578913954523	0.06385332790240159	0.05593309494520511	0.06441328948669119	0.05183078203093476	0.0659575664357983	0.06820005357884042	0.06859484664298228	0.0638099670748673	0.04962720212230723	0.0539163100446252	0.0640253721423612	0.0741530951282962	0.0506042612754133	0.06899174257905463	0.06951217894274975	0.05762020922745441	0.06356619408510207	0.06356619408510207	0.06356619408510207	0.06356619408510207	0.06356619408510207	0.06356619408510207	0.06356619408510207	0.06356619408510207	0.06356619408510207	0.06356619408510207	0.06356619408510207	0.06356619408510207	0.06356619408510207	0.06356619408510207	0.06356619408510207	0.06356619408510207	0.06356619408510207	0.06356619408510207
0.05574067236722958	0.06364819210586756	0.06219684302704669	0.05750307415729121	0.07666225314875347	0.08409998761464944	0.08100087287948625	0.07382177725894087	0.07990918448425591	0.05959162274483296	0.07248849570498507	0.07075916743339573	0.08075045960584384	0.0787184489330105	0.08911463585395273	0.05564172234167312	0.09155562892053276	0.0689717572646906	0.07633938846976555	0.08888091350919007	0.1003045764583171	0.0779652057859427	0.0662691838717031	0.06783965988633747	0.08158507753844181	0.049346765923720885	0.0782734688740929	0.06545311256743151	0.06408258117015483	0.07132365559401727	0.06770311838208605	0.06770311838208605	0.06770311838208605	0.06770311838208605	0.06770311838208605	0.06770311838208605	0.06770311838208605	0.06770311838208605	0.06770311838208605	0.06770311838208605	0.06770311838208605	0.06770311838208605	0.06770311838208605	0.06770311838208605	0.06770311838208605	0.06770311838208605	0.06770311838208605	0.06770311838208605	0.06770311838208605	0.06770311838208605
0.056142159178380585	0.04720126535908224	0.06653143520963611	0.0461820565391442	0.049057957944411756	0.055917323132812856	0.06414190026198253	0.06909036128728231	0.05551043154207368	0.06318898888274686	0.05836665095988406	0.04546511897543332	0.05524054464958932	0.04781631996068911	0.058492974654636	0.05081311915932457	0.05704669569078699	0.059976349742452126	0.04576445509036155	0.05783055836514131	0.05041719773183339	0.05648474192950915	0.058072594539575764	0.05727866823454246	0.05727866823454246	0.05727866823454246	0.05727866823454246	0.05727866823454246	0.05727866823454246	0.05727866823454246	0.05727866823454246	0.05727866823454246	0.05727866823454246	0.05727866823454246	0.05727866823454246	0.05727866823454246	0.05727866823454246	0.05727866823454246	0.05727866823454246	0.05727866823454246	0.05727866823454246	0.05727866823454246	0.05727866823454246	0.05727866823454246	0.05727866823454246	0.05727866823454246	0.05727866823454246	0.05727866823454246	0.05727866823454246	0.05727866823454246
0.05248464237125266	0.04744145682744199	0.049575058395808086	0.04885981399548973	0.05343245720486551	0.043044404343228856	0.041222582050720526	0.07081137984958868	0.061371962937380786	0.05248612516827611	0.04896849112283996	0.04737386339986773	0.04746082917610657	0.04475231456533691	0.05118953954070591	0.05783455198468634	0.04393749268187272	0.05473464696983813	0.03463927009142763	0.053378935707536455	0.05246024338752758	0.040077911484519835	0.0384893422544739	0.03928362686949687	0.03928362686949687	0.03928362686949687	0.03928362686949687	0.03928362686949687	0.03928362686949687	0.03928362686949687	0.03928362686949687	0.03928362686949687	0.03928362686949687	0.03928362686949687	0.03928362686949687	0.03928362686949687	0.03928362686949687	0.03928362686949687	0.03928362686949687	0.03928362686949687	0.03928362686949687	0.03928362686949687	0.03928362686949687	0.03928362686949687	0.03928362686949687	0.03928362686949687	0.03928362686949687	0.03928362686949687	0.03928362686949687	0.03928362686949687
0.0843829406781805	0.08347248972232015	0.10144848478053917	0.0969485571698107	0.08988332238693773	0.09658618509872077	0.10369098403617609	0.0664752233100205	0.06123134684144973	0.08363334706168903	0.10002580617039207	0.0882771435196147	0.08592601312703975	0.09071940561226004	0.08926552906379089	0.08746314125621757	0.10936633841491283	0.10107648122081901	0.06995885227326404	0.07512889483486093	0.08394503568627618	0.10593164520711455	0.08445752450357089	0.11657307568778333	0.07299124740851685	0.07381430444396403	0.0881007388592859	0.07680790540612473	0.08762400569924048	0.08796783101765303	0.08779591835844675	0.08779591835844675	0.08779591835844675	0.08779591835844675	0.08779591835844675	0.08779591835844675	0.08779591835844675	0.08779591835844675	0.08779591835844675	0.08779591835844675	0.08779591835844675	0.08779591835844675	0.08779591835844675	0.08779591835844675	0.08779591835844675	0.08779591835844675	0.08779591835844675	0.08779591835844675	0.08779591835844675	0.08779591835844675
0.06846520423496856	0.08017158791540761	0.07870845897323704	0.073236425121327	0.09607185709356404	0.07449395320776701	0.06448684770563445	0.06220890674647984	0.05895795708470577	0.07042584714199791	0.06563938651531737	0.05500848323277403	0.05159898339112442	0.0677766810808715	0.05890328697201153	0.0636636520104849	0.05742999846285436	0.05933626217558242	0.0634509407309846	0.059556245413174565	0.0704704032039563	0.060602554769740725	0.07955784499236235	0.06652240363210665	0.05604104877153074	0.07277305703333845	0.07054842828660766	0.058464396212582294	0.05843442630515539	0.053065436120385785	0.0509149295086519	0.06042228528247133	0.05566860739556161	0.05566860739556161	0.05566860739556161	0.05566860739556161	0.05566860739556161	0.05566860739556161	0.05566860739556161	0.05566860739556161	0.05566860739556161	0.05566860739556161	0.05566860739556161	0.05566860739556161	0.05566860739556161	0.05566860739556161	0.05566860739556161	0.05566860739556161	0.05566860739556161	0.05566860739556161
0.06054377636977822	0.06075730347841641	0.06827243213924707	0.06603290285431705	0.05642018671114795	0.04306458929166698	0.04932674310934165	0.06789023868254622	0.07436200869452433	0.06028442675183913	0.0670667351442436	0.07647778048588828	0.04099717947622395	0.05001174306173236	0.08104683337032074	0.05650212885843202	0.07103462174612463	0.06493752652685726	0.06422466741991009	0.06514703187408184	0.059468110147751566	0.062113688900640555	0.04950170141013789	0.05585942369790974	0.06899032751436593	0.07323509779674543	0.045612549597728286	0.06407600695100266	0.06114538071183136	0.06902492738112403	0.052731007899697833	0.05970443602022657	0.06462336496050976	0.05797629815805829	0.07200740227802042	0.06499185021803937	0.06499185021803937	0.06499185021803937	0.06499185021803937	0.06499185021803937	0.06499185021803937	0.06499185021803937	0.06499185021803937	0.06499185021803937	0.06499185021803937	0.06499185021803937	0.06499185021803937	0.06499185021803937	0.06499185021803937	0.06499185021803937
0.056625713755776505	0.05437600796744508	0.04037368617393383	0.05274800772636034	0.057576672554882975	0.05681984085682395	0.03987048033090056	0.04939891500211111	0.05317606490211039	0.050291586844513896	0.05828622495400802	0.05064796050286806	0.0430448283067034	0.0553953178739054	0.060938422358162735	0.0671748188154697	0.05822782001247754	0.0470139321878134	0.04139068836603339	0.03883536846269789	0.05673157919695611	0.041291460798428666	0.05881843274549831	0.035108819200456325	0.05185878113708645	0.05432012859169816	0.05258777050136107	0.04512287663412085	0.048855323567740964	0.048855323567740964	0.048855323567740964	0.048855323567740964	0.048855323567740964	0.048855323567740964	0.048855323567740964	0.048855323567740964	0.048855323567740964	0.048855323567740964	0.048855323567740964	0.048855323567740964	0.048855323567740964	0.048855323567740964	0.048855323567740964	0.048855323567740964	0.048855323567740964	0.048855323567740964	0.048855323567740964	0.048855323567740964	0.048855323567740964	0.048855323567740964
0.08185522663295733	0.1098667130889515	0.07813529372889025	0.078694742523227	0.07260578901086862	0.08588397944653885	0.09089793702111564	0.07234180043894992	0.10228653305953349	0.09908131828216049	0.11326635052583675	0.10145514922613721	0.0987336082404667	0.07255553218040467	0.08799236305255179	0.09319523190699608	0.10261544474944106	0.07233715091682097	0.08614386679794697	0.07412515641887683	0.0918833005684003	0.09107373853143835	0.08659189914210988	0.0762215371175032	0.07892091986142773	0.09493742982310108	0.09766975088744258	0.0800932572277882	0.07909240057405773	0.07959282890092297	0.07959282890092297	0.07959282890092297	0.07959282890092297	0.07959282890092297	0.07959282890092297	0.07959282890092297	0.07959282890092297	0.07959282890092297	0.07959282890092297	0.07959282890092297	0.07959282890092297	0.07959282890092297	0.07959282890092297	0.07959282890092297	0.07959282890092297	0.07959282890092297	0.07959282890092297	0.07959282890092297	0.07959282890092297	0.07959282890092297
0.04736157798005729	0.05704568027966294	0.06629745749517447	0.05638190646571279	0.05682391979907164	0.03822089668029118	0.04328431048009532	0.04624679468288825	0.05802953912654875	0.05043725295262393	0.060633768408560884	0.04930522873697026	0.047736675861097075	0.04954709198154731	0.04203728433505668	0.06507189095672596	0.04029727381058227	0.05048168084026792	0.0455530422208536	0.0530753752976736	0.05401841824714836	0.036825499862602314	0.035187642255165956	0.04703433171758693	0.05278535493531602	0.041281938300861076	0.04703364661808855	0.04703364661808855	0.04703364661808855	0.04703364661808855	0.04703364661808855	0.04703364661808855	0.04703364661808855	0.04703364661808855	0.04703364661808855	0.04703364661808855	0.04703364661808855	0.04703364661808855	0.04703364661808855	0.04703364661808855	0.04703364661808855	0.04703364661808855	0.04703364661808855	0.04703364661808855	0.04703364661808855	0.04703364661808855	0.04703364661808855	0.04703364661808855	0.04703364661808855	0.04703364661808855
0.04525472525854921	0.04379218717991913	0.04276654300457438	0.047104680965163466	0.05668586749442743	0.05175313772277288	0.05789965717023859	0.04781419772266929	0.05989855552569673	0.05027651269016758	0.03262086193857541	0.03824956375836173	0.04319460508088699	0.042519456114866745	0.05272990168512309	0.046950956176395796	0.04491231882957901	0.048915296369762745	0.04482633037506888	0.039703033755936416	0.051486568734809654	0.056243648139430995	0.05386510843712032	0.05386510843712032	0.05386510843712032	0.05386510843712032	0.05386510843712032	0.05386510843712032	0.05386510843712032	0.05386510843712032	0.05386510843712032	0.05386510843712032	0.05386510843712032	0.05386510843712032	0.05386510843712032	0.05386510843712032	0.05386510843712032	0.05386510843712032	0.05386510843712032	0.05386510843712032	0.05386510843712032	0.05386510843712032	0.05386510843712032	0.05386510843712032	0.05386510843712032	0.05386510843712032	0.05386510843712032	0.05386510843712032	0.05386510843712032	0.05386510843712032
0.041605534457705574	0.052472499556592334	0.04669554973907251	0.03350417773682132	0.03902467307601549	0.04389575842118586	0.049454377438080344	0.053806267855914074	0.05560465830469626	0.05055737529855936	0.04309713284362057	0.05586473651218292	0.05084705832619327	0.0454455336270384	0.04847774147685881	0.04544076975557673	0.044307727324181596	0.05191229934259389	0.03693773926695127	0.040016731900447335	0.03286318956965171	0.04580493811942766	0.040246748860607334	0.03587597123622155	0.04509368845074104	0.04902938317786605	0.04168381901569758	0.045356601096781815	0.045356601096781815	0.045356601096781815	0.045356601096781815	0.045356601096781815	0.045356601096781815	0.045356601096781815	0.045356601096781815	0.045356601096781815	0.045356601096781815	0.045356601096781815	0.045356601096781815	0.045356601096781815	0.045356601096781815	0.045356601096781815	0.045356601096781815	0.045356601096781815	0.045356601096781815	0.045356601096781815	0.045356601096781815	0.045356601096781815	0.045356601096781815	0.045356601096781815
0.08055110327027204	0.07078182103533097	0.06053435091652331	0.07794801485390851	0.0643172936919527	0.06795952546944595	0.09900016115869312	0.06867535280021533	0.06826913264736337	0.08247619787593533	0.06808141098343104	0.06195772201365977	0.0760193411240707	0.06732517862141094	0.06714634442241464	0.08534695271464546	0.08279225075715364	0.07291215586204752	0.07608307124511096	0.07708892700289602	0.07487125648422392	0.08849303580736731	0.06582896549007951	0.055610694558874775	0.08970671960172635	0.10266907565441917	0.0693952159238587	0.057843912887621925	0.08085345098562396	0.06934868193662296	0.06934868193662296	0.06934868193662296	0.06934868193662296	0.06934868193662296	0.06934868193662296	0.06934868193662296	0.06934868193662296	0.06934868193662296	0.06934868193662296	0.06934868193662296	0.06934868193662296	0.06934868193662296	0.06934868193662296	0.06934868193662296	0.06934868193662296	0.06934868193662296	0.06934868193662296	0.06934868193662296	0.06934868193662296	0.06934868193662296
0.05258308710817482	0.06314313214439173	0.05935601314116841	0.0793364076116006	0.055052859934522504	0.045936811381945046	0.056360190343252854	0.08374268468433879	0.054632404005195395	0.07189533308206038	0.07265929195661316	0.06518882499997694	0.0715434105549649	0.059837018730329476	0.08335323376582057	0.07470510376036321	0.061820427861005195	0.07561436203933578	0.05044043254173657	0.074598092011199	0.05646587926929004	0.0532948352210812	0.06325515080412221	0.06094221918395197	0.05305072660398377	0.06567669461735555	0.059849587658692575	0.07779196929785999	0.061249637088781776	0.06448241857937041	0.07161551487950264	0.07637842476462342	0.06644705834591763	0.06135528038571608	0.07855402182608964	0.05737839714426869	0.05810716727015514	0.07440207185155714	0.06625461956085615	0.06625461956085615	0.06625461956085615	0.06625461956085615	0.06625461956085615	0.06625461956085615	0.06625461956085615	0.06625461956085615	0.06625461956085615	0.06625461956085615	0.06625461956085615	0.06625461956085615
0.03307161466882571	0.0385517432695325	0.03484042191901367	0.03621067391645992	0.02222410512839349	0.02827267337969477	0.027468763249439043	0.038056069871724045	0.03165915824850417	0.03312561750085262	0.031976770523850104	0.02418433481203175	0.03597149550587004	0.036462648263539524	0.03259958060531865	0.024514009068382518	0.03140780299256629	0.05282297143297913	0.02647806537893206	0.04935836122656382	0.03372052370865715	0.05369129540501569	0.03194460585879967	0.030112058550707928	0.03435491079345895	0.01974369853325566	0.04278115210895193	0.039036327063534985	0.0185091601624778	0.024834403037691837	0.042297316025390046	0.02178132144009094	0.016293261520651036	0.04847035165232368	0.03714617152861286	0.03184266563978982	0.029274679443471553	0.027372977326509822	0.03453586765030992	0.03494553056286352	0.03272826461500929	0.03558016118317295	0.034154212899091124	0.034154212899091124	0.034154212899091124	0.034154212899091124	0.034154212899091124	0.034154212899091124	0.034154212899091124	0.034154212899091124
0.04977377942449604	0.04961713384292148	0.05691353118322584	0.05907181869897628	0.04441633855504332	0.053637833127766495	0.044252645241229696	0.06609415455931164	0.05533510729598295	0.054693760750840384	0.05915600674297754	0.040808777147920534	0.053078658764701164	0.053558560996341	0.059935971845367	0.04086228147553199	0.05726091202013363	0.04531966525296154	0.0439201108054982	0.0430071003230436	0.0594595589030436	0.056291686026415544	0.05735057887903585	0.05144077847246086	0.05161093923591077	0.03621096161437506	0.04307062436297007	0.05612242325722023	0.04959652381009515	0.04959652381009515	0.04959652381009515	0.04959652381009515	0.04959652381009515	0.04959652381009515	0.04959652381009515	0.04959652381009515	0.04959652381009515	0.04959652381009515	0.04959652381009515	0.04959652381009515	0.04959652381009515	0.04959652381009515	0.04959652381009515	0.04959652381009515	0.04959652381009515	0.04959652381009515	0.04959652381009515	0.04959652381009515	0.04959652381009515	0.04959652381009515
0.05243686920183823	0.05361388870538416	0.04426834335305409	0.05442630278202726	0.04644076102213929	0.058702872527080854	0.05085052178486612	0.06165399063171011	0.07099979453825941	0.060194862293052744	0.06257983531582419	0.06252126679063856	0.06597304730929995	0.058130489788774116	0.04783882788288802	0.047464217073221696	0.042984398161466965	0.05417313514178162	0.057843676224811104	0.06546806035710304	0.0608741279051751	0.05973555226633762	0.06462806278978389	0.05421085811984029	0.058204005800515664	0.05620743196017798	0.05620743196017798	0.05620743196017798	0.05620743196017798	0.05620743196017798	0.05620743196017798	0.05620743196017798	0.05620743196017798	0.05620743196017798	0.05620743196017798	0.05620743196017798	0.05620743196017798	0.05620743196017798	0.05620743196017798	0.05620743196017798	0.05620743196017798	0.05620743196017798	0.05620743196017798	0.05620743196017798	0.05620743196017798	0.05620743196017798	0.05620743196017798	0.05620743196017798	0.05620743196017798	0.05620743196017798
0.027486839960843935	0.034961915059363705	0.038924647966526	0.037113090732696974	0.02906827078630112	0.024071215236205968	0.031893149519313206	0.030287040553428356	0.03612640782720383	0.03797729358430286	0.024806323589621156	0.025460500130980446	0.030977052714271786	0.02283634821405583	0.040316611718429096	0.02719042657782476	0.0359823305071386	0.03133431364582207	0.025784986523389838	0.032126913322771344	0.033847014772553106	0.03298696404766222	0.03298696404766222	0.03298696404766222	0.03298696404766222	0.03298696404766222	0.03298696404766222	0.03298696404766222	0.03298696404766222	0.03298696404766222	0.03298696404766222	0.03298696404766222	0.03298696404766222	0.03298696404766222	0.03298696404766222	0.03298696404766222	0.03298696404766222	0.03298696404766222	0.03298696404766222	0.03298696404766222	0.03298696404766222	0.03298696404766222	0.03298696404766222	0.03298696404766222	0.03298696404766222	0.03298696404766222	0.03298696404766222	0.03298696404766222	0.03298696404766222	0.03298696404766222
0.061520928017093746	0.06110923930244961	0.06656343713125773	0.07773610504981114	0.060988616716075625	0.04427424261212424	0.0678542952333112	0.051202733576383594	0.05104503827962793	0.05054064487434638	0.0615811413305389	0.04940940835613103	0.06311759962245161	0.05490280202331221	0.05750575535813584	0.06186935501103391	0.07273294670532646	0.07538684697458693	0.07046292494339838	0.060383650396845415	0.06936247342281372	0.06432475070146904	0.05277836900418492	0.058551559852826986	0.058551559852826986	0.058551559852826986	0.058551559852826986	0.058551559852826986	0.058551559852826986	0.058551559852826986	0.058551559852826986	0.058551559852826986	0.058551559852826986	0.058551559852826986	0.058551559852826986	0.058551559852826986	0.058551559852826986	0.058551559852826986	0.058551559852826986	0.058551559852826986	0.058551559852826986	0.058551559852826986	0.058551559852826986	0.058551559852826986	0.058551559852826986	0.058551559852826986	0.058551559852826986	0.058551559852826986	0.058551559852826986	0.058551559852826986
0.04269910761546831	0.04236681771434233	0.02953479824272571	0.05183758812108696	0.05121732106338453	0.047615293254677775	0.04437011927418487	0.04633433611387107	0.03714927654262697	0.04240494611219966	0.047527669154032164	0.04281424893646415	0.03899525078232948	0.04905038055124489	0.04704038967006979	0.05056230782933704	0.028906283524112585	0.043494399171745225	0.03899670217215189	0.0432359101595349	0.040436838621719914	0.041836374390627415	0.041836374390627415	0.041836374390627415	0.041836374390627415	0.041836374390627415	0.041836374390627415	0.041836374390627415	0.041836374390627415	0.041836374390627415	0.041836374390627415	0.041836374390627415	0.041836374390627415	0.041836374390627415	0.041836374390627415	0.041836374390627415	0.041836374390627415	0.041836374390627415	0.041836374390627415	0.041836374390627415	0.041836374390627415	0.041836374390627415	0.041836374390627415	0.041836374390627415	0.041836374390627415	0.041836374390627415	0.041836374390627415	0.041836374390627415	0.041836374390627415	0.041836374390627415
0.055486897930502196	0.06327312826026907	0.06439725174052267	0.05062736515306303	0.0511578554355873	0.06272626470490612	0.06161029726320218	0.05477513634884597	0.06629089744155357	0.058317545212000776	0.061094076009730575	0.06603714477298007	0.05715528283854286	0.055484056201488274	0.05265764532109839	0.05899425946694494	0.0637062424362026	0.06220739111246053	0.06989277983369538	0.07434831784673991	0.05122993273509562	0.05705943057006502	0.05713111130853435	0.062219072245908405	0.05351999331049416	0.05786953277820128	0.05786953277820128	0.05786953277820128	0.05786953277820128	0.05786953277820128	0.05786953277820128	0.05786953277820128	0.05786953277820128	0.05786953277820128	0.05786953277820128	0.05786953277820128	0.05786953277820128	0.05786953277820128	0.05786953277820128	0.05786953277820128	0.05786953277820128	0.05786953277820128	0.05786953277820128	0.05786953277820128	0.05786953277820128	0.05786953277820128	0.05786953277820128	0.05786953277820128	0.05786953277820128	0.05786953277820128
0.04201383131079372	0.061488902555868495	0.04716274306726016	0.060752882394432564	0.06857827959444165	0.07062271629253768	0.06073274641339146	0.046148099366943036	0.04618947166512008	0.056995026109510405	0.07048165377693982	0.0533149932934182	0.0676885843791123	0.06792023425699555	0.05253322976780033	0.058567726085237075	0.05948667080692983	0.07533559257450946	0.06575227091735834	0.04480450502590074	0.055278387971629546	0.055278387971629546	0.055278387971629546	0.055278387971629546	0.055278387971629546	0.055278387971629546	0.055278387971629546	0.055278387971629546	0.055278387971629546	0.055278387971629546	0.055278387971629546	0.055278387971629546	0.055278387971629546	0.055278387971629546	0.055278387971629546	0.055278387971629546	0.055278387971629546	0.055278387971629546	0.055278387971629546	0.055278387971629546	0.055278387971629546	0.055278387971629546	0.055278387971629546	0.055278387971629546	0.055278387971629546	0.055278387971629546	0.055278387971629546	0.055278387971629546	0.055278387971629546	0.055278387971629546
0.02851043731177299	0.037645984472509365	0.041847724610670406	0.041232545625349205	0.030059214851133914	0.03559128418930056	0.03496817415663745	0.051469921288700975	0.033168457780078986	0.04525721734536806	0.035043977547074855	0.036355331211077806	0.041078988080395035	0.027748389866434832	0.038873427340027196	0.026201830679059734	0.03472861106608516	0.03523437993762625	0.038701944610414304	0.027891204252461988	0.02780781849547727	0.03302317249746279	0.030415495496470026	0.030415495496470026	0.030415495496470026	0.030415495496470026	0.030415495496470026	0.030415495496470026	0.030415495496470026	0.030415495496470026	0.030415495496470026	0.030415495496470026	0.030415495496470026	0.030415495496470026	0.030415495496470026	0.030415495496470026	0.030415495496470026	0.030415495496470026	0.030415495496470026	0.030415495496470026	0.030415495496470026	0.030415495496470026	0.030415495496470026	0.030415495496470026	0.030415495496470026	0.030415495496470026	0.030415495496470026	0.030415495496470026	0.030415495496470026	0.030415495496470026
0.035176911414223154	0.043053586890602756	0.04096330197987602	0.049053302295389276	0.04104207634013244	0.03653742243267759	0.03485066198768092	0.0552765298116314	0.03421429461520503	0.04158806780031706	0.04569007565550348	0.03690095785973087	0.04668632098041565	0.0534431379555813	0.03912540776385475	0.053168619702967816	0.039879448224843586	0.06084649347473743	0.03553411050592349	0.04964118700472548	0.04258764875532448	0.04258764875532448	0.04258764875532448	0.04258764875532448	0.04258764875532448	0.04258764875532448	0.04258764875532448	0.04258764875532448	0.04258764875532448	0.04258764875532448	0.04258764875532448	0.04258764875532448	0.04258764875532448	0.04258764875532448	0.04258764875532448	0.04258764875532448	0.04258764875532448	0.04258764875532448	0.04258764875532448	0.04258764875532448	0.04258764875532448	0.04258764875532448	0.04258764875532448	0.04258764875532448	0.04258764875532448	0.04258764875532448	0.04258764875532448	0.04258764875532448	0.04258764875532448	0.04258764875532448
0.06699203518213769	0.071477616072241	0.08993441249820326	0.08726649956376487	0.07113384829973128	0.07607423028731634	0.07198023165675574	0.07153762124826532	0.09066502140634668	0.08242502409667364	0.08249226412784162	0.07968556023326874	0.09953994172095167	0.08639162038582893	0.06826968501552153	0.07280748254057161	0.09242982526154209	0.08057285751466052	0.10029983656389999	0.10436558468804916	0.05844511279723525	0.07842446152956672	0.07187175009800847	0.07196261998305213	0.07734003350796118	0.06359176178547282	0.08766734168121819	0.07738277007258279	0.07844213611454934	0.09120422497476982	0.09160789504432389	0.0715373155811423	0.11048945880490846	0.07378009804594939	0.09933040180327354	0.08655524992461146	0.08655524992461146	0.08655524992461146	0.08655524992461146	0.08655524992461146	0.08655524992461146	0.08655524992461146	0.08655524992461146	0.08655524992461146	0.08655524992461146	0.08655524992461146	0.08655524992461146	0.08655524992461146	0.08655524992461146	0.08655524992461146
0.03980751390147959	0.05481315853901546	0.04099355384182247	0.0359198094519505	0.037579760433580786	0.050991964242892394	0.05309785773015641	0.043576967375935506	0.04954918872186317	0.04059590660994622	0.04463808870241209	0.04749036884680532	0.04310003171057556	0.03947746598546881	0.041821920260377655	0.056043136972812026	0.04893252861659484	0.04893252861659484	0.04893252861659484	0.04893252861659484	0.04893252861659484	0.04893252861659484	0.04893252861659484	0.04893252861659484	0.04893252861659484	0.04893252861659484	0.04893252861659484	0.04893252861659484	0.04893252861659484	0.04893252861659484	0.04893252861659484	0.04893252861659484	0.04893252861659484	0.04893252861659484	0.04893252861659484	0.04893252861659484	0.04893252861659484	0.04893252861659484	0.04893252861659484	0.04893252861659484	0.04893252861659484	0.04893252861659484	0.04893252861659484	0.04893252861659484	0.04893252861659484	0.04893252861659484	0.04893252861659484	0.04893252861659484	0.04893252861659484	0.04893252861659484
0.04756820752023366	0.05078918877226	0.04177872523608823	0.046320397036635784	0.059226375437470974	0.05313770753608493	0.06250929800082601	0.03294198699193225	0.04688168184358564	0.031185563018431443	0.04141825118845411	0.05169450695483669	0.0501845663766051	0.042948585700406154	0.047366870558162744	0.040481270741038286	0.041825785181529344	0.04442788609291287	0.044867855188790245	0.04224389979689924	0.043114030913189764	0.05833651089463112	0.057548118345475276	0.03392111335485917	0.04573461585016723	0.04573461585016723	0.04573461585016723	0.04573461585016723	0.04573461585016723	0.04573461585016723	0.04573461585016723	0.04573461585016723	0.04573461585016723	0.04573461585016723	0.04573461585016723	0.04573461585016723	0.04573461585016723	0.04573461585016723	0.04573461585016723	0.04573461585016723	0.04573461585016723	0.04573461585016723	0.04573461585016723	0.04573461585016723	0.04573461585016723	0.04573461585016723	0.04573461585016723	0.04573461585016723	0.04573461585016723	0.04573461585016723
0.06963051909627545	0.10033314607091982	0.09325340471455233	0.08488139082416518	0.09810129387450917	0.09935784276962256	0.08187709982786982	0.08451918132805582	0.06206195072429272	0.08678594731102177	0.07223311887826786	0.08610916467763534	0.08985807886142198	0.08175343450717634	0.08588036311528366	0.055083396070261165	0.07665030268868293	0.08089574514887735	0.07877302391878015	0.07877302391878015	0.07877302391878015	0.07877302391878015	0.07877302391878015	0.07877302391878015	0.07877302391878015	0.07877302391878015	0.07877302391878015	0.07877302391878015	0.07877302391878015	0.07877302391878015	0.07877302391878015	0.07877302391878015	0.07877302391878015	0.07877302391878015	0.07877302391878015	0.07877302391878015	0.07877302391878015	0.07877302391878015	0.07877302391878015	0.07877302391878015	0.07877302391878015	0.07877302391878015	0.07877302391878015	0.07877302391878015	0.07877302391878015	0.07877302391878015	0.07877302391878015	0.07877302391878015	0.07877302391878015	0.07877302391878015
0.04061956515536376	0.04800360802481684	0.049888631866151494	0.053310445952849304	0.06160102011925778	0.04845544711566918	0.051095361221881165	0.04811799462216375	0.060862846686252726	0.039081060277199216	0.04862795765969458	0.04929022688265266	0.045656414536342664	0.05220770869294701	0.05351141183550807	0.05003988769448301	0.03916397606641385	0.055377204606020296	0.05286499485552707	0.04560538871819944	0.050511745286814486	0.04805856700250696	0.04805856700250696	0.04805856700250696	0.04805856700250696	0.04805856700250696	0.04805856700250696	0.04805856700250696	0.04805856700250696	0.04805856700250696	0.04805856700250696	0.04805856700250696	0.04805856700250696	0.04805856700250696	0.04805856700250696	0.04805856700250696	0.04805856700250696	0.04805856700250696	0.04805856700250696	0.04805856700250696	0.04805856700250696	0.04805856700250696	0.04805856700250696	0.04805856700250696	0.04805856700250696	0.04805856700250696	0.04805856700250696	0.04805856700250696	0.04805856700250696	0.04805856700250696
0.059410172586638915	0.05437088226159328	0.05672879922096593	0.0607918156682832	0.07361781823086828	0.05962929969614922	0.06334696757536033	0.06618870281666278	0.04649866334152831	0.06293867761748848	0.05471867047950839	0.05471867047950839	0.05471867047950839	0.05471867047950839	0.05471867047950839	0.05471867047950839	0.05471867047950839	0.05471867047950839	0.05471867047950839	0.05471867047950839	0.05471867047950839	0.05471867047950839	0.05471867047950839	0.05471867047950839	0.05471867047950839	0.05471867047950839	0.05471867047950839	0.05471867047950839	0.05471867047950839	0.05471867047950839	0.05471867047950839	0.05471867047950839	0.05471867047950839	0.05471867047950839	0.05471867047950839	0.05471867047950839	0.05471867047950839	0.05471867047950839	0.05471867047950839	0.05471867047950839	0.05471867047950839	0.05471867047950839	0.05471867047950839	0.05471867047950839	0.05471867047950839	0.05471867047950839	0.05471867047950839	0.05471867047950839	0.05471867047950839	0.05471867047950839
0.05347065662383056	0.05195986022356719	0.06347679198338826	0.04232702904301427	0.049299422370718486	0.05362814207149781	0.06331534868941883	0.06716839449304897	0.05639160724928207	0.042721821555436516	0.05250287283358648	0.05523382021574519	0.05432097500105552	0.04446075305306967	0.0598970589643455	0.04735898670921013	0.04867656710875794	0.07066569217533833	0.05967112964204814	0.05967112964204814	0.05967112964204814	0.05967112964204814	0.05967112964204814	0.05967112964204814	0.05967112964204814	0.05967112964204814	0.05967112964204814	0.05967112964204814	0.05967112964204814	0.05967112964204814	0.05967112964204814	0.05967112964204814	0.05967112964204814	0.05967112964204814	0.05967112964204814	0.05967112964204814	0.05967112964204814	0.05967112964204814	0.05967112964204814	0.05967112964204814	0.05967112964204814	0.05967112964204814	0.05967112964204814	0.05967112964204814	0.05967112964204814	0.05967112964204814	0.05967112964204814	0.05967112964204814	0.05967112964204814	0.05967112964204814
0.1017530173813278	0.10387682368780868	0.09255597516913183	0.08311713353327588	0.12282373622460879	0.11297538886909213	0.09185755592795272	0.10964298962705947	0.10516570786663962	0.10647938172648136	0.10622296431936178	0.11385298394293487	0.12938926130477835	0.10292813244747809	0.1213533118263697	0.08413978101192934	0.10914544556165717	0.10943955370776674	0.10857278478494564	0.10650246016253498	0.10442250942013039	0.11574402912083781	0.1166732651446786	0.10911834003067201	0.08612966559327218	0.10851959609936102	0.13184402610346346	0.09422388072981412	0.12231788221774094	0.0865361052851236	0.08614847992432612	0.08634229260472485	0.08634229260472485	0.08634229260472485	0.08634229260472485	0.08634229260472485	0.08634229260472485	0.08634229260472485	0.08634229260472485	0.08634229260472485	0.08634229260472485	0.08634229260472485	0.08634229260472485	0.08634229260472485	0.08634229260472485	0.08634229260472485	0.08634229260472485	0.08634229260472485	0.08634229260472485	0.08634229260472485
0.049278176953747484	0.06838759741500804	0.05913913617083631	0.051054684097534705	0.058957171457371886	0.04508797175005269	0.08513228651521552	0.06825203079842466	0.06653814802390663	0.062303902827887704	0.057080626897842004	0.06742346602636518	0.05465027939683633	0.06038534657138823	0.08210630815865273	0.07774254039073158	0.07001667495309287	0.07051428150736458	0.0638941558503123	0.06335078460801072	0.058539203292882196	0.06582257653949664	0.07090244841269526	0.061722423106569904	0.0663124357596326	0.0663124357596326	0.0663124357596326	0.0663124357596326	0.0663124357596326	0.0663124357596326	0.0663124357596326	0.0663124357596326	0.0663124357596326	0.0663124357596326	0.0663124357596326	0.0663124357596326	0.0663124357596326	0.0663124357596326	0.0663124357596326	0.0663124357596326	0.0663124357596326	0.0663124357596326	0.0663124357596326	0.0663124357596326	0.0663124357596326	0.0663124357596326	0.0663124357596326	0.0663124357596326	0.0663124357596326	0.0663124357596326
0.055335769168546274	0.03297204492078582	0.05862767703509582	0.04483614469495818	0.05426197746891246	0.05054803728016143	0.051237913138646334	0.05577955197240991	0.04505150430854599	0.050598789098454985	0.057069700420869236	0.053834244759662114	0.053834244759662114	0.053834244759662114	0.053834244759662114	0.053834244759662114	0.053834244759662114	0.053834244759662114	0.053834244759662114	0.053834244759662114	0.053834244759662114	0.053834244759662114	0.053834244759662114	0.053834244759662114	0.053834244759662114	0.053834244759662114	0.053834244759662114	0.053834244759662114	0.053834244759662114	0.053834244759662114	0.053834244759662114	0.053834244759662114	0.053834244759662114	0.053834244759662114	0.053834244759662114	0.053834244759662114	0.053834244759662114	0.053834244759662114	0.053834244759662114	0.053834244759662114	0.053834244759662114	0.053834244759662114	0.053834244759662114	0.053834244759662114	0.053834244759662114	0.053834244759662114	0.053834244759662114	0.053834244759662114	0.053834244759662114	0.053834244759662114
0.0612786075162434	0.09966415221200746	0.07538859852724235	0.0648621004078544	0.08980471107676093	0.0789223945107522	0.08598076008342365	0.07476473673094809	0.11616563938027526	0.08636571209231687	0.09045777375581872	0.08316679080068479	0.08228213936301657	0.07934702238866376	0.08543390339185312	0.08379584414280279	0.10350071902390992	0.09034777766671703	0.09692424834531348	0.09692424834531348	0.09692424834531348	0.09692424834531348	0.09692424834531348	0.09692424834531348	0.09692424834531348	0.09692424834531348	0.09692424834531348	0.09692424834531348	0.09692424834531348	0.09692424834531348	0.09692424834531348	0.09692424834531348	0.09692424834531348	0.09692424834531348	0.09692424834531348	0.09692424834531348	0.09692424834531348	0.09692424834531348	0.09692424834531348	0.09692424834531348	0.09692424834531348	0.09692424834531348	0.09692424834531348	0.09692424834531348	0.09692424834531348	0.09692424834531348	0.09692424834531348	0.09692424834531348	0.09692424834531348	0.09692424834531348
0.11088710753102843	0.12290459799961542	0.06089047178067798	0.12563022689558426	0.08805252649429654	0.08644215953992584	0.0819374400107443	0.06732235034103201	0.0810148545566294	0.10583593896955157	0.08436909656235675	0.06476855493799667	0.0846813290428272	0.07327205167933465	0.1254973856860874	0.09938471868271102	0.09938471868271102	0.09938471868271102	0.09938471868271102	0.09938471868271102	0.09938471868271102	0.09938471868271102	0.09938471868271102	0.09938471868271102	0.09938471868271102	0.09938471868271102	0.09938471868271102	0.09938471868271102	0.09938471868271102	0.09938471868271102	0.09938471868271102	0.09938471868271102	0.09938471868271102	0.09938471868271102	0.09938471868271102	0.09938471868271102	0.09938471868271102	0.09938471868271102	0.09938471868271102	0.09938471868271102	0.09938471868271102	0.09938471868271102	0.09938471868271102	0.09938471868271102	0.09938471868271102	0.09938471868271102	0.09938471868271102	0.09938471868271102	0.09938471868271102	0.09938471868271102
0.07055292420723894	0.06599230758321774	0.06770649098003169	0.06235561218442435	0.09181069469615248	0.06219281461700873	0.07321810302818313	0.07127722943017005	0.0761478139010128	0.05515114166878715	0.06967985917415034	0.05184418508633099	0.057425128963717875	0.07250404518370504	0.06217588968507727	0.05900458052614512	0.08250429598786589	0.09267794606960365	0.07015511531126582	0.0652533851826547	0.08080128222473071	0.07784344708945373	0.04948133006525309	0.0764724713149825	0.07185960379026922	0.06853261136949065	0.08084196372257378	0.08237213623629772	0.08160704997943574	0.08160704997943574	0.08160704997943574	0.08160704997943574	0.08160704997943574	0.08160704997943574	0.08160704997943574	0.08160704997943574	0.08160704997943574	0.08160704997943574	0.08160704997943574	0.08160704997943574	0.08160704997943574	0.08160704997943574	0.08160704997943574	0.08160704997943574	0.08160704997943574	0.08160704997943574	0.08160704997943574	0.08160704997943574	0.08160704997943574	0.08160704997943574
0.058297726701035786	0.0589390391304101	0.07545209982076874	0.08203850414758648	0.06580442643886152	0.06023273502413114	0.06586006774266076	0.06104222330035459	0.09028680474970316	0.07819979086787082	0.05924084957758937	0.06003003093598452	0.07950253692173295	0.07929423548046843	0.08168846446473421	0.0736899232719401	0.06563590747790526	0.054944402213952	0.06997374667503643	0.06951957890005563	0.08372410465548558	0.05343680775865543	0.06389544652192536	0.058666127140290396	0.058666127140290396	0.058666127140290396	0.058666127140290396	0.058666127140290396	0.058666127140290396	0.058666127140290396	0.058666127140290396	0.058666127140290396	0.058666127140290396	0.058666127140290396	0.058666127140290396	0.058666127140290396	0.058666127140290396	0.058666127140290396	0.058666127140290396	0.058666127140290396	0.058666127140290396	0.058666127140290396	0.058666127140290396	0.058666127140290396	0.058666127140290396	0.058666127140290396	0.058666127140290396	0.058666127140290396	0.058666127140290396	0.058666127140290396
0.056327229546072284	0.08134329423741356	0.08811781954098112	0.07543509189649414	0.060399351004748185	0.07026034704843305	0.06574458492204555	0.07782137151395659	0.05705592208868615	0.05150571861466821	0.0611429396648983	0.04769292036916192	0.06035946013934393	0.05843388395291326	0.06864358057583245	0.07698618771527338	0.06066853759169705	0.047813752994692586	0.05849592645348569	0.067976161466322	0.06602568521554608	0.06700092334093405	0.06700092334093405	0.06700092334093405	0.06700092334093405	0.06700092334093405	0.06700092334093405	0.06700092334093405	0.06700092334093405	0.06700092334093405	0.06700092334093405	0.06700092334093405	0.06700092334093405	0.06700092334093405	0.06700092334093405	0.06700092334093405	0.06700092334093405	0.06700092334093405	0.06700092334093405	0.06700092334093405	0.06700092334093405	0.06700092334093405	0.06700092334093405	0.06700092334093405	0.06700092334093405	0.06700092334093405	0.06700092334093405	0.06700092334093405	0.06700092334093405	0.06700092334093405
0.06405893973586657	0.07868882678948155	0.05339545100698101	0.07644722305781713	0.0792970066774051	0.06823724562562558	0.06629629574475701	0.07966640651833226	0.08201679531808981	0.06446860815679506	0.08372699182282903	0.07299205315718675	0.06950411812485151	0.0773065553596767	0.08333566946960413	0.07039211236435791	0.06966207882190893	0.07034405894278986	0.07000306888234939	0.07000306888234939	0.07000306888234939	0.07000306888234939	0.07000306888234939	0.07000306888234939	0.07000306888234939	0.07000306888234939	0.07000306888234939	0.07000306888234939	0.07000306888234939	0.07000306888234939	0.07000306888234939	0.07000306888234939	0.07000306888234939	0.07000306888234939	0.07000306888234939	0.07000306888234939	0.07000306888234939	0.07000306888234939	0.07000306888234939	0.07000306888234939	0.07000306888234939	0.07000306888234939	0.07000306888234939	0.07000306888234939	0.07000306888234939	0.07000306888234939	0.07000306888234939	0.07000306888234939	0.07000306888234939	0.07000306888234939
0.05767136054162022	0.05513639241000471	0.054068338176237504	0.0772311003469262	0.052700084302339925	0.059137735817564235	0.04320648903795672	0.032114222360512666	0.039619553412411496	0.045281693732603774	0.055473006279870576	0.04016658187667802	0.054400331677661146	0.05649525437188527	0.057917542155477564	0.04389765076261505	0.049245477628990154	0.05358839084354111	0.05307575615548989	0.04188781825479707	0.047481787205143476	0.047481787205143476	0.047481787205143476	0.047481787205143476	0.047481787205143476	0.047481787205143476	0.047481787205143476	0.047481787205143476	0.047481787205143476	0.047481787205143476	0.047481787205143476	0.047481787205143476	0.047481787205143476	0.047481787205143476	0.047481787205143476	0.047481787205143476	0.047481787205143476	0.047481787205143476	0.047481787205143476	0.047481787205143476	0.047481787205143476	0.047481787205143476	0.047481787205143476	0.047481787205143476	0.047481787205143476	0.047481787205143476	0.047481787205143476	0.047481787205143476	0.047481787205143476	0.047481787205143476
0.060363562247105214	0.04912015728075127	0.06531323723234238	0.0510508353711372	0.04713000212322882	0.06997274737675604	0.057024445550337255	0.06303602990430801	0.05865249813723212	0.07044294803252658	0.0688940710280501	0.07140839122014978	0.09185628589096229	0.07100197886294549	0.09149765398376755	0.09363013025013484	0.10531919881910193	0.07518820499231217	0.081447349729692	0.09920178872813504	0.09144478623252233	0.09235171601061762	0.06888614965355011	0.1080329494009474	0.10202861929152597	0.13067544757155009	0.09406098432593986	0.10281797221901795	0.08139731715621283	0.11460397773052707	0.1062563822594456	0.08760422235148632	0.08914275883996231	0.10506634974549252	0.11546875626230742	0.09216755376860829	0.10436065896404668	0.11272230257692394	0.11710821648993652	0.08960886120911288	0.09534285679284295	0.09247585900097792	0.09247585900097792	0.09247585900097792	0.09247585900097792	0.09247585900097792	0.09247585900097792	0.09247585900097792	0.09247585900097792	0.09247585900097792
0.0430912257698956	0.06638437798625826	0.05761487577690421	0.06813750411342737	0.052967464821269426	0.06433068389534044	0.07815510494589381	0.04540729227107445	0.06563576509386791	0.09458759528397633	0.06255557564492595	0.09708286429821851	0.0779462530303146	0.12420536114983252	0.09294876385491428	0.09333265754287641	0.12554352047164827	0.11956452484711638	0.13194690601682657	0.13725707826825556	0.15556248529048147	0.15465134196307578	0.16049700500031533	0.13913479495491068	0.13178760718413424	0.13218738958606668	0.18237238400095204	0.11939185405397766	0.14038165584782264	0.13130565329906127	0.17986654790675874	0.12582118880809395	0.15854722858478676	0.1371836040254067	0.18682611776413297	0.20263275801628863	0.13294597009864909	0.18834973820921574	0.16179775582502207	0.13352417906408962	0.1401041206150057	0.13772410599544702	0.12865754330994736	0.138048933311867	0.10702532065818539	0.13411760087917926	0.12057146076868232	0.12057146076868232	0.12057146076868232	0.12057146076868232
0.04464743721471449	0.05576498575763577	0.04705062365413144	0.04571983393154948	0.04695849914647082	0.04624863875792441	0.05711794017402728	0.05663077072614793	0.04627120379679421	0.06472301352190625	0.043021195811327115	0.059139217233549445	0.056365494562990934	0.036398488146558376	0.05450249783878235	0.043839071527905595	0.04514050033515446	0.04377804346330041	0.0460087870810569	0.03688980348541856	0.05134036165549033	0.04995672829612458	0.04725225761763248	0.042065011314308516	0.051210541144896905	0.0502810093873009	0.05213184504393629	0.043241353718562026	0.05205112699425785	0.0477625179555292	0.04759208530687717	0.059734960791179376	0.04925550772791976	0.04462459870259852	0.056836081803126055	0.05517613394637454	0.05705454710147374	0.04448132219595606	0.056424917213352306	0.05179932592882033	0.03531742979324677	0.04355837786103355	0.04355837786103355	0.04355837786103355	0.04355837786103355	0.04355837786103355	0.04355837786103355	0.04355837786103355	0.04355837786103355	0.04355837786103355
0.06210934173068238	0.04983658294656187	0.049086250287225165	0.05073308925589649	0.04824268567468981	0.0636889054523287	0.05745807508084321	0.05024289812292286	0.06497310534493934	0.06268346036085858	0.07251661945429463	0.0679863526610957	0.07380039362398838	0.0527847265513319	0.05631874698365998	0.05143207479005293	0.06335054085306831	0.07374018557703559	0.043281731688588614	0.08029901225091511	0.08373392126654008	0.08106544035940748	0.06387444520131182	0.07189044103472274	0.06878217294412588	0.06650981659021138	0.05688820194281821	0.07667048192952952	0.07336381512514056	0.07020409001780611	0.07481185738329302	0.06806757012057722	0.06438860347218388	0.054928245095182314	0.052321678851552804	0.07509171659813824	0.07009489824944404	0.06957186698500945	0.06784330866997451	0.062015241312544774	0.056072222085942286	0.06151982424582145	0.060156372975134195	0.07060941081692287	0.05991688816778573	0.06429874494941636	0.062107816558601044	0.062107816558601044	0.062107816558601044	0.062107816558601044
0.07603529037578884	0.07339401847787777	0.09239749087686111	0.08020922243222538	0.08024425313975364	0.09785121135531914	0.09353185901923337	0.10306704536648947	0.07752820550329882	0.0970088170739416	0.09429019551350425	0.08120482135999164	0.09362023237411359	0.09447618270514109	0.08923994279178303	0.08455333381512432	0.07235039092518102	0.08267934067318544	0.0749009633053083	0.0826190005658601	0.08571540445444388	0.11395855958322544	0.10218568613080023	0.07169630875671527	0.09399552973297721	0.09296915409532648	0.09242404784358939	0.08710211735426872	0.08216047701896974	0.08291269590805071	0.10267717344313351	0.09451180784527444	0.09420464830826339	0.08614356392832204	0.10218137691985883	0.08690578437101926	0.11321361213394367	0.06659438237501326	0.0895377852195764	0.12136071186157199	0.09077764527647836	0.12932107133350088	0.08456509982501857	0.10694308557925973	0.10694308557925973	0.10694308557925973	0.10694308557925973	0.10694308557925973	0.10694308557925973	0.10694308557925973
0.07635529802306933	0.07183132487816898	0.09159306330691275	0.06639003788455945	0.06477067346860946	0.10595140764692228	0.08165105281839238	0.08468570313946815	0.08849615134608653	0.06294049481210182	0.07643194815845697	0.07151669217884801	0.07397432016865249	0.07397432016865249	0.07397432016865249	0.07397432016865249	0.07397432016865249	0.07397432016865249	0.07397432016865249	0.07397432016865249	0.07397432016865249	0.07397432016865249	0.07397432016865249	0.07397432016865249	0.07397432016865249	0.07397432016865249	0.07397432016865249	0.07397432016865249	0.07397432016865249	0.07397432016865249	0.07397432016865249	0.07397432016865249	0.07397432016865249	0.07397432016865249	0.07397432016865249	0.07397432016865249	0.07397432016865249	0.07397432016865249	0.07397432016865249	0.07397432016865249	0.07397432016865249	0.07397432016865249	0.07397432016865249	0.07397432016865249	0.07397432016865249	0.07397432016865249	0.07397432016865249	0.07397432016865249	0.07397432016865249	0.07397432016865249
0.08139629290875636	0.08853273658011172	0.07589553588293661	0.06953063319639191	0.07910942072659029	0.07533591224829334	0.07324470331572046	0.08726581606051632	0.06811913960586674	0.07296550283799573	0.07784571002611457	0.07127290087876886	0.101375229957188	0.08121679198161844	0.0929016088388868	0.07955211970674109	0.07564276476356441	0.07272398236625029	0.11371000715124058	0.07907102687803517	0.08535436967068114	0.054232618976949795	0.08284854316751601	0.08160841374566286	0.10311937727939399	0.05830629181295386	0.07139512063112492	0.08099366638581629	0.08109438394166715	0.078844896493412	0.08761170942823948	0.0792424176335359	0.08400123694595671	0.06968841186771425	0.0807253028083998	0.06732438275594432	0.0905982129313788	0.08142540924772179	0.07728913209007679	0.08753766697455494	0.07956397439541439	0.08355082068498466	0.08355082068498466	0.08355082068498466	0.08355082068498466	0.08355082068498466	0.08355082068498466	0.08355082068498466	0.08355082068498466	0.08355082068498466
0.04514919530840055	0.04227684127745457	0.03439884820608689	0.04660265772473888	0.047210816648303566	0.0440215302354573	0.04098835374531775	0.04196725970174805	0.0396677732821978	0.03394453187326468	0.04033556787595165	0.03432875244135252	0.04412992790477703	0.04921382952904593	0.05267407836323094	0.04351265691255099	0.03876844534451017	0.043831604512494744	0.044267115747738145	0.04453826706023593	0.05089240977134787	0.03718548176744217	0.049767664857564745	0.043498020106521804	0.04560071759803475	0.03926677068779135	0.04935518020588952	0.04223209007754208	0.045452785163275444	0.04652223590601315	0.04349137024677179	0.03941457125976009	0.03483907921142486	0.04606204494032447	0.04571531050211552	0.04719915067228788	0.044469846429078884	0.03831891881672572	0.034478470252009265	0.036580948579232365	0.03696682040375201	0.041741314144093815	0.03766159589867956	0.025476995913080284	0.04707943831426325	0.03627821711367177	0.03627821711367177	0.03627821711367177	0.03627821711367177	0.03627821711367177
0.2757885225836419	0.1382524424761641	0.13832885604425565	0.2353891425033477	0.09442853857872775	0.14937393408526495	0.09566326528655278	0.060960592322302415	0.11796650245031612	0.11061207405147701	0.10808109028730303	0.13809171248017413	0.23178609989873272	0.23312418856423464	0.15939082530872542	0.17315336407391899	0.18691102367653512	0.19275478859489192	0.15125107269579835	0.18799954224959692	0.1983567487334387	0.16329095517712855	0.17420732461998945	0.12626910694482424	0.272942842495261	0.18432878354005294	0.13829353472618078	0.18221616648093583	0.19997008225401142	0.19067690410955243	0.1635500005875307	0.241186583269841	0.20122834829784758	0.2297546415337717	0.2445843888304441	0.2080643614097175	0.11972503308951854	0.16154870856641174	0.1987539426485729	0.1621239264654209	0.18643805433506142	0.17025487968026273	0.16895164575124264	0.11051003944052713	0.15202668036505532	0.1312683599027912	0.1312683599027912	0.1312683599027912	0.1312683599027912	0.1312683599027912
0.07701069736540583	0.0929154008278149	0.08075860801463819	0.07928303156716662	0.10644580916097812	0.08840321782430124	0.09397348759788067	0.0895794437542443	0.07700624723226192	0.09269497728099971	0.07757977943779042	0.07919324870923625	0.08726596385805166	0.08047426425125696	0.07641413401425122	0.09090070288539037	0.06461681344057497	0.10293790142532051	0.09823611359391433	0.0869608381488223	0.0832581766540685	0.09056715090340153	0.09307740422143104	0.08963601688758044	0.1391621355083969	0.09484551963596327	0.10638011206931133	0.08546402702249292	0.08538779209780686	0.10450911711589789	0.09763994926236157	0.10261421568887792	0.08459673943079914	0.09140451602925305	0.10209858652071511	0.06854925918902387	0.09995998047706056	0.09514896093978467	0.07569103502263237	0.067858214381175	0.0880424052570189	0.09626425946422214	0.08172964638209913	0.08899695292316064	0.08899695292316064	0.08899695292316064	0.08899695292316064	0.08899695292316064	0.08899695292316064	0.08899695292316064
0.05345532777466709	0.06023107504501362	0.06184229893230243	0.08131278494691915	0.07624335522890797	0.08577678461207985	0.06834622495288614	0.05840351079538237	0.08808490694265615	0.06740906634625983	0.05499911964428979	0.08051711995084027	0.0778130793461897	0.0634982649217111	0.06974208305797795	0.07155692738782073	0.06811400474793045	0.07835174636256065	0.0945015924645152	0.07533942897495256	0.06991902227123224	0.07657993646570133	0.055988347916246094	0.0638684561431757	0.07375251091061874	0.07264303813688734	0.0603326541915075	0.0811362978156906	0.07905606466719554	0.07980290126438866	0.0782443094533697	0.08054545056762252	0.08182168017168297	0.07133758703900783	0.07551286277754649	0.07323840055756758	0.07143275798033272	0.06970909818072964	0.06303233937463033	0.07538754645979778	0.06920994291721405	0.06920994291721405	0.06920994291721405	0.06920994291721405	0.06920994291721405	0.06920994291721405	0.06920994291721405	0.06920994291721405	0.06920994291721405	0.06920994291721405
0.0787742523282191	0.057552191038986296	0.09302128761608666	0.09333458399525624	0.0875103279127777	0.0895477779151685	0.10345374480028505	0.09988028202318906	0.06457624867380776	0.07337512052045257	0.07321242471337634	0.09879591923977002	0.08610347220362362	0.06810437044777397	0.06682351927836251	0.061889896403019694	0.08581355406855715	0.06515370891752532	0.08677632396813094	0.08933057603118268	0.1072455923580421	0.0734548265408802	0.08398866414717301	0.09970172085098002	0.06141301982710841	0.09603613849281999	0.11913998957511945	0.07883342709923301	0.08124055153349004	0.09630125780407944	0.08709573368339538	0.11807011479661945	0.07713641097077872	0.10200904331674557	0.08213685998086531	0.07815535750675869	0.11267685599759249	0.09339479045710089	0.09757761291761989	0.0742809184178697	0.0806105172821202	0.07744571784999495	0.07744571784999495	0.07744571784999495	0.07744571784999495	0.07744571784999495	0.07744571784999495	0.07744571784999495	0.07744571784999495	0.07744571784999495
0.051509289074802414	0.038464761908464894	0.04472653473487381	0.03691618430224314	0.03749791482246882	0.04563214146181758	0.055755511668925534	0.04185473545665647	0.054788669852510304	0.05458712472781495	0.06181748787657254	0.06971074066183547	0.049212302869047854	0.05439199473759394	0.04178613923817298	0.04103565422317675	0.07132445683028454	0.06086400637345448	0.05869267237327506	0.06830937630845435	0.05616019445131099	0.07549124139711966	0.0674929452404707	0.07303504366400859	0.06306344773749463	0.07602662204081706	0.06555965076429063	0.04721783725545247	0.07019422274667084	0.0670499682475187	0.06122852486847384	0.06446826572427376	0.0686157753478106	0.06584913948553124	0.07437519349405516	0.06133998268951862	0.06680861295026949	0.06905013231539103	0.04805208763483449	0.05550544309721629	0.05952720630322461	0.059498822240559655	0.061564565889292516	0.05794454028708037	0.06281606776337628	0.06663248248417485	0.06643975310802591	0.058644347488691684	0.050636381115069906	0.0763803353920033
0.09462226639636481	0.1264990310813734	0.15347076940185359	0.17400438454513045	0.11238322795544571	0.14190022961148602	0.1442260464002028	0.2000869514916657	0.1278154275635076	0.13941032988707192	0.18870794082851805	0.21921218267429013	0.2028087575497874	0.17377013787015516	0.17219990841949576	0.17069616416049255	0.18078615191777875	0.15412196094968378	0.19569607815169646	0.19316398167026366	0.16101233047050584	0.20600730842093573	0.27007764377749277	0.22684060315076546	0.20281620106163775	0.16030668827494232	0.2561350522134554	0.23113060281811706	0.19721677807610952	0.2046599281735407	0.19331966355065475	0.21424035047910137	0.19483943558462133	0.21254036672808108	0.18886079096012792	0.2234734894388638	0.2047228639228562	0.19217677895955687	0.28135929888125255	0.1598504659880027	0.23764071113205248	0.18821339963055314	0.23479702989670886	0.18763115090402058	0.2613481018106301	0.2556734563860666	0.1830219785614414	0.17054120915236914	0.26344451970336935	0.2692098639149886
0.061807826074934284	0.0773490814763878	0.07212323954200989	0.07916453632560662	0.08149809074628334	0.06174440342980725	0.0694536851621099	0.08445856495601137	0.06784247358530025	0.07243564840749254	0.09049291994941207	0.09033902871243743	0.0854405087545598	0.0721435787536736	0.06426604781574567	0.0719324374322617	0.09516216100952037	0.0944696499740628	0.08720888717981082	0.09362498935361323	0.09939068686145167	0.08597405822115028	0.07761511641837406	0.05887492193406315	0.07853290670996214	0.09762508601441387	0.08707414867020684	0.09503623324873667	0.06892653802117664	0.08675412335261684	0.08044539949733892	0.09122877623248637	0.0791786185721291	0.07517859601570204	0.08514614181784907	0.08596689282244037	0.07958822252093413	0.08434740376661308	0.0772562839041416	0.07877537206772019	0.10949167517712532	0.08261581443462877	0.09848345737441103	0.07769418783435553	0.08106683629856781	0.08535882653823643	0.07726908063713181	0.08688371911524263	0.1095333899382783	0.08466664960302238
0.052079662064759016	0.0472073225284467	0.0461033919710587	0.02651700379892703	0.05339927137406958	0.038015685066562	0.052836912951004865	0.032684474802645865	0.05256478392566971	0.04322852476168788	0.04675367584046672	0.03504827584898153	0.03928738076309015	0.04488045145681221	0.043563121124774375	0.04015877586252542	0.04357599619527278	0.0385913426253771	0.044466193497710874	0.044512586089143935	0.054941409299754426	0.05001030094043891	0.06790100375736478	0.053095471922174786	0.04759612377383928	0.051314968539610414	0.046815313955754764	0.04091724052067781	0.051235013466926695	0.05349472916654728	0.050210166499074546	0.04250965888113849	0.05109135472940788	0.04387448069795136	0.048351456816886025	0.051903179581403606	0.03456405861212211	0.05341913357813661	0.04872097544334512	0.0325106262613747	0.049940862287695134	0.04729164891517745	0.0507788026056789	0.05104504252418092	0.0414254580427943	0.0435352269479929	0.046033055905813296	0.050141956896484915	0.03704183784102841	0.04360555000198833
0.05811253493540558	0.04251322465273141	0.06095589953214865	0.053661981235460045	0.06226799897871945	0.08329381728627827	0.05565601206699951	0.054112335901397114	0.07802084209585154	0.04843075116304567	0.0817852671165902	0.07090697208650049	0.05926676703788195	0.06595499226109103	0.059057242252832494	0.07361644724748642	0.07033356829574108	0.07779928740913906	0.06870054586333542	0.053633180092606085	0.06339862175564273	0.04546004558198595	0.06632973667175986	0.06389152461946046	0.05713579765123154	0.06096803442394964	0.07200016620915256	0.07202292605973455	0.06145383501987387	0.04997691285438026	0.08125999255644144	0.06765377260259411	0.06277683303227925	0.07749017317398003	0.0743484841110566	0.06587331013794681	0.059563687231660015	0.0665426487282859	0.08953770979583262	0.06163682119380556	0.062390465299582226	0.07094220756126564	0.06634934193813284	0.05662236313231274	0.08521610927246558	0.054955532555277374	0.06968191120540936	0.07240111269294497	0.05972122442463852	0.07117318459080516
0.04603337845663341	0.04942478469541152	0.03701569077499275	0.05934797589462686	0.03231300874941156	0.03385275446705344	0.03763455083483984	0.050324435331089996	0.04214848696231278	0.04342673277353677	0.04761307811199297	0.04041417299774104	0.03669085511654729	0.03723593456995845	0.03526410128574045	0.03241920098509564	0.0469746933630129	0.036974087233960826	0.04695034406753878	0.03767409446536373	0.0500163087275998	0.0421539828072025	0.025528346349107923	0.037951950964283596	0.04614394350014598	0.04226927690180631	0.044769161391575614	0.04483487224615519	0.04498329982866298	0.03868578474494462	0.04533771924791039	0.033267427538650085	0.04587196257432263	0.04437064959361455	0.04784655100309996	0.04929966377041934	0.03594165554754773	0.04576037741075391	0.04890768407762834	0.04017269999660622	0.042762389728386724	0.04249630138795457	0.04404028658472707	0.043268293986340814	0.043268293986340814	0.043268293986340814	0.043268293986340814	0.043268293986340814	0.043268293986340814	0.043268293986340814
0.06964639995294837	0.0725768959637655	0.06312610904670175	0.08606483584792231	0.08583880712874184	0.06494870129299188	0.06627587092961347	0.0910524422368605	0.06725042038949533	0.0640297968743304	0.07677108241769932	0.07040043964601486	0.07040043964601486	0.07040043964601486	0.07040043964601486	0.07040043964601486	0.07040043964601486	0.07040043964601486	0.07040043964601486	0.07040043964601486	0.07040043964601486	0.07040043964601486	0.07040043964601486	0.07040043964601486	0.07040043964601486	0.07040043964601486	0.07040043964601486	0.07040043964601486	0.07040043964601486	0.07040043964601486	0.07040043964601486	0.07040043964601486	0.07040043964601486	0.07040043964601486	0.07040043964601486	0.07040043964601486	0.07040043964601486	0.07040043964601486	0.07040043964601486	0.07040043964601486	0.07040043964601486	0.07040043964601486	0.07040043964601486	0.07040043964601486	0.07040043964601486	0.07040043964601486	0.07040043964601486	0.07040043964601486	0.07040043964601486	0.07040043964601486
0.08907635878024323	0.08394345055160861	0.08364120244280714	0.07382241053205967	0.09240707504815315	0.07173749657258775	0.08207228581037045	0.08207228581037045	0.08207228581037045	0.08207228581037045	0.08207228581037045	0.08207228581037045	0.08207228581037045	0.08207228581037045	0.08207228581037045	0.08207228581037045	0.08207228581037045	0.08207228581037045	0.08207228581037045	0.08207228581037045	0.08207228581037045	0.08207228581037045	0.08207228581037045	0.08207228581037045	0.08207228581037045	0.08207228581037045	0.08207228581037045	0.08207228581037045	0.08207228581037045	0.08207228581037045	0.08207228581037045	0.08207228581037045	0.08207228581037045	0.08207228581037045	0.08207228581037045	0.08207228581037045	0.08207228581037045	0.08207228581037045	0.08207228581037045	0.08207228581037045	0.08207228581037045	0.08207228581037045	0.08207228581037045	0.08207228581037045	0.08207228581037045	0.08207228581037045	0.08207228581037045	0.08207228581037045	0.08207228581037045	0.08207228581037045
0.1146481565071361	0.262687050251469	0.23672851476474038	0.23415156173057594	0.19791215439095844	0.14205699209425426	0.20283399492449825	0.20275283304575942	0.16312031161851737	0.21458998381349506	0.15262472629476206	0.16302160310066002	0.13269003719461983	0.13881436027226937	0.16279067743389403	0.11632174377091539	0.15627438973675592	0.15736175110898729	0.12264355215564264	0.15000092115520242	0.1873399361926671	0.17994826627429591	0.22072056023201186	0.1492977240798618	0.19818295660944987	0.16595665185026512	0.1521182277801158	0.16310978535009485	0.1255259242833526	0.14345837760160854	0.11730775050199654	0.11564094132177612	0.18018468498911827	0.13796553209001802	0.14038973713094838	0.16306889447304201	0.1517293158019952	0.1517293158019952	0.1517293158019952	0.1517293158019952	0.1517293158019952	0.1517293158019952	0.1517293158019952	0.1517293158019952	0.1517293158019952	0.1517293158019952	0.1517293158019952	0.1517293158019952	0.1517293158019952	0.1517293158019952
0.04093959476228303	0.05722318018085926	0.04091447051097043	0.05540956028037165	0.0531477171472339	0.04699022349607874	0.058796872215247216	0.056878839003830235	0.0644081530727096	0.059569047536820685	0.06809368213959864	0.05838231356340978	0.07045494464568636	0.06004295361329776	0.049553761799600554	0.05099863216351489	0.060389074784902554	0.05237997723410275	0.05589287461373552	0.06694878744381864	0.056634089856047086	0.05687380040277313	0.07287154380804142	0.05705589328818869	0.06090163513505334	0.06692019808490039	0.04913814268107917	0.058029170382989784	0.058029170382989784	0.058029170382989784	0.058029170382989784	0.058029170382989784	0.058029170382989784	0.058029170382989784	0.058029170382989784	0.058029170382989784	0.058029170382989784	0.058029170382989784	0.058029170382989784	0.058029170382989784	0.058029170382989784	0.058029170382989784	0.058029170382989784	0.058029170382989784	0.058029170382989784	0.058029170382989784	0.058029170382989784	0.058029170382989784	0.058029170382989784	0.058029170382989784
0.08160151037197194	0.0680985917561369	0.08093312887341048	0.06645480930871896	0.07753284428893924	0.07003787533047333	0.08160759074970646	0.06799868009602832	0.08469628040382998	0.0735804308682338	0.10612264167344908	0.06412294412295128	0.09552512205804711	0.08827664234550742	0.07217028462304177	0.0795383377757024	0.0888105880654104	0.07014022610167965	0.08722856404852344	0.08479772613743598	0.0860131450929797	0.0860131450929797	0.0860131450929797	0.0860131450929797	0.0860131450929797	0.0860131450929797	0.0860131450929797	0.0860131450929797	0.0860131450929797	0.0860131450929797	0.0860131450929797	0.0860131450929797	0.0860131450929797	0.0860131450929797	0.0860131450929797	0.0860131450929797	0.0860131450929797	0.0860131450929797	0.0860131450929797	0.0860131450929797	0.0860131450929797	0.0860131450929797	0.0860131450929797	0.0860131450929797	0.0860131450929797	0.0860131450929797	0.0860131450929797	0.0860131450929797	0.0860131450929797	0.0860131450929797
0.05223779641528642	0.046664576403549554	0.05231405912939696	0.05110528059189057	0.042447774940335005	0.06386788887633608	0.045203352292292956	0.03981384546388734	0.0552768756800876	0.06219230762454536	0.05742432721126865	0.06576785183130164	0.062109072861850134	0.06088687561678306	0.06808513917137388	0.05898033337341653	0.06973258170921033	0.05716185592630894	0.06589810543932102	0.07039851908400444	0.06320989323768068	0.050338476424459544	0.061558282526898926	0.0697965486286815	0.058437729664604206	0.0679645338725854	0.05509984854099343	0.06597519079786525	0.05038135411646889	0.06321656429904954	0.07148395502751909	0.060694935152808535	0.07609990609195319	0.07026133037589509	0.07560965962788	0.06645720163052962	0.06766905793896681	0.06706312978474821	0.06706312978474821	0.06706312978474821	0.06706312978474821	0.06706312978474821	0.06706312978474821	0.06706312978474821	0.06706312978474821	0.06706312978474821	0.06706312978474821	0.06706312978474821	0.06706312978474821	0.06706312978474821
0.07689671034033789	0.061214888741293216	0.061229337172073635	0.07083084806070322	0.07515629931781474	0.0745637797602596	0.06721091105234597	0.10007553690266258	0.06648433049264871	0.07742795547910773	0.0675999598488531	0.061138396155331065	0.0637005849443514	0.08681236756015712	0.07509070920525686	0.08785422466253934	0.0692682937432735	0.08995041480629419	0.07041547262047436	0.07088827008177852	0.08378247574370312	0.04420280434796909	0.0633341074596273	0.06242811591535129	0.07104161654422249	0.07616147965640717	0.08573084785756938	0.07876397362111597	0.06170610795647124	0.07232787864048873	0.09160368605776928	0.06974609921028967	0.08067489263402948	0.08067489263402948	0.08067489263402948	0.08067489263402948	0.08067489263402948	0.08067489263402948	0.08067489263402948	0.08067489263402948	0.08067489263402948	0.08067489263402948	0.08067489263402948	0.08067489263402948	0.08067489263402948	0.08067489263402948	0.08067489263402948	0.08067489263402948	0.08067489263402948	0.08067489263402948
0.0873810134990354	0.11856284798495373	0.11682793324861432	0.11076509210497011	0.12453230839460737	0.10775617842358176	0.14205363929320802	0.10749485240075386	0.14001620911744533	0.16509426594562715	0.1742924356055851	0.12310457249917534	0.14401033287927406	0.11468127332757322	0.12845050923887347	0.13259033512241744	0.13028233599099215	0.09451984952303487	0.1178634798062908	0.10548692321619939	0.14068736982517765	0.2214850658687204	0.13060979790164282	0.14925567639101212	0.10889248775137117	0.13535290332935387	0.12830363881025894	0.12894693860461315	0.14802895138220948	0.1592834335077638	0.11533335030498823	0.12795138147272178	0.14229897442309214	0.15141867442587725	0.1468588244244847	0.1468588244244847	0.1468588244244847	0.1468588244244847	0.1468588244244847	0.1468588244244847	0.1468588244244847	0.1468588244244847	0.1468588244244847	0.1468588244244847	0.1468588244244847	0.1468588244244847	0.1468588244244847	0.1468588244244847	0.1468588244244847	0.1468588244244847
0.061656570149642	0.07413108352566418	0.060043679696097474	0.0603049057579698	0.06540851573967048	0.07764608726439276	0.07238193360217776	0.08914533424987367	0.07187341994469125	0.057165055903915254	0.08142225983365324	0.08378844787416617	0.0869386230897435	0.08397408332052203	0.06725970412085774	0.08847895952458444	0.05886908587962925	0.08089125378540249	0.07752947838800625	0.07253433459287936	0.06765644213407154	0.08997193877525048	0.07881419045466101	0.07881419045466101	0.07881419045466101	0.07881419045466101	0.07881419045466101	0.07881419045466101	0.07881419045466101	0.07881419045466101	0.07881419045466101	0.07881419045466101	0.07881419045466101	0.07881419045466101	0.07881419045466101	0.07881419045466101	0.07881419045466101	0.07881419045466101	0.07881419045466101	0.07881419045466101	0.07881419045466101	0.07881419045466101	0.07881419045466101	0.07881419045466101	0.07881419045466101	0.07881419045466101	0.07881419045466101	0.07881419045466101	0.07881419045466101	0.07881419045466101
0.09078500714893624	0.06163854829119033	0.06954478538128787	0.08300029723863879	0.07648783737999276	0.11224364185799111	0.09956495079520396	0.10105801875270569	0.16726845575703592	0.15398362269934962	0.1755043477048785	0.14069316932769801	0.13367810303662261	0.08640514329696389	0.14955733140005092	0.1382509612639383	0.10882408703506483	0.11668908335561505	0.15527481264225282	0.15982493580695892	0.1486149140976122	0.12252036506183708	0.13459037165079038	0.11963177461467396	0.19303434568695713	0.1449361801895024	0.07741937147242704	0.10922175222125043	0.11248564209411067	0.13571720212117358	0.1496837697445734	0.18327906084558604	0.173935062918407	0.13046335298038922	0.2526207042610957	0.13780068659628086	0.16878489439659863	0.10695430956876725	0.11804027126095037	0.09706923491149073	0.09716411262792508	0.09711667376970791	0.09711667376970791	0.09711667376970791	0.09711667376970791	0.09711667376970791	0.09711667376970791	0.09711667376970791	0.09711667376970791	0.09711667376970791
0.05918421915063087	0.059307448258623476	0.09500809043947868	0.055444943390063256	0.0848066703152563	0.07524652692316704	0.07934504734585623	0.0727994303216155	0.07191299651387181	0.07976270075626636	0.07948305275747082	0.07692356042256378	0.07862402458466759	0.07966376567350635	0.08135713870290519	0.07380936265256918	0.054784496937188676	0.06621089662750607	0.08167054377512112	0.07589877770240969	0.07291118821121796	0.09910448724013315	0.08114977728787386	0.06913863108364754	0.07647029349457003	0.07280446228910878	0.07280446228910878	0.07280446228910878	0.07280446228910878	0.07280446228910878	0.07280446228910878	0.07280446228910878	0.07280446228910878	0.07280446228910878	0.07280446228910878	0.07280446228910878	0.07280446228910878	0.07280446228910878	0.07280446228910878	0.07280446228910878	0.07280446228910878	0.07280446228910878	0.07280446228910878	0.07280446228910878	0.07280446228910878	0.07280446228910878	0.07280446228910878	0.07280446228910878	0.07280446228910878	0.07280446228910878
0.09312970365656761	0.07936902973680886	0.13445109995548693	0.08814706203106186	0.08366989768555926	0.12354421359921088	0.10120518162030723	0.118530497022837	0.14033456376265846	0.07533829868133753	0.10963136003557811	0.11372827104183861	0.11980457676211384	0.11485047565644882	0.09937943772234242	0.11356357985983033	0.14745957610876642	0.11392294681193318	0.1095726949915837	0.1331785983566308	0.10082423502326195	0.14583923272078064	0.11535503340831939	0.12787673170601602	0.10636614957890522	0.10964499665880821	0.09140036290852381	0.11146761350498811	0.16923775210383818	0.12914344580461723	0.1491905989542277	0.1491905989542277	0.1491905989542277	0.1491905989542277	0.1491905989542277	0.1491905989542277	0.1491905989542277	0.1491905989542277	0.1491905989542277	0.1491905989542277	0.1491905989542277	0.1491905989542277	0.1491905989542277	0.1491905989542277	0.1491905989542277	0.1491905989542277	0.1491905989542277	0.1491905989542277	0.1491905989542277	0.1491905989542277
0.06753436351591903	0.06621251720989074	0.07121282962244353	0.06823417120207963	0.06753039720171755	0.08841489780423435	0.06349742451850869	0.0816325677648286	0.06952429877286649	0.06797518221721284	0.06411368245215689	0.0777951186249809	0.08795912931489039	0.06390371028528849	0.06666681937315919	0.06995079039741699	0.07817430858192932	0.07589401184670261	0.07703416021431596	0.07703416021431596	0.07703416021431596	0.07703416021431596	0.07703416021431596	0.07703416021431596	0.07703416021431596	0.07703416021431596	0.07703416021431596	0.07703416021431596	0.07703416021431596	0.07703416021431596	0.07703416021431596	0.07703416021431596	0.07703416021431596	0.07703416021431596	0.07703416021431596	0.07703416021431596	0.07703416021431596	0.07703416021431596	0.07703416021431596	0.07703416021431596	0.07703416021431596	0.07703416021431596	0.07703416021431596	0.07703416021431596	0.07703416021431596	0.07703416021431596	0.07703416021431596	0.07703416021431596	0.07703416021431596	0.07703416021431596
0.07228042688469896	0.07838927333289356	0.05373743471122383	0.07395155347996814	0.06022158578272061	0.06953504657051157	0.08192062723903362	0.0780741548335962	0.0880800912393421	0.07636958640630297	0.061752567210602696	0.07629164672890802	0.07510325667670115	0.0896325269829981	0.08546599871559137	0.10041762933475923	0.1040602559192775	0.06582321720122881	0.08039905199421984	0.07143712432369294	0.08361853571821273	0.07338989664590835	0.07598261394012319	0.07808085447056615	0.07080296492364856	0.08160151052979386	0.05905544944861057	0.07468299779307672	0.061798115157604035	0.06824055647534039	0.06824055647534039	0.06824055647534039	0.06824055647534039	0.06824055647534039	0.06824055647534039	0.06824055647534039	0.06824055647534039	0.06824055647534039	0.06824055647534039	0.06824055647534039	0.06824055647534039	0.06824055647534039	0.06824055647534039	0.06824055647534039	0.06824055647534039	0.06824055647534039	0.06824055647534039	0.06824055647534039	0.06824055647534039	0.06824055647534039
0.07471389196974298	0.08191537472419076	0.07255394376336766	0.10877819166608778	0.10992805708061254	0.0978244095452873	0.09415892867057468	0.11710514639414558	0.11415849840758477	0.08524993399644414	0.0899639283747075	0.09369559026006913	0.1023584570540568	0.10479809810328013	0.10301268996077562	0.09081455067902114	0.09469555828012383	0.12838783763070763	0.08647756896422425	0.08276092051575687	0.08311600078768863	0.09697509349422416	0.09004554714095639	0.09004554714095639	0.09004554714095639	0.09004554714095639	0.09004554714095639	0.09004554714095639	0.09004554714095639	0.09004554714095639	0.09004554714095639	0.09004554714095639	0.09004554714095639	0.09004554714095639	0.09004554714095639	0.09004554714095639	0.09004554714095639	0.09004554714095639	0.09004554714095639	0.09004554714095639	0.09004554714095639	0.09004554714095639	0.09004554714095639	0.09004554714095639	0.09004554714095639	0.09004554714095639	0.09004554714095639	0.09004554714095639	0.09004554714095639	0.09004554714095639
0.053225940892282185	0.06970454635652772	0.05610367053771579	0.08574670517615939	0.06396214678047418	0.06531462684297135	0.05912372779269702	0.08272560052018904	0.040638121780438706	0.06101599812723275	0.06707769438984086	0.05086628168919829	0.07051008930533237	0.08910840795864773	0.054159117863075604	0.07379342124870414	0.06829204229335077	0.07194824129852354	0.06368805345515947	0.06284630920793009	0.05354505821526339	0.0658328574624673	0.06767888606852668	0.07286775859090021	0.06352004446903627	0.042949231764427685	0.05323463811673197	0.05323463811673197	0.05323463811673197	0.05323463811673197	0.05323463811673197	0.05323463811673197	0.05323463811673197	0.05323463811673197	0.05323463811673197	0.05323463811673197	0.05323463811673197	0.05323463811673197	0.05323463811673197	0.05323463811673197	0.05323463811673197	0.05323463811673197	0.05323463811673197	0.05323463811673197	0.05323463811673197	0.05323463811673197	0.05323463811673197	0.05323463811673197	0.05323463811673197	0.05323463811673197
0.05512888936801216	0.08398626637075345	0.0606326800020299	0.1134431411115297	0.09059451959160152	0.09475579305025209	0.08064741965595636	0.09018121711231092	0.09769275926212455	0.10316636908145099	0.1062920833447756	0.08223037062096976	0.07621974342455046	0.09621055686042969	0.08332691275661509	0.10045058697472375	0.11629975269989526	0.0868242796313315	0.08632305311053522	0.10399140907749545	0.06950866202935918	0.09539462011357057	0.08609307986828768	0.10049443492507878	0.09329375739668323	0.09329375739668323	0.09329375739668323	0.09329375739668323	0.09329375739668323	0.09329375739668323	0.09329375739668323	0.09329375739668323	0.09329375739668323	0.09329375739668323	0.09329375739668323	0.09329375739668323	0.09329375739668323	0.09329375739668323	0.09329375739668323	0.09329375739668323	0.09329375739668323	0.09329375739668323	0.09329375739668323	0.09329375739668323	0.09329375739668323	0.09329375739668323	0.09329375739668323	0.09329375739668323	0.09329375739668323	0.09329375739668323
0.060023758565941596	0.08493144227529946	0.06958680379437127	0.052044013902080265	0.07685423785475863	0.06907595331628785	0.07506163943216862	0.058355708229426574	0.07427085045375746	0.058156545214869335	0.07916037040447356	0.055148878404919624	0.048656180306657026	0.05973461313894619	0.059896899507757416	0.07942094601845015	0.08065711237271354	0.07187511463220753	0.057416628228034804	0.07432498540978913	0.07361743978763377	0.06355466575414224	0.06898935421532099	0.08237679075744049	0.07568307248638075	0.07568307248638075	0.07568307248638075	0.07568307248638075	0.07568307248638075	0.07568307248638075	0.07568307248638075	0.07568307248638075	0.07568307248638075	0.07568307248638075	0.07568307248638075	0.07568307248638075	0.07568307248638075	0.07568307248638075	0.07568307248638075	0.07568307248638075	0.07568307248638075	0.07568307248638075	0.07568307248638075	0.07568307248638075	0.07568307248638075	0.07568307248638075	0.07568307248638075	0.07568307248638075	0.07568307248638075	0.07568307248638075
0.03598251061138008	0.05823883398618233	0.05683324449062065	0.06314652239325927	0.07717416716287734	0.0662733115315735	0.07518020262085842	0.07195964002605071	0.08185951648576659	0.05994309522162267	0.06503579088641542	0.08165466518121832	0.06264378986097784	0.05530458531961862	0.07636506875897976	0.06396478806890277	0.06519403212266424	0.058979501212912094	0.05128568207692236	0.05734121462927012	0.05872447972763455	0.06090212290455687	0.07282998803271568	0.06686605546863628	0.06686605546863628	0.06686605546863628	0.06686605546863628	0.06686605546863628	0.06686605546863628	0.06686605546863628	0.06686605546863628	0.06686605546863628	0.06686605546863628	0.06686605546863628	0.06686605546863628	0.06686605546863628	0.06686605546863628	0.06686605546863628	0.06686605546863628	0.06686605546863628	0.06686605546863628	0.06686605546863628	0.06686605546863628	0.06686605546863628	0.06686605546863628	0.06686605546863628	0.06686605546863628	0.06686605546863628	0.06686605546863628	0.06686605546863628
0.04934960208932814	0.06151771995236023	0.04488697544440336	0.07847107722987	0.07517464545687123	0.06260494975794513	0.0898997269505405	0.061584226532992	0.056089919216201455	0.054723632330655365	0.05901932420994678	0.06133906436614052	0.06029173056976893	0.07136085207596049	0.06445186899553569	0.059930559390979084	0.0765401834783694	0.06310963624225165	0.06334625951613126	0.06047826153109655	0.04968443957744881	0.0762116981892724	0.056697278425796985	0.05933802326366926	0.05801765084473312	0.05801765084473312	0.05801765084473312	0.05801765084473312	0.05801765084473312	0.05801765084473312	0.05801765084473312	0.05801765084473312	0.05801765084473312	0.05801765084473312	0.05801765084473312	0.05801765084473312	0.05801765084473312	0.05801765084473312	0.05801765084473312	0.05801765084473312	0.05801765084473312	0.05801765084473312	0.05801765084473312	0.05801765084473312	0.05801765084473312	0.05801765084473312	0.05801765084473312	0.05801765084473312	0.05801765084473312	0.05801765084473312
0.062270798783929895	0.05941701220524242	0.07550776548369113	0.0686571558844429	0.06448917184350424	0.06898323129495997	0.061696622123985516	0.049914824793148044	0.055072434101448645	0.046877855716224506	0.0679855417816995	0.054540758099632686	0.05105686597123971	0.05185925166877097	0.04603507024628148	0.04639621644602984	0.0564438768477141	0.0641544074575842	0.075862651061874	0.03903790937529216	0.06621416685666841	0.05361004876246817	0.05123715981140087	0.05051260965153548	0.06212478299200879	0.049965607073581664	0.07733988056147181	0.05553295540919719	0.04331640999433523	0.054387761144007764	0.0488520855691715	0.0488520855691715	0.0488520855691715	0.0488520855691715	0.0488520855691715	0.0488520855691715	0.0488520855691715	0.0488520855691715	0.0488520855691715	0.0488520855691715	0.0488520855691715	0.0488520855691715	0.0488520855691715	0.0488520855691715	0.0488520855691715	0.0488520855691715	0.0488520855691715	0.0488520855691715	0.0488520855691715	0.0488520855691715
0.046359855745485685	0.06540062232567471	0.048170785401512047	0.03992419953766662	0.049801022004375965	0.05056446405457477	0.049060983594194786	0.05095310212316907	0.05243244108907593	0.05109299357762195	0.05973421497136459	0.056849979138853535	0.052548113818854485	0.05750612284249287	0.048943526281460994	0.049549360007165234	0.05887690030737304	0.04996812335540254	0.05121746459539612	0.05970228229854666	0.046815931888756726	0.059671338803513795	0.054062643354702344	0.05248409899395797	0.054191815756609175	0.06091811265633287	0.04288754603450084	0.07658805443367434	0.050658550199075066	0.05521107726062138	0.03873634389851687	0.04697371057956913	0.04697371057956913	0.04697371057956913	0.04697371057956913	0.04697371057956913	0.04697371057956913	0.04697371057956913	0.04697371057956913	0.04697371057956913	0.04697371057956913	0.04697371057956913	0.04697371057956913	0.04697371057956913	0.04697371057956913	0.04697371057956913	0.04697371057956913	0.04697371057956913	0.04697371057956913	0.04697371057956913
0.061879499788414616	0.07718232073283289	0.0738657301736113	0.05797483125571958	0.07381583074489348	0.0809866998993621	0.07794170914795268	0.084374705401765	0.06989703632342187	0.0643477471555648	0.05990792382940478	0.06345180097703111	0.07963051106548305	0.07454509884357757	0.07186851285230197	0.07295194803996494	0.07520392483298236	0.07575430686120832	0.08771478590617258	0.07701419670799561	0.08649763664141177	0.07201273997715248	0.06319517764155316	0.06700134937563726	0.07237829461024216	0.09089166311004354	0.05826455234167045	0.0918684462230537	0.06949521784737739	0.09049990550638938	0.07999756167688338	0.07999756167688338	0.07999756167688338	0.07999756167688338	0.07999756167688338	0.07999756167688338	0.07999756167688338	0.07999756167688338	0.07999756167688338	0.07999756167688338	0.07999756167688338	0.07999756167688338	0.07999756167688338	0.07999756167688338	0.07999756167688338	0.07999756167688338	0.07999756167688338	0.07999756167688338	0.07999756167688338	0.07999756167688338
0.05717992707811003	0.09322888097887834	0.06867530958094063	0.06337160449231256	0.07045497842055277	0.06990372891306046	0.05324959241607814	0.06350424910110186	0.05480209755695149	0.047723099289285226	0.06716454377038705	0.05572953933181235	0.06415460197973687	0.07058605188051513	0.08429439380790614	0.0438919152317063	0.061973299248517064	0.05949273613056569	0.06177716398103227	0.053096366586101916	0.057436765283567094	0.057436765283567094	0.057436765283567094	0.057436765283567094	0.057436765283567094	0.057436765283567094	0.057436765283567094	0.057436765283567094	0.057436765283567094	0.057436765283567094	0.057436765283567094	0.057436765283567094	0.057436765283567094	0.057436765283567094	0.057436765283567094	0.057436765283567094	0.057436765283567094	0.057436765283567094	0.057436765283567094	0.057436765283567094	0.057436765283567094	0.057436765283567094	0.057436765283567094	0.057436765283567094	0.057436765283567094	0.057436765283567094	0.057436765283567094	0.057436765283567094	0.057436765283567094	0.057436765283567094
0.07650431277589116	0.08912974163077297	0.0736031605773149	0.06521434283118717	0.08251804258719643	0.05926433222894875	0.0787163348461136	0.08518738861458464	0.07601828749988566	0.06484272430611365	0.07766499909584838	0.06637834085056049	0.08160076478103648	0.09648014353776777	0.09290299282762304	0.08191338961461703	0.054299944534775844	0.07044927428043497	0.08759346341632732	0.07614368994853339	0.08554986212200906	0.09878787967991924	0.06032750074599908	0.06424164887470012	0.06915189339166605	0.07665155072533902	0.0690988254344129	0.07287518807987597	0.07287518807987597	0.07287518807987597	0.07287518807987597	0.07287518807987597	0.07287518807987597	0.07287518807987597	0.07287518807987597	0.07287518807987597	0.07287518807987597	0.07287518807987597	0.07287518807987597	0.07287518807987597	0.07287518807987597	0.07287518807987597	0.07287518807987597	0.07287518807987597	0.07287518807987597	0.07287518807987597	0.07287518807987597	0.07287518807987597	0.07287518807987597	0.07287518807987597
0.04810287480983977	0.04319108479742811	0.062706340247274	0.045105609070040055	0.05440297640931616	0.042677828526495376	0.04424745674334708	0.05124811294579118	0.04481080222706613	0.050901914057788676	0.04875310822546532	0.05154209656518931	0.052858459848847385	0.05503905347309516	0.051055135285820875	0.05484742051840919	0.04227778920320187	0.054659200145883304	0.034946363381957946	0.04902983926195985	0.05176048456499051	0.056493127643049146	0.04640689775305252	0.04568915537127458	0.04395660995557642	0.036967617664753975	0.04827357606505402	0.05024955736780447	0.046144493165581314	0.05548992329602606	0.05851338490856262	0.047850758027770626	0.05318207146816663	0.05318207146816663	0.05318207146816663	0.05318207146816663	0.05318207146816663	0.05318207146816663	0.05318207146816663	0.05318207146816663	0.05318207146816663	0.05318207146816663	0.05318207146816663	0.05318207146816663	0.05318207146816663	0.05318207146816663	0.05318207146816663	0.05318207146816663	0.05318207146816663	0.05318207146816663
0.10940876012879855	0.18958376741240518	0.1704672997291944	0.09688685161321292	0.13380242268136147	0.15618494473049715	0.19322051529331366	0.1735645278700823	0.21176665091894992	0.19828665276647348	0.2032590044240157	0.21835412385264175	0.15350002460864695	0.21391937545111875	0.17971829219313623	0.19681883382212748	0.19681883382212748	0.19681883382212748	0.19681883382212748	0.19681883382212748	0.19681883382212748	0.19681883382212748	0.19681883382212748	0.19681883382212748	0.19681883382212748	0.19681883382212748	0.19681883382212748	0.19681883382212748	0.19681883382212748	0.19681883382212748	0.19681883382212748	0.19681883382212748	0.19681883382212748	0.19681883382212748	0.19681883382212748	0.19681883382212748	0.19681883382212748	0.19681883382212748	0.19681883382212748	0.19681883382212748	0.19681883382212748	0.19681883382212748	0.19681883382212748	0.19681883382212748	0.19681883382212748	0.19681883382212748	0.19681883382212748	0.19681883382212748	0.19681883382212748	0.19681883382212748
0.05428691771559602	0.05093022965911007	0.0623301974342205	0.04992838510679272	0.04997299210918013	0.05185454309815186	0.05206774058153401	0.040961191436728606	0.044065065949638306	0.058079234479919424	0.05256842036748755	0.04687843083967649	0.05925663617236815	0.06738675498532827	0.055961504451836286	0.059345033593266545	0.06205759098249974	0.04573994036085693	0.05365895247457707	0.06114049537472549	0.05980622484301475	0.061418375759169606	0.06550779273833147	0.06462450695132986	0.06506614984483065	0.06506614984483065	0.06506614984483065	0.06506614984483065	0.06506614984483065	0.06506614984483065	0.06506614984483065	0.06506614984483065	0.06506614984483065	0.06506614984483065	0.06506614984483065	0.06506614984483065	0.06506614984483065	0.06506614984483065	0.06506614984483065	0.06506614984483065	0.06506614984483065	0.06506614984483065	0.06506614984483065	0.06506614984483065	0.06506614984483065	0.06506614984483065	0.06506614984483065	0.06506614984483065	0.06506614984483065	0.06506614984483065
0.06385790008104192	0.10137502048047987	0.11463847122891169	0.09486028741649336	0.11075404843896279	0.1304529995594303	0.12201929200719877	0.09958763627065012	0.1088779910320539	0.11422003507164995	0.11036204098616623	0.10370645190316291	0.11415724491081887	0.10381790502087967	0.12101835619454591	0.12182427824620756	0.11620240402556357	0.12315623652845645	0.12602351523077998	0.0956348880917293	0.12484054162105715	0.09122305746534683	0.10257830208550554	0.09088491553394407	0.09673160880972481	0.09673160880972481	0.09673160880972481	0.09673160880972481	0.09673160880972481	0.09673160880972481	0.09673160880972481	0.09673160880972481	0.09673160880972481	0.09673160880972481	0.09673160880972481	0.09673160880972481	0.09673160880972481	0.09673160880972481	0.09673160880972481	0.09673160880972481	0.09673160880972481	0.09673160880972481	0.09673160880972481	0.09673160880972481	0.09673160880972481	0.09673160880972481	0.09673160880972481	0.09673160880972481	0.09673160880972481	0.09673160880972481
0.08016349323844794	0.0945761056214719	0.08086659975236032	0.06396103122095968	0.08241633012205839	0.07034569335278258	0.09866076187173058	0.07223199033417811	0.0710691708287374	0.07180061806914512	0.06986463643043914	0.08460495768391164	0.07618395256247652	0.06766351215822296	0.06697982002119776	0.09160721840966171	0.09029156930325821	0.062482065152078194	0.07192089711553357	0.0867764079442753	0.07433002035604966	0.06854451020276883	0.06431216585707908	0.08837995128887617	0.080186828882673	0.08988569525900439	0.0627472386816842	0.058579456185447513	0.06770139758886624	0.09577710977738366	0.08173925368312494	0.08173925368312494	0.08173925368312494	0.08173925368312494	0.08173925368312494	0.08173925368312494	0.08173925368312494	0.08173925368312494	0.08173925368312494	0.08173925368312494	0.08173925368312494	0.08173925368312494	0.08173925368312494	0.08173925368312494	0.08173925368312494	0.08173925368312494	0.08173925368312494	0.08173925368312494	0.08173925368312494	0.08173925368312494
0.04042008184716426	0.03816365979921523	0.0470191300360745	0.05175115727235204	0.04506388032957438	0.04763202507142581	0.055593744246762264	0.04604738180120734	0.05041039017107145	0.054584363904838076	0.04165147848478009	0.0670285338278183	0.056986409373845553	0.06200747160083193	0.06200747160083193	0.06200747160083193	0.06200747160083193	0.06200747160083193	0.06200747160083193	0.06200747160083193	0.06200747160083193	0.06200747160083193	0.06200747160083193	0.06200747160083193	0.06200747160083193	0.06200747160083193	0.06200747160083193	0.06200747160083193	0.06200747160083193	0.06200747160083193	0.06200747160083193	0.06200747160083193	0.06200747160083193	0.06200747160083193	0.06200747160083193	0.06200747160083193	0.06200747160083193	0.06200747160083193	0.06200747160083193	0.06200747160083193	0.06200747160083193	0.06200747160083193	0.06200747160083193	0.06200747160083193	0.06200747160083193	0.06200747160083193	0.06200747160083193	0.06200747160083193	0.06200747160083193	0.06200747160083193
0.08451587974732687	0.08237901678408255	0.09288300599153518	0.09489485967911887	0.07844178173170627	0.11167006244668744	0.08146875602851493	0.08278829753517347	0.09256433417788971	0.08202898233933738	0.08570840701968996	0.0786541381048161	0.0931782232551343	0.07447574263119712	0.06974275999650068	0.0854207115496189	0.08951339082128683	0.08139688001532289	0.08628730563606264	0.07981471315859733	0.07718600214934165	0.09583247342850038	0.10185268215126515	0.06426803159760001	0.07117205046652778	0.06772004103206389	0.06772004103206389	0.06772004103206389	0.06772004103206389	0.06772004103206389	0.06772004103206389	0.06772004103206389	0.06772004103206389	0.06772004103206389	0.06772004103206389	0.06772004103206389	0.06772004103206389	0.06772004103206389	0.06772004103206389	0.06772004103206389	0.06772004103206389	0.06772004103206389	0.06772004103206389	0.06772004103206389	0.06772004103206389	0.06772004103206389	0.06772004103206389	0.06772004103206389	0.06772004103206389	0.06772004103206389
0.053773386938812506	0.05359079355386564	0.053540793992745285	0.058519437058532645	0.045019782359114434	0.06973510289286246	0.054257527079748666	0.051163188945637074	0.06325208211517341	0.047519595304407865	0.04916394481063634	0.06355280334898038	0.05592190356114399	0.05222963617874094	0.04691812746246565	0.0670510671956429	0.06735269442981466	0.0658709528753051	0.06635747798441885	0.05851647303421307	0.053199845818814116	0.07150079740379192	0.05256214171695596	0.07360155574419769	0.07417521040536511	0.07144595791965411	0.0728105841625096	0.0728105841625096	0.0728105841625096	0.0728105841625096	0.0728105841625096	0.0728105841625096	0.0728105841625096	0.0728105841625096	0.0728105841625096	0.0728105841625096	0.0728105841625096	0.0728105841625096	0.0728105841625096	0.0728105841625096	0.0728105841625096	0.0728105841625096	0.0728105841625096	0.0728105841625096	0.0728105841625096	0.0728105841625096	0.0728105841625096	0.0728105841625096	0.0728105841625096	0.0728105841625096
0.12859543970418014	0.11951872183967635	0.08979928002101994	0.10693745333281364	0.12317636218714934	0.10957052973178007	0.10856100313379162	0.11393593895535754	0.08302720781439081	0.0682047701025549	0.09941580277858457	0.10657791904797706	0.09406748967505395	0.10219107137898036	0.08428841753297764	0.12459395984083026	0.11227987368286094	0.08710278634396036	0.12465074263970038	0.08092729009445407	0.09678498308347104	0.1103216506159692	0.12232666638339149	0.10582052367150253	0.09352660930188758	0.137063248646712	0.1152949289742998	0.1152949289742998	0.1152949289742998	0.1152949289742998	0.1152949289742998	0.1152949289742998	0.1152949289742998	0.1152949289742998	0.1152949289742998	0.1152949289742998	0.1152949289742998	0.1152949289742998	0.1152949289742998	0.1152949289742998	0.1152949289742998	0.1152949289742998	0.1152949289742998	0.1152949289742998	0.1152949289742998	0.1152949289742998	0.1152949289742998	0.1152949289742998	0.1152949289742998	0.1152949289742998
0.03782824593935551	0.03735495803603217	0.04640843902892698	0.051205631131258006	0.04796782934174736	0.03756061037673931	0.0408577535621959	0.040944773516125424	0.046810981896151065	0.040418808093654744	0.04231098393057877	0.02569519608662847	0.036821216151125505	0.043408060875498165	0.046680603768421834	0.05219110882005122	0.04763329778887646	0.048835970836434615	0.05333630615957287	0.042069369476921276	0.04436437709510387	0.057599158434269604	0.05776379010425221	0.04698111846197761	0.03739358680237384	0.038444382084202144	0.03791898444328799	0.03791898444328799	0.03791898444328799	0.03791898444328799	0.03791898444328799	0.03791898444328799	0.03791898444328799	0.03791898444328799	0.03791898444328799	0.03791898444328799	0.03791898444328799	0.03791898444328799	0.03791898444328799	0.03791898444328799	0.03791898444328799	0.03791898444328799	0.03791898444328799	0.03791898444328799	0.03791898444328799	0.03791898444328799	0.03791898444328799	0.03791898444328799	0.03791898444328799	0.03791898444328799
0.05377239207924254	0.07161759036193177	0.09730348047023853	0.05426458027653826	0.05100736388483842	0.051598251749487345	0.06887278800080186	0.06713280794512588	0.0773900366442817	0.08589474534807849	0.06380734780503984	0.06266906746328882	0.06751342235917202	0.06428167623927912	0.07183666258561457	0.06601962652855944	0.06778572856694734	0.0882102860237504	0.06476806452760074	0.06874331658743914	0.06804787945501045	0.053594543637211306	0.06744100109930343	0.07432554982558841	0.06076502604089106	0.06754528793323973	0.06754528793323973	0.06754528793323973	0.06754528793323973	0.06754528793323973	0.06754528793323973	0.06754528793323973	0.06754528793323973	0.06754528793323973	0.06754528793323973	0.06754528793323973	0.06754528793323973	0.06754528793323973	0.06754528793323973	0.06754528793323973	0.06754528793323973	0.06754528793323973	0.06754528793323973	0.06754528793323973	0.06754528793323973	0.06754528793323973	0.06754528793323973	0.06754528793323973	0.06754528793323973	0.06754528793323973
0.05878754921726331	0.08607803240622434	0.06224458045820192	0.05459890809962561	0.06583899190958409	0.06420234131174989	0.06572252866721127	0.060379065004682216	0.0587117651387389	0.06118233786285931	0.06870879727700345	0.05039689285615052	0.04904796830514959	0.04727651340887557	0.059439717128481145	0.04671928975623123	0.059958109044838434	0.056940529447556926	0.04726650395191581	0.06525119794492953	0.054564137340772666	0.06259428523958617	0.06051849929052945	0.04919434591573139	0.05412239774897913	0.051658371832355256	0.051658371832355256	0.051658371832355256	0.051658371832355256	0.051658371832355256	0.051658371832355256	0.051658371832355256	0.051658371832355256	0.051658371832355256	0.051658371832355256	0.051658371832355256	0.051658371832355256	0.051658371832355256	0.051658371832355256	0.051658371832355256	0.051658371832355256	0.051658371832355256	0.051658371832355256	0.051658371832355256	0.051658371832355256	0.051658371832355256	0.051658371832355256	0.051658371832355256	0.051658371832355256	0.051658371832355256
0.05017830531221018	0.04908061930174888	0.048877423236761995	0.04001326616084102	0.03530848671269512	0.05482884535534536	0.036190132324349665	0.044676422102008374	0.036502582643204724	0.05504911073147379	0.04880235722884526	0.0543991012386525	0.03902899781077867	0.04313047414944224	0.05687671326422374	0.053568321122117867	0.03842704220037147	0.04445128294824151	0.046718393233162236	0.0421077329433664	0.0603599403942669	0.04764414746275861	0.03947535688319002	0.047882503535070266	0.04873861172826388	0.04831055763166707	0.04831055763166707	0.04831055763166707	0.04831055763166707	0.04831055763166707	0.04831055763166707	0.04831055763166707	0.04831055763166707	0.04831055763166707	0.04831055763166707	0.04831055763166707	0.04831055763166707	0.04831055763166707	0.04831055763166707	0.04831055763166707	0.04831055763166707	0.04831055763166707	0.04831055763166707	0.04831055763166707	0.04831055763166707	0.04831055763166707	0.04831055763166707	0.04831055763166707	0.04831055763166707	0.04831055763166707
0.06914080878226408	0.06951286530000163	0.1050090462091542	0.09239341102807434	0.07485902239990898	0.08403355443766325	0.072068049218248	0.07976643834868163	0.09516512914937482	0.0748183807568804	0.07345774258145184	0.06892214328539062	0.075013590203551	0.06473138401436854	0.07509861591302769	0.07100750499275836	0.06960018424353855	0.0706970084171835	0.08523631824377138	0.1616258121005279	0.12343106517214963	0.12343106517214963	0.12343106517214963	0.12343106517214963	0.12343106517214963	0.12343106517214963	0.12343106517214963	0.12343106517214963	0.12343106517214963	0.12343106517214963	0.12343106517214963	0.12343106517214963	0.12343106517214963	0.12343106517214963	0.12343106517214963	0.12343106517214963	0.12343106517214963	0.12343106517214963	0.12343106517214963	0.12343106517214963	0.12343106517214963	0.12343106517214963	0.12343106517214963	0.12343106517214963	0.12343106517214963	0.12343106517214963	0.12343106517214963	0.12343106517214963	0.12343106517214963	0.12343106517214963
0.0467227656355173	0.04688959883770819	0.052764004785731275	0.06143587073285025	0.05168842578283202	0.0390278312525886	0.031894489122750565	0.042131354810150116	0.04063303551216671	0.047273172902441526	0.033864034256585344	0.04569762809018094	0.04323140801737269	0.055328588229207415	0.04494288380907188	0.04603228423171012	0.05510624570402223	0.044548153160579355	0.04158646768422128	0.03563415816430191	0.03861031292426159	0.03861031292426159	0.03861031292426159	0.03861031292426159	0.03861031292426159	0.03861031292426159	0.03861031292426159	0.03861031292426159	0.03861031292426159	0.03861031292426159	0.03861031292426159	0.03861031292426159	0.03861031292426159	0.03861031292426159	0.03861031292426159	0.03861031292426159	0.03861031292426159	0.03861031292426159	0.03861031292426159	0.03861031292426159	0.03861031292426159	0.03861031292426159	0.03861031292426159	0.03861031292426159	0.03861031292426159	0.03861031292426159	0.03861031292426159	0.03861031292426159	0.03861031292426159	0.03861031292426159
0.09454272548230326	0.08621369488996496	0.10816681363693278	0.07156093626945544	0.11411076284833377	0.11759304155608981	0.11684854973473913	0.1203587504964074	0.08785490581046673	0.07635791653484754	0.10264983842045713	0.09815891716562568	0.09510670334734547	0.12723861632802858	0.07974646942603009	0.1789192829820632	0.0962941005225246	0.1044050557287874	0.0967744567510352	0.11915321678981805	0.06890414980681735	0.10465375189468032	0.10194881391323524	0.055336218065860414	0.08908664347651092	0.11351548233260254	0.09055988651665156	0.10203768442462705	0.10203768442462705	0.10203768442462705	0.10203768442462705	0.10203768442462705	0.10203768442462705	0.10203768442462705	0.10203768442462705	0.10203768442462705	0.10203768442462705	0.10203768442462705	0.10203768442462705	0.10203768442462705	0.10203768442462705	0.10203768442462705	0.10203768442462705	0.10203768442462705	0.10203768442462705	0.10203768442462705	0.10203768442462705	0.10203768442462705	0.10203768442462705	0.10203768442462705
0.08442133674195422	0.06529128673960867	0.08226343318239426	0.12364202738598483	0.10425487227290614	0.09387243170645328	0.05935006048296946	0.09740954463132767	0.1075938030331675	0.08654425591804091	0.08918591912470356	0.09175725147369748	0.09002026478190148	0.09332295147350593	0.08860574793259661	0.08348160178990577	0.08151417311789355	0.10147948148913638	0.08493614207658844	0.11362860177560292	0.09048084630746067	0.08722403491659111	0.08630384997532384	0.09262674751170599	0.08946529874351491	0.08946529874351491	0.08946529874351491	0.08946529874351491	0.08946529874351491	0.08946529874351491	0.08946529874351491	0.08946529874351491	0.08946529874351491	0.08946529874351491	0.08946529874351491	0.08946529874351491	0.08946529874351491	0.08946529874351491	0.08946529874351491	0.08946529874351491	0.08946529874351491	0.08946529874351491	0.08946529874351491	0.08946529874351491	0.08946529874351491	0.08946529874351491	0.08946529874351491	0.08946529874351491	0.08946529874351491	0.08946529874351491
0.06613150291408045	0.07436044876578377	0.0880018318510056	0.05642659004438663	0.07049463620310781	0.08579403214948036	0.09446387849166017	0.08753581200555256	0.07323797894654945	0.07139132196799211	0.08820879512958633	0.06284672876976385	0.06992763839804043	0.06804941835115069	0.07176294759544206	0.07655611562595381	0.061452024440505425	0.08908437886028545	0.0687487140076098	0.07502615079831353	0.06596461145781737	0.059484526826827255	0.08480131254258873	0.05899938433074052	0.07590411257406668	0.1255621440922849	0.10073312833317578	0.10073312833317578	0.10073312833317578	0.10073312833317578	0.10073312833317578	0.10073312833317578	0.10073312833317578	0.10073312833317578	0.10073312833317578	0.10073312833317578	0.10073312833317578	0.10073312833317578	0.10073312833317578	0.10073312833317578	0.10073312833317578	0.10073312833317578	0.10073312833317578	0.10073312833317578	0.10073312833317578	0.10073312833317578	0.10073312833317578	0.10073312833317578	0.10073312833317578	0.10073312833317578
0.11401025694837946	0.09067849445494137	0.13929920328381948	0.14551917755896138	0.1352032665741624	0.10189234881646585	0.14046844214834497	0.12202184424805164	0.13447125221175413	0.1255116258799355	0.10613114228354939	0.13990461773149487	0.17405383644963376	0.14489814853807306	0.12539150301984908	0.15205132302821012	0.1441449632641903	0.07602146138588216	0.12007137101772737	0.07702865279136104	0.12936311438131615	0.09715207697682315	0.11801465919834916	0.10758336808758615	0.10758336808758615	0.10758336808758615	0.10758336808758615	0.10758336808758615	0.10758336808758615	0.10758336808758615	0.10758336808758615	0.10758336808758615	0.10758336808758615	0.10758336808758615	0.10758336808758615	0.10758336808758615	0.10758336808758615	0.10758336808758615	0.10758336808758615	0.10758336808758615	0.10758336808758615	0.10758336808758615	0.10758336808758615	0.10758336808758615	0.10758336808758615	0.10758336808758615	0.10758336808758615	0.10758336808758615	0.10758336808758615	0.10758336808758615
0.03538672734143691	0.05858590857095533	0.050619521190918476	0.05316539684274392	0.06241448619331642	0.06593038564227204	0.06615271151055578	0.05177743242862989	0.04048259974648053	0.049587566270469514	0.055161277531499395	0.05678439510865768	0.052798037796477126	0.06304110741129301	0.05775304171499875	0.04864577293581777	0.0612693210435676	0.0467492841027568	0.0436091206309001	0.048661722555742665	0.06768387042461478	0.05817279649017872	0.05817279649017872	0.05817279649017872	0.05817279649017872	0.05817279649017872	0.05817279649017872	0.05817279649017872	0.05817279649017872	0.05817279649017872	0.05817279649017872	0.05817279649017872	0.05817279649017872	0.05817279649017872	0.05817279649017872	0.05817279649017872	0.05817279649017872	0.05817279649017872	0.05817279649017872	0.05817279649017872	0.05817279649017872	0.05817279649017872	0.05817279649017872	0.05817279649017872	0.05817279649017872	0.05817279649017872	0.05817279649017872	0.05817279649017872	0.05817279649017872	0.05817279649017872
0.044778924845927215	0.06102928938265042	0.05040617829153913	0.05632531341730178	0.06706808311529391	0.051177969409247175	0.05134584979599835	0.06226210509275689	0.04867614622013361	0.06869440564893446	0.0508067165941777	0.06583101157091988	0.051304665839297756	0.052827145663152116	0.06707634987552456	0.062386059443806215	0.06404230876858366	0.05386675359196914	0.06468625335498839	0.03709737775637027	0.04788037917406615	0.05077814139530976	0.04585818457201077	0.05754892926083218	0.05462849580723987	0.07580810016644163	0.046349193168533906	0.05256071732132065	0.05773306758282366	0.05451185511328969	0.05905773025132715	0.06264233496987476	0.04833558881249575	0.055488961891185254	0.055488961891185254	0.055488961891185254	0.055488961891185254	0.055488961891185254	0.055488961891185254	0.055488961891185254	0.055488961891185254	0.055488961891185254	0.055488961891185254	0.055488961891185254	0.055488961891185254	0.055488961891185254	0.055488961891185254	0.055488961891185254	0.055488961891185254	0.055488961891185254
0.04944566508270035	0.05643496350811834	0.05238122100290544	0.03815460186706181	0.06315003351850308	0.039830746978030546	0.05172349550679456	0.05352941884728745	0.05040436536586512	0.0524322215041112	0.06157697808005684	0.04528972213242838	0.04700842436515825	0.058069971617957225	0.05178808564583692	0.05694791414799276	0.0474969651166435	0.049602802045914086	0.03699610914649762	0.041750220077848586	0.05828288225639817	0.04739905957935239	0.042521598200089994	0.05744187725434434	0.051420798201177724	0.06225335077398792	0.04372883259354575	0.03827009750666853	0.04624126522874562	0.04638742968304369	0.05451608593224565	0.047564196165556086	0.041009097362513	0.04428664676403454	0.04428664676403454	0.04428664676403454	0.04428664676403454	0.04428664676403454	0.04428664676403454	0.04428664676403454	0.04428664676403454	0.04428664676403454	0.04428664676403454	0.04428664676403454	0.04428664676403454	0.04428664676403454	0.04428664676403454	0.04428664676403454	0.04428664676403454	0.04428664676403454
0.054779477384307315	0.0734248368404726	0.08730669470929248	0.0694009350236173	0.06436093008038474	0.05872603542953486	0.0691371594601985	0.07737429318694718	0.06371282981086943	0.07207392001063537	0.06555865200906476	0.06209067472810141	0.08332171048771106	0.07393817724579498	0.05847663475751796	0.06743670831475203	0.05081490645649166	0.08170501690497288	0.08573465475908121	0.053051956176747725	0.05591305706442589	0.054482506620586804	0.054482506620586804	0.054482506620586804	0.054482506620586804	0.054482506620586804	0.054482506620586804	0.054482506620586804	0.054482506620586804	0.054482506620586804	0.054482506620586804	0.054482506620586804	0.054482506620586804	0.054482506620586804	0.054482506620586804	0.054482506620586804	0.054482506620586804	0.054482506620586804	0.054482506620586804	0.054482506620586804	0.054482506620586804	0.054482506620586804	0.054482506620586804	0.054482506620586804	0.054482506620586804	0.054482506620586804	0.054482506620586804	0.054482506620586804	0.054482506620586804	0.054482506620586804
0.040733565007380367	0.045227391612649985	0.04874514212249294	0.05572562847617512	0.049042056791584035	0.0520997805470536	0.04302039682406826	0.04713445893243488	0.04039392799546595	0.056180160171038517	0.06032717434501009	0.05143399141749919	0.0611713584900169	0.04685073317890833	0.04338586438460085	0.041129032864274453	0.04778798323932196	0.047345833212953416	0.040385728744680556	0.09113410542186044	0.04947378366570216	0.12393914968302731	0.035676595979575454	0.04662037627409483	0.041148486126835145	0.041148486126835145	0.041148486126835145	0.041148486126835145	0.041148486126835145	0.041148486126835145	0.041148486126835145	0.041148486126835145	0.041148486126835145	0.041148486126835145	0.041148486126835145	0.041148486126835145	0.041148486126835145	0.041148486126835145	0.041148486126835145	0.041148486126835145	0.041148486126835145	0.041148486126835145	0.041148486126835145	0.041148486126835145	0.041148486126835145	0.041148486126835145	0.041148486126835145	0.041148486126835145	0.041148486126835145	0.041148486126835145
0.07023818093516879	0.06572830251815877	0.07488300361146984	0.08466294586637117	0.06680125364502977	0.07575653615162979	0.08040494418277416	0.08020588250990016	0.05086637309097087	0.062458056437145075	0.07867491641417051	0.0832922494336292	0.0791854111967887	0.08528620773550029	0.0975888236175838	0.07042285150981484	0.07273808114090002	0.07123616800291178	0.08466516182767571	0.09417501247406558	0.06561498836180157	0.10931051432706324	0.06499346748300582	0.07696348290893239	0.08081619803199401	0.11817029944740293	0.09949324873969846	0.09949324873969846	0.09949324873969846	0.09949324873969846	0.09949324873969846	0.09949324873969846	0.09949324873969846	0.09949324873969846	0.09949324873969846	0.09949324873969846	0.09949324873969846	0.09949324873969846	0.09949324873969846	0.09949324873969846	0.09949324873969846	0.09949324873969846	0.09949324873969846	0.09949324873969846	0.09949324873969846	0.09949324873969846	0.09949324873969846	0.09949324873969846	0.09949324873969846	0.09949324873969846
0.05927469671103696	0.05655859414166691	0.06361948500145059	0.04622384301674136	0.053146340016854685	0.06360483291267896	0.0745775130423405	0.05937594447510381	0.048146636507596235	0.06159802424148454	0.04982804732847916	0.04565667011901809	0.05711345604329292	0.05647559983841054	0.06817688195449913	0.061007723920388425	0.05343355471778115	0.06907244372657534	0.06382750297513554	0.047231591919282605	0.055529547447209074	0.055529547447209074	0.055529547447209074	0.055529547447209074	0.055529547447209074	0.055529547447209074	0.055529547447209074	0.055529547447209074	0.055529547447209074	0.055529547447209074	0.055529547447209074	0.055529547447209074	0.055529547447209074	0.055529547447209074	0.055529547447209074	0.055529547447209074	0.055529547447209074	0.055529547447209074	0.055529547447209074	0.055529547447209074	0.055529547447209074	0.055529547447209074	0.055529547447209074	0.055529547447209074	0.055529547447209074	0.055529547447209074	0.055529547447209074	0.055529547447209074	0.055529547447209074	0.055529547447209074
0.06247310103369828	0.05063745690347085	0.085201203252858	0.0669787571866421	0.05420391874161661	0.05384549605862482	0.06418316175058845	0.08201822892362941	0.05792345721038908	0.048173337853471436	0.045421062036442715	0.06833617342180948	0.051177406481098475	0.056105413526934024	0.07038940680344406	0.05175514530928629	0.06739685012963063	0.056202003446267634	0.04544259088601837	0.053828843147067255	0.050228573192176926	0.0491683235803812	0.049698448386279064	0.049698448386279064	0.049698448386279064	0.049698448386279064	0.049698448386279064	0.049698448386279064	0.049698448386279064	0.049698448386279064	0.049698448386279064	0.049698448386279064	0.049698448386279064	0.049698448386279064	0.049698448386279064	0.049698448386279064	0.049698448386279064	0.049698448386279064	0.049698448386279064	0.049698448386279064	0.049698448386279064	0.049698448386279064	0.049698448386279064	0.049698448386279064	0.049698448386279064	0.049698448386279064	0.049698448386279064	0.049698448386279064	0.049698448386279064	0.049698448386279064
0.1050076929172719	0.0952782364123607	0.07999085480935261	0.08805255771214132	0.08532730325128678	0.09693212948681408	0.0843034422912838	0.08409786902567279	0.09819723976396205	0.1071304431661789	0.09529971749771339	0.07151943808246486	0.07797471021181032	0.08411927413818851	0.08275727174441187	0.11224142328473702	0.08010053138627515	0.08515193480854874	0.0662535933979567	0.14706842116508953	0.1066610072815231	0.1066610072815231	0.1066610072815231	0.1066610072815231	0.1066610072815231	0.1066610072815231	0.1066610072815231	0.1066610072815231	0.1066610072815231	0.1066610072815231	0.1066610072815231	0.1066610072815231	0.1066610072815231	0.1066610072815231	0.1066610072815231	0.1066610072815231	0.1066610072815231	0.1066610072815231	0.1066610072815231	0.1066610072815231	0.1066610072815231	0.1066610072815231	0.1066610072815231	0.1066610072815231	0.1066610072815231	0.1066610072815231	0.1066610072815231	0.1066610072815231	0.1066610072815231	0.1066610072815231
0.08278956474187743	0.09542275518441594	0.11462638565264505	0.07999228628833184	0.09082298480163932	0.07742764556590227	0.0765595651247681	0.08823729045533901	0.08699394493289198	0.1087531551189351	0.07642548058502473	0.091368403769317	0.09271036021827382	0.08564130637792501	0.09313635065865072	0.08138540242411056	0.09111525654128796	0.09602134126519475	0.09874905897797416	0.07515237975681174	0.0636474192693685	0.08478466887321501	0.1036647491977575	0.09422470903548626	0.09422470903548626	0.09422470903548626	0.09422470903548626	0.09422470903548626	0.09422470903548626	0.09422470903548626	0.09422470903548626	0.09422470903548626	0.09422470903548626	0.09422470903548626	0.09422470903548626	0.09422470903548626	0.09422470903548626	0.09422470903548626	0.09422470903548626	0.09422470903548626	0.09422470903548626	0.09422470903548626	0.09422470903548626	0.09422470903548626	0.09422470903548626	0.09422470903548626	0.09422470903548626	0.09422470903548626	0.09422470903548626	0.09422470903548626
0.06902534429793969	0.08340341756090981	0.056644461926544855	0.07225567215678672	0.09896706193668928	0.08429358981474243	0.07470425320827305	0.07512176529923725	0.08361084012962143	0.08010217783305425	0.07723844056381178	0.09101078458425041	0.08023435034109644	0.08084563620366277	0.08600941768636203	0.08718917688229554	0.06930049343019017	0.07210170597621163	0.06814727569809721	0.08358107935106929	0.07581155138716954	0.07446290062334972	0.07513722600525963	0.07513722600525963	0.07513722600525963	0.07513722600525963	0.07513722600525963	0.07513722600525963	0.07513722600525963	0.07513722600525963	0.07513722600525963	0.07513722600525963	0.07513722600525963	0.07513722600525963	0.07513722600525963	0.07513722600525963	0.07513722600525963	0.07513722600525963	0.07513722600525963	0.07513722600525963	0.07513722600525963	0.07513722600525963	0.07513722600525963	0.07513722600525963	0.07513722600525963	0.07513722600525963	0.07513722600525963	0.07513722600525963	0.07513722600525963	0.07513722600525963
0.05569951719957513	0.06414315629358498	0.08974132879721099	0.06949637696902361	0.0711290886147105	0.08306324782621743	0.0673845676826406	0.07011813424782921	0.08329473614413734	0.07839585322535474	0.0745792843931563	0.06791436361855765	0.07363011604104595	0.06708270083765652	0.05849685568681974	0.0911312779834422	0.07337798982354932	0.0564643405943824	0.07049403168631917	0.07422598961867807	0.06259002353276982	0.0774698572967536	0.0806245270289373	0.07695877722019186	0.08201633088153448	0.08754166491181851	0.07415180767044165	0.07652543352213433	0.09910936161782229	0.07097771409862534	0.13769677778191985	0.10433724594027259	0.10433724594027259	0.10433724594027259	0.10433724594027259	0.10433724594027259	0.10433724594027259	0.10433724594027259	0.10433724594027259	0.10433724594027259	0.10433724594027259	0.10433724594027259	0.10433724594027259	0.10433724594027259	0.10433724594027259	0.10433724594027259	0.10433724594027259	0.10433724594027259	0.10433724594027259	0.10433724594027259
0.04212554948828665	0.049053931724462894	0.03730098365376434	0.05786287813930707	0.04775903132301738	0.05063115175591734	0.033449215684855954	0.05481279054536156	0.06759476798020556	0.058619882877976155	0.057390577640559576	0.05126608912108883	0.07576850706793214	0.05312862721897991	0.04856169245660273	0.051867485656191106	0.04160746073964943	0.07865034826152706	0.05714869920131614	0.06315737198590989	0.04826492247924574	0.05394716955480969	0.053153490684794226	0.07611735655201277	0.06288443835569726	0.05537447451148213	0.06080488377639996	0.08076696585992248	0.06053743817635495	0.05537612883567024	0.05367731723568787	0.05452672303567906	0.05452672303567906	0.05452672303567906	0.05452672303567906	0.05452672303567906	0.05452672303567906	0.05452672303567906	0.05452672303567906	0.05452672303567906	0.05452672303567906	0.05452672303567906	0.05452672303567906	0.05452672303567906	0.05452672303567906	0.05452672303567906	0.05452672303567906	0.05452672303567906	0.05452672303567906	0.05452672303567906
0.07812232303544474	0.0685379866408147	0.0833166136754364	0.08283821595719351	0.08902368326798316	0.08001412911020163	0.07652236116009302	0.09255843727209458	0.05994933085395202	0.08761005236143103	0.0682430508127854	0.08100943266092084	0.0772691287286311	0.07116350028096222	0.05442331126587231	0.0740541299753538	0.057444598843769054	0.08562949111821166	0.0800882541007184	0.08399725937971933	0.11831619602467132	0.10115672770219533	0.10115672770219533	0.10115672770219533	0.10115672770219533	0.10115672770219533	0.10115672770219533	0.10115672770219533	0.10115672770219533	0.10115672770219533	0.10115672770219533	0.10115672770219533	0.10115672770219533	0.10115672770219533	0.10115672770219533	0.10115672770219533	0.10115672770219533	0.10115672770219533	0.10115672770219533	0.10115672770219533	0.10115672770219533	0.10115672770219533	0.10115672770219533	0.10115672770219533	0.10115672770219533	0.10115672770219533	0.10115672770219533	0.10115672770219533	0.10115672770219533	0.10115672770219533
0.3031114564241307	0.31520347190148595	0.24840845819526128	0.416681730194488	0.3674410032221402	0.49784643472606227	0.33915280652085056	0.35607741732701054	0.24747076628698142	0.292855811259856	0.3961816242956567	0.17876060673564845	0.29612402295962004	0.29619808716400986	0.29924977660570484	0.3738670776725123	0.23586856711060084	0.3881121583156183	0.41402011185244414	0.3325152695836391	0.3071476919808766	0.3198314807822578	0.3198314807822578	0.3198314807822578	0.3198314807822578	0.3198314807822578	0.3198314807822578	0.3198314807822578	0.3198314807822578	0.3198314807822578	0.3198314807822578	0.3198314807822578	0.3198314807822578	0.3198314807822578	0.3198314807822578	0.3198314807822578	0.3198314807822578	0.3198314807822578	0.3198314807822578	0.3198314807822578	0.3198314807822578	0.3198314807822578	0.3198314807822578	0.3198314807822578	0.3198314807822578	0.3198314807822578	0.3198314807822578	0.3198314807822578	0.3198314807822578	0.3198314807822578
0.06349285933297072	0.10335614933996098	0.08414806002742002	0.09234980253777322	0.0777364470623345	0.09569999361201116	0.06916091944025222	0.08290617942870943	0.10011227774632542	0.10424379449663755	0.08056145286181332	0.07591708304358048	0.05357951412445713	0.08777275558338268	0.09279770985273408	0.07239759631647184	0.06262781083956662	0.10409146259690813	0.08550203017708788	0.07304242516568951	0.06395837316892924	0.0930075612454589	0.07913141138952394	0.09421538987433256	0.06956096339030236	0.07349071102519072	0.11053562521496954	0.0747886997417935	0.06439398360244879	0.06959134167212115	0.06959134167212115	0.06959134167212115	0.06959134167212115	0.06959134167212115	0.06959134167212115	0.06959134167212115	0.06959134167212115	0.06959134167212115	0.06959134167212115	0.06959134167212115	0.06959134167212115	0.06959134167212115	0.06959134167212115	0.06959134167212115	0.06959134167212115	0.06959134167212115	0.06959134167212115	0.06959134167212115	0.06959134167212115	0.06959134167212115
0.04894362750574508	0.06838863146770872	0.06045712601458829	0.060602903289752576	0.051800944096532624	0.07788337747354966	0.057884963452601926	0.07198745845612663	0.060403921879181637	0.06912087324682151	0.06285176443114376	0.052683824517679285	0.06004888551767518	0.08822682919427656	0.06630594462377237	0.06842142122240237	0.06884080286623895	0.05223839701078294	0.06235880121408425	0.07259226524055971	0.07415035702837791	0.06270324780509172	0.07290647781377858	0.07198555703777343	0.0630270893552996	0.06121674988340759	0.08004232216352503	0.07967114830607049	0.05956834212705138	0.0792153090774532	0.06760831476420405	0.054928284967890706	0.06521362721074958	0.06726694828139121	0.06322992092828132	0.06524843460483626	0.06524843460483626	0.06524843460483626	0.06524843460483626	0.06524843460483626	0.06524843460483626	0.06524843460483626	0.06524843460483626	0.06524843460483626	0.06524843460483626	0.06524843460483626	0.06524843460483626	0.06524843460483626	0.06524843460483626	0.06524843460483626
0.039430793433159556	0.04581677257654432	0.05289139749078841	0.05220140058432064	0.0453121403000198	0.06182422644004821	0.052566293215103296	0.05535793410317229	0.035336479839195904	0.05516738934193479	0.04556340957835929	0.04687721720368745	0.048377126442672315	0.054254391168928724	0.061894822749986374	0.053139554667496605	0.04359052682542845	0.05379538506950782	0.05389783753692883	0.05078345268649953	0.058633127790790406	0.05622115799920929	0.053201203121988026	0.05420069708622747	0.04954334493024243	0.05296466037345859	0.03999774925643991	0.04667750062808107	0.048351077079980626	0.041129027150167786	0.048566305643446675	0.05717952283694096	0.060166115134291244	0.045891241954451184	0.05846733803656962	0.04806593490988427	0.054798346314978985	0.05049882030200325	0.04586746990247581	0.04325343386892981	0.04456045188570282	0.04456045188570282	0.04456045188570282	0.04456045188570282	0.04456045188570282	0.04456045188570282	0.04456045188570282	0.04456045188570282	0.04456045188570282	0.04456045188570282
0.07310458898575398	0.07050470173464975	0.07853563510299616	0.10653009045477284	0.04855611633023413	0.07040138041636744	0.07012201539609171	0.06606287779691183	0.07484106224831094	0.07130010147295968	0.06598577201404526	0.0771115336598236	0.05230906452130556	0.07349959890696345	0.07817490486795296	0.06951306048944993	0.061503452107189764	0.07854185678631607	0.07765252879919206	0.07806814819757647	0.06428925372307505	0.06911544544352426	0.0940700801626677	0.07243659564333395	0.08328458936008912	0.07786059250171153	0.07786059250171153	0.07786059250171153	0.07786059250171153	0.07786059250171153	0.07786059250171153	0.07786059250171153	0.07786059250171153	0.07786059250171153	0.07786059250171153	0.07786059250171153	0.07786059250171153	0.07786059250171153	0.07786059250171153	0.07786059250171153	0.07786059250171153	0.07786059250171153	0.07786059250171153	0.07786059250171153	0.07786059250171153	0.07786059250171153	0.07786059250171153	0.07786059250171153	0.07786059250171153	0.07786059250171153
0.05095519413331665	0.05020008648216277	0.06965587484852338	0.08174614991053568	0.07726202011063049	0.05977835633250475	0.06698231179148988	0.06803073155502688	0.05280004852445347	0.06336077963395599	0.05995584067882211	0.05870392842923862	0.06930795752930738	0.05269052844587416	0.07554420697204803	0.05483052780755547	0.07615804950804861	0.07273192697274272	0.07621377112595207	0.07455124894862673	0.062434685105737624	0.07864622237330192	0.04045501234844604	0.06545609772356034	0.0687583585788603	0.052894028883254736	0.05952192649666781	0.057650953791058404	0.06677566486022109	0.05944671334665243	0.062265207037664576	0.060855960192158505	0.060855960192158505	0.060855960192158505	0.060855960192158505	0.060855960192158505	0.060855960192158505	0.060855960192158505	0.060855960192158505	0.060855960192158505	0.060855960192158505	0.060855960192158505	0.060855960192158505	0.060855960192158505	0.060855960192158505	0.060855960192158505	0.060855960192158505	0.060855960192158505	0.060855960192158505	0.060855960192158505
0.2937107110070039	0.3317032091134514	0.16631254127734807	0.215135599515099	0.1376917689014707	0.32144465561514957	0.24737581669514422	0.295984069969315	0.30013937448426553	0.22634651275859657	0.24757084966897167	0.21553651415833863	0.3501976721366493	0.25836305962319916	0.26411825319505716	0.23165715137667647	0.22652049552066314	0.17079599308819893	0.2789376951454624	0.24761099492862487	0.2951352706736498	0.2740084487216982	0.24862853400006502	0.19526432770570776	0.22116153210562078	0.1746565903694472	0.19790906123753402	0.19790906123753402	0.19790906123753402	0.19790906123753402	0.19790906123753402	0.19790906123753402	0.19790906123753402	0.19790906123753402	0.19790906123753402	0.19790906123753402	0.19790906123753402	0.19790906123753402	0.19790906123753402	0.19790906123753402	0.19790906123753402	0.19790906123753402	0.19790906123753402	0.19790906123753402	0.19790906123753402	0.19790906123753402	0.19790906123753402	0.19790906123753402	0.19790906123753402	0.19790906123753402
0.06660899140605132	0.07927633076084273	0.08674887122599863	0.08293448589244425	0.045712887476979984	0.06801287590451714	0.06389957702402069	0.05689166399151531	0.05466956931696729	0.06008955403457587	0.05445666640394303	0.0551465323623096	0.05863619789200749	0.059183180486405286	0.05832189586234214	0.04863830442089717	0.035914793770129606	0.051426457187223856	0.03900732309133477	0.05587469063618887	0.04633688226249232	0.05021762934871759	0.060970643006908916	0.05559413617781325	0.05559413617781325	0.05559413617781325	0.05559413617781325	0.05559413617781325	0.05559413617781325	0.05559413617781325	0.05559413617781325	0.05559413617781325	0.05559413617781325	0.05559413617781325	0.05559413617781325	0.05559413617781325	0.05559413617781325	0.05559413617781325	0.05559413617781325	0.05559413617781325	0.05559413617781325	0.05559413617781325	0.05559413617781325	0.05559413617781325	0.05559413617781325	0.05559413617781325	0.05559413617781325	0.05559413617781325	0.05559413617781325	0.05559413617781325
0.060963840082776145	0.07423842505890306	0.09166320719783405	0.05969952012139307	0.08315814736180407	0.07474051689844688	0.07558111558399186	0.06723094963188068	0.056929672853621514	0.0878664675264927	0.06706384967247629	0.05982411017118586	0.06212597771201112	0.07109337688729868	0.05996734519193944	0.0694548437493087	0.07291469827077683	0.051363517317194164	0.06652479730941743	0.0579384032676068	0.07981039717872403	0.08030897259389433	0.0706628085641907	0.07120189164743945	0.06332063073107082	0.07069285275091217	0.059434673720675214	0.07219096396513262	0.05572562297957441	0.06535367169054443	0.09312327833536131	0.07923847501295288	0.07923847501295288	0.07923847501295288	0.07923847501295288	0.07923847501295288	0.07923847501295288	0.07923847501295288	0.07923847501295288	0.07923847501295288	0.07923847501295288	0.07923847501295288	0.07923847501295288	0.07923847501295288	0.07923847501295288	0.07923847501295288	0.07923847501295288	0.07923847501295288	0.07923847501295288	0.07923847501295288
0.1265221189094022	0.17114813204581697	0.17351677328613024	0.14688668353131393	0.13589079420607303	0.1370901116836777	0.1322126802284011	0.14019292546356196	0.16115631669268463	0.14288732495020406	0.11962117149220947	0.12603296504960157	0.1445837956911435	0.1428373597432183	0.14825148079975567	0.14537478985456317	0.17495751993886224	0.14573833624736168	0.1328869996553398	0.16469019486227632	0.09989286632438588	0.11486772484116768	0.09960569030022914	0.14083646247918816	0.1596706586738571	0.0850913617462292	0.1118376167975135	0.14603259358167955	0.11115162899229403	0.12017755304369465	0.1571984167581199	0.12146030684196508	0.19043078438960087	0.17877231950459666	0.14572805531601493	0.17369153458038358	0.13418220728594604	0.16513896953643345	0.14966058841118976	0.14966058841118976	0.14966058841118976	0.14966058841118976	0.14966058841118976	0.14966058841118976	0.14966058841118976	0.14966058841118976	0.14966058841118976	0.14966058841118976	0.14966058841118976	0.14966058841118976
0.08843119770298213	0.07353669555491989	0.0972392623309359	0.09301989471436099	0.092304801383477	0.08124450587464978	0.09884466218031478	0.08078240089279874	0.10869097348862956	0.12392666761766091	0.10680661805582736	0.1561589453232696	0.17211677276463852	0.11815646953402155	0.17803048078529315	0.19373165867699382	0.22004733574641155	0.15166091031886106	0.209297543790879	0.18807424683324606	0.24255156812109474	0.2312171059345469	0.2081349671656384	0.22454752263462033	0.15475872881664132	0.15170845867247468	0.2185237284934365	0.16609607836192353	0.21850974582012325	0.21363621312632128	0.1565501466226973	0.20938875581951033	0.232836515578821	0.22100826913820548	0.1344592261563048	0.23719829088678177	0.11185402550659082	0.28682410798600627	0.2563572581059025	0.12255204825647632	0.2379693629455641	0.1484052472261027	0.16906716767219637	0.18179787693454438	0.17543252230337036	0.17543252230337036	0.17543252230337036	0.17543252230337036	0.17543252230337036	0.17543252230337036
0.06668257434465573	0.058365608340396814	0.051393556215194515	0.05343488383127855	0.060137115658839	0.046415871709877536	0.0679122287179012	0.07163913860670672	0.04729192056268969	0.053557133222720994	0.05407596041636676	0.05597193997196787	0.059817814003610636	0.04425589900556078	0.05949746918526506	0.05490326649974121	0.04776203602989858	0.05651440769528461	0.04377794979271357	0.04685062940600352	0.050024613421818964	0.04139524180086784	0.06346846271885577	0.04417249668464934	0.05096314244470003	0.047053846053322926	0.049910086960045806	0.058014080510862834	0.07009937751483951	0.055370353197333216	0.0599309244395387	0.05921239983446312	0.05176080458769054	0.0488448122643326	0.07154993638319675	0.07800815978307714	0.0696831359304963	0.06422475974675772	0.07484832174248426	0.07103102786888893	0.09609961486338191	0.1068687827551692	0.09936493619248261	0.08478724622128067	0.10474037496842016	0.09476381059485042	0.09476381059485042	0.09476381059485042	0.09476381059485042	0.09476381059485042
0.07948057566801534	0.1117391030569957	0.10435289052035839	0.09234707664526055	0.10812068386563327	0.0933652761869075	0.10158276987910181	0.08056218425105809	0.10531108758448805	0.10321483115633533	0.11336985679809629	0.10045860760811136	0.10591651544469635	0.09345852763849957	0.10279427190396548	0.09655925420923989	0.09592627944010093	0.07920913581009141	0.0826770320899064	0.07754374944430865	0.08375062992653236	0.08928723423113284	0.09322703010140031	0.08192864952646134	0.07344026606597912	0.1062013451103852	0.09124498446352543	0.10579488027144025	0.1014360957108566	0.07207644319548702	0.10449541943960333	0.10051259786466539	0.09983006752106585	0.0919330079844364	0.09565222444772666	0.0644767652643059	0.07908988611852506	0.07838579053993569	0.10257649814868812	0.0904811443443119	0.0904811443443119	0.0904811443443119	0.0904811443443119	0.0904811443443119	0.0904811443443119	0.0904811443443119	0.0904811443443119	0.0904811443443119	0.0904811443443119	0.0904811443443119
0.19105292214903435	0.1907266935098902	0.17189475197828358	0.16859540688428998	0.17352922121304723	0.1941108866917561	0.2111828548497992	0.19741141317033262	0.09399317578183033	0.14570229447608146	0.14570229447608146	0.14570229447608146	0.14570229447608146	0.14570229447608146	0.14570229447608146	0.14570229447608146	0.14570229447608146	0.14570229447608146	0.14570229447608146	0.14570229447608146	0.14570229447608146	0.14570229447608146	0.14570229447608146	0.14570229447608146	0.14570229447608146	0.14570229447608146	0.14570229447608146	0.14570229447608146	0.14570229447608146	0.14570229447608146	0.14570229447608146	0.14570229447608146	0.14570229447608146	0.14570229447608146	0.14570229447608146	0.14570229447608146	0.14570229447608146	0.14570229447608146	0.14570229447608146	0.14570229447608146	0.14570229447608146	0.14570229447608146	0.14570229447608146	0.14570229447608146	0.14570229447608146	0.14570229447608146	0.14570229447608146	0.14570229447608146	0.14570229447608146	0.14570229447608146
0.026901642510756357	0.04057275022975054	0.044149744658734946	0.05443588792533107	0.0772366687502971	0.047651896294593196	0.04534588916903334	0.0374314685746975	0.03270789959875836	0.03266386096532818	0.05437752548950437	0.06535038163758666	0.04881236784732609	0.03747508182213205	0.04534588916903334	0.054413121276640365	0.019599815082259844	0.054458651364655546	0.11110640000189648	0.0920244359509995	0.10156541797644798	0.10156541797644798	0.10156541797644798	0.10156541797644798	0.10156541797644798	0.10156541797644798	0.10156541797644798	0.10156541797644798	0.10156541797644798	0.10156541797644798	0.10156541797644798	0.10156541797644798	0.10156541797644798	0.10156541797644798	0.10156541797644798	0.10156541797644798	0.10156541797644798	0.10156541797644798	0.10156541797644798	0.10156541797644798	0.10156541797644798	0.10156541797644798	0.10156541797644798	0.10156541797644798	0.10156541797644798	0.10156541797644798	0.10156541797644798	0.10156541797644798	0.10156541797644798	0.10156541797644798
0.13997120007423683	0.19132552902953612	0.13556464773148866	0.17535557332750526	0.17508174747560176	0.225718267322262	0.12519406826304208	0.1086170462919418	0.13133227601877867	0.1548385610379477	0.12638976887155237	0.11464355118996397	0.1710911782258269	0.19606993740655101	0.1772563587173262	0.12488762604085316	0.20623628717273618	0.12430136964529186	0.1130749393679433	0.16722105991208266	0.15729034093424712	0.16734017474954424	0.1698385431102449	0.2019174258416302	0.15883306106729764	0.1997215089580688	0.17024869806546394	0.20570567209345583	0.16834543925742962	0.14389326014302997	0.24794448953042894	0.15532982390972766	0.20163715672007831	0.20163715672007831	0.20163715672007831	0.20163715672007831	0.20163715672007831	0.20163715672007831	0.20163715672007831	0.20163715672007831	0.20163715672007831	0.20163715672007831	0.20163715672007831	0.20163715672007831	0.20163715672007831	0.20163715672007831	0.20163715672007831	0.20163715672007831	0.20163715672007831	0.20163715672007831
0.07618236754386504	0.10769179728047291	0.07867646573272832	0.07859858011797384	0.0874443243541499	0.10266744599137359	0.05857523041600017	0.09263281384057885	0.07474386934458443	0.07487383972005075	0.07146525337696337	0.11949999985389573	0.07308968310792321	0.08282249086238003	0.099498187657222	0.09552968071957796	0.06570886050253828	0.08848396300486444	0.08271004905969638	0.08045461350442529	0.09636182884146363	0.08202839872961426	0.07037243927461671	0.0762004190021155	0.0762004190021155	0.0762004190021155	0.0762004190021155	0.0762004190021155	0.0762004190021155	0.0762004190021155	0.0762004190021155	0.0762004190021155	0.0762004190021155	0.0762004190021155	0.0762004190021155	0.0762004190021155	0.0762004190021155	0.0762004190021155	0.0762004190021155	0.0762004190021155	0.0762004190021155	0.0762004190021155	0.0762004190021155	0.0762004190021155	0.0762004190021155	0.0762004190021155	0.0762004190021155	0.0762004190021155	0.0762004190021155	0.0762004190021155
0.0931375628347943	0.1273887900680879	0.1353016737992009	0.11182629931556974	0.095204823305896	0.11567927281659857	0.14059843457033067	0.14409228165374216	0.07325041036197176	0.141633687512349	0.1254988803682655	0.13356628394030726	0.13356628394030726	0.13356628394030726	0.13356628394030726	0.13356628394030726	0.13356628394030726	0.13356628394030726	0.13356628394030726	0.13356628394030726	0.13356628394030726	0.13356628394030726	0.13356628394030726	0.13356628394030726	0.13356628394030726	0.13356628394030726	0.13356628394030726	0.13356628394030726	0.13356628394030726	0.13356628394030726	0.13356628394030726	0.13356628394030726	0.13356628394030726	0.13356628394030726	0.13356628394030726	0.13356628394030726	0.13356628394030726	0.13356628394030726	0.13356628394030726	0.13356628394030726	0.13356628394030726	0.13356628394030726	0.13356628394030726	0.13356628394030726	0.13356628394030726	0.13356628394030726	0.13356628394030726	0.13356628394030726	0.13356628394030726	0.13356628394030726
0.07462985522652538	0.0742697816556447	0.0670871560428858	0.08471900793189886	0.06949733593652892	0.09523219224082045	0.06148601112716197	0.06528222695792602	0.07275085906065581	0.07914756714752906	0.08005307752732123	0.06787870496879597	0.05667922141118087	0.07847718962684175	0.07103024940454476	0.06840762768959856	0.06367528396968343	0.05495327947320011	0.07533698903840091	0.0630701331395765	0.05492492272400166	0.06081691232973612	0.06330669529097137	0.07087451616107539	0.07847352664463446	0.08247992238797079	0.0743825320719335	0.07463611019391374	0.07450932113292362	0.07450932113292362	0.07450932113292362	0.07450932113292362	0.07450932113292362	0.07450932113292362	0.07450932113292362	0.07450932113292362	0.07450932113292362	0.07450932113292362	0.07450932113292362	0.07450932113292362	0.07450932113292362	0.07450932113292362	0.07450932113292362	0.07450932113292362	0.07450932113292362	0.07450932113292362	0.07450932113292362	0.07450932113292362	0.07450932113292362	0.07450932113292362
0.05360858376019292	0.05390796629277477	0.026838322976779894	0.0808482082633157	0.04802316602294454	0.04277703944780789	0.04180534153972405	0.032255580187646744	0.057713324177256	0.07228582337952559	0.06703167363522139	0.07938672548354886	0.06558298309850477	0.09337272774209109	0.0902049034820417	0.08515751885838561	0.06442110845604324	0.08124328899179599	0.06923664559903311	0.11198364412250804	0.07137278351295354	0.057142315476152374	0.09615053320217218	0.058709132464145906	0.07788176297737759	0.041381687446591084	0.0874376424001073	0.06935677009936889	0.07786956447769676	0.07329569244008471	0.07795216160313365	0.08449307069386947	0.08122261614850156	0.08122261614850156	0.08122261614850156	0.08122261614850156	0.08122261614850156	0.08122261614850156	0.08122261614850156	0.08122261614850156	0.08122261614850156	0.08122261614850156	0.08122261614850156	0.08122261614850156	0.08122261614850156	0.08122261614850156	0.08122261614850156	0.08122261614850156	0.08122261614850156	0.08122261614850156
0.077186648795037	0.110917296356922	0.07312575479703688	0.12137201361983278	0.07870337053408277	0.10270285934558122	0.14995449665335922	0.10724095081031032	0.09585574719035175	0.11653544571533768	0.11237824800260668	0.11414480355937211	0.1051304474521833	0.13948283230343134	0.11566466824953418	0.1473684703832748	0.09261756250786377	0.10856472412631013	0.11207662064354322	0.11734063943064335	0.09344318137512427	0.11436616883060208	0.11435516770994027	0.140590946573326	0.10083163675331265	0.14110724260184337	0.14829545227563576	0.12341025414738041	0.11821027419876085	0.1284906125318435	0.13950910625873142	0.14243028447546782	0.16133032472363903	0.12254829152354309	0.12321659836570836	0.15860653334848415	0.14091156585709627	0.14091156585709627	0.14091156585709627	0.14091156585709627	0.14091156585709627	0.14091156585709627	0.14091156585709627	0.14091156585709627	0.14091156585709627	0.14091156585709627	0.14091156585709627	0.14091156585709627	0.14091156585709627	0.14091156585709627
0.0691659437067502	0.09697413798338025	0.052670722960698454	0.08671104415256338	0.06289449346533116	0.06233442752547828	0.06095378699943742	0.06973938110828291	0.07849716080921604	0.05086943164905418	0.05293501068227093	0.05450056360372803	0.04710860030392003	0.05206798040529964	0.05225448171936423	0.07921784658163568	0.057538323969119266	0.06186368480900139	0.07667990216971061	0.06916322021979655	0.06436525391620912	0.07985659125963468	0.06966743483732368	0.07094037604761375	0.05936447365343192	0.06221165031799495	0.06891540814914741	0.06345248908857462	0.0783772042358647	0.06524681043151662	0.07283387960306922	0.06904034501729292	0.06904034501729292	0.06904034501729292	0.06904034501729292	0.06904034501729292	0.06904034501729292	0.06904034501729292	0.06904034501729292	0.06904034501729292	0.06904034501729292	0.06904034501729292	0.06904034501729292	0.06904034501729292	0.06904034501729292	0.06904034501729292	0.06904034501729292	0.06904034501729292	0.06904034501729292	0.06904034501729292
0.10556306592860563	0.08897744772889908	0.09827060505302454	0.09956604391059863	0.0884735169533899	0.07934010583420961	0.11033895781946448	0.09116126469999716	0.07176606964128297	0.0824410053025709	0.09913536388298785	0.09933080401717731	0.0965992389005998	0.11595412058394264	0.11259077647266526	0.121701278768551	0.08580884059000339	0.10816046963699273	0.11534973423356784	0.09498610553446593	0.10557474156512398	0.11196762018893601	0.12893607450532005	0.09313512251884408	0.1235190817487703	0.09195014835913128	0.09311688560914763	0.10181368149645542	0.10927111341690653	0.11409984786887255	0.10177736223532219	0.10258362648223032	0.14747277491684968	0.08624842725332439	0.11604068062106263	0.09405910177703983	0.12521563574940894	0.10963736876322439	0.10963736876322439	0.10963736876322439	0.10963736876322439	0.10963736876322439	0.10963736876322439	0.10963736876322439	0.10963736876322439	0.10963736876322439	0.10963736876322439	0.10963736876322439	0.10963736876322439	0.10963736876322439
0.01900318245927599	0.0	0.012182770167053422	0.016814333698433794	0.02111624441517324	0.012182770167053422	0.0	0.0	0.12456834665713735	0.1425956504889349	0.028762126335764245	0.034929849939546814	0.035421093348955025	0.04614781998877858	0.056171695314218666	0.04251174496051255	0.04393063598917452	0.037342858138477215	0.038179077885123806	0.03914007445615111	0.04476293302648043	0.04762134307507747	0.05695362451572189	0.061230529678779774	0.05836187175946809	0.04831073623081678	0.06617610979115451	0.0557935071106495	0.06122226132363335	0.04903371756656747	0.08141800796325939	0.1361173923607804	0.10876770016201989	0.10876770016201989	0.10876770016201989	0.10876770016201989	0.10876770016201989	0.10876770016201989	0.10876770016201989	0.10876770016201989	0.10876770016201989	0.10876770016201989	0.10876770016201989	0.10876770016201989	0.10876770016201989	0.10876770016201989	0.10876770016201989	0.10876770016201989	0.10876770016201989	0.10876770016201989
0.06011849134353314	0.13428929050539265	0.11131459446963905	0.11728426928120596	0.15390556681784345	0.16243905545489792	0.1689185971441308	0.11413925450787359	0.12427169587619578	0.1376796217729688	0.12797014744248156	0.1403683520386969	0.14616574339320929	0.12618415476553585	0.11886389513151005	0.1383967225870843	0.1430502759475399	0.17450960504320154	0.13879230694658937	0.1238710185125438	0.11933755110079312	0.1624747108313152	0.1530807822719656	0.12168534901993207	0.13842314201529446	0.1494518924405769	0.15153900497598513	0.14420796718825651	0.1284040529813714	0.15648374384456332	0.15546246145350992	0.1559731026490366	0.1559731026490366	0.1559731026490366	0.1559731026490366	0.1559731026490366	0.1559731026490366	0.1559731026490366	0.1559731026490366	0.1559731026490366	0.1559731026490366	0.1559731026490366	0.1559731026490366	0.1559731026490366	0.1559731026490366	0.1559731026490366	0.1559731026490366	0.1559731026490366	0.1559731026490366	0.1559731026490366
0.0564211708037301	0.046208945245588585	0.08201127934626189	0.06446547071850323	0.07428947268397289	0.08936216319722633	0.07879676400461051	0.06422878506631056	0.0805381016539002	0.06907156124564434	0.10434373700787054	0.08866138716550365	0.1054195665714627	0.11649815516111885	0.10262339043505643	0.09587245340730204	0.09453582846948097	0.09092683641547684	0.08525071404275242	0.09952725156762555	0.06201248148544667	0.09620192513532952	0.08299358615012188	0.06965162801485268	0.07788864615693927	0.07874716911584381	0.0763565892758273	0.0755965164412753	0.07617751658194005	0.0722086589342053	0.09446181036170993	0.08104899750380522	0.07300279364756941	0.07073750065089017	0.08480182050327066	0.0862805808223346	0.09320076511093665	0.08005751641906737	0.08719332399492616	0.08275855783387001	0.08497594091439807	0.08497594091439807	0.08497594091439807	0.08497594091439807	0.08497594091439807	0.08497594091439807	0.08497594091439807	0.08497594091439807	0.08497594091439807	0.08497594091439807
0.06933328197342752	0.05074568917630865	0.08074983309696843	0.04879331263907378	0.06448848470722911	0.048000442057497414	0.0746180571514125	0.07068210225471937	0.0671080944089899	0.06596140645981519	0.062336087798023916	0.053601626939262285	0.060476836357876464	0.07931427028341127	0.05993583421541363	0.057255428960375256	0.07920828953569387	0.07009747302705938	0.04925678355764981	0.06934876917108052	0.07565373233947452	0.05537392791247679	0.0776373163917837	0.05586960451333929	0.05961073058124607	0.0896051817312194	0.07577559315184995	0.0616283950944128	0.06751839959604913	0.05480823788860076	0.059855153345397	0.06248854798112401	0.07407451334346876	0.06097457945232075	0.07054736792381497	0.06576097368806785	0.06576097368806785	0.06576097368806785	0.06576097368806785	0.06576097368806785	0.06576097368806785	0.06576097368806785	0.06576097368806785	0.06576097368806785	0.06576097368806785	0.06576097368806785	0.06576097368806785	0.06576097368806785	0.06576097368806785	0.06576097368806785
0.11991087945902848	0.11638351156971709	0.12544549869279825	0.13301559116738332	0.09692312543968876	0.16057170502103646	0.13134386145020588	0.14790001582457082	0.1461086677849184	0.14490873705533838	0.12761058142692913	0.12688008910280552	0.09211773511480181	0.12277803401243761	0.12832833379886338	0.1037981010055763	0.10839281341362154	0.10951577562783761	0.12739098397103482	0.1235322183499945	0.11246769750348762	0.1077308664377167	0.10735480262527611	0.12943289455896387	0.10518580170399017	0.13702202565687369	0.12535999866529093	0.101692590424555	0.15399663685932433	0.11658143080692653	0.13528903383312543	0.13528903383312543	0.13528903383312543	0.13528903383312543	0.13528903383312543	0.13528903383312543	0.13528903383312543	0.13528903383312543	0.13528903383312543	0.13528903383312543	0.13528903383312543	0.13528903383312543	0.13528903383312543	0.13528903383312543	0.13528903383312543	0.13528903383312543	0.13528903383312543	0.13528903383312543	0.13528903383312543	0.13528903383312543
0.22120467730278806	0.27571551636233566	0.1692739103710968	0.2121696896750671	0.2525207578636077	0.15989545513301437	0.17425840966744702	0.22275911488544667	0.14273594207647747	0.283426942505444	0.21855222451926792	0.23382804929239828	0.24009061363106007	0.29318178900349356	0.19904152139026637	0.2646646255469913	0.2749613440173737	0.1561051294299816	0.16433743445197857	0.18770187117296866	0.30958439475394345	0.18587848277618557	0.22752415875706422	0.24539137875422085	0.2574919758928572	0.2096580911761819	0.23465699159145892	0.23563700441951213	0.2746464601666161	0.21336907491998935	0.20099322581122364	0.22663601220343602	0.19566659290096342	0.16389863120406978	0.2654545826962358	0.21467660695015275	0.21467660695015275	0.21467660695015275	0.21467660695015275	0.21467660695015275	0.21467660695015275	0.21467660695015275	0.21467660695015275	0.21467660695015275	0.21467660695015275	0.21467660695015275	0.21467660695015275	0.21467660695015275	0.21467660695015275	0.21467660695015275
0.054266969249910604	0.06064970995139382	0.06753894159900496	0.051303537355630084	0.06701214103120406	0.09152436283723374	0.07391099275164995	0.0607215307022358	0.06737408213524508	0.046115299495119166	0.07219168395060836	0.07811088334943693	0.07646825758744968	0.0896126805775138	0.07492344611770332	0.1014222386837729	0.07963922633164866	0.05613287239890354	0.07491789155463717	0.0654941609135079	0.07541831918476635	0.07220074723309765	0.09160184835147331	0.06280060585987214	0.10726425043894658	0.07501452450823827	0.09197312586135449	0.06780108677976077	0.06964537649340907	0.07195501595424247	0.0706800918688096	0.08552032000663558	0.066720531262039	0.07175563107239083	0.0667475886071568	0.06925160983977381	0.06925160983977381	0.06925160983977381	0.06925160983977381	0.06925160983977381	0.06925160983977381	0.06925160983977381	0.06925160983977381	0.06925160983977381	0.06925160983977381	0.06925160983977381	0.06925160983977381	0.06925160983977381	0.06925160983977381	0.06925160983977381
0.05912104937725639	0.07103375004392597	0.056302321612077946	0.06484393514057454	0.05512552774529422	0.057836933526332034	0.052606598202908784	0.06231065818238752	0.07191608529586499	0.06155806055310601	0.08030133719476507	0.055490505370013196	0.08433107455140332	0.0674873846597145	0.06751283936291051	0.06538027500544977	0.07002492736788579	0.06429235516506411	0.06311626572061126	0.05456862479803315	0.04667922463150942	0.05718682391899228	0.04636506846399236	0.07643054911367167	0.07733313788182569	0.04654360612828261	0.05330590472787314	0.0644213379579402	0.07310083250510128	0.04389309195150355	0.0694528666545	0.056672979303001775	0.056672979303001775	0.056672979303001775	0.056672979303001775	0.056672979303001775	0.056672979303001775	0.056672979303001775	0.056672979303001775	0.056672979303001775	0.056672979303001775	0.056672979303001775	0.056672979303001775	0.056672979303001775	0.056672979303001775	0.056672979303001775	0.056672979303001775	0.056672979303001775	0.056672979303001775	0.056672979303001775
0.05480560007896313	0.07810803200533624	0.06274645391876124	0.06856992876561481	0.06136179329693315	0.05646079315393071	0.06366475621636951	0.0729457466971177	0.0688281543018034	0.05784178444867254	0.05915967818067185	0.08682601896258431	0.07038459572452027	0.05923732117624514	0.0648466092246529	0.06746569979325945	0.05894813632975585	0.06998706655900885	0.05524055801059462	0.06370346734321908	0.06109402976842212	0.05495673507563386	0.07292648418054866	0.07347773310984573	0.05255820910129831	0.06308306005717267	0.05646701382532128	0.04733478287748108	0.058946755031903615	0.04764031541433991	0.06990665508967994	0.06061195040260437	0.06525930274614217	0.06525930274614217	0.06525930274614217	0.06525930274614217	0.06525930274614217	0.06525930274614217	0.06525930274614217	0.06525930274614217	0.06525930274614217	0.06525930274614217	0.06525930274614217	0.06525930274614217	0.06525930274614217	0.06525930274614217	0.06525930274614217	0.06525930274614217	0.06525930274614217	0.06525930274614217
0.04738351026320526	0.06382608851722353	0.05811590211699033	0.06385238698586822	0.05198721144900669	0.03870267747314626	0.06921672583068579	0.06528944719208549	0.07774929562695088	0.07669516669396285	0.0694376689528006	0.05209471403436833	0.07043368181202624	0.05576420028813414	0.05692869595982174	0.05303949780111989	0.06950081167088304	0.05430294250854164	0.051558270910689305	0.052553492635965454	0.05008866686152209	0.07890970688767353	0.04511235565565336	0.055270913844267	0.06923758804511328	0.05448345748914482	0.04983699047317295	0.05216022398115889	0.05216022398115889	0.05216022398115889	0.05216022398115889	0.05216022398115889	0.05216022398115889	0.05216022398115889	0.05216022398115889	0.05216022398115889	0.05216022398115889	0.05216022398115889	0.05216022398115889	0.05216022398115889	0.05216022398115889	0.05216022398115889	0.05216022398115889	0.05216022398115889	0.05216022398115889	0.05216022398115889	0.05216022398115889	0.05216022398115889	0.05216022398115889	0.05216022398115889
0.057796477834987155	0.04970835213831502	0.0708983936522614	0.07099033052392605	0.04158978433805527	0.06026872115218043	0.03621663602849337	0.046074283976732695	0.055225577762012826	0.05460926789943961	0.05037601755438734	0.056209790399980517	0.05341932836009627	0.05122573396381567	0.04175328292509991	0.05857427449433395	0.043941558577752185	0.047672838847191035	0.060120102278712124	0.04430819561112525	0.04365093831987284	0.06059990921855032	0.04037852262441476	0.05348930713663296	0.056752296340470014	0.048916563355520144	0.0722896976259609	0.058955073536515155	0.055424475496877366	0.0436079889079522	0.04510678189278258	0.054101172782458976	0.03691554139945648	0.05008910315889497	0.03715067622951345	0.048611767178316806	0.04804114278973551	0.052147594865147674	0.07720253041244601	0.05304675517263912	0.049318512721884845	0.05319909956037163	0.06465948126062443	0.04443120544120393	0.04407906524231993	0.039507313946650593	0.05589227946531094	0.04769979670598077	0.04769979670598077	0.04769979670598077
0.01702968313172663	0.20185751858373313	0.09125119779116252	0.09125119779116252	0.0	0.1460514179784409	0.0	0.13467307380498764	0.09125119779116252	0.09125119779116252	0.1264153539096298	0.12002683536596624	0.09125119779116252	0.18584329516785192	0.14116509765849283	0.1494334661387883	0.22647362632302528	0.1261702834542258	0.1261915333222692	0.19044397425583215	0.09125119779116252	0.1862657275051096	0.16685510192890102	0.09266690250711075	0.1494334661387883	0.12627515983103466	0.19668701320501056	0.17457046894440417	0.21192533809743447	0.2385934936570946	0.19655070381490453	0.3628447342810849	0.2475919151795776	0.3052183247303312	0.3052183247303312	0.3052183247303312	0.3052183247303312	0.3052183247303312	0.3052183247303312	0.3052183247303312	0.3052183247303312	0.3052183247303312	0.3052183247303312	0.3052183247303312	0.3052183247303312	0.3052183247303312	0.3052183247303312	0.3052183247303312	0.3052183247303312	0.3052183247303312
0.23345296308569513	0.0	0.1676092765152964	0.0	0.22048391301019654	0.2885772315260825	0.31164585116735977	0.3421617868603959	0.23206541461029803	0.3835881550675309	0.2776250437053222	0.237654616086719	0.16762435745738077	0.0	0.27797354970527205	0.37878344586281254	0.39197975267391244	0.2684243247921808	0.24613412998470732	0.3103597361044418	0.3614480750797165	0.36466361585383894	0.45254800336552387	0.28822955913987636	0.037539316897842616	0.2769593722961703	0.3532510084219514	0.424421847103667	0.23176915159658817	0.32680857716986167	0.33316220144505426	0.2767834345076574	0.30497281797635584	0.30497281797635584	0.30497281797635584	0.30497281797635584	0.30497281797635584	0.30497281797635584	0.30497281797635584	0.30497281797635584	0.30497281797635584	0.30497281797635584	0.30497281797635584	0.30497281797635584	0.30497281797635584	0.30497281797635584	0.30497281797635584	0.30497281797635584	0.30497281797635584	0.30497281797635584
0.04961035812047926	0.05460881130520685	0.055392293853950995	0.05161966380252011	0.05517032623461402	0.04883242715766882	0.053103992396847655	0.03908878291872227	0.0424910801925436	0.05173200521935768	0.05646814170493016	0.04126959642686536	0.049914204990833023	0.06273798111626057	0.049701515957585665	0.043376472211344635	0.034688182203936664	0.05018832716305288	0.040704493909097944	0.03487313879053522	0.05410759941498229	0.044490369102758755	0.044490369102758755	0.044490369102758755	0.044490369102758755	0.044490369102758755	0.044490369102758755	0.044490369102758755	0.044490369102758755	0.044490369102758755	0.044490369102758755	0.044490369102758755	0.044490369102758755	0.044490369102758755	0.044490369102758755	0.044490369102758755	0.044490369102758755	0.044490369102758755	0.044490369102758755	0.044490369102758755	0.044490369102758755	0.044490369102758755	0.044490369102758755	0.044490369102758755	0.044490369102758755	0.044490369102758755	0.044490369102758755	0.044490369102758755	0.044490369102758755	0.044490369102758755
0.05198947328833875	0.04355299812144563	0.05357940572825913	0.04445749961127424	0.05049636779550154	0.05057973586890964	0.043489703578702535	0.04200351671477477	0.0597496704014274	0.04879565246534571	0.05084927654831682	0.054214151005092526	0.05083392216554296	0.05475320743777852	0.05092780575177899	0.045267877587492254	0.047324589501125516	0.05619940031305541	0.05057042421380155	0.04865494682583712	0.04194329234088182	0.04016656774572546	0.04105493004330364	0.04105493004330364	0.04105493004330364	0.04105493004330364	0.04105493004330364	0.04105493004330364	0.04105493004330364	0.04105493004330364	0.04105493004330364	0.04105493004330364	0.04105493004330364	0.04105493004330364	0.04105493004330364	0.04105493004330364	0.04105493004330364	0.04105493004330364	0.04105493004330364	0.04105493004330364	0.04105493004330364	0.04105493004330364	0.04105493004330364	0.04105493004330364	0.04105493004330364	0.04105493004330364	0.04105493004330364	0.04105493004330364	0.04105493004330364	0.04105493004330364
0.056789886319230265	0.04610485329703764	0.049427726562896124	0.051298427215920525	0.04820647808045369	0.05829964540202613	0.04861151203066458	0.04871761973483966	0.050512554831622605	0.05406145044572197	0.04798536427292495	0.054920497018538454	0.042224059823301914	0.043113644603663466	0.06054041654051501	0.05045548688928563	0.05083323545001714	0.043194438860707354	0.04970097510431261	0.049954018011584535	0.04972047889351989	0.04046983078995869	0.04509515484173929	0.04509515484173929	0.04509515484173929	0.04509515484173929	0.04509515484173929	0.04509515484173929	0.04509515484173929	0.04509515484173929	0.04509515484173929	0.04509515484173929	0.04509515484173929	0.04509515484173929	0.04509515484173929	0.04509515484173929	0.04509515484173929	0.04509515484173929	0.04509515484173929	0.04509515484173929	0.04509515484173929	0.04509515484173929	0.04509515484173929	0.04509515484173929	0.04509515484173929	0.04509515484173929	0.04509515484173929	0.04509515484173929	0.04509515484173929	0.04509515484173929
0.04633808443137288	0.04724207255729634	0.05803789983013902	0.051815856279758495	0.04350141446174834	0.038579643455979605	0.0532856705630831	0.042774416250429624	0.04235117649940274	0.050524402315161795	0.06029876681734046	0.06561658606585068	0.05041395406202842	0.049668460778623975	0.054321623922016594	0.054307962148448755	0.05298504108651442	0.048915898897596656	0.03617257566811263	0.04254423728285465	0.04254423728285465	0.04254423728285465	0.04254423728285465	0.04254423728285465	0.04254423728285465	0.04254423728285465	0.04254423728285465	0.04254423728285465	0.04254423728285465	0.04254423728285465	0.04254423728285465	0.04254423728285465	0.04254423728285465	0.04254423728285465	0.04254423728285465	0.04254423728285465	0.04254423728285465	0.04254423728285465	0.04254423728285465	0.04254423728285465	0.04254423728285465	0.04254423728285465	0.04254423728285465	0.04254423728285465	0.04254423728285465	0.04254423728285465	0.04254423728285465	0.04254423728285465	0.04254423728285465	0.04254423728285465
[truncated: 6 more columns]
