# Supplementary material for: Neuronal tuning aligns dynamically with object and texture manifolds across the visual hierarchy
Source: Nat Neurosci. 2026 Mar 10;29(4):864–75. doi: 10.1038/s41593-026-02207-1 (PMC13061647; doi:10.1038/s41593-026-02207-1)
Supplement: Supplementary file 10 — Attribution data for time windows 5, 10, 20, 25 and 50 ms, for panel b. Time window specific evolution trajectory of time windows 10, 20, 25 and 50 ms, for panel c. [file 41593_2026_2207_MOESM10_ESM.zip › ExtendedFig4_Source_data/FigureExtended4C_src_normresp_wdw_150-200_BigGAN_sem.csv]

0	1	2	3	4	5	6	7	8	9	10	11	12	13	14	15	16	17	18	19	20	21	22	23	24	25	26	27	28	29	30	31	32	33	34	35	36	37	38	39	40	41	42	43	44	45	46	47	48	49
0.03516240312612264	0.04560702236642185	0.04837981798747504	0.04944530409075293	0.049928887757710004	0.050589914439968735	0.05239396893875038	0.06199052142805626	0.052890965825080356	0.05489031920669219	0.04333397131847786	0.04703494875393932	0.04459735829403403	0.052912454800049226	0.05550193692202087	0.04198865445701411	0.046995091257535225	0.05685007678919269	0.042241220062057994	0.0467452163442022	0.045180162695454766	0.04120710551806143	0.06175550774446795	0.05335165433292583	0.047296252698524645	0.0505541988293918	0.044973810129312196	0.05053318482532145	0.050407941219448076	0.049444055065482245	0.047710575935994794	0.04437640497515662	0.04492041463446458	0.038477411991446796	0.04938058489858375	0.058764418899556074	0.05010598502859141	0.05497207188165389	0.04948814698052555	0.04061693464374815	0.05327707225233135	0.05286766319807573	0.04819889838819068	0.06118801073274089	0.04559830535064279	0.05025679899693646	0.055148208795310266	0.05270250389612337	0.05270250389612337	0.05270250389612337
0.04553416149006314	0.05516527525727818	0.04268646507240693	0.07124697962545885	0.050513826340276166	0.06096539349537238	0.04829528718692878	0.05951656004828604	0.057377843910309395	0.04154299654963528	0.04388294739909947	0.05462076070379671	0.046276222933969526	0.06520756448321845	0.044223767561056705	0.05540297725793938	0.05212600142553621	0.04933841113228087	0.050824250500879166	0.05788457670882886	0.0696592013707146	0.04046232122119352	0.05790064562084282	0.06539958135956925	0.059948935034339075	0.05546402977942474	0.06761861942651821	0.060291937478613764	0.04658604969069829	0.06027429055278678	0.06115929372017284	0.05466643255570384	0.053938876565752844	0.04887046366408664	0.05347167521171475	0.0511710694379007	0.0511710694379007	0.0511710694379007	0.0511710694379007	0.0511710694379007	0.0511710694379007	0.0511710694379007	0.0511710694379007	0.0511710694379007	0.0511710694379007	0.0511710694379007	0.0511710694379007	0.0511710694379007	0.0511710694379007	0.0511710694379007
0.06563578174727493	0.05717871730888257	0.0474867981511332	0.07833430621665395	0.06960725441052634	0.06897223373064308	0.07022127110748604	0.05408293087307932	0.06914567708926021	0.083622479543342	0.047096748604799545	0.06963037163426086	0.07160798470646762	0.07154431108280758	0.05753298097541629	0.06457528529640649	0.0630368118198518	0.06424777417513383	0.06484514810300773	0.0835755550895067	0.06293170207020136	0.05453541733889207	0.07255795171468317	0.056668854115787815	0.06437180349775633	0.04734156860133836	0.07137411050006957	0.07442812004537311	0.06800283017301446	0.08286158146021555	0.07179072069780389	0.07208014778800985	0.06654508970724213	0.06931261874762598	0.06931261874762598	0.06931261874762598	0.06931261874762598	0.06931261874762598	0.06931261874762598	0.06931261874762598	0.06931261874762598	0.06931261874762598	0.06931261874762598	0.06931261874762598	0.06931261874762598	0.06931261874762598	0.06931261874762598	0.06931261874762598	0.06931261874762598	0.06931261874762598
0.051526420286134536	0.07307999515382006	0.04783756490816437	0.0550871352048793	0.03328782479967486	0.05407095713576807	0.04412280326039623	0.03395844956627099	0.046710702522408845	0.05075878803949506	0.04023700447923697	0.04838586201810366	0.0508704788273325	0.036828556377975226	0.051317976522999804	0.04294578101759907	0.038688672922076284	0.04163580216632474	0.03988437420009447	0.04506121162248731	0.04703649031788879	0.054803752860946596	0.0445871801767628	0.043441834605808104	0.037256076773976854	0.04189458909306257	0.04734622737957699	0.038298198435682385	0.04651144019285143	0.03629228125854884	0.046673916871706	0.04497950288745134	0.041169804737442334	0.04180369706128224	0.05160411518631835	0.0369521576140611	0.0422488538068604	0.04341156462248766	0.04283020921467403	0.04283020921467403	0.04283020921467403	0.04283020921467403	0.04283020921467403	0.04283020921467403	0.04283020921467403	0.04283020921467403	0.04283020921467403	0.04283020921467403	0.04283020921467403	0.04283020921467403
0.03761393830374436	0.038659248959195695	0.05399955342515237	0.05259599395579281	0.04761373936528204	0.040967701811727895	0.045712462042123495	0.04077441673054339	0.04395102031833459	0.06193413311570531	0.04701622767207573	0.05400956608603238	0.05189086409187831	0.04513520620030049	0.05414003742935844	0.03555517329300902	0.0398853764105413	0.051159725211333676	0.04672992579602142	0.046873636094809455	0.052209661500475416	0.051223390455326694	0.037599984020725535	0.051014297956822774	0.05672474415336851	0.046913505070170225	0.0486418543585094	0.05475204315582926	0.05348130225489725	0.06570693590247031	0.05959411907868379	0.05959411907868379	0.05959411907868379	0.05959411907868379	0.05959411907868379	0.05959411907868379	0.05959411907868379	0.05959411907868379	0.05959411907868379	0.05959411907868379	0.05959411907868379	0.05959411907868379	0.05959411907868379	0.05959411907868379	0.05959411907868379	0.05959411907868379	0.05959411907868379	0.05959411907868379	0.05959411907868379	0.05959411907868379
0.08236245124499611	0.09034952288261712	0.056565911865997326	0.07964905382685349	0.08201058676529942	0.06785630240262064	0.05870067729823587	0.06659207379381601	0.07462166758991796	0.07942010012780294	0.0699572370138533	0.07028263816345329	0.07720174729457069	0.06534083490634898	0.08529501331242612	0.07118160422095691	0.09064666322870955	0.06471644436656818	0.07607454062776953	0.06802249448913533	0.07897117786525541	0.07294149789992348	0.08486255851614073	0.06987265676738347	0.06660138328968075	0.062434819701041776	0.06768838101525708	0.06886272079885965	0.06442153347333497	0.06458209256299854	0.07104403639102977	0.06665918147827499	0.07049110039039212	0.06884220521449795	0.08861691700178771	0.0844105157510998	0.06243085173910503	0.07732457785774531	0.06564117560069882	0.08286636451073204	0.07425377005571544	0.07425377005571544	0.07425377005571544	0.07425377005571544	0.07425377005571544	0.07425377005571544	0.07425377005571544	0.07425377005571544	0.07425377005571544	0.07425377005571544
0.07985377201836001	0.1046270526716476	0.0968510957706692	0.09444671513900131	0.10548919328306014	0.07255590342257229	0.10145378285682265	0.09177923356969801	0.09751400022888697	0.10441853030170159	0.08845733780936134	0.10886098926865549	0.0772331271597982	0.08881755300335738	0.06773169387460183	0.07737313025414337	0.07645137534320914	0.121839477507576	0.09978142318152522	0.09421225222437088	0.07854711923882368	0.09138600739804686	0.08011091263464619	0.10300583878894254	0.12368905599265434	0.07727730523048315	0.10048318061156875	0.10048318061156875	0.10048318061156875	0.10048318061156875	0.10048318061156875	0.10048318061156875	0.10048318061156875	0.10048318061156875	0.10048318061156875	0.10048318061156875	0.10048318061156875	0.10048318061156875	0.10048318061156875	0.10048318061156875	0.10048318061156875	0.10048318061156875	0.10048318061156875	0.10048318061156875	0.10048318061156875	0.10048318061156875	0.10048318061156875	0.10048318061156875	0.10048318061156875	0.10048318061156875
0.025875994991143368	0.030571751921779605	0.029325478727553898	0.03553882138667388	0.029979620469091917	0.03311971148482355	0.03633328968007093	0.037955195591572025	0.022647826555718543	0.027473990478185793	0.027826369602054132	0.034206952811382293	0.028213465979072934	0.03160944428784669	0.03171425045500485	0.03456386412522825	0.03513228602359745	0.03222124603379079	0.024176257231880903	0.03539487422990477	0.03498972056071254	0.024430624488473118	0.027619150611562802	0.0364289077476345	0.02833695326311743	0.03476462975508235	0.048985089687450765	0.041874859721266554	0.041874859721266554	0.041874859721266554	0.041874859721266554	0.041874859721266554	0.041874859721266554	0.041874859721266554	0.041874859721266554	0.041874859721266554	0.041874859721266554	0.041874859721266554	0.041874859721266554	0.041874859721266554	0.041874859721266554	0.041874859721266554	0.041874859721266554	0.041874859721266554	0.041874859721266554	0.041874859721266554	0.041874859721266554	0.041874859721266554	0.041874859721266554	0.041874859721266554
0.0455683318551551	0.08542993508103025	0.05789236250655376	0.052895039322954335	0.046684084748600405	0.07545131056546306	0.05455731271412758	0.046157593344454934	0.041780507905331436	0.06233878007709637	0.05418891784023409	0.04859560322927578	0.06537781808338398	0.06399676261927124	0.05460489385865667	0.05349709975168512	0.059785917725668006	0.05451244690790381	0.06365441306538872	0.05759893937412362	0.0596690569165838	0.04297571680856636	0.043137530280140855	0.05429522976271002	0.0512490174113202	0.03735330184544021	0.046756523283474336	0.04067539438051673	0.05457798656711824	0.0637338955762231	0.04225151202681604	0.049396541994765265	0.056707943590681244	0.04952178194514396	0.0531148627679126	0.0531148627679126	0.0531148627679126	0.0531148627679126	0.0531148627679126	0.0531148627679126	0.0531148627679126	0.0531148627679126	0.0531148627679126	0.0531148627679126	0.0531148627679126	0.0531148627679126	0.0531148627679126	0.0531148627679126	0.0531148627679126	0.0531148627679126
0.07160378341161848	0.06141675062289621	0.06897058351274012	0.06071021240445837	0.09082827035056806	0.07787381209555912	0.06912900150525345	0.08141266186734482	0.08161842011229099	0.05946750235377383	0.06050119555174451	0.08273229282099236	0.08201354984274206	0.07583985230722541	0.0670803516330535	0.07294463205986641	0.08289773026211401	0.06898832353710639	0.06260930184003789	0.08139341967538109	0.08216012395207031	0.06306646150621592	0.07811332926888774	0.06886318609192431	0.06546662824707558	0.06356741800979787	0.07111072422946887	0.06673441359212931	0.054634545317614316	0.07374650466352187	0.07005826138573339	0.06895364310218469	0.06297978764295169	0.06596671537256818	0.06596671537256818	0.06596671537256818	0.06596671537256818	0.06596671537256818	0.06596671537256818	0.06596671537256818	0.06596671537256818	0.06596671537256818	0.06596671537256818	0.06596671537256818	0.06596671537256818	0.06596671537256818	0.06596671537256818	0.06596671537256818	0.06596671537256818	0.06596671537256818
0.04635278178670642	0.06358692780840847	0.06346274285608859	0.04815308465956627	0.05943059610170161	0.05971196999498397	0.047464718024344155	0.05833411813432463	0.06482374297189013	0.06921958420956908	0.06849161832090679	0.06410022302438292	0.07281097706658417	0.07732991387446274	0.06028246466464012	0.04985793806346436	0.08043135475406268	0.057416334250754715	0.06756498033257007	0.09021390475295502	0.08376273090559395	0.06005679243971943	0.08028995888947438	0.050037877731545485	0.08329085223448054	0.07338281079105001	0.08191620038447749	0.06076933463079281	0.0715223766116817	0.06651270082014571	0.06959543544474069	0.06805406813244319	0.06805406813244319	0.06805406813244319	0.06805406813244319	0.06805406813244319	0.06805406813244319	0.06805406813244319	0.06805406813244319	0.06805406813244319	0.06805406813244319	0.06805406813244319	0.06805406813244319	0.06805406813244319	0.06805406813244319	0.06805406813244319	0.06805406813244319	0.06805406813244319	0.06805406813244319	0.06805406813244319
0.023289145652703288	0.03486037589127016	0.038196641116568626	0.04001741851157399	0.03834692653310972	0.03417594083479904	0.03339445791662532	0.031612752277133054	0.03413011905173708	0.031423568395477525	0.038466717871133004	0.03737046898217126	0.03681599906848117	0.03166693886746246	0.03665236728194436	0.04830554935639767	0.041287673975908996	0.03915105735105027	0.04289162060647667	0.043697954063569036	0.035248536945050556	0.040026904024780506	0.048407114523241784	0.03860598450453884	0.04270064010355819	0.046282997662725686	0.04118329861111586	0.0461535076572701	0.051313277212880655	0.043865018449806066	0.03726926618385878	0.040567142316832415	0.040567142316832415	0.040567142316832415	0.040567142316832415	0.040567142316832415	0.040567142316832415	0.040567142316832415	0.040567142316832415	0.040567142316832415	0.040567142316832415	0.040567142316832415	0.040567142316832415	0.040567142316832415	0.040567142316832415	0.040567142316832415	0.040567142316832415	0.040567142316832415	0.040567142316832415	0.040567142316832415
0.05820033563894746	0.0522277431604492	0.06545033105276532	0.06350575484003163	0.04539650844069623	0.0385048291110607	0.045402407003666004	0.05606531407730562	0.06204843243537122	0.05483924640760852	0.05079169219303553	0.04943039123052976	0.059317787467072815	0.05481599106318906	0.056119685466150024	0.0443387515030643	0.06543974604285423	0.05399400435066229	0.05639622206755509	0.06694344301512774	0.05239824005983906	0.05719850682433389	0.04684413471959918	0.06561361200550607	0.06635675768442709	0.04983204714145675	0.052000358792951284	0.06814657236390657	0.05690537737843586	0.05198037257172323	0.06130566198782822	0.05664301727977573	0.05664301727977573	0.05664301727977573	0.05664301727977573	0.05664301727977573	0.05664301727977573	0.05664301727977573	0.05664301727977573	0.05664301727977573	0.05664301727977573	0.05664301727977573	0.05664301727977573	0.05664301727977573	0.05664301727977573	0.05664301727977573	0.05664301727977573	0.05664301727977573	0.05664301727977573	0.05664301727977573
0.060549386956061275	0.062443089275678945	0.068530963871078	0.06149592542138234	0.04905479077428534	0.04962393727450095	0.05099477501573372	0.0602398176040268	0.053050705742808214	0.05577905602147983	0.036125415905502084	0.06557239348971133	0.05485742363138777	0.050118217676505296	0.06356664849274135	0.05310879335202707	0.05674226725846738	0.055109312207314416	0.049428208271395366	0.07054161486751098	0.07099719323794265	0.05009960317194904	0.05739737349783064	0.04523545804194215	0.0484002320086963	0.04149321804057946	0.048604917290639135	0.059112553597412736	0.045120866554910134	0.0520798362681825	0.06470606590872724	0.07106566449421148	0.06788586520146936	0.06788586520146936	0.06788586520146936	0.06788586520146936	0.06788586520146936	0.06788586520146936	0.06788586520146936	0.06788586520146936	0.06788586520146936	0.06788586520146936	0.06788586520146936	0.06788586520146936	0.06788586520146936	0.06788586520146936	0.06788586520146936	0.06788586520146936	0.06788586520146936	0.06788586520146936
0.05298786942888818	0.033552178782494065	0.04373108635019058	0.06382703877552548	0.07639208889408151	0.04941785702222962	0.06225841192186245	0.07030190746158656	0.07838969787670484	0.07151198821591943	0.06470661534480167	0.07235045128045539	0.07312496741314929	0.07587335040295101	0.07922648066371901	0.07911090410297668	0.05506641938149608	0.07884705533654776	0.05872638097061925	0.0822551302885904	0.07108785169006644	0.07652807575643794	0.0644708926903831	0.07333356792836845	0.06628447158979314	0.09031777971448396	0.06047079796531715	0.07152363901571748	0.08001982117370607	0.0743689592305456	0.07719439020212582	0.07719439020212582	0.07719439020212582	0.07719439020212582	0.07719439020212582	0.07719439020212582	0.07719439020212582	0.07719439020212582	0.07719439020212582	0.07719439020212582	0.07719439020212582	0.07719439020212582	0.07719439020212582	0.07719439020212582	0.07719439020212582	0.07719439020212582	0.07719439020212582	0.07719439020212582	0.07719439020212582	0.07719439020212582
0.04420887715104196	0.036732017840995265	0.04574420786202161	0.04658237277949166	0.049840024103709274	0.05179001432511438	0.04283806967327769	0.059855097887870294	0.06854610854039864	0.05016608204393991	0.05500181180117602	0.05463982181409463	0.059449159034453906	0.056650208829259065	0.05387613922380249	0.054000917059612415	0.04401107544913218	0.051603775448940334	0.046863919813330164	0.05434288323163412	0.04845240077313237	0.05284630725326764	0.04506490175096476	0.0489556045021162	0.0489556045021162	0.0489556045021162	0.0489556045021162	0.0489556045021162	0.0489556045021162	0.0489556045021162	0.0489556045021162	0.0489556045021162	0.0489556045021162	0.0489556045021162	0.0489556045021162	0.0489556045021162	0.0489556045021162	0.0489556045021162	0.0489556045021162	0.0489556045021162	0.0489556045021162	0.0489556045021162	0.0489556045021162	0.0489556045021162	0.0489556045021162	0.0489556045021162	0.0489556045021162	0.0489556045021162	0.0489556045021162	0.0489556045021162
0.055389002521567685	0.056681928350057524	0.042688130145148884	0.04368697636349127	0.052976167614391646	0.0664033708540806	0.05275161365713062	0.06725205754007542	0.06352757615097729	0.0495460909071851	0.04878706990007514	0.05212035910869888	0.051961112981173715	0.04013702478559424	0.04866146777780802	0.056728660326672196	0.038566036501795395	0.05185135835626257	0.0439103023991585	0.05299766267689353	0.046984719592179335	0.05015016356644087	0.06064487841072739	0.05539752098858414	0.05539752098858414	0.05539752098858414	0.05539752098858414	0.05539752098858414	0.05539752098858414	0.05539752098858414	0.05539752098858414	0.05539752098858414	0.05539752098858414	0.05539752098858414	0.05539752098858414	0.05539752098858414	0.05539752098858414	0.05539752098858414	0.05539752098858414	0.05539752098858414	0.05539752098858414	0.05539752098858414	0.05539752098858414	0.05539752098858414	0.05539752098858414	0.05539752098858414	0.05539752098858414	0.05539752098858414	0.05539752098858414	0.05539752098858414
0.0981506606123123	0.077566775736534	0.09323394996510001	0.10102886528754858	0.10489846151748758	0.09288710504657846	0.0989208824899501	0.08378572938661119	0.08585805885940646	0.09883192838310996	0.09124377210991792	0.07148531028241614	0.06600398874162336	0.09660275719136911	0.08936191527285389	0.09538650178898025	0.07906664046527362	0.10201521950051634	0.08355160777272622	0.09277322036043231	0.09823257096673975	0.09271770043079093	0.09529094994716389	0.0958710075995923	0.10176838509717237	0.08494092580100651	0.09633686452039557	0.08486151400917179	0.08683831111548296	0.06717293128621918	0.07700562120085107	0.07700562120085107	0.07700562120085107	0.07700562120085107	0.07700562120085107	0.07700562120085107	0.07700562120085107	0.07700562120085107	0.07700562120085107	0.07700562120085107	0.07700562120085107	0.07700562120085107	0.07700562120085107	0.07700562120085107	0.07700562120085107	0.07700562120085107	0.07700562120085107	0.07700562120085107	0.07700562120085107	0.07700562120085107
0.04844224820442486	0.07510023442362868	0.058961564216590205	0.07314962755365886	0.0642313494792067	0.06913247469905774	0.06249566291832239	0.05652876760368446	0.06099001429417099	0.06551707857776688	0.0606242860604447	0.05158205428100446	0.04468273401415414	0.06001155203807088	0.05068721228761494	0.04480579647311393	0.06261667044205854	0.06423793393809578	0.04990553079259574	0.055910799332717344	0.04905332731316874	0.04905074953455266	0.06752670609027965	0.03707879821074233	0.06393103040359024	0.054158669998559734	0.04992526156650621	0.05929479864677852	0.06498907117500251	0.05723759167193841	0.0633062746761246	0.045965515444103586	0.05463589506011409	0.05463589506011409	0.05463589506011409	0.05463589506011409	0.05463589506011409	0.05463589506011409	0.05463589506011409	0.05463589506011409	0.05463589506011409	0.05463589506011409	0.05463589506011409	0.05463589506011409	0.05463589506011409	0.05463589506011409	0.05463589506011409	0.05463589506011409	0.05463589506011409	0.05463589506011409
0.05720615973485679	0.06352856695444335	0.0659965406849208	0.05993882296707677	0.05864770853819666	0.05459512279238082	0.06339687425568004	0.058933194880086866	0.05695490218199302	0.06642275897087797	0.07714343798309199	0.057575266266133726	0.052614516234033556	0.05979967533667622	0.05312948258000506	0.060258081290208286	0.058811670507216245	0.04221932215803846	0.06376376894662468	0.06369593816140234	0.06269923340652865	0.04373089549976792	0.050706954067796114	0.05025442022642105	0.060589903528383574	0.05380915977169094	0.05631526378164119	0.05378117653358612	0.036838563795139966	0.05721921411630433	0.06298103020804961	0.048083173443696496	0.0529954013679813	0.06532967367518806	0.058419984365153485	0.061874829020170774	0.061874829020170774	0.061874829020170774	0.061874829020170774	0.061874829020170774	0.061874829020170774	0.061874829020170774	0.061874829020170774	0.061874829020170774	0.061874829020170774	0.061874829020170774	0.061874829020170774	0.061874829020170774	0.061874829020170774	0.061874829020170774
0.0585198812842035	0.06084908931646619	0.057820947471333074	0.057021578441475124	0.04754279313480677	0.05185218700623655	0.04896616317762924	0.051152487096952054	0.05562222076702732	0.047417206486276106	0.05094956339050158	0.03986154170820234	0.05068042369524554	0.04890133823289125	0.04708005723121512	0.05542662068835222	0.04170958306270739	0.0595748320156411	0.04535452908323161	0.042106022215671224	0.03574037943361293	0.032871031601725685	0.05759608832290844	0.041177053406426495	0.04692886328993211	0.04668230912367243	0.06820168682063943	0.05208287078867883	0.060142278804659124	0.060142278804659124	0.060142278804659124	0.060142278804659124	0.060142278804659124	0.060142278804659124	0.060142278804659124	0.060142278804659124	0.060142278804659124	0.060142278804659124	0.060142278804659124	0.060142278804659124	0.060142278804659124	0.060142278804659124	0.060142278804659124	0.060142278804659124	0.060142278804659124	0.060142278804659124	0.060142278804659124	0.060142278804659124	0.060142278804659124	0.060142278804659124
0.06342469063742506	0.0774787097419891	0.07000629914168356	0.05564692198356833	0.05249366876533372	0.04839564067757374	0.08806359808553375	0.06570797169982097	0.05679823322674145	0.0558809893801134	0.06259971699596574	0.04955849416935587	0.0540844482092826	0.07138694478487863	0.05090308574337733	0.0648086552053251	0.0645586936071989	0.04733080861043221	0.04178932528054016	0.07262557690072997	0.06046086673588549	0.056572079230612374	0.08145370086039498	0.07008697692057124	0.05737807816650238	0.0546771519160152	0.09886055550152519	0.06272931611922006	0.069699665504571	0.06621449081189552	0.06621449081189552	0.06621449081189552	0.06621449081189552	0.06621449081189552	0.06621449081189552	0.06621449081189552	0.06621449081189552	0.06621449081189552	0.06621449081189552	0.06621449081189552	0.06621449081189552	0.06621449081189552	0.06621449081189552	0.06621449081189552	0.06621449081189552	0.06621449081189552	0.06621449081189552	0.06621449081189552	0.06621449081189552	0.06621449081189552
0.043077808493878954	0.0515476126451325	0.03930896147045318	0.05566534422349623	0.04490345494892052	0.0487475673294476	0.05312359181458721	0.04728573453991189	0.04880511839403349	0.041916441874359354	0.0532449063206068	0.042085200340204784	0.041058262462155944	0.03737429773469263	0.05410665207691244	0.05920250642436877	0.048700185106538896	0.048923923926575276	0.06111068892065753	0.04541142567052003	0.05597525973969555	0.05000461501446145	0.04406153603637661	0.03774285700084493	0.04980300824786779	0.04779156714483455	0.04879728769635117	0.04879728769635117	0.04879728769635117	0.04879728769635117	0.04879728769635117	0.04879728769635117	0.04879728769635117	0.04879728769635117	0.04879728769635117	0.04879728769635117	0.04879728769635117	0.04879728769635117	0.04879728769635117	0.04879728769635117	0.04879728769635117	0.04879728769635117	0.04879728769635117	0.04879728769635117	0.04879728769635117	0.04879728769635117	0.04879728769635117	0.04879728769635117	0.04879728769635117	0.04879728769635117
0.0347061795540021	0.04484439094060176	0.04247796332070908	0.04141060074818994	0.04185463767367088	0.041719700208907376	0.03927772967990275	0.0511410516112198	0.05325102246121976	0.035892500429259996	0.041403532490352925	0.05897033431538007	0.06033190196901037	0.0360043403565506	0.04129078441110368	0.035017259432462415	0.044291208002143756	0.03991901865486065	0.04048645581590833	0.033651807391442745	0.04120480100076066	0.04596037455773292	0.043582587779246784	0.043582587779246784	0.043582587779246784	0.043582587779246784	0.043582587779246784	0.043582587779246784	0.043582587779246784	0.043582587779246784	0.043582587779246784	0.043582587779246784	0.043582587779246784	0.043582587779246784	0.043582587779246784	0.043582587779246784	0.043582587779246784	0.043582587779246784	0.043582587779246784	0.043582587779246784	0.043582587779246784	0.043582587779246784	0.043582587779246784	0.043582587779246784	0.043582587779246784	0.043582587779246784	0.043582587779246784	0.043582587779246784	0.043582587779246784	0.043582587779246784
0.04731770342386156	0.04826281013924146	0.043320050029795124	0.048913204370527597	0.03952760641509792	0.03827879444241025	0.04403615698790015	0.03933646077426087	0.05067346108220959	0.039217831520958646	0.03694034034965363	0.04735421015166346	0.034601155225390166	0.03784810855462021	0.0499015098045938	0.04904236228948545	0.04420661490259642	0.04660370367577169	0.04442326839764383	0.04774930023548596	0.04777731749453477	0.04318490388901853	0.04517662426732523	0.035709059620743444	0.04184170671999642	0.046198311588152026	0.04629289495414343	0.04624560327114773	0.04624560327114773	0.04624560327114773	0.04624560327114773	0.04624560327114773	0.04624560327114773	0.04624560327114773	0.04624560327114773	0.04624560327114773	0.04624560327114773	0.04624560327114773	0.04624560327114773	0.04624560327114773	0.04624560327114773	0.04624560327114773	0.04624560327114773	0.04624560327114773	0.04624560327114773	0.04624560327114773	0.04624560327114773	0.04624560327114773	0.04624560327114773	0.04624560327114773
0.06730010772396598	0.08187456994437585	0.05869538793817533	0.06562824965738173	0.06356060648803656	0.08205855468551607	0.08859405978744447	0.06195737465951327	0.07588267775325766	0.0697193943213504	0.06530811525584841	0.07342771841221081	0.06921598156833669	0.06711045083016415	0.07349584729504756	0.08549107137025755	0.07606120263652774	0.09550723401858723	0.08855667399382287	0.07164645353372712	0.0706619006745561	0.07993284005807096	0.08288919657512855	0.06987234061235328	0.07647440660012346	0.06819982520849596	0.07404028352613633	0.06058111826065101	0.059676403912584865	0.06012876108661794	0.06012876108661794	0.06012876108661794	0.06012876108661794	0.06012876108661794	0.06012876108661794	0.06012876108661794	0.06012876108661794	0.06012876108661794	0.06012876108661794	0.06012876108661794	0.06012876108661794	0.06012876108661794	0.06012876108661794	0.06012876108661794	0.06012876108661794	0.06012876108661794	0.06012876108661794	0.06012876108661794	0.06012876108661794	0.06012876108661794
0.046748213990230145	0.06809888641930131	0.06071047184731627	0.06643537233611686	0.06121918686092897	0.06633301367937645	0.05917436329866022	0.06345330594637075	0.08257771554935	0.07916924183785873	0.06938536267301276	0.07820121774811956	0.07411993991203397	0.06842991796613007	0.07393998583066974	0.07008945473329611	0.08137358546608921	0.06520319300229392	0.05569370279308281	0.05618587616506452	0.06492363469880313	0.08205592412214055	0.07041092051519843	0.08641130579491388	0.06447947284414182	0.05536260757380051	0.07209161513892821	0.06349558948963985	0.07022079141547313	0.060406720622771984	0.06129862790012726	0.07151835578813874	0.07085901630986965	0.0741410020000831	0.060892614544466116	0.07363963335550369	0.07461328208223118	0.05182676370370996	0.06322002289297057	0.06322002289297057	0.06322002289297057	0.06322002289297057	0.06322002289297057	0.06322002289297057	0.06322002289297057	0.06322002289297057	0.06322002289297057	0.06322002289297057	0.06322002289297057	0.06322002289297057
0.021601156511625304	0.010286666233779029	0.025534138794926074	0.02924874871970777	0.03369809874847858	0.04150670934977394	0.019948705356789734	0.023107207596257617	0.021125832119684707	0.02357824451895411	0.010287651583277192	0.019065661023980576	0.022993612121471448	0.016375145234095737	0.022631415269064842	0.020695297542716973	0.01752866937925348	0.020022749879443424	0.012732108763503579	0.039546541524133845	0.034768377687333166	0.03140214347974185	0.028376580951746257	0.041708218668474406	0.018880047771451625	0.024656603008070842	0.01522867217938606	0.028117078319154578	0.013893453403509714	0.011507615294291468	0.024164287339486314	0.012328301339266106	0.026035546652362535	0.03771796572407783	0.018275799317114965	0.023187942365423504	0.03342941791568624	0.03925226829457034	0.022877398178930475	0.027766026160560005	0.022354899410186653	0.044831568087973714	0.03359323374908018	0.03359323374908018	0.03359323374908018	0.03359323374908018	0.03359323374908018	0.03359323374908018	0.03359323374908018	0.03359323374908018
0.044363944279429225	0.04610056064758167	0.06350768545942508	0.050634943797471854	0.051520284542086126	0.05794283769997355	0.04379442930670884	0.05563332295988943	0.05970164659061696	0.05655956902839737	0.04283344046382611	0.04624574696807637	0.05746249368986721	0.044336562149398	0.059073107395348046	0.03860012775909719	0.057742176280620804	0.05366400062716146	0.04885335949326083	0.05138656629727058	0.03866317191625956	0.049609309882684666	0.05128563724198033	0.05690877304746261	0.04966275514703839	0.03698314444684904	0.0485419174785565	0.042827085199755574	0.04568450133915604	0.04568450133915604	0.04568450133915604	0.04568450133915604	0.04568450133915604	0.04568450133915604	0.04568450133915604	0.04568450133915604	0.04568450133915604	0.04568450133915604	0.04568450133915604	0.04568450133915604	0.04568450133915604	0.04568450133915604	0.04568450133915604	0.04568450133915604	0.04568450133915604	0.04568450133915604	0.04568450133915604	0.04568450133915604	0.04568450133915604	0.04568450133915604
0.04876807970875876	0.03963751804011495	0.062209609760018984	0.07430267570441763	0.049598368965840155	0.05138347119145915	0.057845955997155814	0.045387379080447085	0.05627598598219018	0.05636767622574394	0.04982348369516853	0.06499261967427188	0.051406004118849435	0.060816948442592604	0.06717566901166812	0.06206596014575266	0.06223916162751894	0.056229035883131974	0.07871520940949349	0.05537867743167997	0.05525013404174637	0.07047782639144361	0.05409813154658207	0.0669970247207918	0.06276761670897317	0.06488232071488248	0.06488232071488248	0.06488232071488248	0.06488232071488248	0.06488232071488248	0.06488232071488248	0.06488232071488248	0.06488232071488248	0.06488232071488248	0.06488232071488248	0.06488232071488248	0.06488232071488248	0.06488232071488248	0.06488232071488248	0.06488232071488248	0.06488232071488248	0.06488232071488248	0.06488232071488248	0.06488232071488248	0.06488232071488248	0.06488232071488248	0.06488232071488248	0.06488232071488248	0.06488232071488248	0.06488232071488248
0.03035034080853538	0.03731899579603824	0.039361733845856096	0.03527450278509961	0.038797821279149006	0.03213414950109542	0.037547514511791266	0.031900314409179946	0.032311887451184435	0.0393928798044573	0.03298310385872276	0.03163005156745086	0.03448185482002749	0.03542671122588251	0.030131313632925563	0.02754429689257398	0.021425720080331664	0.03880241906959922	0.028320928008378602	0.03709750785496719	0.0352099431618783	0.03615372550842275	0.03615372550842275	0.03615372550842275	0.03615372550842275	0.03615372550842275	0.03615372550842275	0.03615372550842275	0.03615372550842275	0.03615372550842275	0.03615372550842275	0.03615372550842275	0.03615372550842275	0.03615372550842275	0.03615372550842275	0.03615372550842275	0.03615372550842275	0.03615372550842275	0.03615372550842275	0.03615372550842275	0.03615372550842275	0.03615372550842275	0.03615372550842275	0.03615372550842275	0.03615372550842275	0.03615372550842275	0.03615372550842275	0.03615372550842275	0.03615372550842275	0.03615372550842275
0.05695584751400312	0.051851829675486065	0.04299008219463455	0.05951477384634355	0.05629529245047455	0.060237763114725625	0.06492800746057954	0.06326045291630272	0.05400766863607274	0.06241947437573417	0.05831863095800482	0.04678768826659907	0.05974706839779177	0.05377803730855781	0.054375562893352075	0.05362459824274713	0.04558417958297355	0.05518432755240844	0.05290836337691493	0.05410272436825285	0.05782532991995244	0.06824957889616598	0.0585233538626259	0.06338646637939595	0.06338646637939595	0.06338646637939595	0.06338646637939595	0.06338646637939595	0.06338646637939595	0.06338646637939595	0.06338646637939595	0.06338646637939595	0.06338646637939595	0.06338646637939595	0.06338646637939595	0.06338646637939595	0.06338646637939595	0.06338646637939595	0.06338646637939595	0.06338646637939595	0.06338646637939595	0.06338646637939595	0.06338646637939595	0.06338646637939595	0.06338646637939595	0.06338646637939595	0.06338646637939595	0.06338646637939595	0.06338646637939595	0.06338646637939595
0.034470828420400286	0.04342260330897427	0.039765307535143186	0.033417214572652336	0.03514316498249026	0.03913305479879889	0.04068111687540805	0.03539567059326835	0.04693087305810108	0.03980429090220105	0.037588154800254306	0.03410762866329471	0.05253441419254254	0.02989773047390207	0.04415477505434633	0.059446732477029446	0.03078466250640323	0.027219289890876602	0.03345289423141408	0.020744473350116695	0.03596525958554951	0.0283548664678331	0.0283548664678331	0.0283548664678331	0.0283548664678331	0.0283548664678331	0.0283548664678331	0.0283548664678331	0.0283548664678331	0.0283548664678331	0.0283548664678331	0.0283548664678331	0.0283548664678331	0.0283548664678331	0.0283548664678331	0.0283548664678331	0.0283548664678331	0.0283548664678331	0.0283548664678331	0.0283548664678331	0.0283548664678331	0.0283548664678331	0.0283548664678331	0.0283548664678331	0.0283548664678331	0.0283548664678331	0.0283548664678331	0.0283548664678331	0.0283548664678331	0.0283548664678331
0.056662307319205456	0.06923104112649675	0.06523067145481423	0.05993995678613345	0.061034515936311	0.07846456828976628	0.05021836838427447	0.05324183842316148	0.0726315919374238	0.05379566298838973	0.06493595089168899	0.05684329402890198	0.06017824181935713	0.06824170185999744	0.062120818500727724	0.05699953752444188	0.062549694327907	0.07268555727656065	0.059753656813368354	0.06191239161738193	0.06431294015060642	0.055354469092575076	0.06916504226859253	0.054367907250445206	0.04635667779070055	0.05036229252057288	0.05036229252057288	0.05036229252057288	0.05036229252057288	0.05036229252057288	0.05036229252057288	0.05036229252057288	0.05036229252057288	0.05036229252057288	0.05036229252057288	0.05036229252057288	0.05036229252057288	0.05036229252057288	0.05036229252057288	0.05036229252057288	0.05036229252057288	0.05036229252057288	0.05036229252057288	0.05036229252057288	0.05036229252057288	0.05036229252057288	0.05036229252057288	0.05036229252057288	0.05036229252057288	0.05036229252057288
0.051473402632521044	0.06662636350486988	0.059750055611312886	0.06882557490557285	0.054020768047826705	0.05183844928517819	0.06655094884618527	0.05333323706662507	0.0650967090887479	0.056511405809036554	0.05778475576786401	0.06984866945917137	0.05241583300570746	0.05099289932208703	0.05317993191873353	0.05628739567879452	0.04505483217327714	0.055279255083621914	0.04930579912313781	0.07202536685112103	0.06066558298712942	0.06066558298712942	0.06066558298712942	0.06066558298712942	0.06066558298712942	0.06066558298712942	0.06066558298712942	0.06066558298712942	0.06066558298712942	0.06066558298712942	0.06066558298712942	0.06066558298712942	0.06066558298712942	0.06066558298712942	0.06066558298712942	0.06066558298712942	0.06066558298712942	0.06066558298712942	0.06066558298712942	0.06066558298712942	0.06066558298712942	0.06066558298712942	0.06066558298712942	0.06066558298712942	0.06066558298712942	0.06066558298712942	0.06066558298712942	0.06066558298712942	0.06066558298712942	0.06066558298712942
0.038773925951006594	0.036489536780994244	0.03338435201580691	0.03090318786398974	0.036505902947394656	0.04083338693004454	0.02465383851947055	0.03970221378015055	0.040625126102522446	0.03197844266260756	0.035941363503547305	0.04003412475250427	0.020471842985692396	0.04748882422791445	0.031048268703681575	0.03199708617604242	0.02509541195843602	0.03162615100392955	0.04062266935445559	0.03238004168414733	0.031900923585449034	0.03671183567387988	0.03430637962966446	0.03430637962966446	0.03430637962966446	0.03430637962966446	0.03430637962966446	0.03430637962966446	0.03430637962966446	0.03430637962966446	0.03430637962966446	0.03430637962966446	0.03430637962966446	0.03430637962966446	0.03430637962966446	0.03430637962966446	0.03430637962966446	0.03430637962966446	0.03430637962966446	0.03430637962966446	0.03430637962966446	0.03430637962966446	0.03430637962966446	0.03430637962966446	0.03430637962966446	0.03430637962966446	0.03430637962966446	0.03430637962966446	0.03430637962966446	0.03430637962966446
0.04488719264293291	0.03527999320551496	0.05686744793714349	0.03612184572426885	0.05227776357725006	0.036408137137583715	0.03951465645667228	0.040849292951318526	0.046898339487087784	0.02336306274359979	0.037303721283860634	0.034315819781303304	0.043452731704779035	0.04845212975962464	0.042347452337251915	0.047116618561671264	0.03615566959184355	0.032210152194938085	0.045945822722099974	0.03914318683931343	0.042544504780706704	0.042544504780706704	0.042544504780706704	0.042544504780706704	0.042544504780706704	0.042544504780706704	0.042544504780706704	0.042544504780706704	0.042544504780706704	0.042544504780706704	0.042544504780706704	0.042544504780706704	0.042544504780706704	0.042544504780706704	0.042544504780706704	0.042544504780706704	0.042544504780706704	0.042544504780706704	0.042544504780706704	0.042544504780706704	0.042544504780706704	0.042544504780706704	0.042544504780706704	0.042544504780706704	0.042544504780706704	0.042544504780706704	0.042544504780706704	0.042544504780706704	0.042544504780706704	0.042544504780706704
0.058767702176266944	0.06675094259232542	0.05424143823673331	0.08009995606265706	0.0867686421048307	0.06627536127189206	0.06639673573408436	0.09251504127101956	0.08783308973751121	0.09317798193116744	0.11956281285094242	0.10882027694140513	0.09014483879447595	0.08659014716116889	0.07137141546727822	0.07957643017104529	0.07505781924639643	0.07309272164043304	0.08563573001970719	0.08667099670401167	0.08114503965449286	0.05861361676007973	0.07708285470433085	0.07880812561536923	0.06272751218518846	0.0748232122492214	0.07838229078053188	0.0831428886149996	0.10617158130124915	0.07348205185662043	0.0838011698724465	0.07996099947371944	0.08643348557831423	0.07334886769409303	0.0948546046200565	0.08410173615707477	0.08410173615707477	0.08410173615707477	0.08410173615707477	0.08410173615707477	0.08410173615707477	0.08410173615707477	0.08410173615707477	0.08410173615707477	0.08410173615707477	0.08410173615707477	0.08410173615707477	0.08410173615707477	0.08410173615707477	0.08410173615707477
0.03687949872035929	0.048118512803257164	0.041840188005856545	0.05095564730666957	0.04826786671205564	0.060159073042780675	0.04468930689964772	0.04998193879905909	0.06048627539584305	0.043164904155005485	0.040753509515627284	0.03917946624868966	0.04138358751436047	0.04303726772887917	0.050195710293612895	0.04605309751174453	0.04812440390267872	0.04812440390267872	0.04812440390267872	0.04812440390267872	0.04812440390267872	0.04812440390267872	0.04812440390267872	0.04812440390267872	0.04812440390267872	0.04812440390267872	0.04812440390267872	0.04812440390267872	0.04812440390267872	0.04812440390267872	0.04812440390267872	0.04812440390267872	0.04812440390267872	0.04812440390267872	0.04812440390267872	0.04812440390267872	0.04812440390267872	0.04812440390267872	0.04812440390267872	0.04812440390267872	0.04812440390267872	0.04812440390267872	0.04812440390267872	0.04812440390267872	0.04812440390267872	0.04812440390267872	0.04812440390267872	0.04812440390267872	0.04812440390267872	0.04812440390267872
0.037533315966593074	0.05259385023637712	0.034277737609171396	0.049639151815894254	0.053024615608341895	0.048600382032708916	0.05015818485181566	0.04276552314065821	0.03662284370836388	0.04408939362018448	0.041444547171329435	0.03790788981357277	0.04205923871423807	0.03913436200191748	0.0436723204035995	0.050081028689177555	0.036615062093836574	0.046642025438658447	0.05572352644078155	0.03906937481096871	0.04749482071785228	0.04879065663214683	0.04235013388660937	0.04278519871993984	0.042567666303274604	0.042567666303274604	0.042567666303274604	0.042567666303274604	0.042567666303274604	0.042567666303274604	0.042567666303274604	0.042567666303274604	0.042567666303274604	0.042567666303274604	0.042567666303274604	0.042567666303274604	0.042567666303274604	0.042567666303274604	0.042567666303274604	0.042567666303274604	0.042567666303274604	0.042567666303274604	0.042567666303274604	0.042567666303274604	0.042567666303274604	0.042567666303274604	0.042567666303274604	0.042567666303274604	0.042567666303274604	0.042567666303274604
0.06844899874208675	0.08739346916746647	0.06812805224317993	0.08278949748703107	0.08358676149890018	0.09531072682648342	0.0766341724115436	0.08519111905867306	0.05738296748760639	0.09998731851251455	0.09981814879084881	0.08547382253934555	0.07303869281505965	0.09099429578359808	0.09322170929001948	0.06142208047209437	0.09153447792835108	0.06820911145786769	0.07987179469310939	0.07987179469310939	0.07987179469310939	0.07987179469310939	0.07987179469310939	0.07987179469310939	0.07987179469310939	0.07987179469310939	0.07987179469310939	0.07987179469310939	0.07987179469310939	0.07987179469310939	0.07987179469310939	0.07987179469310939	0.07987179469310939	0.07987179469310939	0.07987179469310939	0.07987179469310939	0.07987179469310939	0.07987179469310939	0.07987179469310939	0.07987179469310939	0.07987179469310939	0.07987179469310939	0.07987179469310939	0.07987179469310939	0.07987179469310939	0.07987179469310939	0.07987179469310939	0.07987179469310939	0.07987179469310939	0.07987179469310939
0.037288978496455856	0.05668249157200411	0.04069978615688375	0.040417460546476734	0.04919097653732718	0.0405640028484127	0.04677673055407717	0.037695472271116075	0.04737286523635	0.0338623945628975	0.04635911949736746	0.036882879835478624	0.042676617187004565	0.05191087162309427	0.051167365250499294	0.03718538474103416	0.046932648054583706	0.04657724595352898	0.04882670701574551	0.04231693867127097	0.043462681521713696	0.042889810096492335	0.042889810096492335	0.042889810096492335	0.042889810096492335	0.042889810096492335	0.042889810096492335	0.042889810096492335	0.042889810096492335	0.042889810096492335	0.042889810096492335	0.042889810096492335	0.042889810096492335	0.042889810096492335	0.042889810096492335	0.042889810096492335	0.042889810096492335	0.042889810096492335	0.042889810096492335	0.042889810096492335	0.042889810096492335	0.042889810096492335	0.042889810096492335	0.042889810096492335	0.042889810096492335	0.042889810096492335	0.042889810096492335	0.042889810096492335	0.042889810096492335	0.042889810096492335
0.04887471574596076	0.04917513175380343	0.05863455443391109	0.05149846175904763	0.05541409869209225	0.04571783529671294	0.050825198232080676	0.05214161063588909	0.038091319153256614	0.053729748727947425	0.04591053394060202	0.04591053394060202	0.04591053394060202	0.04591053394060202	0.04591053394060202	0.04591053394060202	0.04591053394060202	0.04591053394060202	0.04591053394060202	0.04591053394060202	0.04591053394060202	0.04591053394060202	0.04591053394060202	0.04591053394060202	0.04591053394060202	0.04591053394060202	0.04591053394060202	0.04591053394060202	0.04591053394060202	0.04591053394060202	0.04591053394060202	0.04591053394060202	0.04591053394060202	0.04591053394060202	0.04591053394060202	0.04591053394060202	0.04591053394060202	0.04591053394060202	0.04591053394060202	0.04591053394060202	0.04591053394060202	0.04591053394060202	0.04591053394060202	0.04591053394060202	0.04591053394060202	0.04591053394060202	0.04591053394060202	0.04591053394060202	0.04591053394060202	0.04591053394060202
0.05002939333937051	0.04596267456288411	0.04164439159800227	0.049724399926620526	0.026374324737334986	0.06571881094454582	0.05152052048128191	0.052679626869193634	0.06291074777819859	0.055866443569162996	0.0499200313418139	0.041517234232939335	0.03700283099415642	0.05419378878033678	0.03642808732865746	0.049860499859070616	0.050110903007641	0.06403311495673714	0.057072008982189074	0.057072008982189074	0.057072008982189074	0.057072008982189074	0.057072008982189074	0.057072008982189074	0.057072008982189074	0.057072008982189074	0.057072008982189074	0.057072008982189074	0.057072008982189074	0.057072008982189074	0.057072008982189074	0.057072008982189074	0.057072008982189074	0.057072008982189074	0.057072008982189074	0.057072008982189074	0.057072008982189074	0.057072008982189074	0.057072008982189074	0.057072008982189074	0.057072008982189074	0.057072008982189074	0.057072008982189074	0.057072008982189074	0.057072008982189074	0.057072008982189074	0.057072008982189074	0.057072008982189074	0.057072008982189074	0.057072008982189074
0.08838160516673473	0.06073328966229127	0.08363701862908775	0.11392051846781132	0.10659112224204466	0.07018984450934981	0.0933031818215956	0.09090910640259085	0.0992130407727786	0.1160134689011471	0.09036189409724778	0.08721241406344674	0.09960776009276959	0.09661549244830622	0.08998855683860935	0.11932283275779623	0.11433333431307792	0.07591609588700514	0.0954002460575401	0.10599368334839811	0.11764488394008225	0.10689578564443769	0.07464051882989817	0.12500787176822534	0.11144720379351811	0.10107656798352559	0.0840696801946371	0.09524032272046559	0.09022142059634385	0.09138646431111107	0.07842236990625463	0.08490441710868285	0.08490441710868285	0.08490441710868285	0.08490441710868285	0.08490441710868285	0.08490441710868285	0.08490441710868285	0.08490441710868285	0.08490441710868285	0.08490441710868285	0.08490441710868285	0.08490441710868285	0.08490441710868285	0.08490441710868285	0.08490441710868285	0.08490441710868285	0.08490441710868285	0.08490441710868285	0.08490441710868285
0.06799637123995683	0.05448737014219479	0.05410271989075269	0.059910394394086616	0.060899966274229785	0.048013327846597675	0.04947356517527132	0.06334355861078898	0.07360788263533877	0.06837227215201763	0.06942991626728443	0.06125598898130486	0.05263892343357109	0.03456841846751733	0.060610749614752026	0.06330261452715367	0.0595801018129239	0.09355238530996998	0.06936902921985455	0.07528895357181045	0.04576601146267406	0.06258437116849747	0.05453612961296535	0.0525301735795055	0.05353315159623542	0.05353315159623542	0.05353315159623542	0.05353315159623542	0.05353315159623542	0.05353315159623542	0.05353315159623542	0.05353315159623542	0.05353315159623542	0.05353315159623542	0.05353315159623542	0.05353315159623542	0.05353315159623542	0.05353315159623542	0.05353315159623542	0.05353315159623542	0.05353315159623542	0.05353315159623542	0.05353315159623542	0.05353315159623542	0.05353315159623542	0.05353315159623542	0.05353315159623542	0.05353315159623542	0.05353315159623542	0.05353315159623542
0.04838414009121807	0.038761553319210225	0.04267741627168119	0.04462663965459105	0.04732925347896131	0.061326512939595276	0.04844570679242335	0.05557868308632913	0.045871757835939844	0.06286517168164905	0.05200111797532804	0.05743314482848855	0.05743314482848855	0.05743314482848855	0.05743314482848855	0.05743314482848855	0.05743314482848855	0.05743314482848855	0.05743314482848855	0.05743314482848855	0.05743314482848855	0.05743314482848855	0.05743314482848855	0.05743314482848855	0.05743314482848855	0.05743314482848855	0.05743314482848855	0.05743314482848855	0.05743314482848855	0.05743314482848855	0.05743314482848855	0.05743314482848855	0.05743314482848855	0.05743314482848855	0.05743314482848855	0.05743314482848855	0.05743314482848855	0.05743314482848855	0.05743314482848855	0.05743314482848855	0.05743314482848855	0.05743314482848855	0.05743314482848855	0.05743314482848855	0.05743314482848855	0.05743314482848855	0.05743314482848855	0.05743314482848855	0.05743314482848855	0.05743314482848855
0.0751747948347777	0.08305823404332874	0.09213014631851374	0.06789499270210994	0.07728124523619585	0.07826155542329755	0.08256403199385329	0.09237615314799161	0.06816289933088124	0.08197445823688843	0.07683081068161775	0.08300779857342253	0.09891484024353078	0.052994204451351924	0.098419415451477	0.08482370057315387	0.09328161602378533	0.11136339997856165	0.10232250800117348	0.10232250800117348	0.10232250800117348	0.10232250800117348	0.10232250800117348	0.10232250800117348	0.10232250800117348	0.10232250800117348	0.10232250800117348	0.10232250800117348	0.10232250800117348	0.10232250800117348	0.10232250800117348	0.10232250800117348	0.10232250800117348	0.10232250800117348	0.10232250800117348	0.10232250800117348	0.10232250800117348	0.10232250800117348	0.10232250800117348	0.10232250800117348	0.10232250800117348	0.10232250800117348	0.10232250800117348	0.10232250800117348	0.10232250800117348	0.10232250800117348	0.10232250800117348	0.10232250800117348	0.10232250800117348	0.10232250800117348
0.07215513277133104	0.08219841518059874	0.08943484914156044	0.07765728583766894	0.09491303243958148	0.06429228003019086	0.09866482146441999	0.07719536187131149	0.050405583003921915	0.06669358090562089	0.04460307293894973	0.06554514523339022	0.06711399978243109	0.07622650729870489	0.051196429082169086	0.06371146819043699	0.06371146819043699	0.06371146819043699	0.06371146819043699	0.06371146819043699	0.06371146819043699	0.06371146819043699	0.06371146819043699	0.06371146819043699	0.06371146819043699	0.06371146819043699	0.06371146819043699	0.06371146819043699	0.06371146819043699	0.06371146819043699	0.06371146819043699	0.06371146819043699	0.06371146819043699	0.06371146819043699	0.06371146819043699	0.06371146819043699	0.06371146819043699	0.06371146819043699	0.06371146819043699	0.06371146819043699	0.06371146819043699	0.06371146819043699	0.06371146819043699	0.06371146819043699	0.06371146819043699	0.06371146819043699	0.06371146819043699	0.06371146819043699	0.06371146819043699	0.06371146819043699
0.05432310672693574	0.058002666106104	0.05049284135021117	0.06409038558162762	0.06807664251224031	0.07265735729018784	0.07963939946741275	0.06668861624181903	0.08621773477088668	0.04431471324021838	0.05198700422982218	0.05843915233152899	0.05897345139276121	0.07338295788257715	0.07154862836701	0.06446638290981017	0.06798756083052253	0.11393513214011512	0.08302049231530502	0.06683477186829799	0.07744627456311902	0.07585597113485124	0.08311142940509322	0.0778903760541239	0.07309437545066494	0.09810388724507935	0.07112728404204134	0.06817584944185445	0.0696515667419479	0.0696515667419479	0.0696515667419479	0.0696515667419479	0.0696515667419479	0.0696515667419479	0.0696515667419479	0.0696515667419479	0.0696515667419479	0.0696515667419479	0.0696515667419479	0.0696515667419479	0.0696515667419479	0.0696515667419479	0.0696515667419479	0.0696515667419479	0.0696515667419479	0.0696515667419479	0.0696515667419479	0.0696515667419479	0.0696515667419479	0.0696515667419479
0.061754067851393674	0.07555639806868474	0.05694971135663644	0.059326340293371665	0.06235253293136763	0.06209893064842697	0.05949693687137368	0.0542828739406043	0.04951047792388034	0.05448613494885475	0.060568873200838654	0.05133074333002551	0.07436317591950106	0.06693447417439656	0.06753182380127831	0.06044349278382142	0.060756979952740854	0.05826936507175354	0.0569143743373101	0.05479106026348917	0.06491331120427865	0.06116519586981761	0.06897635693138943	0.06507077640060353	0.06507077640060353	0.06507077640060353	0.06507077640060353	0.06507077640060353	0.06507077640060353	0.06507077640060353	0.06507077640060353	0.06507077640060353	0.06507077640060353	0.06507077640060353	0.06507077640060353	0.06507077640060353	0.06507077640060353	0.06507077640060353	0.06507077640060353	0.06507077640060353	0.06507077640060353	0.06507077640060353	0.06507077640060353	0.06507077640060353	0.06507077640060353	0.06507077640060353	0.06507077640060353	0.06507077640060353	0.06507077640060353	0.06507077640060353
0.04876306699102719	0.06336399207143419	0.06129609870479638	0.07341078154820051	0.05836863219611125	0.06876596183296851	0.05787687024320076	0.06076473343775613	0.037653948570210205	0.07175813365533343	0.06047365915682541	0.05123624589684277	0.06425962851220543	0.04181501220975523	0.0339581033934438	0.07612243363983842	0.04924157290928942	0.0583301047148382	0.06931628361468788	0.06877102591568528	0.05444422065987223	0.06160762328777875	0.06160762328777875	0.06160762328777875	0.06160762328777875	0.06160762328777875	0.06160762328777875	0.06160762328777875	0.06160762328777875	0.06160762328777875	0.06160762328777875	0.06160762328777875	0.06160762328777875	0.06160762328777875	0.06160762328777875	0.06160762328777875	0.06160762328777875	0.06160762328777875	0.06160762328777875	0.06160762328777875	0.06160762328777875	0.06160762328777875	0.06160762328777875	0.06160762328777875	0.06160762328777875	0.06160762328777875	0.06160762328777875	0.06160762328777875	0.06160762328777875	0.06160762328777875
0.04809381996207075	0.08596061208856116	0.08337536363183062	0.07886288335524463	0.07216622084492019	0.059274560390444535	0.08435208325139971	0.05747059417373863	0.04720858716168458	0.06115542566217148	0.061336705363561846	0.051412779962923656	0.0780426898269554	0.07646096181927646	0.07432849600240579	0.06631773768630451	0.051573767884093576	0.06422975081582874	0.057901759349961154	0.057901759349961154	0.057901759349961154	0.057901759349961154	0.057901759349961154	0.057901759349961154	0.057901759349961154	0.057901759349961154	0.057901759349961154	0.057901759349961154	0.057901759349961154	0.057901759349961154	0.057901759349961154	0.057901759349961154	0.057901759349961154	0.057901759349961154	0.057901759349961154	0.057901759349961154	0.057901759349961154	0.057901759349961154	0.057901759349961154	0.057901759349961154	0.057901759349961154	0.057901759349961154	0.057901759349961154	0.057901759349961154	0.057901759349961154	0.057901759349961154	0.057901759349961154	0.057901759349961154	0.057901759349961154	0.057901759349961154
0.043947027338067594	0.047405955845115415	0.05850813096244841	0.05425796967069066	0.04918748126043379	0.044780746397573394	0.053018385173663356	0.05007974679910606	0.05556081438928512	0.04218682931883013	0.04373037321975257	0.045791101075392124	0.05152460606357592	0.04406724503424212	0.0554228650992905	0.04738951543116264	0.048403187763786555	0.044842591266370815	0.042310282703412576	0.05456198360029204	0.04843613315185231	0.04843613315185231	0.04843613315185231	0.04843613315185231	0.04843613315185231	0.04843613315185231	0.04843613315185231	0.04843613315185231	0.04843613315185231	0.04843613315185231	0.04843613315185231	0.04843613315185231	0.04843613315185231	0.04843613315185231	0.04843613315185231	0.04843613315185231	0.04843613315185231	0.04843613315185231	0.04843613315185231	0.04843613315185231	0.04843613315185231	0.04843613315185231	0.04843613315185231	0.04843613315185231	0.04843613315185231	0.04843613315185231	0.04843613315185231	0.04843613315185231	0.04843613315185231	0.04843613315185231
0.0605549132739611	0.054902664893542945	0.06536646706521984	0.048451066508340995	0.06531129095359316	0.058836627350961096	0.07241513639075572	0.11055955167906431	0.07486138828887642	0.0558044348485626	0.09231096820112636	0.08495197322540182	0.08819045173028642	0.07337701709119883	0.0875939261805459	0.09137095855884286	0.07345143297490557	0.06393142681929122	0.07570124694255506	0.08040414347534919	0.06774833147050016	0.06072190572167852	0.10183854223418286	0.143474583571353	0.12103135721282252	0.10441100846626045	0.07856321452244161	0.0755749605426523	0.08267246830404046	0.0823711286791216	0.0891889915722108	0.11478288929159589	0.11194468041721957	0.09162530639861202	0.08529703177570779	0.11055873064729109	0.08826024358153531	0.07379556386569033	0.08770655658846874	0.06888939786963377	0.08609739733067147	0.07749339760015263	0.07749339760015263	0.07749339760015263	0.07749339760015263	0.07749339760015263	0.07749339760015263	0.07749339760015263	0.07749339760015263	0.07749339760015263
0.07052919822759673	0.08731952383954837	0.033309100697310225	0.05436986477619379	0.06969610128805077	0.046858446893698155	0.05927444222927294	0.05541330473107195	0.07351940820614151	0.057458585857642235	0.06294695726388333	0.0687930070152253	0.10040354939520989	0.0932810251928462	0.12086832561339503	0.1048197791408063	0.10583777617703205	0.1590275356851804	0.1535883420675201	0.14501027123104002	0.12794923655173163	0.1860072583961906	0.14895524116300504	0.18284657627679726	0.1639700383922251	0.14450449596852205	0.1496502822302868	0.12439777892443069	0.1617198740082816	0.15235441179095174	0.15696390236377575	0.11518917282010648	0.1266531902126813	0.15966649010555634	0.16622776311049636	0.1631877644869813	0.1731493280683737	0.179006910890407	0.1411594798102568	0.1666150590388642	0.09666969723795371	0.12755855584452566	0.10726376528902276	0.14071836777456811	0.10589526567461148	0.09234010860347998	0.09911768713904573	0.09911768713904573	0.09911768713904573	0.09911768713904573
0.04459737765805239	0.0440361262329307	0.05441429461105871	0.04207018055299683	0.048947343639585465	0.04464538518386102	0.044769417286117406	0.05019217856337746	0.040898402497675644	0.056986465975340996	0.04546883531967929	0.0448129016442184	0.04482733964971972	0.03548991564457769	0.03597024329224796	0.04560157058576125	0.050202392785029325	0.046335927844523894	0.04391735706837983	0.04949025309918886	0.04354276496298608	0.04534455768063748	0.04724498182733291	0.047373757991694104	0.05021722861522	0.05427549946097345	0.04686600464966196	0.0370116999942815	0.03392093966261793	0.05072234614762342	0.03616713649382102	0.04831718017986674	0.04789551293347187	0.039301291030729074	0.051511052065274864	0.05206772740914197	0.046963691074486086	0.04440638681303316	0.04715288461458977	0.044924827891365815	0.046139990640038146	0.04553240926570198	0.04553240926570198	0.04553240926570198	0.04553240926570198	0.04553240926570198	0.04553240926570198	0.04553240926570198	0.04553240926570198	0.04553240926570198
0.05972047761392528	0.047226731634417415	0.03424410068570306	0.04352191537235624	0.05764737542910279	0.05183090717471461	0.0641618009784005	0.052049418113058674	0.04729171584799572	0.046192414380310715	0.045438272714747686	0.04541171956454735	0.05007648074356096	0.04829679107012064	0.047661808889891924	0.05219813143741921	0.06591474384521942	0.07074793201557063	0.052248422823032874	0.059154212502051204	0.06636024878188555	0.06606024638096693	0.0476213796006401	0.06677293090926958	0.06385511194628345	0.06264184192628469	0.05932470255043338	0.06744150804415133	0.07428678912130961	0.08022544811093993	0.04961540849186706	0.04179730879750463	0.047412786614975964	0.05738749244577847	0.052274680087256005	0.0756256099329582	0.05176358746736939	0.05686663602203571	0.05924118917410122	0.06627647774459279	0.04960079259512657	0.039175275569165384	0.047604405745220964	0.050462862025587904	0.0729074865252955	0.04045774124112087	0.05668261388320819	0.05668261388320819	0.05668261388320819	0.05668261388320819
0.10048631484030411	0.08007812237706174	0.09129078099487781	0.08241848221285926	0.08585114479926392	0.08095997712924748	0.06452697212510351	0.11551226498941121	0.07521164810724419	0.07027820499878948	0.08247951431884967	0.07556317733302922	0.07180066916585086	0.08026365000170478	0.09304644259550184	0.08393544123867402	0.11001706995268996	0.0910385719003654	0.09657440338258717	0.09266797197070117	0.08675974792537307	0.10164353983442286	0.08739878508257574	0.08006544529490683	0.07148762448223189	0.09555883628103816	0.09065627348273371	0.09378027480633924	0.08007143070941117	0.10045761578113717	0.09311730063281251	0.08958672650233154	0.09299301859705619	0.08847444553448539	0.09295768234646323	0.09788416967651056	0.09059993174311567	0.09161842495649365	0.10693188306309474	0.08625208848778569	0.08314286113869421	0.10550506756262348	0.08822701746598309	0.0968660425143033	0.0968660425143033	0.0968660425143033	0.0968660425143033	0.0968660425143033	0.0968660425143033	0.0968660425143033
0.05469683932703678	0.06341443441202291	0.08101487366010258	0.05325362034342383	0.05726219385002295	0.06223541343217507	0.06536498891657593	0.07802364859655452	0.05488738371350571	0.058175198130170504	0.06702665763759885	0.05705287478420045	0.062039766210899655	0.062039766210899655	0.062039766210899655	0.062039766210899655	0.062039766210899655	0.062039766210899655	0.062039766210899655	0.062039766210899655	0.062039766210899655	0.062039766210899655	0.062039766210899655	0.062039766210899655	0.062039766210899655	0.062039766210899655	0.062039766210899655	0.062039766210899655	0.062039766210899655	0.062039766210899655	0.062039766210899655	0.062039766210899655	0.062039766210899655	0.062039766210899655	0.062039766210899655	0.062039766210899655	0.062039766210899655	0.062039766210899655	0.062039766210899655	0.062039766210899655	0.062039766210899655	0.062039766210899655	0.062039766210899655	0.062039766210899655	0.062039766210899655	0.062039766210899655	0.062039766210899655	0.062039766210899655	0.062039766210899655	0.062039766210899655
0.07784808067492062	0.05846729410990768	0.07886879325545199	0.07242172306937135	0.06570282851753095	0.06676345970229798	0.050691974253124585	0.06419277108972574	0.09502725029894872	0.0637583943159028	0.08308516015724537	0.07852890083381639	0.06683578357635933	0.05223268954437976	0.0672670227553794	0.08710370120241132	0.05736393764570969	0.06637801780454804	0.05547000346508303	0.05971995583380139	0.062324631888688115	0.07040997597714312	0.06880336772579715	0.09319526022249401	0.0631897385440845	0.08217418445957757	0.08893278950307208	0.0803431509979016	0.06135952276884514	0.07043494236726217	0.08520157623012514	0.06545827557076067	0.06864709569101238	0.053261778215649286	0.07207311630279924	0.08525700046311702	0.05690337958383044	0.07668385547474939	0.07982657949215119	0.07257334740506813	0.06712371720881806	0.06984853230694309	0.06984853230694309	0.06984853230694309	0.06984853230694309	0.06984853230694309	0.06984853230694309	0.06984853230694309	0.06984853230694309	0.06984853230694309
0.039411099366959745	0.0287308297964567	0.041734606633331284	0.0421469801828388	0.04134354080907017	0.04629912895972719	0.04679598023383869	0.036913425931007146	0.03700951770030666	0.04248367961466065	0.048323959639891736	0.033598071493091845	0.038246346588074465	0.03896139388801261	0.05157174746926832	0.0404531296310872	0.04048456262207064	0.037994098083326974	0.04149631609090495	0.04743320770146042	0.05164828856060228	0.05023612044316301	0.04023859217755969	0.037237756553699534	0.03726101733807516	0.03430359006532579	0.048188126098010896	0.03857129357545626	0.030942252003249383	0.04890884710309497	0.044660151528007064	0.024947005306077914	0.03874030867839778	0.04637155903916904	0.0525913603255379	0.05009850852765617	0.05183945461111647	0.04283280977440481	0.04583559659217079	0.042272008850499955	0.053226314985355884	0.02920923415940604	0.047888083872801496	0.036283270197473266	0.049130385242808716	0.042706827720141	0.042706827720141	0.042706827720141	0.042706827720141	0.042706827720141
0.07166516177859734	0.09566326528655278	0.05676707920557715	0.012846332194887936	0.07956895993170728	0.0795521181912157	0.057397959171931676	0.05521600511543022	0.07965558669797028	0.10685715064785428	0.14423603695750403	0.057397959171931676	0.05044197189548897	0.0006308799663545158	0.1082306297513106	0.057397959171931676	0.22879374963874996	0.09562327852815239	0.057397959171931676	0.12593863925691304	0.07965558669797028	0.09566326528655278	0.01285421886966763	0.12155832402316616	0.11712248203292033	0.022953786344564023	0.0	0.12661963561937048	0.023006438719618532	0.05737805690203452	0.05521600511543022	0.11416503936382018	0.0	0.05739338464741155	0.09374460240962734	0.14392735668840798	0.0658295533244255	0.05521600511543022	0.09566326528655278	0.11845775266075906	0.09507108677992966	0.12799083150517518	0.11503924874963806	0.1181987477979077	0.16783308717854786	0.1430159174882278	0.1430159174882278	0.1430159174882278	0.1430159174882278	0.1430159174882278
0.07318813159906927	0.08736540593208504	0.08738003508418599	0.08284204942954865	0.07124582733184953	0.0854493428171331	0.06858105889229135	0.078270952672788	0.0766797027142985	0.06835064273746498	0.09997581315071144	0.0614910900067067	0.06547512018771354	0.06629421425674392	0.07743214126538074	0.0692276717111016	0.09164481151427747	0.08025066740588786	0.09331623582498999	0.07458524015027194	0.07787594951431663	0.10563404976243546	0.10175746621009653	0.09180675843728907	0.09213402347614075	0.08835152608274802	0.09533489530627014	0.0722569227915064	0.09971229937423698	0.07101633361640057	0.07239805125693162	0.09142979336676067	0.05313013806609096	0.08100679519309938	0.06277564061221008	0.09071850742295558	0.0913082061347667	0.0852220689141452	0.09647369496305885	0.08062407161874845	0.07106244382740019	0.11023317824607473	0.08960123348282642	0.09991720586445058	0.09991720586445058	0.09991720586445058	0.09991720586445058	0.09991720586445058	0.09991720586445058	0.09991720586445058
0.06965306767611751	0.0724870575783924	0.059397594856572124	0.07299552577685113	0.08262513181125916	0.06375943927193242	0.06805643640568378	0.06361242146214867	0.06262312160082563	0.06017542183537598	0.08405341597778868	0.06948899588355455	0.05984479112871522	0.05678206233550903	0.07422664055483913	0.07653581538287803	0.0747222589202701	0.07950727392689562	0.07277842523972015	0.07174448891403332	0.062280501683235116	0.06387070309182244	0.06478028192231784	0.07187813541476328	0.05191372723218136	0.07897283287476259	0.062334289843700236	0.06504024059114553	0.07659805601445593	0.05038834417110546	0.06794318483650512	0.07136335469524926	0.07705844638249577	0.05436521696814749	0.0682587344289714	0.07549085633109691	0.08069068071734853	0.055631387758106624	0.07798257081240731	0.07245530094900961	0.07521893588070845	0.07521893588070845	0.07521893588070845	0.07521893588070845	0.07521893588070845	0.07521893588070845	0.07521893588070845	0.07521893588070845	0.07521893588070845	0.07521893588070845
0.06502791740383539	0.07534638834923392	0.07132355782352244	0.0994546202400977	0.0888233444087678	0.0814622754591434	0.05538275590172771	0.07838725772599059	0.08481479273318909	0.07430156550449979	0.06904378549718204	0.06711515411552035	0.08580346156194253	0.06360288367104096	0.07473386691823708	0.05189880410441475	0.08091064228796634	0.09005599023898953	0.07478420422967774	0.09945718770520465	0.084740839656167	0.0936559863437325	0.07738272760487502	0.07876484597426582	0.09410713802196562	0.09332519546172276	0.08146900966979459	0.08364305534105589	0.088808723988963	0.11659175017238814	0.0692976986404649	0.07613844732122987	0.08068714560989726	0.08712316474540072	0.07231930714122663	0.08974270666368998	0.08521246421180909	0.0817132915681273	0.08972080929950127	0.08621316997916689	0.0670159472286048	0.07661455860388586	0.07661455860388586	0.07661455860388586	0.07661455860388586	0.07661455860388586	0.07661455860388586	0.07661455860388586	0.07661455860388586	0.07661455860388586
0.04250167979709332	0.0322969572467478	0.0431547394981993	0.039242343238346356	0.03911258836223805	0.04949214454336296	0.0435302129979813	0.046852784863837864	0.044816604905581064	0.040327095922079725	0.04188976112675025	0.051095042898998695	0.057172232396238684	0.06209740608865157	0.04121288912693997	0.05494699812653765	0.051822376602853784	0.060906407882845924	0.06030430919578081	0.05183125374409288	0.04882527602644008	0.059860068269700514	0.06468126744180805	0.05093271164117306	0.04465914173417399	0.05643275065993468	0.06129644303969135	0.07210403397433883	0.0710238618632694	0.05787917577691078	0.05292231305294562	0.05438307762207715	0.05130485950526248	0.054434580263152156	0.056494530456343894	0.05230950474531854	0.05587415127827039	0.0546184253624681	0.059470194563103235	0.058304288530083424	0.05083576268534123	0.052614521784993144	0.05777891347431438	0.05714887296966652	0.06537101516562432	0.05697871928806932	0.06065295400632336	0.06330301315716204	0.06119484420818207	0.06973284605382636
0.10671326111801284	0.11444143523457392	0.11037218832809051	0.13701180141382513	0.23403193302178274	0.20608143693711078	0.13659386450082006	0.1424140951114801	0.11916595520049011	0.1650208653908536	0.19996743314556173	0.1763307808677768	0.21367837754311908	0.2471595065281369	0.10380974486201784	0.1454466845917627	0.1936771902313751	0.22241293428946962	0.16358850782803655	0.18740204199097266	0.15424800165924293	0.19074495694730678	0.23577150938544472	0.17502490833566633	0.18656098726488038	0.22371480589550444	0.24891991088650037	0.20375579512023992	0.19026488931287008	0.2400480055881509	0.18952245531528986	0.15091381425646155	0.179051741243243	0.17338598513960585	0.29659803089876335	0.15591010220740378	0.1839018811491792	0.2478548760235488	0.19422579785504918	0.2025250662148396	0.18520746416330708	0.25301697318534716	0.2055397971703996	0.14371923698325795	0.23617212595707143	0.1692750340041487	0.17189984909252937	0.21554574920923572	0.2222630415933936	0.2537588958671777
0.08545725782736534	0.08707532039786382	0.08184146544901647	0.07496355711542632	0.08443629320026418	0.10059383598453782	0.08254485635081782	0.08644157328275268	0.07569478166707326	0.08744633134667505	0.09586266885121246	0.08777682179979553	0.11304158635251535	0.07349923911177357	0.10506097043013529	0.10458029373121763	0.09652924798445554	0.08445950576288548	0.11017604154835299	0.07506321734004072	0.09494659469215475	0.0932439849587659	0.08141400795662464	0.0850463036212573	0.09582178595849813	0.09483401753492317	0.10905945358187075	0.09457415334690442	0.10680624768353335	0.08252594381766744	0.08197848448475144	0.07519378425552475	0.09141149532116245	0.08595678082365998	0.10816811417500044	0.08115301854553798	0.09346487505297381	0.08738189945016697	0.06790991705185345	0.08913381601928695	0.11586193745462063	0.09585151945538077	0.08985014967908081	0.1002721318953926	0.07592259800809563	0.08241946262077082	0.08203421964317667	0.06883554851533283	0.08352892539226021	0.06957547616295431
0.042687222130105194	0.03976848554312068	0.04113552106321812	0.0438425355980447	0.04653045704126647	0.03785325674035292	0.04055469830113198	0.05212325057126075	0.03997032583373809	0.03843169034244658	0.05195709429797982	0.03608062570332721	0.037509217885169206	0.046626708782713126	0.0455603796306034	0.05352846578496115	0.05314910450704148	0.049386977362643796	0.047257332503204026	0.03340356659468787	0.0624872320036548	0.042830095294988595	0.0433962738339826	0.0436313973699803	0.056174093613198514	0.04370161793005738	0.047274253639443216	0.05372040762526396	0.05207822760254737	0.046966821398191305	0.039996112369985834	0.043242251773541796	0.05769499679271768	0.05188386998606937	0.04260367673614573	0.055901057238207964	0.0441402638738301	0.043565774896479	0.04312042792918132	0.03853943778379697	0.06206637102338803	0.05085939379902298	0.051452044146810934	0.040350945988559046	0.04485351757243881	0.06153593196645953	0.05633742522343131	0.05688202355289301	0.04069781044920128	0.05577410257244897
0.0687125140065244	0.07007888321799861	0.07808440616024556	0.06807269667849848	0.06590708254867746	0.06827875731844463	0.06719058987363521	0.06781782648686022	0.08281510788937593	0.05616733069932948	0.06629340389593043	0.07235468981050693	0.0651416588356456	0.06441108353290977	0.06196156956295825	0.04731929219381644	0.08507017189664617	0.07740397393199484	0.06721934318065052	0.07719366946375562	0.06543129696807823	0.06100913864362674	0.05442724992104241	0.06661954149576614	0.07286957427296166	0.07854298947825925	0.08007052752433141	0.07059940592258453	0.07977925901224338	0.05997298003063069	0.06823501444495658	0.06814284189511007	0.05608662084935009	0.05821159462817964	0.0517590587559861	0.0786383971885887	0.08168331902433112	0.07417052697736966	0.07009331518695464	0.06533847704388572	0.06918747567643756	0.0750953971585198	0.07407897719645487	0.0810929794824576	0.07852026564683556	0.07059249488743392	0.07921780463516581	0.08284205179633569	0.06792798285255831	0.0666861576688313
0.04862935291009913	0.041383243933727464	0.04604635130495305	0.042477066443783566	0.03669516535695479	0.05568657594129312	0.04228293678534776	0.04518714125259204	0.04326025670793947	0.044228874182864274	0.05272929159444292	0.04156748435621433	0.04976521600202254	0.04694507375829947	0.047939591237163445	0.03623699849840933	0.038843404711794344	0.03679292699733813	0.042195211731725524	0.03915342311432076	0.04583809670993389	0.03790401206392494	0.04882798336060902	0.038903756506040874	0.04782921275065762	0.04439186540771563	0.03605404509659463	0.04741750794989287	0.04088426056271102	0.0493125681115034	0.0379961169959754	0.04641694827582626	0.037128674465245474	0.04449651932374069	0.03540771642887346	0.04354935227115411	0.048452369734747563	0.04985417202680292	0.041979678503417765	0.04931947241837462	0.04170504585970301	0.04479221448344064	0.05692497562622232	0.05085859505483148	0.05085859505483148	0.05085859505483148	0.05085859505483148	0.05085859505483148	0.05085859505483148	0.05085859505483148
0.05807288373700791	0.05417837463239308	0.07965759131175257	0.06789256628258004	0.08750634345639274	0.05012156936675717	0.06296099654757198	0.07738208113412501	0.06319065670185661	0.08983984762139048	0.07805239230289543	0.08394611996214295	0.08394611996214295	0.08394611996214295	0.08394611996214295	0.08394611996214295	0.08394611996214295	0.08394611996214295	0.08394611996214295	0.08394611996214295	0.08394611996214295	0.08394611996214295	0.08394611996214295	0.08394611996214295	0.08394611996214295	0.08394611996214295	0.08394611996214295	0.08394611996214295	0.08394611996214295	0.08394611996214295	0.08394611996214295	0.08394611996214295	0.08394611996214295	0.08394611996214295	0.08394611996214295	0.08394611996214295	0.08394611996214295	0.08394611996214295	0.08394611996214295	0.08394611996214295	0.08394611996214295	0.08394611996214295	0.08394611996214295	0.08394611996214295	0.08394611996214295	0.08394611996214295	0.08394611996214295	0.08394611996214295	0.08394611996214295	0.08394611996214295
0.07875221622013943	0.0744319139957077	0.06396341076324903	0.07627204383891098	0.07076038291935453	0.06958803877447861	0.07017421084691657	0.07017421084691657	0.07017421084691657	0.07017421084691657	0.07017421084691657	0.07017421084691657	0.07017421084691657	0.07017421084691657	0.07017421084691657	0.07017421084691657	0.07017421084691657	0.07017421084691657	0.07017421084691657	0.07017421084691657	0.07017421084691657	0.07017421084691657	0.07017421084691657	0.07017421084691657	0.07017421084691657	0.07017421084691657	0.07017421084691657	0.07017421084691657	0.07017421084691657	0.07017421084691657	0.07017421084691657	0.07017421084691657	0.07017421084691657	0.07017421084691657	0.07017421084691657	0.07017421084691657	0.07017421084691657	0.07017421084691657	0.07017421084691657	0.07017421084691657	0.07017421084691657	0.07017421084691657	0.07017421084691657	0.07017421084691657	0.07017421084691657	0.07017421084691657	0.07017421084691657	0.07017421084691657	0.07017421084691657	0.07017421084691657
0.14566223930011313	0.1746117364759879	0.15914279838650086	0.27037666658213605	0.22997636997289547	0.22863750772981478	0.1593571664095664	0.1627349537825274	0.1401649669714812	0.17187551633402268	0.23818019144474373	0.12442211851239234	0.14573768913888727	0.16230667097938933	0.16254883178488586	0.17567703144021748	0.14806639966235066	0.12883165642605043	0.1479228945313209	0.0979866995284946	0.13585888261399268	0.1484923061665421	0.110156831519973	0.10921745970312323	0.15327717435556076	0.1280822370215478	0.13507574339362333	0.14178859119846093	0.13840150794553374	0.1119947710469434	0.14591462349500395	0.11654546349212089	0.10409416357257552	0.12080063985009908	0.09780855963722235	0.12209996926701927	0.1099542644521208	0.1099542644521208	0.1099542644521208	0.1099542644521208	0.1099542644521208	0.1099542644521208	0.1099542644521208	0.1099542644521208	0.1099542644521208	0.1099542644521208	0.1099542644521208	0.1099542644521208	0.1099542644521208	0.1099542644521208
0.05742744805703574	0.07566053322411853	0.050704832986838526	0.04850436758483822	0.056125120777376136	0.053071556537607735	0.05268783499242771	0.06792719562269132	0.0423884397711973	0.051091683426425095	0.05080865870460326	0.046706119901039664	0.05709772494055611	0.04496576198964131	0.0630489652542916	0.06081937581301355	0.05893286161315102	0.04668124368613132	0.04754700841614167	0.048933864184349876	0.05129235323868379	0.05564463349404728	0.04795615195883674	0.06258605194267448	0.04849055930631163	0.03720324823838925	0.05030866595527652	0.04375595709683288	0.04375595709683288	0.04375595709683288	0.04375595709683288	0.04375595709683288	0.04375595709683288	0.04375595709683288	0.04375595709683288	0.04375595709683288	0.04375595709683288	0.04375595709683288	0.04375595709683288	0.04375595709683288	0.04375595709683288	0.04375595709683288	0.04375595709683288	0.04375595709683288	0.04375595709683288	0.04375595709683288	0.04375595709683288	0.04375595709683288	0.04375595709683288	0.04375595709683288
0.06785830529722442	0.058097903843970455	0.07941418288666563	0.07128921360935019	0.053519034625179505	0.049666420931874275	0.06257172716057409	0.09371079025069781	0.056182446631658195	0.07569762915518718	0.07277839740484368	0.06622295365880351	0.07734758802655091	0.06053879904094714	0.07764384893054607	0.05579068475857967	0.0943859426826128	0.08182026124830036	0.0757854815010768	0.07760691754080387	0.07669619952094034	0.07669619952094034	0.07669619952094034	0.07669619952094034	0.07669619952094034	0.07669619952094034	0.07669619952094034	0.07669619952094034	0.07669619952094034	0.07669619952094034	0.07669619952094034	0.07669619952094034	0.07669619952094034	0.07669619952094034	0.07669619952094034	0.07669619952094034	0.07669619952094034	0.07669619952094034	0.07669619952094034	0.07669619952094034	0.07669619952094034	0.07669619952094034	0.07669619952094034	0.07669619952094034	0.07669619952094034	0.07669619952094034	0.07669619952094034	0.07669619952094034	0.07669619952094034	0.07669619952094034
0.03995250205991533	0.054396637604742115	0.056130709281535095	0.05194210006309798	0.07585042833484398	0.055845172576873096	0.047874927908998374	0.06387764236147647	0.038644286588837604	0.06247840705716324	0.06909758508744025	0.05719785109872815	0.0760649251310318	0.04687501480859123	0.07315413292684636	0.06869353980617865	0.058524735717519455	0.06470692318098203	0.06383559611591401	0.08118557380723986	0.06123038713994777	0.04652055940838622	0.07868190925759906	0.06098989407626984	0.052534317688733866	0.07001720258165117	0.07160654280946903	0.05546295248530433	0.06035407954874914	0.06621694859389789	0.06469175343076923	0.05756762445275246	0.07583276351860983	0.06562572201352897	0.06161353463501181	0.0751481999835282	0.06907231226269096	0.07211025612310959	0.07211025612310959	0.07211025612310959	0.07211025612310959	0.07211025612310959	0.07211025612310959	0.07211025612310959	0.07211025612310959	0.07211025612310959	0.07211025612310959	0.07211025612310959	0.07211025612310959	0.07211025612310959
0.07042031962631193	0.06483252525983238	0.08098629224134835	0.07891266923944232	0.0637065493839777	0.07286517458439867	0.07931202400640183	0.07774601610737349	0.06972562834565807	0.06795097621877415	0.06852952032161898	0.08774067849703543	0.07687368018941182	0.07914526928580244	0.07924863510027148	0.07606066729248764	0.07032795673584229	0.0816599101330395	0.06947916742749259	0.07074345979407075	0.08583324753778307	0.06893427718238215	0.10758279450976722	0.08309424272635252	0.09287094887463025	0.08340928551285046	0.08949329211329207	0.07090074640139801	0.06459382490541893	0.08107766185349621	0.07860859818947226	0.0514853602104126	0.06504697919994243	0.06504697919994243	0.06504697919994243	0.06504697919994243	0.06504697919994243	0.06504697919994243	0.06504697919994243	0.06504697919994243	0.06504697919994243	0.06504697919994243	0.06504697919994243	0.06504697919994243	0.06504697919994243	0.06504697919994243	0.06504697919994243	0.06504697919994243	0.06504697919994243	0.06504697919994243
0.13808726022824966	0.13479636265828923	0.18036463997585242	0.13636477308347167	0.17751429227002616	0.16681749520315953	0.1797787888719976	0.1516796644466679	0.13542693749277068	0.1522058658518157	0.16912772770821818	0.14858658815552736	0.1291673532224973	0.15982695928139257	0.16498196645157387	0.18037015387847202	0.15646139580683033	0.18984029700252938	0.19853038340730006	0.13182968746392112	0.13219201495423596	0.2010267310539383	0.134594994792247	0.19246259711511562	0.11680075603913834	0.1750587518095987	0.17118227645348175	0.16118031062473853	0.16655051099415877	0.15571276733903894	0.13115227578305225	0.17682232443211432	0.15347563043481718	0.17598435642325255	0.16472999342903488	0.16472999342903488	0.16472999342903488	0.16472999342903488	0.16472999342903488	0.16472999342903488	0.16472999342903488	0.16472999342903488	0.16472999342903488	0.16472999342903488	0.16472999342903488	0.16472999342903488	0.16472999342903488	0.16472999342903488	0.16472999342903488	0.16472999342903488
0.056624541090586365	0.06896779884159839	0.05733155049935344	0.07039752964349989	0.0766033804359605	0.08149573444685215	0.06667746271175491	0.09915382383713164	0.08606639340111964	0.08096020117127482	0.0728620955513949	0.06607192227766585	0.07876080931755015	0.053553553850848166	0.05868350711905787	0.059113443932645976	0.048864240191759424	0.07036396398421275	0.05665110703575127	0.07192361497899	0.0689090983872098	0.09243319002891055	0.08067114420806018	0.08067114420806018	0.08067114420806018	0.08067114420806018	0.08067114420806018	0.08067114420806018	0.08067114420806018	0.08067114420806018	0.08067114420806018	0.08067114420806018	0.08067114420806018	0.08067114420806018	0.08067114420806018	0.08067114420806018	0.08067114420806018	0.08067114420806018	0.08067114420806018	0.08067114420806018	0.08067114420806018	0.08067114420806018	0.08067114420806018	0.08067114420806018	0.08067114420806018	0.08067114420806018	0.08067114420806018	0.08067114420806018	0.08067114420806018	0.08067114420806018
0.08270641226044284	0.07617100638024432	0.06258843912878723	0.12581575290376415	0.12290949206018197	0.12222452648030822	0.11262622207222388	0.13673696324684698	0.14469699081815837	0.1574492157335051	0.13020387701067454	0.16893712719356033	0.22067057082290534	0.15693827604282393	0.24440148730440078	0.18823011909855888	0.1576862579515965	0.16351880263914623	0.20854522968085074	0.22822314899309434	0.1318201035291552	0.19354885471802113	0.15242056381603394	0.17795483326091738	0.14518925028691848	0.14919211939856514	0.10916848765079257	0.1649854345130383	0.1659744453726809	0.1994334752037939	0.22956364299111018	0.19826204696096686	0.28183255929750256	0.19482174508233593	0.2578940814028026	0.20683804635729253	0.31911350422815893	0.178996225853253	0.22107661562969128	0.18737699295566593	0.1586194889475532	0.17299824095160957	0.17299824095160957	0.17299824095160957	0.17299824095160957	0.17299824095160957	0.17299824095160957	0.17299824095160957	0.17299824095160957	0.17299824095160957
0.05334968442643076	0.06131012051484166	0.056548875779973154	0.05406289869309713	0.0826472438177101	0.06189897790413999	0.04899311292407085	0.06479353254291646	0.06976332717132576	0.06616057512080797	0.061614300114727925	0.05488950813556722	0.05156062207769711	0.059163187081620744	0.10035226587973638	0.062252812620698386	0.06103420038688661	0.056049433378227466	0.0681665830264822	0.06062830091501512	0.07049574178030396	0.07142856181463138	0.08028582473599093	0.06512583009135765	0.07543014934015972	0.07027798971575869	0.07027798971575869	0.07027798971575869	0.07027798971575869	0.07027798971575869	0.07027798971575869	0.07027798971575869	0.07027798971575869	0.07027798971575869	0.07027798971575869	0.07027798971575869	0.07027798971575869	0.07027798971575869	0.07027798971575869	0.07027798971575869	0.07027798971575869	0.07027798971575869	0.07027798971575869	0.07027798971575869	0.07027798971575869	0.07027798971575869	0.07027798971575869	0.07027798971575869	0.07027798971575869	0.07027798971575869
0.11370198813140119	0.1276408808084501	0.1196476044500934	0.10214326792249943	0.13561577954409793	0.11340873715893357	0.09836722313581599	0.10427933585802174	0.11276759799699686	0.09028622691409632	0.1227058921232304	0.16305588120771583	0.14115642314856816	0.13204218135043197	0.1557186126745336	0.12689995443240726	0.11605175995567958	0.15447530876567384	0.09020714487642394	0.11549141606261651	0.13685113017886377	0.11483498242951418	0.09414909466922317	0.11246591496950545	0.14082410197458778	0.11037719593019871	0.11451191454845966	0.10081425645608895	0.13359028305031842	0.13597997795250108	0.13478513050140978	0.13478513050140978	0.13478513050140978	0.13478513050140978	0.13478513050140978	0.13478513050140978	0.13478513050140978	0.13478513050140978	0.13478513050140978	0.13478513050140978	0.13478513050140978	0.13478513050140978	0.13478513050140978	0.13478513050140978	0.13478513050140978	0.13478513050140978	0.13478513050140978	0.13478513050140978	0.13478513050140978	0.13478513050140978
0.04189797676758959	0.053647066202491704	0.06527555278581333	0.05866120929461749	0.07884409135449286	0.07061656792859561	0.07850467215024774	0.06899448494046816	0.06079375461986502	0.05630887659174697	0.056692566068143414	0.06396042786434256	0.08154546085482932	0.06429424857109398	0.06774797217177189	0.08274395149501804	0.0666430822307163	0.07340902170101898	0.07002605196586764	0.07002605196586764	0.07002605196586764	0.07002605196586764	0.07002605196586764	0.07002605196586764	0.07002605196586764	0.07002605196586764	0.07002605196586764	0.07002605196586764	0.07002605196586764	0.07002605196586764	0.07002605196586764	0.07002605196586764	0.07002605196586764	0.07002605196586764	0.07002605196586764	0.07002605196586764	0.07002605196586764	0.07002605196586764	0.07002605196586764	0.07002605196586764	0.07002605196586764	0.07002605196586764	0.07002605196586764	0.07002605196586764	0.07002605196586764	0.07002605196586764	0.07002605196586764	0.07002605196586764	0.07002605196586764	0.07002605196586764
0.08298658295303031	0.08039901165084182	0.07219768615048758	0.08366117645714735	0.06516773072948125	0.07834417032046816	0.06888414745443347	0.07424615411056586	0.08144787502874967	0.056086636271566195	0.05307691584142816	0.05906332660782058	0.0783468968650697	0.07812541245475715	0.0795080879297201	0.0735460013994154	0.06902486505374497	0.06701757325875389	0.09149512238291188	0.06292157908878918	0.0583526187819382	0.06407924897262457	0.07213846321740333	0.07890675998543341	0.06829734735559176	0.07001710841658494	0.06949467719155733	0.050051769166207315	0.06600772221886717	0.05802974569253725	0.05802974569253725	0.05802974569253725	0.05802974569253725	0.05802974569253725	0.05802974569253725	0.05802974569253725	0.05802974569253725	0.05802974569253725	0.05802974569253725	0.05802974569253725	0.05802974569253725	0.05802974569253725	0.05802974569253725	0.05802974569253725	0.05802974569253725	0.05802974569253725	0.05802974569253725	0.05802974569253725	0.05802974569253725	0.05802974569253725
0.07804304678138352	0.1074824664130443	0.08496858019188268	0.11071595028443489	0.08390487499738611	0.09559368449591063	0.09914009211170294	0.10603747483373155	0.07566857682675934	0.12486828392435313	0.09099992807115148	0.06276763252717427	0.09197326272858612	0.1045552857183865	0.08705222497953242	0.09773006572312476	0.08159043330332275	0.08014297580739564	0.09604132079839478	0.08104384865439965	0.06963622160356005	0.11555275781056346	0.09259448970706174	0.09259448970706174	0.09259448970706174	0.09259448970706174	0.09259448970706174	0.09259448970706174	0.09259448970706174	0.09259448970706174	0.09259448970706174	0.09259448970706174	0.09259448970706174	0.09259448970706174	0.09259448970706174	0.09259448970706174	0.09259448970706174	0.09259448970706174	0.09259448970706174	0.09259448970706174	0.09259448970706174	0.09259448970706174	0.09259448970706174	0.09259448970706174	0.09259448970706174	0.09259448970706174	0.09259448970706174	0.09259448970706174	0.09259448970706174	0.09259448970706174
0.05860169535090671	0.07793541025866588	0.05877704446121597	0.06285186896609582	0.08598885694429341	0.07202652377943983	0.07002103815098189	0.06811860396434785	0.05410796311117338	0.05357643131588592	0.06726284060565098	0.07820996071432161	0.051517358077322294	0.061631992369383125	0.05548645141060015	0.0713690233254238	0.054139257153839035	0.0579147785915491	0.05577628576857535	0.0625363383360219	0.06526920593453112	0.05981429598851327	0.04769402279084618	0.07155890054843668	0.0627582582890982	0.06500921300830045	0.06388373564869933	0.06388373564869933	0.06388373564869933	0.06388373564869933	0.06388373564869933	0.06388373564869933	0.06388373564869933	0.06388373564869933	0.06388373564869933	0.06388373564869933	0.06388373564869933	0.06388373564869933	0.06388373564869933	0.06388373564869933	0.06388373564869933	0.06388373564869933	0.06388373564869933	0.06388373564869933	0.06388373564869933	0.06388373564869933	0.06388373564869933	0.06388373564869933	0.06388373564869933	0.06388373564869933
0.06514096017561802	0.0832737450810788	0.08281057390810906	0.09261981086619815	0.08437167930113576	0.07958070469529983	0.08462080072453335	0.07367208996865081	0.06636105717453797	0.08268695663728241	0.10778455866617395	0.08487295313714265	0.07569949043613157	0.08847650065546622	0.08441286083979109	0.06681820918847116	0.058671273302873736	0.0847749139385626	0.07451311651012558	0.06914190658779698	0.09630613758615035	0.06903167312338425	0.05342841917842007	0.06394775817195024	0.05868808867518516	0.05868808867518516	0.05868808867518516	0.05868808867518516	0.05868808867518516	0.05868808867518516	0.05868808867518516	0.05868808867518516	0.05868808867518516	0.05868808867518516	0.05868808867518516	0.05868808867518516	0.05868808867518516	0.05868808867518516	0.05868808867518516	0.05868808867518516	0.05868808867518516	0.05868808867518516	0.05868808867518516	0.05868808867518516	0.05868808867518516	0.05868808867518516	0.05868808867518516	0.05868808867518516	0.05868808867518516	0.05868808867518516
0.06036762042510059	0.055119262593411995	0.06238389304995761	0.06512117681068151	0.06200472265307327	0.08540949758606635	0.055400604784065534	0.075533043066829	0.06773624318021595	0.07627848757673975	0.06052676754648839	0.050658323540953704	0.06333547772116083	0.06751069937011328	0.06460911240082065	0.0675947812268519	0.07308003911193613	0.0697487164724951	0.06130882034510071	0.05259584321893193	0.05883584126741569	0.06976947198864185	0.06160405638271003	0.0673789394049339	0.06449149789382196	0.06449149789382196	0.06449149789382196	0.06449149789382196	0.06449149789382196	0.06449149789382196	0.06449149789382196	0.06449149789382196	0.06449149789382196	0.06449149789382196	0.06449149789382196	0.06449149789382196	0.06449149789382196	0.06449149789382196	0.06449149789382196	0.06449149789382196	0.06449149789382196	0.06449149789382196	0.06449149789382196	0.06449149789382196	0.06449149789382196	0.06449149789382196	0.06449149789382196	0.06449149789382196	0.06449149789382196	0.06449149789382196
0.033432741358370884	0.04995071194759978	0.06905357081409288	0.05955730303605815	0.06074675054042316	0.06323902083807773	0.06641307657144316	0.07135649869945822	0.054644131689921105	0.06129424724579332	0.06029963005652335	0.06466173538167258	0.07603825949034265	0.05792890826825249	0.06688642291709918	0.07727474680064754	0.053610329086538656	0.05902983738517337	0.062068647579528756	0.04652209234566629	0.06771158894227979	0.04398045800234663	0.05024295067140737	0.047111704336876996	0.047111704336876996	0.047111704336876996	0.047111704336876996	0.047111704336876996	0.047111704336876996	0.047111704336876996	0.047111704336876996	0.047111704336876996	0.047111704336876996	0.047111704336876996	0.047111704336876996	0.047111704336876996	0.047111704336876996	0.047111704336876996	0.047111704336876996	0.047111704336876996	0.047111704336876996	0.047111704336876996	0.047111704336876996	0.047111704336876996	0.047111704336876996	0.047111704336876996	0.047111704336876996	0.047111704336876996	0.047111704336876996	0.047111704336876996
0.04521450077948347	0.06357409268159685	0.06761218592797906	0.0671848584036002	0.0727799307434145	0.05115324189056325	0.06522692445096673	0.08674244206718722	0.0661319976164312	0.06450615478123078	0.058837221426640114	0.06221352429719542	0.061360126536488674	0.06520822158398233	0.057908097094709544	0.063898651244714	0.06573185808251027	0.07597096629202733	0.05382817365065551	0.05957925008123278	0.07102987624294266	0.053934657852289146	0.05599167371684102	0.04410401330809554	0.05004784351246828	0.05004784351246828	0.05004784351246828	0.05004784351246828	0.05004784351246828	0.05004784351246828	0.05004784351246828	0.05004784351246828	0.05004784351246828	0.05004784351246828	0.05004784351246828	0.05004784351246828	0.05004784351246828	0.05004784351246828	0.05004784351246828	0.05004784351246828	0.05004784351246828	0.05004784351246828	0.05004784351246828	0.05004784351246828	0.05004784351246828	0.05004784351246828	0.05004784351246828	0.05004784351246828	0.05004784351246828	0.05004784351246828
0.05530591097753252	0.047445218838661506	0.05268624622197604	0.049378091030677036	0.06074269206251425	0.06015117048316529	0.057523299668146455	0.060757886058442616	0.0448857826313605	0.05259066019784984	0.04426041073474239	0.04237185681841683	0.0600485778625103	0.03986314360443262	0.05298834791766781	0.05777764931923636	0.05244534981957581	0.06328740096444581	0.04722358765128351	0.04919644575182237	0.05757404069670774	0.05310194928448667	0.04159603085299038	0.048041493333072484	0.052465272648029124	0.03969165563485598	0.056230606884180086	0.034198891812998185	0.04758596180784091	0.051480994155662645	0.04953347798175178	0.04953347798175178	0.04953347798175178	0.04953347798175178	0.04953347798175178	0.04953347798175178	0.04953347798175178	0.04953347798175178	0.04953347798175178	0.04953347798175178	0.04953347798175178	0.04953347798175178	0.04953347798175178	0.04953347798175178	0.04953347798175178	0.04953347798175178	0.04953347798175178	0.04953347798175178	0.04953347798175178	0.04953347798175178
0.04270808426938681	0.060176709373156674	0.04173502456769966	0.056484466240654	0.04972753274869816	0.044313523894307226	0.050107638339367024	0.04585220982717494	0.04505612166689585	0.052008654771494224	0.04646715825138665	0.059637375125642725	0.048834247283392786	0.046677773707845836	0.03265240206599882	0.038993740742791015	0.045715093358080994	0.04084543965719248	0.034991894816196314	0.04151035594122673	0.047131423006774295	0.06183248201743257	0.032177754859736556	0.04722930981433725	0.04693025099036883	0.03381334223353932	0.041088734990895284	0.03907060585291375	0.03686334476172316	0.040681286975289346	0.037375993509465355	0.03902864024237736	0.03902864024237736	0.03902864024237736	0.03902864024237736	0.03902864024237736	0.03902864024237736	0.03902864024237736	0.03902864024237736	0.03902864024237736	0.03902864024237736	0.03902864024237736	0.03902864024237736	0.03902864024237736	0.03902864024237736	0.03902864024237736	0.03902864024237736	0.03902864024237736	0.03902864024237736	0.03902864024237736
0.06746872542938663	0.0686107555225899	0.06039035860688503	0.06555853848307816	0.07364322688044456	0.09137980736457252	0.07779652517298988	0.07020213001570347	0.07374065782976735	0.06476607455136205	0.0600990986864955	0.07656569324067747	0.0773020421432916	0.06932253447966244	0.06493020127969716	0.07803852412435405	0.06806721560223673	0.06322361064919761	0.06290999283823229	0.06875233332581791	0.08395228759647608	0.06300270724110509	0.05882609475771668	0.06343324909347112	0.07754795803239838	0.07124584073442053	0.07340072619815043	0.0666976276089502	0.0735548206600081	0.05946057709710513	0.0665076988785566	0.0665076988785566	0.0665076988785566	0.0665076988785566	0.0665076988785566	0.0665076988785566	0.0665076988785566	0.0665076988785566	0.0665076988785566	0.0665076988785566	0.0665076988785566	0.0665076988785566	0.0665076988785566	0.0665076988785566	0.0665076988785566	0.0665076988785566	0.0665076988785566	0.0665076988785566	0.0665076988785566	0.0665076988785566
0.0519387535764941	0.06025614514971768	0.05725470044750674	0.06808568052930745	0.06048682905019293	0.07545769608573553	0.04395963161260587	0.06019945441655049	0.05404765526946723	0.05605592833076244	0.07685809488427839	0.053205183817107427	0.06204573328551896	0.04351389126364133	0.071540637526546	0.05655511835946433	0.058680188464642374	0.07441833444416938	0.05630376339328543	0.05559332565257003	0.05594854452292773	0.05594854452292773	0.05594854452292773	0.05594854452292773	0.05594854452292773	0.05594854452292773	0.05594854452292773	0.05594854452292773	0.05594854452292773	0.05594854452292773	0.05594854452292773	0.05594854452292773	0.05594854452292773	0.05594854452292773	0.05594854452292773	0.05594854452292773	0.05594854452292773	0.05594854452292773	0.05594854452292773	0.05594854452292773	0.05594854452292773	0.05594854452292773	0.05594854452292773	0.05594854452292773	0.05594854452292773	0.05594854452292773	0.05594854452292773	0.05594854452292773	0.05594854452292773	0.05594854452292773
0.06287786628606436	0.0685566354479493	0.07851422147941196	0.06997186835584315	0.0708292770325718	0.05376259759962848	0.08768947806643682	0.05806754428754384	0.055551004933662045	0.0908306126941483	0.06941375804889309	0.06720828645642722	0.05804975261468917	0.07456707898301124	0.07112517610233095	0.06594121444895225	0.07892160463460068	0.06979110973103324	0.08271423455754828	0.07361368764357962	0.07410243400698634	0.07487373936392237	0.05808314381248125	0.0707161359988267	0.06169600941192045	0.06197069152739499	0.07563349594316084	0.06880209373527792	0.06880209373527792	0.06880209373527792	0.06880209373527792	0.06880209373527792	0.06880209373527792	0.06880209373527792	0.06880209373527792	0.06880209373527792	0.06880209373527792	0.06880209373527792	0.06880209373527792	0.06880209373527792	0.06880209373527792	0.06880209373527792	0.06880209373527792	0.06880209373527792	0.06880209373527792	0.06880209373527792	0.06880209373527792	0.06880209373527792	0.06880209373527792	0.06880209373527792
0.04413548070185315	0.04716556416977453	0.05457224506926924	0.05255370764058317	0.05687521691880359	0.04609527490153419	0.043790417028518686	0.04173726423511146	0.05344868804068993	0.041286412236297476	0.049705422744546424	0.04135470472992264	0.05078974574625099	0.042535320992911456	0.04604469702718148	0.051013023770932524	0.042651485670807995	0.04659167995231106	0.03988548420332029	0.04007883090073439	0.04476346252237518	0.05099437580957022	0.05009425719023516	0.05164642604422961	0.056806844386645454	0.04152978015171837	0.041251408786992	0.03731618661461894	0.04845676173070762	0.04990818359787638	0.04439623885644649	0.0503891897343458	0.04739271429539615	0.04739271429539615	0.04739271429539615	0.04739271429539615	0.04739271429539615	0.04739271429539615	0.04739271429539615	0.04739271429539615	0.04739271429539615	0.04739271429539615	0.04739271429539615	0.04739271429539615	0.04739271429539615	0.04739271429539615	0.04739271429539615	0.04739271429539615	0.04739271429539615	0.04739271429539615
0.16048667668200198	0.1095596697771589	0.08767363715055061	0.1589727185737667	0.17884483888839375	0.161083016268073	0.15393667897999028	0.20252118556633786	0.1616774732120747	0.14697042241726926	0.09791331869371502	0.22905301516677395	0.10871803757212209	0.1655148248350013	0.23736055976262738	0.20143769229881434	0.20143769229881434	0.20143769229881434	0.20143769229881434	0.20143769229881434	0.20143769229881434	0.20143769229881434	0.20143769229881434	0.20143769229881434	0.20143769229881434	0.20143769229881434	0.20143769229881434	0.20143769229881434	0.20143769229881434	0.20143769229881434	0.20143769229881434	0.20143769229881434	0.20143769229881434	0.20143769229881434	0.20143769229881434	0.20143769229881434	0.20143769229881434	0.20143769229881434	0.20143769229881434	0.20143769229881434	0.20143769229881434	0.20143769229881434	0.20143769229881434	0.20143769229881434	0.20143769229881434	0.20143769229881434	0.20143769229881434	0.20143769229881434	0.20143769229881434	0.20143769229881434
0.03215222791855498	0.05586619970211998	0.06392647165950407	0.03920756286096282	0.04920300892570536	0.055325780440714914	0.049244826995243414	0.049859024026146004	0.046513891310990964	0.05879040442564179	0.03890057889783028	0.033700184911968675	0.03778020122217191	0.03340241996816124	0.04178643085502988	0.05488940357951457	0.03975251079670669	0.05083273533026109	0.05219803222689487	0.0527447011492922	0.044516898784699784	0.05498906971817955	0.05431358283987716	0.043200044745055795	0.048756813792466484	0.048756813792466484	0.048756813792466484	0.048756813792466484	0.048756813792466484	0.048756813792466484	0.048756813792466484	0.048756813792466484	0.048756813792466484	0.048756813792466484	0.048756813792466484	0.048756813792466484	0.048756813792466484	0.048756813792466484	0.048756813792466484	0.048756813792466484	0.048756813792466484	0.048756813792466484	0.048756813792466484	0.048756813792466484	0.048756813792466484	0.048756813792466484	0.048756813792466484	0.048756813792466484	0.048756813792466484	0.048756813792466484
0.07379764315504006	0.1029651208841442	0.09061019356812221	0.0875293333376196	0.10297790158223849	0.07442734207534654	0.0777062190136931	0.09542136255063718	0.08661128848150225	0.10250938603141015	0.08255958932458701	0.10208192400981923	0.12088013355574403	0.11830563770318712	0.07140179019829589	0.09704513916145895	0.09868807245060493	0.10383713576264483	0.10912048578790048	0.10388073071119107	0.09214280854243372	0.08273652256409104	0.07564119736887256	0.09769963802112595	0.08667041769499927	0.08667041769499927	0.08667041769499927	0.08667041769499927	0.08667041769499927	0.08667041769499927	0.08667041769499927	0.08667041769499927	0.08667041769499927	0.08667041769499927	0.08667041769499927	0.08667041769499927	0.08667041769499927	0.08667041769499927	0.08667041769499927	0.08667041769499927	0.08667041769499927	0.08667041769499927	0.08667041769499927	0.08667041769499927	0.08667041769499927	0.08667041769499927	0.08667041769499927	0.08667041769499927	0.08667041769499927	0.08667041769499927
0.061807550795389674	0.08602732688438895	0.0761985567958417	0.07495449686496539	0.09066511495519997	0.09149975567851211	0.07200855548776118	0.07546733581980294	0.06623683455370571	0.07599637396385013	0.06549477975705031	0.07415690347955284	0.10045920045641714	0.08249029253526073	0.07949714538863231	0.06974634083456865	0.08288740182055288	0.08007816481133621	0.09560288903111619	0.08610094152422797	0.09011575588914571	0.07868097629241787	0.07026143900685432	0.070179736481881	0.0668884809342335	0.07940638115394538	0.06351378652280938	0.08560850128069523	0.08939360883364811	0.07373078372698336	0.08156219628031573	0.08156219628031573	0.08156219628031573	0.08156219628031573	0.08156219628031573	0.08156219628031573	0.08156219628031573	0.08156219628031573	0.08156219628031573	0.08156219628031573	0.08156219628031573	0.08156219628031573	0.08156219628031573	0.08156219628031573	0.08156219628031573	0.08156219628031573	0.08156219628031573	0.08156219628031573	0.08156219628031573	0.08156219628031573
0.04127298082211599	0.03632651230755648	0.053192628335168114	0.042768993890267684	0.03235564074063417	0.04643066959958659	0.0360104978744177	0.048267652739680623	0.0399698215620132	0.05303292922426682	0.04219312435895436	0.04784187136585732	0.06025412819067412	0.054047999778265715	0.054047999778265715	0.054047999778265715	0.054047999778265715	0.054047999778265715	0.054047999778265715	0.054047999778265715	0.054047999778265715	0.054047999778265715	0.054047999778265715	0.054047999778265715	0.054047999778265715	0.054047999778265715	0.054047999778265715	0.054047999778265715	0.054047999778265715	0.054047999778265715	0.054047999778265715	0.054047999778265715	0.054047999778265715	0.054047999778265715	0.054047999778265715	0.054047999778265715	0.054047999778265715	0.054047999778265715	0.054047999778265715	0.054047999778265715	0.054047999778265715	0.054047999778265715	0.054047999778265715	0.054047999778265715	0.054047999778265715	0.054047999778265715	0.054047999778265715	0.054047999778265715	0.054047999778265715	0.054047999778265715
0.11001164929027998	0.09845805360507906	0.08239068914238214	0.09563505368677602	0.07294236479656113	0.06913079236044237	0.07091532979185433	0.07444645232248313	0.07975587236088431	0.09023186647774627	0.07060402944558176	0.09436477405511619	0.06935238695316795	0.08534998479147174	0.06330631444675734	0.09143871033155225	0.0769731086639341	0.0839179578999131	0.09600539456843962	0.07093675930878791	0.07829993489031016	0.08523629593972734	0.07424041255901556	0.055404110484979195	0.0842366642125604	0.0698203873487698	0.0698203873487698	0.0698203873487698	0.0698203873487698	0.0698203873487698	0.0698203873487698	0.0698203873487698	0.0698203873487698	0.0698203873487698	0.0698203873487698	0.0698203873487698	0.0698203873487698	0.0698203873487698	0.0698203873487698	0.0698203873487698	0.0698203873487698	0.0698203873487698	0.0698203873487698	0.0698203873487698	0.0698203873487698	0.0698203873487698	0.0698203873487698	0.0698203873487698	0.0698203873487698	0.0698203873487698
0.03572819880697319	0.05996206019347679	0.03645451720021418	0.03426336640390981	0.043001388031397816	0.044589246482616814	0.047073160382187944	0.04904953903092594	0.038404128255240755	0.06299674671639328	0.056281115743445013	0.05946821306722025	0.06509745925213183	0.06452769950516044	0.055381346395178305	0.0644503282590867	0.05366829079137796	0.04242356979055571	0.034614836739479536	0.0613502375689905	0.046731927789110686	0.06447175550989295	0.0412841165266343	0.058166659864003045	0.07209443689743619	0.07888362338316925	0.07548903014030271	0.07548903014030271	0.07548903014030271	0.07548903014030271	0.07548903014030271	0.07548903014030271	0.07548903014030271	0.07548903014030271	0.07548903014030271	0.07548903014030271	0.07548903014030271	0.07548903014030271	0.07548903014030271	0.07548903014030271	0.07548903014030271	0.07548903014030271	0.07548903014030271	0.07548903014030271	0.07548903014030271	0.07548903014030271	0.07548903014030271	0.07548903014030271	0.07548903014030271	0.07548903014030271
0.0852889879501757	0.07688099492092515	0.09701738077251128	0.06823314287094355	0.10418423832065066	0.08913848010077484	0.08798479336619612	0.09531718578715251	0.04070933291376904	0.066114772336314	0.08929392138560907	0.07672591225948194	0.062023661078404534	0.11712633121792075	0.06184645157010487	0.07652825364393798	0.05107722038650249	0.05533698354402867	0.053135462147507355	0.08577212750202311	0.03813094435196977	0.04066354929608257	0.07024525642443402	0.06546644877169293	0.06376446706480367	0.09024477610218677	0.0770046215834952	0.0770046215834952	0.0770046215834952	0.0770046215834952	0.0770046215834952	0.0770046215834952	0.0770046215834952	0.0770046215834952	0.0770046215834952	0.0770046215834952	0.0770046215834952	0.0770046215834952	0.0770046215834952	0.0770046215834952	0.0770046215834952	0.0770046215834952	0.0770046215834952	0.0770046215834952	0.0770046215834952	0.0770046215834952	0.0770046215834952	0.0770046215834952	0.0770046215834952	0.0770046215834952
0.039667761332726426	0.04945091482292905	0.04104785161300882	0.04101156924538052	0.037021579302792894	0.04847480879418193	0.03568786175415732	0.031188103272834385	0.03143542546726151	0.030921606270389996	0.04907664369719136	0.04518707074999422	0.03794883036892883	0.03818208276715414	0.032596938603583966	0.04475390696549034	0.051329497737865555	0.036934844249653695	0.04611827962971637	0.04492870818806925	0.036758325956622	0.04415140836304813	0.05090819457726235	0.04026614042570673	0.037343520973998706	0.04189695608535817	0.039620238529678435	0.039620238529678435	0.039620238529678435	0.039620238529678435	0.039620238529678435	0.039620238529678435	0.039620238529678435	0.039620238529678435	0.039620238529678435	0.039620238529678435	0.039620238529678435	0.039620238529678435	0.039620238529678435	0.039620238529678435	0.039620238529678435	0.039620238529678435	0.039620238529678435	0.039620238529678435	0.039620238529678435	0.039620238529678435	0.039620238529678435	0.039620238529678435	0.039620238529678435	0.039620238529678435
0.047731527728658435	0.05144847010701718	0.06385248120001058	0.055555325727845876	0.060194761004466545	0.057572951868729946	0.05601449896779573	0.07595472149516651	0.050002956365605374	0.05246955764121003	0.055936528896963926	0.05553342071484764	0.06701317096580896	0.05284851078038921	0.07707377919948374	0.05938951692317656	0.06146532392629364	0.0736917521132371	0.07103523791975361	0.048103887188418924	0.06513845328806743	0.05386209641295369	0.06462303456141065	0.054588998458895685	0.05815776887635323	0.05637338366762446	0.05637338366762446	0.05637338366762446	0.05637338366762446	0.05637338366762446	0.05637338366762446	0.05637338366762446	0.05637338366762446	0.05637338366762446	0.05637338366762446	0.05637338366762446	0.05637338366762446	0.05637338366762446	0.05637338366762446	0.05637338366762446	0.05637338366762446	0.05637338366762446	0.05637338366762446	0.05637338366762446	0.05637338366762446	0.05637338366762446	0.05637338366762446	0.05637338366762446	0.05637338366762446	0.05637338366762446
0.04268211659062975	0.06836760393561248	0.06323143335181872	0.06624097542930606	0.0811787503738165	0.07102888246416642	0.0779225664587794	0.058487213440331864	0.08269074871685007	0.0593806541681033	0.0657711910794607	0.08760348621948116	0.07151271177748611	0.0570716050806587	0.06638708533500934	0.048567095845766295	0.06897863696095931	0.06468938362573849	0.06738172965456125	0.06977095271571682	0.07140814253222152	0.05627115642692991	0.05897676624314363	0.06907703238938526	0.05758659790053984	0.06333181514496254	0.06333181514496254	0.06333181514496254	0.06333181514496254	0.06333181514496254	0.06333181514496254	0.06333181514496254	0.06333181514496254	0.06333181514496254	0.06333181514496254	0.06333181514496254	0.06333181514496254	0.06333181514496254	0.06333181514496254	0.06333181514496254	0.06333181514496254	0.06333181514496254	0.06333181514496254	0.06333181514496254	0.06333181514496254	0.06333181514496254	0.06333181514496254	0.06333181514496254	0.06333181514496254	0.06333181514496254
0.036901406251259115	0.05075331563137536	0.049721403027377056	0.04568039858673201	0.04191771770050964	0.036917383976823814	0.0378750764336485	0.03555535445437572	0.04713813243064958	0.04246119561728843	0.048223201816811986	0.04497905328902548	0.04301034897984393	0.051972310514638416	0.040001162043274245	0.033489518487582456	0.047639958172664004	0.04182376587034868	0.04282024951389824	0.04758800468766862	0.047642375310828836	0.036811452095775105	0.046880728513410276	0.031998056875450244	0.03671034286803166	0.03435419987174095	0.03435419987174095	0.03435419987174095	0.03435419987174095	0.03435419987174095	0.03435419987174095	0.03435419987174095	0.03435419987174095	0.03435419987174095	0.03435419987174095	0.03435419987174095	0.03435419987174095	0.03435419987174095	0.03435419987174095	0.03435419987174095	0.03435419987174095	0.03435419987174095	0.03435419987174095	0.03435419987174095	0.03435419987174095	0.03435419987174095	0.03435419987174095	0.03435419987174095	0.03435419987174095	0.03435419987174095
0.07168413109405089	0.09143376732070156	0.08658733817885092	0.08556095877702283	0.08665633866630801	0.07533707172296801	0.07980796148615948	0.06722377986252996	0.07952884946134377	0.0919481607589766	0.06283298824694095	0.08714436719944037	0.08047255019928114	0.07668018218116097	0.08581952815657093	0.088721181164593	0.07726206875229354	0.07003508124583774	0.06817049398167309	0.09007808469172653	0.07912428933669981	0.07912428933669981	0.07912428933669981	0.07912428933669981	0.07912428933669981	0.07912428933669981	0.07912428933669981	0.07912428933669981	0.07912428933669981	0.07912428933669981	0.07912428933669981	0.07912428933669981	0.07912428933669981	0.07912428933669981	0.07912428933669981	0.07912428933669981	0.07912428933669981	0.07912428933669981	0.07912428933669981	0.07912428933669981	0.07912428933669981	0.07912428933669981	0.07912428933669981	0.07912428933669981	0.07912428933669981	0.07912428933669981	0.07912428933669981	0.07912428933669981	0.07912428933669981	0.07912428933669981
0.037907499139290556	0.03550254450971495	0.04105009061210718	0.04342626359033979	0.03634900131119561	0.03146772893214909	0.03728994384129381	0.04146181998148876	0.04225873517630946	0.03411702471278919	0.03651867822359216	0.04546032015663268	0.04040862637655974	0.03927363168575107	0.03900547279118366	0.03941362229951396	0.04929257070731001	0.041219643226157135	0.030253420534327977	0.03456113491334266	0.032407277723835316	0.032407277723835316	0.032407277723835316	0.032407277723835316	0.032407277723835316	0.032407277723835316	0.032407277723835316	0.032407277723835316	0.032407277723835316	0.032407277723835316	0.032407277723835316	0.032407277723835316	0.032407277723835316	0.032407277723835316	0.032407277723835316	0.032407277723835316	0.032407277723835316	0.032407277723835316	0.032407277723835316	0.032407277723835316	0.032407277723835316	0.032407277723835316	0.032407277723835316	0.032407277723835316	0.032407277723835316	0.032407277723835316	0.032407277723835316	0.032407277723835316	0.032407277723835316	0.032407277723835316
0.12714038481520207	0.0900719425240276	0.12250715523675365	0.11564890041253637	0.1211178054035197	0.10834145966830895	0.16131856990244048	0.15233466530579917	0.1486609337976619	0.12938035505765696	0.15565347954448247	0.1363231505710147	0.13599304049886696	0.1514334522633992	0.13504056175944565	0.15479771396133368	0.11883617779596573	0.12785914418579528	0.12856813729187833	0.12351032403012319	0.13038276457719683	0.13871925921535957	0.09853466410435491	0.08947691509313195	0.1491977625854615	0.15095160473381602	0.13115719416799693	0.14105439945090648	0.14105439945090648	0.14105439945090648	0.14105439945090648	0.14105439945090648	0.14105439945090648	0.14105439945090648	0.14105439945090648	0.14105439945090648	0.14105439945090648	0.14105439945090648	0.14105439945090648	0.14105439945090648	0.14105439945090648	0.14105439945090648	0.14105439945090648	0.14105439945090648	0.14105439945090648	0.14105439945090648	0.14105439945090648	0.14105439945090648	0.14105439945090648	0.14105439945090648
0.0833974483931717	0.08840843413012191	0.10910111212754167	0.0774671572452689	0.07143006485191272	0.08221238693416989	0.10153999584594266	0.07415927821812186	0.09927025995976232	0.10737676699423436	0.08232187685302933	0.10479655502623039	0.05706016039671363	0.09185469831801656	0.06344644977983843	0.09613807493354896	0.08236833774919522	0.08535153868939771	0.08812355158859478	0.10258160816462956	0.11289240559348168	0.10039562973495682	0.08065748786592344	0.09821317427576345	0.08943533107084345	0.08943533107084345	0.08943533107084345	0.08943533107084345	0.08943533107084345	0.08943533107084345	0.08943533107084345	0.08943533107084345	0.08943533107084345	0.08943533107084345	0.08943533107084345	0.08943533107084345	0.08943533107084345	0.08943533107084345	0.08943533107084345	0.08943533107084345	0.08943533107084345	0.08943533107084345	0.08943533107084345	0.08943533107084345	0.08943533107084345	0.08943533107084345	0.08943533107084345	0.08943533107084345	0.08943533107084345	0.08943533107084345
0.06313089104425655	0.07295994690497079	0.09188673864569881	0.06456575338237108	0.05896777065760698	0.08259326674934969	0.06554000617962116	0.07645517878063854	0.06387687673319725	0.10071461744522177	0.07042711065323401	0.09201441516980305	0.061090135966863884	0.06553064505889655	0.09538356393327674	0.07007086176345724	0.09169403739219409	0.07591025755455709	0.08663873191314317	0.060324147290124926	0.07551120874209126	0.06934253814474958	0.06876427894936576	0.052815555400726084	0.08673149975808825	0.12198085516981746	0.10435617746395287	0.10435617746395287	0.10435617746395287	0.10435617746395287	0.10435617746395287	0.10435617746395287	0.10435617746395287	0.10435617746395287	0.10435617746395287	0.10435617746395287	0.10435617746395287	0.10435617746395287	0.10435617746395287	0.10435617746395287	0.10435617746395287	0.10435617746395287	0.10435617746395287	0.10435617746395287	0.10435617746395287	0.10435617746395287	0.10435617746395287	0.10435617746395287	0.10435617746395287	0.10435617746395287
0.12473582591795174	0.08944647475507612	0.08359407609570722	0.11884486760992259	0.1130013337875937	0.12893144318113875	0.12073740953909048	0.11040467557017468	0.10391677268998283	0.09162216802790875	0.1408659293255337	0.15964532163988962	0.13892926493978638	0.10448110913985827	0.13523521364837346	0.12859319465573218	0.10428235173334378	0.09865330160804521	0.087395282479154	0.10458978009896285	0.09829344654007545	0.1107786422322501	0.08954460527210324	0.10016162375217666	0.10016162375217666	0.10016162375217666	0.10016162375217666	0.10016162375217666	0.10016162375217666	0.10016162375217666	0.10016162375217666	0.10016162375217666	0.10016162375217666	0.10016162375217666	0.10016162375217666	0.10016162375217666	0.10016162375217666	0.10016162375217666	0.10016162375217666	0.10016162375217666	0.10016162375217666	0.10016162375217666	0.10016162375217666	0.10016162375217666	0.10016162375217666	0.10016162375217666	0.10016162375217666	0.10016162375217666	0.10016162375217666	0.10016162375217666
0.055021236561887	0.04476011134848685	0.05616740653391567	0.06855230733826952	0.05622454989477866	0.06401216762642274	0.061773561420415686	0.04756805594808536	0.06136644762307733	0.05027473772559973	0.040321555890771486	0.055587817826986914	0.03458260067726636	0.05452441531398148	0.05920421670842265	0.04000107602663289	0.05410870036991071	0.058373550572541844	0.05878433765748745	0.05235413998543046	0.05236816769952324	0.05236115384247685	0.05236115384247685	0.05236115384247685	0.05236115384247685	0.05236115384247685	0.05236115384247685	0.05236115384247685	0.05236115384247685	0.05236115384247685	0.05236115384247685	0.05236115384247685	0.05236115384247685	0.05236115384247685	0.05236115384247685	0.05236115384247685	0.05236115384247685	0.05236115384247685	0.05236115384247685	0.05236115384247685	0.05236115384247685	0.05236115384247685	0.05236115384247685	0.05236115384247685	0.05236115384247685	0.05236115384247685	0.05236115384247685	0.05236115384247685	0.05236115384247685	0.05236115384247685
0.04144467473960508	0.052517037984591806	0.05501417706971668	0.05959666176628767	0.050857208260851605	0.05751369626869489	0.050403147326542615	0.05359086177899397	0.05390624623637947	0.05288024381781004	0.05517857430709621	0.05312513724108477	0.047424308240537956	0.06256988787639269	0.055643155629922864	0.054177529918593134	0.05873836083913915	0.06747683748789565	0.05236826544994766	0.0579028683975561	0.04961299654200512	0.062197471328042375	0.06305841933213592	0.05835108236704198	0.05000793921094923	0.06342984951688671	0.05161417342092491	0.06690913686360815	0.05246327837562589	0.03012381114378678	0.05943431091835082	0.05791102568205541	0.06731707013249662	0.06261404790727601	0.06261404790727601	0.06261404790727601	0.06261404790727601	0.06261404790727601	0.06261404790727601	0.06261404790727601	0.06261404790727601	0.06261404790727601	0.06261404790727601	0.06261404790727601	0.06261404790727601	0.06261404790727601	0.06261404790727601	0.06261404790727601	0.06261404790727601	0.06261404790727601
0.050689693111580454	0.05584956898326093	0.043939565284399865	0.046338145571640545	0.05996226704969724	0.05934540351814402	0.04427248142458384	0.04239410212158012	0.05660800092768096	0.05210376372528423	0.052771262634061664	0.04840671868044364	0.04734319392420082	0.04953988998274073	0.04874945288997741	0.05516881191250729	0.06342500217732541	0.03577913709214387	0.04673094657372248	0.06405108782379215	0.06408839057315577	0.05582503151706577	0.05497540030418849	0.046783246945646687	0.05220427324953007	0.0354297921562327	0.05253440056700731	0.04719207313588107	0.06138061214717145	0.059351991190728946	0.059326539314932994	0.05164181605176954	0.04445750622122187	0.048049661136495704	0.048049661136495704	0.048049661136495704	0.048049661136495704	0.048049661136495704	0.048049661136495704	0.048049661136495704	0.048049661136495704	0.048049661136495704	0.048049661136495704	0.048049661136495704	0.048049661136495704	0.048049661136495704	0.048049661136495704	0.048049661136495704	0.048049661136495704	0.048049661136495704
0.06965223515938501	0.06778419958345652	0.04469357545972832	0.08389239144830708	0.07034765939098844	0.06084619912338089	0.07361869914393379	0.06807208781769694	0.07177588539498803	0.0611337345532318	0.07263015954017234	0.06719930001759244	0.07929207917310584	0.061376310853077244	0.06970329909683796	0.06561957875938614	0.0700027535349911	0.06802953732970904	0.07158486279825273	0.06783500501275246	0.06032018748757765	0.06407759625016506	0.06407759625016506	0.06407759625016506	0.06407759625016506	0.06407759625016506	0.06407759625016506	0.06407759625016506	0.06407759625016506	0.06407759625016506	0.06407759625016506	0.06407759625016506	0.06407759625016506	0.06407759625016506	0.06407759625016506	0.06407759625016506	0.06407759625016506	0.06407759625016506	0.06407759625016506	0.06407759625016506	0.06407759625016506	0.06407759625016506	0.06407759625016506	0.06407759625016506	0.06407759625016506	0.06407759625016506	0.06407759625016506	0.06407759625016506	0.06407759625016506	0.06407759625016506
0.04392374738452125	0.051928607116330294	0.06071574647838981	0.04867635773364375	0.042152978358138346	0.03874999871317642	0.05588465175229148	0.0413554852864393	0.053464808321095854	0.044254277626434683	0.039584925254227216	0.0496968343116763	0.04062699416018342	0.04268466089285506	0.053040573763762575	0.04930168299436907	0.045924173068868465	0.04153496380587549	0.05446848551602389	0.07808632982412796	0.04040224145802764	0.10466489354440706	0.03776006556669138	0.03597998777919741	0.036870026672944395	0.036870026672944395	0.036870026672944395	0.036870026672944395	0.036870026672944395	0.036870026672944395	0.036870026672944395	0.036870026672944395	0.036870026672944395	0.036870026672944395	0.036870026672944395	0.036870026672944395	0.036870026672944395	0.036870026672944395	0.036870026672944395	0.036870026672944395	0.036870026672944395	0.036870026672944395	0.036870026672944395	0.036870026672944395	0.036870026672944395	0.036870026672944395	0.036870026672944395	0.036870026672944395	0.036870026672944395	0.036870026672944395
0.05315369742294067	0.07974003560785392	0.06407146631978074	0.06726661794532482	0.07724826325961212	0.0660846776637231	0.047527537132379734	0.07377707545798988	0.07443418364055657	0.06592375754668396	0.09085338077361274	0.0692406081350776	0.07007364692495097	0.07708036148693635	0.08301597495117462	0.07895968792821574	0.08346155779971484	0.0894856385758929	0.0740994978978313	0.05090530938463548	0.08477634827182601	0.07303100915512889	0.08857012475479285	0.06310382223559875	0.06368213910608479	0.09529163776984591	0.07948688843796535	0.07948688843796535	0.07948688843796535	0.07948688843796535	0.07948688843796535	0.07948688843796535	0.07948688843796535	0.07948688843796535	0.07948688843796535	0.07948688843796535	0.07948688843796535	0.07948688843796535	0.07948688843796535	0.07948688843796535	0.07948688843796535	0.07948688843796535	0.07948688843796535	0.07948688843796535	0.07948688843796535	0.07948688843796535	0.07948688843796535	0.07948688843796535	0.07948688843796535	0.07948688843796535
0.05544914124029188	0.056617953914698	0.06630953104975017	0.04843804369730307	0.05139025880374073	0.04176329110819733	0.059739698308189954	0.04167925859535291	0.0375903448287517	0.060854683864771	0.06118564819242908	0.05248302069024502	0.052435973296712325	0.05193033533797033	0.04675583049359345	0.04812882745188678	0.06744820005296273	0.061781750061927675	0.04847475655283167	0.051694110068071425	0.050084433310451544	0.050084433310451544	0.050084433310451544	0.050084433310451544	0.050084433310451544	0.050084433310451544	0.050084433310451544	0.050084433310451544	0.050084433310451544	0.050084433310451544	0.050084433310451544	0.050084433310451544	0.050084433310451544	0.050084433310451544	0.050084433310451544	0.050084433310451544	0.050084433310451544	0.050084433310451544	0.050084433310451544	0.050084433310451544	0.050084433310451544	0.050084433310451544	0.050084433310451544	0.050084433310451544	0.050084433310451544	0.050084433310451544	0.050084433310451544	0.050084433310451544	0.050084433310451544	0.050084433310451544
0.05707389006170691	0.046925765617557624	0.0710053563705213	0.05930770536297182	0.06844152868678705	0.06008677954057146	0.05800014526783227	0.07874044628720281	0.05070321017425622	0.05421843747747631	0.044003352648779935	0.06479430367174763	0.04891886421094365	0.055558119801968335	0.05673067906602256	0.03837555399437187	0.047784328679080335	0.05637337285896912	0.04968790422951692	0.04988032072478853	0.06037283441467363	0.04192595710047622	0.05114939575757492	0.05114939575757492	0.05114939575757492	0.05114939575757492	0.05114939575757492	0.05114939575757492	0.05114939575757492	0.05114939575757492	0.05114939575757492	0.05114939575757492	0.05114939575757492	0.05114939575757492	0.05114939575757492	0.05114939575757492	0.05114939575757492	0.05114939575757492	0.05114939575757492	0.05114939575757492	0.05114939575757492	0.05114939575757492	0.05114939575757492	0.05114939575757492	0.05114939575757492	0.05114939575757492	0.05114939575757492	0.05114939575757492	0.05114939575757492	0.05114939575757492
0.0786973147693923	0.0898157079475267	0.05485118304665736	0.11082789957356988	0.08908028418926281	0.0841979243876909	0.08289529876968371	0.0974703291358492	0.0663592619980192	0.0991512865410771	0.07843851481107891	0.08649927303286901	0.07819287200500555	0.09075413874113196	0.07541818797581647	0.0624855947874838	0.08745037462183576	0.07740433946214838	0.10120529171162458	0.06975498328690766	0.08548013749926611	0.08548013749926611	0.08548013749926611	0.08548013749926611	0.08548013749926611	0.08548013749926611	0.08548013749926611	0.08548013749926611	0.08548013749926611	0.08548013749926611	0.08548013749926611	0.08548013749926611	0.08548013749926611	0.08548013749926611	0.08548013749926611	0.08548013749926611	0.08548013749926611	0.08548013749926611	0.08548013749926611	0.08548013749926611	0.08548013749926611	0.08548013749926611	0.08548013749926611	0.08548013749926611	0.08548013749926611	0.08548013749926611	0.08548013749926611	0.08548013749926611	0.08548013749926611	0.08548013749926611
0.06924551054846323	0.08467005166860658	0.09078719639260562	0.0615363964575727	0.0835199088280658	0.08275253773953295	0.07939014171678233	0.10433726033494256	0.09364022680162072	0.09020563585687105	0.08464679413123341	0.07568572912853783	0.08444976949180676	0.07051040173494641	0.07143830123695873	0.0804205406519127	0.08920371733888564	0.08257580262996764	0.08190315555926658	0.09022637752025925	0.07706617555576746	0.08530141241925682	0.07881017425196264	0.08205579333560972	0.08205579333560972	0.08205579333560972	0.08205579333560972	0.08205579333560972	0.08205579333560972	0.08205579333560972	0.08205579333560972	0.08205579333560972	0.08205579333560972	0.08205579333560972	0.08205579333560972	0.08205579333560972	0.08205579333560972	0.08205579333560972	0.08205579333560972	0.08205579333560972	0.08205579333560972	0.08205579333560972	0.08205579333560972	0.08205579333560972	0.08205579333560972	0.08205579333560972	0.08205579333560972	0.08205579333560972	0.08205579333560972	0.08205579333560972
0.08488973074658479	0.08575354869357629	0.07961100051906464	0.07510664866935444	0.0881941631232528	0.0769378123981908	0.07720331413750002	0.05901613522269774	0.05830076535949383	0.0895138140745395	0.0696998015545261	0.08803367216603962	0.0657752191091282	0.08963890974727338	0.04826647032425112	0.08505808626110521	0.08580600235432988	0.07717793560653854	0.08641212772211739	0.07339489314533955	0.06807676364884453	0.09196431829486179	0.08002054097185317	0.08002054097185317	0.08002054097185317	0.08002054097185317	0.08002054097185317	0.08002054097185317	0.08002054097185317	0.08002054097185317	0.08002054097185317	0.08002054097185317	0.08002054097185317	0.08002054097185317	0.08002054097185317	0.08002054097185317	0.08002054097185317	0.08002054097185317	0.08002054097185317	0.08002054097185317	0.08002054097185317	0.08002054097185317	0.08002054097185317	0.08002054097185317	0.08002054097185317	0.08002054097185317	0.08002054097185317	0.08002054097185317	0.08002054097185317	0.08002054097185317
0.05708325103526098	0.07729699799333002	0.07362634748388991	0.07492012973843147	0.07856995452049552	0.08117947429610088	0.07843151279272023	0.06472193695670511	0.09078440852514462	0.052881367977933226	0.0737321780553979	0.08206636379882223	0.07577815209998336	0.08074103025311521	0.0839673930556892	0.06798588073652574	0.0776784640107458	0.053812464405421534	0.08391973171300707	0.07998738330591396	0.0709643567996672	0.06832521471073258	0.05113667530638018	0.06860775345341426	0.07907625160480006	0.06537471397017147	0.07549875006019995	0.06041405351464045	0.06583232859573565	0.06300749660006133	0.0965677341310414	0.07978761536555137	0.07978761536555137	0.07978761536555137	0.07978761536555137	0.07978761536555137	0.07978761536555137	0.07978761536555137	0.07978761536555137	0.07978761536555137	0.07978761536555137	0.07978761536555137	0.07978761536555137	0.07978761536555137	0.07978761536555137	0.07978761536555137	0.07978761536555137	0.07978761536555137	0.07978761536555137	0.07978761536555137
0.049409501496640404	0.058475649539042406	0.0525519556309437	0.06645579538178704	0.05377491215951868	0.044439711085440176	0.04446375181881051	0.06042068648242919	0.06994655279184506	0.054813140483468144	0.05858510386064084	0.059449722079713656	0.04427414103642922	0.03696314739927417	0.05097075738202401	0.056266670056304244	0.056618685180034684	0.05540989947501736	0.04915205684951173	0.047669947550988856	0.05651014179821552	0.04382237428522714	0.07493568033444424	0.05711412099421764	0.06606310742037812	0.052350337633839186	0.06819941752585905	0.04500153772950473	0.04986589894788242	0.0514585395065687	0.07637275480181474	0.06391564715419172	0.06391564715419172	0.06391564715419172	0.06391564715419172	0.06391564715419172	0.06391564715419172	0.06391564715419172	0.06391564715419172	0.06391564715419172	0.06391564715419172	0.06391564715419172	0.06391564715419172	0.06391564715419172	0.06391564715419172	0.06391564715419172	0.06391564715419172	0.06391564715419172	0.06391564715419172	0.06391564715419172
0.07547061276175049	0.08245436483149399	0.08071175286952051	0.08488651050109523	0.0834380102875397	0.0854739282276469	0.08252561443597395	0.08218813819350794	0.07961957525200246	0.0709497666806621	0.07204115455450893	0.07744921338125144	0.08240750241085293	0.058005238564956645	0.0751400094848041	0.062002924614591774	0.08699199518946055	0.07433195174851685	0.06871724897329194	0.07921974304456361	0.06292514186403782	0.07107244245430072	0.07107244245430072	0.07107244245430072	0.07107244245430072	0.07107244245430072	0.07107244245430072	0.07107244245430072	0.07107244245430072	0.07107244245430072	0.07107244245430072	0.07107244245430072	0.07107244245430072	0.07107244245430072	0.07107244245430072	0.07107244245430072	0.07107244245430072	0.07107244245430072	0.07107244245430072	0.07107244245430072	0.07107244245430072	0.07107244245430072	0.07107244245430072	0.07107244245430072	0.07107244245430072	0.07107244245430072	0.07107244245430072	0.07107244245430072	0.07107244245430072	0.07107244245430072
0.14371254067114542	0.25851434437704157	0.31780979273930526	0.4101411023468167	0.3020573326834732	0.01839099524909906	0.24726523229780237	0.37287654427523015	0.3896107777699994	0.3345635103395467	0.33402651623463553	0.3642406843084446	0.2962441159003714	0.33136819840489734	0.40804302449781127	0.178831718543855	0.3942732359222045	0.29574171191671433	0.3332435960811371	0.23522546289200486	0.2952008089459728	0.2652131359189888	0.2652131359189888	0.2652131359189888	0.2652131359189888	0.2652131359189888	0.2652131359189888	0.2652131359189888	0.2652131359189888	0.2652131359189888	0.2652131359189888	0.2652131359189888	0.2652131359189888	0.2652131359189888	0.2652131359189888	0.2652131359189888	0.2652131359189888	0.2652131359189888	0.2652131359189888	0.2652131359189888	0.2652131359189888	0.2652131359189888	0.2652131359189888	0.2652131359189888	0.2652131359189888	0.2652131359189888	0.2652131359189888	0.2652131359189888	0.2652131359189888	0.2652131359189888
0.09232620206330643	0.10133079241129626	0.08899541400599587	0.085753769593982	0.08712122384697304	0.09893702761737218	0.0657335984590264	0.08409030324299786	0.1090755652874162	0.06950322796584857	0.0802289057478968	0.07570813561396487	0.07114824347388579	0.06056014958339244	0.06414301679484233	0.07528167786687533	0.08319525357761631	0.07460411000581084	0.086714419222957	0.07912695852328416	0.08391261740673718	0.08494124851571418	0.0878419164837179	0.09946183943340252	0.08076912329631589	0.08617243343560158	0.07264256720569286	0.06462749895483233	0.07420687394196705	0.0694171864483997	0.0694171864483997	0.0694171864483997	0.0694171864483997	0.0694171864483997	0.0694171864483997	0.0694171864483997	0.0694171864483997	0.0694171864483997	0.0694171864483997	0.0694171864483997	0.0694171864483997	0.0694171864483997	0.0694171864483997	0.0694171864483997	0.0694171864483997	0.0694171864483997	0.0694171864483997	0.0694171864483997	0.0694171864483997	0.0694171864483997
0.048377681976295196	0.05254791835230077	0.056138256705630586	0.061412186121743324	0.06747203728769416	0.05703926105008331	0.05027179359104795	0.06946377799213149	0.05467642437174246	0.07605745508242541	0.0733757609120657	0.06277144428474941	0.07310597384166345	0.059810761604596405	0.05019063171520614	0.05345902176998122	0.062093117962128255	0.052932739375389816	0.06852486614041364	0.07565886895337488	0.054487243160354	0.058433749527860776	0.06724078516535258	0.07549973050828557	0.060624475281399755	0.07013205585342445	0.06784692643395075	0.06955369843774738	0.05637690734531994	0.08392709028493746	0.058583269920812774	0.04819669791807447	0.05687180376613066	0.0621768868362497	0.0560016907305917	0.0590892887834207	0.0590892887834207	0.0590892887834207	0.0590892887834207	0.0590892887834207	0.0590892887834207	0.0590892887834207	0.0590892887834207	0.0590892887834207	0.0590892887834207	0.0590892887834207	0.0590892887834207	0.0590892887834207	0.0590892887834207	0.0590892887834207
0.03950874281873615	0.043764550987624114	0.05132163004626756	0.04479716639167717	0.039726189373154246	0.0632658374788011	0.03916464078029175	0.0551609025099161	0.050649852938194975	0.053202392387075	0.045754227337863995	0.04571306096258451	0.0427290820984511	0.043049659300432766	0.04320707380606443	0.041883894187243954	0.06581633360416855	0.04485559687106635	0.05798200558379161	0.06474799635627243	0.04621010682571735	0.06666456112443983	0.0578858376644717	0.05890538441858012	0.060719033131398	0.05751955010950876	0.061063815792772154	0.06490416317382618	0.05679566929205126	0.0614076061299589	0.06963212193195352	0.04365807947404949	0.059384006939100634	0.050309380917455473	0.043323225915158185	0.044543979516640034	0.052750471943303553	0.04017086945414139	0.05674293785796941	0.049759475142842666	0.05325120650040604	0.05325120650040604	0.05325120650040604	0.05325120650040604	0.05325120650040604	0.05325120650040604	0.05325120650040604	0.05325120650040604	0.05325120650040604	0.05325120650040604
0.0550259791043178	0.062097600181572774	0.07085942893719603	0.07396724410348887	0.0702646624534514	0.07392578843924881	0.062181287687210915	0.06753332388391824	0.06445740601099485	0.09335278559139522	0.06124031102077666	0.066602843643741	0.0580867828802736	0.06085923014557807	0.0736219665275027	0.05270094747558257	0.0662201509561161	0.060946059467357705	0.0498881892119833	0.06737356707164727	0.07483699103393121	0.05088370005344823	0.05892206261230599	0.04763895518247801	0.06758864430569271	0.05761379974408535	0.05761379974408535	0.05761379974408535	0.05761379974408535	0.05761379974408535	0.05761379974408535	0.05761379974408535	0.05761379974408535	0.05761379974408535	0.05761379974408535	0.05761379974408535	0.05761379974408535	0.05761379974408535	0.05761379974408535	0.05761379974408535	0.05761379974408535	0.05761379974408535	0.05761379974408535	0.05761379974408535	0.05761379974408535	0.05761379974408535	0.05761379974408535	0.05761379974408535	0.05761379974408535	0.05761379974408535
0.0703956440913475	0.0846319915513338	0.06165634499739581	0.05061150532359164	0.061705866237510794	0.06825642433757202	0.04998929725395426	0.060514567302754924	0.06355851364250745	0.0670980044572629	0.06383034527364095	0.07623265865782321	0.06282491761599071	0.05923451370893761	0.04947038736690955	0.06642735296363969	0.06603227802005482	0.07635514206329563	0.07388535756267259	0.07702816030783015	0.0595011395112294	0.0667990740833834	0.07120426188264446	0.061349693245919684	0.07196414700626871	0.059618039538556516	0.060779488367277874	0.05808599191149167	0.06249726791594121	0.0552782019949395	0.055536672870336874	0.055407437432638186	0.055407437432638186	0.055407437432638186	0.055407437432638186	0.055407437432638186	0.055407437432638186	0.055407437432638186	0.055407437432638186	0.055407437432638186	0.055407437432638186	0.055407437432638186	0.055407437432638186	0.055407437432638186	0.055407437432638186	0.055407437432638186	0.055407437432638186	0.055407437432638186	0.055407437432638186	0.055407437432638186
0.2123416208816017	0.27601270085152313	0.2475489443289153	0.24803175545305703	0.26638182519506	0.20924207200215555	0.28689560886370225	0.2690434624299559	0.2658310133490149	0.24568186880703133	0.1963132707269544	0.2155318584434745	0.182052216491322	0.2704408091803292	0.1958058132307763	0.16831610933183144	0.3075541452630617	0.23903551190453698	0.224953166416141	0.2855362365400048	0.22907651594879255	0.19709201781273009	0.29912434539129545	0.2800967635172766	0.13117766867087918	0.18254342008883445	0.15686054437985683	0.15686054437985683	0.15686054437985683	0.15686054437985683	0.15686054437985683	0.15686054437985683	0.15686054437985683	0.15686054437985683	0.15686054437985683	0.15686054437985683	0.15686054437985683	0.15686054437985683	0.15686054437985683	0.15686054437985683	0.15686054437985683	0.15686054437985683	0.15686054437985683	0.15686054437985683	0.15686054437985683	0.15686054437985683	0.15686054437985683	0.15686054437985683	0.15686054437985683	0.15686054437985683
0.06276537846967717	0.05227227692621314	0.05646782321844686	0.05677921393125833	0.054885567788858725	0.04523684708875703	0.03780097371949857	0.045765284031383614	0.05154632845014843	0.049101130428370235	0.05138752741691559	0.04431267993995017	0.05746813259623525	0.04658886351559672	0.054482673996978155	0.04707078828904213	0.055304180337555166	0.0496305929007285	0.05002102937654653	0.04035787527615406	0.0462296294194539	0.04787452107554577	0.0484963336554037	0.04818542736547474	0.04818542736547474	0.04818542736547474	0.04818542736547474	0.04818542736547474	0.04818542736547474	0.04818542736547474	0.04818542736547474	0.04818542736547474	0.04818542736547474	0.04818542736547474	0.04818542736547474	0.04818542736547474	0.04818542736547474	0.04818542736547474	0.04818542736547474	0.04818542736547474	0.04818542736547474	0.04818542736547474	0.04818542736547474	0.04818542736547474	0.04818542736547474	0.04818542736547474	0.04818542736547474	0.04818542736547474	0.04818542736547474	0.04818542736547474
0.0691259899523049	0.08178212187139815	0.07078287303677654	0.08045931204197473	0.07146849321116915	0.07181584487223266	0.08329410964347625	0.09494628498237095	0.07279666161150358	0.07102703345539717	0.06006088296315848	0.05680500067237399	0.06388813937559347	0.06494353011390704	0.07725161503121483	0.05886791746574818	0.06279090482181691	0.06946131859531991	0.04646304297652513	0.06011946229332523	0.08510772564364444	0.06294377475566731	0.09181593012649666	0.06864768683008006	0.06935766398529984	0.07596357564138731	0.0615815018320935	0.05162424473463792	0.07081332611260552	0.07122896828508447	0.09770026065056107	0.08446461446782277	0.08446461446782277	0.08446461446782277	0.08446461446782277	0.08446461446782277	0.08446461446782277	0.08446461446782277	0.08446461446782277	0.08446461446782277	0.08446461446782277	0.08446461446782277	0.08446461446782277	0.08446461446782277	0.08446461446782277	0.08446461446782277	0.08446461446782277	0.08446461446782277	0.08446461446782277	0.08446461446782277
0.12261726027091265	0.1537261043113912	0.13343978222848946	0.16709317590252903	0.10694435293378454	0.1478809313716399	0.15088003442453546	0.07760444430688332	0.12279201238419338	0.12487754656282528	0.12841534661291634	0.188273184626407	0.18661049667751328	0.12970542869053875	0.20744343215776098	0.20692110573774794	0.1544441059537069	0.14016532659690661	0.10166473859838086	0.19506206808761573	0.14613728496555348	0.12162317278253867	0.14984318853379255	0.14227946773377254	0.10973196621376105	0.13159704311224324	0.1415576526212793	0.15914409625957412	0.12971846644317045	0.14500405207086114	0.1212294037086428	0.15598322804847997	0.11850115416372188	0.09253056414030579	0.21222139106346313	0.16798179029618496	0.13277988639962351	0.17573331214354632	0.15425659927158492	0.15425659927158492	0.15425659927158492	0.15425659927158492	0.15425659927158492	0.15425659927158492	0.15425659927158492	0.15425659927158492	0.15425659927158492	0.15425659927158492	0.15425659927158492	0.15425659927158492
0.06472852149931146	0.08710822806366965	0.12469684101310481	0.06924434138000354	0.12988908423276213	0.09966661003313236	0.09908312525003667	0.15089631697181144	0.1001455265038	0.11690306009501328	0.16415705833348723	0.13073509899641686	0.17000926537555722	0.1055906786260614	0.14376952852000263	0.15078462787552002	0.16977163407162082	0.131617177634444	0.1411452867041314	0.21847471022348686	0.1820416440297824	0.17252106380589702	0.22987623052720715	0.16927565542602113	0.13231082560044913	0.13027597960328013	0.1601714360782437	0.10852271897919694	0.24132182855507678	0.18346972384318921	0.15256017614280779	0.13644875842861817	0.1204093239292922	0.18691303648805982	0.1463572351570014	0.19301019171354056	0.16340446558777239	0.21367205809151235	0.16648869037745875	0.16568878941870546	0.1720522130744071	0.10663606235546291	0.08906465026872029	0.14581914425830417	0.11744189726351223	0.11744189726351223	0.11744189726351223	0.11744189726351223	0.11744189726351223	0.11744189726351223
0.05993551805395077	0.044436150344671584	0.03195990071403169	0.03584264930958673	0.04113788959301125	0.03420541297078448	0.04020485427008614	0.044181679429646535	0.054562788099739745	0.044365454994062345	0.059159748084467466	0.04653457341858628	0.06826579302331844	0.04743847766587489	0.04232786268539161	0.0394278344577699	0.0437943007484988	0.033449889990600605	0.05040952714743769	0.035203329194886133	0.05010187522139432	0.042017141202140625	0.06575393038983908	0.04227490064404477	0.05544475975595875	0.05107827802892334	0.039167738726129366	0.03683731521223218	0.04283529839556797	0.0447198974935742	0.05505319085769335	0.0318218576591922	0.05974180416973716	0.04489137288719768	0.039232803893994916	0.06282236260955447	0.04592142693830387	0.06852413859623034	0.10618967515674223	0.07552128104874807	0.08733834095560823	0.08149994473164072	0.10452898193215115	0.09316758935333945	0.10690743604641759	0.10003751269987853	0.10003751269987853	0.10003751269987853	0.10003751269987853	0.10003751269987853
0.10712145935376273	0.11818519384200027	0.10218673623947817	0.11604758720395297	0.1138689586015484	0.10002233173793831	0.12775487407806962	0.10881361082734217	0.0944698997460504	0.10059044029886613	0.10259224398493522	0.129385465920689	0.08441572656907528	0.10919598859609803	0.09602819577728908	0.08618552783360188	0.08906030765872894	0.09340483026211932	0.09695713416145361	0.07239979614458085	0.08152329248496652	0.09367286246599278	0.1133547142313939	0.07955989100638962	0.08255201893346462	0.0967046591651835	0.11122666064282652	0.09107515851760963	0.1069506145383339	0.07845552412162746	0.08477428980637122	0.09236711205266301	0.10183743920283164	0.12851500440252575	0.11620680487348889	0.080798110755431	0.11694982246953085	0.08634715527634979	0.15638373006656986	0.12136544267145982	0.12136544267145982	0.12136544267145982	0.12136544267145982	0.12136544267145982	0.12136544267145982	0.12136544267145982	0.12136544267145982	0.12136544267145982	0.12136544267145982	0.12136544267145982
0.2302002632248572	0.18516126522407764	0.17387426954304924	0.18355097673703324	0.11314841068536462	0.1504033953457224	0.2079123034338535	0.1621898666932388	0.15324361413517204	0.15771674041420541	0.15771674041420541	0.15771674041420541	0.15771674041420541	0.15771674041420541	0.15771674041420541	0.15771674041420541	0.15771674041420541	0.15771674041420541	0.15771674041420541	0.15771674041420541	0.15771674041420541	0.15771674041420541	0.15771674041420541	0.15771674041420541	0.15771674041420541	0.15771674041420541	0.15771674041420541	0.15771674041420541	0.15771674041420541	0.15771674041420541	0.15771674041420541	0.15771674041420541	0.15771674041420541	0.15771674041420541	0.15771674041420541	0.15771674041420541	0.15771674041420541	0.15771674041420541	0.15771674041420541	0.15771674041420541	0.15771674041420541	0.15771674041420541	0.15771674041420541	0.15771674041420541	0.15771674041420541	0.15771674041420541	0.15771674041420541	0.15771674041420541	0.15771674041420541	0.15771674041420541
0.03747401823951508	0.0450974248511227	0.0	0.0	0.03267519081879333	7.247997399832539e-05	0.0	0.046517956119328394	0.03267519081879333	0.03267519081879333	0.045342078239367194	0.0	0.00793833588671166	0.0	0.03266386096532818	0.03265278778019684	0.03267519081879333	0.054458651364655546	0.04606367901309635	0.09906588778206611	0.07256478339758123	0.07256478339758123	0.07256478339758123	0.07256478339758123	0.07256478339758123	0.07256478339758123	0.07256478339758123	0.07256478339758123	0.07256478339758123	0.07256478339758123	0.07256478339758123	0.07256478339758123	0.07256478339758123	0.07256478339758123	0.07256478339758123	0.07256478339758123	0.07256478339758123	0.07256478339758123	0.07256478339758123	0.07256478339758123	0.07256478339758123	0.07256478339758123	0.07256478339758123	0.07256478339758123	0.07256478339758123	0.07256478339758123	0.07256478339758123	0.07256478339758123	0.07256478339758123	0.07256478339758123
0.15674507441511515	0.16418135654175747	0.1543200189418701	0.1179754280514513	0.16600874429393597	0.15341058877126953	0.13075748881356206	0.11032133464207056	0.16216293994694256	0.14009441077370247	0.11308927236390397	0.1830166930772048	0.08214426955029042	0.0976400324299643	0.10903466529542226	0.1472379462181437	0.184567128065558	0.16326990023901106	0.10710009294709413	0.19111682386961618	0.1486438279596824	0.1554570395061629	0.14947370268972607	0.19267546417214282	0.13826207898004567	0.12058921886381395	0.13957225984411759	0.16418098050823224	0.16248986366653714	0.15092447627457373	0.14634972205351301	0.19411173141129276	0.1702307267324029	0.1702307267324029	0.1702307267324029	0.1702307267324029	0.1702307267324029	0.1702307267324029	0.1702307267324029	0.1702307267324029	0.1702307267324029	0.1702307267324029	0.1702307267324029	0.1702307267324029	0.1702307267324029	0.1702307267324029	0.1702307267324029	0.1702307267324029	0.1702307267324029	0.1702307267324029
0.07358282407652249	0.09644374244193368	0.08469759690363668	0.0796322810900863	0.09727656336504652	0.06956054337109535	0.07204014552043021	0.08363379300332749	0.09269206098739476	0.0834165412691858	0.08602390884694883	0.08270031227123645	0.08338729732186836	0.05812764100058177	0.08134966717767426	0.08482214403667254	0.0870681651983775	0.08782103649134089	0.08219552201547306	0.06836624610039664	0.07061868735077517	0.06811875418010807	0.058173042058333214	0.06314589811922064	0.06314589811922064	0.06314589811922064	0.06314589811922064	0.06314589811922064	0.06314589811922064	0.06314589811922064	0.06314589811922064	0.06314589811922064	0.06314589811922064	0.06314589811922064	0.06314589811922064	0.06314589811922064	0.06314589811922064	0.06314589811922064	0.06314589811922064	0.06314589811922064	0.06314589811922064	0.06314589811922064	0.06314589811922064	0.06314589811922064	0.06314589811922064	0.06314589811922064	0.06314589811922064	0.06314589811922064	0.06314589811922064	0.06314589811922064
0.14611326154397705	0.12156410334472939	0.1622558823346241	0.11056252399633794	0.12754342690827677	0.09149413851398702	0.09183996177077267	0.09640998882503352	0.12078816981274179	0.1047039129875591	0.14099378431075768	0.12284884864915839	0.12284884864915839	0.12284884864915839	0.12284884864915839	0.12284884864915839	0.12284884864915839	0.12284884864915839	0.12284884864915839	0.12284884864915839	0.12284884864915839	0.12284884864915839	0.12284884864915839	0.12284884864915839	0.12284884864915839	0.12284884864915839	0.12284884864915839	0.12284884864915839	0.12284884864915839	0.12284884864915839	0.12284884864915839	0.12284884864915839	0.12284884864915839	0.12284884864915839	0.12284884864915839	0.12284884864915839	0.12284884864915839	0.12284884864915839	0.12284884864915839	0.12284884864915839	0.12284884864915839	0.12284884864915839	0.12284884864915839	0.12284884864915839	0.12284884864915839	0.12284884864915839	0.12284884864915839	0.12284884864915839	0.12284884864915839	0.12284884864915839
0.08095939816839695	0.07131002607390742	0.08003048902595251	0.08640144644951674	0.05700177960187298	0.07667621572771298	0.05533575809525185	0.08688853835710982	0.06041141272803157	0.05528212130600038	0.06869551681107544	0.06677628831016133	0.05179183416078986	0.07265140404853718	0.06505714065087956	0.10498932919792643	0.05941606297074715	0.07140367508161462	0.04725403900339317	0.05402161740951655	0.07424236147032415	0.06529314336233492	0.08197756990006583	0.056169904400924314	0.08197702314412948	0.07677082797835516	0.05074503314309837	0.06697403296535491	0.058859533054226636	0.058859533054226636	0.058859533054226636	0.058859533054226636	0.058859533054226636	0.058859533054226636	0.058859533054226636	0.058859533054226636	0.058859533054226636	0.058859533054226636	0.058859533054226636	0.058859533054226636	0.058859533054226636	0.058859533054226636	0.058859533054226636	0.058859533054226636	0.058859533054226636	0.058859533054226636	0.058859533054226636	0.058859533054226636	0.058859533054226636	0.058859533054226636
0.07550984427453773	0.08798015394560993	0.09233261203724696	0.06756392900716653	0.11378876642139799	0.08172279319319191	0.08822852091495031	0.06314194629131355	0.07506188287668651	0.10668984401644885	0.06021390480313485	0.08581829010332234	0.07860970051178348	0.09031185765527894	0.07205216404048882	0.06499557055715542	0.06866137673888925	0.041449725056253356	0.09768347213028399	0.059018677814293895	0.07948232655923335	0.06944765676550226	0.06431054695705861	0.04373235934088645	0.05749286783624428	0.06471716247919362	0.058723346899730564	0.067139849189296	0.06342766979281335	0.05946648243217751	0.06953590698545573	0.08807157113441494	0.07880373905993533	0.07880373905993533	0.07880373905993533	0.07880373905993533	0.07880373905993533	0.07880373905993533	0.07880373905993533	0.07880373905993533	0.07880373905993533	0.07880373905993533	0.07880373905993533	0.07880373905993533	0.07880373905993533	0.07880373905993533	0.07880373905993533	0.07880373905993533	0.07880373905993533	0.07880373905993533
0.0738453017420505	0.05893285037623973	0.07995853866179005	0.09920164336119973	0.11261163534823652	0.10760949934844216	0.1126737279363917	0.10516116421306403	0.10966103632099213	0.11651205659138593	0.07816995080273484	0.0671219855114468	0.09506079246284728	0.1026919169571212	0.10178751879287373	0.08782256885042175	0.0861523979409747	0.08405150395876843	0.1114967283881455	0.10480487228652811	0.08727061813641401	0.09413310759756681	0.1349314036102956	0.10007223996063751	0.09789613629846354	0.10512935165834947	0.11276726199960246	0.1288001287510532	0.10448323566207869	0.10745286566723525	0.13132485548042563	0.08658110856035771	0.13197673574046215	0.07682541995064703	0.09775321604647282	0.08623172567541228	0.09199247086094255	0.09199247086094255	0.09199247086094255	0.09199247086094255	0.09199247086094255	0.09199247086094255	0.09199247086094255	0.09199247086094255	0.09199247086094255	0.09199247086094255	0.09199247086094255	0.09199247086094255	0.09199247086094255	0.09199247086094255
0.06994913155756638	0.06476397467550979	0.06340537877214461	0.05817729724645423	0.050720531268493164	0.06379419537081302	0.060441916503232516	0.05944990859476935	0.05947076700059829	0.06372110720897926	0.07519560615867796	0.06330970643462415	0.06531843295456462	0.05951641406001469	0.053400527730527926	0.056748032033986213	0.07232178219862001	0.07374365677312764	0.05999573622759797	0.05850815079303962	0.06528876823218802	0.0477205374649601	0.06704589875624362	0.06284033309057868	0.054790777568089574	0.08255093778719688	0.04883509390015535	0.05812272444312307	0.06826598671052678	0.06640650986777025	0.07155361516460243	0.06898006251618632	0.06898006251618632	0.06898006251618632	0.06898006251618632	0.06898006251618632	0.06898006251618632	0.06898006251618632	0.06898006251618632	0.06898006251618632	0.06898006251618632	0.06898006251618632	0.06898006251618632	0.06898006251618632	0.06898006251618632	0.06898006251618632	0.06898006251618632	0.06898006251618632	0.06898006251618632	0.06898006251618632
0.09438928842372982	0.10255498570131105	0.06924788278382572	0.10565372518768497	0.07873510867624949	0.07941513596472313	0.09902129357667713	0.11191675803377217	0.0990164258021909	0.09998616791344107	0.08109843132168226	0.10026417141172655	0.12274355737429642	0.07352629332693636	0.08527100270353301	0.08680578665877985	0.08288395941307149	0.08332494137212552	0.08563333990101817	0.07206502931497749	0.07734666223649145	0.09219093275990922	0.08428796137360106	0.09721805616529128	0.08731447740294547	0.09458498417403265	0.10324920983499655	0.0943552102620578	0.09409803077469485	0.0714191435191294	0.06526913329043012	0.06937942526786182	0.0865368715601212	0.06262034398284093	0.09646810000902112	0.1060960386389627	0.09389489551424549	0.0999954670766041	0.0999954670766041	0.0999954670766041	0.0999954670766041	0.0999954670766041	0.0999954670766041	0.0999954670766041	0.0999954670766041	0.0999954670766041	0.0999954670766041	0.0999954670766041	0.0999954670766041	0.0999954670766041
0.01978875388156694	0.016906972290710295	0.020289616181162196	0.022961919204033395	0.027007360228971218	0.016906972290710295	0.0	0.0	0.1299957664773992	0.14558431494210647	0.02287492319339775	0.06603941363228526	0.04581546899064435	0.041343688921085905	0.0900487540393899	0.07619251868183965	0.056045649173966636	0.09018457820366944	0.10015401201633205	0.11705631627066707	0.1252326469040186	0.10395224748595458	0.07430610831360021	0.10900525904936102	0.090156446483707	0.05376896171143954	0.11937127810463692	0.13748774833537264	0.09808243177514232	0.08298767015832055	0.14676350476076133	0.23596908904168604	0.1913662969012237	0.1913662969012237	0.1913662969012237	0.1913662969012237	0.1913662969012237	0.1913662969012237	0.1913662969012237	0.1913662969012237	0.1913662969012237	0.1913662969012237	0.1913662969012237	0.1913662969012237	0.1913662969012237	0.1913662969012237	0.1913662969012237	0.1913662969012237	0.1913662969012237	0.1913662969012237
0.07607631340745279	0.1043001872804582	0.15182230084606632	0.1440928762026544	0.11034784554732555	0.10176513962860688	0.13897772457628924	0.08792080210017422	0.1269588950362313	0.08687022303412271	0.13588626348676613	0.1221925174537983	0.12909451489746684	0.11094023273955451	0.09723796207881319	0.11709176804050661	0.10541985292794061	0.11313086151034356	0.09956144248184143	0.10517576719323744	0.11481609650168811	0.10551092856901859	0.09979640311313347	0.09272888339118783	0.1097952689087758	0.07794717564786444	0.09768043625618536	0.09400418148858428	0.10762046843272129	0.12572572963381135	0.09846401187804758	0.11209487075592946	0.11209487075592946	0.11209487075592946	0.11209487075592946	0.11209487075592946	0.11209487075592946	0.11209487075592946	0.11209487075592946	0.11209487075592946	0.11209487075592946	0.11209487075592946	0.11209487075592946	0.11209487075592946	0.11209487075592946	0.11209487075592946	0.11209487075592946	0.11209487075592946	0.11209487075592946	0.11209487075592946
0.06308537868137185	0.05174574802819489	0.05702134499648477	0.06979599772492087	0.057398421332260884	0.08816120698561274	0.09930000684982904	0.07895342861938676	0.06452178471111032	0.08767959249353306	0.0877612464050642	0.09386424357432756	0.10500239044501036	0.10353248228822658	0.06368903142498279	0.0989938172067513	0.09006765410857076	0.07481675238465117	0.08474683787673472	0.09215860080734725	0.08003108737228164	0.06357461128230733	0.0775488865547182	0.07537490770229131	0.0892271894009613	0.07458383509221184	0.05978058343048714	0.061289658722540635	0.07082046406888826	0.0841984869267022	0.07167487352828561	0.07655256933123424	0.08119432993654653	0.08720071660153689	0.09348459377414162	0.08619627215033411	0.07809895814622561	0.07835731336821737	0.07264678462222109	0.07254839154645838	0.07259758808433973	0.07259758808433973	0.07259758808433973	0.07259758808433973	0.07259758808433973	0.07259758808433973	0.07259758808433973	0.07259758808433973	0.07259758808433973	0.07259758808433973
0.06565939030720551	0.055270203568850075	0.06666652306856775	0.09332863389665562	0.06100628121841334	0.0748707462110221	0.05695342734648471	0.051148898271520055	0.0578725438033524	0.050680711111249145	0.05443551264749803	0.09235360938900065	0.05258334531676913	0.06396024101849597	0.07897099537683837	0.08183334987210862	0.06340737589588902	0.06259398386917596	0.0647592450820413	0.06343656539540307	0.06110983228892535	0.07214807542337547	0.07607981506949599	0.07915642696301606	0.06956786506006327	0.05572519398537324	0.07040893046096859	0.05401215747116832	0.062301364005964706	0.0662221806190664	0.06595066553579747	0.07482599665119265	0.07021568116463513	0.07788424124134868	0.08664746247765236	0.08226585185950051	0.08226585185950051	0.08226585185950051	0.08226585185950051	0.08226585185950051	0.08226585185950051	0.08226585185950051	0.08226585185950051	0.08226585185950051	0.08226585185950051	0.08226585185950051	0.08226585185950051	0.08226585185950051	0.08226585185950051	0.08226585185950051
0.10743875183391953	0.09066661561624008	0.11637630496214109	0.10632854687683377	0.09120559881241562	0.09166746068024402	0.09252588576416602	0.10680683916980364	0.11434838013946119	0.06840945406907441	0.08837501887161857	0.11286967207516187	0.09980899897609706	0.0995255453203057	0.11716071622158714	0.0977466893838034	0.07824784041837952	0.10148452314689661	0.09244415460629983	0.1190999866392044	0.09249603121023155	0.10079299006687578	0.09155378748932912	0.08315701867978492	0.11692042770436128	0.0588533502343541	0.10454038566195983	0.08733408951017156	0.09478188057441574	0.14020425681668933	0.11749306869555254	0.11749306869555254	0.11749306869555254	0.11749306869555254	0.11749306869555254	0.11749306869555254	0.11749306869555254	0.11749306869555254	0.11749306869555254	0.11749306869555254	0.11749306869555254	0.11749306869555254	0.11749306869555254	0.11749306869555254	0.11749306869555254	0.11749306869555254	0.11749306869555254	0.11749306869555254	0.11749306869555254	0.11749306869555254
0.21409650918328021	0.17207912979795598	0.1601357987216955	0.23399602302617106	0.1962196039409456	0.12075310564538304	0.1331091158320459	0.1777684561338626	0.23896594159031545	0.20929678500637222	0.1897224985971923	0.135867840091331	0.2399162863535155	0.14584130093696637	0.14451483379558425	0.1437727435892293	0.20831037596607005	0.22865987611957275	0.14648011884554202	0.17287939307904085	0.18385651211160506	0.193676124297102	0.2244344209255396	0.15505602244147965	0.1262622814822755	0.237022086822632	0.2881841182712832	0.15010517900223688	0.19388930631908594	0.20041258931465528	0.19382111321704545	0.2683348643182908	0.18730209630540692	0.1555548062780155	0.15293399355386544	0.15424439991594047	0.15424439991594047	0.15424439991594047	0.15424439991594047	0.15424439991594047	0.15424439991594047	0.15424439991594047	0.15424439991594047	0.15424439991594047	0.15424439991594047	0.15424439991594047	0.15424439991594047	0.15424439991594047	0.15424439991594047	0.15424439991594047
0.05140769469280657	0.06837974457545538	0.08237964326745115	0.07385814117322011	0.06769288837291412	0.06688133783836935	0.06689522185241217	0.06790115799496457	0.08849561958725603	0.06369933535608083	0.06734358985425269	0.08500998515065573	0.08335108077370444	0.0652499738703845	0.0948697763450265	0.08319704127547152	0.10786913384110482	0.10413714350629542	0.07794038602568577	0.08847018668350834	0.07671316357883899	0.08150181965469916	0.061094980105492566	0.0769966581691916	0.06519648378465812	0.07829510495279529	0.0767297344809844	0.08454837054974547	0.08682670458463715	0.0805895676818392	0.08159503296645154	0.08165801801926968	0.07334728059469926	0.08417884599006505	0.06754245700024844	0.07586065149515674	0.07586065149515674	0.07586065149515674	0.07586065149515674	0.07586065149515674	0.07586065149515674	0.07586065149515674	0.07586065149515674	0.07586065149515674	0.07586065149515674	0.07586065149515674	0.07586065149515674	0.07586065149515674	0.07586065149515674	0.07586065149515674
0.07848933475679233	0.07097022104715477	0.08418897078617589	0.06264038562839307	0.057746624530138624	0.06740271193002405	0.06418819187201076	0.07377711490153409	0.07049325128474554	0.03763217672659652	0.05490815719249537	0.08037886087509379	0.08464481631113899	0.07861921808184452	0.056381434714106046	0.056771229282977814	0.060655996335186965	0.06664384771328792	0.048335936500844764	0.061668857189447944	0.050967885298809495	0.05277350151040847	0.056158760554013316	0.052267479739567475	0.06704114758537419	0.06205008389348429	0.05794866150833276	0.07285856400811848	0.04833610859485027	0.04332718781005789	0.07760262759481937	0.06046490770243863	0.06046490770243863	0.06046490770243863	0.06046490770243863	0.06046490770243863	0.06046490770243863	0.06046490770243863	0.06046490770243863	0.06046490770243863	0.06046490770243863	0.06046490770243863	0.06046490770243863	0.06046490770243863	0.06046490770243863	0.06046490770243863	0.06046490770243863	0.06046490770243863	0.06046490770243863	0.06046490770243863
0.06876913196508129	0.060725878553686975	0.04934409171742761	0.05206828594913422	0.05628726825568189	0.05994425631778167	0.05389166699565392	0.04801164489433027	0.05649018754431283	0.057759171241610646	0.05198684929656499	0.05939516934355721	0.038644260649554195	0.05043982756330689	0.06248492640659943	0.052628416303886816	0.07044082060765036	0.06225076119876629	0.06019911481883813	0.06345230252834648	0.06599211584471888	0.06770931507412803	0.05579659325246036	0.058405372437197345	0.05589528598717196	0.05226236351856583	0.04752471078535581	0.04781431576845788	0.0519663541690317	0.07394598799252827	0.054462955398076905	0.05787141914031408	0.05616718726919549	0.05616718726919549	0.05616718726919549	0.05616718726919549	0.05616718726919549	0.05616718726919549	0.05616718726919549	0.05616718726919549	0.05616718726919549	0.05616718726919549	0.05616718726919549	0.05616718726919549	0.05616718726919549	0.05616718726919549	0.05616718726919549	0.05616718726919549	0.05616718726919549	0.05616718726919549
0.04239200987579629	0.04593331295567396	0.05547968300471197	0.052668882009567514	0.04355832075356403	0.044273768402841245	0.045571705504447814	0.0685313895823968	0.05205725927107437	0.05366844390281754	0.056992597528655944	0.05885229243154506	0.06001179458708833	0.04483400316219627	0.05501078874633793	0.0526231603206923	0.05226544006107371	0.0615820726553643	0.051478043101800396	0.05503858131088225	0.05909211555050308	0.058469032782499	0.042463063292660384	0.04529925324683203	0.06717749648517184	0.053116824848395396	0.05601255304613582	0.054564688947265606	0.054564688947265606	0.054564688947265606	0.054564688947265606	0.054564688947265606	0.054564688947265606	0.054564688947265606	0.054564688947265606	0.054564688947265606	0.054564688947265606	0.054564688947265606	0.054564688947265606	0.054564688947265606	0.054564688947265606	0.054564688947265606	0.054564688947265606	0.054564688947265606	0.054564688947265606	0.054564688947265606	0.054564688947265606	0.054564688947265606	0.054564688947265606	0.054564688947265606
0.05710484470820118	0.06190845465647921	0.052641228161759854	0.050199530430360906	0.04478021272915129	0.05230538322955569	0.04190567807650765	0.052025738959010956	0.05527125293528215	0.06119226051438077	0.06419652510182206	0.04213860314531231	0.044326243036575376	0.039651941658381734	0.03671136018643145	0.05236705696779169	0.04947723464433334	0.04340066214738473	0.04186211364625824	0.048054627319000884	0.060141973689237224	0.04838216306046214	0.05339785348040688	0.04233447176280959	0.06656661684599563	0.044300388172033675	0.051143176992754925	0.04208005447698975	0.03824769026642256	0.03917409406282473	0.04227857793051225	0.05462284294673122	0.04726840263005653	0.05148478196080637	0.04744456852233227	0.0522067770878418	0.05104298821734086	0.04673987060877917	0.04354116639306477	0.05165911479401118	0.04697310938060586	0.05490178368655166	0.043849885627636045	0.04638200126554862	0.049315011694528954	0.03664536983306418	0.05610235157647164	0.046373860704767914	0.046373860704767914	0.046373860704767914
0.11607587544076363	0.2186831250664396	0.09686317547625514	0.09125119779116252	0.09125119779116252	0.09134267804879329	0.09124298804139885	0.03651527864504283	0.0	0.15121119843933994	0.09024822567468264	0.07081557803309055	0.12002683536596624	0.1685527185033699	0.16103241780242156	0.18611804659950884	0.15582871577227306	0.13900832428754642	0.1862451776580288	0.16539313322790808	0.1697802506076824	0.14612459385443585	0.15010612945288174	0.14292128169121235	0.12594272964582945	0.22678674062988913	0.18479621816147052	0.21619852345986637	0.29297721761706796	0.29658086629100855	0.30691518024655995	0.26002596523893423	0.2168454277866696	0.23843569651280191	0.23843569651280191	0.23843569651280191	0.23843569651280191	0.23843569651280191	0.23843569651280191	0.23843569651280191	0.23843569651280191	0.23843569651280191	0.23843569651280191	0.23843569651280191	0.23843569651280191	0.23843569651280191	0.23843569651280191	0.23843569651280191	0.23843569651280191	0.23843569651280191
0.10840420046628178	0.16762435745738077	0.0	0.16762435745738077	0.0	0.1672525337965068	0.16755770221716212	0.16762435745738077	0.3421617868603959	0.27650032662738044	0.3099632440593378	0.10054742840423343	0.2776785347849353	0.30591360608005846	0.23206541461029803	0.2411481793649812	0.2627555048872624	0.42195775467796864	0.3554194337749683	0.36217721040796597	0.4368693876379548	0.5347729314243711	0.25094769945479545	0.3278930502484873	0.36849856866312686	0.43874237334777544	0.37805319357175565	0.41306472872541106	0.5087023006900148	0.4574904738361052	0.39136201284680466	0.46257185442919385	0.4269669336379993	0.4269669336379993	0.4269669336379993	0.4269669336379993	0.4269669336379993	0.4269669336379993	0.4269669336379993	0.4269669336379993	0.4269669336379993	0.4269669336379993	0.4269669336379993	0.4269669336379993	0.4269669336379993	0.4269669336379993	0.4269669336379993	0.4269669336379993	0.4269669336379993	0.4269669336379993
0.04252698150022629	0.04072330272092155	0.04327463675766973	0.03715637285256287	0.046023988189510125	0.051746166193592874	0.03791496159454012	0.04167902478385482	0.04970651628250318	0.03535148965155818	0.046371031135623124	0.031265303177311146	0.04453505381789779	0.05475377115121812	0.05045757546229031	0.031950314254832496	0.03710948577500292	0.0357906448400585	0.045069690782894724	0.03383891463664664	0.05017645518410549	0.04200768491037606	0.04200768491037606	0.04200768491037606	0.04200768491037606	0.04200768491037606	0.04200768491037606	0.04200768491037606	0.04200768491037606	0.04200768491037606	0.04200768491037606	0.04200768491037606	0.04200768491037606	0.04200768491037606	0.04200768491037606	0.04200768491037606	0.04200768491037606	0.04200768491037606	0.04200768491037606	0.04200768491037606	0.04200768491037606	0.04200768491037606	0.04200768491037606	0.04200768491037606	0.04200768491037606	0.04200768491037606	0.04200768491037606	0.04200768491037606	0.04200768491037606	0.04200768491037606
0.043034783930708684	0.0405269759580556	0.04661323352241524	0.03387745452654116	0.03632066320869519	0.04611320346756296	0.031646370317312135	0.04577908224618153	0.04113536118199233	0.04080099143294066	0.037282825510502444	0.04107993679618809	0.0324509696057259	0.03908349165852889	0.04520221986368085	0.03086772405282421	0.042574519747918635	0.041216742431969614	0.050259279803755975	0.03837387067142632	0.030981178378015152	0.05318914815032838	0.04208516326417176	0.04208516326417176	0.04208516326417176	0.04208516326417176	0.04208516326417176	0.04208516326417176	0.04208516326417176	0.04208516326417176	0.04208516326417176	0.04208516326417176	0.04208516326417176	0.04208516326417176	0.04208516326417176	0.04208516326417176	0.04208516326417176	0.04208516326417176	0.04208516326417176	0.04208516326417176	0.04208516326417176	0.04208516326417176	0.04208516326417176	0.04208516326417176	0.04208516326417176	0.04208516326417176	0.04208516326417176	0.04208516326417176	0.04208516326417176	0.04208516326417176
0.03996048527968734	0.054805304657636486	0.05265911557973688	0.053938432384275856	0.04427359873544699	0.04985223789590385	0.04326203081955249	0.053424587994229486	0.05661186751230403	0.054351641789564246	0.039213465049536794	0.04600126872487059	0.041613175356454125	0.0443631688626295	0.05150001159847187	0.0543124193111204	0.0464346539728511	0.0521669041690056	0.056642276399205924	0.03981338684184726	0.04610777338670531	0.04842188950308887	0.04726483144489709	0.04726483144489709	0.04726483144489709	0.04726483144489709	0.04726483144489709	0.04726483144489709	0.04726483144489709	0.04726483144489709	0.04726483144489709	0.04726483144489709	0.04726483144489709	0.04726483144489709	0.04726483144489709	0.04726483144489709	0.04726483144489709	0.04726483144489709	0.04726483144489709	0.04726483144489709	0.04726483144489709	0.04726483144489709	0.04726483144489709	0.04726483144489709	0.04726483144489709	0.04726483144489709	0.04726483144489709	0.04726483144489709	0.04726483144489709	0.04726483144489709
0.041861483008139334	0.04728401486836337	0.04849326182668249	0.0480525440447752	0.04898947814239323	0.03796701664017382	0.04292897555193281	0.0595042634647997	0.04897302656733215	0.05927175189341858	0.03803169601075102	0.040914120380066	0.043620427394798045	0.05020451851960369	0.04682656063453799	0.03738177374435855	0.051034610365878995	0.0383201427293154	0.030583052512869618	0.03445159762109251	0.03445159762109251	0.03445159762109251	0.03445159762109251	0.03445159762109251	0.03445159762109251	0.03445159762109251	0.03445159762109251	0.03445159762109251	0.03445159762109251	0.03445159762109251	0.03445159762109251	0.03445159762109251	0.03445159762109251	0.03445159762109251	0.03445159762109251	0.03445159762109251	0.03445159762109251	0.03445159762109251	0.03445159762109251	0.03445159762109251	0.03445159762109251	0.03445159762109251	0.03445159762109251	0.03445159762109251	0.03445159762109251	0.03445159762109251	0.03445159762109251	0.03445159762109251	0.03445159762109251	0.03445159762109251
[truncated: 6 more columns]
