# Supplementary material for: Neuronal tuning aligns dynamically with object and texture manifolds across the visual hierarchy
Source: Nat Neurosci. 2026 Mar 10;29(4):864–75. doi: 10.1038/s41593-026-02207-1 (PMC13061647; doi:10.1038/s41593-026-02207-1)
Supplement: Supplementary file 10 — Attribution data for time windows 5, 10, 20, 25 and 50 ms, for panel b. Time window specific evolution trajectory of time windows 10, 20, 25 and 50 ms, for panel c. [file 41593_2026_2207_MOESM10_ESM.zip › ExtendedFig4_Source_data/FigureExtended4C_src_normresp_wdw_100-150_DeePSim_sem.csv]

0	1	2	3	4	5	6	7	8	9	10	11	12	13	14	15	16	17	18	19	20	21	22	23	24	25	26	27	28	29	30	31	32	33	34	35	36	37	38	39	40	41	42	43	44	45	46	47	48	49
0.053903061962231796	0.03877256012027279	0.03864526736724274	0.036853380851556025	0.03900316957805146	0.044999626130922676	0.036275658794825964	0.04548805905380085	0.04262860178478515	0.04103136105100462	0.03936879036692771	0.03826842586607307	0.031974277944993204	0.03057839246036531	0.040847804819351734	0.041965751844829965	0.04616656483286369	0.0424264389607959	0.036185170019976565	0.035931630803729395	0.039979953557049246	0.040094899491482365	0.035730526377729284	0.04148937486950537	0.042529278138833414	0.04600408013356531	0.04342796280228489	0.030362511610374586	0.03555544451043944	0.035193821916794495	0.02698619477263388	0.028799815209888696	0.04814120074925128	0.03669594957621621	0.031921081539491865	0.033505231319432026	0.043841527579242666	0.03749768184604297	0.041007768649438496	0.050693512255769194	0.04186057489840473	0.039770874883750466	0.03614526093620226	0.036177072789072916	0.040775306397934946	0.034894037903984265	0.04625349694187244	0.040573767422928356	0.040573767422928356	0.040573767422928356
0.05072511063454193	0.03360440993775756	0.046276170196883584	0.06428170543488759	0.06300294346426837	0.05688031111044175	0.05026277267040699	0.05626321028614228	0.04877673660474134	0.0592194591657323	0.04716933443901537	0.04937916220689434	0.06539446243622617	0.05289825217619122	0.05300133766191445	0.04964830986726371	0.0517440586499799	0.06432743063981494	0.06277933981367087	0.06984827725920896	0.0579741442120456	0.05054761554180276	0.04328650550536678	0.04042741344954396	0.05876137433558291	0.06145295928536302	0.07283345845023846	0.06316574958790952	0.07052352570934546	0.054855506287621335	0.06736156237887835	0.0558144676520581	0.06346637440101179	0.053249555010083334	0.05916795394026781	0.05620875447517558	0.05620875447517558	0.05620875447517558	0.05620875447517558	0.05620875447517558	0.05620875447517558	0.05620875447517558	0.05620875447517558	0.05620875447517558	0.05620875447517558	0.05620875447517558	0.05620875447517558	0.05620875447517558	0.05620875447517558	0.05620875447517558
0.05989604673869964	0.057581124362679446	0.051098122985754	0.05560293915654768	0.061128148179887015	0.057840866243017736	0.06237204523413857	0.05605026007019313	0.059304085062548216	0.0561922981294652	0.06622905170423245	0.05415731294078184	0.058295273153169215	0.05720735362054888	0.07668513753844088	0.07393870284321379	0.06296129536493554	0.07177261958710655	0.06161172687870315	0.07792590019325822	0.06818384882313662	0.0724473860147904	0.09192278554467816	0.06522771154937168	0.07668968881438001	0.062175145477204694	0.08835606738280935	0.06789070211461243	0.0790915549722524	0.07561263696412855	0.06944908971272618	0.08083575314962918	0.08771073647465596	0.08427324481214256	0.08427324481214256	0.08427324481214256	0.08427324481214256	0.08427324481214256	0.08427324481214256	0.08427324481214256	0.08427324481214256	0.08427324481214256	0.08427324481214256	0.08427324481214256	0.08427324481214256	0.08427324481214256	0.08427324481214256	0.08427324481214256	0.08427324481214256	0.08427324481214256
0.05208972923837513	0.031172988834974807	0.03246433281010453	0.03416000314116942	0.03307572367070842	0.04229451775794427	0.03781587697451293	0.03343961083498428	0.038847052794412806	0.0363941526414917	0.03392505834532554	0.0432910382473261	0.034682907936296005	0.03272122117501889	0.0435565792073492	0.03391371385779026	0.03477375975753202	0.03819502193884204	0.035962564065322965	0.032656503340521746	0.03541803434292156	0.031898588781729395	0.032853337553261766	0.03729536382239929	0.03807398156395857	0.03906122152777227	0.04198017524538078	0.033838498950384065	0.04106586821403531	0.037578798161479965	0.03347414224112711	0.033594085131512505	0.03844251861813611	0.03506680916786304	0.035007203675810845	0.03284561731964019	0.03243683040274132	0.034829445212152844	0.03363313780744708	0.03363313780744708	0.03363313780744708	0.03363313780744708	0.03363313780744708	0.03363313780744708	0.03363313780744708	0.03363313780744708	0.03363313780744708	0.03363313780744708	0.03363313780744708	0.03363313780744708
0.04257678116293311	0.04619469435452628	0.04634633807719403	0.04323363202297169	0.04587979074547844	0.05004195066314459	0.054178206917546046	0.04347524363885844	0.04851058836263857	0.04291861185025843	0.04579352144795067	0.042631317357720355	0.04633688135759447	0.04004388205441393	0.044015054352080474	0.049045326099982293	0.05288601624902724	0.059274840479414045	0.051835621927505196	0.05620263670249857	0.05394335669571382	0.04925249289862037	0.052225316929388005	0.04440460569191727	0.05744664862705475	0.05468979440024593	0.05434839743280238	0.0556192920626735	0.03672774454978313	0.05018803863320357	0.043457891591493346	0.043457891591493346	0.043457891591493346	0.043457891591493346	0.043457891591493346	0.043457891591493346	0.043457891591493346	0.043457891591493346	0.043457891591493346	0.043457891591493346	0.043457891591493346	0.043457891591493346	0.043457891591493346	0.043457891591493346	0.043457891591493346	0.043457891591493346	0.043457891591493346	0.043457891591493346	0.043457891591493346	0.043457891591493346
0.05495778919581685	0.08272147096135025	0.08040444673338906	0.09241428661156345	0.08069591031999006	0.07300809804653774	0.05710098313817764	0.0889363969290992	0.08275964134458981	0.07664953620600948	0.0719029169804257	0.06878927075428912	0.06374270355086148	0.06994922553603745	0.07616489175109152	0.056262325676199765	0.07515172094528084	0.07639952891188279	0.090090621059974	0.055097780069021475	0.09637858938501294	0.06312792266663289	0.05604858955130868	0.05301664587113118	0.06883706017548846	0.06378490291601611	0.07978020590029794	0.08196447341925794	0.06804164249603807	0.07121082480596219	0.0578320228595441	0.06535816435089385	0.07452156152044902	0.0581667880906453	0.08148597288007613	0.0597003934228495	0.08878493896422308	0.06570279561265427	0.07614773148730389	0.07070521406001119	0.07342647277365753	0.07342647277365753	0.07342647277365753	0.07342647277365753	0.07342647277365753	0.07342647277365753	0.07342647277365753	0.07342647277365753	0.07342647277365753	0.07342647277365753
0.08570979362098871	0.08339858659561922	0.08201986667832704	0.07294458271799796	0.07619589242072264	0.0761221486978282	0.08164204059946571	0.06907250285945715	0.08007908579161356	0.07051224885979629	0.08869388386977455	0.051996456888973044	0.06583778335146942	0.07176434654100403	0.06816141902763541	0.08631257116888026	0.08230351118550672	0.07661758123488725	0.06812266395344257	0.07712327524885554	0.08009212342349413	0.07441902427129755	0.06980090474422786	0.07280310452412395	0.10117667886697292	0.09169877960090464	0.09643772923393878	0.09643772923393878	0.09643772923393878	0.09643772923393878	0.09643772923393878	0.09643772923393878	0.09643772923393878	0.09643772923393878	0.09643772923393878	0.09643772923393878	0.09643772923393878	0.09643772923393878	0.09643772923393878	0.09643772923393878	0.09643772923393878	0.09643772923393878	0.09643772923393878	0.09643772923393878	0.09643772923393878	0.09643772923393878	0.09643772923393878	0.09643772923393878	0.09643772923393878	0.09643772923393878
0.026653055552454164	0.025538789675677763	0.02248864576261274	0.018931601558100055	0.026315615966930047	0.02556616027105643	0.02050516571389297	0.025199376342150172	0.03315388780588612	0.021100251036679965	0.02692583310064471	0.019876564653396375	0.02477858271236818	0.02449241505690317	0.025647801280633244	0.027051156726676334	0.022867436450732352	0.02883507247226464	0.02193685400370866	0.02290600809138027	0.022228976630121314	0.02525456765192378	0.019468642721524872	0.026296099727826133	0.026256753499669192	0.02556336957339989	0.0318817181656346	0.028722543869517246	0.028722543869517246	0.028722543869517246	0.028722543869517246	0.028722543869517246	0.028722543869517246	0.028722543869517246	0.028722543869517246	0.028722543869517246	0.028722543869517246	0.028722543869517246	0.028722543869517246	0.028722543869517246	0.028722543869517246	0.028722543869517246	0.028722543869517246	0.028722543869517246	0.028722543869517246	0.028722543869517246	0.028722543869517246	0.028722543869517246	0.028722543869517246	0.028722543869517246
0.040880720186876156	0.04895756082077041	0.039651281050990445	0.051653027534376256	0.044566778028577704	0.037676688990816595	0.04105822144607071	0.04133926502868255	0.04131458094172208	0.048374771077877535	0.043548562764098096	0.045477784642930355	0.038419186668495225	0.04033508791233211	0.037760065359564415	0.05110192012960009	0.03924628538314146	0.04367976265697213	0.037484507790763955	0.03715868754113906	0.042623068294907224	0.04682014140848938	0.04491826070940487	0.04599092309347524	0.050487059788857945	0.040166309850431264	0.043501721903452605	0.045985149730256684	0.040353151983202565	0.04097723319489216	0.03987942312856208	0.031085487637868347	0.03429353630592896	0.04061682819519517	0.03745518225056207	0.03745518225056207	0.03745518225056207	0.03745518225056207	0.03745518225056207	0.03745518225056207	0.03745518225056207	0.03745518225056207	0.03745518225056207	0.03745518225056207	0.03745518225056207	0.03745518225056207	0.03745518225056207	0.03745518225056207	0.03745518225056207	0.03745518225056207
0.06439069839421478	0.05858704975016352	0.07804887675297274	0.06708887937010471	0.08639745739009362	0.05404632312595646	0.06367105104028482	0.057177373075105946	0.0523497583873209	0.06680421839264716	0.07243497506638406	0.08346759662775867	0.0657332021297228	0.05193455526023188	0.05309119968341383	0.06914004930226408	0.07330865850088794	0.06777232398687812	0.04936746640449668	0.06878860063832883	0.06737590372173301	0.05385832162642972	0.07818509269088174	0.05525789705723657	0.07092422028790636	0.05896893467469971	0.05728136358304706	0.07185196861594662	0.07027693816534573	0.04534481531329209	0.0815779844792271	0.07451151538406744	0.06007358462546225	0.06729255000476485	0.06729255000476485	0.06729255000476485	0.06729255000476485	0.06729255000476485	0.06729255000476485	0.06729255000476485	0.06729255000476485	0.06729255000476485	0.06729255000476485	0.06729255000476485	0.06729255000476485	0.06729255000476485	0.06729255000476485	0.06729255000476485	0.06729255000476485	0.06729255000476485
0.04990463443936045	0.035292794870877255	0.0465118049484006	0.04404162564106819	0.03829163513693956	0.04364127364368223	0.046588694710945545	0.04271762501453771	0.03951524037233223	0.04592675352835927	0.04218770291235441	0.046896964407783175	0.039991444574512425	0.05175874359551233	0.04574597687694062	0.03715468789153074	0.052618125859752084	0.046515839858646185	0.04121997646975214	0.04454296962848882	0.056512286465182256	0.04302719360374116	0.04359267627551427	0.04182037985654835	0.04222588709579365	0.04842768083721741	0.03561845662967243	0.05583702697713102	0.042827526122868845	0.050907165620095875	0.04156956695999305	0.04623836629004446	0.04623836629004446	0.04623836629004446	0.04623836629004446	0.04623836629004446	0.04623836629004446	0.04623836629004446	0.04623836629004446	0.04623836629004446	0.04623836629004446	0.04623836629004446	0.04623836629004446	0.04623836629004446	0.04623836629004446	0.04623836629004446	0.04623836629004446	0.04623836629004446	0.04623836629004446	0.04623836629004446
0.03137610238700443	0.019787843531376963	0.024411631490932166	0.026273387434544285	0.026733025751182932	0.023064565249023044	0.0326965153430246	0.028273077908583952	0.025814245314008534	0.029079393104686064	0.031497580347055375	0.022500573266472947	0.023176795713238725	0.03142198105803676	0.024527576606373818	0.0274315523011066	0.03357520097429834	0.03702517346151111	0.02775590009091992	0.03322099499860511	0.034408636623548275	0.032626714122166466	0.025516172353119974	0.03403861854247026	0.031124062972649708	0.03855362046175006	0.033539224994951954	0.03280122560746175	0.029935204932355984	0.032464382542846885	0.03153590058507367	0.03200014156396028	0.03200014156396028	0.03200014156396028	0.03200014156396028	0.03200014156396028	0.03200014156396028	0.03200014156396028	0.03200014156396028	0.03200014156396028	0.03200014156396028	0.03200014156396028	0.03200014156396028	0.03200014156396028	0.03200014156396028	0.03200014156396028	0.03200014156396028	0.03200014156396028	0.03200014156396028	0.03200014156396028
0.047678366601618526	0.040057912509481146	0.044785811558873435	0.03999926705196358	0.04284000896544833	0.0550595565062869	0.053003198147035094	0.05202604891437386	0.04564296019316284	0.0507499790750182	0.05062689941788662	0.051497432554646755	0.05352781493029257	0.05412221163641848	0.04572201136251946	0.042251120922572966	0.06303178552590326	0.04951962017628286	0.06140302513835353	0.05454814769262651	0.04856074899454982	0.04811732836521074	0.05015074373110866	0.05230267360776229	0.055855474547063154	0.047900138417741926	0.041427977718504844	0.04283339064889781	0.054190967181274724	0.045321323076858426	0.045938670222679764	0.04562999664976909	0.04562999664976909	0.04562999664976909	0.04562999664976909	0.04562999664976909	0.04562999664976909	0.04562999664976909	0.04562999664976909	0.04562999664976909	0.04562999664976909	0.04562999664976909	0.04562999664976909	0.04562999664976909	0.04562999664976909	0.04562999664976909	0.04562999664976909	0.04562999664976909	0.04562999664976909	0.04562999664976909
0.05375460516811701	0.050236885489302906	0.04254658722557444	0.04577304465046322	0.047115921451656086	0.044719843423613556	0.03897866609105146	0.05090478965830476	0.04722529574679142	0.057217393432883686	0.047752389383830106	0.04810419136488256	0.06973474124908995	0.04799610783792042	0.0407828224982628	0.04888609758191622	0.0537848931903392	0.05078481707368131	0.057061035433838905	0.0501729339061929	0.04955666557120931	0.05348292658534979	0.045403147920062635	0.05051125155131885	0.06001964582535061	0.04337101888304087	0.04558632590743319	0.041285782391622845	0.05200967829830651	0.06242927557697155	0.04538415502775042	0.04775611102719033	0.04657013302747038	0.04657013302747038	0.04657013302747038	0.04657013302747038	0.04657013302747038	0.04657013302747038	0.04657013302747038	0.04657013302747038	0.04657013302747038	0.04657013302747038	0.04657013302747038	0.04657013302747038	0.04657013302747038	0.04657013302747038	0.04657013302747038	0.04657013302747038	0.04657013302747038	0.04657013302747038
0.03911939864039228	0.05263932560156173	0.037176752909130716	0.05259771802392835	0.05397283401300924	0.03926548614006042	0.04177144316628791	0.044669311533316367	0.0422721833577732	0.05134229712499305	0.0574431428870498	0.06223319489045177	0.04590742833618061	0.057096707831251384	0.05860486613459567	0.053744855076262574	0.04270378543882891	0.048409806440777706	0.05059175444524945	0.04797854870042939	0.05478123287143229	0.05405859950204215	0.04947662869662816	0.053895375414076775	0.0616483302788775	0.055458443361397054	0.05148307194043709	0.048214084810034724	0.04810598521855763	0.04672004382434029	0.04741301452144896	0.04741301452144896	0.04741301452144896	0.04741301452144896	0.04741301452144896	0.04741301452144896	0.04741301452144896	0.04741301452144896	0.04741301452144896	0.04741301452144896	0.04741301452144896	0.04741301452144896	0.04741301452144896	0.04741301452144896	0.04741301452144896	0.04741301452144896	0.04741301452144896	0.04741301452144896	0.04741301452144896	0.04741301452144896
0.04244803611437642	0.03798869394147205	0.03380594638396953	0.04155210902642021	0.030087069702544728	0.03268768692388571	0.04132688493149509	0.034752980341684475	0.03960735678364779	0.03375729482801131	0.029167709947210494	0.03877099988023594	0.03226846469751873	0.03472579146338737	0.03240865525481658	0.033268852817102415	0.034681691665463116	0.03204623631035952	0.03438473748675709	0.03127462357442685	0.04014596406115425	0.03279052444316482	0.03665094416947264	0.03472073430631873	0.03472073430631873	0.03472073430631873	0.03472073430631873	0.03472073430631873	0.03472073430631873	0.03472073430631873	0.03472073430631873	0.03472073430631873	0.03472073430631873	0.03472073430631873	0.03472073430631873	0.03472073430631873	0.03472073430631873	0.03472073430631873	0.03472073430631873	0.03472073430631873	0.03472073430631873	0.03472073430631873	0.03472073430631873	0.03472073430631873	0.03472073430631873	0.03472073430631873	0.03472073430631873	0.03472073430631873	0.03472073430631873	0.03472073430631873
0.042381640910983856	0.031553556137361	0.032766053336558	0.03564797662661914	0.03512266191362282	0.03222424732927236	0.03635660820865733	0.037605066387356556	0.03400698779496678	0.026600624459746956	0.027573042189261248	0.03430458050573193	0.03545455417701112	0.032795572356635015	0.04110340187530101	0.03239235893371315	0.04326616815956169	0.033715616071193805	0.029091494633733454	0.03698131214794612	0.030448877694593993	0.038548835060137385	0.037336545416665756	0.037942690238401564	0.037942690238401564	0.037942690238401564	0.037942690238401564	0.037942690238401564	0.037942690238401564	0.037942690238401564	0.037942690238401564	0.037942690238401564	0.037942690238401564	0.037942690238401564	0.037942690238401564	0.037942690238401564	0.037942690238401564	0.037942690238401564	0.037942690238401564	0.037942690238401564	0.037942690238401564	0.037942690238401564	0.037942690238401564	0.037942690238401564	0.037942690238401564	0.037942690238401564	0.037942690238401564	0.037942690238401564	0.037942690238401564	0.037942690238401564
0.0828094800072746	0.06825135170618107	0.07851427809886348	0.07919796453504575	0.05450745039386921	0.06877896103107173	0.06934620273655752	0.06533171378123245	0.05716617157838805	0.07026526773437096	0.07040720648916357	0.07073469295880054	0.061803586088906785	0.06976677339267955	0.07144204681475609	0.06333285661749506	0.06630781218760493	0.0829145002783063	0.09158182726738903	0.0768375260825435	0.08116723574376718	0.07806793357642917	0.07364219127353384	0.06825451521899878	0.07937585505557128	0.06962255713656183	0.09742728780956282	0.0861753612053719	0.08889129681334793	0.08023334547106149	0.08456232114220472	0.08456232114220472	0.08456232114220472	0.08456232114220472	0.08456232114220472	0.08456232114220472	0.08456232114220472	0.08456232114220472	0.08456232114220472	0.08456232114220472	0.08456232114220472	0.08456232114220472	0.08456232114220472	0.08456232114220472	0.08456232114220472	0.08456232114220472	0.08456232114220472	0.08456232114220472	0.08456232114220472	0.08456232114220472
0.04819393675031341	0.039612086081841316	0.048158952783271224	0.04742297290103166	0.04980464504528178	0.04533119567125076	0.03870291691425242	0.04446770697962068	0.04418912239483559	0.041645086313210594	0.04373450984015696	0.048888647073082186	0.044074270378223084	0.04307087034718654	0.05340421623213705	0.04927778665787215	0.037114501599994444	0.04475062372996582	0.04358877351784592	0.04848229160216357	0.05165258236768586	0.05107343232491124	0.04272772320239502	0.04486196223690763	0.04278734499814897	0.04662692274665542	0.0355746736687592	0.04409245647183156	0.05102534095497729	0.03885068307509081	0.04015309545138835	0.04318661739210386	0.04166985642174611	0.04166985642174611	0.04166985642174611	0.04166985642174611	0.04166985642174611	0.04166985642174611	0.04166985642174611	0.04166985642174611	0.04166985642174611	0.04166985642174611	0.04166985642174611	0.04166985642174611	0.04166985642174611	0.04166985642174611	0.04166985642174611	0.04166985642174611	0.04166985642174611	0.04166985642174611
0.053008885430500724	0.04948722788723321	0.048346536838189666	0.05513517703807811	0.046354567495882494	0.04224719768733586	0.04266825841589401	0.04258233499634472	0.051336094052444374	0.054261532688831195	0.05260023578325643	0.044187408827274094	0.04291575422724885	0.03933648206622732	0.06701193821615614	0.04375885515590785	0.042588901152369976	0.043936445781476395	0.05089289444498163	0.06321632780585651	0.05246291476023184	0.049171176617462405	0.03958532173569128	0.050356511742473256	0.05177833934906922	0.05713715652332327	0.053238995915101825	0.04322242215655636	0.05667037525195483	0.04212440742550598	0.0424559612575209	0.05443403222690397	0.061915633788777354	0.04035616283511609	0.0460369497881409	0.04319655631162849	0.04319655631162849	0.04319655631162849	0.04319655631162849	0.04319655631162849	0.04319655631162849	0.04319655631162849	0.04319655631162849	0.04319655631162849	0.04319655631162849	0.04319655631162849	0.04319655631162849	0.04319655631162849	0.04319655631162849	0.04319655631162849
0.040213552374807844	0.029520413633532874	0.035771084755579725	0.033004477234458214	0.03383920749602784	0.046723201100931845	0.042227844179806746	0.0424682326604135	0.03774547502663506	0.034289187943042226	0.04784061749830359	0.052673948540902724	0.04131585158398693	0.03867832248783862	0.05397046515557237	0.04942383442303347	0.04988866149808085	0.04380352815892185	0.044669342128890246	0.05249057727521016	0.05279544455411864	0.04766933312642554	0.04230886877688793	0.04311913517778126	0.05287308820897799	0.04619885770936261	0.05034207941290852	0.03368969626430544	0.04201588783860698	0.04201588783860698	0.04201588783860698	0.04201588783860698	0.04201588783860698	0.04201588783860698	0.04201588783860698	0.04201588783860698	0.04201588783860698	0.04201588783860698	0.04201588783860698	0.04201588783860698	0.04201588783860698	0.04201588783860698	0.04201588783860698	0.04201588783860698	0.04201588783860698	0.04201588783860698	0.04201588783860698	0.04201588783860698	0.04201588783860698	0.04201588783860698
0.06472506437876438	0.06587678755587263	0.06016073221061164	0.06451704716521565	0.06880313809929534	0.06109413415700741	0.06632716519140065	0.07365332555123734	0.06448803616441516	0.06684459944004793	0.0658531771653463	0.06193980260100599	0.059056281287777394	0.06569452637293491	0.07353048426532262	0.07346045604881613	0.0712120498359582	0.06756455312043308	0.08065330088045422	0.0570405017900728	0.06844057230911282	0.06187388715734529	0.07492791077842964	0.07983978131133408	0.08813387160815192	0.066144275430444	0.07059677325561275	0.07829743325536617	0.06386320286423629	0.07108031805980122	0.07108031805980122	0.07108031805980122	0.07108031805980122	0.07108031805980122	0.07108031805980122	0.07108031805980122	0.07108031805980122	0.07108031805980122	0.07108031805980122	0.07108031805980122	0.07108031805980122	0.07108031805980122	0.07108031805980122	0.07108031805980122	0.07108031805980122	0.07108031805980122	0.07108031805980122	0.07108031805980122	0.07108031805980122	0.07108031805980122
0.040448712843429144	0.036512297562570725	0.03402264967323048	0.03951488669259011	0.0477108099142313	0.03427955493237434	0.032441963176819896	0.040784818368657244	0.03293122688577533	0.03494952382004	0.040623134168627256	0.03543905292883265	0.03541243352244172	0.03319146741583216	0.03357517505338931	0.03366484380705357	0.035605383144414804	0.036748475486526	0.03654596374245687	0.036018797687562006	0.038425851119318	0.034384971100196414	0.038089528780982554	0.03758345915863079	0.03902256385887532	0.0280504210126581	0.033536492435766715	0.033536492435766715	0.033536492435766715	0.033536492435766715	0.033536492435766715	0.033536492435766715	0.033536492435766715	0.033536492435766715	0.033536492435766715	0.033536492435766715	0.033536492435766715	0.033536492435766715	0.033536492435766715	0.033536492435766715	0.033536492435766715	0.033536492435766715	0.033536492435766715	0.033536492435766715	0.033536492435766715	0.033536492435766715	0.033536492435766715	0.033536492435766715	0.033536492435766715	0.033536492435766715
0.04361886610398236	0.043913773585548786	0.050208971471342394	0.046063822841086136	0.03146359631811043	0.02990097322429022	0.03662437648931495	0.03639497376542939	0.04448119834160874	0.0378915617096074	0.03309035804819866	0.032389273894052384	0.04060683029654115	0.03348821184403389	0.03200152507191192	0.041210668455306694	0.04094644790136056	0.04014876463063029	0.02373218192298312	0.04100332042945627	0.028634119012834094	0.03572522917666116	0.032179674094747625	0.032179674094747625	0.032179674094747625	0.032179674094747625	0.032179674094747625	0.032179674094747625	0.032179674094747625	0.032179674094747625	0.032179674094747625	0.032179674094747625	0.032179674094747625	0.032179674094747625	0.032179674094747625	0.032179674094747625	0.032179674094747625	0.032179674094747625	0.032179674094747625	0.032179674094747625	0.032179674094747625	0.032179674094747625	0.032179674094747625	0.032179674094747625	0.032179674094747625	0.032179674094747625	0.032179674094747625	0.032179674094747625	0.032179674094747625	0.032179674094747625
0.041380947685757515	0.023649154874667705	0.029877112888317004	0.03523165457306854	0.031364389212208764	0.0379645228218941	0.03229002460419947	0.03540591192544116	0.03654315841203285	0.039759797534438396	0.04440642720413531	0.03856090063428333	0.03688587897593423	0.03762214690585442	0.03519038826034234	0.03550289098025745	0.03594077832397293	0.03741381099424407	0.035498614373131024	0.038546695922822366	0.03972100530018764	0.02912840028367029	0.03735245808301884	0.04239297530822678	0.03515938787592122	0.038930078214963866	0.035005557764164495	0.03696781798956418	0.03696781798956418	0.03696781798956418	0.03696781798956418	0.03696781798956418	0.03696781798956418	0.03696781798956418	0.03696781798956418	0.03696781798956418	0.03696781798956418	0.03696781798956418	0.03696781798956418	0.03696781798956418	0.03696781798956418	0.03696781798956418	0.03696781798956418	0.03696781798956418	0.03696781798956418	0.03696781798956418	0.03696781798956418	0.03696781798956418	0.03696781798956418	0.03696781798956418
0.08079650773610338	0.06029008843002819	0.05648126652642092	0.05738034788367612	0.060870469408269304	0.059783364994361335	0.04444688765061813	0.05931756707531038	0.06327930207836527	0.05659094460342141	0.054754363407526936	0.05807082161984138	0.057917213628339036	0.06014945203084026	0.06422013789601089	0.06581965203983886	0.07226282809110234	0.05666095572247947	0.057436787518200014	0.05816951930824036	0.0673440811067509	0.06664562364784889	0.05146553791674708	0.06837350408095108	0.060711432309718906	0.08212113389845356	0.057711374621399594	0.06542486563156685	0.06524852891725086	0.06533669727440886	0.06533669727440886	0.06533669727440886	0.06533669727440886	0.06533669727440886	0.06533669727440886	0.06533669727440886	0.06533669727440886	0.06533669727440886	0.06533669727440886	0.06533669727440886	0.06533669727440886	0.06533669727440886	0.06533669727440886	0.06533669727440886	0.06533669727440886	0.06533669727440886	0.06533669727440886	0.06533669727440886	0.06533669727440886	0.06533669727440886
0.0512951252243055	0.05442669370707484	0.049868030342597715	0.06054520464583963	0.05237868158934797	0.04629459872245241	0.043353022343777976	0.04817035618277462	0.05051009580409388	0.04649355169192281	0.049952507277259646	0.054921474142054186	0.040183187631454516	0.050839707611615714	0.05497596186874298	0.050461196074123374	0.053130314226871575	0.05106976605081698	0.0486443183480194	0.051052426997175986	0.052946835249079546	0.04993055283731854	0.05127904724422771	0.04405660511961693	0.05068751561222394	0.04898617266468553	0.045814402283375445	0.05866360550676178	0.05661644396263266	0.05720075391538161	0.05890632621049328	0.04682770058924482	0.0491191983333468	0.06396594172635278	0.0580819977360613	0.05409183652931594	0.04836123564186873	0.0627669848114275	0.05556411022664812	0.05556411022664812	0.05556411022664812	0.05556411022664812	0.05556411022664812	0.05556411022664812	0.05556411022664812	0.05556411022664812	0.05556411022664812	0.05556411022664812	0.05556411022664812	0.05556411022664812
0.027292802562357873	0.02999737070054805	0.02397736120861503	0.03450310143521841	0.0307439829533142	0.028745203448711447	0.03479307322428045	0.02973375288008719	0.038257242456654156	0.03743780662238802	0.03787060607714514	0.03963184573361896	0.054894574456120115	0.0747360448828774	0.049566758668103436	0.057683910348395574	0.07627260137111043	0.06952639850483315	0.0819528710891668	0.0630347425501388	0.07018519238743286	0.0832154913342481	0.07437320675738329	0.08609157820647295	0.09321632821066657	0.07703628646632016	0.07266882930178872	0.09316522001736446	0.09772330851658978	0.08702812421451085	0.08094922339356608	0.0876889603108516	0.09265117044048587	0.09418442887166925	0.08045956277759979	0.06563649944891567	0.09001099457861643	0.10862276277470262	0.08529044302240006	0.09543793460518211	0.08846286729591134	0.16184879857618448	0.1251558329360479	0.1251558329360479	0.1251558329360479	0.1251558329360479	0.1251558329360479	0.1251558329360479	0.1251558329360479	0.1251558329360479
0.05210807111706888	0.03119745583706563	0.03563066806580919	0.040260843856775926	0.04064483495332088	0.037161125380741095	0.03972265076282137	0.03612396945495406	0.047545678810568634	0.03438289892191763	0.026786853448382674	0.041629585342395414	0.038481792725018754	0.037069520097456746	0.039099856700012564	0.03340500763690674	0.030070259302923157	0.03058371699968176	0.03212793654067541	0.033263404981061125	0.03367846315985609	0.031957160105964916	0.039674141496167596	0.026747380803821254	0.03815379449308339	0.02762842032454523	0.028141961612074613	0.03610700436077925	0.03212448298642693	0.03212448298642693	0.03212448298642693	0.03212448298642693	0.03212448298642693	0.03212448298642693	0.03212448298642693	0.03212448298642693	0.03212448298642693	0.03212448298642693	0.03212448298642693	0.03212448298642693	0.03212448298642693	0.03212448298642693	0.03212448298642693	0.03212448298642693	0.03212448298642693	0.03212448298642693	0.03212448298642693	0.03212448298642693	0.03212448298642693	0.03212448298642693
0.043087488479451236	0.03182014421448738	0.050381456688530266	0.04757230664570562	0.03549167319201949	0.048925276325858	0.04093126244605708	0.045578442239193565	0.046259453200509566	0.04925758056936275	0.04288246017817534	0.044682811804907824	0.044839647963014664	0.04062066114057047	0.039759126196764236	0.03950922594599409	0.03633777450951116	0.03933240765458145	0.043339688733255874	0.03988268414843945	0.048266270698742154	0.04863659866834237	0.05127093170686955	0.03954946295876434	0.04416711651449195	0.04185828973662814	0.04185828973662814	0.04185828973662814	0.04185828973662814	0.04185828973662814	0.04185828973662814	0.04185828973662814	0.04185828973662814	0.04185828973662814	0.04185828973662814	0.04185828973662814	0.04185828973662814	0.04185828973662814	0.04185828973662814	0.04185828973662814	0.04185828973662814	0.04185828973662814	0.04185828973662814	0.04185828973662814	0.04185828973662814	0.04185828973662814	0.04185828973662814	0.04185828973662814	0.04185828973662814	0.04185828973662814
0.03380330232370482	0.027633831349498258	0.034074042317685564	0.028080107765295986	0.026162880551590363	0.019252660524351605	0.024724733277886744	0.028767552438093612	0.027006645014032233	0.023731177890566908	0.023240149469673167	0.031581248971855345	0.028813157292938287	0.024833846313225126	0.03188260476358754	0.02555927252853426	0.025100619014339604	0.029568293523169187	0.0261791481799417	0.028617256725419392	0.02455608356028405	0.02658667014285172	0.02658667014285172	0.02658667014285172	0.02658667014285172	0.02658667014285172	0.02658667014285172	0.02658667014285172	0.02658667014285172	0.02658667014285172	0.02658667014285172	0.02658667014285172	0.02658667014285172	0.02658667014285172	0.02658667014285172	0.02658667014285172	0.02658667014285172	0.02658667014285172	0.02658667014285172	0.02658667014285172	0.02658667014285172	0.02658667014285172	0.02658667014285172	0.02658667014285172	0.02658667014285172	0.02658667014285172	0.02658667014285172	0.02658667014285172	0.02658667014285172	0.02658667014285172
0.04565067716695667	0.03713150615664194	0.04873735899384071	0.045678379048199894	0.04720364659029573	0.04046488279730253	0.04973913269111795	0.05650971303949833	0.04288784807868026	0.04561169326511162	0.05626028685541247	0.043826133181745046	0.04340193863650858	0.04620489781003274	0.04482067103859351	0.05631478976731422	0.04257498786823067	0.04150194679753255	0.047137479233391885	0.04960584413072394	0.04950126560286443	0.04597029584063556	0.04794751384671839	0.04695890484367697	0.04695890484367697	0.04695890484367697	0.04695890484367697	0.04695890484367697	0.04695890484367697	0.04695890484367697	0.04695890484367697	0.04695890484367697	0.04695890484367697	0.04695890484367697	0.04695890484367697	0.04695890484367697	0.04695890484367697	0.04695890484367697	0.04695890484367697	0.04695890484367697	0.04695890484367697	0.04695890484367697	0.04695890484367697	0.04695890484367697	0.04695890484367697	0.04695890484367697	0.04695890484367697	0.04695890484367697	0.04695890484367697	0.04695890484367697
0.045446073977370154	0.02475804296237552	0.034368299246808114	0.03347575993648426	0.02754008096387698	0.027594057659704987	0.035778924010999184	0.030635169748980597	0.03144646642334302	0.036251333655904855	0.0324139253196588	0.029390067986186253	0.03216291108717669	0.02924782462927026	0.03695126231089932	0.042142457486552216	0.03254069493113495	0.02716867933678514	0.03616651485304259	0.028025065209027453	0.032860810014888636	0.030442937611958043	0.030442937611958043	0.030442937611958043	0.030442937611958043	0.030442937611958043	0.030442937611958043	0.030442937611958043	0.030442937611958043	0.030442937611958043	0.030442937611958043	0.030442937611958043	0.030442937611958043	0.030442937611958043	0.030442937611958043	0.030442937611958043	0.030442937611958043	0.030442937611958043	0.030442937611958043	0.030442937611958043	0.030442937611958043	0.030442937611958043	0.030442937611958043	0.030442937611958043	0.030442937611958043	0.030442937611958043	0.030442937611958043	0.030442937611958043	0.030442937611958043	0.030442937611958043
0.04986524438673242	0.04507787070285791	0.045218388823508905	0.04595310289901996	0.05199875780677618	0.045257440557043775	0.0424631508846222	0.04722338812903022	0.04652103355072204	0.047911956721450655	0.05051018222639723	0.04762729787206842	0.040597135921439285	0.04677393074410684	0.058197288535743796	0.048848842041093556	0.04966969687614856	0.0536401356569808	0.05706464960572737	0.0457733149744705	0.06022717640339449	0.04102446060442437	0.041885507626760334	0.047920546075216605	0.0453856807344117	0.04665311340481416	0.04665311340481416	0.04665311340481416	0.04665311340481416	0.04665311340481416	0.04665311340481416	0.04665311340481416	0.04665311340481416	0.04665311340481416	0.04665311340481416	0.04665311340481416	0.04665311340481416	0.04665311340481416	0.04665311340481416	0.04665311340481416	0.04665311340481416	0.04665311340481416	0.04665311340481416	0.04665311340481416	0.04665311340481416	0.04665311340481416	0.04665311340481416	0.04665311340481416	0.04665311340481416	0.04665311340481416
0.06022726440313582	0.05120355773756937	0.04239565869321486	0.04384780581792598	0.04982885142925245	0.04365427574285126	0.040837844226097264	0.05072000010435868	0.044164430088610984	0.04042065859792179	0.04085343368178524	0.04800641777398531	0.04808054779807068	0.04414008117288679	0.041722425485665154	0.034422883916605876	0.04788445807360937	0.041807630710403165	0.04449072447366303	0.04309999893176135	0.043795361702712185	0.043795361702712185	0.043795361702712185	0.043795361702712185	0.043795361702712185	0.043795361702712185	0.043795361702712185	0.043795361702712185	0.043795361702712185	0.043795361702712185	0.043795361702712185	0.043795361702712185	0.043795361702712185	0.043795361702712185	0.043795361702712185	0.043795361702712185	0.043795361702712185	0.043795361702712185	0.043795361702712185	0.043795361702712185	0.043795361702712185	0.043795361702712185	0.043795361702712185	0.043795361702712185	0.043795361702712185	0.043795361702712185	0.043795361702712185	0.043795361702712185	0.043795361702712185	0.043795361702712185
0.021922809663531106	0.028638178180990116	0.027044072728201748	0.03097582660533374	0.028916512135256738	0.029582440185346427	0.030771822167011888	0.03216577494036927	0.025478334677470616	0.029309035614032992	0.02410720996059065	0.02214051225005754	0.032361984579812694	0.034283890544345295	0.028688933014031096	0.030080619193398654	0.03277339830735319	0.027693185654291005	0.03347616639553572	0.02784878720648439	0.02663532589904819	0.027516886896411744	0.027076106397729966	0.027076106397729966	0.027076106397729966	0.027076106397729966	0.027076106397729966	0.027076106397729966	0.027076106397729966	0.027076106397729966	0.027076106397729966	0.027076106397729966	0.027076106397729966	0.027076106397729966	0.027076106397729966	0.027076106397729966	0.027076106397729966	0.027076106397729966	0.027076106397729966	0.027076106397729966	0.027076106397729966	0.027076106397729966	0.027076106397729966	0.027076106397729966	0.027076106397729966	0.027076106397729966	0.027076106397729966	0.027076106397729966	0.027076106397729966	0.027076106397729966
0.03483313046367598	0.04015221782237618	0.03611424858202631	0.04039272902988028	0.0380010568152948	0.026777339502002683	0.029069326114719293	0.036273541364351534	0.03698205694960893	0.03276130610529798	0.041127254682663074	0.04377579247916108	0.036444109126131545	0.027585680187633136	0.03587623614374762	0.04238467757061374	0.027858482528193795	0.032167150666980455	0.032550657391298074	0.03353429058831303	0.033042473989805546	0.033042473989805546	0.033042473989805546	0.033042473989805546	0.033042473989805546	0.033042473989805546	0.033042473989805546	0.033042473989805546	0.033042473989805546	0.033042473989805546	0.033042473989805546	0.033042473989805546	0.033042473989805546	0.033042473989805546	0.033042473989805546	0.033042473989805546	0.033042473989805546	0.033042473989805546	0.033042473989805546	0.033042473989805546	0.033042473989805546	0.033042473989805546	0.033042473989805546	0.033042473989805546	0.033042473989805546	0.033042473989805546	0.033042473989805546	0.033042473989805546	0.033042473989805546	0.033042473989805546
0.0694530432975975	0.051547637775199384	0.06201529783094854	0.0606783637362474	0.057166096625189664	0.0600045600962126	0.06757068555896555	0.06876364731533836	0.052651033955891255	0.05445157828975178	0.06274388584395894	0.07677011338484695	0.062185688628069655	0.07558539913982605	0.06683567144134825	0.058065318206211566	0.06643346065163723	0.0662461001157527	0.06186803036253954	0.06869051868801547	0.05720735813002905	0.06815005227812386	0.06807946826443845	0.07275269297233034	0.07184778591275617	0.07673872698049355	0.0639112999915665	0.06449897344047159	0.0669334200460327	0.0665495716486752	0.07086134160232724	0.07012331891710868	0.06916781107374394	0.08009891911923633	0.06129113702563261	0.07069502807243447	0.07069502807243447	0.07069502807243447	0.07069502807243447	0.07069502807243447	0.07069502807243447	0.07069502807243447	0.07069502807243447	0.07069502807243447	0.07069502807243447	0.07069502807243447	0.07069502807243447	0.07069502807243447	0.07069502807243447	0.07069502807243447
0.03745497725266548	0.038884241551050594	0.03472493125745316	0.037906540533390196	0.03911508203328097	0.042181037249709036	0.0427899940740963	0.0338916326413666	0.033692819047232724	0.03762943498298553	0.038074425649966034	0.03909644935348121	0.03211167432399407	0.0366532598311335	0.03771789321770839	0.037900362661360036	0.03780912793953422	0.03780912793953422	0.03780912793953422	0.03780912793953422	0.03780912793953422	0.03780912793953422	0.03780912793953422	0.03780912793953422	0.03780912793953422	0.03780912793953422	0.03780912793953422	0.03780912793953422	0.03780912793953422	0.03780912793953422	0.03780912793953422	0.03780912793953422	0.03780912793953422	0.03780912793953422	0.03780912793953422	0.03780912793953422	0.03780912793953422	0.03780912793953422	0.03780912793953422	0.03780912793953422	0.03780912793953422	0.03780912793953422	0.03780912793953422	0.03780912793953422	0.03780912793953422	0.03780912793953422	0.03780912793953422	0.03780912793953422	0.03780912793953422	0.03780912793953422
0.04005655260749884	0.03463325566870928	0.042201434034482156	0.03721908719165884	0.04216664400839643	0.041632255379586966	0.03195738723841973	0.03342553786315717	0.03645129345496481	0.032733003289002575	0.038159234472341395	0.033979413559504186	0.03160335010563098	0.03418606676014013	0.03662892272525523	0.03375243950173142	0.034651733271506044	0.02887866100747069	0.032732212002315096	0.03955861797368562	0.03144352185505559	0.03139964946560861	0.03215752982038991	0.03789272896494682	0.03502512939266836	0.03502512939266836	0.03502512939266836	0.03502512939266836	0.03502512939266836	0.03502512939266836	0.03502512939266836	0.03502512939266836	0.03502512939266836	0.03502512939266836	0.03502512939266836	0.03502512939266836	0.03502512939266836	0.03502512939266836	0.03502512939266836	0.03502512939266836	0.03502512939266836	0.03502512939266836	0.03502512939266836	0.03502512939266836	0.03502512939266836	0.03502512939266836	0.03502512939266836	0.03502512939266836	0.03502512939266836	0.03502512939266836
0.07571292374721157	0.057461074502513435	0.06366602135180022	0.05231373399823302	0.06745034747821564	0.07129595282120445	0.06737115185768415	0.06226521740807194	0.05878056925131188	0.0603139831968093	0.04856824979055256	0.059569901148464374	0.05371479175218522	0.06786785551120281	0.06542709171627502	0.056464838759943285	0.06021045339007448	0.06335417252930921	0.06178231295969184	0.06178231295969184	0.06178231295969184	0.06178231295969184	0.06178231295969184	0.06178231295969184	0.06178231295969184	0.06178231295969184	0.06178231295969184	0.06178231295969184	0.06178231295969184	0.06178231295969184	0.06178231295969184	0.06178231295969184	0.06178231295969184	0.06178231295969184	0.06178231295969184	0.06178231295969184	0.06178231295969184	0.06178231295969184	0.06178231295969184	0.06178231295969184	0.06178231295969184	0.06178231295969184	0.06178231295969184	0.06178231295969184	0.06178231295969184	0.06178231295969184	0.06178231295969184	0.06178231295969184	0.06178231295969184	0.06178231295969184
0.04416321147437184	0.04372818645567388	0.04135636942624788	0.04082029531821014	0.044723820458294865	0.03454366487395416	0.04581469218657357	0.040791324268604094	0.035011832410309376	0.039227281719104654	0.044031424489603295	0.033126713316931754	0.04111947538733769	0.03882454166724292	0.0382432200908631	0.04032398692193099	0.04004748184706279	0.04410106841721361	0.0350368370531849	0.04328179978655557	0.04348298916792738	0.04338239447724148	0.04338239447724148	0.04338239447724148	0.04338239447724148	0.04338239447724148	0.04338239447724148	0.04338239447724148	0.04338239447724148	0.04338239447724148	0.04338239447724148	0.04338239447724148	0.04338239447724148	0.04338239447724148	0.04338239447724148	0.04338239447724148	0.04338239447724148	0.04338239447724148	0.04338239447724148	0.04338239447724148	0.04338239447724148	0.04338239447724148	0.04338239447724148	0.04338239447724148	0.04338239447724148	0.04338239447724148	0.04338239447724148	0.04338239447724148	0.04338239447724148	0.04338239447724148
0.05342538537924698	0.05222422542412164	0.046971853541536795	0.046800764519652545	0.053685945708828356	0.03571237376623449	0.03847464434463475	0.05683312251056711	0.04671865062593234	0.04973652210301468	0.04822758636447351	0.04822758636447351	0.04822758636447351	0.04822758636447351	0.04822758636447351	0.04822758636447351	0.04822758636447351	0.04822758636447351	0.04822758636447351	0.04822758636447351	0.04822758636447351	0.04822758636447351	0.04822758636447351	0.04822758636447351	0.04822758636447351	0.04822758636447351	0.04822758636447351	0.04822758636447351	0.04822758636447351	0.04822758636447351	0.04822758636447351	0.04822758636447351	0.04822758636447351	0.04822758636447351	0.04822758636447351	0.04822758636447351	0.04822758636447351	0.04822758636447351	0.04822758636447351	0.04822758636447351	0.04822758636447351	0.04822758636447351	0.04822758636447351	0.04822758636447351	0.04822758636447351	0.04822758636447351	0.04822758636447351	0.04822758636447351	0.04822758636447351	0.04822758636447351
0.04051724223880184	0.04739065164182246	0.046850132700073606	0.04168797893305569	0.04130855222468329	0.035951121746649474	0.04238562241917261	0.03910981311843179	0.03662369015725441	0.0447518721800509	0.04475147627100144	0.03936234700095128	0.04482430301558164	0.03750087204855515	0.05222988829743029	0.04163679839834378	0.04870896595862844	0.06698756247299881	0.05784826421581363	0.05784826421581363	0.05784826421581363	0.05784826421581363	0.05784826421581363	0.05784826421581363	0.05784826421581363	0.05784826421581363	0.05784826421581363	0.05784826421581363	0.05784826421581363	0.05784826421581363	0.05784826421581363	0.05784826421581363	0.05784826421581363	0.05784826421581363	0.05784826421581363	0.05784826421581363	0.05784826421581363	0.05784826421581363	0.05784826421581363	0.05784826421581363	0.05784826421581363	0.05784826421581363	0.05784826421581363	0.05784826421581363	0.05784826421581363	0.05784826421581363	0.05784826421581363	0.05784826421581363	0.05784826421581363	0.05784826421581363
0.06741183086524866	0.07535921079021383	0.05946698848674695	0.08326787079731557	0.08126398782026222	0.06505407164995426	0.06401248881028906	0.07386527302893449	0.07632825455351623	0.0830463325254167	0.08369775558804375	0.1037703685765766	0.07621367914796193	0.06658810776943422	0.08658007970789612	0.0727539064923225	0.06378210546863257	0.06537486684315029	0.07695311055245947	0.06650957140152076	0.051417350943021134	0.08226092173954717	0.07782322279007096	0.08776649245264352	0.1035971624740428	0.07694601689283534	0.08835430899609763	0.0660815655789096	0.10394158893051253	0.07196799003091736	0.0685947763535741	0.07028138319224574	0.07028138319224574	0.07028138319224574	0.07028138319224574	0.07028138319224574	0.07028138319224574	0.07028138319224574	0.07028138319224574	0.07028138319224574	0.07028138319224574	0.07028138319224574	0.07028138319224574	0.07028138319224574	0.07028138319224574	0.07028138319224574	0.07028138319224574	0.07028138319224574	0.07028138319224574	0.07028138319224574
0.06827320096543135	0.06600782143157909	0.06175473220410515	0.0431048498046797	0.05357080836808644	0.058007696133284076	0.06286055710293445	0.06966861088215896	0.05717421312683105	0.05577153564353587	0.06211907054649586	0.049112533751025034	0.07377280976191479	0.05762751574476924	0.06120906567480676	0.06075170482027392	0.058180772337429784	0.06532228680681212	0.0621760649814851	0.059788239332318346	0.04621777491662941	0.051873715469490274	0.05697626589017309	0.056033230900217126	0.0565047483951951	0.0565047483951951	0.0565047483951951	0.0565047483951951	0.0565047483951951	0.0565047483951951	0.0565047483951951	0.0565047483951951	0.0565047483951951	0.0565047483951951	0.0565047483951951	0.0565047483951951	0.0565047483951951	0.0565047483951951	0.0565047483951951	0.0565047483951951	0.0565047483951951	0.0565047483951951	0.0565047483951951	0.0565047483951951	0.0565047483951951	0.0565047483951951	0.0565047483951951	0.0565047483951951	0.0565047483951951	0.0565047483951951
0.04234391678206312	0.03291435333995111	0.03969184128417164	0.03472239977820831	0.03601556139122056	0.03883802459526088	0.039018496405323386	0.0367759535423769	0.049038732247709174	0.04932431087720345	0.04277985030499311	0.046052080591098284	0.046052080591098284	0.046052080591098284	0.046052080591098284	0.046052080591098284	0.046052080591098284	0.046052080591098284	0.046052080591098284	0.046052080591098284	0.046052080591098284	0.046052080591098284	0.046052080591098284	0.046052080591098284	0.046052080591098284	0.046052080591098284	0.046052080591098284	0.046052080591098284	0.046052080591098284	0.046052080591098284	0.046052080591098284	0.046052080591098284	0.046052080591098284	0.046052080591098284	0.046052080591098284	0.046052080591098284	0.046052080591098284	0.046052080591098284	0.046052080591098284	0.046052080591098284	0.046052080591098284	0.046052080591098284	0.046052080591098284	0.046052080591098284	0.046052080591098284	0.046052080591098284	0.046052080591098284	0.046052080591098284	0.046052080591098284	0.046052080591098284
0.07447421763216086	0.056223734422888756	0.05172838776104999	0.06760802917810554	0.054904049605152126	0.06975096555638349	0.07048957378559126	0.06098556843420464	0.06277803094504643	0.07209176540244687	0.06510952707132019	0.07517445134015542	0.07359385182122324	0.06282566788160573	0.06576564685437908	0.07615850043120888	0.06616963443467042	0.05745788251519492	0.06181375847493267	0.06181375847493267	0.06181375847493267	0.06181375847493267	0.06181375847493267	0.06181375847493267	0.06181375847493267	0.06181375847493267	0.06181375847493267	0.06181375847493267	0.06181375847493267	0.06181375847493267	0.06181375847493267	0.06181375847493267	0.06181375847493267	0.06181375847493267	0.06181375847493267	0.06181375847493267	0.06181375847493267	0.06181375847493267	0.06181375847493267	0.06181375847493267	0.06181375847493267	0.06181375847493267	0.06181375847493267	0.06181375847493267	0.06181375847493267	0.06181375847493267	0.06181375847493267	0.06181375847493267	0.06181375847493267	0.06181375847493267
0.059521127555318847	0.07013224234409712	0.07016902293150695	0.056242362095115545	0.06874155898903044	0.08427684514059164	0.059341957055563666	0.0736611927014603	0.07669298643585586	0.07526386608385639	0.09319538151983967	0.09045516173361964	0.08354015697972299	0.08997507096168755	0.0783587107390852	0.08416689085038638	0.08416689085038638	0.08416689085038638	0.08416689085038638	0.08416689085038638	0.08416689085038638	0.08416689085038638	0.08416689085038638	0.08416689085038638	0.08416689085038638	0.08416689085038638	0.08416689085038638	0.08416689085038638	0.08416689085038638	0.08416689085038638	0.08416689085038638	0.08416689085038638	0.08416689085038638	0.08416689085038638	0.08416689085038638	0.08416689085038638	0.08416689085038638	0.08416689085038638	0.08416689085038638	0.08416689085038638	0.08416689085038638	0.08416689085038638	0.08416689085038638	0.08416689085038638	0.08416689085038638	0.08416689085038638	0.08416689085038638	0.08416689085038638	0.08416689085038638	0.08416689085038638
0.06311406070249677	0.07756000967192118	0.05833859742342803	0.06867974219073383	0.06588700226684532	0.055324117588171524	0.06049904226429075	0.06371255276582863	0.049572516204693814	0.06739152136887681	0.07183404835804111	0.07476190424987775	0.07186483173716977	0.0671942659066798	0.06495943655231527	0.08086045765703388	0.07854666894575807	0.07130589884499648	0.05848166199834368	0.0697095924682175	0.06749303863827644	0.07804651640942484	0.07895486305785605	0.08498808120096568	0.06629678749521885	0.08007902372241439	0.07620427343214868	0.06389125955459504	0.07004776649337187	0.07004776649337187	0.07004776649337187	0.07004776649337187	0.07004776649337187	0.07004776649337187	0.07004776649337187	0.07004776649337187	0.07004776649337187	0.07004776649337187	0.07004776649337187	0.07004776649337187	0.07004776649337187	0.07004776649337187	0.07004776649337187	0.07004776649337187	0.07004776649337187	0.07004776649337187	0.07004776649337187	0.07004776649337187	0.07004776649337187	0.07004776649337187
0.040799149679526706	0.05108534213235779	0.04070399964203502	0.05798908746626823	0.04697859071178685	0.04202448709088614	0.04619530163777985	0.04446911646507925	0.051587848474200074	0.04649422389938072	0.05436225239210657	0.03977805856027324	0.04791894568134964	0.05155143420989102	0.06225862599690203	0.04901075145981794	0.04798491015482723	0.049382586288238106	0.04474875058277805	0.05706411114086822	0.0422418862293139	0.051978914277724136	0.049268342187129	0.05062362823242657	0.05062362823242657	0.05062362823242657	0.05062362823242657	0.05062362823242657	0.05062362823242657	0.05062362823242657	0.05062362823242657	0.05062362823242657	0.05062362823242657	0.05062362823242657	0.05062362823242657	0.05062362823242657	0.05062362823242657	0.05062362823242657	0.05062362823242657	0.05062362823242657	0.05062362823242657	0.05062362823242657	0.05062362823242657	0.05062362823242657	0.05062362823242657	0.05062362823242657	0.05062362823242657	0.05062362823242657	0.05062362823242657	0.05062362823242657
0.05031468827572296	0.05964752221197161	0.05521235779049155	0.044161365998542736	0.04680292035737771	0.056012773964141296	0.03865354078028434	0.056390677259694266	0.04527768911338589	0.05474928976172924	0.051829984805710674	0.049077116861093305	0.0551279666975886	0.05274016701756067	0.060535055694886666	0.04915766868902967	0.05437819526557526	0.050010497618630405	0.043337414973820994	0.05077257558034665	0.05231574632829717	0.05154416095432191	0.05154416095432191	0.05154416095432191	0.05154416095432191	0.05154416095432191	0.05154416095432191	0.05154416095432191	0.05154416095432191	0.05154416095432191	0.05154416095432191	0.05154416095432191	0.05154416095432191	0.05154416095432191	0.05154416095432191	0.05154416095432191	0.05154416095432191	0.05154416095432191	0.05154416095432191	0.05154416095432191	0.05154416095432191	0.05154416095432191	0.05154416095432191	0.05154416095432191	0.05154416095432191	0.05154416095432191	0.05154416095432191	0.05154416095432191	0.05154416095432191	0.05154416095432191
0.06048481446681949	0.06344679258181236	0.05939364645380853	0.06919188202741379	0.06288312604245341	0.052374487716373395	0.062062576583737636	0.045146347694095305	0.053856322194719294	0.06873778156018635	0.05833190055967393	0.05448341627967773	0.05934550357839385	0.06838599817039581	0.05624996775420098	0.06032026994343737	0.06892476722558702	0.0514942756314278	0.060209521428507405	0.060209521428507405	0.060209521428507405	0.060209521428507405	0.060209521428507405	0.060209521428507405	0.060209521428507405	0.060209521428507405	0.060209521428507405	0.060209521428507405	0.060209521428507405	0.060209521428507405	0.060209521428507405	0.060209521428507405	0.060209521428507405	0.060209521428507405	0.060209521428507405	0.060209521428507405	0.060209521428507405	0.060209521428507405	0.060209521428507405	0.060209521428507405	0.060209521428507405	0.060209521428507405	0.060209521428507405	0.060209521428507405	0.060209521428507405	0.060209521428507405	0.060209521428507405	0.060209521428507405	0.060209521428507405	0.060209521428507405
0.039732686547183545	0.03579587698775082	0.0503589170979772	0.03924961444776102	0.03866473570224015	0.03861323617558471	0.031876001908946155	0.037116673892086775	0.03146653959207255	0.03563808544829926	0.03731625043836623	0.03633833220889196	0.03283589168228615	0.037905035779630045	0.0308145806191232	0.032987471755749405	0.036944792495811105	0.03134578408425551	0.032244079563665935	0.040098135067535776	0.03617110731560086	0.03617110731560086	0.03617110731560086	0.03617110731560086	0.03617110731560086	0.03617110731560086	0.03617110731560086	0.03617110731560086	0.03617110731560086	0.03617110731560086	0.03617110731560086	0.03617110731560086	0.03617110731560086	0.03617110731560086	0.03617110731560086	0.03617110731560086	0.03617110731560086	0.03617110731560086	0.03617110731560086	0.03617110731560086	0.03617110731560086	0.03617110731560086	0.03617110731560086	0.03617110731560086	0.03617110731560086	0.03617110731560086	0.03617110731560086	0.03617110731560086	0.03617110731560086	0.03617110731560086
0.028263634776780497	0.05410812305425751	0.06443523729814936	0.06494581560903769	0.07002264810563981	0.061737516599383875	0.07721032564014506	0.05744986412542156	0.0722283687503863	0.08449398902281179	0.07855590241353635	0.0719196586211279	0.07323603596918389	0.08928920082685608	0.09911434021976988	0.08423739422210993	0.07478179807387673	0.07766998265282092	0.15638131109472234	0.08394115145432729	0.12816124338825569	0.10226963158560537	0.09013307471138247	0.1006361444611381	0.08257187454893464	0.10910842606990184	0.1186042628494263	0.09676082419121546	0.0892451682471786	0.07315814442310441	0.08813778532677745	0.10851400206517915	0.08274952662240659	0.10714950225125441	0.10058417499405149	0.08996444691780248	0.09198660777303741	0.09088331900954331	0.08341199798680775	0.0963326073884404	0.12230548746861716	0.10931904742852878	0.10931904742852878	0.10931904742852878	0.10931904742852878	0.10931904742852878	0.10931904742852878	0.10931904742852878	0.10931904742852878	0.10931904742852878
0.06641499808616591	0.06367068955508999	0.07099621314637884	0.10682538021232896	0.062247709390888147	0.07387859889181772	0.0670016698462023	0.06209748702212807	0.07019699269135668	0.09128730936160957	0.07789108033942395	0.05405440222418177	0.09545518772509876	0.09236985291884445	0.1155380398297461	0.11215321304297093	0.0995692254650951	0.09366448576880096	0.1039569199027896	0.0991394782230432	0.08917512716660861	0.0903901886208041	0.09156114164453243	0.09701585869266181	0.10924597924980005	0.09018296452503163	0.10368808237300883	0.08607568553491453	0.07377314963782229	0.09460900388731822	0.1242812965780122	0.10250723610084671	0.11222556672146046	0.13697875943618398	0.11445756807253285	0.108002771044919	0.10420576952247063	0.09585840182764818	0.10266864288710409	0.09086029337631481	0.11174955480567876	0.10588124959358174	0.1233328790283373	0.099979023043721	0.07828998249989876	0.10145711677137088	0.08987354963563483	0.08987354963563483	0.08987354963563483	0.08987354963563483
0.03830868062530181	0.04375704233865494	0.04616892677677213	0.0538493160302007	0.0420086272957833	0.040374882252757184	0.05212683843508388	0.02946213880302198	0.04224845968237265	0.06326217255829554	0.04917113323399391	0.05224075333343902	0.05086555909493692	0.06197825711522205	0.03900028770522203	0.05504667774275299	0.047513986650807534	0.06155149340531887	0.0568868858853987	0.055460099210444064	0.036075335998488486	0.05225647427086618	0.04255428688154647	0.04604627935166007	0.04916021230541416	0.051860006294222265	0.048263194436749084	0.04824519361664644	0.045459715980654916	0.04242387751107175	0.042232096429436754	0.04483774447643187	0.04939556934933279	0.05502132553291335	0.05792076031166382	0.04991284732296947	0.04341466784810648	0.04389342942870864	0.03786358558363395	0.04632885428439283	0.054747043512114506	0.05053794889825367	0.05053794889825367	0.05053794889825367	0.05053794889825367	0.05053794889825367	0.05053794889825367	0.05053794889825367	0.05053794889825367	0.05053794889825367
0.04429595414153498	0.049190925725600826	0.05101042119742476	0.058657632708491336	0.0533463112149877	0.04676624465115261	0.05580208450724281	0.042664440365883904	0.06177885607323687	0.04838287855353415	0.05917283400180957	0.0625162310088541	0.05278009093816869	0.05936256574528352	0.05073285000976646	0.05514207662130049	0.050505865684472746	0.05588590933608721	0.05285779293599127	0.06367271514001609	0.053334109632845815	0.07064494202455156	0.05343444857216978	0.06333706075545843	0.06408908495737367	0.06312084701087686	0.059460242352577325	0.06901312488752744	0.06938141214010897	0.05845558606326226	0.06670325865801469	0.0640315636547315	0.051975150299495385	0.0737556303575024	0.06689677025423382	0.06056611595093309	0.060303380055984616	0.05950861577101119	0.06483025003872339	0.06260009149270021	0.06298874110212324	0.07124533045248382	0.07322578753260207	0.049884555199653756	0.06468292407471211	0.075855946452802	0.07026943526375705	0.07026943526375705	0.07026943526375705	0.07026943526375705
0.09031351530930685	0.05302231206113197	0.07344565994912122	0.08380917054745081	0.08519075004684738	0.06592019308690363	0.07068536126276004	0.08272284379929461	0.06766995579545791	0.08077999803688382	0.0625008500374931	0.0827557869852435	0.06346716095478111	0.06982977336742832	0.0550092174647405	0.076071246797072	0.060189595914436705	0.07330134486376993	0.07670478101258564	0.07339335800361975	0.08551006559760002	0.07496204350638232	0.07070756309663413	0.08851840398917375	0.07653632066272727	0.06990246029164149	0.08793500783192129	0.06997948905248054	0.07945076012339808	0.08898075076819237	0.09430780047283395	0.07424875293093629	0.0694098481613707	0.06231480659802304	0.07191750347413658	0.08410908835300095	0.07231117418961165	0.10524334731741934	0.09001201918738165	0.07981141645460056	0.08438571778007525	0.08828186461577806	0.08847695671851268	0.08837941066714536	0.08837941066714536	0.08837941066714536	0.08837941066714536	0.08837941066714536	0.08837941066714536	0.08837941066714536
0.0673866272529498	0.07721224358774988	0.06826145713778065	0.07761887562800575	0.07763085618376096	0.07551268122046147	0.0802701473853121	0.05490727171577715	0.08310939841189773	0.05965576970770486	0.0777701673813916	0.06758620626123497	0.07267818682131329	0.07267818682131329	0.07267818682131329	0.07267818682131329	0.07267818682131329	0.07267818682131329	0.07267818682131329	0.07267818682131329	0.07267818682131329	0.07267818682131329	0.07267818682131329	0.07267818682131329	0.07267818682131329	0.07267818682131329	0.07267818682131329	0.07267818682131329	0.07267818682131329	0.07267818682131329	0.07267818682131329	0.07267818682131329	0.07267818682131329	0.07267818682131329	0.07267818682131329	0.07267818682131329	0.07267818682131329	0.07267818682131329	0.07267818682131329	0.07267818682131329	0.07267818682131329	0.07267818682131329	0.07267818682131329	0.07267818682131329	0.07267818682131329	0.07267818682131329	0.07267818682131329	0.07267818682131329	0.07267818682131329	0.07267818682131329
0.0722270902988901	0.06334451671474574	0.06176756651877637	0.0692951985861291	0.08059330937385219	0.055709594780057416	0.08063081960936083	0.06747726315049944	0.06981860309137307	0.10363803710580315	0.06094320463468985	0.0793737566066937	0.08423900107443054	0.08559672404686801	0.07825014035299777	0.07058277273038738	0.07954051013925757	0.0807015899820693	0.06605834796336363	0.06279599202052447	0.06643816888760075	0.0713551987806531	0.06618368895469953	0.06083883817315509	0.0775014917680926	0.07291036869229482	0.0681447433411328	0.06700462052555071	0.05704117875238388	0.08481868887530762	0.05989177004216032	0.07161119506706098	0.06279600196289756	0.056770315186665005	0.06052465382054839	0.05687937394509533	0.04771498663057252	0.06879921273168421	0.07912096431541309	0.08350340764570288	0.07458968848481327	0.07904654806525808	0.07904654806525808	0.07904654806525808	0.07904654806525808	0.07904654806525808	0.07904654806525808	0.07904654806525808	0.07904654806525808	0.07904654806525808
0.03424622975765047	0.03095615721621258	0.03977614385928916	0.044451619138121255	0.046318337476879794	0.040162175270739155	0.029798957283423026	0.03490783467855695	0.04178639115791149	0.03517163467270325	0.03501140629064342	0.042274038593392585	0.035307908258550964	0.0441336811200939	0.04720850779288751	0.04580808352516997	0.04515984588763311	0.038915104865417174	0.0399430777692612	0.04396958563941378	0.046139996374019866	0.04521481670778728	0.04336794342988111	0.04450404742703621	0.04412651128815973	0.04776243139260729	0.040636372287941355	0.04491950596881211	0.05248813862052406	0.03958275334744839	0.0365777248157691	0.0506859159170273	0.03824178560340447	0.04188329274740922	0.03556401628931382	0.03707876401080518	0.04368231730634857	0.03797636699318529	0.037166183288441894	0.04325017858154261	0.04276053447340895	0.048997342766819996	0.04632414635157229	0.05665314780330257	0.04214708467890573	0.049400116241104144	0.049400116241104144	0.049400116241104144	0.049400116241104144	0.049400116241104144
0.13506750187091776	0.17880095748897004	0.15087101466723762	0.15570839295844977	0.17476659196454117	0.16665446197676798	0.16559626578847256	0.15595225177934693	0.11933149245606829	0.1670278308676988	0.1795071821428357	0.18060453937258317	0.23387272894095407	0.2011359946663867	0.2317963562201008	0.2341851815597895	0.219313162423806	0.19715484862857383	0.21972016070173508	0.23002638210374324	0.24421470510116378	0.2176106360420169	0.213813476571831	0.21636723966669594	0.23490108620215147	0.13130587985607015	0.20120505920952422	0.23634217760529266	0.20245665939218335	0.18071137202497176	0.2249742142394703	0.2096792269130377	0.2310902293382646	0.23911338484881697	0.16572140798652696	0.24849898787271238	0.20080035120483908	0.29855832108014896	0.22689834387492336	0.2019850320150911	0.22403441332799598	0.28806336406091826	0.20737544574384256	0.18228619440020577	0.22279699911316722	0.20254159675668648	0.20254159675668648	0.20254159675668648	0.20254159675668648	0.20254159675668648
0.0781217555726428	0.08083621145180797	0.05922313686921336	0.07158800628757543	0.08575205509576905	0.0906343856502067	0.06202369806804609	0.07895708287850997	0.08280134318789259	0.0890760450242417	0.0928402082707281	0.08993069403546924	0.10971810958903164	0.0940709346523874	0.08448258307590686	0.10448110276992753	0.09539585073892565	0.06837757837878641	0.10614069169544786	0.08329606541514548	0.0975158910376447	0.09368528684713819	0.105680694474269	0.0913661694085096	0.09307952412827666	0.09869098440293604	0.0817957832993645	0.10985783385496373	0.10713865520035148	0.10729472199856258	0.09261368929601241	0.10127993702626152	0.08509579934112646	0.09086511086163492	0.09644848445618477	0.09015306373831705	0.10882554111985696	0.11767648127051726	0.10577704058608811	0.08093437936236347	0.07884631033337941	0.09318575131760078	0.10030041255838126	0.09674308193799103	0.09674308193799103	0.09674308193799103	0.09674308193799103	0.09674308193799103	0.09674308193799103	0.09674308193799103
0.04747192006319562	0.06109146683987873	0.05110888695559607	0.043936665789647625	0.05166304515404357	0.0598977599993569	0.056614365798905254	0.05349568600532398	0.04946168459557517	0.06196246507122482	0.05917785926708014	0.0640394943113048	0.05848263386548494	0.048322276170029085	0.0648211722157418	0.06130389975644992	0.08447145194238972	0.06121577688749309	0.05450392412486025	0.048975224944780675	0.042059927705970834	0.05470651722003821	0.05036402112956662	0.05663191208694464	0.07251586890640453	0.06089608315069199	0.06073898820943557	0.048755733353168317	0.05250094917172865	0.05376977650877524	0.06343907433000415	0.05960983496189515	0.0538747657215388	0.06097743238310693	0.06312268941629018	0.05794634883360926	0.060047349522679726	0.06019473073239996	0.04948731696763713	0.04948732978186901	0.04948732337475307	0.04948732337475307	0.04948732337475307	0.04948732337475307	0.04948732337475307	0.04948732337475307	0.04948732337475307	0.04948732337475307	0.04948732337475307	0.04948732337475307
0.07999011683694073	0.06627985469343696	0.06844172547681937	0.08548211323580716	0.06082240427812475	0.07982381341902144	0.08748576222039954	0.08790927711128342	0.07710891176565958	0.08179937596856571	0.0810422785095588	0.08224591382622629	0.08392346662525967	0.10060622835821664	0.08277579906023468	0.08748811471674632	0.08314841473727212	0.09420825584043734	0.07628262327050687	0.09704612868825101	0.0927371923822462	0.0798315694704466	0.08574272511517736	0.10088819757667068	0.08793975396560508	0.08176279614264545	0.08360064457912701	0.06986235662018109	0.058784134325306554	0.07253248632095143	0.08059581903291718	0.07505661489386592	0.10314375099972195	0.10209676747936275	0.06616566765841847	0.08452284603170467	0.09119453447188894	0.06814651374887605	0.09161889219423396	0.07506392083143358	0.09858167601155757	0.08682279842149558	0.08682279842149558	0.08682279842149558	0.08682279842149558	0.08682279842149558	0.08682279842149558	0.08682279842149558	0.08682279842149558	0.08682279842149558
0.03569544785770295	0.03961956445253647	0.055116464092364176	0.03764778097058392	0.04595941083097055	0.045653096925304906	0.04914918958647638	0.05617352009494974	0.05014123902273779	0.061589647659955865	0.048754980427823585	0.05263243203605314	0.057539496865665694	0.05413341645203081	0.05812319616245925	0.054772712840027896	0.05365155831570362	0.05738781146616515	0.05417015153360448	0.06301923296582282	0.04970928009371066	0.049002758023950196	0.05521778389580047	0.05179317797732916	0.04849917606131032	0.041771353577447795	0.04291806229010045	0.04756723234068487	0.05499112304098538	0.05733742075509151	0.04517790940527801	0.042069401468890905	0.05756342458412421	0.03939687945566063	0.047088241925101304	0.05142085805115546	0.06790939438881055	0.05658514283406076	0.060415467082091244	0.06078977851798591	0.05955507933316626	0.03827058204847004	0.04777978004767727	0.05415034671889286	0.05558682681147899	0.04094251015073821	0.039269285703611836	0.050132287580968514	0.044999611942974485	0.05929202204132421
0.1496302285551506	0.14718931852961653	0.1778524827621303	0.16360588690130376	0.21229689599864743	0.1676341806529035	0.13810751933675453	0.1342420968519729	0.11182661207936737	0.13449166001546867	0.11358559163369357	0.1768281725980208	0.18001694536679907	0.23924660407500623	0.1519810983135623	0.17409591065390448	0.1486036207453917	0.15522243916040526	0.1542048260695229	0.1928796297976175	0.14054282661533324	0.16742195099222174	0.18084713621390192	0.14625872314754085	0.15880457802325598	0.17845637141275986	0.2212964956914019	0.154261482338377	0.1731178506614815	0.1390360410286523	0.21333864090472596	0.15693977238303403	0.18847479562785788	0.23595655868636203	0.18018838329691808	0.20260237695005162	0.2031729950284011	0.18395952226764858	0.17198193300124537	0.20884314158128692	0.14156942884366427	0.17229381331490434	0.23407904559857454	0.14058746843677675	0.11070731914826305	0.23497872874279246	0.1892719190670118	0.16706112647745766	0.16734860602733762	0.19653219432947824
0.07211454316665009	0.06045811220026432	0.0636896638569077	0.08141139134408223	0.07304414729376718	0.06919811121736208	0.07211271546476815	0.060684539724601194	0.09440815241681078	0.08393583116386143	0.07554388107267301	0.07819357418980359	0.08953544961122477	0.07728371884017933	0.0830078334074958	0.0626581407842817	0.048791079422677394	0.07827936917335263	0.06984914493721282	0.07576511508831427	0.06798177637010196	0.06722151669656637	0.08212223464990669	0.09742290803004071	0.06732553299413732	0.07249387799567682	0.07902526289802062	0.06958764333695665	0.08722008769177741	0.060637055298453514	0.07244991800418162	0.08443619848738977	0.07926153642024773	0.07154493517749977	0.07263089847274971	0.0685260225648597	0.06740609019268341	0.08848963868630523	0.08427968451572905	0.06687550510963897	0.08082293759161635	0.07708053050909552	0.07417465511745631	0.07307169017495005	0.06470262844559355	0.05206036832639508	0.08144721133769099	0.09800077101455833	0.0848205953193839	0.07227890401236614
0.04251184568478817	0.04379224738352229	0.04016702587115993	0.04409843641761178	0.04622592643702757	0.04540652765371304	0.05500039858990652	0.044795035428739	0.05281366555620318	0.04770235772701331	0.040995309590411574	0.05305517578051488	0.03605495966018321	0.05055954172294241	0.05038350176548154	0.05201314545400855	0.04873872629577514	0.044725594900555006	0.03996017936749197	0.04397789233721896	0.049170550278266036	0.038472765302168845	0.048200487724355964	0.044203153833882854	0.046001444074156427	0.05708890619951464	0.04327911569094022	0.041510152640442645	0.045564481353391195	0.04156665833578756	0.04226337358585238	0.047998842754244	0.04261410384621426	0.04001557543498297	0.05784231098732503	0.04501872798612391	0.03562074948437288	0.049994289187149085	0.04885675742988833	0.04643272262472004	0.06291588206405783	0.06258291935057451	0.060921619215573965	0.05423382432420933	0.032060749780067926	0.056325948494284066	0.04792556000524965	0.04406684217636354	0.046290814153561455	0.05611006721663258
0.05150941666013307	0.0568906628502078	0.07487985986565916	0.07929772999575693	0.06471822977111089	0.0669614427807005	0.08730636655221617	0.07311441790382431	0.08583839252355119	0.05888481575912444	0.06106257033642021	0.05989860857921244	0.07058202555003742	0.05549017144158399	0.06942148745001589	0.06040953785657377	0.07994381461728187	0.06383093297516108	0.076433634318704	0.08017886598277721	0.08099396314210097	0.06475554253838842	0.05275620819598028	0.07797397433720166	0.05709728703231871	0.062239609868455406	0.05948425364796358	0.07645015345476436	0.08147375965727395	0.0678764396004316	0.0626257426093188	0.06412228031851473	0.05696806540493085	0.06826755675807701	0.08218672904170549	0.07980322365014982	0.07267644455591948	0.0710204579790247	0.050262828781087295	0.06554738098068429	0.05633758788128367	0.06548679970974455	0.08970120835007568	0.07727062955531465	0.06374222373119856	0.06714074651065415	0.061221399219654214	0.07934186262193588	0.08619820450194571	0.05537516563617403
0.03738215063617686	0.04507452756233487	0.03603743405524333	0.045977911647276604	0.05354093643335206	0.03733112074721338	0.05378548666999734	0.05473856601793713	0.04353164080471424	0.05322300569522046	0.05030388990775285	0.05331107968295036	0.048241967685096476	0.051167525087047284	0.0646341818591366	0.041062971789440364	0.05160166507447869	0.044705775345838736	0.04572305082182016	0.050850844277766226	0.051195546441443564	0.04269718673701317	0.05000383168971861	0.04155697684281882	0.05430873874156082	0.046126750476540294	0.04231117403642308	0.04450344077725559	0.04010415798599558	0.05168282832341459	0.05420506066589856	0.040947661058203084	0.058530004679701084	0.047925981658153954	0.03922985014541432	0.038898815286236704	0.038574082814080465	0.04379230732427546	0.056200873696344994	0.051423642855247316	0.04484975543591176	0.04613410032319522	0.0544538682554648	0.05029398428933001	0.05029398428933001	0.05029398428933001	0.05029398428933001	0.05029398428933001	0.05029398428933001	0.05029398428933001
0.05848098434237684	0.055082927608873095	0.06546346295477305	0.06287994823029308	0.0600829154296083	0.060042655217446256	0.04866617905856323	0.05277219714670674	0.048123511567789434	0.05027896472018178	0.046078796071790405	0.0481788803959861	0.0481788803959861	0.0481788803959861	0.0481788803959861	0.0481788803959861	0.0481788803959861	0.0481788803959861	0.0481788803959861	0.0481788803959861	0.0481788803959861	0.0481788803959861	0.0481788803959861	0.0481788803959861	0.0481788803959861	0.0481788803959861	0.0481788803959861	0.0481788803959861	0.0481788803959861	0.0481788803959861	0.0481788803959861	0.0481788803959861	0.0481788803959861	0.0481788803959861	0.0481788803959861	0.0481788803959861	0.0481788803959861	0.0481788803959861	0.0481788803959861	0.0481788803959861	0.0481788803959861	0.0481788803959861	0.0481788803959861	0.0481788803959861	0.0481788803959861	0.0481788803959861	0.0481788803959861	0.0481788803959861	0.0481788803959861	0.0481788803959861
0.07624250005092903	0.060764844080774434	0.06904667815128603	0.06570137238535827	0.06901777891008036	0.073863435893522	0.07144060740180118	0.07144060740180118	0.07144060740180118	0.07144060740180118	0.07144060740180118	0.07144060740180118	0.07144060740180118	0.07144060740180118	0.07144060740180118	0.07144060740180118	0.07144060740180118	0.07144060740180118	0.07144060740180118	0.07144060740180118	0.07144060740180118	0.07144060740180118	0.07144060740180118	0.07144060740180118	0.07144060740180118	0.07144060740180118	0.07144060740180118	0.07144060740180118	0.07144060740180118	0.07144060740180118	0.07144060740180118	0.07144060740180118	0.07144060740180118	0.07144060740180118	0.07144060740180118	0.07144060740180118	0.07144060740180118	0.07144060740180118	0.07144060740180118	0.07144060740180118	0.07144060740180118	0.07144060740180118	0.07144060740180118	0.07144060740180118	0.07144060740180118	0.07144060740180118	0.07144060740180118	0.07144060740180118	0.07144060740180118	0.07144060740180118
0.09053105982947696	0.08786507070129633	0.07686125012273395	0.0687757985337687	0.09028344450087379	0.09418946705734589	0.09844401663285447	0.09158051886971433	0.09603540042294134	0.07690844945880251	0.08548243057528955	0.08118739474220356	0.08677590084660187	0.07802549599703135	0.06996420319672202	0.09726613757424123	0.10911902429380264	0.12198005538052956	0.10750247660625191	0.11052462957033894	0.13390796389732873	0.10107604182966062	0.10029354714727849	0.11729110856254377	0.1202439835150227	0.12702003576270154	0.10695876822132452	0.10928311882986295	0.1304586207506741	0.11464533614760605	0.10536949141535375	0.11517122083987419	0.10626605513702199	0.09932223739105144	0.08447797616710859	0.09220398800748651	0.08834098208729756	0.08834098208729756	0.08834098208729756	0.08834098208729756	0.08834098208729756	0.08834098208729756	0.08834098208729756	0.08834098208729756	0.08834098208729756	0.08834098208729756	0.08834098208729756	0.08834098208729756	0.08834098208729756	0.08834098208729756
0.04234248805505076	0.03692476029873296	0.03365156701774831	0.04338942968176866	0.03867377417946596	0.04069484066614422	0.04042367982988425	0.03729644898300787	0.04132459086984411	0.03916213036088697	0.03814866233501925	0.034108343641243134	0.04277919185067972	0.03817095161954536	0.032951157712473346	0.035589945369521786	0.039129788604772016	0.0353711786716926	0.03729438013891544	0.044028524080657556	0.038017675641909617	0.037553020170847974	0.03407455997338951	0.03996757319513512	0.03946494357466764	0.03157740040075012	0.03459375173077155	0.03308557606576084	0.03308557606576084	0.03308557606576084	0.03308557606576084	0.03308557606576084	0.03308557606576084	0.03308557606576084	0.03308557606576084	0.03308557606576084	0.03308557606576084	0.03308557606576084	0.03308557606576084	0.03308557606576084	0.03308557606576084	0.03308557606576084	0.03308557606576084	0.03308557606576084	0.03308557606576084	0.03308557606576084	0.03308557606576084	0.03308557606576084	0.03308557606576084	0.03308557606576084
0.05700313895118439	0.04546678541582979	0.047735138109867466	0.05000700609734691	0.05064791055823788	0.05534886133123328	0.052385387753023524	0.05123570966822943	0.04982948070792653	0.049219154700881035	0.050834637667437135	0.05969138255304397	0.05850838148592141	0.050700761664659935	0.04773229386811656	0.046342249852815286	0.05400732802578587	0.054286606138393534	0.05644990050125656	0.05146819291340855	0.05395904670733256	0.05395904670733256	0.05395904670733256	0.05395904670733256	0.05395904670733256	0.05395904670733256	0.05395904670733256	0.05395904670733256	0.05395904670733256	0.05395904670733256	0.05395904670733256	0.05395904670733256	0.05395904670733256	0.05395904670733256	0.05395904670733256	0.05395904670733256	0.05395904670733256	0.05395904670733256	0.05395904670733256	0.05395904670733256	0.05395904670733256	0.05395904670733256	0.05395904670733256	0.05395904670733256	0.05395904670733256	0.05395904670733256	0.05395904670733256	0.05395904670733256	0.05395904670733256	0.05395904670733256
0.05024317077220191	0.037017943556287305	0.04066930252699006	0.03750711802645289	0.03587073230235675	0.0376341946690418	0.03499493702072834	0.03668159291053876	0.03697585354481793	0.029166796887915646	0.032236199081417324	0.03041527854657673	0.03426930655424006	0.030550885353397218	0.030618984980538815	0.026428698708768638	0.03292033375102224	0.029220754847898146	0.03425415686188009	0.03950820233687842	0.02935315801566987	0.03427746207008464	0.03884221867736867	0.0321797462144877	0.03172719008743642	0.034678968000902886	0.02917436485088375	0.039830936684731526	0.032929819195951955	0.03482499214641137	0.037106039594288064	0.03828262550292115	0.03931498109210518	0.03663241052537746	0.03082367538504437	0.028760574451684135	0.033300700609312735	0.031030637530498437	0.031030637530498437	0.031030637530498437	0.031030637530498437	0.031030637530498437	0.031030637530498437	0.031030637530498437	0.031030637530498437	0.031030637530498437	0.031030637530498437	0.031030637530498437	0.031030637530498437	0.031030637530498437
0.06035141092079255	0.06273651164362756	0.047553923258227625	0.048068795393741634	0.04229803025340546	0.03976935976915124	0.04241555752315189	0.05247108476904567	0.04565286716610032	0.0480903842291788	0.0457009909926311	0.05458736117234068	0.03340985110396797	0.05349717533751105	0.04710935817944724	0.03888384123909586	0.039673828232152514	0.041391454477729364	0.03697440026690648	0.05161114960336443	0.03191666328874607	0.0443363888410088	0.038518673046536465	0.04561932703111351	0.04881576544979939	0.04670064264616398	0.045024481031484244	0.04527686634044608	0.0417052095727041	0.044822448481886164	0.0335375003009863	0.037071361329968945	0.03530443081547762	0.03530443081547762	0.03530443081547762	0.03530443081547762	0.03530443081547762	0.03530443081547762	0.03530443081547762	0.03530443081547762	0.03530443081547762	0.03530443081547762	0.03530443081547762	0.03530443081547762	0.03530443081547762	0.03530443081547762	0.03530443081547762	0.03530443081547762	0.03530443081547762	0.03530443081547762
0.10967662199342307	0.0724143158956934	0.07546891064867466	0.07434040272286845	0.08552439143370587	0.08453342666403721	0.08806131714028732	0.10949856545899352	0.1048640037224898	0.09427209370444901	0.08729141823924853	0.09702737785951526	0.0984338162807959	0.11580790947552674	0.08971270636764588	0.10748797053359221	0.12432051109234486	0.12070021930987389	0.13151630229074204	0.1035697181721303	0.11005031397473264	0.14150643311706781	0.10166568602021403	0.10144129999617864	0.10910219346151565	0.12470185005766854	0.09367208197221688	0.1308577749982937	0.11115699074340088	0.13486974658289008	0.10561058027509819	0.11126801494348747	0.09008272625990989	0.10958474367333161	0.09983373496662075	0.09983373496662075	0.09983373496662075	0.09983373496662075	0.09983373496662075	0.09983373496662075	0.09983373496662075	0.09983373496662075	0.09983373496662075	0.09983373496662075	0.09983373496662075	0.09983373496662075	0.09983373496662075	0.09983373496662075	0.09983373496662075	0.09983373496662075
0.05894301125966742	0.041365359975135386	0.0465005303693846	0.043087859198861767	0.042907137202467645	0.04128228551211231	0.0378829975810606	0.04603025971713721	0.04724073810207128	0.037590873457957634	0.04143426654637661	0.04312971552223363	0.03847139444684748	0.03767784211294542	0.03741505035287862	0.03841040857407226	0.033662568404857596	0.036025669397030766	0.047290559079628744	0.04577694807283368	0.03708158190192944	0.06336866488906516	0.0502251233954973	0.0502251233954973	0.0502251233954973	0.0502251233954973	0.0502251233954973	0.0502251233954973	0.0502251233954973	0.0502251233954973	0.0502251233954973	0.0502251233954973	0.0502251233954973	0.0502251233954973	0.0502251233954973	0.0502251233954973	0.0502251233954973	0.0502251233954973	0.0502251233954973	0.0502251233954973	0.0502251233954973	0.0502251233954973	0.0502251233954973	0.0502251233954973	0.0502251233954973	0.0502251233954973	0.0502251233954973	0.0502251233954973	0.0502251233954973	0.0502251233954973
0.08758096159856828	0.0644808858705363	0.06882685088865026	0.058779482196857025	0.04727805237623367	0.07594663976868443	0.11107804442040113	0.07120962482055503	0.07370569080628038	0.06949274816883431	0.07051670118110064	0.0958251052004666	0.08485461226918449	0.13902348178393834	0.08242894765220424	0.11243788689212078	0.09901260416367806	0.08437479436975524	0.147306218877421	0.12399296921547247	0.14598496604354938	0.09385383824569189	0.0961035139667278	0.12645300199771234	0.12487909971806656	0.12817705719478042	0.12100641051342217	0.11011534369757232	0.11443700041027928	0.11516919783051902	0.11749492594869249	0.13186472176245626	0.13457378478471357	0.1628505694358063	0.1310611821025493	0.15457744390002923	0.14963464671118426	0.14048588120462446	0.1726429456281741	0.12192276901583998	0.14768499357709955	0.13480388129646978	0.13480388129646978	0.13480388129646978	0.13480388129646978	0.13480388129646978	0.13480388129646978	0.13480388129646978	0.13480388129646978	0.13480388129646978
0.0571871497711085	0.04962721438767404	0.04137190420629712	0.05050847656743536	0.04427347422774662	0.0490612328316981	0.05155434809449815	0.06377112635835964	0.06230064141236014	0.04900372002142491	0.0565485094498071	0.06394924629797989	0.045552115943477405	0.061840136719652744	0.06184824880394541	0.06093959866655634	0.06340095597663534	0.05844212181009774	0.05475493930650672	0.05575407770639935	0.05935137092160405	0.07012887521797118	0.06407901238273997	0.05510607658298952	0.06169881387081078	0.05840244522690015	0.05840244522690015	0.05840244522690015	0.05840244522690015	0.05840244522690015	0.05840244522690015	0.05840244522690015	0.05840244522690015	0.05840244522690015	0.05840244522690015	0.05840244522690015	0.05840244522690015	0.05840244522690015	0.05840244522690015	0.05840244522690015	0.05840244522690015	0.05840244522690015	0.05840244522690015	0.05840244522690015	0.05840244522690015	0.05840244522690015	0.05840244522690015	0.05840244522690015	0.05840244522690015	0.05840244522690015
0.08932794159082738	0.07059206008081989	0.0811945099691576	0.07842724927247562	0.07079834320010146	0.09924339696888548	0.09182802529453551	0.0734287933490027	0.07941081625066951	0.08630226350157894	0.09834954339557193	0.09716143824788614	0.08708840604745266	0.1111985141554825	0.09961809335899091	0.10579597149901658	0.09146556477565547	0.09826371215870679	0.08066372420165008	0.08953841864431059	0.08078733960544245	0.10075975534915331	0.09405871008752377	0.11013097849282184	0.09781512318331426	0.08333014338508991	0.10111024978723189	0.09743930804165664	0.10930594954146398	0.10374870583746948	0.10652732768946674	0.10652732768946674	0.10652732768946674	0.10652732768946674	0.10652732768946674	0.10652732768946674	0.10652732768946674	0.10652732768946674	0.10652732768946674	0.10652732768946674	0.10652732768946674	0.10652732768946674	0.10652732768946674	0.10652732768946674	0.10652732768946674	0.10652732768946674	0.10652732768946674	0.10652732768946674	0.10652732768946674	0.10652732768946674
0.056155851530546246	0.03946293109276217	0.03804106551554615	0.05047731230701374	0.04313393427018436	0.04336169719429104	0.036159820258374116	0.04446183045621574	0.04839569637396485	0.04235025334718946	0.0335974690666995	0.03493633985222335	0.04793838378918895	0.03550176531309034	0.03994976015197424	0.03742399733437978	0.03884115356026849	0.034874817622775396	0.03685798559152194	0.03685798559152194	0.03685798559152194	0.03685798559152194	0.03685798559152194	0.03685798559152194	0.03685798559152194	0.03685798559152194	0.03685798559152194	0.03685798559152194	0.03685798559152194	0.03685798559152194	0.03685798559152194	0.03685798559152194	0.03685798559152194	0.03685798559152194	0.03685798559152194	0.03685798559152194	0.03685798559152194	0.03685798559152194	0.03685798559152194	0.03685798559152194	0.03685798559152194	0.03685798559152194	0.03685798559152194	0.03685798559152194	0.03685798559152194	0.03685798559152194	0.03685798559152194	0.03685798559152194	0.03685798559152194	0.03685798559152194
0.04949451978653147	0.049517677118069654	0.042350604762858214	0.0538982026869971	0.04551848609927499	0.048032981570746154	0.04926778720508039	0.04146835059679291	0.04974624344726594	0.05005935830395407	0.04578406159317902	0.05647122134170724	0.044816694808951285	0.05251987548107233	0.04879854610703021	0.04271013136405051	0.056388394740483	0.042919066382436366	0.045918888422852286	0.037316356487544854	0.05198082875985644	0.041222441344042085	0.03889705949243177	0.046050626374561615	0.05099236221166556	0.053935072342568724	0.038286446118444006	0.046383886200032066	0.04634351861814519	0.046363702409088624	0.046363702409088624	0.046363702409088624	0.046363702409088624	0.046363702409088624	0.046363702409088624	0.046363702409088624	0.046363702409088624	0.046363702409088624	0.046363702409088624	0.046363702409088624	0.046363702409088624	0.046363702409088624	0.046363702409088624	0.046363702409088624	0.046363702409088624	0.046363702409088624	0.046363702409088624	0.046363702409088624	0.046363702409088624	0.046363702409088624
0.07398828604252877	0.05501035812291938	0.04818973648660624	0.053739191417359125	0.06257179537493852	0.047806224318610986	0.050707084461456886	0.055128610581679616	0.06481253818081086	0.06202426294402958	0.057065511829057475	0.05582852134265084	0.05633887709534939	0.04945230166542762	0.06051245353169705	0.0678337922576279	0.07710427731001819	0.06536121885172996	0.061634448907928976	0.04867292429869765	0.07515614718101027	0.0743326140988434	0.07474438063992683	0.07474438063992683	0.07474438063992683	0.07474438063992683	0.07474438063992683	0.07474438063992683	0.07474438063992683	0.07474438063992683	0.07474438063992683	0.07474438063992683	0.07474438063992683	0.07474438063992683	0.07474438063992683	0.07474438063992683	0.07474438063992683	0.07474438063992683	0.07474438063992683	0.07474438063992683	0.07474438063992683	0.07474438063992683	0.07474438063992683	0.07474438063992683	0.07474438063992683	0.07474438063992683	0.07474438063992683	0.07474438063992683	0.07474438063992683	0.07474438063992683
0.054853327541526276	0.04068644954713163	0.03901578703372368	0.043240444124474045	0.04293680721575673	0.04240191481792991	0.03889199438370504	0.041487798863670114	0.04356576424336268	0.03686607974355205	0.041153514700174636	0.03658483886238311	0.053100523050550935	0.04900011103460123	0.047673512929076046	0.038368234644651715	0.042868087417544484	0.036047272598341465	0.03377254457807673	0.04116176584044947	0.0392333581457058	0.04405307702832677	0.04194548585482134	0.036051362769731615	0.03619494872275143	0.05006702936341098	0.04313098904308121	0.04313098904308121	0.04313098904308121	0.04313098904308121	0.04313098904308121	0.04313098904308121	0.04313098904308121	0.04313098904308121	0.04313098904308121	0.04313098904308121	0.04313098904308121	0.04313098904308121	0.04313098904308121	0.04313098904308121	0.04313098904308121	0.04313098904308121	0.04313098904308121	0.04313098904308121	0.04313098904308121	0.04313098904308121	0.04313098904308121	0.04313098904308121	0.04313098904308121	0.04313098904308121
0.06312794281324832	0.04685076270874836	0.04559001005219424	0.04959107806574341	0.053320276277317065	0.053139092509924116	0.05369642421451915	0.056417840164439605	0.06101443379952759	0.05812522459222506	0.05202763260443245	0.055783785187587656	0.06147746243372453	0.04895979953664526	0.05902174798171979	0.052986974665623736	0.05915692673006091	0.06302838049580829	0.06527495728561347	0.05254292816066822	0.06090139744665252	0.05686592346924293	0.05687638999110573	0.054628408791060214	0.05575239939108297	0.05575239939108297	0.05575239939108297	0.05575239939108297	0.05575239939108297	0.05575239939108297	0.05575239939108297	0.05575239939108297	0.05575239939108297	0.05575239939108297	0.05575239939108297	0.05575239939108297	0.05575239939108297	0.05575239939108297	0.05575239939108297	0.05575239939108297	0.05575239939108297	0.05575239939108297	0.05575239939108297	0.05575239939108297	0.05575239939108297	0.05575239939108297	0.05575239939108297	0.05575239939108297	0.05575239939108297	0.05575239939108297
0.05538824857263031	0.039537880027372976	0.04581818046531711	0.048670756534715115	0.0533392612830179	0.041149111737825685	0.05117428546316614	0.045956676713472394	0.0384338873669082	0.0386155923148956	0.04220313164327453	0.04851868039985092	0.04000609792359107	0.04761514478186424	0.052009151128819195	0.04332677142502302	0.045054290823133884	0.046239826913169406	0.05778853619877811	0.04531455113376983	0.03981364123092846	0.04770404760500888	0.04962779606709581	0.041942147290342846	0.04578497167871933	0.04578497167871933	0.04578497167871933	0.04578497167871933	0.04578497167871933	0.04578497167871933	0.04578497167871933	0.04578497167871933	0.04578497167871933	0.04578497167871933	0.04578497167871933	0.04578497167871933	0.04578497167871933	0.04578497167871933	0.04578497167871933	0.04578497167871933	0.04578497167871933	0.04578497167871933	0.04578497167871933	0.04578497167871933	0.04578497167871933	0.04578497167871933	0.04578497167871933	0.04578497167871933	0.04578497167871933	0.04578497167871933
0.036723402649388254	0.03259918032598558	0.03543269818040557	0.026143695208016914	0.02877115981882352	0.03073286030304672	0.0320436904859096	0.0325348937556291	0.03456096033033422	0.035115587956456244	0.025389528191276645	0.03377102896189488	0.027529109809578355	0.025717173527740552	0.02803924865123057	0.02807338022295494	0.025016549912584715	0.03522984234401263	0.02717594101652226	0.024945636513256975	0.027570340868569115	0.028656894825002954	0.025032286226096	0.02684459052554948	0.02684459052554948	0.02684459052554948	0.02684459052554948	0.02684459052554948	0.02684459052554948	0.02684459052554948	0.02684459052554948	0.02684459052554948	0.02684459052554948	0.02684459052554948	0.02684459052554948	0.02684459052554948	0.02684459052554948	0.02684459052554948	0.02684459052554948	0.02684459052554948	0.02684459052554948	0.02684459052554948	0.02684459052554948	0.02684459052554948	0.02684459052554948	0.02684459052554948	0.02684459052554948	0.02684459052554948	0.02684459052554948	0.02684459052554948
0.058478754460435566	0.053140310364189314	0.04796048569491471	0.049125915811597726	0.06092796259933471	0.045447682960174166	0.05710851519041577	0.04560755083163263	0.040889527533552156	0.042343130896699936	0.05398890172069674	0.042728327585632005	0.04295734093256015	0.039401188096901844	0.037702197841393774	0.056447033304185226	0.0564814568765299	0.04645068116030459	0.04078032404722048	0.05274228875614781	0.049829270106271056	0.0434694656167466	0.03434073486726744	0.043532437646402175	0.03893658625683481	0.03893658625683481	0.03893658625683481	0.03893658625683481	0.03893658625683481	0.03893658625683481	0.03893658625683481	0.03893658625683481	0.03893658625683481	0.03893658625683481	0.03893658625683481	0.03893658625683481	0.03893658625683481	0.03893658625683481	0.03893658625683481	0.03893658625683481	0.03893658625683481	0.03893658625683481	0.03893658625683481	0.03893658625683481	0.03893658625683481	0.03893658625683481	0.03893658625683481	0.03893658625683481	0.03893658625683481	0.03893658625683481
0.04402313769375138	0.03934192264894175	0.04333134366639644	0.044634101239673644	0.04581523612343438	0.057799981973470596	0.04665221091040906	0.03944163425986368	0.04460802693688061	0.05005036022283383	0.051861091694847324	0.038457316456266766	0.04232634387064719	0.05410041729705045	0.0566946633812559	0.04712581897815266	0.04285599047119253	0.05726778365437687	0.04389977181451096	0.052295402417524235	0.05169500232514149	0.05739426386331394	0.04659631929603255	0.039825469169308444	0.05123139723326762	0.05796336934792298	0.05219172510560893	0.051286427824425954	0.046724531058316	0.0413113531577203	0.04401794210801815	0.04401794210801815	0.04401794210801815	0.04401794210801815	0.04401794210801815	0.04401794210801815	0.04401794210801815	0.04401794210801815	0.04401794210801815	0.04401794210801815	0.04401794210801815	0.04401794210801815	0.04401794210801815	0.04401794210801815	0.04401794210801815	0.04401794210801815	0.04401794210801815	0.04401794210801815	0.04401794210801815	0.04401794210801815
0.029957939194110675	0.04098728954431847	0.036189420328286905	0.0484565546918073	0.0388018894661797	0.04875752157602086	0.041519442676949965	0.03389394014149939	0.04370174074832794	0.03916068985170317	0.03370612561998948	0.04076515123416255	0.04220146812497117	0.04494126771401067	0.040220592648065864	0.04042760962036554	0.043393731385867634	0.04159288528358753	0.03736778686767747	0.05398271998524123	0.048908648341033596	0.038179372997659736	0.03980046262378056	0.04894591616829927	0.04416297105431064	0.03571092631339131	0.04149218036861695	0.039126544443596124	0.03934775856040616	0.046065940997676316	0.043025870206293684	0.044545905601985	0.044545905601985	0.044545905601985	0.044545905601985	0.044545905601985	0.044545905601985	0.044545905601985	0.044545905601985	0.044545905601985	0.044545905601985	0.044545905601985	0.044545905601985	0.044545905601985	0.044545905601985	0.044545905601985	0.044545905601985	0.044545905601985	0.044545905601985	0.044545905601985
0.042395309435368796	0.045255041014787015	0.04009793187385846	0.029235855597995436	0.03365846026265486	0.041757334778305163	0.04188502934492153	0.05116419355317725	0.044788769209923564	0.04938883113420397	0.056765284907035016	0.04344840130791332	0.05670822466159328	0.04709484436180315	0.04721077374031802	0.054122975167502634	0.05828102086113191	0.061397424029149265	0.053998585878842896	0.05217127507188188	0.05614576370401665	0.05797342408561793	0.061040577356517495	0.06171176329694097	0.056647547370350285	0.05762331564385441	0.06587138277616728	0.07168072880452522	0.06629783241052103	0.0711303597240315	0.06871409606727626	0.06871409606727626	0.06871409606727626	0.06871409606727626	0.06871409606727626	0.06871409606727626	0.06871409606727626	0.06871409606727626	0.06871409606727626	0.06871409606727626	0.06871409606727626	0.06871409606727626	0.06871409606727626	0.06871409606727626	0.06871409606727626	0.06871409606727626	0.06871409606727626	0.06871409606727626	0.06871409606727626	0.06871409606727626
0.052257856430158386	0.04684337808292588	0.04117734437036657	0.04504574429345714	0.04817014523676307	0.0582789595899157	0.04712210791784419	0.04970052309859992	0.06244496873284288	0.04402450212734586	0.051513772350516136	0.057841794765155635	0.05195130665132595	0.05319884919561735	0.052296099586435274	0.0627456780107533	0.05905899825570392	0.054413935468500214	0.06203254704775764	0.06281336055046173	0.062422953799109684	0.062422953799109684	0.062422953799109684	0.062422953799109684	0.062422953799109684	0.062422953799109684	0.062422953799109684	0.062422953799109684	0.062422953799109684	0.062422953799109684	0.062422953799109684	0.062422953799109684	0.062422953799109684	0.062422953799109684	0.062422953799109684	0.062422953799109684	0.062422953799109684	0.062422953799109684	0.062422953799109684	0.062422953799109684	0.062422953799109684	0.062422953799109684	0.062422953799109684	0.062422953799109684	0.062422953799109684	0.062422953799109684	0.062422953799109684	0.062422953799109684	0.062422953799109684	0.062422953799109684
0.066079673567088	0.06342765417719781	0.0724593271583387	0.05015080798790255	0.05424846570799426	0.059891004972365	0.05687709992463609	0.05225151885153949	0.047566565006209836	0.04910303547426854	0.061022426573366664	0.06070012344900605	0.055555285867858635	0.060010820315085894	0.049665606549763194	0.04596995958093973	0.04998906953243844	0.06251987972013938	0.05494420834527096	0.0614763845431476	0.06259839295176325	0.06579660137914811	0.064923602849804	0.05277430943545817	0.07158967305974853	0.06809187824934346	0.061252041021815626	0.06467195963557953	0.06467195963557953	0.06467195963557953	0.06467195963557953	0.06467195963557953	0.06467195963557953	0.06467195963557953	0.06467195963557953	0.06467195963557953	0.06467195963557953	0.06467195963557953	0.06467195963557953	0.06467195963557953	0.06467195963557953	0.06467195963557953	0.06467195963557953	0.06467195963557953	0.06467195963557953	0.06467195963557953	0.06467195963557953	0.06467195963557953	0.06467195963557953	0.06467195963557953
0.046333925826634446	0.05122779966384247	0.03807125731610676	0.03678018667800929	0.04469435854494373	0.0487375584724692	0.0482877259820887	0.03686021614063701	0.03889905632119519	0.0341483596038679	0.0352477324914288	0.04295388395134847	0.0430696723728388	0.038150266975816215	0.035112716575845436	0.03643156411380391	0.03896222682665304	0.035141348974773653	0.0367150392180345	0.03794636463646528	0.04282441454592456	0.039016092863493015	0.03484346815704203	0.03707085123025034	0.05146702313276665	0.035451809900935084	0.040346980466523054	0.040405213825630365	0.0378489105010683	0.042747779307478806	0.0405965190002809	0.04529272965246322	0.042944624326372055	0.042944624326372055	0.042944624326372055	0.042944624326372055	0.042944624326372055	0.042944624326372055	0.042944624326372055	0.042944624326372055	0.042944624326372055	0.042944624326372055	0.042944624326372055	0.042944624326372055	0.042944624326372055	0.042944624326372055	0.042944624326372055	0.042944624326372055	0.042944624326372055	0.042944624326372055
0.2351368960901956	0.19760929385304446	0.18477754588638434	0.15594409320926164	0.18735566535328171	0.19197471855531198	0.22133505602986372	0.19815952018768218	0.18855570215722736	0.24542474617907004	0.18932043208863586	0.1833151010999939	0.2331234158076784	0.20926075920333473	0.23425083307404626	0.22175579613869048	0.22175579613869048	0.22175579613869048	0.22175579613869048	0.22175579613869048	0.22175579613869048	0.22175579613869048	0.22175579613869048	0.22175579613869048	0.22175579613869048	0.22175579613869048	0.22175579613869048	0.22175579613869048	0.22175579613869048	0.22175579613869048	0.22175579613869048	0.22175579613869048	0.22175579613869048	0.22175579613869048	0.22175579613869048	0.22175579613869048	0.22175579613869048	0.22175579613869048	0.22175579613869048	0.22175579613869048	0.22175579613869048	0.22175579613869048	0.22175579613869048	0.22175579613869048	0.22175579613869048	0.22175579613869048	0.22175579613869048	0.22175579613869048	0.22175579613869048	0.22175579613869048
0.055119124054100285	0.033471350935390345	0.046024770295038625	0.04365366358030662	0.04700905485709203	0.05010420587463022	0.03705273661566393	0.047133311097617474	0.053510969680159844	0.04767103321993918	0.04304374452453969	0.04644012143207498	0.050482636212262746	0.04670207305378447	0.05386115192531468	0.03305169045003847	0.04731401076978137	0.04228983652980619	0.05204803044898998	0.043226983154906674	0.04328190312763151	0.04011244697113173	0.05000412203155759	0.04413648340466391	0.047070302718110746	0.047070302718110746	0.047070302718110746	0.047070302718110746	0.047070302718110746	0.047070302718110746	0.047070302718110746	0.047070302718110746	0.047070302718110746	0.047070302718110746	0.047070302718110746	0.047070302718110746	0.047070302718110746	0.047070302718110746	0.047070302718110746	0.047070302718110746	0.047070302718110746	0.047070302718110746	0.047070302718110746	0.047070302718110746	0.047070302718110746	0.047070302718110746	0.047070302718110746	0.047070302718110746	0.047070302718110746	0.047070302718110746
0.05658819320638609	0.07953329636420184	0.0881399116002713	0.10075015898838756	0.0892839884615788	0.08691964857678265	0.08508857161341127	0.07133827310490407	0.07312282544120437	0.0984964083130704	0.07789088127338173	0.07208530523084537	0.09403534460839329	0.09873658877933225	0.0926138042578541	0.099798036201887	0.07794787699442222	0.09146666771170398	0.0800314977418272	0.07124903125023548	0.09511930068401686	0.09030420914411946	0.06670525617457707	0.08930103809763104	0.07800314713610405	0.07800314713610405	0.07800314713610405	0.07800314713610405	0.07800314713610405	0.07800314713610405	0.07800314713610405	0.07800314713610405	0.07800314713610405	0.07800314713610405	0.07800314713610405	0.07800314713610405	0.07800314713610405	0.07800314713610405	0.07800314713610405	0.07800314713610405	0.07800314713610405	0.07800314713610405	0.07800314713610405	0.07800314713610405	0.07800314713610405	0.07800314713610405	0.07800314713610405	0.07800314713610405	0.07800314713610405	0.07800314713610405
0.0594794887015688	0.05197672287404162	0.051639537705830324	0.051526244238440565	0.06544514253791477	0.06492241538822868	0.04676819668232981	0.06938641704423026	0.051014103686613854	0.058145384117147376	0.06867432596245886	0.06600081960453277	0.060143459864149054	0.07539024836797718	0.05765107591717959	0.060297640278149864	0.0756528937839183	0.07278489340673534	0.06281588679558268	0.06681355200081814	0.06449052075265248	0.059635500856441724	0.06667419732382378	0.07986001097422538	0.07484884664759012	0.057705680221629786	0.05469672112697234	0.05202908651395061	0.057970044789682824	0.0665470216968779	0.06225853324328036	0.06225853324328036	0.06225853324328036	0.06225853324328036	0.06225853324328036	0.06225853324328036	0.06225853324328036	0.06225853324328036	0.06225853324328036	0.06225853324328036	0.06225853324328036	0.06225853324328036	0.06225853324328036	0.06225853324328036	0.06225853324328036	0.06225853324328036	0.06225853324328036	0.06225853324328036	0.06225853324328036	0.06225853324328036
0.038945149435651895	0.04563310167244367	0.04319668810205913	0.04567299367850946	0.0494558183625222	0.03859963223788901	0.04381555118023565	0.043851666417395026	0.049076410866793034	0.055119136993504014	0.04657301534198191	0.04558522663562522	0.07980711169191977	0.06269616916377249	0.06269616916377249	0.06269616916377249	0.06269616916377249	0.06269616916377249	0.06269616916377249	0.06269616916377249	0.06269616916377249	0.06269616916377249	0.06269616916377249	0.06269616916377249	0.06269616916377249	0.06269616916377249	0.06269616916377249	0.06269616916377249	0.06269616916377249	0.06269616916377249	0.06269616916377249	0.06269616916377249	0.06269616916377249	0.06269616916377249	0.06269616916377249	0.06269616916377249	0.06269616916377249	0.06269616916377249	0.06269616916377249	0.06269616916377249	0.06269616916377249	0.06269616916377249	0.06269616916377249	0.06269616916377249	0.06269616916377249	0.06269616916377249	0.06269616916377249	0.06269616916377249	0.06269616916377249	0.06269616916377249
0.07642274239810164	0.06430286903395113	0.05006112910390985	0.05425743301938319	0.04763177298304203	0.05697070501328018	0.054388983675246756	0.06526284102242852	0.04983887421122136	0.05549655498471751	0.04434712460018956	0.05367399567762303	0.04784479437015915	0.05505179871645436	0.046365113563279554	0.06390360564177225	0.04973321660856816	0.045583403469765915	0.05509039337060463	0.06068067492272357	0.04670692925586597	0.045754201034763804	0.05898596315788162	0.04354505979219329	0.05455085876506653	0.04904795927862991	0.04904795927862991	0.04904795927862991	0.04904795927862991	0.04904795927862991	0.04904795927862991	0.04904795927862991	0.04904795927862991	0.04904795927862991	0.04904795927862991	0.04904795927862991	0.04904795927862991	0.04904795927862991	0.04904795927862991	0.04904795927862991	0.04904795927862991	0.04904795927862991	0.04904795927862991	0.04904795927862991	0.04904795927862991	0.04904795927862991	0.04904795927862991	0.04904795927862991	0.04904795927862991	0.04904795927862991
0.06168996557951295	0.045804725960061764	0.048607998419540326	0.03689023457004277	0.05110544719471791	0.041777287923083765	0.05604330325893413	0.044690417274989055	0.0560286525892975	0.039753842915125646	0.04784356410720237	0.05312510415208161	0.04420174308018694	0.04506010459179537	0.05982395358158809	0.047017553331963294	0.043262197185785056	0.04923907837399421	0.0443143671466893	0.04719603071699533	0.05344859121425541	0.04437268531074986	0.043844286798618404	0.05634258946004188	0.05121706231543141	0.08822635242472655	0.06972170737007899	0.06972170737007899	0.06972170737007899	0.06972170737007899	0.06972170737007899	0.06972170737007899	0.06972170737007899	0.06972170737007899	0.06972170737007899	0.06972170737007899	0.06972170737007899	0.06972170737007899	0.06972170737007899	0.06972170737007899	0.06972170737007899	0.06972170737007899	0.06972170737007899	0.06972170737007899	0.06972170737007899	0.06972170737007899	0.06972170737007899	0.06972170737007899	0.06972170737007899	0.06972170737007899
0.12639441753429664	0.0900359664720801	0.11823252752326312	0.11445993678268312	0.11947246452722558	0.11691346765482435	0.11195375310744349	0.12354906377829891	0.13356276668619615	0.12098744983562133	0.10113359617500699	0.11157643489969413	0.1290083529215721	0.13062990160652102	0.13086003556234374	0.12634319099342567	0.15049199643270292	0.13689699460183405	0.13051662260109065	0.2010410534564436	0.14479739755405496	0.17321792217852022	0.18364384861633037	0.1617998278839503	0.14268711422631522	0.13458964662220635	0.13863838042426077	0.13863838042426077	0.13863838042426077	0.13863838042426077	0.13863838042426077	0.13863838042426077	0.13863838042426077	0.13863838042426077	0.13863838042426077	0.13863838042426077	0.13863838042426077	0.13863838042426077	0.13863838042426077	0.13863838042426077	0.13863838042426077	0.13863838042426077	0.13863838042426077	0.13863838042426077	0.13863838042426077	0.13863838042426077	0.13863838042426077	0.13863838042426077	0.13863838042426077	0.13863838042426077
0.03465917528162065	0.03946399719493678	0.041441614638467336	0.043018646941353114	0.049245819213148086	0.03785890297593501	0.043627021497052075	0.04193858175441861	0.04425553972786545	0.042793440015926325	0.04341877972385808	0.03776439911629969	0.03703824444878008	0.03882769340688088	0.04172393803836759	0.04153287287055634	0.041464052368090754	0.043340014285038024	0.03699511884421427	0.041284816565108975	0.039713762174221706	0.04053262765957603	0.037071200525971876	0.04805811036668112	0.03942481677733781	0.03312120027413873	0.03627300852573827	0.03627300852573827	0.03627300852573827	0.03627300852573827	0.03627300852573827	0.03627300852573827	0.03627300852573827	0.03627300852573827	0.03627300852573827	0.03627300852573827	0.03627300852573827	0.03627300852573827	0.03627300852573827	0.03627300852573827	0.03627300852573827	0.03627300852573827	0.03627300852573827	0.03627300852573827	0.03627300852573827	0.03627300852573827	0.03627300852573827	0.03627300852573827	0.03627300852573827	0.03627300852573827
0.047772049320575764	0.04628954211022124	0.047196203946916385	0.057267460438305544	0.05046788441999323	0.058205092937795	0.056387986020299034	0.055001157867930195	0.0614358970095007	0.05974559108155138	0.06210441035804381	0.0669371003636296	0.06889237247616137	0.05621500304506668	0.0734196575181527	0.06073756699295963	0.06992089098745195	0.053119089038605655	0.06540556461159985	0.05111420009288353	0.050884405421678686	0.06523576096968343	0.047770421771123936	0.0710780314226777	0.05391816639912248	0.06249809891090009	0.06249809891090009	0.06249809891090009	0.06249809891090009	0.06249809891090009	0.06249809891090009	0.06249809891090009	0.06249809891090009	0.06249809891090009	0.06249809891090009	0.06249809891090009	0.06249809891090009	0.06249809891090009	0.06249809891090009	0.06249809891090009	0.06249809891090009	0.06249809891090009	0.06249809891090009	0.06249809891090009	0.06249809891090009	0.06249809891090009	0.06249809891090009	0.06249809891090009	0.06249809891090009	0.06249809891090009
0.06509881027394337	0.05470643432251897	0.04841067178618271	0.050876574963622266	0.05148448674285528	0.038939884725692556	0.05437365373332159	0.041083876134723855	0.04632704957818676	0.04936878508930914	0.05142427993358429	0.05891879740492127	0.044366533374454786	0.06014243150078603	0.058212195775933964	0.041572359199568	0.05403801881558229	0.05679765836117753	0.04795542297252654	0.04519742380052164	0.05161426888703797	0.05181773108480224	0.04457195208739345	0.053645955058342645	0.06390356531595803	0.05877476018715034	0.05877476018715034	0.05877476018715034	0.05877476018715034	0.05877476018715034	0.05877476018715034	0.05877476018715034	0.05877476018715034	0.05877476018715034	0.05877476018715034	0.05877476018715034	0.05877476018715034	0.05877476018715034	0.05877476018715034	0.05877476018715034	0.05877476018715034	0.05877476018715034	0.05877476018715034	0.05877476018715034	0.05877476018715034	0.05877476018715034	0.05877476018715034	0.05877476018715034	0.05877476018715034	0.05877476018715034
0.047365889492679614	0.04499393964359902	0.03691248199119024	0.043656998897782455	0.039784878608624785	0.03717572484925738	0.031923176814004466	0.036349987861614294	0.043311426579582736	0.03916752650169846	0.045403036290310964	0.035977013041644246	0.032382550622616614	0.03855017014565621	0.040803357072797274	0.03966780439295625	0.04412063777098688	0.05045289433371035	0.033032263462427	0.04085402695970139	0.03500371525716986	0.033616454483445954	0.02936390214052057	0.0394763706444899	0.033855428702238066	0.036665899673363984	0.036665899673363984	0.036665899673363984	0.036665899673363984	0.036665899673363984	0.036665899673363984	0.036665899673363984	0.036665899673363984	0.036665899673363984	0.036665899673363984	0.036665899673363984	0.036665899673363984	0.036665899673363984	0.036665899673363984	0.036665899673363984	0.036665899673363984	0.036665899673363984	0.036665899673363984	0.036665899673363984	0.036665899673363984	0.036665899673363984	0.036665899673363984	0.036665899673363984	0.036665899673363984	0.036665899673363984
0.0610244994484393	0.05815554203435383	0.05672457616591948	0.05382317503757346	0.06291124780848045	0.057274123852669424	0.07075580768159509	0.04682396901697759	0.05786357570805228	0.058612166831179424	0.0580150246248343	0.05687117485214756	0.05541822224363369	0.0563425397897321	0.057231810189971484	0.06229175584375132	0.07573894071624568	0.046814444415215636	0.04962872595817546	0.04790561174966204	0.048767168853918755	0.048767168853918755	0.048767168853918755	0.048767168853918755	0.048767168853918755	0.048767168853918755	0.048767168853918755	0.048767168853918755	0.048767168853918755	0.048767168853918755	0.048767168853918755	0.048767168853918755	0.048767168853918755	0.048767168853918755	0.048767168853918755	0.048767168853918755	0.048767168853918755	0.048767168853918755	0.048767168853918755	0.048767168853918755	0.048767168853918755	0.048767168853918755	0.048767168853918755	0.048767168853918755	0.048767168853918755	0.048767168853918755	0.048767168853918755	0.048767168853918755	0.048767168853918755	0.048767168853918755
0.04416650140788877	0.03437881677198539	0.029212138845139058	0.035127865131624005	0.03249864346488732	0.034342338468491745	0.030171708243717687	0.03223601997633719	0.031607028134378795	0.03426335791324758	0.03155158326200961	0.03670935292662033	0.032750210327721185	0.03465471572071158	0.03957807629158983	0.03532476349344018	0.034890007518979076	0.033857189993777126	0.038968156954300455	0.03471773990883892	0.03684294843156969	0.03684294843156969	0.03684294843156969	0.03684294843156969	0.03684294843156969	0.03684294843156969	0.03684294843156969	0.03684294843156969	0.03684294843156969	0.03684294843156969	0.03684294843156969	0.03684294843156969	0.03684294843156969	0.03684294843156969	0.03684294843156969	0.03684294843156969	0.03684294843156969	0.03684294843156969	0.03684294843156969	0.03684294843156969	0.03684294843156969	0.03684294843156969	0.03684294843156969	0.03684294843156969	0.03684294843156969	0.03684294843156969	0.03684294843156969	0.03684294843156969	0.03684294843156969	0.03684294843156969
0.14317181330476486	0.08212745526697551	0.07879198104906836	0.08097816925601463	0.05786519063131017	0.08900295517564345	0.09680559558511155	0.09548394396717293	0.07976516054354903	0.09443484737830507	0.09471908389675458	0.08930443874159344	0.12650091559343024	0.08760602959402425	0.11223001213416399	0.07366247686518036	0.09635391722493547	0.10139673751508721	0.09024494319817665	0.12493827118268098	0.11893192475321937	0.11098147200216223	0.11111392515835979	0.09056488882701198	0.1296075834072725	0.1198772984923436	0.10441307486229265	0.11214518667731813	0.11214518667731813	0.11214518667731813	0.11214518667731813	0.11214518667731813	0.11214518667731813	0.11214518667731813	0.11214518667731813	0.11214518667731813	0.11214518667731813	0.11214518667731813	0.11214518667731813	0.11214518667731813	0.11214518667731813	0.11214518667731813	0.11214518667731813	0.11214518667731813	0.11214518667731813	0.11214518667731813	0.11214518667731813	0.11214518667731813	0.11214518667731813	0.11214518667731813
0.08086067000924729	0.05663794661862854	0.04970054788049255	0.04065578298644018	0.054977790608581815	0.055949689881218206	0.05234677541573442	0.06473025341727771	0.05876562368282406	0.05978175619592283	0.048406567294374814	0.045450295305425055	0.06390413566067506	0.04589635216373827	0.055815940426338105	0.06399637754538762	0.04453474470136623	0.057286484944288445	0.060612055444289104	0.0459855866161074	0.05733000303579579	0.049358065970104885	0.051925460437756484	0.06280680112457467	0.05736613078116557	0.05736613078116557	0.05736613078116557	0.05736613078116557	0.05736613078116557	0.05736613078116557	0.05736613078116557	0.05736613078116557	0.05736613078116557	0.05736613078116557	0.05736613078116557	0.05736613078116557	0.05736613078116557	0.05736613078116557	0.05736613078116557	0.05736613078116557	0.05736613078116557	0.05736613078116557	0.05736613078116557	0.05736613078116557	0.05736613078116557	0.05736613078116557	0.05736613078116557	0.05736613078116557	0.05736613078116557	0.05736613078116557
0.052245615141599276	0.05555338668396043	0.05193705817585584	0.05451350251277956	0.04637134040382458	0.06562623956356824	0.056146632776860765	0.04466718394893221	0.04981948027054171	0.052541478095737344	0.051579753488080346	0.05793245936320418	0.060260494322791985	0.059576522330251944	0.052451501138343494	0.06262154424639113	0.056184893329391646	0.0573438166286656	0.06309619425443673	0.05867986498760095	0.054116584871052156	0.04732796783300051	0.0507679942707598	0.06143763578483078	0.05499643452527372	0.08698763274106779	0.07099203363317075	0.07099203363317075	0.07099203363317075	0.07099203363317075	0.07099203363317075	0.07099203363317075	0.07099203363317075	0.07099203363317075	0.07099203363317075	0.07099203363317075	0.07099203363317075	0.07099203363317075	0.07099203363317075	0.07099203363317075	0.07099203363317075	0.07099203363317075	0.07099203363317075	0.07099203363317075	0.07099203363317075	0.07099203363317075	0.07099203363317075	0.07099203363317075	0.07099203363317075	0.07099203363317075
0.1121492947803544	0.07039486673003946	0.06904381858381146	0.07082370092551989	0.05560513937285201	0.06599196820272078	0.07436544763623572	0.08043483807286006	0.07915122955550363	0.061653523427364784	0.06869792045685881	0.07592023348477935	0.07617508286146589	0.06895600908105216	0.07530766647971639	0.07040930997207288	0.07413130920099222	0.07148755989158616	0.06494231842687999	0.06952423317916578	0.06301181520901813	0.06964426891952559	0.07215482450479088	0.07089954671215823	0.07089954671215823	0.07089954671215823	0.07089954671215823	0.07089954671215823	0.07089954671215823	0.07089954671215823	0.07089954671215823	0.07089954671215823	0.07089954671215823	0.07089954671215823	0.07089954671215823	0.07089954671215823	0.07089954671215823	0.07089954671215823	0.07089954671215823	0.07089954671215823	0.07089954671215823	0.07089954671215823	0.07089954671215823	0.07089954671215823	0.07089954671215823	0.07089954671215823	0.07089954671215823	0.07089954671215823	0.07089954671215823	0.07089954671215823
0.048581591640871995	0.03472967571807262	0.038754280182757	0.03975369753774673	0.045556914196212786	0.04219212228795089	0.042204626220027866	0.03865212753905135	0.040972474886513316	0.04145338947314987	0.04722283529447113	0.05156831469077357	0.03687981377620196	0.047590351713231456	0.028168142256241608	0.042391898363461314	0.04106344493310304	0.04369775876983254	0.04223167381257449	0.03982416598254613	0.046698814110841785	0.043261490046693954	0.043261490046693954	0.043261490046693954	0.043261490046693954	0.043261490046693954	0.043261490046693954	0.043261490046693954	0.043261490046693954	0.043261490046693954	0.043261490046693954	0.043261490046693954	0.043261490046693954	0.043261490046693954	0.043261490046693954	0.043261490046693954	0.043261490046693954	0.043261490046693954	0.043261490046693954	0.043261490046693954	0.043261490046693954	0.043261490046693954	0.043261490046693954	0.043261490046693954	0.043261490046693954	0.043261490046693954	0.043261490046693954	0.043261490046693954	0.043261490046693954	0.043261490046693954
0.04089941314940069	0.03421166693237382	0.031629254095307084	0.04054181295466288	0.03446683371811779	0.04124370590413888	0.03335990241231297	0.030807404610094964	0.03195841087918731	0.036636704769864775	0.03413378625639965	0.04519434649975006	0.036541598902816275	0.03927099227474671	0.04128818997241162	0.03552918376667466	0.03268234350548007	0.041885038853463535	0.04312493240543997	0.04351035400430866	0.03809831352924225	0.03315880523529385	0.04171311944435101	0.03679390839155477	0.03675998221608858	0.03718882832188185	0.03488188445926648	0.034020678638222904	0.04105686855679284	0.03542499463594041	0.0369099577381286	0.032281252171457386	0.045563214151911044	0.038922233161684215	0.038922233161684215	0.038922233161684215	0.038922233161684215	0.038922233161684215	0.038922233161684215	0.038922233161684215	0.038922233161684215	0.038922233161684215	0.038922233161684215	0.038922233161684215	0.038922233161684215	0.038922233161684215	0.038922233161684215	0.038922233161684215	0.038922233161684215	0.038922233161684215
0.038975537646156536	0.045913213051890035	0.04474339962302406	0.05237186251580198	0.04390415422434062	0.03529151513035606	0.04425701577545422	0.035947455470097894	0.042687614008363066	0.037808899956843	0.03592756137684806	0.04033114522951557	0.05066968102353338	0.048004712520656384	0.04652959853082862	0.04322842185572688	0.05222035106396942	0.044467236969057765	0.04200746238325553	0.04134770289228441	0.040987819161007355	0.04457695709009018	0.04310956298861854	0.04006677251468735	0.05038105816516817	0.03399369464263707	0.03976267296000269	0.04737360610906297	0.03988446793076713	0.043381313718927644	0.0433727198667177	0.05086262332350553	0.04694224717041437	0.048902435246959954	0.048902435246959954	0.048902435246959954	0.048902435246959954	0.048902435246959954	0.048902435246959954	0.048902435246959954	0.048902435246959954	0.048902435246959954	0.048902435246959954	0.048902435246959954	0.048902435246959954	0.048902435246959954	0.048902435246959954	0.048902435246959954	0.048902435246959954	0.048902435246959954
0.0529411988948042	0.048386202415068955	0.040680300017157334	0.05016006223935116	0.049085988606493526	0.049206488694252364	0.05376939029851044	0.04751938465223971	0.04374730309729081	0.0594685525194425	0.048052792764218484	0.0457239271804848	0.057360108762664404	0.045733328180274646	0.05266280229375082	0.05321187514652268	0.05524950672012646	0.049494942748909865	0.050675311075547104	0.043811003378122285	0.040992628344958155	0.042401815861540224	0.042401815861540224	0.042401815861540224	0.042401815861540224	0.042401815861540224	0.042401815861540224	0.042401815861540224	0.042401815861540224	0.042401815861540224	0.042401815861540224	0.042401815861540224	0.042401815861540224	0.042401815861540224	0.042401815861540224	0.042401815861540224	0.042401815861540224	0.042401815861540224	0.042401815861540224	0.042401815861540224	0.042401815861540224	0.042401815861540224	0.042401815861540224	0.042401815861540224	0.042401815861540224	0.042401815861540224	0.042401815861540224	0.042401815861540224	0.042401815861540224	0.042401815861540224
0.04609155781162584	0.032742153252373306	0.029415966838315998	0.028456203921086293	0.02673665866827969	0.03773338989264171	0.034244868272920725	0.024493810521362548	0.033263824391218534	0.031612410973974873	0.03543353841430287	0.031334551676705	0.029396690732142683	0.028888203180441746	0.025738360789789635	0.03902006398003916	0.03130118255675457	0.029721363159173876	0.03345153617292247	0.034171021567846134	0.033620433515394295	0.05870755015710098	0.02960271788595926	0.024290918400034046	0.026946818142996654	0.026946818142996654	0.026946818142996654	0.026946818142996654	0.026946818142996654	0.026946818142996654	0.026946818142996654	0.026946818142996654	0.026946818142996654	0.026946818142996654	0.026946818142996654	0.026946818142996654	0.026946818142996654	0.026946818142996654	0.026946818142996654	0.026946818142996654	0.026946818142996654	0.026946818142996654	0.026946818142996654	0.026946818142996654	0.026946818142996654	0.026946818142996654	0.026946818142996654	0.026946818142996654	0.026946818142996654	0.026946818142996654
0.06315132778885324	0.06104245105748319	0.06420366270543315	0.05995409585860174	0.060984678746472565	0.06622833824303695	0.0496811760592479	0.06551850231897757	0.052389675736331055	0.06168153645199635	0.056545584613577324	0.0647772520304477	0.05323561063158924	0.06581864838396957	0.04972915887688722	0.05312527915128424	0.05790814245294409	0.05481806760990574	0.0697216210269702	0.056702743655219136	0.05784709496919845	0.05264216611015168	0.05898306490852537	0.05076188384416541	0.046404512200477054	0.060735652372039685	0.05357008228625836	0.05357008228625836	0.05357008228625836	0.05357008228625836	0.05357008228625836	0.05357008228625836	0.05357008228625836	0.05357008228625836	0.05357008228625836	0.05357008228625836	0.05357008228625836	0.05357008228625836	0.05357008228625836	0.05357008228625836	0.05357008228625836	0.05357008228625836	0.05357008228625836	0.05357008228625836	0.05357008228625836	0.05357008228625836	0.05357008228625836	0.05357008228625836	0.05357008228625836	0.05357008228625836
0.05393058498473834	0.05429249702110796	0.050707188091868284	0.04256236934307676	0.046207600429438604	0.04322158202751886	0.0399752378395582	0.03965661913424293	0.05904728164349207	0.04735128927738105	0.044429062816876835	0.04876531029426136	0.04098765724158245	0.03897625835448254	0.0400353303115102	0.04401762619037665	0.04179287195815848	0.043544195634674716	0.0408851105532447	0.04441668923892866	0.04265089989608668	0.04265089989608668	0.04265089989608668	0.04265089989608668	0.04265089989608668	0.04265089989608668	0.04265089989608668	0.04265089989608668	0.04265089989608668	0.04265089989608668	0.04265089989608668	0.04265089989608668	0.04265089989608668	0.04265089989608668	0.04265089989608668	0.04265089989608668	0.04265089989608668	0.04265089989608668	0.04265089989608668	0.04265089989608668	0.04265089989608668	0.04265089989608668	0.04265089989608668	0.04265089989608668	0.04265089989608668	0.04265089989608668	0.04265089989608668	0.04265089989608668	0.04265089989608668	0.04265089989608668
0.04458714497821037	0.049638317221073605	0.04140053794779959	0.043982704685283716	0.05692699901757484	0.039428179609275034	0.048162316107117555	0.04706192764839078	0.048797699105810034	0.04271651925628149	0.03834196252400175	0.04283540912126191	0.05101258669372303	0.053249837694591295	0.051117534667297564	0.04723900801066729	0.04595493691546889	0.050881872083467644	0.04847479362932697	0.04118552603020503	0.051611547592066376	0.04867395545625497	0.050142751524160666	0.050142751524160666	0.050142751524160666	0.050142751524160666	0.050142751524160666	0.050142751524160666	0.050142751524160666	0.050142751524160666	0.050142751524160666	0.050142751524160666	0.050142751524160666	0.050142751524160666	0.050142751524160666	0.050142751524160666	0.050142751524160666	0.050142751524160666	0.050142751524160666	0.050142751524160666	0.050142751524160666	0.050142751524160666	0.050142751524160666	0.050142751524160666	0.050142751524160666	0.050142751524160666	0.050142751524160666	0.050142751524160666	0.050142751524160666	0.050142751524160666
0.07882352936994258	0.06908856366203416	0.06283133506577311	0.06646807027503394	0.04596866736072427	0.07414237764148861	0.06283065374196432	0.0717368301376516	0.06727259480789216	0.06764371418137548	0.05552698942625766	0.07298771548365904	0.06547650594539116	0.06688387634614266	0.06508904708616824	0.050528786016234103	0.07084964733070577	0.06260113330063466	0.06167371345662995	0.09273193111698852	0.07720282228680923	0.07720282228680923	0.07720282228680923	0.07720282228680923	0.07720282228680923	0.07720282228680923	0.07720282228680923	0.07720282228680923	0.07720282228680923	0.07720282228680923	0.07720282228680923	0.07720282228680923	0.07720282228680923	0.07720282228680923	0.07720282228680923	0.07720282228680923	0.07720282228680923	0.07720282228680923	0.07720282228680923	0.07720282228680923	0.07720282228680923	0.07720282228680923	0.07720282228680923	0.07720282228680923	0.07720282228680923	0.07720282228680923	0.07720282228680923	0.07720282228680923	0.07720282228680923	0.07720282228680923
0.09535540762397805	0.05728167068687837	0.06782326170241287	0.06392446733966706	0.07003365418583038	0.06736504303084881	0.06017357007812952	0.058911996932301536	0.050053465265708384	0.061136117529848356	0.07612923444547837	0.06961028917866953	0.05666906240506057	0.057688622383341784	0.07272148832128077	0.06720542971002771	0.07930304171480003	0.061275435056594364	0.06369099469405137	0.06549084569815695	0.07564309459661256	0.06752258802012177	0.06828317523318053	0.06790288162665115	0.06790288162665115	0.06790288162665115	0.06790288162665115	0.06790288162665115	0.06790288162665115	0.06790288162665115	0.06790288162665115	0.06790288162665115	0.06790288162665115	0.06790288162665115	0.06790288162665115	0.06790288162665115	0.06790288162665115	0.06790288162665115	0.06790288162665115	0.06790288162665115	0.06790288162665115	0.06790288162665115	0.06790288162665115	0.06790288162665115	0.06790288162665115	0.06790288162665115	0.06790288162665115	0.06790288162665115	0.06790288162665115	0.06790288162665115
0.06142428016434685	0.04190729667690594	0.04960850717174266	0.05340794157883044	0.04874283808490632	0.05334184491597714	0.04962337243004912	0.0394479580077176	0.0480640218249557	0.05043088045200093	0.053725809562145	0.05479479353249359	0.05711767588907933	0.05661216408651913	0.05397154665638852	0.06533121240437167	0.05827772179926084	0.05104800873474692	0.05581444237903246	0.05051620713959543	0.058915954691181445	0.0501884664619547	0.05455221057656807	0.05455221057656807	0.05455221057656807	0.05455221057656807	0.05455221057656807	0.05455221057656807	0.05455221057656807	0.05455221057656807	0.05455221057656807	0.05455221057656807	0.05455221057656807	0.05455221057656807	0.05455221057656807	0.05455221057656807	0.05455221057656807	0.05455221057656807	0.05455221057656807	0.05455221057656807	0.05455221057656807	0.05455221057656807	0.05455221057656807	0.05455221057656807	0.05455221057656807	0.05455221057656807	0.05455221057656807	0.05455221057656807	0.05455221057656807	0.05455221057656807
0.06753113019895977	0.06160054798765333	0.05553423304864397	0.06183604307178668	0.04677739980645597	0.0604486732314578	0.0690376433060845	0.04677935248853805	0.079578219408906	0.06697414989341884	0.06626145426453708	0.05362042501803475	0.05464496983459104	0.04720154451244995	0.06755934292263761	0.050282436268762304	0.054980519486188616	0.04093539965402136	0.06696027570764239	0.05336123128088421	0.06387992174660227	0.06646652598422237	0.0538665287651815	0.053930607767581185	0.07252361373918932	0.05221652552700504	0.06539755545010943	0.058987121911276835	0.06163509751842687	0.06594593415950434	0.0810673487919076	0.07350664147570597	0.07350664147570597	0.07350664147570597	0.07350664147570597	0.07350664147570597	0.07350664147570597	0.07350664147570597	0.07350664147570597	0.07350664147570597	0.07350664147570597	0.07350664147570597	0.07350664147570597	0.07350664147570597	0.07350664147570597	0.07350664147570597	0.07350664147570597	0.07350664147570597	0.07350664147570597	0.07350664147570597
0.04828288058471596	0.05255428036810594	0.049689815291599604	0.04779500679206392	0.042501130737522194	0.052584611677895646	0.07205762618783838	0.034155664719568476	0.049557966669488904	0.05544848640001387	0.06041241203139681	0.05418093712166647	0.048403107740586475	0.06341766186967494	0.05003927877373861	0.06172031228278811	0.05691100975377607	0.05126391467672287	0.05275123667340655	0.05740857434421451	0.05113126532419204	0.050648890337234374	0.06330460130603423	0.05063211436562842	0.05316765637013969	0.053530194802558724	0.052511171032109595	0.04998518673475143	0.04796564196128166	0.05264613618472336	0.05522946751248203	0.05393780184860269	0.05393780184860269	0.05393780184860269	0.05393780184860269	0.05393780184860269	0.05393780184860269	0.05393780184860269	0.05393780184860269	0.05393780184860269	0.05393780184860269	0.05393780184860269	0.05393780184860269	0.05393780184860269	0.05393780184860269	0.05393780184860269	0.05393780184860269	0.05393780184860269	0.05393780184860269	0.05393780184860269
0.06843135751628567	0.07037953642852757	0.07083052910100253	0.06593565339327066	0.06323304163246962	0.04541833727903048	0.07969196193936336	0.07617845068926521	0.056399916328887766	0.05904665206621449	0.05758739720015984	0.0623548444203199	0.06452406159611253	0.06747785176547368	0.061076917007764006	0.06693890568618104	0.0601459563881941	0.06154474157984774	0.08040048445819067	0.0724025336617049	0.06719852016208083	0.06980052691189287	0.06980052691189287	0.06980052691189287	0.06980052691189287	0.06980052691189287	0.06980052691189287	0.06980052691189287	0.06980052691189287	0.06980052691189287	0.06980052691189287	0.06980052691189287	0.06980052691189287	0.06980052691189287	0.06980052691189287	0.06980052691189287	0.06980052691189287	0.06980052691189287	0.06980052691189287	0.06980052691189287	0.06980052691189287	0.06980052691189287	0.06980052691189287	0.06980052691189287	0.06980052691189287	0.06980052691189287	0.06980052691189287	0.06980052691189287	0.06980052691189287	0.06980052691189287
0.40204367567739424	0.3011249827773885	0.2953988673841338	0.36260728866765407	0.27769096050260955	0.31673506624804915	0.30828153909657025	0.31121507805875304	0.3277969811699462	0.3083110042146457	0.31258461133347504	0.3551116274967166	0.22328323679872092	0.30992872296408674	0.27531902699134175	0.25644502844569644	0.29236391340778844	0.2863599293221846	0.3065937207772296	0.28882976249892656	0.28278816843805493	0.28580896546849077	0.28580896546849077	0.28580896546849077	0.28580896546849077	0.28580896546849077	0.28580896546849077	0.28580896546849077	0.28580896546849077	0.28580896546849077	0.28580896546849077	0.28580896546849077	0.28580896546849077	0.28580896546849077	0.28580896546849077	0.28580896546849077	0.28580896546849077	0.28580896546849077	0.28580896546849077	0.28580896546849077	0.28580896546849077	0.28580896546849077	0.28580896546849077	0.28580896546849077	0.28580896546849077	0.28580896546849077	0.28580896546849077	0.28580896546849077	0.28580896546849077	0.28580896546849077
0.07092803677994035	0.05881750557814127	0.05168595208327667	0.06290725430255809	0.04967185147672289	0.061052009785934364	0.05310400555710058	0.04965335443714089	0.05732477863731844	0.058729405572228964	0.06667581887320599	0.04785652552134047	0.054671735156345797	0.0648710840810007	0.049971615687424864	0.05997073321179794	0.06461061105251784	0.06468484804971733	0.04767653802682044	0.05886476604984744	0.05354279663569066	0.06706700318040643	0.05817280428089264	0.0754460791089384	0.051262354395255554	0.05699418133165176	0.0510022573033559	0.06947884945463274	0.0646570004523154	0.06706792495347408	0.06706792495347408	0.06706792495347408	0.06706792495347408	0.06706792495347408	0.06706792495347408	0.06706792495347408	0.06706792495347408	0.06706792495347408	0.06706792495347408	0.06706792495347408	0.06706792495347408	0.06706792495347408	0.06706792495347408	0.06706792495347408	0.06706792495347408	0.06706792495347408	0.06706792495347408	0.06706792495347408	0.06706792495347408	0.06706792495347408
0.06437499629512651	0.04095133300282786	0.047865370431048576	0.04141431901212845	0.04862694828781407	0.04702006263856933	0.0549635606873764	0.04885633304231987	0.042747137717390624	0.057670872566082804	0.0599414325208126	0.055718433182471286	0.0628555344899207	0.05950105450448097	0.06610618306283726	0.06393158355249028	0.04154475418598802	0.06411730532922262	0.05037801851537945	0.053073768396890764	0.05839035399875299	0.06691786827823633	0.06048252682530469	0.06052979915409777	0.05039351083949625	0.05230153593789031	0.05887080461342431	0.06669017910409143	0.05267629207850298	0.05869281539511697	0.06311603157528571	0.06681389915957252	0.06839516240840031	0.0642215209281063	0.06091970596071802	0.06257061344441216	0.06257061344441216	0.06257061344441216	0.06257061344441216	0.06257061344441216	0.06257061344441216	0.06257061344441216	0.06257061344441216	0.06257061344441216	0.06257061344441216	0.06257061344441216	0.06257061344441216	0.06257061344441216	0.06257061344441216	0.06257061344441216
0.04711183701473587	0.04055723187268858	0.02928789864908435	0.03743069596195543	0.03756321324874161	0.03918399655628955	0.03909844787224673	0.031198224791787677	0.03647353601992919	0.04369346863982761	0.03706190882734642	0.03327245534663136	0.037725258295267246	0.030039020543279272	0.03216497996678511	0.036110469418634356	0.04099208355366448	0.05075547823949414	0.046155020476344025	0.03876104235437994	0.045013841598693434	0.04285032905989219	0.03716256558859845	0.037948139116482	0.04065765067220074	0.045036069507263916	0.05181184307932578	0.04544255093967837	0.046724266426624875	0.03438443415941218	0.03354012954376317	0.040809546496591576	0.03697255702270481	0.034416999653622916	0.03500943183833053	0.042022681210669134	0.038212333596283496	0.040556652604718225	0.03999379835583193	0.04222074681271415	0.04110727258427304	0.04110727258427304	0.04110727258427304	0.04110727258427304	0.04110727258427304	0.04110727258427304	0.04110727258427304	0.04110727258427304	0.04110727258427304	0.04110727258427304
0.05895471607203238	0.050621156736624956	0.04487650876098883	0.04422848818186856	0.05168086792743159	0.04507423218037354	0.049431995815618385	0.04797771954357916	0.04867196975055749	0.05068497869793026	0.04719482035611816	0.04069151905015296	0.0477856113055992	0.035183821765786466	0.05014481488751729	0.04266358162907703	0.038899531213387094	0.04827084733004097	0.047605970690669595	0.054371498580301734	0.05888488726675639	0.04446558522478568	0.055642802740282035	0.04337470649360767	0.04877843817375335	0.04607657233368051	0.04607657233368051	0.04607657233368051	0.04607657233368051	0.04607657233368051	0.04607657233368051	0.04607657233368051	0.04607657233368051	0.04607657233368051	0.04607657233368051	0.04607657233368051	0.04607657233368051	0.04607657233368051	0.04607657233368051	0.04607657233368051	0.04607657233368051	0.04607657233368051	0.04607657233368051	0.04607657233368051	0.04607657233368051	0.04607657233368051	0.04607657233368051	0.04607657233368051	0.04607657233368051	0.04607657233368051
0.058309166073958064	0.03808838664476298	0.038797795868398356	0.032145304622454435	0.04705813630952573	0.040139025727118235	0.03664783469612408	0.0486325609041558	0.04551505747050528	0.040995511076448735	0.04579867047471517	0.04050947642037987	0.04427074401794418	0.03919213707723047	0.043687405596758155	0.03726169975197008	0.04492725358650173	0.030858002470635883	0.036051244101103226	0.04279519201516948	0.043455333676481515	0.04029355346163079	0.045020898164976536	0.044669992160177745	0.045406381274805147	0.044950301447519894	0.04089384046030659	0.0382684439069608	0.04028244562029471	0.03718965465266171	0.037655802562869836	0.03742272860776577	0.03742272860776577	0.03742272860776577	0.03742272860776577	0.03742272860776577	0.03742272860776577	0.03742272860776577	0.03742272860776577	0.03742272860776577	0.03742272860776577	0.03742272860776577	0.03742272860776577	0.03742272860776577	0.03742272860776577	0.03742272860776577	0.03742272860776577	0.03742272860776577	0.03742272860776577	0.03742272860776577
0.20345747055059712	0.1744844584843635	0.1064442663636065	0.10946672494571598	0.11486986662619221	0.10194091891448884	0.1533117566173478	0.16600369874636872	0.13655034656414722	0.14289401684698358	0.11831820150761645	0.09182670556083733	0.12812224094915547	0.15716163890789875	0.12363981386268422	0.09498909213953115	0.18393500284524522	0.10517050239817713	0.12774452959569943	0.14940481848950263	0.10363122025627329	0.1324760647733001	0.07844775910956357	0.15710732122181015	0.16300334158882107	0.11257312530244426	0.13778823344563268	0.13778823344563268	0.13778823344563268	0.13778823344563268	0.13778823344563268	0.13778823344563268	0.13778823344563268	0.13778823344563268	0.13778823344563268	0.13778823344563268	0.13778823344563268	0.13778823344563268	0.13778823344563268	0.13778823344563268	0.13778823344563268	0.13778823344563268	0.13778823344563268	0.13778823344563268	0.13778823344563268	0.13778823344563268	0.13778823344563268	0.13778823344563268	0.13778823344563268	0.13778823344563268
0.0465355383714928	0.04188691907630907	0.04270367520701241	0.04769904174078935	0.043537934235164694	0.04456700410770124	0.04828790465812541	0.04763630525213142	0.04085989336178355	0.04787466249108464	0.035918078588023795	0.039913096611582044	0.031116430018550297	0.03750411592197153	0.04142746507187753	0.053038288216907446	0.03801067960118753	0.03542417437282628	0.0342477938002274	0.03501902954778512	0.03779319920416259	0.04055304438243779	0.03951679239331831	0.04003491838787805	0.04003491838787805	0.04003491838787805	0.04003491838787805	0.04003491838787805	0.04003491838787805	0.04003491838787805	0.04003491838787805	0.04003491838787805	0.04003491838787805	0.04003491838787805	0.04003491838787805	0.04003491838787805	0.04003491838787805	0.04003491838787805	0.04003491838787805	0.04003491838787805	0.04003491838787805	0.04003491838787805	0.04003491838787805	0.04003491838787805	0.04003491838787805	0.04003491838787805	0.04003491838787805	0.04003491838787805	0.04003491838787805	0.04003491838787805
0.06129893890810832	0.07958166372718166	0.087562586131341	0.05281642345827029	0.07372621024383981	0.06306639475806398	0.061629264937287494	0.054206223806090824	0.07189328841988588	0.07689095319182628	0.07269363382556272	0.07468001605963022	0.07317942626399554	0.08262919258185493	0.05704851486825114	0.074174051740238	0.07007869261466981	0.05778222760852309	0.0612458997212259	0.07423981731406097	0.062170742240700766	0.052622172214171856	0.05982345441349547	0.059451543475295625	0.0605828238659441	0.07562000740225583	0.08092650785546042	0.07346588665956803	0.056420929546765114	0.06583537858609903	0.09592548208957236	0.0808804303378357	0.0808804303378357	0.0808804303378357	0.0808804303378357	0.0808804303378357	0.0808804303378357	0.0808804303378357	0.0808804303378357	0.0808804303378357	0.0808804303378357	0.0808804303378357	0.0808804303378357	0.0808804303378357	0.0808804303378357	0.0808804303378357	0.0808804303378357	0.0808804303378357	0.0808804303378357	0.0808804303378357
0.09302584595829526	0.09895478900881316	0.16199923269703764	0.12423245522563629	0.10533750517172599	0.14220677566187806	0.15767841992240908	0.11758188873362369	0.17229507564313123	0.13048681734815312	0.1590858424172074	0.18992696807486767	0.17354991041907852	0.13081675144738872	0.1694383202308972	0.17485591547824222	0.13274825743976754	0.16301046026842067	0.1705661718583087	0.19424179226594548	0.14683684878619443	0.15043664172615517	0.13813180844454623	0.17964172987485552	0.194178306216593	0.16060685246489567	0.19317497046261362	0.1893718803917063	0.13987032701690869	0.15328396570052646	0.15987311347798439	0.18105764316098427	0.20443548538673142	0.1560031711819252	0.18084819858263754	0.1845217119826756	0.1928207091025087	0.20689075254415962	0.19985573082333416	0.19985573082333416	0.19985573082333416	0.19985573082333416	0.19985573082333416	0.19985573082333416	0.19985573082333416	0.19985573082333416	0.19985573082333416	0.19985573082333416	0.19985573082333416	0.19985573082333416
0.0916258525231844	0.07728104468470924	0.12124932602154416	0.13910931712342894	0.15035511192580994	0.12944996062097403	0.15301988812959455	0.11825113359217161	0.10161149911359621	0.12997368510817597	0.1255424087886846	0.16557726263450057	0.14078304479525897	0.10589082588516797	0.128165945600691	0.133771728777462	0.2061630855781246	0.1632798459026877	0.1397141706502248	0.17158068098586873	0.14191839040973647	0.14872035208574103	0.15203851713066777	0.1872325693984701	0.1494615923290948	0.1160036064355376	0.19816914786767362	0.15736988908073485	0.16986905217812023	0.1479851360655158	0.20930073790317055	0.1814680909848606	0.19564471220855117	0.17423209543056906	0.20581408438367232	0.20414310402457295	0.15790171085910398	0.16113997308093592	0.19842699646233428	0.1837508641923609	0.1847604801063072	0.1491293091724435	0.13439927615382277	0.27940579066193827	0.2069025334078805	0.2069025334078805	0.2069025334078805	0.2069025334078805	0.2069025334078805	0.2069025334078805
0.06511224738630073	0.05129467622646476	0.05789790495101705	0.07481137975425106	0.057961768274759344	0.05954069205786589	0.07078837900456635	0.07222958819784626	0.06894311087657269	0.05415838766480388	0.08778513470339688	0.07188580757492288	0.07420490749273485	0.06302413973034274	0.05662623102321757	0.07865225850666785	0.062088938509284645	0.060272399449487916	0.08409167318149965	0.06385753356116348	0.06751973182675346	0.07236964364362564	0.06678690063268505	0.06003140910225063	0.06571572269653045	0.0683004996938449	0.060262908902731664	0.09665633167139662	0.081556325113409	0.07181279677996959	0.09242132069928395	0.08037836540193889	0.07515973130672317	0.08463323005673375	0.07652130203171202	0.05677145923665331	0.07825191324278688	0.08295935308240238	0.0770128012733431	0.08396526648079668	0.08462711349897598	0.07598891415824909	0.08654520605623832	0.06753129490636847	0.08001433577148165	0.07377281533892506	0.07377281533892506	0.07377281533892506	0.07377281533892506	0.07377281533892506
0.09613590294014263	0.08051277010899498	0.06559050741464684	0.08459451965331749	0.05871427936334483	0.0759670229554336	0.07915132443815996	0.07676223765922606	0.08077214115334033	0.06073249647816569	0.0892418648876875	0.06269303494671498	0.08665142096474937	0.0832916568184255	0.07911395626723935	0.07016718977223455	0.08266130031824362	0.06581370179101793	0.07143593108692316	0.09674257017110646	0.10239423053529799	0.08778457322037295	0.07400295585240857	0.08233660334379368	0.0919681881627117	0.08879678362484283	0.08185297182023936	0.07506867056387488	0.09264670282273499	0.07653461370573282	0.07255568583118048	0.08906366488257894	0.07934003226122394	0.0881720875744843	0.08580791423911949	0.08497429512610757	0.0934209151177773	0.0865162794256696	0.12735048158065412	0.10693338050316185	0.10693338050316185	0.10693338050316185	0.10693338050316185	0.10693338050316185	0.10693338050316185	0.10693338050316185	0.10693338050316185	0.10693338050316185	0.10693338050316185	0.10693338050316185
0.1707359250929312	0.13321587545043098	0.14265088086388303	0.14554833008389956	0.11866082902988379	0.13416775025226332	0.16017541707836885	0.1299235421536063	0.12749500924978602	0.12870927570169619	0.12870927570169619	0.12870927570169619	0.12870927570169619	0.12870927570169619	0.12870927570169619	0.12870927570169619	0.12870927570169619	0.12870927570169619	0.12870927570169619	0.12870927570169619	0.12870927570169619	0.12870927570169619	0.12870927570169619	0.12870927570169619	0.12870927570169619	0.12870927570169619	0.12870927570169619	0.12870927570169619	0.12870927570169619	0.12870927570169619	0.12870927570169619	0.12870927570169619	0.12870927570169619	0.12870927570169619	0.12870927570169619	0.12870927570169619	0.12870927570169619	0.12870927570169619	0.12870927570169619	0.12870927570169619	0.12870927570169619	0.12870927570169619	0.12870927570169619	0.12870927570169619	0.12870927570169619	0.12870927570169619	0.12870927570169619	0.12870927570169619	0.12870927570169619	0.12870927570169619
0.03501746041289467	0.0390281858383689	0.03681508449035467	0.060380412217705744	0.08271996454099254	0.052907801096831665	0.07887654912321339	0.05929461338553032	0.08814957547420203	0.08865816703583707	0.08257107324770181	0.09093874691198325	0.1302491311511969	0.06761612578820976	0.12282945130720124	0.09464984949427596	0.12201547738178092	0.0975611512435679	0.1650014893871911	0.09406710716656824	0.12953429827687968	0.12953429827687968	0.12953429827687968	0.12953429827687968	0.12953429827687968	0.12953429827687968	0.12953429827687968	0.12953429827687968	0.12953429827687968	0.12953429827687968	0.12953429827687968	0.12953429827687968	0.12953429827687968	0.12953429827687968	0.12953429827687968	0.12953429827687968	0.12953429827687968	0.12953429827687968	0.12953429827687968	0.12953429827687968	0.12953429827687968	0.12953429827687968	0.12953429827687968	0.12953429827687968	0.12953429827687968	0.12953429827687968	0.12953429827687968	0.12953429827687968	0.12953429827687968	0.12953429827687968
0.10638059224244427	0.10532083702267209	0.13947406430286088	0.129482813855838	0.15395663796913522	0.12637424366149128	0.13878974562206942	0.11187094359929735	0.10310766374841299	0.11641731923107006	0.1391091172358654	0.14784820674502852	0.15831182253313436	0.16910136607547424	0.16526604083582047	0.17960903895338906	0.16233427995699343	0.1658978993377938	0.15751789779458014	0.17359357735310346	0.12492168326417938	0.16306915226646015	0.12306703482206253	0.15601935099170014	0.12581921349639819	0.15475353533452157	0.13989097516157942	0.1416302796063128	0.2013265171834023	0.17967661605302962	0.19843692225408077	0.11394941427666914	0.15619316826537494	0.15619316826537494	0.15619316826537494	0.15619316826537494	0.15619316826537494	0.15619316826537494	0.15619316826537494	0.15619316826537494	0.15619316826537494	0.15619316826537494	0.15619316826537494	0.15619316826537494	0.15619316826537494	0.15619316826537494	0.15619316826537494	0.15619316826537494	0.15619316826537494	0.15619316826537494
0.07668411773654975	0.05933541397835056	0.05965640090954011	0.0551003890967023	0.06033265235853358	0.06058584665435468	0.0647140663952237	0.06087057206475532	0.06122733726349873	0.06194746935417683	0.0671389364371213	0.057953823986124045	0.056936272978433455	0.047428574069149174	0.040907748970630584	0.05815255060081498	0.05306723171997013	0.0482746624023403	0.05717879370879514	0.05119415890643484	0.054810693897109714	0.05106322725623949	0.06327407838557217	0.05716865282090583	0.05716865282090583	0.05716865282090583	0.05716865282090583	0.05716865282090583	0.05716865282090583	0.05716865282090583	0.05716865282090583	0.05716865282090583	0.05716865282090583	0.05716865282090583	0.05716865282090583	0.05716865282090583	0.05716865282090583	0.05716865282090583	0.05716865282090583	0.05716865282090583	0.05716865282090583	0.05716865282090583	0.05716865282090583	0.05716865282090583	0.05716865282090583	0.05716865282090583	0.05716865282090583	0.05716865282090583	0.05716865282090583	0.05716865282090583
0.11792926375584595	0.10209884631009725	0.09366610489937482	0.10270261414375843	0.100386977570043	0.11406917121452546	0.10649619876073209	0.11107361494842759	0.09623295861961624	0.0991846850986519	0.0770826584624257	0.08813367178053878	0.08813367178053878	0.08813367178053878	0.08813367178053878	0.08813367178053878	0.08813367178053878	0.08813367178053878	0.08813367178053878	0.08813367178053878	0.08813367178053878	0.08813367178053878	0.08813367178053878	0.08813367178053878	0.08813367178053878	0.08813367178053878	0.08813367178053878	0.08813367178053878	0.08813367178053878	0.08813367178053878	0.08813367178053878	0.08813367178053878	0.08813367178053878	0.08813367178053878	0.08813367178053878	0.08813367178053878	0.08813367178053878	0.08813367178053878	0.08813367178053878	0.08813367178053878	0.08813367178053878	0.08813367178053878	0.08813367178053878	0.08813367178053878	0.08813367178053878	0.08813367178053878	0.08813367178053878	0.08813367178053878	0.08813367178053878	0.08813367178053878
0.08015113773551327	0.06957968312210823	0.06486996599732454	0.06988008874947667	0.059140497455231346	0.0597150303466195	0.05101137111449653	0.07277760593745365	0.05917117203534728	0.06556702426083902	0.05179060281777134	0.05847352019511748	0.06019337922372312	0.06663760340188979	0.0535911252445794	0.052393679719823706	0.06079064318232219	0.06634757820835464	0.06959064705621548	0.06632242769664541	0.05201891913531514	0.04438333784668669	0.06174479684670589	0.05324037897182694	0.05980903908434948	0.04994695163714968	0.058015559567385105	0.058038115741356165	0.05802683765437063	0.05802683765437063	0.05802683765437063	0.05802683765437063	0.05802683765437063	0.05802683765437063	0.05802683765437063	0.05802683765437063	0.05802683765437063	0.05802683765437063	0.05802683765437063	0.05802683765437063	0.05802683765437063	0.05802683765437063	0.05802683765437063	0.05802683765437063	0.05802683765437063	0.05802683765437063	0.05802683765437063	0.05802683765437063	0.05802683765437063	0.05802683765437063
0.05959333818195467	0.05158585923123011	0.07610413230217017	0.08046728585041862	0.10632647430541546	0.1071328956620093	0.10533556097655247	0.1423114744790401	0.09852662957936696	0.12026141669332595	0.11854061658568714	0.11000996202640834	0.10101202533491936	0.11782525057763792	0.12131246002328112	0.12403377880848161	0.12133843451946719	0.10906649387665214	0.14256475665256074	0.13068248139463934	0.14304296072053455	0.12819264764196006	0.11974130154550587	0.0982784107556863	0.09855218355491521	0.11364399016456765	0.09293394258898767	0.11822678901232955	0.09743001344475334	0.09928014440712789	0.09691791496040726	0.11552657949210297	0.10622224722625512	0.10622224722625512	0.10622224722625512	0.10622224722625512	0.10622224722625512	0.10622224722625512	0.10622224722625512	0.10622224722625512	0.10622224722625512	0.10622224722625512	0.10622224722625512	0.10622224722625512	0.10622224722625512	0.10622224722625512	0.10622224722625512	0.10622224722625512	0.10622224722625512	0.10622224722625512
0.08425544342591372	0.05236901273912335	0.06764597580001001	0.0671485707593955	0.05009318995725976	0.0976882390510763	0.0750975644679047	0.08129204293627987	0.07319300397677057	0.05960147801441148	0.06329113793265784	0.05541776360879907	0.07368527081291557	0.06476975258130324	0.08886002940217244	0.08436700570500948	0.06964920495512164	0.07389859508115636	0.06018203047013261	0.07220846597336837	0.07779422883146038	0.06498139729610107	0.0872927703100229	0.09890847377770333	0.0968143729041839	0.08679587714108031	0.1051244596463999	0.10310024944205022	0.11016002287322414	0.1301896182308918	0.09859322448560373	0.12646799326373734	0.08612853011643594	0.09134278651719327	0.10175580485729223	0.1147579055827925	0.10825685522004236	0.10825685522004236	0.10825685522004236	0.10825685522004236	0.10825685522004236	0.10825685522004236	0.10825685522004236	0.10825685522004236	0.10825685522004236	0.10825685522004236	0.10825685522004236	0.10825685522004236	0.10825685522004236	0.10825685522004236
0.05675080297938012	0.05825577398877257	0.05948283840171619	0.06291443163227685	0.04215876342587969	0.06785895534970957	0.053708134021855536	0.0556571907199401	0.05727244124904453	0.05119216839734737	0.047424530255532546	0.04876367212527463	0.052254830803185166	0.053550903449618145	0.0571048526106035	0.048748409592505815	0.049500338376026506	0.054103316112519395	0.053917448076191046	0.04537917971200889	0.04861246476545077	0.04651794376747582	0.05302187514002199	0.04335172714645427	0.048155740073033235	0.046979881313053924	0.04607906821599178	0.061566676518617476	0.047335649115258886	0.056055571612151675	0.06054198152780199	0.05829877656997683	0.05829877656997683	0.05829877656997683	0.05829877656997683	0.05829877656997683	0.05829877656997683	0.05829877656997683	0.05829877656997683	0.05829877656997683	0.05829877656997683	0.05829877656997683	0.05829877656997683	0.05829877656997683	0.05829877656997683	0.05829877656997683	0.05829877656997683	0.05829877656997683	0.05829877656997683	0.05829877656997683
0.09027602343278837	0.0966992983518578	0.07511170726476193	0.0919103434814141	0.08226316239934615	0.1020816124107822	0.07672519110724853	0.08852166397219838	0.08394034343069336	0.10079370260480747	0.10224519412949891	0.08948939926763884	0.070050633827643	0.09031741207056239	0.10005725301996328	0.07214762173073554	0.08092016836430621	0.08592135342221864	0.08321240598313498	0.07443557804745594	0.0923625704662967	0.08016271466520783	0.08989706263663279	0.08579584053041502	0.10132981471386023	0.07574668334117435	0.06271769662116461	0.0804362213180617	0.10711301445371894	0.0691750629358204	0.06343749509986993	0.07495130677709394	0.07632156465592874	0.07382228692101038	0.07963318671870506	0.08721954026846356	0.0785627447358108	0.08289114250213718	0.08289114250213718	0.08289114250213718	0.08289114250213718	0.08289114250213718	0.08289114250213718	0.08289114250213718	0.08289114250213718	0.08289114250213718	0.08289114250213718	0.08289114250213718	0.08289114250213718	0.08289114250213718
0.032558370729713404	0.023430712246019388	0.028703136582916802	0.03527369384948519	0.03656250481044465	0.021004462272870464	0.019003182459275986	0.011370585489249858	0.16674833553719728	0.1822461906519192	0.11463001401885908	0.08165579132246631	0.10459593996228474	0.12504465238161816	0.10489426832894806	0.12078123725641642	0.11745345150016058	0.14055531673933294	0.09951560403963552	0.11104313438929866	0.1043709733343264	0.13108325094416018	0.09959468087671478	0.09384936010463085	0.09106553492857744	0.09281292576811985	0.11332856032008763	0.09165948170890353	0.12980302023114154	0.12913938734005848	0.12261036122912883	0.20872276000068746	0.16566656061490814	0.16566656061490814	0.16566656061490814	0.16566656061490814	0.16566656061490814	0.16566656061490814	0.16566656061490814	0.16566656061490814	0.16566656061490814	0.16566656061490814	0.16566656061490814	0.16566656061490814	0.16566656061490814	0.16566656061490814	0.16566656061490814	0.16566656061490814	0.16566656061490814	0.16566656061490814
0.06767710957230681	0.07801399682488082	0.10150616052342368	0.07505852266057637	0.08076450548083622	0.0630062972386074	0.07367540087408177	0.08829489523752015	0.06337285404679818	0.0637751522884584	0.06702015979887387	0.07858925320595443	0.0734146382007659	0.06454964875525228	0.0600640994352687	0.06045604658065157	0.06558950316378531	0.07440754988484999	0.06381248203927765	0.04814086408545582	0.08408316068834505	0.06642176026041191	0.06652148207840385	0.09127428150888604	0.044868784133009224	0.05254546856456654	0.06429811336014524	0.06296236653378967	0.1005037935787278	0.07017821921644093	0.11446992341972191	0.09232407131808142	0.09232407131808142	0.09232407131808142	0.09232407131808142	0.09232407131808142	0.09232407131808142	0.09232407131808142	0.09232407131808142	0.09232407131808142	0.09232407131808142	0.09232407131808142	0.09232407131808142	0.09232407131808142	0.09232407131808142	0.09232407131808142	0.09232407131808142	0.09232407131808142	0.09232407131808142	0.09232407131808142
0.05588828249099694	0.0523042686948492	0.04554024780176469	0.035295981891386	0.04652361880411641	0.02821594177487803	0.07169182179228734	0.05121956052420536	0.06307206348517429	0.04174943199076126	0.07645535342488453	0.07360665524765536	0.07832034657535186	0.05602143568726436	0.047682331600539696	0.06673092993551462	0.0618822307419629	0.06084185314993301	0.06203316962868892	0.051361596536278545	0.061179569205535994	0.0492998752438256	0.06869993796052545	0.06072597579560729	0.04845234318912179	0.061618995593732455	0.058259358852002195	0.05803147392700326	0.058130860583878896	0.0445697445759254	0.07371604684875754	0.05833707904528612	0.05619365903885237	0.060080212008522156	0.07363907343742791	0.06814431625770564	0.06481969102340905	0.06775353579427691	0.07003636041247412	0.07037229784481709	0.0702043291286456	0.0702043291286456	0.0702043291286456	0.0702043291286456	0.0702043291286456	0.0702043291286456	0.0702043291286456	0.0702043291286456	0.0702043291286456	0.0702043291286456
0.06779274469250324	0.05290068753367796	0.07286222899244173	0.055104240902656726	0.06510595696148765	0.062270882075286534	0.06357675434161726	0.06431110426607595	0.047393078463429855	0.05623734154929954	0.042909415414421	0.05729287754218726	0.04633799112700761	0.05387386739894617	0.06121578075178178	0.05922537327113645	0.04587913854414655	0.04904425268525902	0.058951775294130794	0.06225720300143714	0.04885416276057882	0.053769140408231414	0.046822244007616115	0.055035027535989545	0.044057447603043025	0.05346840633939507	0.056366424771185565	0.05986189288504898	0.05749598272362675	0.05907779134677642	0.04719224820610223	0.057135798518452706	0.046619532084604016	0.059957299358667594	0.06584254547079826	0.06289992241473293	0.06289992241473293	0.06289992241473293	0.06289992241473293	0.06289992241473293	0.06289992241473293	0.06289992241473293	0.06289992241473293	0.06289992241473293	0.06289992241473293	0.06289992241473293	0.06289992241473293	0.06289992241473293	0.06289992241473293	0.06289992241473293
0.07878895016715598	0.07791894790676537	0.07275528676444462	0.0697398822273148	0.07834656807367632	0.07381829069654251	0.07312732130560401	0.08648389687231528	0.08155984546864987	0.08703068291898454	0.0734574416529956	0.09184288177937157	0.06561094142267797	0.07414876636271692	0.08514291847158215	0.06428410006257546	0.08478881036334239	0.062127970827003394	0.07193165186695004	0.05437935470975276	0.06806227421704364	0.07186919449120542	0.07139905067810934	0.0748522189266461	0.08705124914306525	0.0888404623512998	0.06514967089251858	0.0810154209508902	0.08811407746124746	0.06908069069335714	0.0785973840773023	0.0785973840773023	0.0785973840773023	0.0785973840773023	0.0785973840773023	0.0785973840773023	0.0785973840773023	0.0785973840773023	0.0785973840773023	0.0785973840773023	0.0785973840773023	0.0785973840773023	0.0785973840773023	0.0785973840773023	0.0785973840773023	0.0785973840773023	0.0785973840773023	0.0785973840773023	0.0785973840773023	0.0785973840773023
0.16607964396492522	0.1710929008682226	0.2108367389505049	0.16258591010567416	0.18843753613339775	0.18428567030745618	0.20741486318400232	0.19778248307532498	0.1654740770847451	0.1677451250344669	0.10721455907895348	0.13830807293670175	0.20851653196779185	0.20673248965479998	0.14659292349963668	0.14162938466026398	0.13800740975774622	0.11841833803102636	0.20837088757608707	0.12560161367587333	0.14161218806393605	0.1238870060794781	0.1855085479727701	0.16494155207368844	0.17407286015388773	0.15717988492023213	0.16786951856524743	0.13051576601204198	0.1063856655198289	0.17241275265413888	0.11302093987172612	0.12661599038855553	0.12088837643405347	0.138855253389396	0.13886776012949603	0.13886150675944603	0.13886150675944603	0.13886150675944603	0.13886150675944603	0.13886150675944603	0.13886150675944603	0.13886150675944603	0.13886150675944603	0.13886150675944603	0.13886150675944603	0.13886150675944603	0.13886150675944603	0.13886150675944603	0.13886150675944603	0.13886150675944603
0.05219780391067429	0.0669027902244021	0.06615844057147027	0.060811716599404105	0.053701877995099116	0.04880477549594314	0.05064075262489529	0.04957436726846028	0.04831227706778002	0.06097987625791224	0.05279645159044072	0.047062257633345386	0.04241226375081911	0.051626640265930314	0.0553397493920841	0.03676383588295414	0.05784293699024764	0.06434480961156563	0.06605180751001241	0.055448186276911365	0.05882120973016807	0.059378879665752324	0.06821068249634021	0.04928519044695865	0.05055955736994848	0.04506603888757274	0.06199959264766135	0.04929562383168511	0.05511013614146517	0.06509286111999792	0.05236423938764859	0.05456707086926687	0.04723271360735524	0.04440944078236772	0.04427360380691652	0.044341522294642124	0.044341522294642124	0.044341522294642124	0.044341522294642124	0.044341522294642124	0.044341522294642124	0.044341522294642124	0.044341522294642124	0.044341522294642124	0.044341522294642124	0.044341522294642124	0.044341522294642124	0.044341522294642124	0.044341522294642124	0.044341522294642124
0.03921098975589039	0.0448852766044745	0.040056181546602176	0.05423979762170404	0.04949410005940613	0.03996429845670884	0.03271403738587061	0.04568451462076588	0.037368439899874706	0.05259310613986856	0.04109935945415077	0.055805312357410236	0.060724494382588076	0.04874058718349722	0.05260552974399105	0.06066110367917415	0.057092761824549004	0.048526532380982035	0.05135033225874904	0.05299892047908481	0.05215079001540442	0.04647546925422255	0.05621910646450156	0.05153844174075421	0.04338528281230052	0.05885777763150285	0.04359601671672759	0.049940067951058376	0.05078378962573413	0.04546973770430913	0.055868212247654425	0.05066897497598178	0.05066897497598178	0.05066897497598178	0.05066897497598178	0.05066897497598178	0.05066897497598178	0.05066897497598178	0.05066897497598178	0.05066897497598178	0.05066897497598178	0.05066897497598178	0.05066897497598178	0.05066897497598178	0.05066897497598178	0.05066897497598178	0.05066897497598178	0.05066897497598178	0.05066897497598178	0.05066897497598178
0.04949853518662092	0.0463384142151759	0.046800145361155523	0.04116775891134267	0.041902435203446615	0.05519952883880975	0.04114000472577726	0.051844141928228525	0.05168382207928944	0.04502380255230054	0.04951389566315359	0.050963402525493064	0.04401143419797395	0.05406689244013138	0.050156197675058904	0.044861734089372274	0.05517889372134106	0.04490494849879765	0.053009337933758074	0.0415054891227342	0.04875918182880553	0.04043635542179135	0.04584162678708715	0.04868538166765406	0.038540618124040645	0.045691676318582036	0.0427932076083071	0.05472383178928006	0.04604231991326158	0.04884926760628399	0.050336878354481654	0.04113720788661561	0.04573704312054863	0.04573704312054863	0.04573704312054863	0.04573704312054863	0.04573704312054863	0.04573704312054863	0.04573704312054863	0.04573704312054863	0.04573704312054863	0.04573704312054863	0.04573704312054863	0.04573704312054863	0.04573704312054863	0.04573704312054863	0.04573704312054863	0.04573704312054863	0.04573704312054863	0.04573704312054863
0.03725289872764612	0.0489688080047695	0.043045752641843266	0.03322037175242067	0.03336044489198691	0.04729618069076024	0.03926361834368306	0.05654394370395022	0.049947084195912435	0.053539554140644534	0.06180088432954474	0.045413516429957244	0.05593764334923366	0.047965831874987964	0.042354192979160966	0.05334491804616709	0.04797551793599904	0.05092790187860022	0.05391304997775142	0.04887868734485676	0.042559381627435416	0.05621622588396574	0.04062254321044375	0.04280650528971612	0.03903851767067365	0.05026051372936394	0.057215502890013585	0.05373800830968876	0.05373800830968876	0.05373800830968876	0.05373800830968876	0.05373800830968876	0.05373800830968876	0.05373800830968876	0.05373800830968876	0.05373800830968876	0.05373800830968876	0.05373800830968876	0.05373800830968876	0.05373800830968876	0.05373800830968876	0.05373800830968876	0.05373800830968876	0.05373800830968876	0.05373800830968876	0.05373800830968876	0.05373800830968876	0.05373800830968876	0.05373800830968876	0.05373800830968876
0.05203031571300772	0.042192907777409666	0.04759478617044051	0.04045976829692524	0.036893303790689044	0.040345878203080277	0.040648371014457015	0.04089887930098439	0.05302379564434725	0.031930491631677306	0.034591947564262204	0.04724526784527473	0.04692569767657012	0.03858117423166197	0.051588687666050556	0.047538198684796557	0.047678798578968486	0.03792328527279608	0.047977920656113775	0.04683537786242697	0.037502942655675615	0.053254652299132905	0.03903601431353076	0.04864726731869443	0.046463232867004406	0.04374287881229432	0.04746295589525255	0.03958681192575778	0.03548870385689679	0.04622119184797591	0.03763874387834033	0.05662664760256504	0.043868353306647914	0.04742659890821925	0.04736742033494324	0.05399001881384387	0.04689048202802823	0.032562519178386665	0.03857731715545826	0.040231679423888965	0.04412067339309297	0.0454853954054984	0.041035464053684904	0.04316811951313186	0.03593518096264442	0.04555355341200496	0.05415504369422897	0.04985429855311697	0.04985429855311697	0.04985429855311697
0.10655166558931475	0.0	0.0021684893677511737	0.054851462807090086	0.094921536675468	0.056887970308575106	0.09669935316420979	0.09614502099717258	0.1029714967686115	0.12442686603592758	0.11098250410216015	0.09745718188558772	0.06096825800439316	0.0961274016344111	0.05812421430011243	0.12095254294345069	0.12059788433576692	0.07918036635485248	0.13488367311804342	0.22476772856932603	0.13015038378812513	0.1441647754546783	0.13131712651588762	0.14701339976700745	0.1348929071991717	0.11880228775443681	0.10718035849511788	0.0	0.10848638512321535	0.17109380473144453	0.138078749897543	0.15420472581226258	0.13251571701107523	0.1433602214116689	0.1433602214116689	0.1433602214116689	0.1433602214116689	0.1433602214116689	0.1433602214116689	0.1433602214116689	0.1433602214116689	0.1433602214116689	0.1433602214116689	0.1433602214116689	0.1433602214116689	0.1433602214116689	0.1433602214116689	0.1433602214116689	0.1433602214116689	0.1433602214116689
0.2177744839542364	0.0	0.0	0.0	0.0	0.10476522341086295	0.1462485726216499	0.12785592617111413	0.010774021195504467	0.1462485726216499	0.1389428778109307	0.10476522341086295	0.0	0.023462073061151636	0.10476522341086295	0.11348804315466067	0.0	0.14620239753560024	0.24691634104402724	0.19656549052670608	0.14608646341962356	0.22705547162763767	0.19834179696390233	0.22825576245133766	0.10476522341086295	0.12077774125148433	0.10476522341086295	0.149836500818086	0.23795749475370284	0.14641149494332684	0.1764513882273443	0.191092711379647	0.18377204980349565	0.18377204980349565	0.18377204980349565	0.18377204980349565	0.18377204980349565	0.18377204980349565	0.18377204980349565	0.18377204980349565	0.18377204980349565	0.18377204980349565	0.18377204980349565	0.18377204980349565	0.18377204980349565	0.18377204980349565	0.18377204980349565	0.18377204980349565	0.18377204980349565	0.18377204980349565
0.0403360936499024	0.046350105045158276	0.052175218435382656	0.041080584314651586	0.044467750847505844	0.03805385422623588	0.03982374596317623	0.043333566588120105	0.04436426210238568	0.042597348365395755	0.03205595082839578	0.03174103872143216	0.045514700280706887	0.03563776958654961	0.03740272434713067	0.03990747617694911	0.04035558171717866	0.04508091290789701	0.03291926998976228	0.048259253188019734	0.050445632123910636	0.04935244265596519	0.04935244265596519	0.04935244265596519	0.04935244265596519	0.04935244265596519	0.04935244265596519	0.04935244265596519	0.04935244265596519	0.04935244265596519	0.04935244265596519	0.04935244265596519	0.04935244265596519	0.04935244265596519	0.04935244265596519	0.04935244265596519	0.04935244265596519	0.04935244265596519	0.04935244265596519	0.04935244265596519	0.04935244265596519	0.04935244265596519	0.04935244265596519	0.04935244265596519	0.04935244265596519	0.04935244265596519	0.04935244265596519	0.04935244265596519	0.04935244265596519	0.04935244265596519
0.04529373682076068	0.045534944288387294	0.045082488698315826	0.0381058231191818	0.03807341445075496	0.04167517302172699	0.03584578324339653	0.029950706506779414	0.037806791047446886	0.03446348972973929	0.03638792480740348	0.03281171084534009	0.04033299182956703	0.03082744139913932	0.035927987265509255	0.03105734344462544	0.031861485062939086	0.031681117119523004	0.034478734931071175	0.03425377635714196	0.030633127196392378	0.037205782073738786	0.033919454635065585	0.033919454635065585	0.033919454635065585	0.033919454635065585	0.033919454635065585	0.033919454635065585	0.033919454635065585	0.033919454635065585	0.033919454635065585	0.033919454635065585	0.033919454635065585	0.033919454635065585	0.033919454635065585	0.033919454635065585	0.033919454635065585	0.033919454635065585	0.033919454635065585	0.033919454635065585	0.033919454635065585	0.033919454635065585	0.033919454635065585	0.033919454635065585	0.033919454635065585	0.033919454635065585	0.033919454635065585	0.033919454635065585	0.033919454635065585	0.033919454635065585
0.0415522375580388	0.042055903757043496	0.03809487137318289	0.03511109643018712	0.04262710028675859	0.03755259091251692	0.04187784044924969	0.04388708466349807	0.03980878479097984	0.045530807531782826	0.03628589643877617	0.03716143676910283	0.042178035192135796	0.04147436066787003	0.043689632703069456	0.04049657581071655	0.03854465118552609	0.043848210450124644	0.034595622248722174	0.03854478202870256	0.04659227801647184	0.0417439358972527	0.04416810695686227	0.04416810695686227	0.04416810695686227	0.04416810695686227	0.04416810695686227	0.04416810695686227	0.04416810695686227	0.04416810695686227	0.04416810695686227	0.04416810695686227	0.04416810695686227	0.04416810695686227	0.04416810695686227	0.04416810695686227	0.04416810695686227	0.04416810695686227	0.04416810695686227	0.04416810695686227	0.04416810695686227	0.04416810695686227	0.04416810695686227	0.04416810695686227	0.04416810695686227	0.04416810695686227	0.04416810695686227	0.04416810695686227	0.04416810695686227	0.04416810695686227
0.04407049069403819	0.04147730958144562	0.03708461488012675	0.045325007739046415	0.04341256257828208	0.03536399754441516	0.03775437973469988	0.03593550629987983	0.04370426466042202	0.03478600863886069	0.04462881893515635	0.03549425845860956	0.034134306598846684	0.04118352762304029	0.04240655348063126	0.04517726970656675	0.039862366530321505	0.039322352842193486	0.037518461933783935	0.03842040738798871	0.03842040738798871	0.03842040738798871	0.03842040738798871	0.03842040738798871	0.03842040738798871	0.03842040738798871	0.03842040738798871	0.03842040738798871	0.03842040738798871	0.03842040738798871	0.03842040738798871	0.03842040738798871	0.03842040738798871	0.03842040738798871	0.03842040738798871	0.03842040738798871	0.03842040738798871	0.03842040738798871	0.03842040738798871	0.03842040738798871	0.03842040738798871	0.03842040738798871	0.03842040738798871	0.03842040738798871	0.03842040738798871	0.03842040738798871	0.03842040738798871	0.03842040738798871	0.03842040738798871	0.03842040738798871
[truncated: 6 more columns]
