# Supplementary material for: Neuronal tuning aligns dynamically with object and texture manifolds across the visual hierarchy
Source: Nat Neurosci. 2026 Mar 10;29(4):864–75. doi: 10.1038/s41593-026-02207-1 (PMC13061647; doi:10.1038/s41593-026-02207-1)
Supplement: Supplementary file 10 — Attribution data for time windows 5, 10, 20, 25 and 50 ms, for panel b. Time window specific evolution trajectory of time windows 10, 20, 25 and 50 ms, for panel c. [file 41593_2026_2207_MOESM10_ESM.zip › ExtendedFig4_Source_data/FigureExtended4C_src_normresp_wdw_25-50_BigGAN_mean.csv]

0	1	2	3	4	5	6	7	8	9	10	11	12	13	14	15	16	17	18	19	20	21	22	23	24	25	26	27	28	29	30	31	32	33	34	35	36	37	38	39	40	41	42	43	44	45	46	47	48	49
0.15086560235182964	0.08675356411392028	0.07650641367682305	0.14392022185475492	0.1275494490362814	0.10764799295489806	0.09255572129595407	0.039591937777234854	0.118072480123487	0.0566808432214055	0.1512538876743085	0.0990309330323496	0.1052525011345143	0.14302243185430755	0.06609914320126256	0.13656027870927395	0.11885464725160917	0.0904997636321	0.1124074208032714	0.07776909886987608	0.07454368983471071	0.04692687620175785	0.09946694730335716	0.0907647211122316	0.11254638892898726	0.10247358615657144	0.09547702804556508	0.08431000398543755	0.08622318044112845	0.14894942199139616	0.04570005679779848	0.10163239204886307	0.08001002884239058	0.11794225757980391	0.07888542292645592	0.10181623623593308	0.13175311289495706	0.043069424183390916	0.05681753374644361	0.038781316923465314	0.062373170151094455	0.0927492612952526	0.06845682457132655	0.03878189437145081	0.039428908649966836	0.04935244071157408	0.12628794401019	0.08782019236088204	0.08782019236088204	0.08782019236088204
0.11565234976845626	0.11395387659391693	0.22563484050277888	0.13802826420457087	0.09935436841155088	0.1666766065472114	0.11025995099006555	0.06642140710631035	0.10706902497545494	0.11475566234366835	0.08571075925556794	0.18351643407497076	0.06584288998683398	0.09121642283277165	0.11103720693142109	0.10840462962555615	0.14512933244620033	0.12763723500355698	0.09235748227011094	0.07692291114144674	0.08635857806041261	0.0882621196546019	0.04861239717891108	0.1266439596704061	0.13055693676273972	0.08139200439816843	0.11145369352393959	0.21228778057001368	0.1036249769002578	0.18026482656480977	0.11820354618149762	0.10315533577052027	0.07050012446431303	0.11243392331176912	0.08370251993087588	0.09806822162132249	0.09806822162132249	0.09806822162132249	0.09806822162132249	0.09806822162132249	0.09806822162132249	0.09806822162132249	0.09806822162132249	0.09806822162132249	0.09806822162132249	0.09806822162132249	0.09806822162132249	0.09806822162132249	0.09806822162132249	0.09806822162132249
0.047835851144530164	0.0402602847383537	0.01109709381928218	0.12151392263397062	0.057403021373436204	0.09990384881115247	0.03285722144373282	0.09664387784141336	0.04863837730739856	0.06465397805085094	0.038861827304748305	0.07205704164571239	0.029597250721250693	0.05988794235959427	0.053801262800943626	0.07227756226755522	0.03704135116492973	0.02590322054981361	0.055459434316279456	4.103697244605904e-05	0.0	0.018500157096241837	0.056195654855199076	0.047894066662094	0.06641771689588716	0.0	0.0	0.11779263923543412	0.09990384900542579	0.07341825728924666	0.1563109348928126	0.04743517097579039	0.04510665130125273	0.04627091113852156	0.04627091113852156	0.04627091113852156	0.04627091113852156	0.04627091113852156	0.04627091113852156	0.04627091113852156	0.04627091113852156	0.04627091113852156	0.04627091113852156	0.04627091113852156	0.04627091113852156	0.04627091113852156	0.04627091113852156	0.04627091113852156	0.04627091113852156	0.04627091113852156
0.2071277567522863	0.1944244778525312	0.19372646946109032	0.15948915155437207	0.18187288958616815	0.22073121674224244	0.16235143077621095	0.10440508819359275	0.22537727417280648	0.14210698872229927	0.13578141732270455	0.12956229356501697	0.13040953547431547	0.1625504044600621	0.19123364863982065	0.17604649630592714	0.18649437673976266	0.12725646708802213	0.19551503025684636	0.15315410074993352	0.17043197611833996	0.16187164909637936	0.1865592107930113	0.1505281873827282	0.11395328033645412	0.07611806141366925	0.05804010522007878	0.1370967632720858	0.17093784256715996	0.2141489202940041	0.07645341333710556	0.13031970373704654	0.16111840177769815	0.09439316569878871	0.12734688230266555	0.07988206726608531	0.1163061157082843	0.10990206130042207	0.11310408850435318	0.11310408850435318	0.11310408850435318	0.11310408850435318	0.11310408850435318	0.11310408850435318	0.11310408850435318	0.11310408850435318	0.11310408850435318	0.11310408850435318	0.11310408850435318	0.11310408850435318
0.2979851391733511	0.27521802045821575	0.3221507342631489	0.2867143049237113	0.29935091439972117	0.2946782215095174	0.19897996111151023	0.31314454498754657	0.29370594547726514	0.37763852834451106	0.26249167935280393	0.46448442109211185	0.33949230694226734	0.2581297678049107	0.2828397356414098	0.37106308744661776	0.37488019114570237	0.29066925019888035	0.31528480575798945	0.32574495124933606	0.3395747174842509	0.26826476548971395	0.35120127434073095	0.2676395164879808	0.3344246538136672	0.2787569242683739	0.356905128891262	0.3533176937274113	0.3163501052181309	0.2924418822270932	0.30439599372261206	0.30439599372261206	0.30439599372261206	0.30439599372261206	0.30439599372261206	0.30439599372261206	0.30439599372261206	0.30439599372261206	0.30439599372261206	0.30439599372261206	0.30439599372261206	0.30439599372261206	0.30439599372261206	0.30439599372261206	0.30439599372261206	0.30439599372261206	0.30439599372261206	0.30439599372261206	0.30439599372261206	0.30439599372261206
0.4786059352935945	0.4494054262616101	0.5316705071478117	0.43382401351075955	0.4917635903969433	0.6550422990990347	0.5583860227232071	0.5042925474744023	0.5104841814447332	0.48998874449352325	0.5417697990416059	0.5855867434228841	0.5126148517075314	0.5196814217090573	0.4302150069292046	0.5412012899420388	0.7154168514783417	0.6186300191477813	0.47409228154419863	0.6382691002081783	0.5221149067076127	0.4531459297548664	0.5515536956289857	0.5472592111116908	0.5534523478681708	0.613630615080565	0.5467924971840471	0.5727225005252967	0.3819479440371405	0.5013117535824507	0.5219041555083904	0.5370104872289466	0.4617676287615218	0.49693157820576783	0.5841045931901512	0.372262888138883	0.47008680647749473	0.5844207551734866	0.5219462370563334	0.36155760589800817	0.4417519214771708	0.4417519214771708	0.4417519214771708	0.4417519214771708	0.4417519214771708	0.4417519214771708	0.4417519214771708	0.4417519214771708	0.4417519214771708	0.4417519214771708
0.4088433181450387	0.40208108552962424	0.36896548583251726	0.3578966734208352	0.44322569310240484	0.35820343191332354	0.3328153504823967	0.2667344228970526	0.3335898891730873	0.41013324292544057	0.2561148171646404	0.327258698625545	0.22769248350398752	0.5121597798240395	0.2616314430916236	0.2821219147449601	0.3464786627900787	0.2190555107832917	0.2917345668109861	0.31160417480342983	0.2803520002458178	0.2930409545403442	0.24800453861761232	0.3983741145292614	0.4089752366223535	0.27717781622974874	0.34307652642605113	0.34307652642605113	0.34307652642605113	0.34307652642605113	0.34307652642605113	0.34307652642605113	0.34307652642605113	0.34307652642605113	0.34307652642605113	0.34307652642605113	0.34307652642605113	0.34307652642605113	0.34307652642605113	0.34307652642605113	0.34307652642605113	0.34307652642605113	0.34307652642605113	0.34307652642605113	0.34307652642605113	0.34307652642605113	0.34307652642605113	0.34307652642605113	0.34307652642605113	0.34307652642605113
0.36733844443757285	0.4545115847814376	0.4310989520182306	0.48933855645198054	0.43544589018132257	0.4981718547377346	0.41114505964568443	0.38834269408257766	0.5787747958704561	0.424073720460992	0.38430698341507746	0.4686066438906957	0.44968520763527015	0.4745071814563417	0.42697670222546646	0.48087884987809126	0.5286551563067466	0.5261633558577186	0.5479104410782197	0.5290188354265167	0.7691066892057109	0.67640246040561	0.7124584473224156	0.5766258762480795	0.5669868646463757	0.510013399339632	0.5576239360104968	0.5338186676750644	0.5338186676750644	0.5338186676750644	0.5338186676750644	0.5338186676750644	0.5338186676750644	0.5338186676750644	0.5338186676750644	0.5338186676750644	0.5338186676750644	0.5338186676750644	0.5338186676750644	0.5338186676750644	0.5338186676750644	0.5338186676750644	0.5338186676750644	0.5338186676750644	0.5338186676750644	0.5338186676750644	0.5338186676750644	0.5338186676750644	0.5338186676750644	0.5338186676750644
0.10138835024393236	0.07997411398992675	0.07896437886898193	0.1284491970412338	0.04509732771901274	0.08868722099400864	0.07623386529051826	0.11194301504544195	0.059992356734685705	0.04685407810950576	0.07463762110379905	0.06092685728662002	0.0969182446871758	0.17217007422212247	0.115871395180054	0.06977780626074091	0.11245293688997039	0.06134937485819393	0.06347940091141649	0.07809442853452787	0.0704308506276451	0.0305821355287776	0.09868166933855049	0.1533023774468515	0.07563392972656456	0.12898810078574047	0.06574252735954833	0.1278240318985884	0.04710800765459691	0.058386282352302386	0.04787182144073734	0.0935255814786398	0.03884635792080882	0.0855977648227419	0.062222061371775356	0.062222061371775356	0.062222061371775356	0.062222061371775356	0.062222061371775356	0.062222061371775356	0.062222061371775356	0.062222061371775356	0.062222061371775356	0.062222061371775356	0.062222061371775356	0.062222061371775356	0.062222061371775356	0.062222061371775356	0.062222061371775356	0.062222061371775356
0.196835241353161	0.09533708765143592	0.13200927487053185	0.11129741436245996	0.19028780601757792	0.13332834231550283	0.13802438487601262	0.11372501847317301	0.08099968117043076	0.11896259107720837	0.10768420367494255	0.15464519602698507	0.1417927170256617	0.20272125799193216	0.18835728917038802	0.15798547611995217	0.1143902967600495	0.09579046670654032	0.19135552534805447	0.10763270152283191	0.161683258925593	0.17820754566387972	0.1557214738594947	0.1283893271858792	0.1758262840420888	0.11706784042559894	0.11273586981264519	0.1381151211374531	0.1649888984839902	0.11120852834495953	0.07842932465678333	0.10801439560505867	0.1230334531356292	0.11552392437034394	0.11552392437034394	0.11552392437034394	0.11552392437034394	0.11552392437034394	0.11552392437034394	0.11552392437034394	0.11552392437034394	0.11552392437034394	0.11552392437034394	0.11552392437034394	0.11552392437034394	0.11552392437034394	0.11552392437034394	0.11552392437034394	0.11552392437034394	0.11552392437034394
0.28801560392711656	0.21171159262707825	0.23298387710730142	0.31288429980828986	0.29353042092536596	0.25768547478054316	0.25190836862438765	0.25235010204409836	0.24464990870209075	0.2862795038018623	0.29303286401780504	0.2813938621593779	0.3105190532409872	0.22912984600024874	0.2585939927156314	0.3024150852086658	0.244803878006728	0.33785596013259417	0.32212625347584867	0.29876851588552933	0.3325844913809925	0.3062938502576116	0.2720670243677401	0.30859114634274726	0.4036059308387251	0.3225970861899635	0.2995986902700208	0.31550319067584387	0.31304083055474546	0.3755314336754758	0.3199537743684053	0.34774260402194057	0.34774260402194057	0.34774260402194057	0.34774260402194057	0.34774260402194057	0.34774260402194057	0.34774260402194057	0.34774260402194057	0.34774260402194057	0.34774260402194057	0.34774260402194057	0.34774260402194057	0.34774260402194057	0.34774260402194057	0.34774260402194057	0.34774260402194057	0.34774260402194057	0.34774260402194057	0.34774260402194057
0.2701352135890592	0.2436567263285229	0.25678533573012086	0.3148725926151835	0.40965334769865525	0.3081320696768062	0.31477056522846203	0.31233081942488267	0.2624603163180707	0.4028172873998401	0.39235260016536766	0.4058792276242897	0.4324275363622247	0.46028742160622915	0.46670137305289955	0.3990493740250666	0.432882072286824	0.4268349196150645	0.45102512120437893	0.6150315014380716	0.6400091010484421	0.524268547241015	0.5248731985656809	0.5544093079990491	0.5887401122649374	0.6316208431448613	0.6604779636102233	0.6909606941402676	0.7099145833645983	0.8032546429214069	0.707123450437619	0.755189046679513	0.755189046679513	0.755189046679513	0.755189046679513	0.755189046679513	0.755189046679513	0.755189046679513	0.755189046679513	0.755189046679513	0.755189046679513	0.755189046679513	0.755189046679513	0.755189046679513	0.755189046679513	0.755189046679513	0.755189046679513	0.755189046679513	0.755189046679513	0.755189046679513
0.37711829066377117	0.35282124540420445	0.3629696323999165	0.4484267016880046	0.5434722519349429	0.45496046028607884	0.4333410695975025	0.43240837828148027	0.3330132708838485	0.3497731751105779	0.2740000545973259	0.3226463540487175	0.34369925522056805	0.39693566715765294	0.36234045844921975	0.38023810074949177	0.2970158228183142	0.3919606167423205	0.34487606672834026	0.4866246994413199	0.4333529736606748	0.37629095979045923	0.41946682863706763	0.3430125155612066	0.32376127341585126	0.411645166792546	0.36766423735810116	0.274762785046735	0.40741799631664777	0.37234099052566055	0.3162156955877543	0.34427834305670746	0.34427834305670746	0.34427834305670746	0.34427834305670746	0.34427834305670746	0.34427834305670746	0.34427834305670746	0.34427834305670746	0.34427834305670746	0.34427834305670746	0.34427834305670746	0.34427834305670746	0.34427834305670746	0.34427834305670746	0.34427834305670746	0.34427834305670746	0.34427834305670746	0.34427834305670746	0.34427834305670746
0.44851236022781404	0.2595071692885502	0.19795348877696267	0.23670067846802006	0.2731024753513288	0.20254793755296466	0.26070934344176794	0.18775996221914915	0.2936153940013962	0.28585954283903864	0.33281304399359113	0.3494058078908513	0.26433744936915576	0.249426088906085	0.23446991933422048	0.3066899595684421	0.296352480131645	0.3959733213580593	0.34219250360221987	0.2673616474424173	0.3599200946162906	0.38759925402733286	0.44116536751835717	0.38555113756551124	0.4545032691803041	0.44566613061333593	0.39298012607659083	0.4270600943507558	0.3126942826927584	0.3658327111480721	0.34662149149033766	0.3875202619670049	0.3670708767286713	0.3670708767286713	0.3670708767286713	0.3670708767286713	0.3670708767286713	0.3670708767286713	0.3670708767286713	0.3670708767286713	0.3670708767286713	0.3670708767286713	0.3670708767286713	0.3670708767286713	0.3670708767286713	0.3670708767286713	0.3670708767286713	0.3670708767286713	0.3670708767286713	0.3670708767286713
0.15980551691985728	0.10512313031340631	0.19166674094311478	0.09451234779905877	0.18714863328524245	0.258684853431059	0.14350959454084444	0.14558714934224762	0.09446830582051424	0.14267426750531145	0.13200332861989927	0.08378467169278836	0.09699595977122233	0.12498938296855194	0.13096346821263355	0.15078566231813129	0.11674522632933942	0.19204896152483675	0.0730613550649974	0.13498603610567877	0.1746770923708138	0.14701289894435934	0.1344653875883648	0.08883061384198351	0.2153042121414449	0.09248494217605742	0.08822081717693517	0.15931415340800226	0.11125996557023848	0.12637719009880655	0.1188185778345225	0.1188185778345225	0.1188185778345225	0.1188185778345225	0.1188185778345225	0.1188185778345225	0.1188185778345225	0.1188185778345225	0.1188185778345225	0.1188185778345225	0.1188185778345225	0.1188185778345225	0.1188185778345225	0.1188185778345225	0.1188185778345225	0.1188185778345225	0.1188185778345225	0.1188185778345225	0.1188185778345225	0.1188185778345225
0.24369975662489485	0.18231885654391722	0.2443067268616499	0.21674460915418986	0.18817561196287727	0.1553906462569981	0.12612003592119067	0.12840417622555186	0.168752309741242	0.17991393927826688	0.1786438165471614	0.22706400502820503	0.1055833796779022	0.1689995818660231	0.1590095057143954	0.13160022834886675	0.2033590483277654	0.14945162911209126	0.14338132806370577	0.1953988404388862	0.1755527402711159	0.21140668369007326	0.16480883518404993	0.18810775943706162	0.18810775943706162	0.18810775943706162	0.18810775943706162	0.18810775943706162	0.18810775943706162	0.18810775943706162	0.18810775943706162	0.18810775943706162	0.18810775943706162	0.18810775943706162	0.18810775943706162	0.18810775943706162	0.18810775943706162	0.18810775943706162	0.18810775943706162	0.18810775943706162	0.18810775943706162	0.18810775943706162	0.18810775943706162	0.18810775943706162	0.18810775943706162	0.18810775943706162	0.18810775943706162	0.18810775943706162	0.18810775943706162	0.18810775943706162
0.21372738207166397	0.14105886483247984	0.19702604852676778	0.17583707718152725	0.23055199886517017	0.20875933598345356	0.11403524044847937	0.15945317089695263	0.13038635347951058	0.24746464298370904	0.15577251630322989	0.11740569677352905	0.21028117315495143	0.09765493729254839	0.14333739272471482	0.24911919805421737	0.15954249793694036	0.2046221117027185	0.21816402434877127	0.215550546506445	0.1373026829654933	0.24058977595203201	0.0913033254984164	0.1659465507252242	0.1659465507252242	0.1659465507252242	0.1659465507252242	0.1659465507252242	0.1659465507252242	0.1659465507252242	0.1659465507252242	0.1659465507252242	0.1659465507252242	0.1659465507252242	0.1659465507252242	0.1659465507252242	0.1659465507252242	0.1659465507252242	0.1659465507252242	0.1659465507252242	0.1659465507252242	0.1659465507252242	0.1659465507252242	0.1659465507252242	0.1659465507252242	0.1659465507252242	0.1659465507252242	0.1659465507252242	0.1659465507252242	0.1659465507252242
0.5932960962968772	0.3878316220408887	0.5538781768824375	0.5714547981854015	0.25132132928803974	0.4808032000334556	0.2546021307968168	0.3779870970848193	0.5642749249323332	0.32824028153011775	0.4536381735507873	0.3262569628895489	0.4203220713965531	0.35576067370842535	0.3619027940945302	0.6792704736556501	0.3040405279425984	0.3864017460022524	0.4741119767394671	0.35725694968556887	0.45165485107157305	0.48389337945398103	0.6026193337037363	0.5873361318315065	0.28813542276792564	0.49625233070537694	0.4999239993051324	0.2918603776710352	0.5182533508925649	0.3958582001939472	0.457055775543256	0.457055775543256	0.457055775543256	0.457055775543256	0.457055775543256	0.457055775543256	0.457055775543256	0.457055775543256	0.457055775543256	0.457055775543256	0.457055775543256	0.457055775543256	0.457055775543256	0.457055775543256	0.457055775543256	0.457055775543256	0.457055775543256	0.457055775543256	0.457055775543256	0.457055775543256
0.2918060731301468	0.18626794499651253	0.3339389902634836	0.20556669521551788	0.2754716403002878	0.2422451610096323	0.30081614744512275	0.11516025574743002	0.13210746862479925	0.08599167861435987	0.09544492441323793	0.11619740506667081	0.12560257308295378	0.10986642201782114	0.11009727790480055	0.1013277509423889	0.10711634774806622	0.05817339689525432	0.09309514862053232	0.23735611821327868	0.1757508160555696	0.08049136871381371	0.13585210342625045	0.1182433935811306	0.13942935188040037	0.16590894328752098	0.12404287116997616	0.15490557453829526	0.09160469303061444	0.11045641431444943	0.09470295160232257	0.055388272885543384	0.07504561224393298	0.07504561224393298	0.07504561224393298	0.07504561224393298	0.07504561224393298	0.07504561224393298	0.07504561224393298	0.07504561224393298	0.07504561224393298	0.07504561224393298	0.07504561224393298	0.07504561224393298	0.07504561224393298	0.07504561224393298	0.07504561224393298	0.07504561224393298	0.07504561224393298	0.07504561224393298
0.4058997865930363	0.5142532481879739	0.49302701215840794	0.4904804884344309	0.35397848713879915	0.3835175074523515	0.43161529717065716	0.6066933231181666	0.446806261169937	0.48738685044370855	0.30140138329072896	0.4011339053892625	0.3982954673158693	0.36544908851435537	0.5270437442634898	0.3214511916193128	0.43297753806806133	0.5260792595859886	0.5450417402655316	0.544712570678758	0.4671667866801204	0.4884175541391632	0.47751848803835795	0.5214882988891265	0.4592816453620888	0.5062102617893266	0.5306534382779596	0.49688307044898655	0.3608304269070903	0.45418942905925025	0.6592229974196765	0.6539537280965667	0.6478196708556173	0.7322445543949587	0.5300806416198585	0.6311625980074085	0.6311625980074085	0.6311625980074085	0.6311625980074085	0.6311625980074085	0.6311625980074085	0.6311625980074085	0.6311625980074085	0.6311625980074085	0.6311625980074085	0.6311625980074085	0.6311625980074085	0.6311625980074085	0.6311625980074085	0.6311625980074085
0.272110193574767	0.1894307902759113	0.1637488814176094	0.26186631990392856	0.21848720972890157	0.2580046670001002	0.1680964814661729	0.2102791531786042	0.21188002236882345	0.15084186634926677	0.13235454653083814	0.2306321897929903	0.1338590146166683	0.17267727947027423	0.23038748887466287	0.3179253042887397	0.2515786101476518	0.26519506641042706	0.15320254531523117	0.2688683954230143	0.23379651243959568	0.23526075960545761	0.177945686766894	0.21337841092923715	0.22062703761269412	0.14944771945728164	0.23531416842142572	0.17163688054520318	0.20347552448331443	0.20347552448331443	0.20347552448331443	0.20347552448331443	0.20347552448331443	0.20347552448331443	0.20347552448331443	0.20347552448331443	0.20347552448331443	0.20347552448331443	0.20347552448331443	0.20347552448331443	0.20347552448331443	0.20347552448331443	0.20347552448331443	0.20347552448331443	0.20347552448331443	0.20347552448331443	0.20347552448331443	0.20347552448331443	0.20347552448331443	0.20347552448331443
0.13917413535259124	0.19206678909965774	0.025268387903030355	0.021122677416960906	0.1273493689667347	0.11839355906382924	0.04492702919558263	0.09847966033206254	0.09135011081312806	0.1958033876840644	0.10924820156573398	0.10891865879367632	0.02877198278841834	0.184723769777417	0.07122564975233268	0.10329878013493232	0.10427847752884746	0.02551462586187425	0.04165434641937158	0.05974978693772166	0.09868015137101468	0.0951389983954214	0.20743537878615706	0.23397369563721107	0.052326755931572023	0.10820475666374309	0.11447602550524359	0.045715661378379284	0.08276670498194184	0.06424118318016056	0.06424118318016056	0.06424118318016056	0.06424118318016056	0.06424118318016056	0.06424118318016056	0.06424118318016056	0.06424118318016056	0.06424118318016056	0.06424118318016056	0.06424118318016056	0.06424118318016056	0.06424118318016056	0.06424118318016056	0.06424118318016056	0.06424118318016056	0.06424118318016056	0.06424118318016056	0.06424118318016056	0.06424118318016056	0.06424118318016056
0.4201219019519617	0.3571347251464374	0.23313617647650592	0.35456620550229967	0.27554292010582976	0.3556040424020466	0.26426336327589967	0.4256375803276197	0.2549668237517482	0.31932590085039525	0.32275628652956356	0.2664682901163228	0.33813186722398925	0.3417786507874463	0.27565925250420675	0.2634998878748347	0.21506520370009236	0.3113252843812758	0.33883314916426455	0.3350513774784218	0.3618595167635536	0.2927047769449239	0.30389931203748793	0.18388336140026268	0.3427566142556904	0.27748469460526465	0.3101206544304775	0.3101206544304775	0.3101206544304775	0.3101206544304775	0.3101206544304775	0.3101206544304775	0.3101206544304775	0.3101206544304775	0.3101206544304775	0.3101206544304775	0.3101206544304775	0.3101206544304775	0.3101206544304775	0.3101206544304775	0.3101206544304775	0.3101206544304775	0.3101206544304775	0.3101206544304775	0.3101206544304775	0.3101206544304775	0.3101206544304775	0.3101206544304775	0.3101206544304775	0.3101206544304775
0.29061013585229173	0.3781064153385294	0.3222397043686678	0.36622760730622056	0.37017228824887416	0.2712685142199029	0.4000674294556365	0.3807082313895964	0.25192001030193995	0.3535528069721151	0.30880889547911294	0.4261434139727534	0.3387680529634618	0.2678928427520266	0.26062913533924476	0.2677330089722127	0.28345957010704026	0.26205433914973314	0.2411380239666602	0.2213194583761873	0.30654573719324363	0.309690691282967	0.3081182142381053	0.3081182142381053	0.3081182142381053	0.3081182142381053	0.3081182142381053	0.3081182142381053	0.3081182142381053	0.3081182142381053	0.3081182142381053	0.3081182142381053	0.3081182142381053	0.3081182142381053	0.3081182142381053	0.3081182142381053	0.3081182142381053	0.3081182142381053	0.3081182142381053	0.3081182142381053	0.3081182142381053	0.3081182142381053	0.3081182142381053	0.3081182142381053	0.3081182142381053	0.3081182142381053	0.3081182142381053	0.3081182142381053	0.3081182142381053	0.3081182142381053
0.315721285713384	0.2510621333077333	0.26212569470878044	0.2723334567633783	0.1987295391347294	0.31311154975419014	0.2476203932562861	0.30032034631406757	0.23220762239012124	0.29528829212178304	0.1954391216053279	0.28996802937065347	0.29677608061955835	0.2439568653087877	0.26778095025361687	0.284665241788878	0.33620934087820514	0.4567972133180326	0.23325884068126243	0.24125713098032187	0.2823491002832247	0.27961021473946485	0.2891737285256772	0.2692423477912697	0.3092245020859483	0.22448203315836796	0.23715165760486756	0.23081684538161773	0.23081684538161773	0.23081684538161773	0.23081684538161773	0.23081684538161773	0.23081684538161773	0.23081684538161773	0.23081684538161773	0.23081684538161773	0.23081684538161773	0.23081684538161773	0.23081684538161773	0.23081684538161773	0.23081684538161773	0.23081684538161773	0.23081684538161773	0.23081684538161773	0.23081684538161773	0.23081684538161773	0.23081684538161773	0.23081684538161773	0.23081684538161773	0.23081684538161773
0.5601107896663613	0.6444139865935887	0.6449295836534041	0.7666782057271817	0.4897914666553489	0.45723235510475313	0.5357415987445713	0.4523777123045251	0.4228792396719776	0.6173776075725468	0.6722416097513982	0.5190967680042479	0.5725568574193429	0.5753154704260891	0.47797763837736545	0.6631472929202634	0.32565665670760796	0.6053479259339274	0.5512553386458784	0.6434829653296803	0.4435290296935675	0.6731631649318658	0.5069438717470691	0.572992706892899	0.48164098792994214	0.49728053208253364	0.5640913273374439	0.447420526588127	0.48020794377145465	0.46381423517979076	0.46381423517979076	0.46381423517979076	0.46381423517979076	0.46381423517979076	0.46381423517979076	0.46381423517979076	0.46381423517979076	0.46381423517979076	0.46381423517979076	0.46381423517979076	0.46381423517979076	0.46381423517979076	0.46381423517979076	0.46381423517979076	0.46381423517979076	0.46381423517979076	0.46381423517979076	0.46381423517979076	0.46381423517979076	0.46381423517979076
0.587595039018985	0.5950670124280945	0.5727562519974243	0.5574419815164208	0.6641972355011326	0.5961248604944251	0.5255871830043873	0.5457422003894924	0.5032274487941517	0.547454950631108	0.524995441859453	0.5607461243558545	0.6658526942164624	0.6117969986061722	0.4947067336797076	0.47273870982082705	0.5625446500905322	0.5096050550784458	0.6215355790971164	0.4347793168844292	0.5837570749400459	0.5815468908492996	0.48755019648229997	0.6208423838357819	0.4292142455079451	0.42870844848135214	0.4813597561662922	0.6350652483538984	0.5745360805505989	0.6522741734569804	0.6013823534256257	0.5195469857746616	0.5736424001048419	0.625009202677615	0.6745656049423424	0.5321325060608241	0.6072528158501329	0.6292905809419559	0.6182716983960445	0.6182716983960445	0.6182716983960445	0.6182716983960445	0.6182716983960445	0.6182716983960445	0.6182716983960445	0.6182716983960445	0.6182716983960445	0.6182716983960445	0.6182716983960445	0.6182716983960445
0.0198226449380795	0.0	0.0	0.0	0.0	0.012103924410898942	0.008918683073047533	0.014868490852647867	0.0	0.0	0.0	0.014868490852647867	0.0	0.0	0.0	0.0	0.0	0.029171763631377624	0.013339420132649934	0.0	0.0	0.014868490852647867	0.0	0.011538706336980831	0.014868490852647867	0.0	0.0	0.014868490852647867	0.005949807779600334	0.0	0.014705066348637837	0.014868490852647867	0.00016342450401003047	0.014303272778729758	0.066700151075106	0.029736981705295734	0.0	0.014868490852647867	0.0446384541806907	0.014835509627339323	0.0	0.0	0.0	0.0	0.0	0.0	0.0	0.0	0.0	0.0
0.16923974499779976	0.14629776815906137	0.11620586045060591	0.09993688297696708	0.11022626362921795	0.16546800962688757	0.06301414790413272	0.12391610146133526	0.13847929841482975	0.14984957109595856	0.20145851250642074	0.06512236556404535	0.18660824534560644	0.1433181421992063	0.13189174677480198	0.1318748135270319	0.07604053091019769	0.11368211656606177	0.08916728847451862	0.09973132708692521	0.10638144951585435	0.07635966480744873	0.11627405351454001	0.11360055217790241	0.07071587995300024	0.11031140013747585	0.10433453929806098	0.06672051662618711	0.08552752796212405	0.08552752796212405	0.08552752796212405	0.08552752796212405	0.08552752796212405	0.08552752796212405	0.08552752796212405	0.08552752796212405	0.08552752796212405	0.08552752796212405	0.08552752796212405	0.08552752796212405	0.08552752796212405	0.08552752796212405	0.08552752796212405	0.08552752796212405	0.08552752796212405	0.08552752796212405	0.08552752796212405	0.08552752796212405	0.08552752796212405	0.08552752796212405
0.5164602763721052	0.5568158020042172	0.393002874569948	0.5476854929209511	0.4083942260542618	0.5425645401784401	0.48952340344857265	0.3950889815187919	0.4332396266146091	0.4301089877815412	0.42526391316802986	0.5192723388454797	0.4779325676311177	0.518614326634475	0.4721084374068202	0.4944231460910823	0.3911943991373271	0.5711213900890039	0.5526956635192418	0.5314590841637044	0.5613621489412324	0.5315634912097955	0.5563562095180734	0.4899278047551419	0.48816183300343213	0.48904481887928697	0.48904481887928697	0.48904481887928697	0.48904481887928697	0.48904481887928697	0.48904481887928697	0.48904481887928697	0.48904481887928697	0.48904481887928697	0.48904481887928697	0.48904481887928697	0.48904481887928697	0.48904481887928697	0.48904481887928697	0.48904481887928697	0.48904481887928697	0.48904481887928697	0.48904481887928697	0.48904481887928697	0.48904481887928697	0.48904481887928697	0.48904481887928697	0.48904481887928697	0.48904481887928697	0.48904481887928697
0.6899612993584422	0.6721090216380041	0.6522607062244643	0.6267204426748967	0.5944809857867126	0.5579550648970284	0.5622144495973536	0.5718397901826674	0.5852572448221319	0.5977331359380004	0.6060506495039566	0.698307004715623	0.5709949594529925	0.49450033155651363	0.6548431069404957	0.5660972510451592	0.6295869123922833	0.567703730035325	0.5625063506770223	0.5826368810361299	0.5920242904164178	0.5873305857262738	0.5873305857262738	0.5873305857262738	0.5873305857262738	0.5873305857262738	0.5873305857262738	0.5873305857262738	0.5873305857262738	0.5873305857262738	0.5873305857262738	0.5873305857262738	0.5873305857262738	0.5873305857262738	0.5873305857262738	0.5873305857262738	0.5873305857262738	0.5873305857262738	0.5873305857262738	0.5873305857262738	0.5873305857262738	0.5873305857262738	0.5873305857262738	0.5873305857262738	0.5873305857262738	0.5873305857262738	0.5873305857262738	0.5873305857262738	0.5873305857262738	0.5873305857262738
0.10737063292884381	0.12204227875380907	0.09763298327788843	0.12784696194616413	0.10026636268513829	0.06151870942272744	0.0699350508921455	0.06450936937558421	0.14092038062840598	0.0887606934072548	0.04567010988193802	0.1013133488494025	0.1019053796328007	0.14460891892462635	0.0636895553081729	0.05466840182822341	0.10037879948291532	0.09612262075670067	0.07439119949288595	0.06817946634674082	0.047262645647792936	0.09935641315725	0.03588339652675056	0.06761990484200027	0.06761990484200027	0.06761990484200027	0.06761990484200027	0.06761990484200027	0.06761990484200027	0.06761990484200027	0.06761990484200027	0.06761990484200027	0.06761990484200027	0.06761990484200027	0.06761990484200027	0.06761990484200027	0.06761990484200027	0.06761990484200027	0.06761990484200027	0.06761990484200027	0.06761990484200027	0.06761990484200027	0.06761990484200027	0.06761990484200027	0.06761990484200027	0.06761990484200027	0.06761990484200027	0.06761990484200027	0.06761990484200027	0.06761990484200027
0.3709612632916107	0.34078074263338515	0.3810290613498969	0.3886159921129449	0.4494115176966483	0.2561910024638191	0.3539570818506896	0.34887183238978464	0.3536167498644456	0.42289514503786224	0.5151166670748372	0.41813737142292184	0.3927661935031881	0.49812647777849267	0.7538750379056506	0.5235612670278925	0.1528615268559454	0.18398881274532106	0.09752460533721961	0.1168531565454849	0.12094522062979406	0.11889918858763947	0.11889918858763947	0.11889918858763947	0.11889918858763947	0.11889918858763947	0.11889918858763947	0.11889918858763947	0.11889918858763947	0.11889918858763947	0.11889918858763947	0.11889918858763947	0.11889918858763947	0.11889918858763947	0.11889918858763947	0.11889918858763947	0.11889918858763947	0.11889918858763947	0.11889918858763947	0.11889918858763947	0.11889918858763947	0.11889918858763947	0.11889918858763947	0.11889918858763947	0.11889918858763947	0.11889918858763947	0.11889918858763947	0.11889918858763947	0.11889918858763947	0.11889918858763947
0.32930201069999115	0.3822956309550546	0.2758108487858011	0.2458350749624278	0.2556593853496472	0.369572141332098	0.365010555041833	0.29485171252810144	0.2070961758360612	0.29482965637322545	0.27868701055170664	0.23300421217650474	0.2246892631521194	0.3715247028172385	0.2453184093296411	0.21416002093075795	0.2059476933224729	0.26268983761929854	0.22877930544874697	0.23823664475118472	0.2503987914800072	0.3609005647682695	0.30223145986950845	0.29750909193108976	0.22188059587525366	0.2596948439031717	0.2596948439031717	0.2596948439031717	0.2596948439031717	0.2596948439031717	0.2596948439031717	0.2596948439031717	0.2596948439031717	0.2596948439031717	0.2596948439031717	0.2596948439031717	0.2596948439031717	0.2596948439031717	0.2596948439031717	0.2596948439031717	0.2596948439031717	0.2596948439031717	0.2596948439031717	0.2596948439031717	0.2596948439031717	0.2596948439031717	0.2596948439031717	0.2596948439031717	0.2596948439031717	0.2596948439031717
0.6689262485986115	0.6710058847467922	0.6689744696375043	0.6922683973669297	0.6828522764760816	0.6930716367210432	0.7504229936358334	0.6920947074802254	0.5840944670130781	0.7121813921210358	0.7245523047631083	0.7559808538029237	0.7295816591031793	0.7778603005844976	0.7271531417959173	0.736102907389523	0.8328260604661927	0.7636368990215587	0.8577836062258561	0.6990566504763983	0.7784201283511272	0.7784201283511272	0.7784201283511272	0.7784201283511272	0.7784201283511272	0.7784201283511272	0.7784201283511272	0.7784201283511272	0.7784201283511272	0.7784201283511272	0.7784201283511272	0.7784201283511272	0.7784201283511272	0.7784201283511272	0.7784201283511272	0.7784201283511272	0.7784201283511272	0.7784201283511272	0.7784201283511272	0.7784201283511272	0.7784201283511272	0.7784201283511272	0.7784201283511272	0.7784201283511272	0.7784201283511272	0.7784201283511272	0.7784201283511272	0.7784201283511272	0.7784201283511272	0.7784201283511272
0.33572142829622464	0.37508241256698355	0.48980858758287066	0.3335004877893331	0.3687617193205599	0.4631822316684508	0.3443528121614334	0.40876165689582605	0.33392835362036466	0.4277504352371039	0.2561005453407556	0.304585214749263	0.3330471912024479	0.4664830977065543	0.695112518448962	0.5731351689978731	0.5079990407070146	0.42519330399054917	0.49737128840518374	0.3052099049895926	0.3393322998887128	0.3629001164923806	0.3511162081905467	0.3511162081905467	0.3511162081905467	0.3511162081905467	0.3511162081905467	0.3511162081905467	0.3511162081905467	0.3511162081905467	0.3511162081905467	0.3511162081905467	0.3511162081905467	0.3511162081905467	0.3511162081905467	0.3511162081905467	0.3511162081905467	0.3511162081905467	0.3511162081905467	0.3511162081905467	0.3511162081905467	0.3511162081905467	0.3511162081905467	0.3511162081905467	0.3511162081905467	0.3511162081905467	0.3511162081905467	0.3511162081905467	0.3511162081905467	0.3511162081905467
0.39826832502340426	0.3528949817345313	0.4473951534167011	0.3193636951023273	0.3684996589081089	0.48634222692880885	0.4217359405246354	0.4536397645066064	0.37759957631129676	0.45144822306365573	0.40594812566540917	0.4182170501194434	0.3825636379965345	0.44448614078953147	0.4964993417764649	0.44859461910515785	0.39278119422471286	0.44139635264700755	0.3919774565714883	0.39555647451626863	0.39376696554387847	0.39376696554387847	0.39376696554387847	0.39376696554387847	0.39376696554387847	0.39376696554387847	0.39376696554387847	0.39376696554387847	0.39376696554387847	0.39376696554387847	0.39376696554387847	0.39376696554387847	0.39376696554387847	0.39376696554387847	0.39376696554387847	0.39376696554387847	0.39376696554387847	0.39376696554387847	0.39376696554387847	0.39376696554387847	0.39376696554387847	0.39376696554387847	0.39376696554387847	0.39376696554387847	0.39376696554387847	0.39376696554387847	0.39376696554387847	0.39376696554387847	0.39376696554387847	0.39376696554387847
0.23322206612060248	0.13175608180952988	0.04380180507635267	0.17010396701066974	0.12990307272051876	0.16787403123745456	0.10417454444025882	0.21508660393825296	0.07954361720645366	0.07613831108033478	0.10100531578350712	0.11531480235632806	0.044835323168486936	0.3079743719183498	0.08138209990282279	0.12001922487028704	0.11081060819500635	0.11073532290138555	0.2171143559080303	0.18017592298370633	0.10692251998186583	0.11576848142212959	0.10660033862776351	0.1505232348142651	0.17411627533752308	0.13465238666287513	0.14934088592663233	0.09102472818345551	0.09926183269236097	0.14979926128140478	0.09326035623449674	0.14489347940053934	0.11258135217493874	0.1425543404907496	0.06703943872798353	0.10479688960936658	0.10479688960936658	0.10479688960936658	0.10479688960936658	0.10479688960936658	0.10479688960936658	0.10479688960936658	0.10479688960936658	0.10479688960936658	0.10479688960936658	0.10479688960936658	0.10479688960936658	0.10479688960936658	0.10479688960936658	0.10479688960936658
0.3128875804170032	0.425743839109937	0.37487636312627864	0.3936341532862767	0.40897045823612405	0.3166234945303017	0.48323961527940584	0.43442831723108744	0.4060979968676928	0.31988343745045456	0.315305629472211	0.3338123498992679	0.2848085970440695	0.4074074711479093	0.36492779001844344	0.3808008443119529	0.3728643171651982	0.3728643171651982	0.3728643171651982	0.3728643171651982	0.3728643171651982	0.3728643171651982	0.3728643171651982	0.3728643171651982	0.3728643171651982	0.3728643171651982	0.3728643171651982	0.3728643171651982	0.3728643171651982	0.3728643171651982	0.3728643171651982	0.3728643171651982	0.3728643171651982	0.3728643171651982	0.3728643171651982	0.3728643171651982	0.3728643171651982	0.3728643171651982	0.3728643171651982	0.3728643171651982	0.3728643171651982	0.3728643171651982	0.3728643171651982	0.3728643171651982	0.3728643171651982	0.3728643171651982	0.3728643171651982	0.3728643171651982	0.3728643171651982	0.3728643171651982
0.4271466633008073	0.3676345826928538	0.42942947780690116	0.37043172820567627	0.38322225500810564	0.30159231861752095	0.24716640503227594	0.29936325121553764	0.3084760311949849	0.4207406502451997	0.4145739109875778	0.29271111798681243	0.26213495349585836	0.36352518585749655	0.31919596181735593	0.3483361136415094	0.26870513474732816	0.36766276411937293	0.41196144480050645	0.22939652457341875	0.3014181069174234	0.3108106117835198	0.31191002325073713	0.2848054901575036	0.2983577567041204	0.2983577567041204	0.2983577567041204	0.2983577567041204	0.2983577567041204	0.2983577567041204	0.2983577567041204	0.2983577567041204	0.2983577567041204	0.2983577567041204	0.2983577567041204	0.2983577567041204	0.2983577567041204	0.2983577567041204	0.2983577567041204	0.2983577567041204	0.2983577567041204	0.2983577567041204	0.2983577567041204	0.2983577567041204	0.2983577567041204	0.2983577567041204	0.2983577567041204	0.2983577567041204	0.2983577567041204	0.2983577567041204
0.4026369232195359	0.4999353817438888	0.511096009404829	0.44745903146986227	0.5881000294058201	0.49242001750921915	0.540534180047213	0.3749080790687484	0.2613329766304057	0.4403689716221579	0.4564548125141863	0.46182832214873265	0.40214380665752497	0.5271852449486495	0.47045221564214934	0.43772843106712295	0.4723629743690635	0.4029126474258019	0.43763781089743276	0.43763781089743276	0.43763781089743276	0.43763781089743276	0.43763781089743276	0.43763781089743276	0.43763781089743276	0.43763781089743276	0.43763781089743276	0.43763781089743276	0.43763781089743276	0.43763781089743276	0.43763781089743276	0.43763781089743276	0.43763781089743276	0.43763781089743276	0.43763781089743276	0.43763781089743276	0.43763781089743276	0.43763781089743276	0.43763781089743276	0.43763781089743276	0.43763781089743276	0.43763781089743276	0.43763781089743276	0.43763781089743276	0.43763781089743276	0.43763781089743276	0.43763781089743276	0.43763781089743276	0.43763781089743276	0.43763781089743276
0.35932201426320864	0.3636608680980502	0.412458895242785	0.21918925187403127	0.2823214660222209	0.2982337979005115	0.30477944909117255	0.4170621784944095	0.24228101826525705	0.24076118002722452	0.2727558318063351	0.3536229102199699	0.249207073594357	0.24776157866717702	0.2892187098624103	0.32854413468418114	0.2914521097539752	0.27475767148218894	0.3116165378698832	0.24138124687208623	0.31721138663551046	0.27929631675379835	0.27929631675379835	0.27929631675379835	0.27929631675379835	0.27929631675379835	0.27929631675379835	0.27929631675379835	0.27929631675379835	0.27929631675379835	0.27929631675379835	0.27929631675379835	0.27929631675379835	0.27929631675379835	0.27929631675379835	0.27929631675379835	0.27929631675379835	0.27929631675379835	0.27929631675379835	0.27929631675379835	0.27929631675379835	0.27929631675379835	0.27929631675379835	0.27929631675379835	0.27929631675379835	0.27929631675379835	0.27929631675379835	0.27929631675379835	0.27929631675379835	0.27929631675379835
0.540743080336214	0.3833106123937744	0.34268689743746	0.38987724804677565	0.466320261155738	0.42014731880318	0.4279348018159673	0.24735114579791226	0.37140998838825473	0.31608920311803723	0.34374959575314595	0.34374959575314595	0.34374959575314595	0.34374959575314595	0.34374959575314595	0.34374959575314595	0.34374959575314595	0.34374959575314595	0.34374959575314595	0.34374959575314595	0.34374959575314595	0.34374959575314595	0.34374959575314595	0.34374959575314595	0.34374959575314595	0.34374959575314595	0.34374959575314595	0.34374959575314595	0.34374959575314595	0.34374959575314595	0.34374959575314595	0.34374959575314595	0.34374959575314595	0.34374959575314595	0.34374959575314595	0.34374959575314595	0.34374959575314595	0.34374959575314595	0.34374959575314595	0.34374959575314595	0.34374959575314595	0.34374959575314595	0.34374959575314595	0.34374959575314595	0.34374959575314595	0.34374959575314595	0.34374959575314595	0.34374959575314595	0.34374959575314595	0.34374959575314595
0.25085153104946256	0.3205777086006287	0.31524744593059484	0.27778785066617095	0.22095308249295842	0.2742029811804072	0.22728136223093617	0.33108368443371683	0.25022772184196446	0.2047153698914274	0.32326287412047455	0.32390168839338684	0.29837600671880604	0.2701241116407309	0.24273241898956413	0.2569474708115738	0.3136140339937955	0.34656234729091645	0.33008819064235595	0.33008819064235595	0.33008819064235595	0.33008819064235595	0.33008819064235595	0.33008819064235595	0.33008819064235595	0.33008819064235595	0.33008819064235595	0.33008819064235595	0.33008819064235595	0.33008819064235595	0.33008819064235595	0.33008819064235595	0.33008819064235595	0.33008819064235595	0.33008819064235595	0.33008819064235595	0.33008819064235595	0.33008819064235595	0.33008819064235595	0.33008819064235595	0.33008819064235595	0.33008819064235595	0.33008819064235595	0.33008819064235595	0.33008819064235595	0.33008819064235595	0.33008819064235595	0.33008819064235595	0.33008819064235595	0.33008819064235595
0.1284695101644723	0.12459570318364754	0.10638404560946182	0.09081859475252849	0.14960884613491177	0.045278880955024824	0.05707997592195188	0.12359788995378179	0.20695728248720982	0.1156990806945025	0.09848914778163981	0.13022487602040284	0.22462094654902418	0.04463948141078928	0.09529781704034201	0.05243344338575548	0.017592456230945117	0.1637524592054258	0.17264643298084095	0.1104904300886356	0.08805163134152498	0.06555513183307067	0.15222512915644043	0.16003749192152722	0.08474585862473456	0.0713943088378612	0.05399311518792793	0.1534592755778252	0.09269412260621573	0.13672753191805198	0.16525910739511074	0.15099331965658136	0.15099331965658136	0.15099331965658136	0.15099331965658136	0.15099331965658136	0.15099331965658136	0.15099331965658136	0.15099331965658136	0.15099331965658136	0.15099331965658136	0.15099331965658136	0.15099331965658136	0.15099331965658136	0.15099331965658136	0.15099331965658136	0.15099331965658136	0.15099331965658136	0.15099331965658136	0.15099331965658136
0.12143958621869641	0.17906131458256677	0.14680232534232218	0.11705931760989842	0.17135896056041766	0.10195326515138624	0.11370690605383692	0.18146111169396975	0.11636185454499233	0.15443584915481806	0.16298458383583758	0.2044219917628499	0.1526897765028997	0.13330737984302707	0.1178348449993827	0.10410687695176472	0.07265816009566912	0.07358743669039493	0.173033488672278	0.12540452029438962	0.11504605469954289	0.09255523800252867	0.1414568623932771	0.09614962704398705	0.11880324471863207	0.11880324471863207	0.11880324471863207	0.11880324471863207	0.11880324471863207	0.11880324471863207	0.11880324471863207	0.11880324471863207	0.11880324471863207	0.11880324471863207	0.11880324471863207	0.11880324471863207	0.11880324471863207	0.11880324471863207	0.11880324471863207	0.11880324471863207	0.11880324471863207	0.11880324471863207	0.11880324471863207	0.11880324471863207	0.11880324471863207	0.11880324471863207	0.11880324471863207	0.11880324471863207	0.11880324471863207	0.11880324471863207
0.8979173699614941	0.9164402173770242	0.8028232275587265	0.8016986977949142	0.9543909812074134	0.8629107959187398	0.9265861101547378	0.9625993498778612	0.8454755808858511	0.567744094586516	0.8172366851418794	0.6924903898641978	0.6924903898641978	0.6924903898641978	0.6924903898641978	0.6924903898641978	0.6924903898641978	0.6924903898641978	0.6924903898641978	0.6924903898641978	0.6924903898641978	0.6924903898641978	0.6924903898641978	0.6924903898641978	0.6924903898641978	0.6924903898641978	0.6924903898641978	0.6924903898641978	0.6924903898641978	0.6924903898641978	0.6924903898641978	0.6924903898641978	0.6924903898641978	0.6924903898641978	0.6924903898641978	0.6924903898641978	0.6924903898641978	0.6924903898641978	0.6924903898641978	0.6924903898641978	0.6924903898641978	0.6924903898641978	0.6924903898641978	0.6924903898641978	0.6924903898641978	0.6924903898641978	0.6924903898641978	0.6924903898641978	0.6924903898641978	0.6924903898641978
0.728429086174635	0.6538420738764262	0.7558273628257604	0.6631061882296212	0.604000221415377	0.7760341207125764	0.7394498579848134	0.7528892875272122	0.8412936620422733	0.7046413410739103	0.9859340772183572	0.8107975670118279	0.720906965552063	0.756799055135451	0.60313593323502	0.5791227062348925	0.7171812100427049	0.750460365863282	0.7338207879529934	0.7338207879529934	0.7338207879529934	0.7338207879529934	0.7338207879529934	0.7338207879529934	0.7338207879529934	0.7338207879529934	0.7338207879529934	0.7338207879529934	0.7338207879529934	0.7338207879529934	0.7338207879529934	0.7338207879529934	0.7338207879529934	0.7338207879529934	0.7338207879529934	0.7338207879529934	0.7338207879529934	0.7338207879529934	0.7338207879529934	0.7338207879529934	0.7338207879529934	0.7338207879529934	0.7338207879529934	0.7338207879529934	0.7338207879529934	0.7338207879529934	0.7338207879529934	0.7338207879529934	0.7338207879529934	0.7338207879529934
0.33916060887209937	0.26875413248503816	0.2163487893624464	0.31146996570424745	0.23838037669367287	0.46494333004091065	0.35355281689271995	0.45514052477582223	0.24163467265654184	0.32650825187732135	0.2530756696089606	0.20702520147570144	0.3015130737038458	0.34619375319092777	0.1877549810795806	0.2669743671352542	0.2669743671352542	0.2669743671352542	0.2669743671352542	0.2669743671352542	0.2669743671352542	0.2669743671352542	0.2669743671352542	0.2669743671352542	0.2669743671352542	0.2669743671352542	0.2669743671352542	0.2669743671352542	0.2669743671352542	0.2669743671352542	0.2669743671352542	0.2669743671352542	0.2669743671352542	0.2669743671352542	0.2669743671352542	0.2669743671352542	0.2669743671352542	0.2669743671352542	0.2669743671352542	0.2669743671352542	0.2669743671352542	0.2669743671352542	0.2669743671352542	0.2669743671352542	0.2669743671352542	0.2669743671352542	0.2669743671352542	0.2669743671352542	0.2669743671352542	0.2669743671352542
0.08680171262465565	0.06492379873023736	0.16071589039914932	0.15507502242787133	0.1156144824908998	0.05832708736768746	0.07288363502932714	0.07925509892758732	0.0	0.051334774476429736	0.08616864720185027	0.09619909800018557	0.04825641423133837	0.07075015847550968	0.07241808459531993	0.15893870522010706	0.04550731438127431	0.16796796127084662	0.1271355011029236	0.07573353056966936	0.04883220855485787	0.0033920905340645343	0.03510256073699225	0.054283954553322196	0.0707837571546144	0.12309448775298489	0.07688190055918531	0.09158550769732528	0.0842337041282553	0.0842337041282553	0.0842337041282553	0.0842337041282553	0.0842337041282553	0.0842337041282553	0.0842337041282553	0.0842337041282553	0.0842337041282553	0.0842337041282553	0.0842337041282553	0.0842337041282553	0.0842337041282553	0.0842337041282553	0.0842337041282553	0.0842337041282553	0.0842337041282553	0.0842337041282553	0.0842337041282553	0.0842337041282553	0.0842337041282553	0.0842337041282553
0.40986744418123566	0.44069407459888243	0.3473089318008865	0.38089895670160406	0.3573902138240759	0.31359759888790967	0.370240252679813	0.3600022489908228	0.22873448898411322	0.352252869915222	0.2509876176814253	0.21510774100572166	0.3114912285277559	0.25933009592803846	0.27569241686228974	0.31611009355276143	0.2828313036049874	0.25504136505773956	0.2690190372493521	0.2637571954007932	0.3522560858268499	0.20369636065528807	0.3082107490585711	0.2559535548569296	0.2559535548569296	0.2559535548569296	0.2559535548569296	0.2559535548569296	0.2559535548569296	0.2559535548569296	0.2559535548569296	0.2559535548569296	0.2559535548569296	0.2559535548569296	0.2559535548569296	0.2559535548569296	0.2559535548569296	0.2559535548569296	0.2559535548569296	0.2559535548569296	0.2559535548569296	0.2559535548569296	0.2559535548569296	0.2559535548569296	0.2559535548569296	0.2559535548569296	0.2559535548569296	0.2559535548569296	0.2559535548569296	0.2559535548569296
0.34740429184389277	0.22912182950274518	0.34994964271269585	0.27444183070393563	0.24529734051205418	0.2511667766130443	0.37649513339472596	0.3892747033412166	0.3865894700707723	0.48594055736563635	0.20484280107724231	0.36620226324883365	0.267134887579335	0.2487204730476974	0.34639399569922547	0.3339439942387628	0.24529144881949386	0.25834731500965513	0.35629378710734283	0.2258693750893623	0.1947027230351793	0.21028604906227077	0.21028604906227077	0.21028604906227077	0.21028604906227077	0.21028604906227077	0.21028604906227077	0.21028604906227077	0.21028604906227077	0.21028604906227077	0.21028604906227077	0.21028604906227077	0.21028604906227077	0.21028604906227077	0.21028604906227077	0.21028604906227077	0.21028604906227077	0.21028604906227077	0.21028604906227077	0.21028604906227077	0.21028604906227077	0.21028604906227077	0.21028604906227077	0.21028604906227077	0.21028604906227077	0.21028604906227077	0.21028604906227077	0.21028604906227077	0.21028604906227077	0.21028604906227077
0.22417512851665927	0.3766305171838461	0.22165848189802473	0.33399382149644125	0.20977184909229332	0.22110721987533297	0.3127554611241133	0.16324361571714144	0.25219114863688713	0.30011138205430926	0.33230437738555474	0.25485274434004246	0.07584325331655677	0.22635534720160966	0.2646908761387919	0.1324656977158632	0.24699581007077004	0.21306073559325217	0.23002827283201108	0.23002827283201108	0.23002827283201108	0.23002827283201108	0.23002827283201108	0.23002827283201108	0.23002827283201108	0.23002827283201108	0.23002827283201108	0.23002827283201108	0.23002827283201108	0.23002827283201108	0.23002827283201108	0.23002827283201108	0.23002827283201108	0.23002827283201108	0.23002827283201108	0.23002827283201108	0.23002827283201108	0.23002827283201108	0.23002827283201108	0.23002827283201108	0.23002827283201108	0.23002827283201108	0.23002827283201108	0.23002827283201108	0.23002827283201108	0.23002827283201108	0.23002827283201108	0.23002827283201108	0.23002827283201108	0.23002827283201108
0.3117156570638839	0.2495508486708391	0.31113636139217943	0.38143234094013767	0.27665762298480967	0.3776414381568193	0.3874298598646792	0.2963560253531934	0.30169743858929055	0.37835516037659594	0.28926084578546224	0.3192631417778994	0.2833452312069439	0.35047978949087755	0.34125062457660665	0.3544121919507724	0.4085681415255281	0.38911751082111923	0.24755539634108456	0.3198963713720022	0.2837258838565434	0.2837258838565434	0.2837258838565434	0.2837258838565434	0.2837258838565434	0.2837258838565434	0.2837258838565434	0.2837258838565434	0.2837258838565434	0.2837258838565434	0.2837258838565434	0.2837258838565434	0.2837258838565434	0.2837258838565434	0.2837258838565434	0.2837258838565434	0.2837258838565434	0.2837258838565434	0.2837258838565434	0.2837258838565434	0.2837258838565434	0.2837258838565434	0.2837258838565434	0.2837258838565434	0.2837258838565434	0.2837258838565434	0.2837258838565434	0.2837258838565434	0.2837258838565434	0.2837258838565434
0.0	0.0	0.0	0.0	0.03892927322650627	0.0	0.03892927322650627	0.0	0.0	0.03492579954303896	0.0	0.0	0.0	0.0	0.0	0.0	0.0	0.0	0.0	0.0	0.0	0.0	0.00042788452651734753	0.0	0.0	0.0	0.0	0.0	0.0	0.03892927322650627	0.0	0.0	0.0	0.0	0.0	0.0	0.0	0.0	0.0	0.0	0.0	0.0	0.0	0.0	0.0	0.0	0.0	0.0	0.0	0.0
0.037325086848912455	0.03999116448097763	0.10206152624035178	0.0	0.0	0.0	0.0008791122495022324	0.07963148107391554	0.004112678231603737	0.0	0.0	0.03999116448097763	0.0	8.87082367114101e-05	0.08321589452410268	0.0004395561247511162	0.004112678231603737	0.05698319340720032	0.03103518087968708	0.03999116448097763	0.12892947704422342	0.05153958265325486	0.04562408637319841	0.008225356463207474	0.0	0.03999116448097763	0.04151140814159467	0.07998232896195526	0.07998232896195526	0.04410384271258136	0.0	0.04151140814159467	0.040079872717689036	0.1678399539893351	0.03999116448097763	0.048947148082268174	0.0	0.024076920978856477	0.008955983601290548	0.03999116448097763	0.03999116448097763	0.01600295173883256	0.03999116448097763	0.055554560095059075	0.03514785911129081	0.1398490279534742	0.0874984435323825	0.0874984435323825	0.0874984435323825	0.0874984435323825
0.383151865407534	0.3662824772665753	0.3961411640619354	0.3733986863987764	0.44064618729077754	0.4735777153233011	0.4350675925489784	0.5070441153071049	0.4759487924703791	0.3857675757472576	0.3637936813532217	0.4147821708742059	0.4169829980119416	0.3695130747851725	0.37917367058521345	0.406348310155523	0.41496374304075456	0.3338441610687843	0.4327199528182144	0.37817316465603007	0.3930531826389993	0.3672172577814458	0.42109728956635895	0.29971404245542305	0.34760744776544955	0.3512913045831642	0.3676459383333366	0.3169755412297298	0.42956992398404636	0.4022373158462597	0.3668831363608028	0.332840591676888	0.3404145548869291	0.4203902648464531	0.3716556837380046	0.3556114325711557	0.3386046161850598	0.40217925060023313	0.4188126383983045	0.3601637021976628	0.27283304362847766	0.31649837291307026	0.31649837291307026	0.31649837291307026	0.31649837291307026	0.31649837291307026	0.31649837291307026	0.31649837291307026	0.31649837291307026	0.31649837291307026
0.2586857292967875	0.11725956937883211	0.19064047036811088	0.11368401857439474	0.12477358399656696	0.19241207251531506	0.11860710584661291	0.07011521123312654	0.16640047201821911	0.07400260955215007	0.17129100259989555	0.19057191517025224	0.17307062693929245	0.1404140187487997	0.07095342141096032	0.0525756936583554	0.19883667915437608	0.07899810678819516	0.09351980157785812	0.10566356659652035	0.13193207481525207	0.11184372672690099	0.11888379665942964	0.14139237700673887	0.07283457850581174	0.11375827489410287	0.13442858872322413	0.14326387759145204	0.053751062740118344	0.12370432811711546	0.15236971660220386	0.050071054304520794	0.059275241649919846	0.0517288724018835	0.0941901884713574	0.09632356770608172	0.10079321083177863	0.09206500088295738	0.15986659112861246	0.11493369185808827	0.07804008224020534	0.0809063389669929	0.14025908290242572	0.11570666117132349	0.09814899890131293	0.03719365984703998	0.06767132937417644	0.06767132937417644	0.06767132937417644	0.06767132937417644
0.2683575966903496	0.5298454767663482	0.2659596156581118	0.242331825075823	0.3550702935608216	0.34799491072121785	0.27815357268113783	0.26745763040830506	0.31820339529147135	0.2891625949614712	0.41091621771694103	0.5785741158518712	0.3691656248748867	0.3454179929457256	0.206383659105599	0.34399969735519453	0.23783442332200916	0.4459003681612204	0.29860958695998735	0.27068680382531135	0.4515275725720741	0.4229574453532462	0.28028922986059834	0.363837974201805	0.42145590723793386	0.36762201386694726	0.19095859358115208	0.4187942953363645	0.26978588109226226	0.2975866228669393	0.4422635866746589	0.3309752063601483	0.48501320259947267	0.5166032198677224	0.40389346081312116	0.26242455449224455	0.41728810125470783	0.29051194300735683	0.48576370326387025	0.2813558942754793	0.5012291171397181	0.2773581223986845	0.25378477935306504	0.2655714508758748	0.2655714508758748	0.2655714508758748	0.2655714508758748	0.2655714508758748	0.2655714508758748	0.2655714508758748
0.2324104103419682	0.19490047805348648	0.27934406764446407	0.23281141443589737	0.18102761842216694	0.2616131754916153	0.2360445297641005	0.12619844157634239	0.19658695589654132	0.24354611958931932	0.12894921363484388	0.3532181015381318	0.24108365758648784	0.24108365758648784	0.24108365758648784	0.24108365758648784	0.24108365758648784	0.24108365758648784	0.24108365758648784	0.24108365758648784	0.24108365758648784	0.24108365758648784	0.24108365758648784	0.24108365758648784	0.24108365758648784	0.24108365758648784	0.24108365758648784	0.24108365758648784	0.24108365758648784	0.24108365758648784	0.24108365758648784	0.24108365758648784	0.24108365758648784	0.24108365758648784	0.24108365758648784	0.24108365758648784	0.24108365758648784	0.24108365758648784	0.24108365758648784	0.24108365758648784	0.24108365758648784	0.24108365758648784	0.24108365758648784	0.24108365758648784	0.24108365758648784	0.24108365758648784	0.24108365758648784	0.24108365758648784	0.24108365758648784	0.24108365758648784
0.18161738340846967	0.27150360501965926	0.18961487147690634	0.09154640920374389	0.21652454063987825	0.23055018980050593	0.17038444377150685	0.1323927299920833	0.12503220643899324	0.1563132127113189	0.24468807939727086	0.15198685780404952	0.26763661318351356	0.27773569709508655	0.2467246418329738	0.18208900867380723	0.17129014751670885	0.15670186336866163	0.170481647391308	0.2765002740247527	0.09797088659054	0.2603910430290395	0.2519562276600164	0.14002903678288578	0.2631193527025003	0.21573916546678673	0.2767235865954436	0.16242648645073024	0.11564405837903224	0.21056331752968518	0.17761925751102595	0.2693947863289185	0.25835209655691876	0.2461442209497827	0.10405337696999713	0.16225984157009443	0.25122801821289054	0.1655059501492133	0.18246671161001646	0.21379016129504577	0.21455142497560492	0.21417079313532533	0.21417079313532533	0.21417079313532533	0.21417079313532533	0.21417079313532533	0.21417079313532533	0.21417079313532533	0.21417079313532533	0.21417079313532533
0.17926536442097543	0.2574774902707974	0.22059454877083276	0.22549527050441948	0.25006996200477694	0.22586266272345412	0.31105720293344946	0.23222352828842613	0.22959878997455618	0.2437537611076248	0.24422347484199175	0.1906717916430953	0.19703431644546257	0.22761122657370278	0.2574014722246657	0.2697249343133959	0.256765735983627	0.29371751428185094	0.28415480034205054	0.21734772472109573	0.26556626272813455	0.27127225688221646	0.18235769145886035	0.270102262425124	0.22808304802171617	0.2359276563387836	0.27880953671366565	0.2735074878353107	0.2417966606662396	0.3065466945818234	0.29300607130865325	0.2665623895466448	0.24624362195357805	0.29101765073141805	0.293067713207654	0.2746581359665924	0.26686489390559653	0.27463115217031314	0.19485684770502174	0.2805565352528078	0.1895626211551197	0.2194363925652171	0.2101307084844415	0.2560156042344549	0.19351636747052345	0.22476598585248916	0.22476598585248916	0.22476598585248916	0.22476598585248916	0.22476598585248916
0.20737327184697893	0.0	0.0	0.11353415841115433	0.0	0.0	0.0	0.0	0.0	0.0	0.0012617599327090316	0.11479591834386335	0.11479591834386335	0.0	0.0	0.0	0.11479591834386335	0.12533973298186574	0.0	0.0	0.11353415841115433	0.00436390811300288	0.0	0.17817496120905618	0.011805574570711411	0.0	0.0	0.0	0.0	0.0	0.0	0.11479591834386335	0.0	0.0	0.11353415841115433	0.0	0.0	0.0	0.0	0.11479591834386335	0.0	0.0	0.0	0.0	0.0	0.0	0.0	0.0	0.0	0.0
0.24732908583504654	0.09885105931258159	0.12082744271857951	0.25225242329692843	0.20369239197662287	0.15076320928523942	0.14246487951212447	0.17636128127625905	0.32764905389780047	0.23242265360087622	0.14675532543380035	0.1676599191824982	0.15645969846199534	0.228496793774377	0.22975922204341875	0.16589257068711113	0.3451018952994371	0.185223926005415	0.1424265356713261	0.1508587893038639	0.13100858835390422	0.07099113896527379	0.1707542067427811	0.26351673065115855	0.13470582598698247	0.1397805217455357	0.09105035778887237	0.16304951046932958	0.1670186004028806	0.2566493591280951	0.21301464217198193	0.10236745608209531	0.14762898927636536	0.09261556062686364	0.07494034128324999	0.09630305596155841	0.280848779634149	0.21911576893679555	0.05561153503062549	0.22351227289304895	0.18888641307183934	0.1969344773589249	0.1204064731506931	0.15867047525480898	0.15867047525480898	0.15867047525480898	0.15867047525480898	0.15867047525480898	0.15867047525480898	0.15867047525480898
0.5189462251677089	0.3898755653043126	0.4387410099667056	0.3697399999951599	0.3881025618553932	0.550077158731276	0.5256545949888053	0.4294399950988553	0.4076453991459202	0.29081857136734246	0.5180661193842093	0.4793658480863772	0.5573099783885335	0.3262612447672272	0.5146486568644641	0.39977152944338856	0.38927022961443647	0.4447588163925402	0.4947418973934876	0.44179567577290746	0.4505317864893366	0.46487717702993264	0.33626342354293826	0.516608936925167	0.5801290990838351	0.37665660486697966	0.38808811137475235	0.55170679960939	0.41515626073768525	0.3625158603711531	0.5139711365595098	0.47064029104135074	0.4711390653485595	0.3070940533017691	0.424149875199344	0.38646021922764806	0.4408736738764402	0.46533893443037744	0.41744260121719934	0.46282647134182797	0.44013453627951366	0.44013453627951366	0.44013453627951366	0.44013453627951366	0.44013453627951366	0.44013453627951366	0.44013453627951366	0.44013453627951366	0.44013453627951366	0.44013453627951366
0.3088259753964972	0.3179684791290363	0.16322046967555312	0.28863466335641713	0.31815460743148327	0.21586188829406838	0.21576076328123978	0.194406189090846	0.22231549750185428	0.1473996105343026	0.2104699407993162	0.29375407183051433	0.20351570016280077	0.3342256564206092	0.27716773572398345	0.22730797572051967	0.2548755241070076	0.22437345612710693	0.10592617802677737	0.22834816133034946	0.20469217616984445	0.22343927851840314	0.21977340652068014	0.16995377911890863	0.29303804726601107	0.22276605787363665	0.26125489982166406	0.14675125830020383	0.18727117055666767	0.4188341529948253	0.1882607251274721	0.21564035832078574	0.172744376844271	0.17805070248409674	0.35036255552683676	0.15655245502389478	0.1254674159431421	0.23132234647241576	0.2855694204535637	0.14187344179565145	0.174664362968104	0.1582689023818777	0.1582689023818777	0.1582689023818777	0.1582689023818777	0.1582689023818777	0.1582689023818777	0.1582689023818777	0.1582689023818777	0.1582689023818777
0.17177993093290433	0.11742090388615781	0.14172486991697242	0.0994063458797003	0.1965335147035098	0.10725342100479834	0.12086631245260847	0.12481476281872401	0.10557156782086319	0.173523992474732	0.08009607159001164	0.11167711002893359	0.1335205587636015	0.13935006083170343	0.10019653517920672	0.15295379860556352	0.15729637281839168	0.14610322043391785	0.07127381418862137	0.12900832839839546	0.10146039447589822	0.1242820464903801	0.06237863688197185	0.09640386235975687	0.06317961250167477	0.10092318027906796	0.14655392876288423	0.06750543681186069	0.06804482324934989	0.07032235598644972	0.06091951988712375	0.08765921237867422	0.0798737397577334	0.08738087974103644	0.1265592146268609	0.05647475437030721	0.12282420578644619	0.07247361298667386	0.06177169133160417	0.12932362361836214	0.09790862574378179	0.07045094415372696	0.01983515386041857	0.09125448771394924	0.07184154759408641	0.08436152114903764	0.06583520834973904	0.1377766159625276	0.12598781985711707	0.13501399764862398
0.27155601872906204	0.35045571211882437	0.0	0.300116201255682	0.6512738541955423	0.0976293015224297	0.41146847764320177	0.2545524245826872	0.265056228112564	0.10921087515622191	0.5921416978152685	0.3043990016723717	0.03898108688029433	0.3351399419636823	0.28832046442652143	0.21642595620245383	0.17322692263385767	0.13661038840272402	0.10743116348730483	0.0976293015224297	0.18302878459873279	0.20135735128541277	0.09870000246356363	0.09634251897718432	0.0010707009411339218	0.09741321991831825	0.2604061173790779	0.3242892837349431	0.35052763659092095	0.09741321991831825	0.14009742052293436	0.09741321991831825	0.2641092311033996	0.2922396597549547	0.09741321991831825	0.5587445242586373	0.0	0.49886375575945213	0.0976293015224297	0.2930942789059857	0.1732269226338577	0.0976293015224297	0.09741321991831825	0.0	0.48421760315838597	0.0	0.5210502210395369	0.11922881872520852	0.0010707009411339218	0.09478080713513037
0.5968749604572531	0.5289902885994912	0.47839097779765555	0.5616787763075646	0.46687586835945766	0.4661375632527849	0.66842392021399	0.521757589719489	0.4916426989789777	0.7083044230122202	0.7104289117584497	0.6200299877039314	0.7647833951045663	0.5882158045228396	0.5759734041733837	0.6654828913697024	0.6754622743199595	0.6096296173296079	0.7139650599607257	0.500592657111917	0.6209399529831603	0.5433494121924743	0.6843318056674526	0.6297373429075233	0.6885125576851631	0.6011334568122737	0.5915705782772698	0.5776179943516468	0.6956078065910745	0.425812779961365	0.5430783872966591	0.6392934468781614	0.5739373524097944	0.5770419986520502	0.5799985461090105	0.5673327111736953	0.5542228652406372	0.43986192170293675	0.6106948603023594	0.6534834012222159	0.6683502335875878	0.7502815423266344	0.5976328712582808	0.6921042260235915	0.6044942123680083	0.5125800218696799	0.7362911414218439	0.5797133596666328	0.5137690766924843	0.5555030397317453
0.13960879517830127	0.13641582334292784	0.20471058602340386	0.18408564555353493	0.18800492905205987	0.17667353073516967	0.1828776113956033	0.12441987812122027	0.1635161418031086	0.12792981166759806	0.1747410976708198	0.18143865223447314	0.16690247063665528	0.17150116597781034	0.1844605448684038	0.1817661878408119	0.2075730478880069	0.1740694262437153	0.17832298055971008	0.10916303790730827	0.18813847953139695	0.20409110348936232	0.15291096682293318	0.1198557175918172	0.13455285874454423	0.1148823985063181	0.16689669338363733	0.13348502565863718	0.17016900971334192	0.17415728029066047	0.24766373444388637	0.20348109097138792	0.13507568958854635	0.1315210042150689	0.18733462370956283	0.17025432604995439	0.18206650730185522	0.17644445982396284	0.10767815756378248	0.1416184789798411	0.18989451940548885	0.12708674548986593	0.16661883027621124	0.1773471028767412	0.19136764990177615	0.1423324426455819	0.19145780982800897	0.2425757685786985	0.16777004859760475	0.20411351470977096
0.29678552773179845	0.29878525134195977	0.09938779601771304	0.30050643933889165	0.2656517118945707	0.22455987382611212	0.2220496665435169	0.27649546579242795	0.2903176306732473	0.29194790722449326	0.2942421035141249	0.22853038812898074	0.25525334526429816	0.2629392843732835	0.26154345869637624	0.17163066794468518	0.28599548639444944	0.21330296326769685	0.3298005963659307	0.27869386892507925	0.20286140230929753	0.16859854982817946	0.24989859584768195	0.22140316577737712	0.26011180120209054	0.21186140807590484	0.2582533115642952	0.22595149554854355	0.23509633499182706	0.23501091196064278	0.260788062889855	0.24968822195901483	0.2617638787243055	0.18267780750165694	0.27790750118504887	0.38201798247224683	0.21719291866853202	0.2330759249532479	0.17629121913945728	0.1844068786716577	0.24593229876937153	0.23714114857840052	0.3169255015640117	0.28388467763525926	0.19987566770999826	0.26553816603851277	0.26304428425810883	0.22841218730736432	0.28626391412707664	0.2871955219841793
0.6042648181564622	0.6802155671176848	0.62777637621879	0.54386683013126	0.5914635027526827	0.6265721462986211	0.5324354138047304	0.684135270004669	0.6624463342953749	0.5918335586077412	0.6579891523245769	0.6598471624099724	0.7363602929455538	0.6103827963873502	0.6957101203725392	0.5926547397221719	0.7041950435052908	0.553319303092816	0.6220291558198359	0.6904433254494025	0.5610623701506314	0.5959310448088524	0.6342561376097426	0.6132629013736579	0.5883231288679247	0.7113809683592336	0.6753283166323576	0.6997763204509727	0.6442518209819896	0.5930203887496331	0.6599614847902946	0.6346051830960097	0.6543750632440916	0.5932856276546217	0.6424320930928757	0.6535652000164549	0.6124588855947224	0.5905459450794415	0.6241384392092604	0.6232746002284903	0.6317573644250968	0.6310740035315929	0.6439173678312389	0.6374956856814159	0.6374956856814159	0.6374956856814159	0.6374956856814159	0.6374956856814159	0.6374956856814159	0.6374956856814159
0.23027988146080844	0.14625915780974455	0.2442155755508705	0.13470388917173326	0.07915112957058866	0.11460700721989157	6.259810562293096e-05	0.1135661165394348	0.1986147283899668	0.0849710136809379	0.028157680314613624	0.05656434699777576	0.05656434699777576	0.05656434699777576	0.05656434699777576	0.05656434699777576	0.05656434699777576	0.05656434699777576	0.05656434699777576	0.05656434699777576	0.05656434699777576	0.05656434699777576	0.05656434699777576	0.05656434699777576	0.05656434699777576	0.05656434699777576	0.05656434699777576	0.05656434699777576	0.05656434699777576	0.05656434699777576	0.05656434699777576	0.05656434699777576	0.05656434699777576	0.05656434699777576	0.05656434699777576	0.05656434699777576	0.05656434699777576	0.05656434699777576	0.05656434699777576	0.05656434699777576	0.05656434699777576	0.05656434699777576	0.05656434699777576	0.05656434699777576	0.05656434699777576	0.05656434699777576	0.05656434699777576	0.05656434699777576	0.05656434699777576	0.05656434699777576
0.6050691000924121	0.6524403063122747	0.4308930132337461	0.46805730378088445	0.5784511240802132	0.5277506498256982	0.5531008869529557	0.5531008869529557	0.5531008869529557	0.5531008869529557	0.5531008869529557	0.5531008869529557	0.5531008869529557	0.5531008869529557	0.5531008869529557	0.5531008869529557	0.5531008869529557	0.5531008869529557	0.5531008869529557	0.5531008869529557	0.5531008869529557	0.5531008869529557	0.5531008869529557	0.5531008869529557	0.5531008869529557	0.5531008869529557	0.5531008869529557	0.5531008869529557	0.5531008869529557	0.5531008869529557	0.5531008869529557	0.5531008869529557	0.5531008869529557	0.5531008869529557	0.5531008869529557	0.5531008869529557	0.5531008869529557	0.5531008869529557	0.5531008869529557	0.5531008869529557	0.5531008869529557	0.5531008869529557	0.5531008869529557	0.5531008869529557	0.5531008869529557	0.5531008869529557	0.5531008869529557	0.5531008869529557	0.5531008869529557	0.5531008869529557
0.0	0.0	0.0	0.0	0.0	0.0	0.1210044563456005	0.0	0.0345827134315449	0.0	0.06706767502484996	0.0	0.08642174291405558	0.0	0.0	0.17284348582811115	0.019354067889205618	0.13826077239656626	0.0	0.003285278348597809	0.0009498899795130665	0.0	0.0345827134315449	0.0001917003549891443	0.17284348582811115	0.019354067889205618	0.08737163289356864	0.17265178547312202	0.13826077239656626	0.0	0.08547185293454251	0.003285278348597809	0.0	0.0	0.008887583680864152	0.0	0.004443791840432076	0.004443791840432076	0.004443791840432076	0.004443791840432076	0.004443791840432076	0.004443791840432076	0.004443791840432076	0.004443791840432076	0.004443791840432076	0.004443791840432076	0.004443791840432076	0.004443791840432076	0.004443791840432076	0.004443791840432076
0.2482513084287683	0.16855315530761306	0.29942951909956894	0.25579454454975287	0.2221292559734533	0.267640423829802	0.24699345201851614	0.2540475020536138	0.2196248212598166	0.17075728835485507	0.20533065527411692	0.19953747672773184	0.30094437206427455	0.1118585614621172	0.2252873237613061	0.27429398257638127	0.25770420066312466	0.2546478170729058	0.12942449240417103	0.18109024971932441	0.34780660443383776	0.1762415844786127	0.16219813102484237	0.26062997274791333	0.17398312835639446	0.1895998507520247	0.19965479817343482	0.19462732446272973	0.19462732446272973	0.19462732446272973	0.19462732446272973	0.19462732446272973	0.19462732446272973	0.19462732446272973	0.19462732446272973	0.19462732446272973	0.19462732446272973	0.19462732446272973	0.19462732446272973	0.19462732446272973	0.19462732446272973	0.19462732446272973	0.19462732446272973	0.19462732446272973	0.19462732446272973	0.19462732446272973	0.19462732446272973	0.19462732446272973	0.19462732446272973	0.19462732446272973
0.19171204456503466	0.06533428335226851	0.06704078771048032	0.16191724083659106	0.20567966478243077	0.09251179378717914	0.12299570821166277	0.13252100587406287	0.11850851069035634	0.15549742610843492	0.15926235161716262	0.22366051497176037	0.2569286833316758	0.06665917776954906	0.050510591839569075	0.1018674224479962	0.1538205664648597	0.12063741297545158	0.07018612000893104	0.042609824453980656	0.05639797223145585	0.05639797223145585	0.05639797223145585	0.05639797223145585	0.05639797223145585	0.05639797223145585	0.05639797223145585	0.05639797223145585	0.05639797223145585	0.05639797223145585	0.05639797223145585	0.05639797223145585	0.05639797223145585	0.05639797223145585	0.05639797223145585	0.05639797223145585	0.05639797223145585	0.05639797223145585	0.05639797223145585	0.05639797223145585	0.05639797223145585	0.05639797223145585	0.05639797223145585	0.05639797223145585	0.05639797223145585	0.05639797223145585	0.05639797223145585	0.05639797223145585	0.05639797223145585	0.05639797223145585
0.2708366166896062	0.2631398878384409	0.21978828493691724	0.33642303542360236	0.3490974922214988	0.3473484207045242	0.23825863697653216	0.26531070848557686	0.2856150603726008	0.3181613984657695	0.2553900985876995	0.311235800239918	0.40642474303741255	0.2548871887548813	0.2989609609250682	0.3906898417422553	0.27375420363973796	0.18986089858698757	0.26908389867581917	0.269750616958471	0.281635555354062	0.23838182293069446	0.2662543480644704	0.2790535572989841	0.24963525070265624	0.30981429914084213	0.2892690543512366	0.3245221188614934	0.2581906294168556	0.2819541143171717	0.3447244262061642	0.23626584240569865	0.31251379649224015	0.3198508416320959	0.27166365511212215	0.3078887164081096	0.25561393789714587	0.28175132715262774	0.28175132715262774	0.28175132715262774	0.28175132715262774	0.28175132715262774	0.28175132715262774	0.28175132715262774	0.28175132715262774	0.28175132715262774	0.28175132715262774	0.28175132715262774	0.28175132715262774	0.28175132715262774
0.3198361710995077	0.29428756804522493	0.2716253178955427	0.33119683834637137	0.27451230138383576	0.3526574192369731	0.3065358417397115	0.1811812873578639	0.231912225244701	0.3522187291842206	0.21457035123119844	0.30028406359078286	0.3440703401625162	0.34834465411827986	0.29044375469325856	0.37625717200136466	0.3287005102493988	0.33589937912024326	0.19744925707230626	0.41179319760097455	0.3620271307137894	0.30984692079861814	0.34787567476351644	0.3044436257953276	0.27818482082226254	0.16973674228681995	0.3373615648401805	0.26761453951262815	0.2422842336335809	0.4204980278585777	0.21856667216068618	0.27500522657663223	0.24678594936865916	0.24678594936865916	0.24678594936865916	0.24678594936865916	0.24678594936865916	0.24678594936865916	0.24678594936865916	0.24678594936865916	0.24678594936865916	0.24678594936865916	0.24678594936865916	0.24678594936865916	0.24678594936865916	0.24678594936865916	0.24678594936865916	0.24678594936865916	0.24678594936865916	0.24678594936865916
0.17739141561993232	0.11530199964519747	0.2961200304188491	0.4426771942234963	0.18537277009300648	0.2732210140828827	0.38156451917557643	0.16824148060621216	0.21835350373090306	0.20100925751655535	0.16029723267741583	0.14731742004351406	0.20585151332293772	0.25553916932051773	0.38363346355798067	0.3648498753306674	0.25603334536277106	0.3190507259914166	0.24761217020932713	0.37382250182781257	0.13547018651584525	0.13656666412843602	0.16075516154284522	0.20856064476597452	0.18641368401360706	0.28480632872936457	0.1843491062939295	0.26547818589579847	0.31895591144912355	0.16694817667779865	0.15881474248281038	0.17294359385416883	0.2623250722133039	0.1628969186949705	0.2126109954541372	0.2126109954541372	0.2126109954541372	0.2126109954541372	0.2126109954541372	0.2126109954541372	0.2126109954541372	0.2126109954541372	0.2126109954541372	0.2126109954541372	0.2126109954541372	0.2126109954541372	0.2126109954541372	0.2126109954541372	0.2126109954541372	0.2126109954541372
0.19543369049490658	0.27677038242169827	0.27166430018432186	0.22416941133712948	0.22620082800432348	0.30360038801262157	0.2790458757700216	0.36944055885943156	0.29217993778634116	0.3166700159612545	0.2946522642828725	0.4488003527418201	0.11916650027111256	0.26784838833564323	0.3096396618213401	0.2141304938145012	0.3047109815623865	0.32513545157676144	0.32748752512775503	0.2403203506559313	0.3723040928588985	0.26641824910966616	0.31936117098428235	0.31936117098428235	0.31936117098428235	0.31936117098428235	0.31936117098428235	0.31936117098428235	0.31936117098428235	0.31936117098428235	0.31936117098428235	0.31936117098428235	0.31936117098428235	0.31936117098428235	0.31936117098428235	0.31936117098428235	0.31936117098428235	0.31936117098428235	0.31936117098428235	0.31936117098428235	0.31936117098428235	0.31936117098428235	0.31936117098428235	0.31936117098428235	0.31936117098428235	0.31936117098428235	0.31936117098428235	0.31936117098428235	0.31936117098428235	0.31936117098428235
0.1607881607327389	0.14222881578351332	0.21996819912239338	0.16210228981766095	0.029862060754580796	0.13619753339255367	0.08832456007198457	0.20337581785712805	0.07252383555693956	0.16419389734135426	0.0	0.27789272746139365	0.025830924150953914	0.21429527840823553	0.1865170968565703	0.16827478607248716	0.2026938780638417	0.09762372014170745	0.059116012464796246	0.09643223738226547	0.06815907158897797	0.17014048294181866	0.02375452964471646	0.18662249426003025	0.09284319650653669	0.16479427733410132	0.38456489915464526	0.06783549223324215	0.03678194871921938	0.12971732703068614	0.14308651230024594	0.00871947976844591	0.10022111369818254	0.01996565466337772	0.013467098929611883	0.09978143241316823	0.2761178372411083	0.19375687111267748	0.1726142888872913	0.13187503803111994	0.06657017662768466	0.0992226073294023	0.0992226073294023	0.0992226073294023	0.0992226073294023	0.0992226073294023	0.0992226073294023	0.0992226073294023	0.0992226073294023	0.0992226073294023
0.17979078151978997	0.19708063852107882	0.25347376907833774	0.13605367113088895	0.1541976216400109	0.19731965298878865	0.14982225793178358	0.18226875398776354	0.20767192086803235	0.10860852832238113	0.12455884538586909	0.13167573485798537	0.15262799470361701	0.14138095287343286	0.24011561721735586	0.14124544384275325	0.1022496388421916	0.13735604061670245	0.10803925355852852	0.12325647583491219	0.16325202150699172	0.11135795403848175	0.21322743023150176	0.3138783192626292	0.1507039685479814	0.2322911439053053	0.2322911439053053	0.2322911439053053	0.2322911439053053	0.2322911439053053	0.2322911439053053	0.2322911439053053	0.2322911439053053	0.2322911439053053	0.2322911439053053	0.2322911439053053	0.2322911439053053	0.2322911439053053	0.2322911439053053	0.2322911439053053	0.2322911439053053	0.2322911439053053	0.2322911439053053	0.2322911439053053	0.2322911439053053	0.2322911439053053	0.2322911439053053	0.2322911439053053	0.2322911439053053	0.2322911439053053
0.18198752370571486	0.1005916910808935	0.13151705688738005	0.23679248420455426	0.12300200241234399	0.20735844692853342	0.26843001821306905	0.27198575173517153	0.1700930231877411	0.1367327270988784	0.16225056792254747	0.23697995912722394	0.17018788810275212	0.2148205210572989	0.2638355827432257	0.2321229115622187	0.05351257869553235	0.23045754117220937	0.191114111117691	0.12803667376217076	0.29387516219379123	0.11007584812325866	0.0781739276085242	0.15897464064143976	0.12238772863926535	0.3044733713583729	0.31116338899355706	0.29040556380457694	0.40341667341552423	0.1291808616244469	0.26629876751998555	0.26629876751998555	0.26629876751998555	0.26629876751998555	0.26629876751998555	0.26629876751998555	0.26629876751998555	0.26629876751998555	0.26629876751998555	0.26629876751998555	0.26629876751998555	0.26629876751998555	0.26629876751998555	0.26629876751998555	0.26629876751998555	0.26629876751998555	0.26629876751998555	0.26629876751998555	0.26629876751998555	0.26629876751998555
0.41059071479019676	0.31114150254804673	0.2592509610976871	0.2838409158637315	0.2617965798223917	0.2631272237540987	0.3824423193934195	0.2248087156686548	0.2537561589392028	0.2738741999124404	0.30628460380825057	0.30252310581706	0.3145139700381908	0.27616681949116056	0.2982772944031773	0.29370417423133455	0.34506852684435435	0.2695796972364539	0.3073241120404041	0.3073241120404041	0.3073241120404041	0.3073241120404041	0.3073241120404041	0.3073241120404041	0.3073241120404041	0.3073241120404041	0.3073241120404041	0.3073241120404041	0.3073241120404041	0.3073241120404041	0.3073241120404041	0.3073241120404041	0.3073241120404041	0.3073241120404041	0.3073241120404041	0.3073241120404041	0.3073241120404041	0.3073241120404041	0.3073241120404041	0.3073241120404041	0.3073241120404041	0.3073241120404041	0.3073241120404041	0.3073241120404041	0.3073241120404041	0.3073241120404041	0.3073241120404041	0.3073241120404041	0.3073241120404041	0.3073241120404041
0.12338967906662893	0.0655318422501541	0.058664921580831156	0.07540823603925668	0.22958991020827857	0.12674324297878575	0.10261433912050998	0.11756951843640394	0.2875497016343661	0.06622866292488172	0.11210972966277469	0.045921727192633176	0.10948715378966671	0.12038555384357914	0.08586129741696066	0.0917414202003737	0.046123202868159956	0.13984419886609809	0.07401848795723832	0.06598652679461474	0.10621231145398485	0.04875588297097208	0.12273297255104673	0.08566190937470003	0.03666083316877781	0.11789842755199159	0.08406506423686237	0.11608870606554833	0.2623684170851027	0.1892285615753255	0.1892285615753255	0.1892285615753255	0.1892285615753255	0.1892285615753255	0.1892285615753255	0.1892285615753255	0.1892285615753255	0.1892285615753255	0.1892285615753255	0.1892285615753255	0.1892285615753255	0.1892285615753255	0.1892285615753255	0.1892285615753255	0.1892285615753255	0.1892285615753255	0.1892285615753255	0.1892285615753255	0.1892285615753255	0.1892285615753255
0.2179251043001346	0.31047498947890306	0.456731074075669	0.24976058908276463	0.3514582090607073	0.37507343843512714	0.23570989263350994	0.2178476018653277	0.24001654922974536	0.282706795996873	0.31148669657723227	0.29445829808980317	0.2623083097131723	0.1780449168362853	0.3266943850841592	0.3064350449041655	0.20695489818987112	0.280687767192961	0.21308737266079328	0.3263394234936391	0.4475295315563842	0.27022993931460376	0.358879735435494	0.358879735435494	0.358879735435494	0.358879735435494	0.358879735435494	0.358879735435494	0.358879735435494	0.358879735435494	0.358879735435494	0.358879735435494	0.358879735435494	0.358879735435494	0.358879735435494	0.358879735435494	0.358879735435494	0.358879735435494	0.358879735435494	0.358879735435494	0.358879735435494	0.358879735435494	0.358879735435494	0.358879735435494	0.358879735435494	0.358879735435494	0.358879735435494	0.358879735435494	0.358879735435494	0.358879735435494
0.10704333917980328	0.0673016170688757	0.10107238691596453	0.13162965587371464	0.0797721740935275	0.1440985374361161	0.07221562373372234	0.07644688679777935	0.06363409636192639	0.08895980790294604	0.055386990381269374	0.07819008035614725	0.06352503537804162	0.17796749721998045	0.09122692173603929	0.11103828057106195	0.023854827161107917	0.16248137604110915	0.049891621345489384	0.05949545203738976	0.037708432230887025	0.1305367431110153	0.10981245339879565	0.04258587130001094	0.12491301690426007	0.08611746792723685	0.10551524241574846	0.10551524241574846	0.10551524241574846	0.10551524241574846	0.10551524241574846	0.10551524241574846	0.10551524241574846	0.10551524241574846	0.10551524241574846	0.10551524241574846	0.10551524241574846	0.10551524241574846	0.10551524241574846	0.10551524241574846	0.10551524241574846	0.10551524241574846	0.10551524241574846	0.10551524241574846	0.10551524241574846	0.10551524241574846	0.10551524241574846	0.10551524241574846	0.10551524241574846	0.10551524241574846
0.1477425992243324	0.11774765900121127	0.1170602522115924	0.16452631592841155	0.09110793673716179	0.2437958665879692	0.19364119520848458	0.0659008263897274	0.10196495538069231	0.16718323256833728	0.13596274777847425	0.03893035464879901	0.10798111303846962	0.2036763147460874	0.16039575508840406	0.16259517511281668	0.1138006264014071	0.14408326295152787	0.2308125601529083	0.15634506566850842	0.16928584973724048	0.1621666824802419	0.09756215916734609	0.06791891336755874	0.08274053626745242	0.08274053626745242	0.08274053626745242	0.08274053626745242	0.08274053626745242	0.08274053626745242	0.08274053626745242	0.08274053626745242	0.08274053626745242	0.08274053626745242	0.08274053626745242	0.08274053626745242	0.08274053626745242	0.08274053626745242	0.08274053626745242	0.08274053626745242	0.08274053626745242	0.08274053626745242	0.08274053626745242	0.08274053626745242	0.08274053626745242	0.08274053626745242	0.08274053626745242	0.08274053626745242	0.08274053626745242	0.08274053626745242
0.30763111482956046	0.249715459116678	0.2436071146380154	0.2680036232891291	0.3547430553156681	0.19438071125916023	0.18410801652134406	0.13557070570791038	0.20091850952005003	0.24109786539166603	0.20600105600884044	0.30553613816691366	0.3558182648020685	0.21422555619984404	0.28200226497900044	0.31403186140121947	0.20970576481001704	0.1050567660612881	0.26692100947783454	0.23980190475277444	0.10936287433332376	0.31953994702083904	0.2125979509826211	0.23475771823987565	0.22367783461124838	0.22367783461124838	0.22367783461124838	0.22367783461124838	0.22367783461124838	0.22367783461124838	0.22367783461124838	0.22367783461124838	0.22367783461124838	0.22367783461124838	0.22367783461124838	0.22367783461124838	0.22367783461124838	0.22367783461124838	0.22367783461124838	0.22367783461124838	0.22367783461124838	0.22367783461124838	0.22367783461124838	0.22367783461124838	0.22367783461124838	0.22367783461124838	0.22367783461124838	0.22367783461124838	0.22367783461124838	0.22367783461124838
0.1782890610793414	0.15180693019896557	0.1296721975443847	0.11014076398470782	0.14611788133055562	0.11195503153550597	0.18906344355428042	0.15855981922282317	0.13345416817981517	0.1591174417741796	0.12112310610263445	0.19188845401998098	0.20546819191010188	0.1605293050575727	0.13887927863093913	0.09216039950966767	0.1575841487256421	0.14108226627674475	0.13645328539198534	0.1559888601407065	0.10182844247232574	0.10215938767393885	0.06849354427948577	0.08532646597671231	0.08532646597671231	0.08532646597671231	0.08532646597671231	0.08532646597671231	0.08532646597671231	0.08532646597671231	0.08532646597671231	0.08532646597671231	0.08532646597671231	0.08532646597671231	0.08532646597671231	0.08532646597671231	0.08532646597671231	0.08532646597671231	0.08532646597671231	0.08532646597671231	0.08532646597671231	0.08532646597671231	0.08532646597671231	0.08532646597671231	0.08532646597671231	0.08532646597671231	0.08532646597671231	0.08532646597671231	0.08532646597671231	0.08532646597671231
0.3650539047686933	0.34735184435363586	0.3052307230288818	0.4089440117060241	0.45406141799828004	0.4534759210684313	0.26754920562636236	0.4412982821256309	0.3144351731294326	0.3755240241035431	0.2540106649445225	0.34310700832834556	0.3983098951632964	0.33643351287100415	0.2819934875407872	0.30239557764382713	0.3230130308373211	0.2333493468814027	0.2517115751987872	0.2969234408139305	0.30496342181703434	0.320084818933874	0.2884814310038723	0.2948011505378155	0.29164129077084394	0.29164129077084394	0.29164129077084394	0.29164129077084394	0.29164129077084394	0.29164129077084394	0.29164129077084394	0.29164129077084394	0.29164129077084394	0.29164129077084394	0.29164129077084394	0.29164129077084394	0.29164129077084394	0.29164129077084394	0.29164129077084394	0.29164129077084394	0.29164129077084394	0.29164129077084394	0.29164129077084394	0.29164129077084394	0.29164129077084394	0.29164129077084394	0.29164129077084394	0.29164129077084394	0.29164129077084394	0.29164129077084394
0.26601095561459376	0.29528865842271296	0.2896817477515536	0.1995383922108722	0.29345095323331816	0.22014495633752748	0.2033956795542838	0.1331769869933643	0.1632696810308526	0.26081476443951784	0.16862091988634914	0.19378659950448401	0.15566349795700896	0.22070460587750104	0.256591707421951	0.21968009496769744	0.21556347711525875	0.08468000585686956	0.23178800842292113	0.13498538898790258	0.21594700334415742	0.1799842383797775	0.20080671938460684	0.1889310009823469	0.18467186852417986	0.08942716975216303	0.2125955692457266	0.2240940146462897	0.20961400289411303	0.13018396622513517	0.1698989845596241	0.1698989845596241	0.1698989845596241	0.1698989845596241	0.1698989845596241	0.1698989845596241	0.1698989845596241	0.1698989845596241	0.1698989845596241	0.1698989845596241	0.1698989845596241	0.1698989845596241	0.1698989845596241	0.1698989845596241	0.1698989845596241	0.1698989845596241	0.1698989845596241	0.1698989845596241	0.1698989845596241	0.1698989845596241
0.1672125116693752	0.12736399648922087	0.1376246216155344	0.20089035441766892	0.11979766172345166	0.14134079678449873	0.18214280490117946	0.22041093665952136	0.2065400795350987	0.18800722120277513	0.18064513303978122	0.13024661280313338	0.1705607607271184	0.1394283394616513	0.11120202567776642	0.1655589847958594	0.13734540207388096	0.1708700006564819	0.10076499334878251	0.11648965065085315	0.10446273188743073	0.1081658991447069	0.17835066573390854	0.2275432017570923	0.16962742834496664	0.2262104908806108	0.20120293807344472	0.13914459232723636	0.11597860015063496	0.1590418026563315	0.11466788999575223	0.13685484632604186	0.13685484632604186	0.13685484632604186	0.13685484632604186	0.13685484632604186	0.13685484632604186	0.13685484632604186	0.13685484632604186	0.13685484632604186	0.13685484632604186	0.13685484632604186	0.13685484632604186	0.13685484632604186	0.13685484632604186	0.13685484632604186	0.13685484632604186	0.13685484632604186	0.13685484632604186	0.13685484632604186
0.07243243941106244	0.0472829898350377	0.0754056994237501	0.07646072567826777	0.11111216530067108	0.02675794836342854	0.09447379416944887	0.09338983232602414	0.07742357737861814	0.04441254208292394	0.020639813701957416	0.0272827784437894	0.06758685551989155	0.09163072617689964	0.03834684282920317	0.042027056609611466	0.08323561402106516	0.013188249371085273	0.027864180796854602	0.07972225451609236	0.013713079451446137	0.027574648307398787	0.05500298282840475	0.03758368655037469	0.00028676094311236186	0.06023446995779574	0.02086967456389383	0.07254088532479148	0.0569036448150527	0.01021029102559742	0.033556967920325066	0.033556967920325066	0.033556967920325066	0.033556967920325066	0.033556967920325066	0.033556967920325066	0.033556967920325066	0.033556967920325066	0.033556967920325066	0.033556967920325066	0.033556967920325066	0.033556967920325066	0.033556967920325066	0.033556967920325066	0.033556967920325066	0.033556967920325066	0.033556967920325066	0.033556967920325066	0.033556967920325066	0.033556967920325066
0.13017305587875577	0.09170988158999971	0.08030328034116863	0.10683465769545095	0.14910235606593478	0.06116221615313407	0.05946016670314143	0.09722710682263488	0.06780085262341037	0.009587089395950195	0.05276285619476018	0.02785806326083951	0.09897838606267675	0.10708299414449886	0.0702738986544633	0.15151156796923324	0.07854008579957998	0.04365138530509101	0.09417768851446223	0.08705369767419065	0.09061569309432645	0.09061569309432645	0.09061569309432645	0.09061569309432645	0.09061569309432645	0.09061569309432645	0.09061569309432645	0.09061569309432645	0.09061569309432645	0.09061569309432645	0.09061569309432645	0.09061569309432645	0.09061569309432645	0.09061569309432645	0.09061569309432645	0.09061569309432645	0.09061569309432645	0.09061569309432645	0.09061569309432645	0.09061569309432645	0.09061569309432645	0.09061569309432645	0.09061569309432645	0.09061569309432645	0.09061569309432645	0.09061569309432645	0.09061569309432645	0.09061569309432645	0.09061569309432645	0.09061569309432645
0.042218709339841766	0.00038176102255620803	0.027141675793651465	0.016066393239419857	0.03086439541869517	0.00011038059227145196	0.016448154261976065	0.023993281116670803	0.022334038962403647	0.05023484471806486	0.010042513737090529	0.025727145953954176	0.058507736341365746	0.027966634043030587	0.030127541211271588	0.04005967435609066	0.01002023747438777	0.030464749698835173	0.01970326645162485	0.08955440745590912	0.0	0.04769656823647321	0.009932133144819076	0.010042513737090529	0.039137286380485775	0.0	0.024131275918572555	0.012065637959286278	0.012065637959286278	0.012065637959286278	0.012065637959286278	0.012065637959286278	0.012065637959286278	0.012065637959286278	0.012065637959286278	0.012065637959286278	0.012065637959286278	0.012065637959286278	0.012065637959286278	0.012065637959286278	0.012065637959286278	0.012065637959286278	0.012065637959286278	0.012065637959286278	0.012065637959286278	0.012065637959286278	0.012065637959286278	0.012065637959286278	0.012065637959286278	0.012065637959286278
0.08530175094422954	0.049699759899007476	0.04099338638004809	0.01209778003396774	0.007423719888334255	0.0038663439190077128	0.015818657551836535	0.052056280965063526	0.015236585167666447	0.01738143065489876	0.014210677413535527	0.032648710526862426	0.02419467785566175	0.06469480070818423	0.02480515061308456	0.02167897790848093	0.0383320761121515	0.03212523564865902	0.0026913029768981327	0.014153429744164803	0.05315592729618132	0.007335853030533235	0.06280957393896049	0.00792944842985947	0.013288816204451987	0.01864544783064745	0.03509192503371778	0.021386660712144324	0.023568967422536297	0.0770703534059862	0.02840448914053211	0.013303571028196274	0.02085403008436419	0.02085403008436419	0.02085403008436419	0.02085403008436419	0.02085403008436419	0.02085403008436419	0.02085403008436419	0.02085403008436419	0.02085403008436419	0.02085403008436419	0.02085403008436419	0.02085403008436419	0.02085403008436419	0.02085403008436419	0.02085403008436419	0.02085403008436419	0.02085403008436419	0.02085403008436419
0.016362023545912596	0.0	0.0	0.0	0.0	0.0	0.08767363639727033	0.009016327995852853	0.03508367386253145	0.0	0.11374098226394892	0.08786811369723938	0.0	0.08767363639727033	0.016100585706880093	0.05188711105207521	0.05188711105207521	0.05188711105207521	0.05188711105207521	0.05188711105207521	0.05188711105207521	0.05188711105207521	0.05188711105207521	0.05188711105207521	0.05188711105207521	0.05188711105207521	0.05188711105207521	0.05188711105207521	0.05188711105207521	0.05188711105207521	0.05188711105207521	0.05188711105207521	0.05188711105207521	0.05188711105207521	0.05188711105207521	0.05188711105207521	0.05188711105207521	0.05188711105207521	0.05188711105207521	0.05188711105207521	0.05188711105207521	0.05188711105207521	0.05188711105207521	0.05188711105207521	0.05188711105207521	0.05188711105207521	0.05188711105207521	0.05188711105207521	0.05188711105207521	0.05188711105207521
0.14957334591853153	0.06274952410480913	0.063811611606355	0.09397225170007856	0.10138300587956213	0.0760526716734237	0.09699731338276714	0.05911950561948696	0.1420755276820629	0.014654518420391983	0.08902381022650865	0.04261096493041933	0.06947211267698546	0.11589885045305466	0.07134454872632423	0.0926941092352709	0.041669226260482285	0.08203229678134225	0.06941914223227681	0.07349575077324227	0.09627836064102019	0.07143890933154755	0.11770660852188908	0.06337163620239326	0.09053912236214118	0.09053912236214118	0.09053912236214118	0.09053912236214118	0.09053912236214118	0.09053912236214118	0.09053912236214118	0.09053912236214118	0.09053912236214118	0.09053912236214118	0.09053912236214118	0.09053912236214118	0.09053912236214118	0.09053912236214118	0.09053912236214118	0.09053912236214118	0.09053912236214118	0.09053912236214118	0.09053912236214118	0.09053912236214118	0.09053912236214118	0.09053912236214118	0.09053912236214118	0.09053912236214118	0.09053912236214118	0.09053912236214118
0.025901307700909575	0.0007032090573330487	0.03703514941587579	0.06858533102711768	0.0	0.003914305204655893	0.03410055284070894	0.034957103593977926	0.003914305204655893	0.0	0.01568106326600039	0.017478551796988963	0.07382851204220714	0.006994255468728521	0.03867929615081283	0.03860048573229745	0.03562154179954152	0.034331436240183796	0.09423240447659523	0.04081830873728147	0.03170723659488563	0.0	0.02139285700164486	0.03284028673676534	0.027116571869205096	0.027116571869205096	0.027116571869205096	0.027116571869205096	0.027116571869205096	0.027116571869205096	0.027116571869205096	0.027116571869205096	0.027116571869205096	0.027116571869205096	0.027116571869205096	0.027116571869205096	0.027116571869205096	0.027116571869205096	0.027116571869205096	0.027116571869205096	0.027116571869205096	0.027116571869205096	0.027116571869205096	0.027116571869205096	0.027116571869205096	0.027116571869205096	0.027116571869205096	0.027116571869205096	0.027116571869205096	0.027116571869205096
0.13096215251708485	0.10537478618859177	0.054414317245653016	0.09351266830276174	0.10233988986143114	0.03372462902710439	0.06009061546657401	0.04634014393772203	0.0441070935964826	0.05595397571254224	0.07936651050647026	0.017059307660123688	0.07311527108798815	0.03903044211397433	0.06223655485864672	0.1639998033345106	0.02727693135578103	0.10556361869915859	0.03532562580758904	0.03712376304466485	0.030810862254925315	0.0820362550930717	0.0033422345091174326	0.12943694915078677	0.030045307733287	0.0017319279690445023	0.08326846668530721	0.02386709796764819	0.05956540433364859	0.050579186858516985	0.05507229559608278	0.05507229559608278	0.05507229559608278	0.05507229559608278	0.05507229559608278	0.05507229559608278	0.05507229559608278	0.05507229559608278	0.05507229559608278	0.05507229559608278	0.05507229559608278	0.05507229559608278	0.05507229559608278	0.05507229559608278	0.05507229559608278	0.05507229559608278	0.05507229559608278	0.05507229559608278	0.05507229559608278	0.05507229559608278
0.024598716939218612	0.03038178189396566	0.027306404814943744	0.009202179515969987	0.019040285869046235	0.009242560152601425	0.020021744414145677	0.027326595133259465	0.043275670281797476	0.009773970627125296	0.019586388027920267	0.030112719022925703	0.05497858268307933	0.04254565085300251	0.04254565085300251	0.04254565085300251	0.04254565085300251	0.04254565085300251	0.04254565085300251	0.04254565085300251	0.04254565085300251	0.04254565085300251	0.04254565085300251	0.04254565085300251	0.04254565085300251	0.04254565085300251	0.04254565085300251	0.04254565085300251	0.04254565085300251	0.04254565085300251	0.04254565085300251	0.04254565085300251	0.04254565085300251	0.04254565085300251	0.04254565085300251	0.04254565085300251	0.04254565085300251	0.04254565085300251	0.04254565085300251	0.04254565085300251	0.04254565085300251	0.04254565085300251	0.04254565085300251	0.04254565085300251	0.04254565085300251	0.04254565085300251	0.04254565085300251	0.04254565085300251	0.04254565085300251	0.04254565085300251
0.5291342107433445	0.4086693673569846	0.2843619221963493	0.5260440656299074	0.522063397374371	0.3426475555529015	0.3293317989973649	0.2858608696302787	0.27755472061710945	0.4189078706144771	0.4109770415582849	0.25698060460967054	0.3778270997192074	0.2880025845829983	0.5363015854939862	0.37436339249726525	0.4831198189444508	0.4381022906551592	0.3933452455467219	0.3072338768846477	0.33873412010868403	0.40208936045308946	0.28275764266377557	0.35744945896540664	0.31669152337815487	0.3370704911717808	0.3370704911717808	0.3370704911717808	0.3370704911717808	0.3370704911717808	0.3370704911717808	0.3370704911717808	0.3370704911717808	0.3370704911717808	0.3370704911717808	0.3370704911717808	0.3370704911717808	0.3370704911717808	0.3370704911717808	0.3370704911717808	0.3370704911717808	0.3370704911717808	0.3370704911717808	0.3370704911717808	0.3370704911717808	0.3370704911717808	0.3370704911717808	0.3370704911717808	0.3370704911717808	0.3370704911717808
0.047960636790273355	0.011916036294267233	0.02687339685303363	0.0	0.03413498051697422	0.009089276790894036	0.034238773345799126	0.0005569007920743625	0.04267294022071076	0.008070354942761053	0.028154063332158658	0.015339358842238342	0.038063949366961766	0.017803975533852826	0.043933751228122556	0.043868601108065994	0.0544746502920339	0.009913329655757912	0.020444014670536484	0.024592171140216387	0.028851674134159906	0.026690005874236394	0.012433226168550917	0.009409695865487056	0.029029657833519643	0.016299774751503952	0.0226647162925118	0.0226647162925118	0.0226647162925118	0.0226647162925118	0.0226647162925118	0.0226647162925118	0.0226647162925118	0.0226647162925118	0.0226647162925118	0.0226647162925118	0.0226647162925118	0.0226647162925118	0.0226647162925118	0.0226647162925118	0.0226647162925118	0.0226647162925118	0.0226647162925118	0.0226647162925118	0.0226647162925118	0.0226647162925118	0.0226647162925118	0.0226647162925118	0.0226647162925118	0.0226647162925118
0.056832415613816196	0.0	0.04366620574502048	0.04414615546463907	0.13090175703692042	0.0016599484743347094	0.0	0.019133512961891676	0.0	0.0	0.0	0.0	0.0	0.10480597576916778	0.0	0.0	9.686019814103994e-05	0.0	0.0	0.1090344337696566	0.0	0.0	0.04366620574502048	0.0	0.0	0.0	0.0	0.0	0.0	0.0	0.0	0.0	0.0	0.0	0.0	0.0	0.0	0.0	0.0	0.0	0.0	0.0	0.0	0.0	0.0	0.0	0.0	0.0	0.0	0.0
0.10302386682814589	0.06264543976497612	0.05110553027033224	0.06591661477352391	0.08347521446468464	0.04168117357332775	0.04004335908332787	0.04120760448217183	0.0158323237851712	0.07697090232553148	0.07641194586575012	0.052098112465248834	0.07761400970707015	0.03873271051362038	0.06150350356523108	0.04416414644207059	0.07310963667350125	0.08225478230220758	0.05492962311063958	0.07138058196085399	0.09899041548151871	0.05189451591902224	0.04354868195247205	0.05391788347224883	0.07577296264501342	0.03256889510572923	0.05417092887537132	0.05417092887537132	0.05417092887537132	0.05417092887537132	0.05417092887537132	0.05417092887537132	0.05417092887537132	0.05417092887537132	0.05417092887537132	0.05417092887537132	0.05417092887537132	0.05417092887537132	0.05417092887537132	0.05417092887537132	0.05417092887537132	0.05417092887537132	0.05417092887537132	0.05417092887537132	0.05417092887537132	0.05417092887537132	0.05417092887537132	0.05417092887537132	0.05417092887537132	0.05417092887537132
0.1324039668361987	0.21952059344673328	0.1701425540405258	0.07829952678108239	0.09355417383649894	0.1958589634251546	0.2076732304544118	0.11696890058702843	0.12949203107037732	0.1327938865431855	0.20945161573051124	0.11667055701851915	0.13712267983278695	0.1519781977778563	0.14459508631049908	0.13198790163588353	0.14300828532112947	0.16869967844345865	0.13616157574513557	0.14366363442042712	0.12042428515600634	0.06731743205580892	0.18632642160600416	0.132305485890653	0.0714752093029368	0.1018903475967949	0.1018903475967949	0.1018903475967949	0.1018903475967949	0.1018903475967949	0.1018903475967949	0.1018903475967949	0.1018903475967949	0.1018903475967949	0.1018903475967949	0.1018903475967949	0.1018903475967949	0.1018903475967949	0.1018903475967949	0.1018903475967949	0.1018903475967949	0.1018903475967949	0.1018903475967949	0.1018903475967949	0.1018903475967949	0.1018903475967949	0.1018903475967949	0.1018903475967949	0.1018903475967949	0.1018903475967949
0.3493493472471209	0.3587315877267235	0.2791156402588793	0.3942379830267446	0.38896655242481853	0.29734061793389627	0.4886888957256562	0.46757546896603686	0.27692799339414975	0.24646352538921762	0.31521362366383227	0.29023354056249023	0.29000069022342373	0.3813468118621919	0.36813312474934096	0.371557848175352	0.4408078309342785	0.518723449087171	0.34544611575855905	0.5774326277582483	0.37869314177059393	0.48137731064873196	0.36196606139353693	0.5430388243376497	0.4436762014994682	0.49335751291855895	0.49335751291855895	0.49335751291855895	0.49335751291855895	0.49335751291855895	0.49335751291855895	0.49335751291855895	0.49335751291855895	0.49335751291855895	0.49335751291855895	0.49335751291855895	0.49335751291855895	0.49335751291855895	0.49335751291855895	0.49335751291855895	0.49335751291855895	0.49335751291855895	0.49335751291855895	0.49335751291855895	0.49335751291855895	0.49335751291855895	0.49335751291855895	0.49335751291855895	0.49335751291855895	0.49335751291855895
0.23422516271067906	0.21247992843936314	0.2512358198235688	0.2707029462177649	0.2428724881936258	0.17905373745103917	0.1757674685233123	0.2299848086194681	0.26055037525235275	0.18325449273439176	0.25197218429742263	0.32200224014457607	0.1760439154101464	0.2320464970168207	0.14531493537969964	0.15098428001717137	0.18938511050985518	0.24636778986960067	0.19287441451089854	0.22092214524577625	0.14558748499419047	0.15605804994654549	0.2234756045087264	0.24932046869998417	0.21475619115315914	0.23203832992657164	0.23203832992657164	0.23203832992657164	0.23203832992657164	0.23203832992657164	0.23203832992657164	0.23203832992657164	0.23203832992657164	0.23203832992657164	0.23203832992657164	0.23203832992657164	0.23203832992657164	0.23203832992657164	0.23203832992657164	0.23203832992657164	0.23203832992657164	0.23203832992657164	0.23203832992657164	0.23203832992657164	0.23203832992657164	0.23203832992657164	0.23203832992657164	0.23203832992657164	0.23203832992657164	0.23203832992657164
0.3878009761331374	0.3978295288017964	0.5925730113915174	0.3128502476285918	0.3305814805796501	0.48796029806626645	0.4468476583394982	0.495669516133173	0.34174756340825996	0.4158154463281361	0.42668789059024975	0.4202852267374092	0.3999441813076131	0.2865167496001403	0.4838178512607148	0.5023649350540379	0.3791883743238391	0.42598264031939787	0.4136773287262054	0.23199726451061736	0.3228372966184114	0.3228372966184114	0.3228372966184114	0.3228372966184114	0.3228372966184114	0.3228372966184114	0.3228372966184114	0.3228372966184114	0.3228372966184114	0.3228372966184114	0.3228372966184114	0.3228372966184114	0.3228372966184114	0.3228372966184114	0.3228372966184114	0.3228372966184114	0.3228372966184114	0.3228372966184114	0.3228372966184114	0.3228372966184114	0.3228372966184114	0.3228372966184114	0.3228372966184114	0.3228372966184114	0.3228372966184114	0.3228372966184114	0.3228372966184114	0.3228372966184114	0.3228372966184114	0.3228372966184114
0.2864583852694042	0.21112318507395209	0.3325154126360308	0.23307406207534367	0.19904279084534815	0.23912639835897917	0.23927347836988416	0.23196147092646568	0.27626747730634443	0.22156796565630338	0.19802779539541582	0.27523295752585686	0.2496962272605532	0.21706538002418263	0.2107446199642132	0.25292210956301026	0.1834950655223246	0.2021405534578046	0.2257142790116294	0.24484194217538036	0.2352781105935049	0.2352781105935049	0.2352781105935049	0.2352781105935049	0.2352781105935049	0.2352781105935049	0.2352781105935049	0.2352781105935049	0.2352781105935049	0.2352781105935049	0.2352781105935049	0.2352781105935049	0.2352781105935049	0.2352781105935049	0.2352781105935049	0.2352781105935049	0.2352781105935049	0.2352781105935049	0.2352781105935049	0.2352781105935049	0.2352781105935049	0.2352781105935049	0.2352781105935049	0.2352781105935049	0.2352781105935049	0.2352781105935049	0.2352781105935049	0.2352781105935049	0.2352781105935049	0.2352781105935049
0.06073703000523189	0.1283668097463412	0.19503917101345647	0.3160615550260227	0.28541658127943587	0.1192227136064404	0.11433619590052291	0.21354314262283547	0.25402125165255507	0.29979466674087324	0.22687149212285637	0.072479250402181	0.1049629804556481	0.05664204920146065	0.03248373083978184	0.04625379192416953	0.07214107293957275	0.06754758917226658	0.08920274499521968	0.08105974877383379	0.034536049388986814	0.04961307090060929	0.11799476791012974	0.2214604947009819	0.09808268137318177	0.3414048393526013	0.0817657659960874	0.21158530267434436	0.21158530267434436	0.21158530267434436	0.21158530267434436	0.21158530267434436	0.21158530267434436	0.21158530267434436	0.21158530267434436	0.21158530267434436	0.21158530267434436	0.21158530267434436	0.21158530267434436	0.21158530267434436	0.21158530267434436	0.21158530267434436	0.21158530267434436	0.21158530267434436	0.21158530267434436	0.21158530267434436	0.21158530267434436	0.21158530267434436	0.21158530267434436	0.21158530267434436
0.35803312041176916	0.30179904963074555	0.1575461178581873	0.26798803765435714	0.26343872453242595	0.31276093452439596	0.1784338673808876	0.5190915688676743	0.38401841373432816	0.2731403994071583	0.1959379247247692	0.29030254110744147	0.29265234581128835	0.2933823811157862	0.25493938081233347	0.31631117264878295	0.4120188963227916	0.41887407488745343	0.2326430825916871	0.28933318983020095	0.40608521686165494	0.37668393757253316	0.26568332999932504	0.3912199870701206	0.3284516585347228	0.3284516585347228	0.3284516585347228	0.3284516585347228	0.3284516585347228	0.3284516585347228	0.3284516585347228	0.3284516585347228	0.3284516585347228	0.3284516585347228	0.3284516585347228	0.3284516585347228	0.3284516585347228	0.3284516585347228	0.3284516585347228	0.3284516585347228	0.3284516585347228	0.3284516585347228	0.3284516585347228	0.3284516585347228	0.3284516585347228	0.3284516585347228	0.3284516585347228	0.3284516585347228	0.3284516585347228	0.3284516585347228
0.3658423489929419	0.3656019290218927	0.4406088080589699	0.5204948609266902	0.38623480792812487	0.45783026983630676	0.5259867096705817	0.5403732431257116	0.38649146121346334	0.5188124519034069	0.4142643046322569	0.3733705149638561	0.4105486577577803	0.4680304696389303	0.37919224662156237	0.4708369209548649	0.4095685179618262	0.3818911740570158	0.44413272364961603	0.42447107707333204	0.5023007996845701	0.4484927930604871	0.44188020273316514	0.31149080532103124	0.4538007133887473	0.3581461695767672	0.4059734414827572	0.4059734414827572	0.4059734414827572	0.4059734414827572	0.4059734414827572	0.4059734414827572	0.4059734414827572	0.4059734414827572	0.4059734414827572	0.4059734414827572	0.4059734414827572	0.4059734414827572	0.4059734414827572	0.4059734414827572	0.4059734414827572	0.4059734414827572	0.4059734414827572	0.4059734414827572	0.4059734414827572	0.4059734414827572	0.4059734414827572	0.4059734414827572	0.4059734414827572	0.4059734414827572
0.008987318977429397	0.09474571508593897	0.08628131862992024	0.0369499067336881	0.039857866779755655	0.05532212930590883	0.0040633218681266235	0.044096475941375154	0.06321155897442093	0.008848502598151628	0.0	0.05532212930590883	0.1882733635360058	0.13391030715973648	0.023700329547644346	0.008936146244898061	0.15602099388559626	0.03553555120539639	0.039945510426502094	0.07911010250029961	0.054887848306183325	0.0569117721276934	0.1185336868469898	0.0877227294873416	0.0877227294873416	0.0877227294873416	0.0877227294873416	0.0877227294873416	0.0877227294873416	0.0877227294873416	0.0877227294873416	0.0877227294873416	0.0877227294873416	0.0877227294873416	0.0877227294873416	0.0877227294873416	0.0877227294873416	0.0877227294873416	0.0877227294873416	0.0877227294873416	0.0877227294873416	0.0877227294873416	0.0877227294873416	0.0877227294873416	0.0877227294873416	0.0877227294873416	0.0877227294873416	0.0877227294873416	0.0877227294873416	0.0877227294873416
0.050026024712263105	0.0399035338878597	0.06962752282107496	0.04788747653249106	0.047358921853444605	0.0	0.07458915758294858	0.04044269362813341	0.08110044472657855	0.08002636424966887	0.115023125783361	0.054905183044050856	4.4256927444933194e-05	0.06346830335276311	0.05985530083178956	0.0725815813453112	0.07533888836945075	0.09248036593407513	0.04981952502207589	0.12020550447640789	0.027265767229227914	0.0737356358528179	0.0737356358528179	0.0737356358528179	0.0737356358528179	0.0737356358528179	0.0737356358528179	0.0737356358528179	0.0737356358528179	0.0737356358528179	0.0737356358528179	0.0737356358528179	0.0737356358528179	0.0737356358528179	0.0737356358528179	0.0737356358528179	0.0737356358528179	0.0737356358528179	0.0737356358528179	0.0737356358528179	0.0737356358528179	0.0737356358528179	0.0737356358528179	0.0737356358528179	0.0737356358528179	0.0737356358528179	0.0737356358528179	0.0737356358528179	0.0737356358528179	0.0737356358528179
0.07920232252272573	0.10978024795708255	0.06653355979823405	0.0927511182656797	0.03369145403264638	0.014168241160895738	0.06662035581746366	0.04631477363012522	0.0523815846963366	0.06300559774081642	0.09800501323866986	0.036069439169502865	0.051269655888911726	0.16879788199933224	0.08671666399155521	0.08702220034591385	0.05449027157751722	0.0744009091219999	0.0038793856251991355	0.06239909496817161	0.02578058363380626	0.06499615820494083	0.09543849681228382	0.04765489781226447	0.09888650558803994	0.07621591256128585	0.06347297566246021	0.02510003164307464	0.10388180209831131	0.036254113469143	0.03514604168435733	0.03426741002765778	0.11963569931902358	0.07695155467334068	0.07695155467334068	0.07695155467334068	0.07695155467334068	0.07695155467334068	0.07695155467334068	0.07695155467334068	0.07695155467334068	0.07695155467334068	0.07695155467334068	0.07695155467334068	0.07695155467334068	0.07695155467334068	0.07695155467334068	0.07695155467334068	0.07695155467334068	0.07695155467334068
0.08915441744803058	0.06218874307680561	0.025484413668984424	0.054796106815457345	0.005950981901557931	0.030264560466516318	0.027077268505773845	0.022178557868167324	0.042118492010032364	0.12455502880922345	0.032124694641790644	0.09769822508417875	0.05571472172979219	0.09723751760660626	0.08915151500825727	0.12524262392672852	0.059200259124751395	0.07258977066052995	0.0777958827209282	0.16331830002112294	0.18946904374808332	0.12868564258189094	0.16274926919264665	0.12389627281527565	0.09785240694493698	0.08525947506618482	0.07819322905498935	0.05377434338590423	0.038075676543348584	0.054104444501269715	0.06158139219698405	0.1034387126309787	0.059530360240116875	0.08148453643554779	0.08148453643554779	0.08148453643554779	0.08148453643554779	0.08148453643554779	0.08148453643554779	0.08148453643554779	0.08148453643554779	0.08148453643554779	0.08148453643554779	0.08148453643554779	0.08148453643554779	0.08148453643554779	0.08148453643554779	0.08148453643554779	0.08148453643554779	0.08148453643554779
0.6328166929622199	0.5623018429439235	0.4719888029563443	0.5192146441420085	0.5744358661164712	0.5978042225819734	0.6054668344882576	0.5288477153295066	0.46736391897255525	0.5292911135515956	0.47935982825533524	0.45303408247695104	0.4526222854545779	0.5950513058704129	0.5998539596148429	0.5130123046122963	0.3616237262218509	0.43606257264207343	0.4977394784178045	0.4793295185643474	0.4362454884336391	0.4577875034989933	0.4577875034989933	0.4577875034989933	0.4577875034989933	0.4577875034989933	0.4577875034989933	0.4577875034989933	0.4577875034989933	0.4577875034989933	0.4577875034989933	0.4577875034989933	0.4577875034989933	0.4577875034989933	0.4577875034989933	0.4577875034989933	0.4577875034989933	0.4577875034989933	0.4577875034989933	0.4577875034989933	0.4577875034989933	0.4577875034989933	0.4577875034989933	0.4577875034989933	0.4577875034989933	0.4577875034989933	0.4577875034989933	0.4577875034989933	0.4577875034989933	0.4577875034989933
0.25879784555463203	0.19755140488056494	0.3120248205107108	0.12542939528284333	0.2527018527509519	0.18179367603857652	0.19100904086483575	0.2178602845777646	0.17375557522523166	0.13749039343201194	0.23707082247273464	0.17072120763315543	0.0959963891568714	0.16412181641673526	0.2241461647870234	0.17043435744962146	0.20257111549590956	0.11280080251144638	0.1928537581738893	0.38955199727089007	0.23347548222682848	0.49271508333181546	0.26557537125305863	0.2058538299614411	0.23571460060724989	0.23571460060724989	0.23571460060724989	0.23571460060724989	0.23571460060724989	0.23571460060724989	0.23571460060724989	0.23571460060724989	0.23571460060724989	0.23571460060724989	0.23571460060724989	0.23571460060724989	0.23571460060724989	0.23571460060724989	0.23571460060724989	0.23571460060724989	0.23571460060724989	0.23571460060724989	0.23571460060724989	0.23571460060724989	0.23571460060724989	0.23571460060724989	0.23571460060724989	0.23571460060724989	0.23571460060724989	0.23571460060724989
0.43607632176452527	0.35291626668624193	0.3003771768390647	0.4133110992329624	0.36216919753862054	0.32998975550669163	0.34406974798721696	0.4741468203745008	0.281502335887309	0.16084756831615316	0.48199519831208354	0.2225935014932937	0.29473748820915985	0.21441600704683061	0.33206763512188925	0.4711732904741842	0.3895527610582916	0.2731500828591986	0.3894580600984501	0.439025967004908	0.19971046961829889	0.38716182362432583	0.3976031605494562	0.30665041282894295	0.3381155514435128	0.31544539275949446	0.3267804721015036	0.3267804721015036	0.3267804721015036	0.3267804721015036	0.3267804721015036	0.3267804721015036	0.3267804721015036	0.3267804721015036	0.3267804721015036	0.3267804721015036	0.3267804721015036	0.3267804721015036	0.3267804721015036	0.3267804721015036	0.3267804721015036	0.3267804721015036	0.3267804721015036	0.3267804721015036	0.3267804721015036	0.3267804721015036	0.3267804721015036	0.3267804721015036	0.3267804721015036	0.3267804721015036
0.23888848840889673	0.1194460102036921	0.17795552647158666	0.15329893397865318	0.12503010833335237	0.17412693610527474	0.1802352357628661	0.09389632333542246	0.18120001736854766	0.16160392701649887	0.1407482039133897	0.14808824254874414	0.17671983633801897	0.21723221448067037	0.16048068278735197	0.15379937226792934	0.10885358067759222	0.13202900285968439	0.15095142696017938	0.15100600085062593	0.15097871390540266	0.15097871390540266	0.15097871390540266	0.15097871390540266	0.15097871390540266	0.15097871390540266	0.15097871390540266	0.15097871390540266	0.15097871390540266	0.15097871390540266	0.15097871390540266	0.15097871390540266	0.15097871390540266	0.15097871390540266	0.15097871390540266	0.15097871390540266	0.15097871390540266	0.15097871390540266	0.15097871390540266	0.15097871390540266	0.15097871390540266	0.15097871390540266	0.15097871390540266	0.15097871390540266	0.15097871390540266	0.15097871390540266	0.15097871390540266	0.15097871390540266	0.15097871390540266	0.15097871390540266
0.16795032978523738	0.12345943089460153	0.12205621272406143	0.10101377418828619	0.17060725603161123	0.17666893256201813	0.1726016461863045	0.2071179704707686	0.12082395880293516	0.114994126056624	0.14917512426879734	0.09716383254053401	0.12773090901014314	0.14490504545732316	0.19924680516739326	0.15627141266765632	0.10865196241593891	0.11357617857871438	0.08624544580327606	0.14808367546986084	0.13432685988691437	0.1552633405104859	0.14479510019870012	0.14479510019870012	0.14479510019870012	0.14479510019870012	0.14479510019870012	0.14479510019870012	0.14479510019870012	0.14479510019870012	0.14479510019870012	0.14479510019870012	0.14479510019870012	0.14479510019870012	0.14479510019870012	0.14479510019870012	0.14479510019870012	0.14479510019870012	0.14479510019870012	0.14479510019870012	0.14479510019870012	0.14479510019870012	0.14479510019870012	0.14479510019870012	0.14479510019870012	0.14479510019870012	0.14479510019870012	0.14479510019870012	0.14479510019870012	0.14479510019870012
0.4621107284635358	0.32939719533188627	0.4650553193010501	0.4643564463843113	0.501502425302812	0.39645794261165684	0.46241172306151423	0.5705406646830414	0.5601215383224397	0.2925245182292163	0.5267974789780739	0.27927518381873273	0.49887638270196194	0.475940547149888	0.5855619598909404	0.4270675917392551	0.5655255537155629	0.5932729318573827	0.4931783440567817	0.44742841737106614	0.47030338071392386	0.47030338071392386	0.47030338071392386	0.47030338071392386	0.47030338071392386	0.47030338071392386	0.47030338071392386	0.47030338071392386	0.47030338071392386	0.47030338071392386	0.47030338071392386	0.47030338071392386	0.47030338071392386	0.47030338071392386	0.47030338071392386	0.47030338071392386	0.47030338071392386	0.47030338071392386	0.47030338071392386	0.47030338071392386	0.47030338071392386	0.47030338071392386	0.47030338071392386	0.47030338071392386	0.47030338071392386	0.47030338071392386	0.47030338071392386	0.47030338071392386	0.47030338071392386	0.47030338071392386
0.473977869270836	0.46356130413544167	0.4386343869645301	0.43264132965109725	0.4747375768240537	0.4806880446410353	0.5683952569520483	0.5864232876525141	0.4710127608949201	0.47747966899902583	0.46202608580027343	0.5831627096174019	0.4315725866116917	0.39259167011900076	0.5846594964913948	0.4898377387152969	0.4100294425370418	0.5071772880500565	0.5383484826386321	0.5789314440490898	0.4676650242931653	0.3713039608789147	0.43125289261287536	0.40127842674589503	0.40127842674589503	0.40127842674589503	0.40127842674589503	0.40127842674589503	0.40127842674589503	0.40127842674589503	0.40127842674589503	0.40127842674589503	0.40127842674589503	0.40127842674589503	0.40127842674589503	0.40127842674589503	0.40127842674589503	0.40127842674589503	0.40127842674589503	0.40127842674589503	0.40127842674589503	0.40127842674589503	0.40127842674589503	0.40127842674589503	0.40127842674589503	0.40127842674589503	0.40127842674589503	0.40127842674589503	0.40127842674589503	0.40127842674589503
0.459676201323931	0.5260951996443546	0.614016756799524	0.5714770457055525	0.4529845446723697	0.4130715000284038	0.39887043593829813	0.44968117923272055	0.3974219426419162	0.4440287770905022	0.6212964284367922	0.5774484783481985	0.3112211428454717	0.39333505000477376	0.4693950446010823	0.3785048803675388	0.4865157022229265	0.5511495840272743	0.3837728461557205	0.5211813636126754	0.48214244443251486	0.34808606164221795	0.41511425303736643	0.41511425303736643	0.41511425303736643	0.41511425303736643	0.41511425303736643	0.41511425303736643	0.41511425303736643	0.41511425303736643	0.41511425303736643	0.41511425303736643	0.41511425303736643	0.41511425303736643	0.41511425303736643	0.41511425303736643	0.41511425303736643	0.41511425303736643	0.41511425303736643	0.41511425303736643	0.41511425303736643	0.41511425303736643	0.41511425303736643	0.41511425303736643	0.41511425303736643	0.41511425303736643	0.41511425303736643	0.41511425303736643	0.41511425303736643	0.41511425303736643
0.13378947713907974	0.019478326703621023	0.061345475079791635	0.08770433213626128	0.04888364395064964	0.12368894286642373	0.027348820901517388	0.035888592300289374	0.0439550728987557	0.04789319276261004	0.0157180063001699	0.024803665712110977	0.023807956337250892	0.06935947597086638	0.12374384048211225	0.12119868529270585	0.055434971454541564	0.0	0.06897586289646593	0.09457911695929755	0.04976955809413267	0.09283871684940533	0.02447674619513468	0.038412609604666505	0.009903521104792933	0.02474876809642245	0.07336039014578431	0.008087618483495611	0.07924472378078101	0.07518711604843892	9.149602614753899e-05	0.03763930603729322	0.03763930603729322	0.03763930603729322	0.03763930603729322	0.03763930603729322	0.03763930603729322	0.03763930603729322	0.03763930603729322	0.03763930603729322	0.03763930603729322	0.03763930603729322	0.03763930603729322	0.03763930603729322	0.03763930603729322	0.03763930603729322	0.03763930603729322	0.03763930603729322	0.03763930603729322	0.03763930603729322
0.3828108424982645	0.3390589942464405	0.3067165999612788	0.26411210215797365	0.3483269436488558	0.33373258211165646	0.2742976865124993	0.3193664355974811	0.2967028437109266	0.36259094800937103	0.26023954159685025	0.31065633342352866	0.25769967251702885	0.34619742488527694	0.3163859200412006	0.2586094672611263	0.25184739518065463	0.3101807609288733	0.3034006286285228	0.379192793682054	0.30814783396588424	0.24283866790278177	0.29158520926481685	0.24799593739069695	0.33586974741241393	0.3582522978795671	0.30860116130784676	0.33014640269478057	0.33753912576269274	0.322262932027724	0.20007606861323918	0.2611695003204816	0.2611695003204816	0.2611695003204816	0.2611695003204816	0.2611695003204816	0.2611695003204816	0.2611695003204816	0.2611695003204816	0.2611695003204816	0.2611695003204816	0.2611695003204816	0.2611695003204816	0.2611695003204816	0.2611695003204816	0.2611695003204816	0.2611695003204816	0.2611695003204816	0.2611695003204816	0.2611695003204816
0.6243329614648593	0.41875596370982304	0.4123903932511959	0.4247615486165816	0.4526584198405035	0.45815278982121427	0.49847779498253925	0.5950891788714646	0.44933424659399324	0.28846765642930744	0.46748504406077823	0.4582910087036348	0.3688907533078917	0.4362710134899719	0.4562968603724124	0.34683207071119393	0.448148708373886	0.4225132319633552	0.3727795015805326	0.37547571423695336	0.4176353435456084	0.3965555288912809	0.3965555288912809	0.3965555288912809	0.3965555288912809	0.3965555288912809	0.3965555288912809	0.3965555288912809	0.3965555288912809	0.3965555288912809	0.3965555288912809	0.3965555288912809	0.3965555288912809	0.3965555288912809	0.3965555288912809	0.3965555288912809	0.3965555288912809	0.3965555288912809	0.3965555288912809	0.3965555288912809	0.3965555288912809	0.3965555288912809	0.3965555288912809	0.3965555288912809	0.3965555288912809	0.3965555288912809	0.3965555288912809	0.3965555288912809	0.3965555288912809	0.3965555288912809
0.0	0.0	0.3568700695213495	0.0	0.39444542758590806	0.0007933675663604353	0.2145400547920495	0.3576634370877099	0.0	0.0	0.0	0.0	0.0	0.0	0.7153268741754198	0.0	0.3576634370877099	0.3576634370877099	0.0	0.0	0.0	0.0	0.0	0.0	0.0	0.0	0.0	0.0	0.0	0.0	0.0	0.0	0.0	0.0	0.0	0.0	0.0	0.0	0.0	0.0	0.0	0.0	0.0	0.0	0.0	0.0	0.0	0.0	0.0	0.0
0.3486413471121716	0.18536862733904308	0.2882573971321637	0.1573109236085204	0.16474213038161062	0.22696287758977515	0.17548034620315542	0.2479673680146272	0.1878169678442616	0.23577616183268627	0.27485742373668864	0.2733536828180512	0.22032887960743774	0.255267185595654	0.2611972961259026	0.17175802941829696	0.2786179177213526	0.26275677455250346	0.2361366713822601	0.308133524980343	0.21565662756616757	0.24643179532101608	0.22315318209921445	0.21357419935194608	0.3899021906473077	0.2122759087938979	0.2066512156736893	0.38287301426132886	0.2177512048979582	0.30031210957964355	0.30031210957964355	0.30031210957964355	0.30031210957964355	0.30031210957964355	0.30031210957964355	0.30031210957964355	0.30031210957964355	0.30031210957964355	0.30031210957964355	0.30031210957964355	0.30031210957964355	0.30031210957964355	0.30031210957964355	0.30031210957964355	0.30031210957964355	0.30031210957964355	0.30031210957964355	0.30031210957964355	0.30031210957964355	0.30031210957964355
0.5108161708003456	0.3985295821412664	0.4944350068345736	0.5439737286728407	0.41360201323117046	0.4895368741738511	0.3800550391289509	0.4108569844380835	0.38948273330372685	0.5060267635325335	0.4113554667068137	0.5781484930871865	0.392919068725536	0.42294050043268566	0.3618623030773823	0.42035638889742977	0.47893025559214014	0.5856588032269161	0.5648415292691332	0.43710604147777116	0.3768480896081796	0.43057350539083594	0.47761518687046217	0.5725131418993298	0.31886348535843656	0.3754880594003571	0.4083533073818846	0.4660924283696815	0.426510959566329	0.5792272955235588	0.3816075525202163	0.3999510653707134	0.5119308545473167	0.36333218714206483	0.4869077733604581	0.42511998025126146	0.42511998025126146	0.42511998025126146	0.42511998025126146	0.42511998025126146	0.42511998025126146	0.42511998025126146	0.42511998025126146	0.42511998025126146	0.42511998025126146	0.42511998025126146	0.42511998025126146	0.42511998025126146	0.42511998025126146	0.42511998025126146
0.4523371065696284	0.28826451419175486	0.3374573484230511	0.301031966393472	0.33096239770497826	0.3645672285612896	0.20259267101020262	0.29565033657350137	0.268439275780696	0.2843137001581209	0.36213621342518354	0.3261240075686024	0.29515069883741485	0.3275279074444377	0.41011849808843626	0.23502621408453692	0.30487887176865824	0.3073466744238993	0.41619483089168624	0.3681256388300517	0.3140775125225105	0.32684069009764605	0.33210838736871695	0.23319355259548505	0.2783696882688164	0.19829271825131284	0.26043222338120303	0.3144102893700434	0.3152090377924403	0.31694757458499784	0.23293783483135916	0.2078208006734842	0.3530808021772798	0.29996283996341144	0.21203805757326322	0.3055694330402699	0.34793113992210783	0.2894400217477499	0.2886195894374992	0.29166141775860516	0.29014050359805216	0.29014050359805216	0.29014050359805216	0.29014050359805216	0.29014050359805216	0.29014050359805216	0.29014050359805216	0.29014050359805216	0.29014050359805216	0.29014050359805216
0.35121739528279794	0.37694816696022926	0.33045523427402923	0.41321922110637277	0.35042373316829184	0.26096905779452645	0.37307839100774415	0.24826354829116176	0.3499340625463856	0.31534096404559436	0.33549793940581335	0.2860914885426114	0.3024877789538007	0.33642457713898416	0.28667407005040885	0.32149824348430145	0.31615367309630255	0.28283912333006433	0.36017072451437515	0.31967535113009066	0.215339350247344	0.2496354013239743	0.383189179848112	0.25533179128392713	0.32418252677589643	0.2897571590299118	0.2897571590299118	0.2897571590299118	0.2897571590299118	0.2897571590299118	0.2897571590299118	0.2897571590299118	0.2897571590299118	0.2897571590299118	0.2897571590299118	0.2897571590299118	0.2897571590299118	0.2897571590299118	0.2897571590299118	0.2897571590299118	0.2897571590299118	0.2897571590299118	0.2897571590299118	0.2897571590299118	0.2897571590299118	0.2897571590299118	0.2897571590299118	0.2897571590299118	0.2897571590299118	0.2897571590299118
0.2690096739494717	0.46430978358856567	0.3232758188166191	0.43408543586449017	0.2912711202849654	0.3002692706826683	0.32428830913332773	0.3414388880017392	0.3106203128295079	0.2814388162188655	0.33065304265572704	0.3603671201610907	0.28304848260705173	0.31194014698645783	0.289735209153102	0.24169715576727852	0.3293319081579956	0.3288865902098684	0.30704389754911854	0.27926949443613885	0.33872926946874343	0.23779201125687044	0.3144420686033659	0.2739085252388544	0.3042240110382087	0.31003636193611145	0.18899214576474677	0.3287454147064035	0.27663427193310247	0.3155786729916045	0.3963679098748344	0.35597329143321943	0.35597329143321943	0.35597329143321943	0.35597329143321943	0.35597329143321943	0.35597329143321943	0.35597329143321943	0.35597329143321943	0.35597329143321943	0.35597329143321943	0.35597329143321943	0.35597329143321943	0.35597329143321943	0.35597329143321943	0.35597329143321943	0.35597329143321943	0.35597329143321943	0.35597329143321943	0.35597329143321943
0.31601163483253125	0.45204258727483315	0.33143406505474066	0.28062094983494884	0.0	0.05614694614919423	0.13999923879860646	0.14031047491747442	0.5298195023680966	0.19645742106666866	0.19799961993527251	0.4008568763836117	0.31204334847622667	0.28062094983494884	0.5627840985385014	0.47644571649776535	0.5926642983111756	0.643863229569574	0.5732735817326615	0.499761122591301	0.3895090261111454	0.1942079878744739	0.7520542536882959	0.384175195181743	0.7999672009215371	0.5050949505738548	0.6525310757476959	0.6525310757476959	0.6525310757476959	0.6525310757476959	0.6525310757476959	0.6525310757476959	0.6525310757476959	0.6525310757476959	0.6525310757476959	0.6525310757476959	0.6525310757476959	0.6525310757476959	0.6525310757476959	0.6525310757476959	0.6525310757476959	0.6525310757476959	0.6525310757476959	0.6525310757476959	0.6525310757476959	0.6525310757476959	0.6525310757476959	0.6525310757476959	0.6525310757476959	0.6525310757476959
0.23240552144215648	0.16645102915690363	0.28464258616118365	0.28248597002236403	0.2854170676728217	0.2113080961200447	0.20504879863671072	0.2805983624541567	0.27139191155879566	0.23672682832132472	0.14863838961597978	0.2030070286695098	0.26246833452125656	0.2474050373464092	0.2096471996422523	0.27858083465215805	0.2687106967806061	0.20243642462924538	0.21755895956233065	0.20979641911208857	0.31330280837878355	0.23256039388408897	0.2695134205785084	0.2510369072312987	0.2510369072312987	0.2510369072312987	0.2510369072312987	0.2510369072312987	0.2510369072312987	0.2510369072312987	0.2510369072312987	0.2510369072312987	0.2510369072312987	0.2510369072312987	0.2510369072312987	0.2510369072312987	0.2510369072312987	0.2510369072312987	0.2510369072312987	0.2510369072312987	0.2510369072312987	0.2510369072312987	0.2510369072312987	0.2510369072312987	0.2510369072312987	0.2510369072312987	0.2510369072312987	0.2510369072312987	0.2510369072312987	0.2510369072312987
0.06932199282180589	0.10490835811737195	0.0878314663693	0.032719233414732554	0.08797653619338748	0.04778438236086218	0.030793354258459714	0.04287717328067784	0.06649231152805074	0.08162025165344095	0.09426230566699019	0.10976647570259568	0.031085699264645238	0.06723073894419178	0.06951142443929675	0.025882454158325057	0.09619728818415617	0.06692972637945148	0.07070327751472363	0.08857459606457224	0.0752502678728775	0.07297059340454803	0.15193830229646355	0.0212323038068347	0.11461078754215621	0.08554417420201711	0.03906319797659443	0.029349854837537187	0.018259641441477962	0.020989050528015196	0.04158681559868308	0.03128793306334914	0.03128793306334914	0.03128793306334914	0.03128793306334914	0.03128793306334914	0.03128793306334914	0.03128793306334914	0.03128793306334914	0.03128793306334914	0.03128793306334914	0.03128793306334914	0.03128793306334914	0.03128793306334914	0.03128793306334914	0.03128793306334914	0.03128793306334914	0.03128793306334914	0.03128793306334914	0.03128793306334914
0.026834578996287082	0.0028223544483195044	0.07489553221859328	0.029709712460174977	0.0838857370338717	0.04453446555570421	0.01662691370534593	0.0	0.0	0.0	0.0	0.22273253404763757	0.0	0.05778195151970239	0.0	0.1484883560317584	0.0	0.0	0.0742441780158792	0.0	0.0	0.0	0.002987042508016832	0.0	0.0	0.0	0.0	0.0	0.06660893111291742	0.06660893111291742	0.0	0.0016320846665775354	0.0	0.1484883560317584	0.0	0.0	0.0	0.0002561815364494996	0.0001280907682247498	0.0001280907682247498	0.0001280907682247498	0.0001280907682247498	0.0001280907682247498	0.0001280907682247498	0.0001280907682247498	0.0001280907682247498	0.0001280907682247498	0.0001280907682247498	0.0001280907682247498	0.0001280907682247498
0.23384912878522224	0.270352444382769	0.19685258171739997	0.35771851116495673	0.22938866536067531	0.10624549820950234	0.3200185474923732	0.13297963179723	0.05422927090478527	0.03127066461751029	0.006049861275488935	0.14414280584402012	0.19347312299879768	0.28037075136984196	0.0	0.26845967954261685	0.30240944144822896	0.07497483359199206	0.16270925626081742	0.13438839942213165	0.10426373199127426	0.14414771712843644	0.11007059238565024	0.31095277636401975	0.05155886740231068	0.1470708415592127	0.17552911029710958	0.10414809330035421	0.15742595658217978	0.2561890031459445	0.12325880584209305	0.2043122366305133	0.21191799782567824	0.1048367326748478	0.12084247764850976	0.7260093041732518	0.12001778538379901	0.20738146704473454	0.18881604502951377	0.1924544880023377	0.2520342858099575	0.2582202038575511	0.10962495598251668	0.16258034338928878	0.13610264968590274	0.13610264968590274	0.13610264968590274	0.13610264968590274	0.13610264968590274	0.13610264968590274
0.11485761039746434	0.05184883012472239	0.15773031525248576	0.1267835549498427	0.08573472393569967	0.0918807112519401	0.09674767393892274	0.0875582132757554	0.10375594814483574	0.07826771411113428	0.08196424704604807	0.15286335130823406	0.10891492699714381	0.0510727054773464	0.06146515733860234	0.07302257301652963	0.07877470660862983	0.12678355528511445	0.07076525625552384	0.043065322996598154	0.0492487834481383	0.05577497335425808	0.044685459897132504	0.007172969476982635	0.07546752490775148	0.1888139937290558	0.03903277285238248	0.0840654657000147	0.11848256428680197	0.14465218397122034	0.04389973600036377	0.02199855710717877	0.1193185710258024	0.21877024168457945	0.052683243128488016	0.0855421554283121	0.10459242948195777	0.1440215566199906	0.10718838318192947	0.0803349622766736	0.068155610329547	0.2852044029884785	0.23383708621670762	0.07869353534738291	0.26389681185950975	0.17129517360344632	0.17129517360344632	0.17129517360344632	0.17129517360344632	0.17129517360344632
0.32308769177923136	0.14555315925480833	0.14525392254866495	0.1298808358520523	0.3115356520722659	0.35146535364743764	0.11386545793769899	0.16997696379572327	0.046035557548126424	0.1390328619249672	0.2383570480273909	0.17096956164798463	0.3082005557491269	0.11083998742847602	0.26973343303842606	0.2693444363754613	0.20674199297634335	0.15162017783821896	0.18506871588039087	0.22883081665702648	0.07658525594509374	0.16649047738346104	0.11534624670746292	0.040560026617007	0.1591384044459041	0.1001100818812442	0.22728333743409132	0.05831763668568215	0.13021734203660826	0.15488521060072033	0.05406126671959236	0.33240633948379117	0.10517643380513599	0.07961618407931316	0.23392588594267355	0.054883514330347785	0.18186726596437963	0.08454120051045927	0.2849550990386596	0.18474814977455944	0.18474814977455944	0.18474814977455944	0.18474814977455944	0.18474814977455944	0.18474814977455944	0.18474814977455944	0.18474814977455944	0.18474814977455944	0.18474814977455944	0.18474814977455944
0.27260372327521276	0.19135357523611027	0.1976798300787827	0.2591956532860372	0.34066761567960924	0.08595651334312751	0.2578695400293825	0.4666925945293561	0.24283202923595829	0.35476231188265717	0.35476231188265717	0.35476231188265717	0.35476231188265717	0.35476231188265717	0.35476231188265717	0.35476231188265717	0.35476231188265717	0.35476231188265717	0.35476231188265717	0.35476231188265717	0.35476231188265717	0.35476231188265717	0.35476231188265717	0.35476231188265717	0.35476231188265717	0.35476231188265717	0.35476231188265717	0.35476231188265717	0.35476231188265717	0.35476231188265717	0.35476231188265717	0.35476231188265717	0.35476231188265717	0.35476231188265717	0.35476231188265717	0.35476231188265717	0.35476231188265717	0.35476231188265717	0.35476231188265717	0.35476231188265717	0.35476231188265717	0.35476231188265717	0.35476231188265717	0.35476231188265717	0.35476231188265717	0.35476231188265717	0.35476231188265717	0.35476231188265717	0.35476231188265717	0.35476231188265717
0.0	0.0	0.0	0.0	0.0	0.0	0.0	0.0	0.0	0.0	0.0	0.0	0.0	0.0	0.0	0.0	0.0	0.06286612030904488	0.0	0.0	0.0	0.0	0.0	0.0	0.0	0.0	0.0	0.0	0.0	0.0	0.0	0.0	0.0	0.0	0.0	0.0	0.0	0.0	0.0	0.0	0.0	0.0	0.0	0.0	0.0	0.0	0.0	0.0	0.0	0.0
0.0026904493478866294	0.07566141733153368	0.0008334684760215685	0.0	0.04548547498455952	0.030344147303518185	0.1516592418253013	0.0	0.2322363310780125	0.07499615381205614	0.07582962228807771	0.07582962228807771	0.0	0.0	0.06803132881644716	0.07787877811336325	0.14302748262850332	0.1514910396196114	0.0	0.0	0.07582962228807771	0.0729469979867706	0.07599782724462173	0.17337162993202151	0.21050689281551455	0.07582962228807771	0.07582962228807771	0.15165924457615543	0.0729469979867706	0.13467727212003658	0.04548547498455952	0.07616603220116576	0.06082575359286264	0.06082575359286264	0.06082575359286264	0.06082575359286264	0.06082575359286264	0.06082575359286264	0.06082575359286264	0.06082575359286264	0.06082575359286264	0.06082575359286264	0.06082575359286264	0.06082575359286264	0.06082575359286264	0.06082575359286264	0.06082575359286264	0.06082575359286264	0.06082575359286264	0.06082575359286264
0.2966582164394792	0.15818988144136345	0.08766767918191011	0.10747397711737977	0.24077698306081285	0.047647004195353636	0.20793166061616683	0.10211472925481874	0.18582169642489985	0.11046000016021279	0.15128331858252586	0.09429553774958332	0.12668458739906635	0.13112261226732622	0.15783382675611665	0.16370334530862712	0.06552078384210065	0.12973983623833726	0.21974967297776257	0.060290183737440106	0.161627962047909	0.14362832237224127	0.1366228661179581	0.14012559424509968	0.14012559424509968	0.14012559424509968	0.14012559424509968	0.14012559424509968	0.14012559424509968	0.14012559424509968	0.14012559424509968	0.14012559424509968	0.14012559424509968	0.14012559424509968	0.14012559424509968	0.14012559424509968	0.14012559424509968	0.14012559424509968	0.14012559424509968	0.14012559424509968	0.14012559424509968	0.14012559424509968	0.14012559424509968	0.14012559424509968	0.14012559424509968	0.14012559424509968	0.14012559424509968	0.14012559424509968	0.14012559424509968	0.14012559424509968
0.287148989655153	0.32052574815105167	0.27859127913474957	0.14972254910202587	0.43944154845831646	0.2587818485951126	0.303138660424574	0.33633941661414374	0.5401066472146907	0.3366335041981483	0.10925214971860385	0.22294282695837606	0.22294282695837606	0.22294282695837606	0.22294282695837606	0.22294282695837606	0.22294282695837606	0.22294282695837606	0.22294282695837606	0.22294282695837606	0.22294282695837606	0.22294282695837606	0.22294282695837606	0.22294282695837606	0.22294282695837606	0.22294282695837606	0.22294282695837606	0.22294282695837606	0.22294282695837606	0.22294282695837606	0.22294282695837606	0.22294282695837606	0.22294282695837606	0.22294282695837606	0.22294282695837606	0.22294282695837606	0.22294282695837606	0.22294282695837606	0.22294282695837606	0.22294282695837606	0.22294282695837606	0.22294282695837606	0.22294282695837606	0.22294282695837606	0.22294282695837606	0.22294282695837606	0.22294282695837606	0.22294282695837606	0.22294282695837606	0.22294282695837606
0.3354210523036373	0.26870274019158374	0.5364831857618602	0.40441921672417014	0.36017495799960936	0.28799027567261226	0.37389051017538966	0.26131006861456835	0.3685039176809927	0.43551691916329066	0.37570769703087564	0.37564308295920884	0.591963511762734	0.3026675904247369	0.3401006807471279	0.35458500098516904	0.28407526571097863	0.3424478567218006	0.2784199428193536	0.386776697563313	0.4220919314741634	0.3135615915009178	0.5375376900368103	0.4348126373344029	0.5308242878411925	0.3578341888036154	0.31432392160215	0.3064153748353376	0.3103696482187438	0.3103696482187438	0.3103696482187438	0.3103696482187438	0.3103696482187438	0.3103696482187438	0.3103696482187438	0.3103696482187438	0.3103696482187438	0.3103696482187438	0.3103696482187438	0.3103696482187438	0.3103696482187438	0.3103696482187438	0.3103696482187438	0.3103696482187438	0.3103696482187438	0.3103696482187438	0.3103696482187438	0.3103696482187438	0.3103696482187438	0.3103696482187438
0.0677963797107173	0.04699921230410097	0.020448336230434364	0.07378818371816172	0.07360205329094058	0.07506027753686559	0.10572775505446842	0.15596140370145742	0.06224140802538825	0.0793384395835854	0.05181644716532435	0.10629728754176965	0.10550096965053385	0.1062972880611697	0.05280133503169609	0.06119905064393309	0.04046406795397213	0.07604516540323733	0.0	0.04531420290157478	0.026192989442946072	0.09558756082142182	0.0	0.10119579743999492	0.025908223582662177	0.025908223582662177	0.05442337086136186	0.020106101325000444	0.025908223582662177	0.08809216115310024	0.03627571445770926	0.05181644716532435	0.044046080811516806	0.044046080811516806	0.044046080811516806	0.044046080811516806	0.044046080811516806	0.044046080811516806	0.044046080811516806	0.044046080811516806	0.044046080811516806	0.044046080811516806	0.044046080811516806	0.044046080811516806	0.044046080811516806	0.044046080811516806	0.044046080811516806	0.044046080811516806	0.044046080811516806	0.044046080811516806
0.19106349434433376	0.07775490985760655	0.17565847725168357	0.25645124128450447	0.09396521707547258	0.05941433162602554	0.15700387334214513	0.11124654799887079	0.04830757319893778	0.057201330541170534	0.06769052699605163	0.13711854932982614	0.060222393324820524	0.10637980557292308	0.07233510388454335	0.0371159630437123	0.10333232493186342	0.15997164119023163	0.22128494737230164	0.037480681268177045	0.0914630588536585	0.0911590273628464	0.09948806693440715	0.16970346696565275	0.04268727333395771	0.02495211009793992	0.13666687057029095	0.0945416110609838	0.06453226033768024	0.14684038122353651	0.01370814851608348	0.09505613025997327	0.26413855349667203	0.3454522701386164	0.19767448690502726	0.23385149004829328	0.21576298847666028	0.21576298847666028	0.21576298847666028	0.21576298847666028	0.21576298847666028	0.21576298847666028	0.21576298847666028	0.21576298847666028	0.21576298847666028	0.21576298847666028	0.21576298847666028	0.21576298847666028	0.21576298847666028	0.21576298847666028
0.25309321634683296	0.2585512139692037	0.27871636804375494	0.3311108273771256	0.29146104804947504	0.2875761132854172	0.38841817773051773	0.39500508890458597	0.2666912447333762	0.3556219843466309	0.310832856238204	0.37211052338961303	0.2867624045872539	0.370377958366559	0.24872110113555304	0.4037719089845257	0.20279517461715163	0.3470879946725665	0.4047710261711022	0.3093735108662626	0.27006274356637866	0.2878895191973771	0.3364675217769465	0.3527615814677993	0.31023461760367443	0.33333327804156754	0.2282074269144067	0.3498440008357803	0.3486647229267422	0.3056713540726304	0.38036715607163374	0.3430192550721321	0.3430192550721321	0.3430192550721321	0.3430192550721321	0.3430192550721321	0.3430192550721321	0.3430192550721321	0.3430192550721321	0.3430192550721321	0.3430192550721321	0.3430192550721321	0.3430192550721321	0.3430192550721321	0.3430192550721321	0.3430192550721321	0.3430192550721321	0.3430192550721321	0.3430192550721321	0.3430192550721321
0.14860497152581215	0.15947160187455914	0.266198724697122	0.20847196106171273	0.17896297351191987	0.1356081811103383	0.18897099592164565	0.08302526875225914	0.18422077874182152	0.11260234185615231	0.13682229625511164	0.07279670527101686	0.15557969498089438	0.1741766116146031	0.19122674996127462	0.15141277288719002	0.08977045322233823	0.19838426257696928	0.10660932849603244	0.10844800667582875	0.20643442884777088	0.1422013566265765	0.15297320156134117	0.12491378839731572	0.16545496219782463	0.09651191761268278	0.18439492150731526	0.14745340221498615	0.11375497795582623	0.1374283525217437	0.10879556094052466	0.14066797329297798	0.0888683074717898	0.20482188716404276	0.15765835347238866	0.25502579299708145	0.1256039393871824	0.1903148661921319	0.1903148661921319	0.1903148661921319	0.1903148661921319	0.1903148661921319	0.1903148661921319	0.1903148661921319	0.1903148661921319	0.1903148661921319	0.1903148661921319	0.1903148661921319	0.1903148661921319	0.1903148661921319
0.0	0.0	0.014615372487837668	0.0	0.0	0.0	0.0	0.0	0.17780868453809773	0.06334645315605136	0.06808513265813844	0.05413367292461211	0.04840922340865805	0.05118277694995457	0.0	0.07309662100232053	0.0	0.02955437041383161	0.09107927798676406	0.07336443072043518	0.0	0.11386531802625233	0.024365540334106844	0.0	0.024365540334106844	0.04300663115225964	0.06442127586061812	0.024097730615992203	0.04873108066821369	0.04622533649612265	0.0541877204660531	0.04412076791795735	0.049154244192005224	0.049154244192005224	0.049154244192005224	0.049154244192005224	0.049154244192005224	0.049154244192005224	0.049154244192005224	0.049154244192005224	0.049154244192005224	0.049154244192005224	0.049154244192005224	0.049154244192005224	0.049154244192005224	0.049154244192005224	0.049154244192005224	0.049154244192005224	0.049154244192005224	0.049154244192005224
0.17711509745495307	0.0	0.046448180014016155	0.04468247621093996	0.004776715590067913	0.09767307561810021	0.07430955484824134	0.09466206383110849	0.14588695943519256	0.057360733478959786	0.13934454004204844	0.04593765269445249	0.010608088469444447	0.046448180014016155	0.0	0.046448180014016155	0.10108113906244331	0.020352508982867158	0.00010303116203223913	0.05685020615939612	0.0017657038030761904	0.010402026145379968	0.13934453906652786	0.04468247621093996	0.032638090424293095	0.027861374834225183	0.046448180014016155	0.0	0.046448180014016155	0.09767307619454423	0.04655121117604839	0.07211214368529631	0.07211214368529631	0.07211214368529631	0.07211214368529631	0.07211214368529631	0.07211214368529631	0.07211214368529631	0.07211214368529631	0.07211214368529631	0.07211214368529631	0.07211214368529631	0.07211214368529631	0.07211214368529631	0.07211214368529631	0.07211214368529631	0.07211214368529631	0.07211214368529631	0.07211214368529631	0.07211214368529631
0.09185168809855578	0.11493495707261023	0.014711865077917604	0.09457835614821308	0.08459661430262296	0.056872033557700256	0.10097347818771805	0.020906911608492573	0.07917820122750092	0.0717502132921516	0.08028322396620349	0.05682998245399129	0.11395243356335454	0.09313704952612602	0.11801499598353045	0.09246068776461994	0.1378959580269683	0.12105421260417741	0.11179449912125804	0.09385770271953471	0.037359977327715316	0.05830931314140275	0.11179450002614134	0.05768421379754071	0.056872033557700256	0.04978823197835495	0.06229873670315836	0.13486942166281138	0.04682200751644627	0.037914689038466835	0.043441209409278744	0.10469661059002609	0.04211811737607369	0.03719403528403049	0.09525695863606147	0.06559543254861497	0.11179449951940669	0.018957344519233418	0.11035319211912002	0.05738432086418259	0.0838687564916513	0.0838687564916513	0.0838687564916513	0.0838687564916513	0.0838687564916513	0.0838687564916513	0.0838687564916513	0.0838687564916513	0.0838687564916513	0.0838687564916513
0.14615896068028345	0.12220692732526826	0.07902926487802614	0.06323696050197862	0.0751489816721032	0.08529356743356126	0.09963519056346251	0.047724533331256	0.04114347608114254	0.07958959903495318	0.07931247140739195	0.10092690179392745	0.08199426580584673	0.05338346288308413	0.05744916250609298	0.12405554725360182	0.039569846039869856	0.1031810498783341	0.05130307369456795	0.07577739816165538	0.08062578919240403	0.07127616537949592	0.06300855999725437	0.0836520049029908	0.041512928332910884	0.08219653277903877	0.0714122208644523	0.06713841618185748	0.08748342992242997	0.04741472453701928	0.06485912794796167	0.08233122094363261	0.030962889928219127	0.10704343526044519	0.08236748279239253	0.09470545902641886	0.09470545902641886	0.09470545902641886	0.09470545902641886	0.09470545902641886	0.09470545902641886	0.09470545902641886	0.09470545902641886	0.09470545902641886	0.09470545902641886	0.09470545902641886	0.09470545902641886	0.09470545902641886	0.09470545902641886	0.09470545902641886
0.2977783238007968	0.06045049992611185	0.08306657085347885	0.22620344409471152	0.24516292964192246	0.16216630994521283	0.15955563660615238	0.2669832885090631	0.17859352286076774	0.07653489623011171	0.2542307417684351	0.20865185594097932	0.14217474892105042	0.11129481689531759	0.05437934032951475	0.096856695808107	0.1398818969431284	0.25099957633840697	0.09001424308502803	0.12363687124681848	0.16357998790531086	0.13910633308543258	0.29902998337168696	0.15976656098457886	0.1731057646420828	0.02423263130721437	0.10736000536647441	0.20562445362923895	0.19539629708219747	0.11469219455111329	0.15504424581665538	0.15504424581665538	0.15504424581665538	0.15504424581665538	0.15504424581665538	0.15504424581665538	0.15504424581665538	0.15504424581665538	0.15504424581665538	0.15504424581665538	0.15504424581665538	0.15504424581665538	0.15504424581665538	0.15504424581665538	0.15504424581665538	0.15504424581665538	0.15504424581665538	0.15504424581665538	0.15504424581665538	0.15504424581665538
0.0032773358168468334	0.0	0.0	0.0	0.16159933807077023	0.22441664595992164	0.09446184474515079	0.0011102324200033277	0.0	0.0038398368337541856	0.1010098251858204	0.0	0.12363088035323715	0.1010098251858204	0.0011102324200033277	0.0	0.0	0.1010098251858204	0.09716998835206621	0.0	0.0	0.10123388476495629	0.0002240595791358877	0.1010098251858204	0.0	0.0	0.0	0.0	0.09989959276581707	0.14031990506668765	0.1010098251858204	0.0	0.1010098251858204	0.19163183309721699	0.09989959276581707	0.14576571293151705	0.14576571293151705	0.14576571293151705	0.14576571293151705	0.14576571293151705	0.14576571293151705	0.14576571293151705	0.14576571293151705	0.14576571293151705	0.14576571293151705	0.14576571293151705	0.14576571293151705	0.14576571293151705	0.14576571293151705	0.14576571293151705
0.05436642801071579	0.08461505234395057	0.11122104538594174	0.035465352004000486	0.05766561371688807	0.07606114134115174	0.07970574394499438	0.06756701133860543	0.11332207634975969	0.0710532264457579	0.05973539284571017	0.10150317550504558	0.055423367016478924	0.058974211409008354	0.09292905686385716	0.07291343919564076	0.11429050431366242	0.13668733947752745	0.056901241256913114	0.008201018324714055	0.00040730883878074863	0.024828345883425886	0.054922664648189075	0.037302035427987865	0.11858630396944085	0.03721983511988007	0.05402141189688	0.04697033753944294	0.09441986995880527	0.03825840336799001	0.0549542971906821	0.0007454569417341209	0.026228956383696007	0.04112639846120969	0.0043942261373390475	0.02276031229927437	0.02276031229927437	0.02276031229927437	0.02276031229927437	0.02276031229927437	0.02276031229927437	0.02276031229927437	0.02276031229927437	0.02276031229927437	0.02276031229927437	0.02276031229927437	0.02276031229927437	0.02276031229927437	0.02276031229927437	0.02276031229927437
0.33600952098898274	0.3852914835613158	0.38056540349380336	0.4066704607580124	0.3639183320569836	0.36260303126494675	0.34176664582433625	0.37318521252734066	0.26181648385015577	0.2826797839564903	0.42541796527173237	0.3738807139562937	0.4177205430971545	0.23904706030020798	0.32492727608631733	0.24766030380127482	0.24872599028554315	0.2664317301996793	0.2774735622932725	0.29032273721221147	0.4480940953340973	0.3396122390035293	0.3323136208210724	0.4530814662338584	0.478562174534669	0.34739923246279275	0.3297555310727434	0.4444901564495632	0.354775673090678	0.32917465377633387	0.34151454906379963	0.3353446014200668	0.3353446014200668	0.3353446014200668	0.3353446014200668	0.3353446014200668	0.3353446014200668	0.3353446014200668	0.3353446014200668	0.3353446014200668	0.3353446014200668	0.3353446014200668	0.3353446014200668	0.3353446014200668	0.3353446014200668	0.3353446014200668	0.3353446014200668	0.3353446014200668	0.3353446014200668	0.3353446014200668
0.39257759494464417	0.43715882929288913	0.4188851907634492	0.23755245328561653	0.29076334046324326	0.34992068115032987	0.32711183210260936	0.2778285099750036	0.3039346565003632	0.3948276578808397	0.397048151065315	0.3388422970635525	0.2542139089272248	0.4144548194249175	0.25530628174019415	0.33383461122491587	0.3632748794694273	0.32647450105823667	0.3802920555117993	0.4049407590763069	0.3510664602771476	0.370941555733712	0.29356457775826905	0.3404598350686828	0.32686809884140766	0.3848652662079846	0.23075267323136586	0.37017915347292557	0.40263407786030164	0.3074736660479148	0.35387062171529365	0.29097430481365594	0.3224224632644748	0.3224224632644748	0.3224224632644748	0.3224224632644748	0.3224224632644748	0.3224224632644748	0.3224224632644748	0.3224224632644748	0.3224224632644748	0.3224224632644748	0.3224224632644748	0.3224224632644748	0.3224224632644748	0.3224224632644748	0.3224224632644748	0.3224224632644748	0.3224224632644748	0.3224224632644748
0.09729949090924978	0.08013609203921955	0.1334310089355301	0.10844053586927087	0.14065581510497216	0.10938156574072871	0.0745147200879975	0.031337295759419834	0.07969784838835868	0.0716541761644924	0.05210147759476429	0.06592310626706804	0.044218195799362627	0.04387155772717543	0.056185030269347874	0.027808020006179553	0.08518519315649024	0.11134249109128674	0.09856895523848275	0.07069473115604034	0.08228323790789366	0.10402642922495273	0.044384415521991204	0.08667865527514652	0.14223131422799942	0.07415911444447247	0.06490725701420101	0.06953318572933674	0.06953318572933674	0.06953318572933674	0.06953318572933674	0.06953318572933674	0.06953318572933674	0.06953318572933674	0.06953318572933674	0.06953318572933674	0.06953318572933674	0.06953318572933674	0.06953318572933674	0.06953318572933674	0.06953318572933674	0.06953318572933674	0.06953318572933674	0.06953318572933674	0.06953318572933674	0.06953318572933674	0.06953318572933674	0.06953318572933674	0.06953318572933674	0.06953318572933674
0.11095799229226805	0.09527329957692278	0.09567721758807476	0.0604117027746427	0.12546993577755525	0.05906556910365603	0.08162707556847533	0.08108235863935324	0.029729936665705125	0.11233200517439557	0.06627257097870796	0.08505203005803026	0.031157929248955076	0.05506803594713137	0.0637161530082608	0.03210443225216056	0.05635873913039715	0.06611298772219303	0.08965195072636761	0.06306676157902857	0.06384630392480309	0.05803978797575697	0.08855797152092142	0.03555267881809991	0.055325123768386726	0.0498460504877565	0.0975587790136935	0.07402103626319505	0.0636425597674076	0.07273585630435354	0.0777383639357795	0.1002510712332798	0.09595129160234749	0.09267458552943476	0.09451141514224974	0.12113708581066589	0.08120584107681268	0.06534041158126395	0.12268050012422978	0.06514548770943589	0.0917660253139443	0.11849271987867417	0.09822067320109763	0.06597848994416833	0.06039888268606756	0.06157593933923034	0.06883326900275438	0.06520460417099236	0.06520460417099236	0.06520460417099236
0.42185926763910714	0.07303055729008567	0.7264025199272831	0.17267758855470178	0.182502395582325	0.3989382954702219	0.20327682628643973	0.36540961722855264	0.03753697294230996	0.13508105357424693	0.18290722164622764	1.1015472826406194	0.5883784264373452	0.002005944232959754	0.5475071867469751	0.18944013079289698	0.4246445171519489	0.182502395582325	0.5066359472308312	0.33284547339070825	0.4814143646674613	0.0	0.16413873517507263	0.46753889598857995	0.5818455176391284	0.31230280038792313	0.5131688563775004	0.358067055954078	0.5066359472308312	0.18450833981528475	0.5001828511386163	0.182502395582325	0.16951639034344085	0.17600939296288293	0.17600939296288293	0.17600939296288293	0.17600939296288293	0.17600939296288293	0.17600939296288293	0.17600939296288293	0.17600939296288293	0.17600939296288293	0.17600939296288293	0.17600939296288293	0.17600939296288293	0.17600939296288293	0.17600939296288293	0.17600939296288293	0.17600939296288293	0.17600939296288293
0.2506432059076226	0.3352487149147615	0.44554786385780876	0.0	0.0	0.30077184708914717	0.862532807817467	0.33893354449820157	0.3352487149147615	0.397583040306484	0.41401217829388676	0.0	0.7295726541401324	0.0	0.7418912340417682	0.0	0.5370872190449761	0.3352487149147615	1.331935387559486	0.7738592496936434	0.943411819352562	0.8346996788562441	0.9930018363403217	1.1384127082070836	0.97126927691867	1.5284947921393743	1.0020613151608442	0.6360205584834044	0.0	0.4821468814250189	1.0020613151608444	0.3734104123238159	0.6877358637423301	0.6877358637423301	0.6877358637423301	0.6877358637423301	0.6877358637423301	0.6877358637423301	0.6877358637423301	0.6877358637423301	0.6877358637423301	0.6877358637423301	0.6877358637423301	0.6877358637423301	0.6877358637423301	0.6877358637423301	0.6877358637423301	0.6877358637423301	0.6877358637423301	0.6877358637423301
0.22631635735271427	0.16846940385486345	0.1649049445918012	0.2790358536754541	0.2297523242326973	0.2540817562725531	0.18932700740103311	0.1658913468817479	0.21017897747600262	0.21434021079800003	0.23439947027345354	0.1601147591695438	0.21036943575244837	0.26266521941604243	0.2368060624231084	0.2213559142662608	0.17692673144315918	0.15968988862550737	0.19271437030002023	0.177648577588912	0.19791590092137948	0.18778223925514573	0.18778223925514573	0.18778223925514573	0.18778223925514573	0.18778223925514573	0.18778223925514573	0.18778223925514573	0.18778223925514573	0.18778223925514573	0.18778223925514573	0.18778223925514573	0.18778223925514573	0.18778223925514573	0.18778223925514573	0.18778223925514573	0.18778223925514573	0.18778223925514573	0.18778223925514573	0.18778223925514573	0.18778223925514573	0.18778223925514573	0.18778223925514573	0.18778223925514573	0.18778223925514573	0.18778223925514573	0.18778223925514573	0.18778223925514573	0.18778223925514573	0.18778223925514573
0.16697459768486192	0.12728152493750977	0.13077192370434262	0.087425088731943	0.17743813634269548	0.12179362996206759	0.1392059678472614	0.11930815701051029	0.11866310299118712	0.17723978996932838	0.09983935177532874	0.12142953947152202	0.1553280885982427	0.10256372632712402	0.11627159015555076	0.12518254276027854	0.16887252614829473	0.1752638573336947	0.0755461429205324	0.10427471332186784	0.1261885519870631	0.12404318098836147	0.12511586648771228	0.12511586648771228	0.12511586648771228	0.12511586648771228	0.12511586648771228	0.12511586648771228	0.12511586648771228	0.12511586648771228	0.12511586648771228	0.12511586648771228	0.12511586648771228	0.12511586648771228	0.12511586648771228	0.12511586648771228	0.12511586648771228	0.12511586648771228	0.12511586648771228	0.12511586648771228	0.12511586648771228	0.12511586648771228	0.12511586648771228	0.12511586648771228	0.12511586648771228	0.12511586648771228	0.12511586648771228	0.12511586648771228	0.12511586648771228	0.12511586648771228
0.23911396078253072	0.2259706362122197	0.18542062223835087	0.2609141152267476	0.260769706174444	0.1734658958091771	0.1101836931506045	0.19389179661873102	0.28795753546788483	0.15649700254663088	0.1362667942192641	0.14096750519851434	0.23050643768187754	0.20030132075994472	0.1524839828594341	0.25403490618497243	0.2404046028429304	0.2095848396741866	0.21344976589325507	0.1323931658252981	0.1654163856857363	0.17408399192356888	0.1697501888046526	0.1697501888046526	0.1697501888046526	0.1697501888046526	0.1697501888046526	0.1697501888046526	0.1697501888046526	0.1697501888046526	0.1697501888046526	0.1697501888046526	0.1697501888046526	0.1697501888046526	0.1697501888046526	0.1697501888046526	0.1697501888046526	0.1697501888046526	0.1697501888046526	0.1697501888046526	0.1697501888046526	0.1697501888046526	0.1697501888046526	0.1697501888046526	0.1697501888046526	0.1697501888046526	0.1697501888046526	0.1697501888046526	0.1697501888046526	0.1697501888046526
0.12133564014231575	0.12991403835653814	0.09114517246024631	0.12491468624329555	0.14240537762516994	0.11204996212212714	0.10249484174956305	0.0670423729449848	0.12523838998810244	0.11365433594033783	0.12145108343359183	0.14334793666099807	0.13230325976428728	0.14315143123597762	0.20313052670719942	0.19087377841139536	0.12708406313855197	0.165151678087448	0.10464697114261778	0.13489932461503287	0.13489932461503287	0.13489932461503287	0.13489932461503287	0.13489932461503287	0.13489932461503287	0.13489932461503287	0.13489932461503287	0.13489932461503287	0.13489932461503287	0.13489932461503287	0.13489932461503287	0.13489932461503287	0.13489932461503287	0.13489932461503287	0.13489932461503287	0.13489932461503287	0.13489932461503287	0.13489932461503287	0.13489932461503287	0.13489932461503287	0.13489932461503287	0.13489932461503287	0.13489932461503287	0.13489932461503287	0.13489932461503287	0.13489932461503287	0.13489932461503287	0.13489932461503287	0.13489932461503287	0.13489932461503287
[truncated: 6 more columns]
