# Supplementary material for: Neuronal tuning aligns dynamically with object and texture manifolds across the visual hierarchy
Source: Nat Neurosci. 2026 Mar 10;29(4):864–75. doi: 10.1038/s41593-026-02207-1 (PMC13061647; doi:10.1038/s41593-026-02207-1)
Supplement: Supplementary file 10 — Attribution data for time windows 5, 10, 20, 25 and 50 ms, for panel b. Time window specific evolution trajectory of time windows 10, 20, 25 and 50 ms, for panel c. [file 41593_2026_2207_MOESM10_ESM.zip › ExtendedFig4_Source_data/FigureExtended4C_src_normresp_wdw_20-40_BigGAN_mean.csv]

0	1	2	3	4	5	6	7	8	9	10	11	12	13	14	15	16	17	18	19	20	21	22	23	24	25	26	27	28	29	30	31	32	33	34	35	36	37	38	39	40	41	42	43	44	45	46	47	48	49
0.16242071224643526	0.09453659027091098	0.09429083173709488	0.14959127404853984	0.1573962508278257	0.13408694994758907	0.09726784435065704	0.046474193945805244	0.11272047579938535	0.060467105667298716	0.1603912253829495	0.11706451255982961	0.12798739760419153	0.16692270690223457	0.05769306489016984	0.1540104386708416	0.08568771538927272	0.09467026491234744	0.14789362216063678	0.12524678134632838	0.07611045289493097	0.05843071410157031	0.10723360021880515	0.09556841311007516	0.1094796131673697	0.09699293951688151	0.10436594573318302	0.10428681496396017	0.13300343396628456	0.2033755261765507	0.06246126618301304	0.11455655025502004	0.08753965316816736	0.1255505728235596	0.08103963972841739	0.13100043403682282	0.13430857688633518	0.04280399833732935	0.10758877362329482	0.04096820050252085	0.06921016629719695	0.11322007170876883	0.10337762341645243	0.06663756323334002	0.06266490208492212	0.05937108467703348	0.1598461716631857	0.10960862817010959	0.10960862817010959	0.10960862817010959
0.101094313762337	0.12102863905923116	0.2656728329201523	0.14987946844190975	0.10475008623830998	0.1811974827081366	0.11831408615897945	0.0874131681018656	0.14218161640957364	0.12384418631373037	0.12699130811758974	0.20014468374634295	0.07737198912632491	0.08691219036272349	0.10221462139506476	0.15169603825694855	0.12303865895744166	0.11896959745392807	0.1300744592996416	0.0703160233459261	0.11323231531738016	0.12150985395334057	0.06620411813714384	0.17490660383023568	0.1097595553069269	0.10331971724318854	0.1264340336577078	0.18469282823885907	0.1409363399697923	0.196396900524534	0.1109438563831425	0.11449458199023321	0.07436691570518385	0.12792367873757393	0.12963378120077615	0.12877872996917503	0.12877872996917503	0.12877872996917503	0.12877872996917503	0.12877872996917503	0.12877872996917503	0.12877872996917503	0.12877872996917503	0.12877872996917503	0.12877872996917503	0.12877872996917503	0.12877872996917503	0.12877872996917503	0.12877872996917503	0.12877872996917503
0.04302640314651533	0.060797972097855	0.0	0.20147337030885823	0.044553616943390294	0.06611830930356284	0.02074700876441393	0.08851336294057555	0.041071526804666025	0.07362406632076098	0.04905107107065478	0.047332366142117485	0.04344971392487108	0.057321081684657126	0.023379373057392107	0.09942772276762421	0.045146489964927046	0.04599621627427992	0.0829927796979198	0.014432695032138131	0.0023781876058883654	0.01480175600018719	0.03325811797702876	0.046047512269072347	0.05462512932627728	0.0	0.0	0.09026143488711788	0.10838619333820215	0.1132477937599398	0.21201114050254968	0.058136586151858856	0.02337937305739211	0.04075797960462548	0.04075797960462548	0.04075797960462548	0.04075797960462548	0.04075797960462548	0.04075797960462548	0.04075797960462548	0.04075797960462548	0.04075797960462548	0.04075797960462548	0.04075797960462548	0.04075797960462548	0.04075797960462548	0.04075797960462548	0.04075797960462548	0.04075797960462548	0.04075797960462548
0.19036015248976973	0.21631287212651557	0.23226050694338746	0.13203772067170888	0.18114397707780183	0.20860115188007616	0.15299079076410302	0.13409221624441545	0.20915082512205266	0.12198155945867571	0.13760565289583584	0.1483521121214067	0.14100381587094643	0.1825499119403784	0.18151624974657246	0.14804315739572563	0.19711174412855642	0.09161485158071012	0.21766189231024718	0.18616080681697927	0.16565719577139187	0.14925064742908115	0.19367997803472237	0.12901736340813855	0.1245478999631751	0.09279980729854698	0.059335946850290214	0.12010276237502505	0.18656107188630175	0.20420372321695296	0.06917569423096744	0.1485529609945897	0.17952169149656697	0.10665639112017355	0.13088181915186312	0.08480584956552727	0.14350938331992702	0.1396059218803404	0.14155765260013373	0.14155765260013373	0.14155765260013373	0.14155765260013373	0.14155765260013373	0.14155765260013373	0.14155765260013373	0.14155765260013373	0.14155765260013373	0.14155765260013373	0.14155765260013373	0.14155765260013373
0.29922541057027263	0.25251520581617415	0.3165785958347931	0.24578741761182646	0.30779139813929335	0.3085056440171254	0.20084555224278594	0.24457311104482377	0.36804764811702384	0.3569895112817064	0.308563779815483	0.455668233975895	0.3228184473248866	0.3240820219068333	0.3587458681728554	0.4052043619425665	0.3755810324691448	0.2617251574768999	0.336973277243536	0.4051390576322757	0.3087597230561666	0.31310550934357984	0.3935578779951058	0.27805130143530965	0.3043835678672058	0.24897607115634804	0.3451352835541209	0.3535650399168016	0.32175409827859625	0.30344459809334073	0.3125993481859685	0.3125993481859685	0.3125993481859685	0.3125993481859685	0.3125993481859685	0.3125993481859685	0.3125993481859685	0.3125993481859685	0.3125993481859685	0.3125993481859685	0.3125993481859685	0.3125993481859685	0.3125993481859685	0.3125993481859685	0.3125993481859685	0.3125993481859685	0.3125993481859685	0.3125993481859685	0.3125993481859685	0.3125993481859685
0.48885754629982187	0.4542228900015026	0.568233916180291	0.41884895780284054	0.5772764391982166	0.6072118590598998	0.5590117064020752	0.4860387562758723	0.4593323825579705	0.508141041168143	0.6239270492162621	0.6248541298226861	0.583440220102281	0.5809959937430184	0.4633178012701765	0.6561095941403656	0.5364693351246325	0.6431160116200306	0.43163458655462966	0.6700254688959475	0.4688787937930037	0.5042477362696974	0.5803936579195221	0.4864924429849915	0.42115069188757503	0.4609278488711767	0.5785832878385558	0.6599680351753956	0.5143222028188569	0.5290175662589283	0.5728233664972863	0.5627189903145899	0.5428077225674157	0.5419002904087984	0.44442695114364555	0.3178503429145481	0.4875947875923553	0.5318844728582937	0.497666589935332	0.38702881627705277	0.4423477031061924	0.4423477031061924	0.4423477031061924	0.4423477031061924	0.4423477031061924	0.4423477031061924	0.4423477031061924	0.4423477031061924	0.4423477031061924	0.4423477031061924
0.4993797727723855	0.423078967486251	0.3192641162682173	0.27874970669086463	0.4260069676634258	0.35220060923626617	0.2935784868063949	0.3206791939904249	0.4021499315296896	0.35419353770494183	0.24275900091114938	0.25975772019776094	0.30846152586428677	0.45055714562535615	0.22674258480412876	0.28514556260463947	0.3518820327390796	0.16004229035594342	0.24154676801653954	0.41394330837223076	0.2932245104401468	0.30533216523492684	0.243793878933881	0.43411607787425344	0.38769823186175933	0.2710743269681118	0.3293862794149356	0.3293862794149356	0.3293862794149356	0.3293862794149356	0.3293862794149356	0.3293862794149356	0.3293862794149356	0.3293862794149356	0.3293862794149356	0.3293862794149356	0.3293862794149356	0.3293862794149356	0.3293862794149356	0.3293862794149356	0.3293862794149356	0.3293862794149356	0.3293862794149356	0.3293862794149356	0.3293862794149356	0.3293862794149356	0.3293862794149356	0.3293862794149356	0.3293862794149356	0.3293862794149356
0.3837596210443216	0.43268782831311253	0.42299120637573784	0.4613380872509802	0.436670593193447	0.4755412941965013	0.4684962383224271	0.4113903938848359	0.5637299444571243	0.41247829981303735	0.38185195798240035	0.48921773607616803	0.48075612501680326	0.4682113599512213	0.40958618785205075	0.5107877894484433	0.5403080716514073	0.553585032029699	0.5715146617933995	0.5341570043292647	0.7631655538636647	0.6712262374315682	0.7421111663487929	0.5838227552700601	0.573078735876871	0.5343678480337971	0.558663551579149	0.5465156998064731	0.5465156998064731	0.5465156998064731	0.5465156998064731	0.5465156998064731	0.5465156998064731	0.5465156998064731	0.5465156998064731	0.5465156998064731	0.5465156998064731	0.5465156998064731	0.5465156998064731	0.5465156998064731	0.5465156998064731	0.5465156998064731	0.5465156998064731	0.5465156998064731	0.5465156998064731	0.5465156998064731	0.5465156998064731	0.5465156998064731	0.5465156998064731	0.5465156998064731
0.07717034089805808	0.10107160492560298	0.10954714270795697	0.1076120400048107	0.06089545194791188	0.10106233884956464	0.08295678087510747	0.0840474474142299	0.057628476693069274	0.0388227578591846	0.07346841936721567	0.08057620077501211	0.10562608446318893	0.18595228321555787	0.1344400924449535	0.06123626489662708	0.11891852662884712	0.06460172547977161	0.06764238076632414	0.07861477361329798	0.06646217164676049	0.02140166841755598	0.10177349196785668	0.16482116133283092	0.08015629169828256	0.11035494972334507	0.080126733373475	0.13979286797925194	0.08128510761293894	0.06942427748093839	0.045793201026507246	0.13281226512124883	0.04179287699447578	0.12301254191274819	0.08240270945361199	0.08240270945361199	0.08240270945361199	0.08240270945361199	0.08240270945361199	0.08240270945361199	0.08240270945361199	0.08240270945361199	0.08240270945361199	0.08240270945361199	0.08240270945361199	0.08240270945361199	0.08240270945361199	0.08240270945361199	0.08240270945361199	0.08240270945361199
0.1835790347546287	0.05909721719375772	0.19518223363569098	0.12315215635483294	0.2208242978109413	0.19312141105265526	0.10852151890813336	0.14018898925452639	0.05902173761021047	0.14639982719005382	0.11436363811148632	0.1684683382495565	0.1453756033360044	0.18075611932305988	0.17292045201447986	0.21006828918178563	0.09694527145578247	0.10453123595483825	0.17755535685834611	0.1384526298866659	0.16442401811593316	0.17531379969111135	0.16796650059945503	0.13160100287731902	0.1573074139224069	0.06814358847888823	0.16179534622283426	0.1720024240597189	0.21464624993729584	0.11308123693098243	0.1281671573354158	0.14892336631527625	0.1710139127200323	0.15996863951765428	0.15996863951765428	0.15996863951765428	0.15996863951765428	0.15996863951765428	0.15996863951765428	0.15996863951765428	0.15996863951765428	0.15996863951765428	0.15996863951765428	0.15996863951765428	0.15996863951765428	0.15996863951765428	0.15996863951765428	0.15996863951765428	0.15996863951765428	0.15996863951765428
0.28183232017239035	0.18957207268837717	0.245599153640975	0.29710611660660113	0.34696595279888337	0.25419731435547194	0.23804099773562845	0.21393552956566872	0.22775650916693213	0.32746793407882174	0.3190456935444709	0.2512891666042648	0.31429605033668667	0.2318881959645166	0.27870978095593996	0.26588756711192746	0.22592343439207252	0.3347570031633073	0.34357749379547003	0.3240097554584079	0.2806084489562264	0.3733048010587037	0.3037982566369231	0.33118980239181706	0.39858335730684474	0.36409303440946217	0.32124689719970023	0.2507347353514758	0.27621537460731743	0.4249386119740698	0.33625124835077125	0.3805949301624206	0.3805949301624206	0.3805949301624206	0.3805949301624206	0.3805949301624206	0.3805949301624206	0.3805949301624206	0.3805949301624206	0.3805949301624206	0.3805949301624206	0.3805949301624206	0.3805949301624206	0.3805949301624206	0.3805949301624206	0.3805949301624206	0.3805949301624206	0.3805949301624206	0.3805949301624206	0.3805949301624206
0.31795090667433396	0.2906107422498188	0.2762059967012327	0.3125229971318988	0.44177050123739153	0.31090279292619816	0.3126549998771596	0.35686613562651703	0.2585115113911627	0.36429269097429606	0.3549275903545817	0.468446570008486	0.45761461752038024	0.5196398786010435	0.4748560791968931	0.4053004013951662	0.4412125592390924	0.4768741982471022	0.4706510189534265	0.6046722039532558	0.6269543365869459	0.4792251322040405	0.5438763514878218	0.5970280645172392	0.5172806923685622	0.6356102632930843	0.6826744626623875	0.632164958125134	0.7028172159142851	0.8122685787915919	0.7209656484350181	0.766617113613305	0.766617113613305	0.766617113613305	0.766617113613305	0.766617113613305	0.766617113613305	0.766617113613305	0.766617113613305	0.766617113613305	0.766617113613305	0.766617113613305	0.766617113613305	0.766617113613305	0.766617113613305	0.766617113613305	0.766617113613305	0.766617113613305	0.766617113613305	0.766617113613305
0.42102561299142416	0.3585931079070736	0.42421304238576785	0.4221420983239621	0.6009450722456743	0.45187820470656886	0.4791912052072448	0.3556967948006821	0.27838802729975665	0.36965082618781364	0.22103703608967037	0.34252238222035936	0.2941574588476338	0.3743747573465544	0.3895253411462938	0.38061701207180254	0.312578191684441	0.38120972450002677	0.34933436413299734	0.4584538589302513	0.37051467477944683	0.38945792383659533	0.38309128494543604	0.3104505316272288	0.3848261739552979	0.36884066033576896	0.3575262178679866	0.26933197377250306	0.37000679261210623	0.3454394368076381	0.41594955669738587	0.38069449675251193	0.38069449675251193	0.38069449675251193	0.38069449675251193	0.38069449675251193	0.38069449675251193	0.38069449675251193	0.38069449675251193	0.38069449675251193	0.38069449675251193	0.38069449675251193	0.38069449675251193	0.38069449675251193	0.38069449675251193	0.38069449675251193	0.38069449675251193	0.38069449675251193	0.38069449675251193	0.38069449675251193
0.40613284297147945	0.2658723635556898	0.20996416495533504	0.26924048287206	0.2926037569061154	0.15006402139156266	0.2413013527271159	0.16803070770405287	0.2832673640771425	0.271696884212838	0.24123574753892812	0.3977979227721117	0.2598746924596806	0.25549738198360844	0.27855863279523646	0.2875781579791119	0.3288049336446311	0.42687141664621303	0.3117173576160669	0.2892020316519323	0.31106456603264593	0.27577394418422513	0.4676343643457037	0.29621252915238827	0.45789056437527437	0.4317285489969227	0.37346416270402855	0.4898508573464405	0.321802354501199	0.3283811830439491	0.2907513701720268	0.4120240486905587	0.3513877094312927	0.3513877094312927	0.3513877094312927	0.3513877094312927	0.3513877094312927	0.3513877094312927	0.3513877094312927	0.3513877094312927	0.3513877094312927	0.3513877094312927	0.3513877094312927	0.3513877094312927	0.3513877094312927	0.3513877094312927	0.3513877094312927	0.3513877094312927	0.3513877094312927	0.3513877094312927
0.2087052813534971	0.12041308575264782	0.18192385042020554	0.12180142913074402	0.18234678580144817	0.2758725777755137	0.17751313661850682	0.11548857621037985	0.11575894813268338	0.16799881988639612	0.09282571837373312	0.12084824011092404	0.11664566383942711	0.1333648210757622	0.15048420582559804	0.18703014869786735	0.10104774089432525	0.21098417489895735	0.09362852219484767	0.10361749435081453	0.160616276639696	0.1654901879917454	0.1357592784288092	0.09089573772615019	0.2354538616451017	0.10419437456121154	0.06906874184391606	0.17235526199955045	0.13964818358981243	0.07584148780785382	0.10774483569883311	0.10774483569883311	0.10774483569883311	0.10774483569883311	0.10774483569883311	0.10774483569883311	0.10774483569883311	0.10774483569883311	0.10774483569883311	0.10774483569883311	0.10774483569883311	0.10774483569883311	0.10774483569883311	0.10774483569883311	0.10774483569883311	0.10774483569883311	0.10774483569883311	0.10774483569883311	0.10774483569883311	0.10774483569883311
0.2019168888856195	0.20598698065308335	0.30295819426609794	0.2349840091139129	0.18638067996334623	0.16967649484121722	0.1551727628693347	0.13750552440774638	0.18650297791413986	0.19860860889371082	0.19278751576658465	0.24993948145702363	0.1378402792458854	0.17517737470558964	0.14733641006608292	0.15738442277781953	0.27894483804043846	0.1565550708266214	0.20939297881911556	0.1851826385156435	0.1852375925023582	0.22911449518003138	0.1883091445759372	0.2087118198779843	0.2087118198779843	0.2087118198779843	0.2087118198779843	0.2087118198779843	0.2087118198779843	0.2087118198779843	0.2087118198779843	0.2087118198779843	0.2087118198779843	0.2087118198779843	0.2087118198779843	0.2087118198779843	0.2087118198779843	0.2087118198779843	0.2087118198779843	0.2087118198779843	0.2087118198779843	0.2087118198779843	0.2087118198779843	0.2087118198779843	0.2087118198779843	0.2087118198779843	0.2087118198779843	0.2087118198779843	0.2087118198779843	0.2087118198779843
0.18927896127588775	0.14119028141389267	0.20184338370538074	0.1419671731844563	0.22260616010586853	0.17549009114156167	0.1446601921934938	0.16607836421891212	0.1275027739957256	0.23012567333791453	0.21545937992858397	0.1293279659016978	0.22561355219079224	0.10942468978055321	0.14784138595890844	0.29643392963088727	0.17681507059864007	0.22872876291559452	0.24158111926596024	0.2234743339447237	0.18877014404234213	0.26295317415579017	0.09319543739617536	0.17807430577598277	0.17807430577598277	0.17807430577598277	0.17807430577598277	0.17807430577598277	0.17807430577598277	0.17807430577598277	0.17807430577598277	0.17807430577598277	0.17807430577598277	0.17807430577598277	0.17807430577598277	0.17807430577598277	0.17807430577598277	0.17807430577598277	0.17807430577598277	0.17807430577598277	0.17807430577598277	0.17807430577598277	0.17807430577598277	0.17807430577598277	0.17807430577598277	0.17807430577598277	0.17807430577598277	0.17807430577598277	0.17807430577598277	0.17807430577598277
0.5017977393044161	0.49410251984372405	0.5032421865939339	0.611113257334067	0.2630888215070636	0.3883805629611014	0.2353272681101112	0.4053893837258645	0.4748550081907571	0.402003874016181	0.4543143640306359	0.29485918122840904	0.4175769399360153	0.3677912291172718	0.29157119562627337	0.7075583916128108	0.3571307836626818	0.39640730146196995	0.5717298469706519	0.4264475221804009	0.3597081458143487	0.4094821858065848	0.549173382117056	0.5611921748935508	0.2261034467321661	0.472171446302997	0.5643270270452273	0.3230724052737243	0.5484956785570961	0.32575931305766564	0.43712749580738086	0.43712749580738086	0.43712749580738086	0.43712749580738086	0.43712749580738086	0.43712749580738086	0.43712749580738086	0.43712749580738086	0.43712749580738086	0.43712749580738086	0.43712749580738086	0.43712749580738086	0.43712749580738086	0.43712749580738086	0.43712749580738086	0.43712749580738086	0.43712749580738086	0.43712749580738086	0.43712749580738086	0.43712749580738086
0.3014560702125031	0.16157563971110964	0.324220362185916	0.23682515313569324	0.31478267276363814	0.2298947382954268	0.33447769308535086	0.10951414986983343	0.13199951666316267	0.09889755869652836	0.08315264432438776	0.07871506227325176	0.09304009644138608	0.05599484889865058	0.11966177109337701	0.1137453565267238	0.07262753271884223	0.07822136485732778	0.090376199208484	0.18293182838899472	0.19196061166604114	0.0548686291351014	0.14465716070819773	0.11525281008406871	0.12181424905681465	0.14229251410915483	0.12656563388372222	0.15116219383034996	0.09999827373803397	0.14871258452610353	0.13440418265142293	0.06771997352501535	0.10106207808821914	0.10106207808821914	0.10106207808821914	0.10106207808821914	0.10106207808821914	0.10106207808821914	0.10106207808821914	0.10106207808821914	0.10106207808821914	0.10106207808821914	0.10106207808821914	0.10106207808821914	0.10106207808821914	0.10106207808821914	0.10106207808821914	0.10106207808821914	0.10106207808821914	0.10106207808821914
0.48582375665252975	0.4807983504025163	0.4627840967026175	0.5186262185364365	0.34506444499237066	0.46188764161467666	0.4001914645388896	0.6721154264689994	0.557033134187077	0.40740613165223843	0.3291267399026741	0.3775009764982858	0.3424526129910327	0.29974878382213	0.501999581347002	0.27285169571928236	0.5073166043509981	0.472571976635637	0.514100436166356	0.4754902769443745	0.4735930476173695	0.5492393829188101	0.4227493731089663	0.5856231474613959	0.43846018049227314	0.4999080353799436	0.535278295904819	0.4997827058406064	0.3754177669753806	0.49055783393882463	0.7056326381474244	0.6718809751333835	0.6728641484421052	0.7604522579263288	0.500589925498531	0.6305210917124299	0.6305210917124299	0.6305210917124299	0.6305210917124299	0.6305210917124299	0.6305210917124299	0.6305210917124299	0.6305210917124299	0.6305210917124299	0.6305210917124299	0.6305210917124299	0.6305210917124299	0.6305210917124299	0.6305210917124299	0.6305210917124299
0.3092182959804822	0.19278642632814066	0.17250146557114648	0.2861421766676888	0.22700976827398964	0.26447201028111483	0.19586317866583364	0.22363396713152936	0.22131302136079103	0.18639508542391744	0.1552772709442012	0.2502860090203322	0.16874073368936904	0.1817304909970514	0.22477070058985016	0.3172695544957679	0.29900121681060093	0.2501175560726826	0.19660967782208447	0.20726645057662635	0.24293111438448806	0.27553163369301487	0.2146790134718087	0.20714006481000305	0.22998440813517046	0.22469608617888479	0.2435727615819104	0.1634561066977616	0.203514434139836	0.203514434139836	0.203514434139836	0.203514434139836	0.203514434139836	0.203514434139836	0.203514434139836	0.203514434139836	0.203514434139836	0.203514434139836	0.203514434139836	0.203514434139836	0.203514434139836	0.203514434139836	0.203514434139836	0.203514434139836	0.203514434139836	0.203514434139836	0.203514434139836	0.203514434139836	0.203514434139836	0.203514434139836
0.15509553566987364	0.2042484488062468	0.0	0.03126939724009663	0.02779663167724259	0.08835679006710188	5.71838959688402e-05	0.09993852806778336	0.05808603586867982	0.18668682037821924	0.08566523399922567	0.08299730331326588	0.0615915384745865	0.11769314092543348	0.03910081594218642	0.06215823969047426	0.04701624381737497	0.03511543433761082	0.0515589233679099	0.055190067796282063	0.10375730541592375	0.03104135975521702	0.1806252145913856	0.15038663887806628	0.07150791500411564	0.08264068781129039	0.07716940232199508	0.059983360899403024	0.07323625723113786	0.06660980906527045	0.06660980906527045	0.06660980906527045	0.06660980906527045	0.06660980906527045	0.06660980906527045	0.06660980906527045	0.06660980906527045	0.06660980906527045	0.06660980906527045	0.06660980906527045	0.06660980906527045	0.06660980906527045	0.06660980906527045	0.06660980906527045	0.06660980906527045	0.06660980906527045	0.06660980906527045	0.06660980906527045	0.06660980906527045	0.06660980906527045
0.3928472193635185	0.3359387383246227	0.22114082301155957	0.3218165195161694	0.2569269467353239	0.31371335407274054	0.2216782891591371	0.38993381925214426	0.2204966531473059	0.295408466134775	0.28914582648662457	0.2180785266820237	0.30762980504210125	0.2980934337375277	0.2525226341631823	0.2910666917318809	0.19867752613570397	0.2626150117006704	0.2988820054056988	0.3225908835241134	0.32965769526578054	0.2746099726452764	0.3104404524181649	0.14928619955769895	0.28711043854849005	0.219155174718859	0.2531328066336745	0.2531328066336745	0.2531328066336745	0.2531328066336745	0.2531328066336745	0.2531328066336745	0.2531328066336745	0.2531328066336745	0.2531328066336745	0.2531328066336745	0.2531328066336745	0.2531328066336745	0.2531328066336745	0.2531328066336745	0.2531328066336745	0.2531328066336745	0.2531328066336745	0.2531328066336745	0.2531328066336745	0.2531328066336745	0.2531328066336745	0.2531328066336745	0.2531328066336745	0.2531328066336745
0.27108823022430734	0.3455811767866582	0.29311909433413136	0.3520463470041614	0.3608044545008592	0.26417203107231557	0.3651410498295505	0.35277434658671936	0.24610550778206824	0.2981025798967069	0.27514990163458336	0.32591772052901846	0.31811643537085893	0.2382257999514149	0.26126002518305097	0.22516256495901588	0.28565038575539264	0.25416997635478616	0.27261544777333996	0.2494139366401864	0.26554972120092185	0.26857649933831107	0.2670631102696165	0.2670631102696165	0.2670631102696165	0.2670631102696165	0.2670631102696165	0.2670631102696165	0.2670631102696165	0.2670631102696165	0.2670631102696165	0.2670631102696165	0.2670631102696165	0.2670631102696165	0.2670631102696165	0.2670631102696165	0.2670631102696165	0.2670631102696165	0.2670631102696165	0.2670631102696165	0.2670631102696165	0.2670631102696165	0.2670631102696165	0.2670631102696165	0.2670631102696165	0.2670631102696165	0.2670631102696165	0.2670631102696165	0.2670631102696165	0.2670631102696165
0.2910275365440618	0.2694990084607473	0.20308647730739174	0.280126030733874	0.19132503497848577	0.25359941194049446	0.19322030822730663	0.25485340709495835	0.2925809891802297	0.24194962875741174	0.2530406756551277	0.2690085344842354	0.24430529730490527	0.2217529398477136	0.21250594971883496	0.21291708628263759	0.2576575128935728	0.3763829105886094	0.19107562342879045	0.22329993718221966	0.24881466737990787	0.21999629964210504	0.18786629854537384	0.1804823913420191	0.2826676059877313	0.13894218166982722	0.1623683806007536	0.1506552811352904	0.1506552811352904	0.1506552811352904	0.1506552811352904	0.1506552811352904	0.1506552811352904	0.1506552811352904	0.1506552811352904	0.1506552811352904	0.1506552811352904	0.1506552811352904	0.1506552811352904	0.1506552811352904	0.1506552811352904	0.1506552811352904	0.1506552811352904	0.1506552811352904	0.1506552811352904	0.1506552811352904	0.1506552811352904	0.1506552811352904	0.1506552811352904	0.1506552811352904
0.582006721260389	0.6324093449655908	0.6087278141172972	0.7890082207475996	0.5056231999688089	0.510092039480905	0.568937361955181	0.4939823826020319	0.4140826909026074	0.7453190499865835	0.7167239658718252	0.5889487023139247	0.6397308464244016	0.6303692527941699	0.4116062703663882	0.6559230396127727	0.39795930770560833	0.5504196842201539	0.644474266502196	0.6075719312155698	0.4381204303284977	0.713870931020411	0.5459577246463588	0.48583422029204576	0.5478467087370223	0.4750312878906892	0.531646782018614	0.39359319380923763	0.48660483346197037	0.440099013635604	0.440099013635604	0.440099013635604	0.440099013635604	0.440099013635604	0.440099013635604	0.440099013635604	0.440099013635604	0.440099013635604	0.440099013635604	0.440099013635604	0.440099013635604	0.440099013635604	0.440099013635604	0.440099013635604	0.440099013635604	0.440099013635604	0.440099013635604	0.440099013635604	0.440099013635604	0.440099013635604
0.5693151890638084	0.577838558431406	0.545376602635196	0.5309599777163204	0.667407910980164	0.6303480925323857	0.4142936430148241	0.5234251692293234	0.5239940892505343	0.662885824902112	0.499903819482603	0.6395345379331443	0.6805529836759402	0.5315491134195323	0.5586126912696395	0.5246129202361489	0.521308413509821	0.4074098330737703	0.5842307881707303	0.4996979645024815	0.553818694067763	0.5460533622560454	0.4177380084050426	0.609186231148093	0.44981733033291094	0.5028146292935121	0.3450584465339228	0.4439763182527258	0.5397640643716848	0.6833776020170678	0.7462841867242939	0.5271871362043671	0.6731532693305983	0.65265523300472	0.7445534308984113	0.5845460231887213	0.5731223548350245	0.529845010173868	0.5514836825044462	0.5514836825044462	0.5514836825044462	0.5514836825044462	0.5514836825044462	0.5514836825044462	0.5514836825044462	0.5514836825044462	0.5514836825044462	0.5514836825044462	0.5514836825044462	0.5514836825044462
0.012019485767688368	0.0	0.0	0.0	0.0	0.018585613565809834	0.0	0.004162230644583794	0.0	0.0	0.0	0.0007065225923976381	0.0	0.0	0.0	0.004868753236981432	0.0	0.019292136158207473	0.018585613565809834	0.0	0.0	0.016674275165812418	0.0	0.0	0.016674275165812418	0.0002042806300125381	0.0	0.01442338292122604	0.0	0.0	0.018585613565809834	0.002617860992395053	0.0019113383999974148	0.018585613565809834	0.05579806683872375	0.02049695196580725	0.0	0.007437259724500417	0.039422119624605144	0.0002042806300125381	0.0	0.0	0.0	0.0	0.0	0.0	0.0	0.0	0.0	0.0
0.1749497355370199	0.19637874251966075	0.1644783229675538	0.08235776209804506	0.1345190313563207	0.1877698943463654	0.06604778796462785	0.12294287969610394	0.12265722860113547	0.1522696012944357	0.22158407569210467	0.06447338165405815	0.1880190030499145	0.14117992693770706	0.18420018359810295	0.128123744528158	0.081176685209295	0.12868464210136596	0.08826229090949644	0.09433882510239912	0.08842429545618968	0.05132754179781924	0.1231578303399299	0.1252570322127886	0.09577335816736966	0.12758837101938533	0.08762256928747096	0.07985576517109984	0.0837391672292854	0.0837391672292854	0.0837391672292854	0.0837391672292854	0.0837391672292854	0.0837391672292854	0.0837391672292854	0.0837391672292854	0.0837391672292854	0.0837391672292854	0.0837391672292854	0.0837391672292854	0.0837391672292854	0.0837391672292854	0.0837391672292854	0.0837391672292854	0.0837391672292854	0.0837391672292854	0.0837391672292854	0.0837391672292854	0.0837391672292854	0.0837391672292854
0.6019228038064994	0.6285000627149041	0.37778866260790167	0.5728338222549062	0.44435222231230376	0.5366094140161343	0.4893030783500821	0.4272417257264793	0.5289685811338325	0.44020436979490446	0.4185823207327463	0.5042457091226333	0.48128773010710624	0.5177892675981114	0.4969016357126733	0.46101463613861376	0.4340916925772959	0.5159502808326825	0.5481081387555772	0.5762974706858962	0.5443746544525491	0.6323262804138534	0.5173778977940241	0.4659952251721162	0.5287850327365872	0.49739012895435175	0.49739012895435175	0.49739012895435175	0.49739012895435175	0.49739012895435175	0.49739012895435175	0.49739012895435175	0.49739012895435175	0.49739012895435175	0.49739012895435175	0.49739012895435175	0.49739012895435175	0.49739012895435175	0.49739012895435175	0.49739012895435175	0.49739012895435175	0.49739012895435175	0.49739012895435175	0.49739012895435175	0.49739012895435175	0.49739012895435175	0.49739012895435175	0.49739012895435175	0.49739012895435175	0.49739012895435175
0.6659695701264341	0.6608415141664257	0.6864946340134093	0.6088130965215713	0.5686336833794016	0.5100019120248855	0.6155102335671578	0.5554147603665371	0.5864742103656712	0.5840416712190725	0.5347846767064771	0.7184892008654866	0.5753480530441524	0.48141855805415046	0.6344588352514535	0.5366132219599943	0.5931837559356333	0.5217436547289439	0.5590727430879162	0.5228586956899945	0.6285255936066821	0.5756921446483383	0.5756921446483383	0.5756921446483383	0.5756921446483383	0.5756921446483383	0.5756921446483383	0.5756921446483383	0.5756921446483383	0.5756921446483383	0.5756921446483383	0.5756921446483383	0.5756921446483383	0.5756921446483383	0.5756921446483383	0.5756921446483383	0.5756921446483383	0.5756921446483383	0.5756921446483383	0.5756921446483383	0.5756921446483383	0.5756921446483383	0.5756921446483383	0.5756921446483383	0.5756921446483383	0.5756921446483383	0.5756921446483383	0.5756921446483383	0.5756921446483383	0.5756921446483383
0.11232879666107495	0.14266323418837815	0.07965650678644991	0.11794142431051573	0.08897140782301123	0.05185014823939269	0.09094377904338331	0.08353573547852933	0.17633123443111035	0.1224207645625029	0.052212568629605494	0.10171844730494699	0.15762277903622487	0.15555907244831454	0.06378461263955777	0.07222556934232675	0.11607246145710366	0.07663470138965715	0.07591977757746218	0.06229512018646429	0.06596854779475435	0.09016374511607164	0.034237143076110456	0.062200444096091045	0.062200444096091045	0.062200444096091045	0.062200444096091045	0.062200444096091045	0.062200444096091045	0.062200444096091045	0.062200444096091045	0.062200444096091045	0.062200444096091045	0.062200444096091045	0.062200444096091045	0.062200444096091045	0.062200444096091045	0.062200444096091045	0.062200444096091045	0.062200444096091045	0.062200444096091045	0.062200444096091045	0.062200444096091045	0.062200444096091045	0.062200444096091045	0.062200444096091045	0.062200444096091045	0.062200444096091045	0.062200444096091045	0.062200444096091045
0.3426302497212815	0.31158054928804574	0.36511665394848114	0.3649812312535433	0.4255194609711378	0.26818376119639287	0.36459636747441415	0.3475054782208928	0.3086321453407395	0.31361562780457475	0.49815583326397156	0.38812083497255806	0.3756969384273284	0.4746884477817577	0.7684985514022068	0.539986696282705	0.17181107026076434	0.17129963673244472	0.08653805188512727	0.1169664097448692	0.11292321324828672	0.11494481149657795	0.11494481149657795	0.11494481149657795	0.11494481149657795	0.11494481149657795	0.11494481149657795	0.11494481149657795	0.11494481149657795	0.11494481149657795	0.11494481149657795	0.11494481149657795	0.11494481149657795	0.11494481149657795	0.11494481149657795	0.11494481149657795	0.11494481149657795	0.11494481149657795	0.11494481149657795	0.11494481149657795	0.11494481149657795	0.11494481149657795	0.11494481149657795	0.11494481149657795	0.11494481149657795	0.11494481149657795	0.11494481149657795	0.11494481149657795	0.11494481149657795	0.11494481149657795
0.37951402994496863	0.42518083840795834	0.25446029212176	0.2728742231248784	0.2559084232650528	0.3645293982659928	0.3359042575319554	0.3528956217982941	0.18778268835635012	0.28289432637940354	0.27397438961264214	0.22721039764105935	0.2087103466131481	0.42960418664716205	0.2959546717792634	0.23292353092210924	0.21614360823117865	0.3236223331104293	0.22743936167604228	0.266942350457079	0.29565362375515664	0.36455526657995047	0.2598501744448533	0.27001816470354906	0.2467626074978935	0.2583903861007213	0.2583903861007213	0.2583903861007213	0.2583903861007213	0.2583903861007213	0.2583903861007213	0.2583903861007213	0.2583903861007213	0.2583903861007213	0.2583903861007213	0.2583903861007213	0.2583903861007213	0.2583903861007213	0.2583903861007213	0.2583903861007213	0.2583903861007213	0.2583903861007213	0.2583903861007213	0.2583903861007213	0.2583903861007213	0.2583903861007213	0.2583903861007213	0.2583903861007213	0.2583903861007213	0.2583903861007213
0.6855076996266295	0.6957079357627318	0.7201825098001476	0.7040347615779001	0.6225774710255196	0.7305177098460058	0.7292267994068391	0.710137069811881	0.6324474235349481	0.8832487843920986	0.6550498879100027	0.6831237427431074	0.721702833662836	0.7513427404802212	0.7054216770829564	0.7336179459188595	0.8177172718392155	0.7742202589831485	0.8112702208190945	0.7586417137710484	0.7849559672950714	0.7849559672950714	0.7849559672950714	0.7849559672950714	0.7849559672950714	0.7849559672950714	0.7849559672950714	0.7849559672950714	0.7849559672950714	0.7849559672950714	0.7849559672950714	0.7849559672950714	0.7849559672950714	0.7849559672950714	0.7849559672950714	0.7849559672950714	0.7849559672950714	0.7849559672950714	0.7849559672950714	0.7849559672950714	0.7849559672950714	0.7849559672950714	0.7849559672950714	0.7849559672950714	0.7849559672950714	0.7849559672950714	0.7849559672950714	0.7849559672950714	0.7849559672950714	0.7849559672950714
0.3453483449655034	0.3301253814128844	0.39050090938918797	0.3316161159755791	0.35128299055618734	0.47575276510548037	0.29480542247988184	0.4169996059153541	0.28149354034740615	0.3837368445013574	0.2531367333170052	0.2946402150996121	0.3070611988406275	0.45191274837278905	0.6418725237482763	0.5288248819723472	0.488201181411418	0.4388060298828423	0.49584785404414033	0.2572952924169113	0.3311500482966579	0.3306374534670231	0.3308937508818405	0.3308937508818405	0.3308937508818405	0.3308937508818405	0.3308937508818405	0.3308937508818405	0.3308937508818405	0.3308937508818405	0.3308937508818405	0.3308937508818405	0.3308937508818405	0.3308937508818405	0.3308937508818405	0.3308937508818405	0.3308937508818405	0.3308937508818405	0.3308937508818405	0.3308937508818405	0.3308937508818405	0.3308937508818405	0.3308937508818405	0.3308937508818405	0.3308937508818405	0.3308937508818405	0.3308937508818405	0.3308937508818405	0.3308937508818405	0.3308937508818405
0.3576944731658043	0.3968199551168864	0.3826197947551513	0.3215401190509735	0.3803533310738461	0.43529277769578106	0.3666748924669412	0.43971644332134585	0.3106566557749671	0.4679163709538758	0.3917432580044821	0.39426371257045223	0.37285055168769077	0.4077783723282456	0.4495127339874033	0.4040427178055086	0.40798255272248685	0.36946015385945014	0.3446399751326637	0.33975582407494265	0.34219789960380315	0.34219789960380315	0.34219789960380315	0.34219789960380315	0.34219789960380315	0.34219789960380315	0.34219789960380315	0.34219789960380315	0.34219789960380315	0.34219789960380315	0.34219789960380315	0.34219789960380315	0.34219789960380315	0.34219789960380315	0.34219789960380315	0.34219789960380315	0.34219789960380315	0.34219789960380315	0.34219789960380315	0.34219789960380315	0.34219789960380315	0.34219789960380315	0.34219789960380315	0.34219789960380315	0.34219789960380315	0.34219789960380315	0.34219789960380315	0.34219789960380315	0.34219789960380315	0.34219789960380315
0.2236849076637636	0.10720576314043623	0.016649399206199796	0.14683871678375088	0.12279802775482877	0.13004506575364622	0.12668053982807367	0.18929457657554413	0.08939124674699167	0.08574715404731337	0.1289377380909862	0.11205866450429637	0.049429393568726554	0.19208225080425217	0.04965158435971532	0.09986537216164872	0.09462752137317247	0.09268090657260733	0.2862696266061485	0.1654486701192655	0.09260375018966528	0.0806160090623499	0.07519041275089265	0.1476393376065646	0.18719783952451724	0.1112402035368716	0.12322087391371288	0.15867630202513605	0.06741389569647546	0.11607892032220703	0.0920291683560019	0.20984415144197863	0.08939124668164837	0.16058983510919683	0.08172689697154406	0.12115836604037045	0.12115836604037045	0.12115836604037045	0.12115836604037045	0.12115836604037045	0.12115836604037045	0.12115836604037045	0.12115836604037045	0.12115836604037045	0.12115836604037045	0.12115836604037045	0.12115836604037045	0.12115836604037045	0.12115836604037045	0.12115836604037045
0.3632227285220118	0.43474583820298895	0.3414392017645425	0.3738826747601562	0.3333262155646486	0.3194231815811808	0.43827879860768953	0.4383586642662947	0.3901133865167579	0.2688441387222386	0.28902417882893044	0.3134109670515374	0.28779158309709624	0.4082108416984495	0.3820280412796494	0.34939317825830357	0.36571060976897646	0.36571060976897646	0.36571060976897646	0.36571060976897646	0.36571060976897646	0.36571060976897646	0.36571060976897646	0.36571060976897646	0.36571060976897646	0.36571060976897646	0.36571060976897646	0.36571060976897646	0.36571060976897646	0.36571060976897646	0.36571060976897646	0.36571060976897646	0.36571060976897646	0.36571060976897646	0.36571060976897646	0.36571060976897646	0.36571060976897646	0.36571060976897646	0.36571060976897646	0.36571060976897646	0.36571060976897646	0.36571060976897646	0.36571060976897646	0.36571060976897646	0.36571060976897646	0.36571060976897646	0.36571060976897646	0.36571060976897646	0.36571060976897646	0.36571060976897646
0.37331260871243627	0.37220957010499917	0.4324929163678038	0.3338191458764665	0.37728933330563375	0.27835105944032634	0.23203459610176022	0.27700202059809914	0.2957743152006387	0.4035586039820971	0.39665133486675297	0.3380709518630712	0.2876726312102065	0.350452252841988	0.3116046518453588	0.35044100273150397	0.2768460200194728	0.36025375109895147	0.3500331995309486	0.23013818276194864	0.2768093110655353	0.29173353476285285	0.3114549748287676	0.2527172452593287	0.28208611004404816	0.28208611004404816	0.28208611004404816	0.28208611004404816	0.28208611004404816	0.28208611004404816	0.28208611004404816	0.28208611004404816	0.28208611004404816	0.28208611004404816	0.28208611004404816	0.28208611004404816	0.28208611004404816	0.28208611004404816	0.28208611004404816	0.28208611004404816	0.28208611004404816	0.28208611004404816	0.28208611004404816	0.28208611004404816	0.28208611004404816	0.28208611004404816	0.28208611004404816	0.28208611004404816	0.28208611004404816	0.28208611004404816
0.38103633155038075	0.5268716529638242	0.40743781837303106	0.5343007717138469	0.588724188629576	0.48134166247012344	0.5932285522034715	0.37553783138772356	0.2266372879693001	0.4044848623744675	0.49245882602151186	0.5156210829250994	0.3538328886649147	0.6217377336215754	0.525116948317142	0.43176114861056536	0.523343701944964	0.38074051836617784	0.45204211015557094	0.45204211015557094	0.45204211015557094	0.45204211015557094	0.45204211015557094	0.45204211015557094	0.45204211015557094	0.45204211015557094	0.45204211015557094	0.45204211015557094	0.45204211015557094	0.45204211015557094	0.45204211015557094	0.45204211015557094	0.45204211015557094	0.45204211015557094	0.45204211015557094	0.45204211015557094	0.45204211015557094	0.45204211015557094	0.45204211015557094	0.45204211015557094	0.45204211015557094	0.45204211015557094	0.45204211015557094	0.45204211015557094	0.45204211015557094	0.45204211015557094	0.45204211015557094	0.45204211015557094	0.45204211015557094	0.45204211015557094
0.3556560193587928	0.36051846221378414	0.31124908259448536	0.21209459666328254	0.274025277775613	0.24609740717682302	0.3181598959848297	0.3889873587271631	0.23499191137977765	0.23205376060772703	0.2986522223978316	0.37706482399202684	0.2796736738863437	0.1990516182118011	0.29121913143637645	0.301368180198595	0.32223365539374	0.2198263281980938	0.24912516154185507	0.2476939663730105	0.26463288668948404	0.2561634265312473	0.2561634265312473	0.2561634265312473	0.2561634265312473	0.2561634265312473	0.2561634265312473	0.2561634265312473	0.2561634265312473	0.2561634265312473	0.2561634265312473	0.2561634265312473	0.2561634265312473	0.2561634265312473	0.2561634265312473	0.2561634265312473	0.2561634265312473	0.2561634265312473	0.2561634265312473	0.2561634265312473	0.2561634265312473	0.2561634265312473	0.2561634265312473	0.2561634265312473	0.2561634265312473	0.2561634265312473	0.2561634265312473	0.2561634265312473	0.2561634265312473	0.2561634265312473
0.5547071503292829	0.34678651282119605	0.35314209620008524	0.38822413452188187	0.4550490948686597	0.35475951400261924	0.3779235682164304	0.2508640913964031	0.2975563192955137	0.3297618320687774	0.31365907568214557	0.31365907568214557	0.31365907568214557	0.31365907568214557	0.31365907568214557	0.31365907568214557	0.31365907568214557	0.31365907568214557	0.31365907568214557	0.31365907568214557	0.31365907568214557	0.31365907568214557	0.31365907568214557	0.31365907568214557	0.31365907568214557	0.31365907568214557	0.31365907568214557	0.31365907568214557	0.31365907568214557	0.31365907568214557	0.31365907568214557	0.31365907568214557	0.31365907568214557	0.31365907568214557	0.31365907568214557	0.31365907568214557	0.31365907568214557	0.31365907568214557	0.31365907568214557	0.31365907568214557	0.31365907568214557	0.31365907568214557	0.31365907568214557	0.31365907568214557	0.31365907568214557	0.31365907568214557	0.31365907568214557	0.31365907568214557	0.31365907568214557	0.31365907568214557
0.2950344040016865	0.33912379103493	0.30335466648479065	0.2707826353408842	0.20579067595989167	0.19855291619578935	0.2852784306133611	0.3135230696396853	0.28757590342886297	0.21864526423991834	0.2525180071404885	0.28156771399414754	0.21113452909471525	0.21183670999599027	0.20019248230892112	0.2626316080506467	0.2580555281592538	0.3498437436553029	0.30394963590727836	0.30394963590727836	0.30394963590727836	0.30394963590727836	0.30394963590727836	0.30394963590727836	0.30394963590727836	0.30394963590727836	0.30394963590727836	0.30394963590727836	0.30394963590727836	0.30394963590727836	0.30394963590727836	0.30394963590727836	0.30394963590727836	0.30394963590727836	0.30394963590727836	0.30394963590727836	0.30394963590727836	0.30394963590727836	0.30394963590727836	0.30394963590727836	0.30394963590727836	0.30394963590727836	0.30394963590727836	0.30394963590727836	0.30394963590727836	0.30394963590727836	0.30394963590727836	0.30394963590727836	0.30394963590727836	0.30394963590727836
0.1267961916024221	0.10163120993913666	0.09001456872098414	0.18539160775156296	0.13697616293982057	0.08427516125539843	0.04672046739037543	0.11930615890938008	0.14976871701864475	0.11036295738681941	0.12573422532067285	0.10441221246318536	0.22217469402954793	0.06666452179449056	0.08641817575983418	0.07938842178489129	0.022789820362694096	0.15809161196694657	0.10602665502055358	0.15580396900473803	0.05650210388211316	0.11522467077357851	0.16930392016928525	0.13596797587465947	0.05731741368831179	0.08176302672256422	0.11139177292256255	0.13937427935448488	0.10870921261144371	0.15856934003536066	0.11733099767743431	0.1379501688563975	0.1379501688563975	0.1379501688563975	0.1379501688563975	0.1379501688563975	0.1379501688563975	0.1379501688563975	0.1379501688563975	0.1379501688563975	0.1379501688563975	0.1379501688563975	0.1379501688563975	0.1379501688563975	0.1379501688563975	0.1379501688563975	0.1379501688563975	0.1379501688563975	0.1379501688563975	0.1379501688563975
0.19319276849233394	0.16475044275076323	0.15112154594458252	0.1511178819178785	0.1589630313509949	0.10986404497253147	0.15211794269270038	0.24397749677587424	0.10408426092159036	0.21505081413849844	0.1528267966178873	0.1167149168902196	0.14874624673241207	0.1503535473887882	0.10938608954261911	0.1357979177773188	0.08569887155586875	0.09123486612740875	0.18949836865178318	0.09898416799065861	0.13682331410833118	0.12046429206263021	0.15502291197675802	0.07014772250660851	0.11258531724168326	0.11258531724168326	0.11258531724168326	0.11258531724168326	0.11258531724168326	0.11258531724168326	0.11258531724168326	0.11258531724168326	0.11258531724168326	0.11258531724168326	0.11258531724168326	0.11258531724168326	0.11258531724168326	0.11258531724168326	0.11258531724168326	0.11258531724168326	0.11258531724168326	0.11258531724168326	0.11258531724168326	0.11258531724168326	0.11258531724168326	0.11258531724168326	0.11258531724168326	0.11258531724168326	0.11258531724168326	0.11258531724168326
0.8729003994862741	0.893255221295172	0.8362829230393449	0.8008969909914193	1.0036191986861815	0.8228985657364513	0.8919955101005861	0.9885117468948948	0.8205901686626346	0.5228873360281061	0.8235997706049059	0.673243553316506	0.673243553316506	0.673243553316506	0.673243553316506	0.673243553316506	0.673243553316506	0.673243553316506	0.673243553316506	0.673243553316506	0.673243553316506	0.673243553316506	0.673243553316506	0.673243553316506	0.673243553316506	0.673243553316506	0.673243553316506	0.673243553316506	0.673243553316506	0.673243553316506	0.673243553316506	0.673243553316506	0.673243553316506	0.673243553316506	0.673243553316506	0.673243553316506	0.673243553316506	0.673243553316506	0.673243553316506	0.673243553316506	0.673243553316506	0.673243553316506	0.673243553316506	0.673243553316506	0.673243553316506	0.673243553316506	0.673243553316506	0.673243553316506	0.673243553316506	0.673243553316506
0.7066769040050506	0.681879601107438	0.8078693307015475	0.713784300502239	0.6578494586511192	0.7890826998470024	0.7175782164322879	0.6380591642655535	0.7453422874032852	0.7477534634433513	1.0056037452985318	0.7545148911220572	0.8028896820388829	0.7193981988608253	0.7636153951882783	0.6003119557830728	0.8305085006982215	0.7723860056191422	0.8014472531586819	0.8014472531586819	0.8014472531586819	0.8014472531586819	0.8014472531586819	0.8014472531586819	0.8014472531586819	0.8014472531586819	0.8014472531586819	0.8014472531586819	0.8014472531586819	0.8014472531586819	0.8014472531586819	0.8014472531586819	0.8014472531586819	0.8014472531586819	0.8014472531586819	0.8014472531586819	0.8014472531586819	0.8014472531586819	0.8014472531586819	0.8014472531586819	0.8014472531586819	0.8014472531586819	0.8014472531586819	0.8014472531586819	0.8014472531586819	0.8014472531586819	0.8014472531586819	0.8014472531586819	0.8014472531586819	0.8014472531586819
0.28257983732502595	0.32279757673661436	0.2422490910132904	0.32032942745491794	0.19760978853867486	0.4023877037709595	0.3389511090812157	0.3980909726443736	0.2783975199851137	0.3545144455189647	0.2542757965209061	0.1800506160028966	0.29094517549844656	0.3978484042098493	0.19323389912769123	0.29554115166877026	0.29554115166877026	0.29554115166877026	0.29554115166877026	0.29554115166877026	0.29554115166877026	0.29554115166877026	0.29554115166877026	0.29554115166877026	0.29554115166877026	0.29554115166877026	0.29554115166877026	0.29554115166877026	0.29554115166877026	0.29554115166877026	0.29554115166877026	0.29554115166877026	0.29554115166877026	0.29554115166877026	0.29554115166877026	0.29554115166877026	0.29554115166877026	0.29554115166877026	0.29554115166877026	0.29554115166877026	0.29554115166877026	0.29554115166877026	0.29554115166877026	0.29554115166877026	0.29554115166877026	0.29554115166877026	0.29554115166877026	0.29554115166877026	0.29554115166877026	0.29554115166877026
0.08047604225694498	0.07548342969689566	0.08908786905047866	0.17717312705252075	0.10249343717468372	0.09177826644818209	0.09200006636302825	0.10991381943169881	0.0	0.06083215756598153	0.045792980723436495	0.08324216562073557	0.048295877851089554	0.03561575260692985	0.021088588406052357	0.10944417762420053	0.026769970966636216	0.10140776638948973	0.14383394419442957	0.08588315017348322	0.06170972513321076	0.0182136396404141	0.037055238307279845	0.09568616897385547	0.060278147009228074	0.17853654512240252	0.07768063293097675	0.18592890783875257	0.13180477038486466	0.13180477038486466	0.13180477038486466	0.13180477038486466	0.13180477038486466	0.13180477038486466	0.13180477038486466	0.13180477038486466	0.13180477038486466	0.13180477038486466	0.13180477038486466	0.13180477038486466	0.13180477038486466	0.13180477038486466	0.13180477038486466	0.13180477038486466	0.13180477038486466	0.13180477038486466	0.13180477038486466	0.13180477038486466	0.13180477038486466	0.13180477038486466
0.3441134257145603	0.4848158011254529	0.29655016362192016	0.2921778917030431	0.3759674937928649	0.3102221871160217	0.34368415604111086	0.2983646508225655	0.18865169173347807	0.3468137643362676	0.22578933927420497	0.18849870896172022	0.2726471272657177	0.25997047305770277	0.23458781252756528	0.33819835805418746	0.30196998170583333	0.24953045088820042	0.22043674646089312	0.22688091224937057	0.2895219066383307	0.22308639074156716	0.30675557629757033	0.2649209835195687	0.2649209835195687	0.2649209835195687	0.2649209835195687	0.2649209835195687	0.2649209835195687	0.2649209835195687	0.2649209835195687	0.2649209835195687	0.2649209835195687	0.2649209835195687	0.2649209835195687	0.2649209835195687	0.2649209835195687	0.2649209835195687	0.2649209835195687	0.2649209835195687	0.2649209835195687	0.2649209835195687	0.2649209835195687	0.2649209835195687	0.2649209835195687	0.2649209835195687	0.2649209835195687	0.2649209835195687	0.2649209835195687	0.2649209835195687
0.29445639622669545	0.27476443676775125	0.2848291241279749	0.2834064625161996	0.2645436093814939	0.28090302130389383	0.28100674160515293	0.34795771034341216	0.4631547219156607	0.4851738299087527	0.22186572625357254	0.3541309742709195	0.2978155587438406	0.22504090935866594	0.2969868248110013	0.3642323485610049	0.2603692267707154	0.2752654309640405	0.3582343081100061	0.20865156414320227	0.2026076080849262	0.20562958611406423	0.20562958611406423	0.20562958611406423	0.20562958611406423	0.20562958611406423	0.20562958611406423	0.20562958611406423	0.20562958611406423	0.20562958611406423	0.20562958611406423	0.20562958611406423	0.20562958611406423	0.20562958611406423	0.20562958611406423	0.20562958611406423	0.20562958611406423	0.20562958611406423	0.20562958611406423	0.20562958611406423	0.20562958611406423	0.20562958611406423	0.20562958611406423	0.20562958611406423	0.20562958611406423	0.20562958611406423	0.20562958611406423	0.20562958611406423	0.20562958611406423	0.20562958611406423
0.13400026248214045	0.38746989310741853	0.29463491091112537	0.3849591863963524	0.22713033445920272	0.2233938807234253	0.3136523029452392	0.11162991652619803	0.2507577240568409	0.2485812947060222	0.34982825007004165	0.301545374276863	0.039178004709332435	0.23640363048971602	0.2195892844988483	0.1569089601899453	0.26604116376350995	0.24921477135149886	0.2576279675575044	0.2576279675575044	0.2576279675575044	0.2576279675575044	0.2576279675575044	0.2576279675575044	0.2576279675575044	0.2576279675575044	0.2576279675575044	0.2576279675575044	0.2576279675575044	0.2576279675575044	0.2576279675575044	0.2576279675575044	0.2576279675575044	0.2576279675575044	0.2576279675575044	0.2576279675575044	0.2576279675575044	0.2576279675575044	0.2576279675575044	0.2576279675575044	0.2576279675575044	0.2576279675575044	0.2576279675575044	0.2576279675575044	0.2576279675575044	0.2576279675575044	0.2576279675575044	0.2576279675575044	0.2576279675575044	0.2576279675575044
0.28392857360961665	0.28194459732505034	0.28974474320477156	0.3701326735752892	0.2712674802353566	0.3180851683198198	0.3071689140423053	0.2540076867639899	0.24703628250774154	0.39532267426001927	0.27774581158593903	0.2897965718451407	0.26298032075272937	0.32544677563433105	0.31577125001905954	0.3197803421730632	0.38262881574321544	0.3980314547161525	0.27317839725882204	0.3384525178547623	0.3058154575567922	0.3058154575567922	0.3058154575567922	0.3058154575567922	0.3058154575567922	0.3058154575567922	0.3058154575567922	0.3058154575567922	0.3058154575567922	0.3058154575567922	0.3058154575567922	0.3058154575567922	0.3058154575567922	0.3058154575567922	0.3058154575567922	0.3058154575567922	0.3058154575567922	0.3058154575567922	0.3058154575567922	0.3058154575567922	0.3058154575567922	0.3058154575567922	0.3058154575567922	0.3058154575567922	0.3058154575567922	0.3058154575567922	0.3058154575567922	0.3058154575567922	0.3058154575567922	0.3058154575567922
0.0	0.0	0.0	0.0	0.04866159153313284	0.0	0.04365724942879871	0.0	0.0	0.04866159153313284	0.0	0.0	0.0	0.0	0.0	0.0	0.0	0.0	0.0	0.0	0.0	0.0	0.0	0.0	0.0	0.0	0.0	0.0	0.0	0.04365724942879871	0.0	0.0	0.0	0.0	0.0	0.0	0.0	0.0	0.0	0.0	0.0	0.0	0.0	0.0	0.0	0.0	0.0	0.0	0.0	0.0
0.004798124603537694	0.04998895560122203	0.04998895560122203	0.0	0.0	0.0	0.05997053185536266	0.031309554471043145	0.0	0.0	0.0	0.005140847789504671	0.005140847789504671	0.0005494451559388953	0.10614292716055664	0.00011088529588926262	0.04484810781171736	0.07997422152890335	0.04998895560122203	0.05322949881495539	0.10878662137437158	0.04808865102545072	0.18171969053799897	0.04484810781171736	0.011194979501613186	0.09538650856887829	0.04987807030533276	0.08008510682479263	0.05188926017699334	0.0019003045757713132	0.011194979501613186	0.08688262712505956	0.02514453746304537	0.2480444734303388	0.04495899310760662	0.0592836305270639	0.0	0.06988175997887347	0.04808865102545072	0.049439510445283136	0.0019003045757713132	0.049439510445283136	0.04808865102545072	0.09942846604650515	0.05524068868661596	0.09986702590655479	0.07755385729658539	0.07755385729658539	0.07755385729658539	0.07755385729658539
0.379351398163342	0.38436693440746206	0.4153284121855845	0.4145727189073569	0.4490119894267504	0.49814208165286994	0.4206538380510804	0.5246570610569457	0.4155572830606323	0.3842885557846159	0.422633686264548	0.43448315463401666	0.39661884010402687	0.44349567510950727	0.40841145674603707	0.4205023335168261	0.39222703923088087	0.29116265348551196	0.3755088143379556	0.4097128577700633	0.353274714782102	0.36695727712527754	0.38546716949134346	0.26439928794105927	0.3887754362030511	0.36733687048342106	0.40522246034796605	0.31139021470839545	0.4009885619638374	0.4083884447863547	0.31960306932976906	0.33955346041092516	0.3153066426357328	0.4705212744745506	0.3237242110020488	0.35753836150435553	0.3018312226371708	0.44922385900449435	0.3706643413750642	0.41331662770844046	0.2823867316591138	0.34785167968377717	0.34785167968377717	0.34785167968377717	0.34785167968377717	0.34785167968377717	0.34785167968377717	0.34785167968377717	0.34785167968377717	0.34785167968377717
0.3043072666010498	0.13746795798454603	0.1595299955135176	0.1347034727888127	0.12954364589808315	0.20123378259130006	0.08309494615866928	0.0852568801618418	0.15871090641331767	0.08136726843157123	0.2104399207339293	0.17682070788495005	0.20679563672263987	0.14284687881578256	0.09250145289499373	0.07329065538873489	0.24998823060836164	0.08477154263911736	0.08886731938799843	0.09579035737155345	0.1150418056076936	0.11927299639820335	0.1351562553266098	0.09360461251489922	0.07057545599770004	0.12516958129489583	0.12399599801672578	0.1518218982055966	0.023299593581654718	0.11229120266217846	0.1545439075598433	0.06520513401557841	0.054438758759369155	0.06109139758597226	0.14871055563857424	0.08392200829186118	0.1113360575633994	0.0949830737499827	0.15298462230114845	0.08812142316584942	0.07698955737806372	0.06665036791923105	0.0885104838077492	0.07095331774056099	0.08080412408335007	0.044367210132202475	0.06258566710777627	0.06258566710777627	0.06258566710777627	0.06258566710777627
0.3506365563780479	0.7061594820996827	0.3498461099332293	0.30414324185550956	0.31090876723498456	0.35330032104866543	0.23054437641250047	0.3121548853473638	0.35225175233037587	0.35258894737835084	0.3954802838014395	0.5936362322345425	0.38013535927353775	0.353523569435433	0.2170793899931056	0.3913725514203917	0.25634949898875337	0.35838971927041374	0.30769657004284084	0.23182535565006776	0.40030712881598624	0.3307943609491363	0.2807079162971534	0.30272671595002937	0.4822326089774185	0.3348655825747675	0.24835629489045366	0.4151112430440054	0.37347992906182975	0.3264283911864462	0.45492504557080665	0.43855945403136976	0.49032537549890487	0.5306015200373397	0.5017709314206324	0.14142518234936943	0.2560763132458184	0.25060621570220737	0.5084898367907252	0.26188141924612224	0.491409397566005	0.2598552451878411	0.24219329267580933	0.2510242689318252	0.2510242689318252	0.2510242689318252	0.2510242689318252	0.2510242689318252	0.2510242689318252	0.2510242689318252
0.3286586858863666	0.19966430172769237	0.28900751069342895	0.3263540035430232	0.22229046115552253	0.23860679050366712	0.1885307663262373	0.13766572850032804	0.19986592741747033	0.18248122012980256	0.13382088420334484	0.45320713116923317	0.293514007686289	0.293514007686289	0.293514007686289	0.293514007686289	0.293514007686289	0.293514007686289	0.293514007686289	0.293514007686289	0.293514007686289	0.293514007686289	0.293514007686289	0.293514007686289	0.293514007686289	0.293514007686289	0.293514007686289	0.293514007686289	0.293514007686289	0.293514007686289	0.293514007686289	0.293514007686289	0.293514007686289	0.293514007686289	0.293514007686289	0.293514007686289	0.293514007686289	0.293514007686289	0.293514007686289	0.293514007686289	0.293514007686289	0.293514007686289	0.293514007686289	0.293514007686289	0.293514007686289	0.293514007686289	0.293514007686289	0.293514007686289	0.293514007686289	0.293514007686289
0.2285920828827354	0.3295316022426912	0.20383345547659454	0.08330628275551799	0.2274384536314854	0.24043293064650798	0.16000772407815186	0.13371460847686445	0.15359422997090216	0.1556863924816691	0.31317031921946065	0.15474959725207396	0.2856521668994934	0.24690871376322424	0.23424097192962076	0.18344615481481819	0.16547449682434026	0.14478661541835727	0.24412084559889496	0.23610133656948523	0.1660881889599837	0.2556117152600083	0.2738483176004641	0.13762795112565585	0.2291359637972311	0.20648750747426164	0.3065909345729491	0.13978795381022766	0.11671932582540863	0.20359802049463624	0.2029083749246628	0.22446799219049313	0.30078385195102103	0.1949861277391048	0.13348080384764344	0.11985184614623087	0.20514194229422766	0.21130030354930532	0.12537178311539512	0.1926955802188959	0.1934979005637992	0.19309674039134755	0.19309674039134755	0.19309674039134755	0.19309674039134755	0.19309674039134755	0.19309674039134755	0.19309674039134755	0.19309674039134755	0.19309674039134755
0.19377533047159717	0.2902410463024301	0.2123581905756166	0.27759143161481653	0.2778101058166871	0.29176640878386506	0.31082112354329905	0.23630937162144963	0.25574217561060353	0.271754916660976	0.22187903163651368	0.19060908057524692	0.22136974987518218	0.25520472898039626	0.31720026918929395	0.26154039373620147	0.2976335518267275	0.26532588494931664	0.2841293817442711	0.2059997438254249	0.26135093073518595	0.3391840860611272	0.1789836128730478	0.26949750616629536	0.2545400683153706	0.28923270745397384	0.29744967444778786	0.247947457933999	0.26087563426815435	0.29417096669456755	0.30530591353431813	0.24523656196975527	0.25837093910227615	0.3009238746178956	0.3168452394550137	0.2572192029906555	0.2817834822760619	0.2986328972367257	0.22535434974279414	0.3386340980489068	0.19118619304549195	0.23461890098789767	0.23135635371277544	0.2585078469453703	0.21630821031378006	0.23740802862957522	0.23740802862957522	0.23740802862957522	0.23740802862957522	0.23740802862957522
0.1554879129759466	0.0	0.0	0.001895499708794139	0.0	0.0	0.0	0.0015771999158862898	0.0	0.0	0.08607366611168474	0.14349489792982917	0.14349489792982917	0.0	0.0	0.0	0.08607366611168474	0.00031829979290784927	0.0	0.0	0.14349489792982917	0.0	0.0	0.28698979585965834	0.1287379297164399	0.0	0.0	0.0	0.0	0.0	0.0	0.14349489792982917	0.0	0.0	0.14349489792982917	0.0	0.0	0.0	0.0	0.13804001278857558	0.0	0.0	0.0	0.0	0.0	0.0	0.0	0.0	0.0	0.0
0.275860594239067	0.20757955820801993	0.15430390672627384	0.2111647140533612	0.15832167230785207	0.15627989338967488	0.17569538711108848	0.12506152921087232	0.37192018953568073	0.19521087291983585	0.15104236611392652	0.12272179313538224	0.22931500187933637	0.3095488031860808	0.19885395251221713	0.14434577117805578	0.33678711828661084	0.22636324667666582	0.15417011828795762	0.036814618685661445	0.05975586545000417	0.08049560400570718	0.207741489884689	0.21141474107545533	0.16557250111980096	0.06493365529124008	0.07620777576780194	0.1633289902323906	0.15090056694408976	0.1344144055037037	0.1274933757285134	0.13439692879209145	0.12190010840960441	0.10772214191252052	0.10404512446523234	0.07976785590426708	0.21876556225754007	0.17265579720376062	0.07848230195532083	0.22598459994017892	0.12472937391781497	0.17882319098649896	0.1988326446281294	0.18882791780731417	0.18882791780731417	0.18882791780731417	0.18882791780731417	0.18882791780731417	0.18882791780731417	0.18882791780731417
0.5438173344400054	0.3814135267791468	0.38646354940331573	0.31970422693890144	0.4014002902053273	0.527033068205006	0.5500323871451811	0.42270647133847544	0.3179108564225585	0.2927254171873545	0.4904255783938022	0.501112189345905	0.5472949884996579	0.4250376128888694	0.6463414561461694	0.3912489470657443	0.4097945885719658	0.39522714830546535	0.5081448567647404	0.5060251225689597	0.38332020709357645	0.4411052227248822	0.4028637638045828	0.5567005234922624	0.4905299423070911	0.4503216772819805	0.3805134418345657	0.5418304739885537	0.39175033192912945	0.35368821182184934	0.45853690388638785	0.45842199974404957	0.5221218980082223	0.27483470359536494	0.4389374298547203	0.3727777506739102	0.49957122850185226	0.47331951729191796	0.38301342288268686	0.39890821207718574	0.3909608174799363	0.3909608174799363	0.3909608174799363	0.3909608174799363	0.3909608174799363	0.3909608174799363	0.3909608174799363	0.3909608174799363	0.3909608174799363	0.3909608174799363
0.24745935978451816	0.38586152687746855	0.11923352650614741	0.2135887044629264	0.22108766186235787	0.27847554159496446	0.14776147338048626	0.14671884984851727	0.148520768486171	0.18533631064713155	0.19184675441275117	0.26688456629616875	0.19029498633654562	0.384998116833551	0.22581711743356103	0.24074991165712106	0.211556267744383	0.22359584818547068	0.07700044051644654	0.19746206536664718	0.2694844714630815	0.29252005189518687	0.25811355436169525	0.22371577315641858	0.25658998945962486	0.20063989497538312	0.1802433832750718	0.12170444507016683	0.2308913298885897	0.3313619004905986	0.19861425305398256	0.1293394562566659	0.08164875476513571	0.2593438101655022	0.36526384064442047	0.20594759019412556	0.165604695349639	0.21457598808174697	0.2911764178928988	0.18545623624275515	0.16714681292340564	0.17630152458308038	0.17630152458308038	0.17630152458308038	0.17630152458308038	0.17630152458308038	0.17630152458308038	0.17630152458308038	0.17630152458308038	0.17630152458308038
0.10947425756995054	0.1265180156671189	0.07523248667752913	0.0769254805315506	0.23085194484634472	0.11988083174612715	0.12749339076267002	0.13739423395795294	0.10339774264010343	0.13617118708220952	0.059743151162840444	0.06282423430786656	0.12658705751972882	0.11787133531505052	0.0945337926371312	0.15099444423796005	0.20054367114153787	0.1432115971646682	0.07206843794862065	0.10025690258038886	0.10927576126803583	0.15946642969449715	0.05373359435801466	0.10500632318566105	0.05960814361391501	0.08924820078557008	0.1500603259247077	0.07823357658382704	0.08284477153828801	0.07251750779258481	0.08111972753450043	0.10381454622459108	0.06179970020432925	0.08877900905196359	0.12008973319467581	0.05946270800001825	0.09372432903986556	0.05738754251047579	0.0653874381144593	0.13553369796980896	0.10707289076586528	0.08885541300189166	0.037363863732675695	0.07105845619875507	0.08057808222496238	0.09700713694331531	0.06738721374983665	0.11844243766271999	0.08905616186109146	0.16019124381295483
0.27277544783641927	0.3617389572907925	0.0	0.3165732158608362	0.45952649907783905	0.012522429461233246	0.5298251873027572	0.23101062033456238	0.2435330497957956	0.0	0.4338654787507829	0.5416165658874198	0.1204281487214804	0.6276127322284091	0.29359778457258096	0.23890415508301102	0.295279822370009	0.2909210322197461	0.1204281487214804	0.09745271720073582	0.27973697893493027	0.26498990988755067	0.23101062033456238	0.0002701020051393229	0.0730401662975299	0.1217665248978978	0.12505704087688263	0.6034726811087823	0.4797604550833542	0.012522429461233246	0.2435330497957956	0.1263954170533	0.4475442736268844	0.19916548134569056	0.12149642289275846	0.5542936260773275	0.012792531466372568	0.599600712169687	0.09449702638928496	0.279736978702441	0.2557853772518895	0.08062474926438297	0.1263954170533	0.004628892155402224	0.8030991091172558	0.0	0.4646955952435199	0.1204281487214804	0.07331026830266921	0.1217665248978978
0.7002411993396279	0.5354766316785021	0.4798490203912545	0.530075506487391	0.5130742220220792	0.46355706362260873	0.7183075311235632	0.5988206334455627	0.5053878123104498	0.6265686949975985	0.7664579400611308	0.6155415273937918	0.6841812572069631	0.6408889977420369	0.5830023919532489	0.7383431441301771	0.6948716861681323	0.5221611071054763	0.7196628785362689	0.5184353222132289	0.6018055296253657	0.5249157158669476	0.6345246919009749	0.6133198207637288	0.7338643747156641	0.5088050717761247	0.5642457182347874	0.550830389724592	0.7174525533718497	0.48069307418213253	0.720821547735828	0.6634538225155392	0.47234687346664833	0.5050472274285479	0.6126499229641639	0.7095487736123832	0.6466127942759494	0.48345104803505135	0.6363623884901687	0.6054557076412705	0.6340899624553044	0.6091488491675144	0.5239092025968827	0.7877090212753008	0.6565409946856492	0.533608253647679	0.6675824133309063	0.633816811055762	0.5956262445224303	0.5495524653430939
0.15957632572752334	0.18815105598202722	0.20681382088125394	0.18868570811029706	0.17438679108065003	0.19494973552621833	0.17227883680991696	0.178933007650018	0.19134234774930522	0.1571375319115026	0.13279993013670222	0.22953815912053296	0.2141879668539853	0.17082852221835976	0.17521202764873461	0.180007718667973	0.2068255318417739	0.21255759989208334	0.13818156461735173	0.12082323446169298	0.20188742434136095	0.20558977275308327	0.14794241616404874	0.1166290695852996	0.14565696714170745	0.14193889735708426	0.20185241858135247	0.17162442768022296	0.18822174076295717	0.14166321288235234	0.2180987690043581	0.18630245443157814	0.16220865670289086	0.14940064046140794	0.21180098740950679	0.16201768037216538	0.15734715414841832	0.17554373929638276	0.10807126790774675	0.16478264892843877	0.16743356314512245	0.12591801341541684	0.16544428645957707	0.16829720518793156	0.19970322684788167	0.17149262414154873	0.21614657209334484	0.2284724537681207	0.19310735051888817	0.2234286829480343
0.3292231316580608	0.30403283736139475	0.11935876630065868	0.34735551126162933	0.20925733494169524	0.208086467155284	0.17878614800425208	0.22068571812549495	0.24869015987602774	0.29712908932940046	0.2942281266185663	0.2850413104082221	0.2962679976050595	0.2434595261698388	0.25955731516592356	0.14207183989192568	0.22263508972573404	0.21853753997710412	0.2739158467155236	0.28141308730610065	0.22445993549511076	0.15827590459919902	0.2470434944653405	0.3039294703358832	0.2821565784224755	0.19930581060395305	0.22474786680495712	0.2453647560358176	0.22801529725883307	0.22950440226354518	0.2848704829487727	0.32126954735063223	0.27405516823512616	0.1908360763287931	0.32052203281634317	0.3935644995286185	0.16620409187926966	0.23404438447792303	0.14440738808609985	0.21471581180107394	0.22131465229806963	0.20630794424090215	0.27224059847985405	0.29036540593208393	0.2645588052675415	0.2646649243206849	0.21522813657930578	0.23469484610369867	0.2791960286293851	0.27363854031991763
0.5780372452026247	0.6546659819885489	0.6439242779052107	0.5134290795828356	0.63201472145792	0.6023767454788489	0.5758478303647507	0.6645892040223548	0.6229888626529138	0.5840080727040108	0.611269551113154	0.6441012388025286	0.7310982636018539	0.660460039641742	0.6660815446834722	0.6079242491018834	0.6964879973836344	0.5597340630514982	0.5833328739282274	0.679994499254351	0.4780762297379603	0.5381146320209654	0.6389999008406249	0.6622398577995625	0.6552599054261032	0.672799422062827	0.694420292719841	0.6970670411775121	0.6190945621557515	0.5470226930784163	0.5647606605507854	0.6648796382037993	0.6443328138520343	0.5812689529428157	0.6279155757967537	0.7287026852032292	0.6504189465402317	0.550328290717464	0.6649880665808066	0.5913352782549651	0.6534698782716013	0.603967118993269	0.6085731287244036	0.6062701238588364	0.6062701238588364	0.6062701238588364	0.6062701238588364	0.6062701238588364	0.6062701238588364	0.6062701238588364
0.29191838730429226	0.1290237045058197	0.30919052858931345	0.1619514044089283	0.1691206350685059	0.18661147099192768	0.008287603975104576	0.17063261455066148	0.20043328275209674	0.06596904492237331	0.035275348025295694	0.0506221964738345	0.0506221964738345	0.0506221964738345	0.0506221964738345	0.0506221964738345	0.0506221964738345	0.0506221964738345	0.0506221964738345	0.0506221964738345	0.0506221964738345	0.0506221964738345	0.0506221964738345	0.0506221964738345	0.0506221964738345	0.0506221964738345	0.0506221964738345	0.0506221964738345	0.0506221964738345	0.0506221964738345	0.0506221964738345	0.0506221964738345	0.0506221964738345	0.0506221964738345	0.0506221964738345	0.0506221964738345	0.0506221964738345	0.0506221964738345	0.0506221964738345	0.0506221964738345	0.0506221964738345	0.0506221964738345	0.0506221964738345	0.0506221964738345	0.0506221964738345	0.0506221964738345	0.0506221964738345	0.0506221964738345	0.0506221964738345	0.0506221964738345
0.6328655192170713	0.5802220112245887	0.4386307094692009	0.4641198003085525	0.6149761765092241	0.47430041339313883	0.5446382949511814	0.5446382949511814	0.5446382949511814	0.5446382949511814	0.5446382949511814	0.5446382949511814	0.5446382949511814	0.5446382949511814	0.5446382949511814	0.5446382949511814	0.5446382949511814	0.5446382949511814	0.5446382949511814	0.5446382949511814	0.5446382949511814	0.5446382949511814	0.5446382949511814	0.5446382949511814	0.5446382949511814	0.5446382949511814	0.5446382949511814	0.5446382949511814	0.5446382949511814	0.5446382949511814	0.5446382949511814	0.5446382949511814	0.5446382949511814	0.5446382949511814	0.5446382949511814	0.5446382949511814	0.5446382949511814	0.5446382949511814	0.5446382949511814	0.5446382949511814	0.5446382949511814	0.5446382949511814	0.5446382949511814	0.5446382949511814	0.5446382949511814	0.5446382949511814	0.5446382949511814	0.5446382949511814	0.5446382949511814	0.5446382949511814
0.0	0.0	0.0	0.0	0.0	0.0	0.21076039687500034	0.0	0.10683981616817814	0.0	0.10802717864256947	0.0	0.09691769904148928	0.0	0.012296842075471525	0.11213377657831675	0.0	0.0	0.0	0.08407421922479888	0.06479878685313835	0.0	0.0	0.0	0.22716383688621913	0.10392058070682221	0.1728259654957078	0.21605435728513894	0.20470525224032235	0.0	0.10802717864256947	0.0	0.0	0.0	0.0	0.0	0.0	0.0	0.0	0.0	0.0	0.0	0.0	0.0	0.0	0.0	0.0	0.0	0.0	0.0
0.20691654696558937	0.19750344813366383	0.3414928783460027	0.20226099696053093	0.2585379853228494	0.3080521772691507	0.22709157699989144	0.25266752816124954	0.2251821947925789	0.18135950419397298	0.21235619575306053	0.1791894778518836	0.29803492136693893	0.10127832120347932	0.20807266440729164	0.2515257366196212	0.19215608370631865	0.2896094391421031	0.17587207357955817	0.16572467026897145	0.31031307400269215	0.2582179181820158	0.13524237593633334	0.17290021031788402	0.1753924402978122	0.18494057061273175	0.18594030101644363	0.1854404358145877	0.1854404358145877	0.1854404358145877	0.1854404358145877	0.1854404358145877	0.1854404358145877	0.1854404358145877	0.1854404358145877	0.1854404358145877	0.1854404358145877	0.1854404358145877	0.1854404358145877	0.1854404358145877	0.1854404358145877	0.1854404358145877	0.1854404358145877	0.1854404358145877	0.1854404358145877	0.1854404358145877	0.1854404358145877	0.1854404358145877	0.1854404358145877	0.1854404358145877
0.21162425041688593	0.13148971478497562	0.09566310236468221	0.13874889851625646	0.1355668756952289	0.10071833308809379	0.0844294239266433	0.20407388348031397	0.140251564459964	0.09648356779658929	0.21000334059241793	0.24093653082940303	0.20201097181989913	0.13436918741975062	0.085486618348489	0.0694956041835606	0.14392741333142753	0.11820998720844599	0.11319020275288906	0.05301739584884992	0.08310379930086949	0.08310379930086949	0.08310379930086949	0.08310379930086949	0.08310379930086949	0.08310379930086949	0.08310379930086949	0.08310379930086949	0.08310379930086949	0.08310379930086949	0.08310379930086949	0.08310379930086949	0.08310379930086949	0.08310379930086949	0.08310379930086949	0.08310379930086949	0.08310379930086949	0.08310379930086949	0.08310379930086949	0.08310379930086949	0.08310379930086949	0.08310379930086949	0.08310379930086949	0.08310379930086949	0.08310379930086949	0.08310379930086949	0.08310379930086949	0.08310379930086949	0.08310379930086949	0.08310379930086949
0.28535514643319165	0.28574629919326133	0.22554420939408518	0.3459974801238984	0.32110189896753116	0.3172777456453087	0.23611339529625802	0.3091643288660813	0.238431224921902	0.34146580818890193	0.23573211796120436	0.30209874824990635	0.44473745628752526	0.26528606493846935	0.2632949464381296	0.330943192931197	0.23505934467715486	0.2281080090271555	0.2507934279248803	0.24708240809920842	0.334543619169263	0.24640603963536273	0.23526836950762742	0.32249719339605143	0.23058168804889792	0.35419540437235886	0.24518572270166164	0.3299402793975797	0.35231556935662794	0.27504375679729415	0.3749610158540335	0.23117182517520643	0.3373830160451395	0.2455437907184776	0.30644972681404714	0.3035135802573439	0.26406231025905297	0.2837879452581984	0.2837879452581984	0.2837879452581984	0.2837879452581984	0.2837879452581984	0.2837879452581984	0.2837879452581984	0.2837879452581984	0.2837879452581984	0.2837879452581984	0.2837879452581984	0.2837879452581984	0.2837879452581984
0.26807292145987005	0.32806791624393894	0.31924174419905055	0.3479153454036735	0.3498602655858356	0.28287435531964555	0.2014027719312162	0.20809673628106798	0.20240673265927792	0.33848386462112356	0.19920368046599712	0.2837789328098398	0.354127155458466	0.3609854146215794	0.24321403610827433	0.3445770767685573	0.37239674903385545	0.25903274351507666	0.18595811914530883	0.40683693121792835	0.33379700592899947	0.2776203311907134	0.32892861100801407	0.2898119311950857	0.34604120053843407	0.2342831399600851	0.3921095131273572	0.2921736668610561	0.23056703772717807	0.3933998578940571	0.2794681721661201	0.3127754927096216	0.2961218324378709	0.2961218324378709	0.2961218324378709	0.2961218324378709	0.2961218324378709	0.2961218324378709	0.2961218324378709	0.2961218324378709	0.2961218324378709	0.2961218324378709	0.2961218324378709	0.2961218324378709	0.2961218324378709	0.2961218324378709	0.2961218324378709	0.2961218324378709	0.2961218324378709	0.2961218324378709
0.19182216294079785	0.14780885903384827	0.228138751105195	0.455560406036596	0.22765118096744733	0.24481527433971842	0.38673486111362537	0.13450780316972744	0.2664036297736336	0.4107428454292694	0.10335923267199972	0.1880741676734766	0.16910333346895576	0.20694799083674678	0.35924802726605515	0.1634923991616784	0.2610162945044417	0.4611308109231232	0.22556966222391656	0.3957484687402635	0.1757994204378007	0.1811200363065854	0.15600917538189524	0.348491012268855	0.2217344066111522	0.3470217011173867	0.25800156740807473	0.33893239154092186	0.4759910993713371	0.15566488887145313	0.32579254733448015	0.2533485070842125	0.20751664752424834	0.061335527692246906	0.13442608760824762	0.13442608760824762	0.13442608760824762	0.13442608760824762	0.13442608760824762	0.13442608760824762	0.13442608760824762	0.13442608760824762	0.13442608760824762	0.13442608760824762	0.13442608760824762	0.13442608760824762	0.13442608760824762	0.13442608760824762	0.13442608760824762	0.13442608760824762
0.24515030344442518	0.2699037631643653	0.21765797856076907	0.20988725649548856	0.1923255728047269	0.33617189077287096	0.2975162296077853	0.43734505746142754	0.32142519339111864	0.35028134950897083	0.2741225004805627	0.36170835014590447	0.11605635496353388	0.28388722644100944	0.2509362136068147	0.2206683366045141	0.23756434032520532	0.28093178802187696	0.2529937850353097	0.21095940315236905	0.320834967850346	0.2975027896048067	0.3091688787275763	0.3091688787275763	0.3091688787275763	0.3091688787275763	0.3091688787275763	0.3091688787275763	0.3091688787275763	0.3091688787275763	0.3091688787275763	0.3091688787275763	0.3091688787275763	0.3091688787275763	0.3091688787275763	0.3091688787275763	0.3091688787275763	0.3091688787275763	0.3091688787275763	0.3091688787275763	0.3091688787275763	0.3091688787275763	0.3091688787275763	0.3091688787275763	0.3091688787275763	0.3091688787275763	0.3091688787275763	0.3091688787275763	0.3091688787275763	0.3091688787275763
0.16389595247780053	0.24333861950717486	0.18362433396753333	0.3354463750796324	0.041606360392302914	0.09635190115969675	0.13652256283915876	0.27755574052644405	0.1523716441085527	0.2079395116188229	0.0	0.3285720962267316	0.0	0.2538064596036001	0.26576493362958825	0.2825946614001364	0.24423504319174494	0.09063659870172046	0.04588514484137984	0.09986201284768659	0.1631698622523458	0.23232184290907754	0.02653871283616902	0.1388635236802708	0.10892910612322623	0.1343213677014162	0.459453304958608	0.08163107627765898	0.05825565245538367	0.11280423603116818	0.263442168652089	0.07231337107404845	0.14577009376842584	0.041606360392302914	0.07444763448619567	0.0835777392031559	0.2846239580407142	0.21817101536661523	0.27246398393431137	0.1134585027386916	0.00855756889815383	0.06100803581842272	0.06100803581842272	0.06100803581842272	0.06100803581842272	0.06100803581842272	0.06100803581842272	0.06100803581842272	0.06100803581842272	0.06100803581842272
0.1630646570033583	0.1377781457575705	0.21307172573948974	0.1708759017645036	0.18799285081547723	0.2038901173640174	0.1394222852271635	0.18552182592652736	0.2897240112421891	0.1422774832400592	0.1314375316925975	0.16861487458066504	0.2022727956538726	0.13365675847876407	0.23462635156041517	0.14883054019994482	0.09526702691703832	0.1689820902444498	0.15655742850188667	0.08081414565455805	0.11611649460344212	0.12505217953981962	0.2870078714250719	0.237149202463968	0.19263244869876334	0.21489082558136566	0.21489082558136566	0.21489082558136566	0.21489082558136566	0.21489082558136566	0.21489082558136566	0.21489082558136566	0.21489082558136566	0.21489082558136566	0.21489082558136566	0.21489082558136566	0.21489082558136566	0.21489082558136566	0.21489082558136566	0.21489082558136566	0.21489082558136566	0.21489082558136566	0.21489082558136566	0.21489082558136566	0.21489082558136566	0.21489082558136566	0.21489082558136566	0.21489082558136566	0.21489082558136566	0.21489082558136566
0.21258885179103165	0.11887801518542919	0.1461478643905329	0.23812384088718927	0.0738396649885835	0.2456062806523354	0.3524608451589756	0.3262770044614527	0.2471487556353403	0.16343346869141875	0.2559474226868052	0.21185935117382132	0.20174716773667198	0.311322340250132	0.300361313234139	0.3849318804314409	0.050383273818903666	0.24298201864902183	0.18559943353356936	0.12975265462448482	0.3936395865817532	0.10687579107546309	0.11834451666875498	0.14091413023185503	0.1414476287948662	0.2369198545900966	0.37754257593180296	0.2943643097662951	0.3982157121475497	0.23769896518038386	0.3179573386639668	0.3179573386639668	0.3179573386639668	0.3179573386639668	0.3179573386639668	0.3179573386639668	0.3179573386639668	0.3179573386639668	0.3179573386639668	0.3179573386639668	0.3179573386639668	0.3179573386639668	0.3179573386639668	0.3179573386639668	0.3179573386639668	0.3179573386639668	0.3179573386639668	0.3179573386639668	0.3179573386639668	0.3179573386639668
0.371110009513157	0.2934007732409738	0.3116954948355067	0.35522484085762107	0.3348890683846649	0.2904712317751735	0.37763163628726165	0.24025169217991155	0.39456077605332	0.19124045678322404	0.4024650797653384	0.25416238473678116	0.2650570100534262	0.2263820144787462	0.3060758847138902	0.2799229709252956	0.2903160431734565	0.26072383846108055	0.27551994081726855	0.27551994081726855	0.27551994081726855	0.27551994081726855	0.27551994081726855	0.27551994081726855	0.27551994081726855	0.27551994081726855	0.27551994081726855	0.27551994081726855	0.27551994081726855	0.27551994081726855	0.27551994081726855	0.27551994081726855	0.27551994081726855	0.27551994081726855	0.27551994081726855	0.27551994081726855	0.27551994081726855	0.27551994081726855	0.27551994081726855	0.27551994081726855	0.27551994081726855	0.27551994081726855	0.27551994081726855	0.27551994081726855	0.27551994081726855	0.27551994081726855	0.27551994081726855	0.27551994081726855	0.27551994081726855	0.27551994081726855
0.1440869607962446	0.09457680797265086	0.08248315849326844	0.0994446286287262	0.29725008651927576	0.17393422262984326	0.09955309483850307	0.13717545422008307	0.2475261931455969	0.0377799883888205	0.09346714179467967	0.06853804316547517	0.1649154914618595	0.07488116028834989	0.16053452371677412	0.14168762145371344	0.04587686702939751	0.12261115613398546	0.10615553469406937	0.06924441415123696	0.06602492635244973	0.05095739086231001	0.09723584474949612	0.09165208292194452	0.08739175986711738	0.09493030278520351	0.11016401243264735	0.1171733159982966	0.2515229620376198	0.1843481390179582	0.1843481390179582	0.1843481390179582	0.1843481390179582	0.1843481390179582	0.1843481390179582	0.1843481390179582	0.1843481390179582	0.1843481390179582	0.1843481390179582	0.1843481390179582	0.1843481390179582	0.1843481390179582	0.1843481390179582	0.1843481390179582	0.1843481390179582	0.1843481390179582	0.1843481390179582	0.1843481390179582	0.1843481390179582	0.1843481390179582
0.23748789240921242	0.2394475884951727	0.32289470810897236	0.3081164361968506	0.2593443726085989	0.31005339671509086	0.26118669213367174	0.17701416265610304	0.2511200215997558	0.31393322519663375	0.3018340031654327	0.39298865896694246	0.23148867405768342	0.19704756987241973	0.21826840804453604	0.34918595426288745	0.19539912708816623	0.19895518931784092	0.23458662636647812	0.2681590088468282	0.46223165201128247	0.3429940771542367	0.4026128645827596	0.4026128645827596	0.4026128645827596	0.4026128645827596	0.4026128645827596	0.4026128645827596	0.4026128645827596	0.4026128645827596	0.4026128645827596	0.4026128645827596	0.4026128645827596	0.4026128645827596	0.4026128645827596	0.4026128645827596	0.4026128645827596	0.4026128645827596	0.4026128645827596	0.4026128645827596	0.4026128645827596	0.4026128645827596	0.4026128645827596	0.4026128645827596	0.4026128645827596	0.4026128645827596	0.4026128645827596	0.4026128645827596	0.4026128645827596	0.4026128645827596
0.0739911569650597	0.05202153734036313	0.11317090456427036	0.1340074839597534	0.1212590623361077	0.13110634979410093	0.07323500729890745	0.10829862488929383	0.06166961332700951	0.047329645787273715	0.049885122499790914	0.059034485586703773	0.06328533492742064	0.20536455020870634	0.09216147067878364	0.09021433673516563	0.02184379328464374	0.13482031076250525	0.03607791775759905	0.08240063206719227	0.03607791775759905	0.10911881977461424	0.09007921118764585	0.10932979942425212	0.06751998865908608	0.08287611970085292	0.0751980541799695	0.0751980541799695	0.0751980541799695	0.0751980541799695	0.0751980541799695	0.0751980541799695	0.0751980541799695	0.0751980541799695	0.0751980541799695	0.0751980541799695	0.0751980541799695	0.0751980541799695	0.0751980541799695	0.0751980541799695	0.0751980541799695	0.0751980541799695	0.0751980541799695	0.0751980541799695	0.0751980541799695	0.0751980541799695	0.0751980541799695	0.0751980541799695	0.0751980541799695	0.0751980541799695
0.16811333289581915	0.17276627341651954	0.12198946449420026	0.20843759968010253	0.09293678892253282	0.19786493724990525	0.1984839016046907	0.14910840533688785	0.15502560801864593	0.13913093246873937	0.16338977146420805	0.07272542925028021	0.1012690223994475	0.22229505649110667	0.16247689649419206	0.20379518610311	0.12115090722784241	0.15335176171475629	0.19307433648482333	0.12222104161881836	0.20695795823994145	0.17846428615056947	0.1454126863469942	0.07709847937099777	0.11125558285899598	0.11125558285899598	0.11125558285899598	0.11125558285899598	0.11125558285899598	0.11125558285899598	0.11125558285899598	0.11125558285899598	0.11125558285899598	0.11125558285899598	0.11125558285899598	0.11125558285899598	0.11125558285899598	0.11125558285899598	0.11125558285899598	0.11125558285899598	0.11125558285899598	0.11125558285899598	0.11125558285899598	0.11125558285899598	0.11125558285899598	0.11125558285899598	0.11125558285899598	0.11125558285899598	0.11125558285899598	0.11125558285899598
0.30872407948722047	0.2296883142933098	0.24057793644268186	0.25132268694372817	0.3231322795790962	0.2167613193211658	0.1685146070396742	0.16474714662302756	0.24077602946683804	0.24563719584159144	0.203911093528104	0.3257315386787682	0.3546226272266618	0.26095138565289355	0.27958984775885243	0.32980017554643637	0.19929449348809597	0.13000191523040178	0.251917051739982	0.23703879318410095	0.1519434979576803	0.29533168697848455	0.20712074272557027	0.2433996214258893	0.2252601820757298	0.2252601820757298	0.2252601820757298	0.2252601820757298	0.2252601820757298	0.2252601820757298	0.2252601820757298	0.2252601820757298	0.2252601820757298	0.2252601820757298	0.2252601820757298	0.2252601820757298	0.2252601820757298	0.2252601820757298	0.2252601820757298	0.2252601820757298	0.2252601820757298	0.2252601820757298	0.2252601820757298	0.2252601820757298	0.2252601820757298	0.2252601820757298	0.2252601820757298	0.2252601820757298	0.2252601820757298	0.2252601820757298
0.13350385124077013	0.21493073885086075	0.16590905808775358	0.12518094715244787	0.0974989883130255	0.10621910013069667	0.15838464662455765	0.19039044545822217	0.16290161432373	0.17778627369512895	0.1020160527690697	0.18055004015139442	0.1877897231282385	0.20128112976229978	0.09681879612375711	0.1292453670408106	0.19451367587949575	0.18844874370211062	0.13851995559079244	0.17366327893571892	0.07421021080674232	0.0871002064256109	0.07105990450101898	0.07908005546331494	0.07908005546331494	0.07908005546331494	0.07908005546331494	0.07908005546331494	0.07908005546331494	0.07908005546331494	0.07908005546331494	0.07908005546331494	0.07908005546331494	0.07908005546331494	0.07908005546331494	0.07908005546331494	0.07908005546331494	0.07908005546331494	0.07908005546331494	0.07908005546331494	0.07908005546331494	0.07908005546331494	0.07908005546331494	0.07908005546331494	0.07908005546331494	0.07908005546331494	0.07908005546331494	0.07908005546331494	0.07908005546331494	0.07908005546331494
0.3741502834954067	0.28758402323278853	0.2785874282695768	0.34530574763556704	0.5218767523865605	0.4085443735680501	0.27886064743025224	0.36214736606580955	0.34474455935841947	0.364844617673077	0.22728161007819764	0.3101883925407807	0.4174550946963968	0.31244489552660176	0.27823732178715715	0.2934083634741085	0.2919420007862875	0.22774178773635945	0.2590225436034067	0.33396543042980253	0.3322710475450496	0.33901944268830597	0.28758482200334257	0.2687852368829188	0.2781850294431306	0.2781850294431306	0.2781850294431306	0.2781850294431306	0.2781850294431306	0.2781850294431306	0.2781850294431306	0.2781850294431306	0.2781850294431306	0.2781850294431306	0.2781850294431306	0.2781850294431306	0.2781850294431306	0.2781850294431306	0.2781850294431306	0.2781850294431306	0.2781850294431306	0.2781850294431306	0.2781850294431306	0.2781850294431306	0.2781850294431306	0.2781850294431306	0.2781850294431306	0.2781850294431306	0.2781850294431306	0.2781850294431306
0.25721170020060563	0.23724489007760222	0.2877787570848647	0.16744552640370336	0.2978846449923519	0.23485686789450322	0.226204241841151	0.15689000321280006	0.20544316299952184	0.22565040597804756	0.1518642816136762	0.2042280374449561	0.16789499101438948	0.2227716046641798	0.2286197902473925	0.20541897467487052	0.23174092856597786	0.09503683060298106	0.16766088931216205	0.1298079010347209	0.18291479112939268	0.18619484445281476	0.20970313345236147	0.17426106359254367	0.1766727281523175	0.09407908033209408	0.20923831316202418	0.23939518900840975	0.16514253744573243	0.12491944094909395	0.1450309891974132	0.1450309891974132	0.1450309891974132	0.1450309891974132	0.1450309891974132	0.1450309891974132	0.1450309891974132	0.1450309891974132	0.1450309891974132	0.1450309891974132	0.1450309891974132	0.1450309891974132	0.1450309891974132	0.1450309891974132	0.1450309891974132	0.1450309891974132	0.1450309891974132	0.1450309891974132	0.1450309891974132	0.1450309891974132
0.1628686836245902	0.13027276785108796	0.12308959556753327	0.2244264961675735	0.13305667872893948	0.1343217225162693	0.17310650023484891	0.2047704126670639	0.2073566023973973	0.16201391528755135	0.22517265766738034	0.13769410629198692	0.1700420307619333	0.11931138837041454	0.11496555095761858	0.17563106258704803	0.13236955191725505	0.12297431714946032	0.10040379522049284	0.14245183170155404	0.07301753226042103	0.08662209579679894	0.12359389980170768	0.18732512823530031	0.170094351482495	0.17011710800077298	0.2064452612491958	0.1218254092721011	0.13243709621655514	0.1651897834608668	0.15188063105817579	0.15853520725952128	0.15853520725952128	0.15853520725952128	0.15853520725952128	0.15853520725952128	0.15853520725952128	0.15853520725952128	0.15853520725952128	0.15853520725952128	0.15853520725952128	0.15853520725952128	0.15853520725952128	0.15853520725952128	0.15853520725952128	0.15853520725952128	0.15853520725952128	0.15853520725952128	0.15853520725952128	0.15853520725952128
0.07046857974187601	0.06540357008709068	0.10885012776488577	0.06416729947444995	0.13996946282740838	0.029580307149495083	0.07178559366596687	0.06657929715995903	0.080469921165932	0.04407009184412591	0.04767852332766404	0.04221395373983342	0.08404414255152008	0.06202871695901165	0.029571639692633885	0.03384844251899745	0.06361977213813032	0.019480685626927202	0.04971888766348415	0.05562256300663477	0.0001792255894452262	0.061870519405684395	0.08765970508040007	0.07347267753048968	0.011457919626436452	0.07773596359675597	0.03363304717878554	0.05490326225036935	0.08302811757859213	0.014727070633891419	0.04887759410624177	0.04887759410624177	0.04887759410624177	0.04887759410624177	0.04887759410624177	0.04887759410624177	0.04887759410624177	0.04887759410624177	0.04887759410624177	0.04887759410624177	0.04887759410624177	0.04887759410624177	0.04887759410624177	0.04887759410624177	0.04887759410624177	0.04887759410624177	0.04887759410624177	0.04887759410624177	0.04887759410624177	0.04887759410624177
0.13116007965795226	0.08526814624368845	0.09118768451318883	0.09912912037423625	0.13392481286494426	0.059510914251071065	0.06179544533482831	0.09443459318311252	0.07364185415915085	0.013466320926919451	0.04723039331115314	0.05308900189752387	0.11358811813036865	0.13624383059608988	0.06030487001677859	0.16220762965607738	0.08335230376092635	0.05186684850940235	0.09686297439476231	0.07358344737059273	0.08522321088267752	0.08522321088267752	0.08522321088267752	0.08522321088267752	0.08522321088267752	0.08522321088267752	0.08522321088267752	0.08522321088267752	0.08522321088267752	0.08522321088267752	0.08522321088267752	0.08522321088267752	0.08522321088267752	0.08522321088267752	0.08522321088267752	0.08522321088267752	0.08522321088267752	0.08522321088267752	0.08522321088267752	0.08522321088267752	0.08522321088267752	0.08522321088267752	0.08522321088267752	0.08522321088267752	0.08522321088267752	0.08522321088267752	0.08522321088267752	0.08522321088267752	0.08522321088267752	0.08522321088267752
0.05650695714298991	0.004102225381704589	0.03763158118571104	0.012580987499741606	0.023371457295603255	0.007557694706290108	0.017548589636436213	0.03471018641347193	0.038133960743432394	0.043454448569248794	0.01255314217136316	0.03260828839225953	0.0678831934741216	0.02527210544739573	0.030424105287464722	0.042018839541598046	0.012691117911702474	0.013334140258615495	0.02510628434272632	0.07955905516885282	0.0012909610214263526	0.05259991313675439	0.013030343449558422	0.012415166431023845	0.04315992080144611	0.0	0.02280006658902179	0.011400033294510895	0.011400033294510895	0.011400033294510895	0.011400033294510895	0.011400033294510895	0.011400033294510895	0.011400033294510895	0.011400033294510895	0.011400033294510895	0.011400033294510895	0.011400033294510895	0.011400033294510895	0.011400033294510895	0.011400033294510895	0.011400033294510895	0.011400033294510895	0.011400033294510895	0.011400033294510895	0.011400033294510895	0.011400033294510895	0.011400033294510895	0.011400033294510895	0.011400033294510895
0.09810250090410709	0.03823320682686065	0.058916899197070285	0.008912867137335316	9.138997113184291e-05	0.006452655588116502	0.023063675843681488	0.049156956476850616	0.030896604178155537	0.03616025548823927	0.04258330513534165	0.036961000575435866	0.03813658491174018	0.05980345833225468	0.040901958828786715	0.042499820977595755	0.06335495097132657	0.025054633005571432	0.0115505833213095	0.007061952879029863	0.041103801828343556	9.138997113184291e-05	0.0955030674768019	0.014840333834876235	0.019121934332291198	0.031396851305672886	0.03225193554246325	0.01965906859060834	0.032064132972706355	0.08214093073302817	0.029594509706110644	0.009933510537949719	0.019764010122030183	0.019764010122030183	0.019764010122030183	0.019764010122030183	0.019764010122030183	0.019764010122030183	0.019764010122030183	0.019764010122030183	0.019764010122030183	0.019764010122030183	0.019764010122030183	0.019764010122030183	0.019764010122030183	0.019764010122030183	0.019764010122030183	0.019764010122030183	0.019764010122030183	0.019764010122030183
0.11177923479754766	0.0	0.0	0.0	0.0	0.0	0.09832163550177185	0.09832163550177185	0.0	0.0	0.21918409099317582	0.24197016617426786	0.0	0.10983514212154923	0.17557434911030687	0.14270474561592805	0.14270474561592805	0.14270474561592805	0.14270474561592805	0.14270474561592805	0.14270474561592805	0.14270474561592805	0.14270474561592805	0.14270474561592805	0.14270474561592805	0.14270474561592805	0.14270474561592805	0.14270474561592805	0.14270474561592805	0.14270474561592805	0.14270474561592805	0.14270474561592805	0.14270474561592805	0.14270474561592805	0.14270474561592805	0.14270474561592805	0.14270474561592805	0.14270474561592805	0.14270474561592805	0.14270474561592805	0.14270474561592805	0.14270474561592805	0.14270474561592805	0.14270474561592805	0.14270474561592805	0.14270474561592805	0.14270474561592805	0.14270474561592805	0.14270474561592805	0.14270474561592805
0.15771275013812885	0.05639222103235019	0.0710032420973736	0.13880689760644405	0.09592325666975318	0.06628411553413702	0.09270738588702838	0.07881379729166274	0.14243412932247398	0.05048811658042552	0.08995360254248828	0.050114562715609504	0.0760372496027773	0.10354769256818398	0.053703956569894115	0.11225352614429869	0.052092878178557414	0.060060111334542116	0.08660917050753694	0.046162244797470636	0.1172092859658581	0.08301229027954438	0.08724068730643612	0.07684860004717849	0.0820446436768073	0.0820446436768073	0.0820446436768073	0.0820446436768073	0.0820446436768073	0.0820446436768073	0.0820446436768073	0.0820446436768073	0.0820446436768073	0.0820446436768073	0.0820446436768073	0.0820446436768073	0.0820446436768073	0.0820446436768073	0.0820446436768073	0.0820446436768073	0.0820446436768073	0.0820446436768073	0.0820446436768073	0.0820446436768073	0.0820446436768073	0.0820446436768073	0.0820446436768073	0.0820446436768073	0.0820446436768073	0.0820446436768073
0.04349921511979276	0.017195448925048082	0.0226787375031907	0.08880907185001122	0.0	0.021017641989281716	4.846356471182068e-05	0.024095050409971924	0.030803404604630522	4.846356471182068e-05	0.021848189746236205	0.021608049061604462	0.08915976846364783	0.02267873760747778	0.06339954858560004	0.08574121764901282	0.039634045347316106	0.03963404574360704	0.07834972319949617	0.07985385640760921	0.031421556797386514	0.0	0.036369872833911396	0.04717294763264787	0.041771410233279634	0.041771410233279634	0.041771410233279634	0.041771410233279634	0.041771410233279634	0.041771410233279634	0.041771410233279634	0.041771410233279634	0.041771410233279634	0.041771410233279634	0.041771410233279634	0.041771410233279634	0.041771410233279634	0.041771410233279634	0.041771410233279634	0.041771410233279634	0.041771410233279634	0.041771410233279634	0.041771410233279634	0.041771410233279634	0.041771410233279634	0.041771410233279634	0.041771410233279634	0.041771410233279634	0.041771410233279634	0.041771410233279634
0.11620979822319155	0.1399296627678884	0.10558792561463749	0.13784179299412397	0.1250214604126862	0.05182890187872425	0.07174634489117213	0.03384158068784712	0.04669376189286598	0.07044262598141765	0.07149261367594294	0.03535034402854291	0.09085291920926858	0.040278682107036605	0.0620202116516015	0.11852967227687992	0.02132450172822848	0.10683862700432904	0.05320188582937185	0.061651870815453404	0.01130203718756286	0.07842987141806314	0.0	0.18355283153761312	0.04452885193156035	0.004177793136396791	0.07462041908219619	0.029845142078552548	0.05822462313761836	0.04477527700364362	0.051499950070631	0.051499950070631	0.051499950070631	0.051499950070631	0.051499950070631	0.051499950070631	0.051499950070631	0.051499950070631	0.051499950070631	0.051499950070631	0.051499950070631	0.051499950070631	0.051499950070631	0.051499950070631	0.051499950070631	0.051499950070631	0.051499950070631	0.051499950070631	0.051499950070631	0.051499950070631
0.03432408132328996	0.02316261570234583	0.03400795029661041	0.014358203203063412	0.012905904758227277	0.011377668672893226	0.010207592960302627	0.028478325808875844	0.0656675181287796	0.02063983542227973	0.028384779657695643	0.022755337345786452	0.0751302643153048	0.04894280083054562	0.04894280083054562	0.04894280083054562	0.04894280083054562	0.04894280083054562	0.04894280083054562	0.04894280083054562	0.04894280083054562	0.04894280083054562	0.04894280083054562	0.04894280083054562	0.04894280083054562	0.04894280083054562	0.04894280083054562	0.04894280083054562	0.04894280083054562	0.04894280083054562	0.04894280083054562	0.04894280083054562	0.04894280083054562	0.04894280083054562	0.04894280083054562	0.04894280083054562	0.04894280083054562	0.04894280083054562	0.04894280083054562	0.04894280083054562	0.04894280083054562	0.04894280083054562	0.04894280083054562	0.04894280083054562	0.04894280083054562	0.04894280083054562	0.04894280083054562	0.04894280083054562	0.04894280083054562	0.04894280083054562
0.4283498131541123	0.4896211555893983	0.27994375865309384	0.42089934561755493	0.4857312761202573	0.43761155120301054	0.31860027491654996	0.3164482811875167	0.3625607072654434	0.4881021110096624	0.41274543647764306	0.2979793592343753	0.3573080977258114	0.2277788785112722	0.5887899872136189	0.3408987978405124	0.5401143112476428	0.567589694830388	0.340449025176708	0.27833688895218156	0.35170782650186166	0.48991648124944004	0.27550990761688504	0.32110224260903897	0.4004218563590434	0.36076204948404117	0.36076204948404117	0.36076204948404117	0.36076204948404117	0.36076204948404117	0.36076204948404117	0.36076204948404117	0.36076204948404117	0.36076204948404117	0.36076204948404117	0.36076204948404117	0.36076204948404117	0.36076204948404117	0.36076204948404117	0.36076204948404117	0.36076204948404117	0.36076204948404117	0.36076204948404117	0.36076204948404117	0.36076204948404117	0.36076204948404117	0.36076204948404117	0.36076204948404117	0.36076204948404117	0.36076204948404117
0.06898923286313219	0.015265856640777523	0.033266942516034195	0.0	0.029514865001064677	0.0179005462426317	0.04222532242594026	0.0	0.03761898845223632	0.011188975575550165	0.02477493870583291	0.0004253431828828139	0.05296902847462761	0.002653561610044704	0.01618988606104437	0.024226613789165796	0.06428670337604406	0.019872190614481464	0.030635823007148823	0.02235313181145879	0.03810013797475247	0.031690928756769446	0.02330769792845445	0.011188975575550165	0.024735098643497534	0.0	0.012367549321748767	0.012367549321748767	0.012367549321748767	0.012367549321748767	0.012367549321748767	0.012367549321748767	0.012367549321748767	0.012367549321748767	0.012367549321748767	0.012367549321748767	0.012367549321748767	0.012367549321748767	0.012367549321748767	0.012367549321748767	0.012367549321748767	0.012367549321748767	0.012367549321748767	0.012367549321748767	0.012367549321748767	0.012367549321748767	0.012367549321748767	0.012367549321748767	0.012367549321748767	0.012367549321748767
0.045384734944666084	0.005613272836481732	0.0544616819335993	0.0545827571812756	0.08999843175608431	0.04235900014461184	0.0	0.09634182210434306	0.0	0.0	0.0	0.0	0.0	0.06227096561067573	0.0	0.0	0.021841955348908527	0.0	0.0	0.10904443796850911	0.0	0.0	0.0545827571812756	0.0	0.0	0.0	0.0	0.0	0.0	0.0	0.0	0.0	0.0	0.0	0.0	0.0	0.0	0.0	0.0	0.0	0.0	0.0	0.0	0.0	0.0	0.0	0.0	0.0	0.0	0.0
0.0970470629178948	0.05190770597700812	0.028818406491481388	0.058551924252226946	0.08515338392254412	0.038612117219619414	0.06748000912105015	0.033877797534675284	0.018375021312986965	0.07704719967810189	0.09371706170242858	0.05151619447440163	0.09945315580560193	0.04295310657705243	0.06255183291291734	0.050713981486695286	0.057145763615362596	0.10691355214830953	0.014759838118006473	0.07846164227891071	0.09580759453565853	0.059679560722703695	0.041067948913647595	0.052815299933141255	0.07608052747541738	0.03086800300682879	0.05347426524112308	0.05347426524112308	0.05347426524112308	0.05347426524112308	0.05347426524112308	0.05347426524112308	0.05347426524112308	0.05347426524112308	0.05347426524112308	0.05347426524112308	0.05347426524112308	0.05347426524112308	0.05347426524112308	0.05347426524112308	0.05347426524112308	0.05347426524112308	0.05347426524112308	0.05347426524112308	0.05347426524112308	0.05347426524112308	0.05347426524112308	0.05347426524112308	0.05347426524112308	0.05347426524112308
0.1004442204897854	0.1649600052142646	0.1676920500647464	0.08856875011528717	0.08698913475552734	0.18532413752778668	0.21838156470064507	0.11819728473930183	0.18106369350720683	0.14836978125778627	0.19189577943116592	0.14519444271382448	0.17363644965438443	0.13381647485205642	0.13466615085729497	0.08743892929725991	0.10001664664397586	0.18926151530435958	0.13067953795164045	0.14254677236207083	0.13953546356497806	0.06143176751361873	0.1915920196900661	0.08356950772100517	0.07200251381784492	0.07778601076942504	0.07778601076942504	0.07778601076942504	0.07778601076942504	0.07778601076942504	0.07778601076942504	0.07778601076942504	0.07778601076942504	0.07778601076942504	0.07778601076942504	0.07778601076942504	0.07778601076942504	0.07778601076942504	0.07778601076942504	0.07778601076942504	0.07778601076942504	0.07778601076942504	0.07778601076942504	0.07778601076942504	0.07778601076942504	0.07778601076942504	0.07778601076942504	0.07778601076942504	0.07778601076942504	0.07778601076942504
0.4535737295368937	0.3087804779412632	0.3461793798545135	0.5064145505388271	0.41265954438189234	0.38135153277973727	0.41233822788161495	0.5138250569294371	0.30290551313650804	0.23583738872772528	0.2960072844179008	0.29777020243360725	0.33050481285428335	0.41582987460223675	0.3612565867237249	0.24466165745369053	0.43114549544047354	0.4640916315417629	0.3466044538281497	0.6280136589948899	0.33180516770043117	0.4876723424281061	0.49892319140404295	0.49589378964332315	0.4830267199638464	0.4894602548035848	0.4894602548035848	0.4894602548035848	0.4894602548035848	0.4894602548035848	0.4894602548035848	0.4894602548035848	0.4894602548035848	0.4894602548035848	0.4894602548035848	0.4894602548035848	0.4894602548035848	0.4894602548035848	0.4894602548035848	0.4894602548035848	0.4894602548035848	0.4894602548035848	0.4894602548035848	0.4894602548035848	0.4894602548035848	0.4894602548035848	0.4894602548035848	0.4894602548035848	0.4894602548035848	0.4894602548035848
0.2420291967510561	0.18706587393390114	0.1879972511242362	0.25463716460676944	0.2812298038611835	0.18774813027751436	0.18528827872072018	0.2546057337309174	0.2272364814709647	0.21395408706086194	0.24298707148571322	0.29536806346620575	0.20224088411693628	0.20604700843687893	0.14682561608671896	0.2013953462817715	0.12263219917523797	0.3221521398660388	0.18012452582739436	0.19451644614997868	0.1647348543725612	0.1543302688176807	0.18981872949446285	0.2788090509153209	0.18154418767468203	0.23017661929500144	0.23017661929500144	0.23017661929500144	0.23017661929500144	0.23017661929500144	0.23017661929500144	0.23017661929500144	0.23017661929500144	0.23017661929500144	0.23017661929500144	0.23017661929500144	0.23017661929500144	0.23017661929500144	0.23017661929500144	0.23017661929500144	0.23017661929500144	0.23017661929500144	0.23017661929500144	0.23017661929500144	0.23017661929500144	0.23017661929500144	0.23017661929500144	0.23017661929500144	0.23017661929500144	0.23017661929500144
0.39133518918898347	0.45464076325637204	0.49154566128461386	0.3789803827841389	0.3347306553963884	0.5692774368112722	0.4164077684367173	0.4262446919564735	0.24300973206831847	0.35037838656270537	0.4222195389625297	0.5121296966581418	0.39474316163208434	0.380511577555647	0.42317620444394777	0.43846715926775826	0.423641007663038	0.42500211810706906	0.5109434522505764	0.3752875079938591	0.4431154801222177	0.4431154801222177	0.4431154801222177	0.4431154801222177	0.4431154801222177	0.4431154801222177	0.4431154801222177	0.4431154801222177	0.4431154801222177	0.4431154801222177	0.4431154801222177	0.4431154801222177	0.4431154801222177	0.4431154801222177	0.4431154801222177	0.4431154801222177	0.4431154801222177	0.4431154801222177	0.4431154801222177	0.4431154801222177	0.4431154801222177	0.4431154801222177	0.4431154801222177	0.4431154801222177	0.4431154801222177	0.4431154801222177	0.4431154801222177	0.4431154801222177	0.4431154801222177	0.4431154801222177
0.2807598650647778	0.2104525969338261	0.2734549871279287	0.21880916989561727	0.17051094583089405	0.25738525418144703	0.19888422716138504	0.23961399642155484	0.22524695244843174	0.25057090762078327	0.19717048511615154	0.3030137135183407	0.24647263696901026	0.19602769511389848	0.20072194377718014	0.25229505245373846	0.17861896502529698	0.2280203656891266	0.2157249303833488	0.29924162188413916	0.257483276133744	0.257483276133744	0.257483276133744	0.257483276133744	0.257483276133744	0.257483276133744	0.257483276133744	0.257483276133744	0.257483276133744	0.257483276133744	0.257483276133744	0.257483276133744	0.257483276133744	0.257483276133744	0.257483276133744	0.257483276133744	0.257483276133744	0.257483276133744	0.257483276133744	0.257483276133744	0.257483276133744	0.257483276133744	0.257483276133744	0.257483276133744	0.257483276133744	0.257483276133744	0.257483276133744	0.257483276133744	0.257483276133744	0.257483276133744
0.06362499487110995	0.18141564702220755	0.2524314337868023	0.3558889563661014	0.2692867082453286	0.10142669956745878	0.1909980640771731	0.321264010650533	0.2736650898238314	0.28722555148110895	0.16679502677962185	0.0014495952368336444	0.07242843827688494	0.12046593634998004	0.034211149251419194	0.1120107385156021	0.10697413169254417	0.11935013416478012	0.1545836457807195	0.05330738435222168	0.10673274828005352	0.06193175259998904	0.17993789804047092	0.270431352965313	0.024302764250732266	0.35561951152788435	0.12812319682573703	0.2418713541768107	0.2418713541768107	0.2418713541768107	0.2418713541768107	0.2418713541768107	0.2418713541768107	0.2418713541768107	0.2418713541768107	0.2418713541768107	0.2418713541768107	0.2418713541768107	0.2418713541768107	0.2418713541768107	0.2418713541768107	0.2418713541768107	0.2418713541768107	0.2418713541768107	0.2418713541768107	0.2418713541768107	0.2418713541768107	0.2418713541768107	0.2418713541768107	0.2418713541768107
0.28294976754828777	0.41362436200632696	0.21678155758595408	0.3218945209598624	0.2997476497296771	0.31784896004672936	0.18733492780637134	0.5297581801172722	0.3600110472657217	0.3113443879278664	0.24030226162734034	0.2093341118704979	0.3039287795609319	0.28678351169392147	0.24441477370534298	0.3674703276010566	0.40436299393836733	0.3713689825184501	0.2327303370196493	0.25920909421986477	0.42270285049966855	0.4454219408056956	0.31079387184844925	0.4929272050594161	0.4018605384539327	0.4018605384539327	0.4018605384539327	0.4018605384539327	0.4018605384539327	0.4018605384539327	0.4018605384539327	0.4018605384539327	0.4018605384539327	0.4018605384539327	0.4018605384539327	0.4018605384539327	0.4018605384539327	0.4018605384539327	0.4018605384539327	0.4018605384539327	0.4018605384539327	0.4018605384539327	0.4018605384539327	0.4018605384539327	0.4018605384539327	0.4018605384539327	0.4018605384539327	0.4018605384539327	0.4018605384539327	0.4018605384539327
0.4712179596181896	0.4327747189414589	0.4771448328318869	0.42376222075193815	0.3750676611072139	0.33361037833641394	0.5268429122480931	0.6343563735165582	0.4310371966077889	0.4990859611516687	0.5190423396732364	0.4205612362967028	0.475809113921697	0.4200349501801331	0.41936505319228856	0.4655540699075004	0.4599975466398318	0.35879049227997345	0.42513689278166666	0.5825245518975143	0.5439522227641417	0.4044725842954581	0.4389179871058606	0.3896816819097329	0.45863128924666563	0.4018106107881252	0.4302209500173954	0.4302209500173954	0.4302209500173954	0.4302209500173954	0.4302209500173954	0.4302209500173954	0.4302209500173954	0.4302209500173954	0.4302209500173954	0.4302209500173954	0.4302209500173954	0.4302209500173954	0.4302209500173954	0.4302209500173954	0.4302209500173954	0.4302209500173954	0.4302209500173954	0.4302209500173954	0.4302209500173954	0.4302209500173954	0.4302209500173954	0.4302209500173954	0.4302209500173954	0.4302209500173954
0.09622113190417475	0.09877807356694146	0.09877807356694146	0.06044966503116026	0.04993188803312761	0.03832840853578119	0.05724801166479967	0.11389584277192231	0.0197636248489153	0.0005428512496568849	0.0	0.05072368450261153	0.19391070375472064	0.23346420545120955	0.0	0.0197636248489153	0.14870996160006908	0.01987317940734834	0.04751153781467306	0.08021328988007556	0.04906529465067993	0.030824253096604835	0.08959494339221212	0.06020959824440847	0.06020959824440847	0.06020959824440847	0.06020959824440847	0.06020959824440847	0.06020959824440847	0.06020959824440847	0.06020959824440847	0.06020959824440847	0.06020959824440847	0.06020959824440847	0.06020959824440847	0.06020959824440847	0.06020959824440847	0.06020959824440847	0.06020959824440847	0.06020959824440847	0.06020959824440847	0.06020959824440847	0.06020959824440847	0.06020959824440847	0.06020959824440847	0.06020959824440847	0.06020959824440847	0.06020959824440847	0.06020959824440847	0.06020959824440847
0.09446859348451635	0.05454824200021483	0.07225433405959174	0.07454500544730013	0.05077216646829742	0.0	0.09634387158980817	0.0689597811894643	0.09942939296790626	0.10444091568657352	0.12726333485591446	0.15150779289339464	0.0099799283057892	0.03660258611823284	0.06483919773394775	0.071798693238254	0.0685519945345721	0.08504150428762962	0.04987941735982463	0.15036801401704075	0.02466558808747549	0.08751680105225813	0.08751680105225813	0.08751680105225813	0.08751680105225813	0.08751680105225813	0.08751680105225813	0.08751680105225813	0.08751680105225813	0.08751680105225813	0.08751680105225813	0.08751680105225813	0.08751680105225813	0.08751680105225813	0.08751680105225813	0.08751680105225813	0.08751680105225813	0.08751680105225813	0.08751680105225813	0.08751680105225813	0.08751680105225813	0.08751680105225813	0.08751680105225813	0.08751680105225813	0.08751680105225813	0.08751680105225813	0.08751680105225813	0.08751680105225813	0.08751680105225813	0.08751680105225813
0.0811624344468942	0.12016230233415748	0.0969401828745532	0.076022559055995	0.019235935052110256	0.03217816940083749	0.06484162246110753	0.06455839794168333	0.04374444809401783	0.08494858007538018	0.1225944289986265	0.04311748682884174	0.02014612061155586	0.1791085185002369	0.12145553711888324	0.08297884573636372	0.08780972334180906	0.09190284683162543	0.0	0.07367008106754895	0.03199006538940865	0.08494858007538018	0.09218607112589496	0.06408706986113966	0.09709908117061529	0.12844885022181404	0.04388499196402633	0.064897579746665	0.10940953297586742	0.016639239447917696	0.04901946821391823	0.00047132830569836536	0.16225718142827694	0.08136425486698766	0.08136425486698766	0.08136425486698766	0.08136425486698766	0.08136425486698766	0.08136425486698766	0.08136425486698766	0.08136425486698766	0.08136425486698766	0.08136425486698766	0.08136425486698766	0.08136425486698766	0.08136425486698766	0.08136425486698766	0.08136425486698766	0.08136425486698766	0.08136425486698766
0.07915715078069781	0.04095319169501312	0.02265979028273817	0.10981337425175282	0.04289410763561639	0.04607876916525328	0.022609637677354646	0.022858147688214973	0.06331431940467612	0.0923460079521141	0.022609637677354646	0.11412748048831611	0.07400245393445562	0.07996079133274854	0.12575081025018484	0.1571594600064156	0.08037177699372942	0.0759667886195355	0.07967684472185727	0.1623973163598433	0.17620827888979143	0.09720892772168224	0.186252829654748	0.10678905832213575	0.0907962207965632	0.11598478512562813	0.099734582723678	0.047544443073802206	0.05028268240718028	0.05240949272079639	0.048403936884346195	0.08675309837473434	0.061548342081904364	0.07415072022831935	0.07415072022831935	0.07415072022831935	0.07415072022831935	0.07415072022831935	0.07415072022831935	0.07415072022831935	0.07415072022831935	0.07415072022831935	0.07415072022831935	0.07415072022831935	0.07415072022831935	0.07415072022831935	0.07415072022831935	0.07415072022831935	0.07415072022831935	0.07415072022831935
0.6855129019413604	0.5264105803032966	0.5096711989184148	0.4965904373618322	0.6585134184369843	0.6724126862828204	0.5991799800029439	0.5728417713989574	0.6018240590954567	0.5040168173464071	0.4185603412986305	0.4626267809145037	0.5151933188307342	0.6386118097261702	0.6605463506630582	0.4823275520577105	0.4469549701132553	0.38569290986898863	0.5094101119982695	0.47544922957883645	0.4638561677713034	0.46965269867507	0.46965269867507	0.46965269867507	0.46965269867507	0.46965269867507	0.46965269867507	0.46965269867507	0.46965269867507	0.46965269867507	0.46965269867507	0.46965269867507	0.46965269867507	0.46965269867507	0.46965269867507	0.46965269867507	0.46965269867507	0.46965269867507	0.46965269867507	0.46965269867507	0.46965269867507	0.46965269867507	0.46965269867507	0.46965269867507	0.46965269867507	0.46965269867507	0.46965269867507	0.46965269867507	0.46965269867507	0.46965269867507
0.2491644181530374	0.20971126105592489	0.28876717425810217	0.13931665734113383	0.25481773516954537	0.16893855588317044	0.2038208070603117	0.2575750050079488	0.14426061628993733	0.13238339256323922	0.2639181294704143	0.1657089110376905	0.15077400513691944	0.17041157376410843	0.2016705333016582	0.1876810840796969	0.21820312696273544	0.1118696949115187	0.20701191126792598	0.34788715340578996	0.20391772651000528	0.48956789839353476	0.21628676380003686	0.2255040969132346	0.2208954303566357	0.2208954303566357	0.2208954303566357	0.2208954303566357	0.2208954303566357	0.2208954303566357	0.2208954303566357	0.2208954303566357	0.2208954303566357	0.2208954303566357	0.2208954303566357	0.2208954303566357	0.2208954303566357	0.2208954303566357	0.2208954303566357	0.2208954303566357	0.2208954303566357	0.2208954303566357	0.2208954303566357	0.2208954303566357	0.2208954303566357	0.2208954303566357	0.2208954303566357	0.2208954303566357	0.2208954303566357	0.2208954303566357
0.4654372852263313	0.36965330112600503	0.3565021734802024	0.4036030709426868	0.34071199792669	0.40033935939384574	0.3414147521617596	0.4635863363209152	0.3463229437136028	0.18039019978427193	0.48458862751560094	0.3267220377995361	0.33592070619978365	0.27184414332592033	0.30154600588440333	0.5216504709367712	0.3171879135966892	0.2385224108117292	0.31708838052317057	0.45319095187321007	0.19230631034032414	0.4051385617850419	0.5209002678977585	0.2821228790504761	0.3170735338950543	0.3273273337502915	0.32220043382267294	0.32220043382267294	0.32220043382267294	0.32220043382267294	0.32220043382267294	0.32220043382267294	0.32220043382267294	0.32220043382267294	0.32220043382267294	0.32220043382267294	0.32220043382267294	0.32220043382267294	0.32220043382267294	0.32220043382267294	0.32220043382267294	0.32220043382267294	0.32220043382267294	0.32220043382267294	0.32220043382267294	0.32220043382267294	0.32220043382267294	0.32220043382267294	0.32220043382267294	0.32220043382267294
0.19157388412400278	0.122919588333945	0.13663169451419557	0.11806124504379525	0.13833416409645705	0.16865224315763658	0.1643461203702559	0.09795138178001213	0.20836535423313748	0.15375469136628567	0.17493871565983016	0.14141855450915133	0.1895373863402402	0.2369187970603294	0.16393465517316338	0.1803588255107257	0.12817045213226236	0.08192428179610818	0.14745780129099334	0.10013925363797561	0.12379852746448448	0.12379852746448448	0.12379852746448448	0.12379852746448448	0.12379852746448448	0.12379852746448448	0.12379852746448448	0.12379852746448448	0.12379852746448448	0.12379852746448448	0.12379852746448448	0.12379852746448448	0.12379852746448448	0.12379852746448448	0.12379852746448448	0.12379852746448448	0.12379852746448448	0.12379852746448448	0.12379852746448448	0.12379852746448448	0.12379852746448448	0.12379852746448448	0.12379852746448448	0.12379852746448448	0.12379852746448448	0.12379852746448448	0.12379852746448448	0.12379852746448448	0.12379852746448448	0.12379852746448448
0.18318216512027544	0.12109961495876945	0.09773764285821378	0.0903851137051694	0.15547111109911432	0.14856551974775595	0.18570930069426375	0.2234747050345946	0.12265741827445359	0.11450408077839114	0.16090819034204232	0.0582888635717555	0.12114807462751717	0.1452291623767073	0.16615419885316035	0.2174654627962147	0.11740939895629718	0.1338040112998892	0.10556814330059093	0.1418033031189444	0.10971477989281062	0.14746486809957185	0.12858982399619123	0.12858982399619123	0.12858982399619123	0.12858982399619123	0.12858982399619123	0.12858982399619123	0.12858982399619123	0.12858982399619123	0.12858982399619123	0.12858982399619123	0.12858982399619123	0.12858982399619123	0.12858982399619123	0.12858982399619123	0.12858982399619123	0.12858982399619123	0.12858982399619123	0.12858982399619123	0.12858982399619123	0.12858982399619123	0.12858982399619123	0.12858982399619123	0.12858982399619123	0.12858982399619123	0.12858982399619123	0.12858982399619123	0.12858982399619123	0.12858982399619123
0.3847734198748139	0.3647682245137118	0.5223526413711022	0.4293069251502735	0.4260487840485328	0.322544730087285	0.43146975661550024	0.5173513863969398	0.479569574235646	0.4344194630735219	0.6310072508333664	0.4290124900856559	0.5704223438798733	0.5344263350366267	0.49874989271243897	0.43486993871583984	0.4821024925466522	0.607318620763526	0.38875835448027585	0.4622625059295498	0.42551043020491286	0.42551043020491286	0.42551043020491286	0.42551043020491286	0.42551043020491286	0.42551043020491286	0.42551043020491286	0.42551043020491286	0.42551043020491286	0.42551043020491286	0.42551043020491286	0.42551043020491286	0.42551043020491286	0.42551043020491286	0.42551043020491286	0.42551043020491286	0.42551043020491286	0.42551043020491286	0.42551043020491286	0.42551043020491286	0.42551043020491286	0.42551043020491286	0.42551043020491286	0.42551043020491286	0.42551043020491286	0.42551043020491286	0.42551043020491286	0.42551043020491286	0.42551043020491286	0.42551043020491286
0.47752462130443846	0.4138369276611538	0.46057474039848256	0.3196504965101578	0.47200978934484195	0.4145084659427999	0.5279733276001664	0.5344490245808522	0.495937968491427	0.4223211061354534	0.5070528542029307	0.5370550080302319	0.4153384869320532	0.3416750759978844	0.44342784618071623	0.4895741947430925	0.39586086684944677	0.40919259043565676	0.3639170128390254	0.511825979417473	0.4287756672172276	0.4108703897690915	0.36568749862848454	0.388278944198788	0.388278944198788	0.388278944198788	0.388278944198788	0.388278944198788	0.388278944198788	0.388278944198788	0.388278944198788	0.388278944198788	0.388278944198788	0.388278944198788	0.388278944198788	0.388278944198788	0.388278944198788	0.388278944198788	0.388278944198788	0.388278944198788	0.388278944198788	0.388278944198788	0.388278944198788	0.388278944198788	0.388278944198788	0.388278944198788	0.388278944198788	0.388278944198788	0.388278944198788	0.388278944198788
0.46403027022201804	0.47089922498025527	0.6601178238803025	0.605704566437312	0.47271614683632623	0.42475826739428263	0.39607814365481564	0.41949706065338416	0.39349156041510674	0.4187967739783384	0.6296242780840444	0.4855326043527937	0.45955677371256703	0.39323844755173787	0.4218245657245073	0.3422924505595043	0.4393070896140945	0.5321164123849813	0.42644375313943517	0.5610284946549811	0.46669903198328344	0.3651851766984671	0.41594210434087525	0.41594210434087525	0.41594210434087525	0.41594210434087525	0.41594210434087525	0.41594210434087525	0.41594210434087525	0.41594210434087525	0.41594210434087525	0.41594210434087525	0.41594210434087525	0.41594210434087525	0.41594210434087525	0.41594210434087525	0.41594210434087525	0.41594210434087525	0.41594210434087525	0.41594210434087525	0.41594210434087525	0.41594210434087525	0.41594210434087525	0.41594210434087525	0.41594210434087525	0.41594210434087525	0.41594210434087525	0.41594210434087525	0.41594210434087525	0.41594210434087525
0.15114655244320876	0.049492518860064956	0.07106987763528928	0.0862198286205824	0.03411740410728608	0.124579827804467	0.0035214713633677313	0.08000338604069432	0.024007881002916565	0.034457431483895795	0.04865653153771022	0.04297533412490952	0.03093596012052806	0.12992324276782752	0.11143306112073174	0.021659509896531565	0.07343177784337088	0.0011760146989644494	0.10818299511436306	0.05528386850005434	0.0738011420182489	0.06886862137827827	0.00013724403922130848	0.0	0.0	0.018896586116146606	0.12340381310550252	0.06069590554209168	0.09280788036158417	0.08789180326529189	0.02063233563498528	0.054262069450138575	0.054262069450138575	0.054262069450138575	0.054262069450138575	0.054262069450138575	0.054262069450138575	0.054262069450138575	0.054262069450138575	0.054262069450138575	0.054262069450138575	0.054262069450138575	0.054262069450138575	0.054262069450138575	0.054262069450138575	0.054262069450138575	0.054262069450138575	0.054262069450138575	0.054262069450138575	0.054262069450138575
0.3962387364213026	0.4153200794019565	0.3018829281350217	0.3301682094720803	0.27290122322738464	0.3080044001256748	0.22930097493319246	0.3136624337709558	0.3314750529042058	0.299996006170665	0.2803530409465177	0.3408399139949821	0.3230129531569055	0.3696633371896123	0.33589130408962176	0.2487873078775147	0.3280412193313593	0.3466482095900097	0.3482975859260188	0.3928674118262984	0.37179730207886175	0.23854104800779397	0.2978999427123249	0.2876727726361018	0.3870839478783917	0.31017495867136063	0.3763978037739005	0.3495933999209243	0.33385580723339603	0.29360994059974954	0.22514953906654547	0.25937973983314755	0.25937973983314755	0.25937973983314755	0.25937973983314755	0.25937973983314755	0.25937973983314755	0.25937973983314755	0.25937973983314755	0.25937973983314755	0.25937973983314755	0.25937973983314755	0.25937973983314755	0.25937973983314755	0.25937973983314755	0.25937973983314755	0.25937973983314755	0.25937973983314755	0.25937973983314755	0.25937973983314755
0.673011226720013	0.3814462709710737	0.520736169062335	0.4464254253002876	0.47941579423676417	0.48677579200837867	0.4293456201864404	0.4304352564592646	0.475851526202378	0.3610618906557898	0.4448919094183158	0.4685028988108736	0.46796990741939853	0.5606906182617832	0.36159226438264475	0.31353363802243017	0.48169903796360275	0.37647722979875986	0.395106012514964	0.3905297165445604	0.4883443832587668	0.43943704990166366	0.43943704990166366	0.43943704990166366	0.43943704990166366	0.43943704990166366	0.43943704990166366	0.43943704990166366	0.43943704990166366	0.43943704990166366	0.43943704990166366	0.43943704990166366	0.43943704990166366	0.43943704990166366	0.43943704990166366	0.43943704990166366	0.43943704990166366	0.43943704990166366	0.43943704990166366	0.43943704990166366	0.43943704990166366	0.43943704990166366	0.43943704990166366	0.43943704990166366	0.43943704990166366	0.43943704990166366	0.43943704990166366	0.43943704990166366	0.43943704990166366	0.43943704990166366
0.0	0.0	0.004913996516849964	0.0	0.6692768767269517	0.17890422786957558	0.0	0.4470792963596374	0.0	0.0	0.0	0.0	0.0	0.0	0.7152543648496992	0.0	0.40110180823688973	0.44216529984278746	0.0	0.0	0.0	0.0	0.0	0.0	0.0	0.0	0.0	0.0	0.0	0.0	0.0	0.0	0.0	0.0	0.0	0.0	0.0	0.0	0.0	0.0	0.0	0.0	0.0	0.0	0.0	0.0	0.0	0.0	0.0	0.0
0.38792207968027326	0.17109504301107087	0.27925539809390987	0.13322072644571437	0.12390387123957669	0.2514550317203563	0.1573221823101181	0.2176461874793193	0.18037776132362313	0.2710310456185997	0.2259180376891766	0.1922828335479686	0.21522751065042212	0.3033279989526486	0.2971140539530547	0.11890442283924826	0.2959615225272443	0.3109229876818666	0.240219473662657	0.27475750004537053	0.23733443296337337	0.10676442785087023	0.2434256848644804	0.19238316003477984	0.41402398429104187	0.15457746527743632	0.2169506632519419	0.3936501193241557	0.14477373146735822	0.269211925395757	0.269211925395757	0.269211925395757	0.269211925395757	0.269211925395757	0.269211925395757	0.269211925395757	0.269211925395757	0.269211925395757	0.269211925395757	0.269211925395757	0.269211925395757	0.269211925395757	0.269211925395757	0.269211925395757	0.269211925395757	0.269211925395757	0.269211925395757	0.269211925395757	0.269211925395757	0.269211925395757
0.5099819194006409	0.3971397744306175	0.3869116554600182	0.6283153768489186	0.3798276586015865	0.5033823490588012	0.38450960684673774	0.33138206108893997	0.41645717001445703	0.4911658814967098	0.40726944450577623	0.560369018182625	0.41754728923850504	0.43792769786652613	0.36787726242780416	0.4392111703367351	0.5579798404281365	0.5996929656138447	0.560030503552771	0.453615919021881	0.3826505352813002	0.38534572128798145	0.4601520751034923	0.6105855304724016	0.3226656295577087	0.40991624006132954	0.30255053704880713	0.42548179872516334	0.5208203657882639	0.5004607026893133	0.3935254670724292	0.44165482134426254	0.42344642127942766	0.374210212959197	0.4750915412319472	0.42465087709557203	0.42465087709557203	0.42465087709557203	0.42465087709557203	0.42465087709557203	0.42465087709557203	0.42465087709557203	0.42465087709557203	0.42465087709557203	0.42465087709557203	0.42465087709557203	0.42465087709557203	0.42465087709557203	0.42465087709557203	0.42465087709557203
0.49204563694283693	0.247179770768798	0.32192814392729974	0.30361577413851965	0.321399173822847	0.3363818485581846	0.2034584832794235	0.266762532469275	0.28564142439020146	0.3166072127864993	0.283575890823753	0.34088817410497363	0.29402413068492794	0.3679363492131687	0.36972934954427605	0.29021809670097887	0.30090867030266244	0.36205988237917525	0.4646642925159615	0.34807717622626433	0.3626807185854039	0.3315044639371494	0.37795117065460776	0.22280898288756312	0.2702098995769004	0.16516106204779007	0.2589662192940654	0.28360282588004065	0.31488656389415504	0.2788309095613473	0.22730343493017077	0.20096240089282918	0.3329109305321051	0.27267734092309315	0.17721476815684245	0.2894557150898386	0.3355223789006548	0.25939387772760414	0.3362588098413374	0.2794347053505266	0.307846757595932	0.307846757595932	0.307846757595932	0.307846757595932	0.307846757595932	0.307846757595932	0.307846757595932	0.307846757595932	0.307846757595932	0.307846757595932
0.3313412509865099	0.38945193539647	0.3840165605420184	0.4149266139192945	0.40784181487123533	0.3196619515955872	0.40009065080136297	0.28951989232392805	0.31233316899283325	0.304012905713263	0.2986787169208061	0.2258129599482626	0.3163068043172728	0.30845769366571985	0.3148507925634724	0.37533111607330943	0.28665219526313057	0.2661655153442138	0.35452643145945456	0.37206311476577175	0.20058970340433877	0.26750190386233497	0.4234522477193444	0.2969451067219453	0.29268409417104563	0.29481460044649543	0.29481460044649543	0.29481460044649543	0.29481460044649543	0.29481460044649543	0.29481460044649543	0.29481460044649543	0.29481460044649543	0.29481460044649543	0.29481460044649543	0.29481460044649543	0.29481460044649543	0.29481460044649543	0.29481460044649543	0.29481460044649543	0.29481460044649543	0.29481460044649543	0.29481460044649543	0.29481460044649543	0.29481460044649543	0.29481460044649543	0.29481460044649543	0.29481460044649543	0.29481460044649543	0.29481460044649543
0.29751897198729493	0.4101370939751683	0.3733970225108473	0.43513634858809175	0.27844478848929305	0.31021210100005414	0.3117212389141864	0.35473103705874737	0.33189824881081315	0.22144164251902815	0.29791024085481743	0.3331010158265165	0.2747209899151732	0.31443997679531793	0.3125393504215926	0.34301331079892805	0.3261008643258461	0.350825165491122	0.34618388413358014	0.21752493872394443	0.34196936294391495	0.29850819657571587	0.28788930023756726	0.2515957650519726	0.3118017312676154	0.328253617482519	0.1915272721474448	0.32118436607670897	0.27732339249221427	0.30529123541733116	0.359923969012604	0.33260760221496755	0.33260760221496755	0.33260760221496755	0.33260760221496755	0.33260760221496755	0.33260760221496755	0.33260760221496755	0.33260760221496755	0.33260760221496755	0.33260760221496755	0.33260760221496755	0.33260760221496755	0.33260760221496755	0.33260760221496755	0.33260760221496755	0.33260760221496755	0.33260760221496755	0.33260760221496755	0.33260760221496755
0.567341401424739	0.31389168451121474	0.17692679708401288	0.3114981889920887	0.01803685399476059	0.01996460258051539	0.0019277485857547997	0.15735123965208242	0.5371448022969938	0.2127383433626855	0.2127383433626855	0.3527039378886559	0.35077618729368604	0.344108898631933	0.526164280940529	0.5442011349352897	0.7882541846195906	0.6313686919008793	0.7831221457217596	0.5508684235970427	0.21189156386294059	0.45405284966828147	0.9868844192705636	0.35077618729368604	0.8194028852399292	0.5892788984254776	0.7043408918327034	0.7043408918327034	0.7043408918327034	0.7043408918327034	0.7043408918327034	0.7043408918327034	0.7043408918327034	0.7043408918327034	0.7043408918327034	0.7043408918327034	0.7043408918327034	0.7043408918327034	0.7043408918327034	0.7043408918327034	0.7043408918327034	0.7043408918327034	0.7043408918327034	0.7043408918327034	0.7043408918327034	0.7043408918327034	0.7043408918327034	0.7043408918327034	0.7043408918327034	0.7043408918327034
0.26307485394672425	0.1887516269687527	0.2319027256554979	0.25686816036155086	0.27191852748894824	0.20070077024260305	0.2205808035302615	0.2925526376275841	0.32762058684854134	0.20417893445057056	0.16060502606857247	0.22582428973851904	0.2827245834431419	0.23538493460272014	0.22274391891604645	0.30337589731665565	0.2613714093405582	0.22684989400929592	0.20479133091105056	0.24665979408879157	0.2985798429876916	0.25415851006869183	0.24588476181535995	0.2500216359420259	0.2500216359420259	0.2500216359420259	0.2500216359420259	0.2500216359420259	0.2500216359420259	0.2500216359420259	0.2500216359420259	0.2500216359420259	0.2500216359420259	0.2500216359420259	0.2500216359420259	0.2500216359420259	0.2500216359420259	0.2500216359420259	0.2500216359420259	0.2500216359420259	0.2500216359420259	0.2500216359420259	0.2500216359420259	0.2500216359420259	0.2500216359420259	0.2500216359420259	0.2500216359420259	0.2500216359420259	0.2500216359420259	0.2500216359420259
0.0655111444560171	0.055389804737912905	0.09375876824257248	0.055328440078705375	0.07087084422161093	0.07574564293521176	0.03385959604879065	0.04324175465835385	0.009101719979119426	0.09903993631551727	0.055632506677229764	0.08081717892793744	0.06097704755030209	0.085837639428532	0.05631871659290619	0.049133064069267415	0.049133064069267415	0.049880638644151376	0.021772910628439116	0.06924359437631515	0.07087084422161093	0.03724512322385027	0.08144147916738635	0.027664220039352688	0.15761446303655752	0.06738889131594498	0.00036543125773191333	6.136465920752906e-05	0.0003040665985243843	0.05197804308923464	0.09429467791204918	0.07313636050064191	0.07313636050064191	0.07313636050064191	0.07313636050064191	0.07313636050064191	0.07313636050064191	0.07313636050064191	0.07313636050064191	0.07313636050064191	0.07313636050064191	0.07313636050064191	0.07313636050064191	0.07313636050064191	0.07313636050064191	0.07313636050064191	0.07313636050064191	0.07313636050064191	0.07313636050064191	0.07313636050064191
0.0	0.07202158038816657	0.14847330446447923	0.09178516960323803	0.08346702405436512	0.09259936235663063	0.0892772794594496	0.010564111545313172	0.0	0.0	0.0	0.1820825019792986	0.0	0.1299423611459406	0.0	0.184590392123087	0.0	0.0	0.09280522251984899	0.0	0.0010200529166109597	0.0	0.10915872176075549	0.0	0.0	0.0	0.0	0.00020586016321834787	0.0	0.0	0.0	0.11133616388926053	0.0	0.11133616388926053	0.0	0.0	0.0	0.05776888533922913	0.028884442669614565	0.028884442669614565	0.028884442669614565	0.028884442669614565	0.028884442669614565	0.028884442669614565	0.028884442669614565	0.028884442669614565	0.028884442669614565	0.028884442669614565	0.028884442669614565	0.028884442669614565
0.3445823125460766	0.22859754513951794	0.24319114996166508	0.375761898581224	0.2768408456973479	0.12377268336368981	0.41491202302972263	0.06530938085819646	0.021295132820488682	0.07961388696233196	0.1237726833636898	0.3592271762652855	0.06516483249454641	0.4686827232689068	0.0	0.3973820446086515	0.18409434979571043	0.18018464641054552	0.19534994911998912	0.2020514791090422	0.1303296649890928	0.02622105008630859	0.07975843545040151	0.23415567437719917	0.00014454836365005734	0.06588108073620445	0.2931954091174761	0.1303296649890928	0.145818701873317	0.31243447441502337	0.1475450239569636	0.32001806510564357	0.16136058238174109	0.17597497999919254	0.2849748701167958	0.6624434704532438	0.21846029526608501	0.06936363347794776	0.23808476555079622	0.21486946921724467	0.3371625116316907	0.1307208959179696	0.13455398652105363	0.37807373959574875	0.2563138630584012	0.2563138630584012	0.2563138630584012	0.2563138630584012	0.2563138630584012	0.2563138630584012
0.15966788412446753	0.03841671891038266	0.11196584977335511	0.12999033851307792	0.05517624283042156	0.1511961593680818	0.07646901193567787	0.06597577618043321	0.13430416651363677	0.10981020138465553	0.045673916363097956	0.09550789768794503	0.05487467000045471	0.04123836543788822	0.0748811271143913	0.12437923398236281	0.08402977388973448	0.12663058611219222	0.05554066813926069	0.049773120936439014	0.03841671891038266	0.0577571779902857	0.0700228743632366	0.0	0.052113884856695256	0.22342932007422578	0.03253888406424306	0.05487467000045471	0.1317467185021477	0.1668405186213132	0.03566156313652331	0.027437335000227357	0.15437407045420806	0.16572788763981727	0.05463395855423397	0.054874670052840926	0.02779976921394031	0.12344650594722202	0.0926253907720314	0.05475294723296249	0.09708319095943875	0.3738118889151222	0.14917423217998083	0.07432337208984136	0.2659098613868495	0.17011661673834544	0.17011661673834544	0.17011661673834544	0.17011661673834544	0.17011661673834544
0.240919485182479	0.17551258116638735	0.13415030124759003	0.1426141841400215	0.3676984454844034	0.35114757627035526	0.13079735926794733	0.19808877647095086	0.04542114510154296	0.09359498550931204	0.3526012483737804	0.20745060117615077	0.26081619613515333	0.0954547551878076	0.2736818023721773	0.2815306905777425	0.2689830637727159	0.23125724434131933	0.19168323710719232	0.31783325939715834	0.12542275486479143	0.1321677771994187	0.1431940593104792	0.01312198413112148	0.1359661707631372	0.1435287597565953	0.2544595737888479	0.06324090260777675	0.1296095310596771	0.18021950447252644	0.094349824097022	0.2997072800615958	0.10502629666091748	0.08386420246184788	0.29225730147903145	0.08288094394750191	0.2332987206508287	0.1321262037769307	0.2656385625300285	0.19888238315347964	0.19888238315347964	0.19888238315347964	0.19888238315347964	0.19888238315347964	0.19888238315347964	0.19888238315347964	0.19888238315347964	0.19888238315347964	0.19888238315347964	0.19888238315347964
0.43942756504079833	0.4216135845045299	0.19187345977105683	0.39727861588153934	0.2578869660455125	0.2279039590337281	0.022576020022819422	0.5329053779103783	0.2742122246237569	0.4035588012670676	0.4035588012670676	0.4035588012670676	0.4035588012670676	0.4035588012670676	0.4035588012670676	0.4035588012670676	0.4035588012670676	0.4035588012670676	0.4035588012670676	0.4035588012670676	0.4035588012670676	0.4035588012670676	0.4035588012670676	0.4035588012670676	0.4035588012670676	0.4035588012670676	0.4035588012670676	0.4035588012670676	0.4035588012670676	0.4035588012670676	0.4035588012670676	0.4035588012670676	0.4035588012670676	0.4035588012670676	0.4035588012670676	0.4035588012670676	0.4035588012670676	0.4035588012670676	0.4035588012670676	0.4035588012670676	0.4035588012670676	0.4035588012670676	0.4035588012670676	0.4035588012670676	0.4035588012670676	0.4035588012670676	0.4035588012670676	0.4035588012670676	0.4035588012670676	0.4035588012670676
0.0	0.0	0.0	0.0	0.0	0.0	0.0	0.0	0.0	0.0	0.0	0.0	0.0	0.0	0.0	0.0	0.0	0.08168797704698333	0.0	0.0	0.0	0.0	0.0	0.0	0.0	0.0	0.0	0.0	0.0	0.0	0.0	0.0	0.0	0.0	0.0	0.0	0.0	0.0	0.0	0.0	0.0	0.0	0.0	0.0	0.0	0.0	0.0	0.0	0.0	0.0
0.0	0.09478702786009713	0.0	0.0	0.0945767716644171	0.09374519226507018	0.17982618544208845	0.0	0.364297493732973	0.00021025619568002557	0.09478702786009714	0.08503916102055896	0.0	0.003603280376633878	0.09478702786009713	0.1683465901500457	0.09478702786009713	0.18957405572019426	0.0	0.0	0.09478702786009713	0.09478702786009713	0.11170000261502633	0.2833192479852644	0.024830745946782428	0.09734847264170406	0.09478702786009714	0.098390308236731	0.1045348946996353	0.12576236026978385	0.0945767716644171	0.09708783382894402	0.09583230274668056	0.09583230274668056	0.09583230274668056	0.09583230274668056	0.09583230274668056	0.09583230274668056	0.09583230274668056	0.09583230274668056	0.09583230274668056	0.09583230274668056	0.09583230274668056	0.09583230274668056	0.09583230274668056	0.09583230274668056	0.09583230274668056	0.09583230274668056	0.09583230274668056	0.09583230274668056
0.228418513459192	0.17969307847064406	0.10509535254619748	0.10843487374360686	0.2447739143643771	0.06765442498916242	0.2284199076699752	0.05982353538045567	0.2035798189909168	0.1242751893615874	0.17511763238825262	0.10217968823907943	0.13406814341092652	0.1772965225912495	0.14721413304235384	0.12486116661847604	0.06940418479808734	0.19739700101183236	0.182936948382535	0.14462741530582351	0.17137353039466605	0.2248684316649938	0.13120336451100378	0.17803589808799877	0.17803589808799877	0.17803589808799877	0.17803589808799877	0.17803589808799877	0.17803589808799877	0.17803589808799877	0.17803589808799877	0.17803589808799877	0.17803589808799877	0.17803589808799877	0.17803589808799877	0.17803589808799877	0.17803589808799877	0.17803589808799877	0.17803589808799877	0.17803589808799877	0.17803589808799877	0.17803589808799877	0.17803589808799877	0.17803589808799877	0.17803589808799877	0.17803589808799877	0.17803589808799877	0.17803589808799877	0.17803589808799877	0.17803589808799877
0.30256906163548186	0.3949219108206405	0.29665603689593484	0.10802232590090075	0.4894806074728191	0.20353268232109992	0.3156844651111187	0.33446187396947064	0.5447271495424756	0.36259441770218775	0.11582426139704272	0.23920933954961526	0.23920933954961526	0.23920933954961526	0.23920933954961526	0.23920933954961526	0.23920933954961526	0.23920933954961526	0.23920933954961526	0.23920933954961526	0.23920933954961526	0.23920933954961526	0.23920933954961526	0.23920933954961526	0.23920933954961526	0.23920933954961526	0.23920933954961526	0.23920933954961526	0.23920933954961526	0.23920933954961526	0.23920933954961526	0.23920933954961526	0.23920933954961526	0.23920933954961526	0.23920933954961526	0.23920933954961526	0.23920933954961526	0.23920933954961526	0.23920933954961526	0.23920933954961526	0.23920933954961526	0.23920933954961526	0.23920933954961526	0.23920933954961526	0.23920933954961526	0.23920933954961526	0.23920933954961526	0.23920933954961526	0.23920933954961526	0.23920933954961526
0.37625176201216776	0.3539243763772774	0.49996297771788134	0.3707443434498971	0.42609720682952934	0.20576257795057637	0.37289902111613804	0.2501909293822486	0.3589986749772929	0.4042599159431587	0.38161474801678463	0.3982573834215521	0.6124105387909112	0.28995607894783804	0.3734115069199506	0.3756672642342956	0.3081119922835761	0.2799816712468659	0.21801252110840014	0.4144329381663141	0.4436530144772056	0.29378126498882867	0.4927082148692792	0.43820952946550984	0.44913048454744536	0.3626585577550364	0.3296298015671609	0.3309370508118997	0.3302834261895303	0.3302834261895303	0.3302834261895303	0.3302834261895303	0.3302834261895303	0.3302834261895303	0.3302834261895303	0.3302834261895303	0.3302834261895303	0.3302834261895303	0.3302834261895303	0.3302834261895303	0.3302834261895303	0.3302834261895303	0.3302834261895303	0.3302834261895303	0.3302834261895303	0.3302834261895303	0.3302834261895303	0.3302834261895303	0.3302834261895303	0.3302834261895303
0.045722383801934434	0.08990318443807249	0.06491423215694724	0.087242844501408	0.09715583775481641	0.038406822467440205	0.07209504808517013	0.10904256721594607	0.06289632035519155	0.19158255058734122	0.011814254168943002	0.10671287427028667	0.08419647425375754	0.16882309359944428	0.04479120344154555	0.059135684491361265	0.0033304915139011643	0.0886720757799413	0.0033304915139011643	0.054273414441359184	0.04733559324924607	0.12295197187211282	0.0	0.11658175367025195	0.03202932215297285	0.029054787964426555	0.06302713460107381	0.0	0.0012311098329646742	0.09715583784756641	0.08954722760738436	0.06904867725010293	0.07929795242874366	0.07929795242874366	0.07929795242874366	0.07929795242874366	0.07929795242874366	0.07929795242874366	0.07929795242874366	0.07929795242874366	0.07929795242874366	0.07929795242874366	0.07929795242874366	0.07929795242874366	0.07929795242874366	0.07929795242874366	0.07929795242874366	0.07929795242874366	0.07929795242874366	0.07929795242874366
0.2606484844153223	0.07067241311129281	0.178175018219643	0.2881370041415577	0.08709901191973124	0.03993417745010522	0.10461154487791148	0.07425273051174734	0.09727274965260597	0.08276133773163144	0.03636369307647303	0.20342420620515841	0.028566364443713785	0.09598703986194913	0.06436545833445256	0.0011493015236741112	0.0888874654501483	0.13676906034681194	0.16003037313774351	0.09713027237518922	0.15586476682878841	0.11516414269721939	0.04408460039277818	0.1618702871151357	6.336579221799703e-05	0.026005957057220665	0.11372195115815252	0.08870021475014019	0.11196685524565468	0.16122500994710168	0.03490040905018732	0.11745382934844337	0.2288448969342135	0.30833875318877224	0.21265642324761638	0.1973407781454529	0.20499860069653464	0.20499860069653464	0.20499860069653464	0.20499860069653464	0.20499860069653464	0.20499860069653464	0.20499860069653464	0.20499860069653464	0.20499860069653464	0.20499860069653464	0.20499860069653464	0.20499860069653464	0.20499860069653464	0.20499860069653464
0.21016129230523636	0.306097276452585	0.25721730751912303	0.34022018226757283	0.30693896663506276	0.2344402443630825	0.41295794812762865	0.38844871058975206	0.21686388631833978	0.35255800380424074	0.28911029133312555	0.43229612546682866	0.25618026823770135	0.2832692297624388	0.2766013426744871	0.4567901627233675	0.18508329633959947	0.29936434086529135	0.39783997236314234	0.241390434227913	0.2988672166363353	0.31091833247122763	0.2659032259498497	0.3638590460653454	0.3504889298556926	0.3732324944220651	0.27964746395941836	0.37945208080319337	0.3093265121999274	0.2883823499889186	0.35269977392221785	0.3205410619555682	0.3205410619555682	0.3205410619555682	0.3205410619555682	0.3205410619555682	0.3205410619555682	0.3205410619555682	0.3205410619555682	0.3205410619555682	0.3205410619555682	0.3205410619555682	0.3205410619555682	0.3205410619555682	0.3205410619555682	0.3205410619555682	0.3205410619555682	0.3205410619555682	0.3205410619555682	0.3205410619555682
0.13710841134292134	0.22179631821128923	0.20678071977409385	0.18213950103035345	0.13651878973196963	0.18246966619983557	0.21399976816280913	0.06329240860478451	0.15960570076150332	0.15138562886897855	0.10638173082739552	0.103699739895415	0.10038084374577655	0.19690853653329882	0.17719501328492798	0.128041497756359	0.11109520725866212	0.26515876428022184	0.09212655762819914	0.1197339402130633	0.21278446293367365	0.16221976163595045	0.10627345355065373	0.09959179628808561	0.11960702413161073	0.11833804064571253	0.15935654515629136	0.15392216210314294	0.17492500816284562	0.2328600025756413	0.09999207524795417	0.15958427792606916	0.07507949921593006	0.19867805011213993	0.14722535267680245	0.2892018647203508	0.1354987319657642	0.21235029834305752	0.21235029834305752	0.21235029834305752	0.21235029834305752	0.21235029834305752	0.21235029834305752	0.21235029834305752	0.21235029834305752	0.21235029834305752	0.21235029834305752	0.21235029834305752	0.21235029834305752	0.21235029834305752
0.0	0.0	0.030389365990832307	0.0	0.0	0.0	0.0	0.0	0.1864366423258268	0.06426770821980927	0.05554694077472991	0.03161472985741345	0.0004023215744445524	0.0851064154737639	0.0	0.12026757565630979	0.0034669423627571127	0.030456925417633555	0.06889245502234626	0.04981638604040928	0.006820799747299262	0.048726141027430635	0.029299120977853664	6.755942680124607e-05	0.00115780443977989	0.030456925417633555	0.1255163212027197	0.03079168756527686	0.07046450922323562	0.030389365990832307	0.08878796465249882	0.07122379797034786	0.08000588131142335	0.08000588131142335	0.08000588131142335	0.08000588131142335	0.08000588131142335	0.08000588131142335	0.08000588131142335	0.08000588131142335	0.08000588131142335	0.08000588131142335	0.08000588131142335	0.08000588131142335	0.08000588131142335	0.08000588131142335	0.08000588131142335	0.08000588131142335	0.08000588131142335	0.08000588131142335
0.15732448069263535	0.0	0.0022071297538452375	0.05806022501752019	0.0	0.11612045003504037	0.03482671854278148	0.04726482208964047	0.13935395650977908	0.05806022501752019	0.07106275769924514	0.07106275769924517	0.0	0.0520893305299353	0.0	0.043004742784211604	0.05806022501752019	0.11548229088558579	0.0	0.11391332028119515	0.04505769233579522	0.0001287889525402989	0.06729899235580511	0.05806022501752019	0.0520893305299353	0.057931436064979885	0.057931436064979885	0.013002532681724962	0.05585309526367495	0.17341372911223066	0.0520893305299353	0.11275152982108298	0.11275152982108298	0.11275152982108298	0.11275152982108298	0.11275152982108298	0.11275152982108298	0.11275152982108298	0.11275152982108298	0.11275152982108298	0.11275152982108298	0.11275152982108298	0.11275152982108298	0.11275152982108298	0.11275152982108298	0.11275152982108298	0.11275152982108298	0.11275152982108298	0.11275152982108298	0.11275152982108298
0.11902858363758383	0.13248967426560934	0.023696680649041773	0.09627030038505939	0.07347443704217346	0.02459749784208721	0.09867183851701514	0.02459749784208721	0.10882355148066208	0.06282136472653117	0.09516490402908744	0.02242099704045578	0.14171173158613556	0.1157859873869303	0.0948392864758033	0.12205377765410437	0.156519021531533	0.09722368188756061	0.14063890643699817	0.1069666554184602	0.0715755374052584	0.019343212420078647	0.08326997436222094	0.09234976323690731	0.03907212105749234	0.07697432332614258	0.035473886942930445	0.18364101863723226	0.08043028937944004	0.024827863758752153	0.048241614611492775	0.09615056301330116	0.029263988010629054	0.00948251549357916	0.0704496828140224	0.07378745886864178	0.06795969319826907	5.2563879636207594e-05	0.12001954441605157	0.05141369718934784	0.0857166208026997	0.0857166208026997	0.0857166208026997	0.0857166208026997	0.0857166208026997	0.0857166208026997	0.0857166208026997	0.0857166208026997	0.0857166208026997	0.0857166208026997
0.16214229134200417	0.11489701166616248	0.11025589333935726	0.07876970930445863	0.056767390576892125	0.09957500249765776	0.10514659756377179	0.07738546462929603	0.0652524001332417	0.07896968185342773	0.07980310373056834	0.09594505242380191	0.07616922227690237	0.096307325307639	0.05425858202592147	0.09287368186545189	0.028458660557508786	0.10918924594668117	0.06869047054519578	0.07569610918863648	0.09801280026149314	0.08689604995630354	0.03979766173144871	0.08606237399678489	0.038732229808273656	0.08920778712829086	0.028529791405729928	0.07105670152717207	0.047883467708897134	0.03989130766530833	0.018611445638379444	0.1048793779321176	0.016102636853401756	0.1130934652496724	0.07674637334218673	0.09491991929592956	0.09491991929592956	0.09491991929592956	0.09491991929592956	0.09491991929592956	0.09491991929592956	0.09491991929592956	0.09491991929592956	0.09491991929592956	0.09491991929592956	0.09491991929592956	0.09491991929592956	0.09491991929592956	0.09491991929592956	0.09491991929592956
0.2590938320664394	0.11528132613160189	0.03141203550603824	0.23626949247143297	0.15944273130689673	0.23366504426896428	0.1700864984048855	0.12352413660488079	0.2177112180708712	0.04247479941293194	0.3367954587086914	0.20733890715229603	0.23585441138282706	0.09844952504140073	0.04747471884478759	0.07118733518601073	0.09286347163328063	0.16918967871900512	0.03385295424059715	0.14776467285627304	0.1085462068429787	0.12783047976031134	0.2869441094855188	0.1020060442301978	0.19744177477222638	0.03136904602728108	0.08225009909290444	0.1875649679870324	0.14412987193478088	0.09935714626966459	0.12174350910222273	0.12174350910222273	0.12174350910222273	0.12174350910222273	0.12174350910222273	0.12174350910222273	0.12174350910222273	0.12174350910222273	0.12174350910222273	0.12174350910222273	0.12174350910222273	0.12174350910222273	0.12174350910222273	0.12174350910222273	0.12174350910222273	0.12174350910222273	0.12174350910222273	0.12174350910222273	0.12174350910222273	0.12174350910222273
0.040746282561361445	0.0	0.0	0.0	0.2638414695586567	0.3725992578796296	0.13924705307530524	0.0757368911061873	0.0	0.09798596252300454	0.1262622814822755	0.0	0.13896697860138535	0.0757368911061873	0.0757368911061873	0.0	0.0	0.11327750988924576	0.0	0.0	0.0	0.12146248544008276	0.0013877905250041598	0.12146248544008276	0.0	0.0	0.004799796042192731	0.0	0.00028007447391985963	0.12765007200727965	0.004799796042192731	0.0	0.1262622814822755	0.26550933431650764	0.00028007447391985963	0.13289470439521373	0.13289470439521373	0.13289470439521373	0.13289470439521373	0.13289470439521373	0.13289470439521373	0.13289470439521373	0.13289470439521373	0.13289470439521373	0.13289470439521373	0.13289470439521373	0.13289470439521373	0.13289470439521373	0.13289470439521373	0.13289470439521373
0.10555004675050463	0.08623149112122898	0.0632738831755943	0.03016729712227271	0.05491242445140735	0.06429556236850581	0.0808777592405971	0.023466743750895087	0.13219577373581476	0.0002545680242379679	0.07140694594612913	0.10658730132685856	0.05995975704187373	0.027976330052833877	0.09958080473867559	0.07036284758686952	0.06252728020665364	0.09031272820251807	0.014709484015263976	0.0	0.002636417150646266	5.1375192567374835e-05	0.03875291248690273	0.05011717773792126	0.08056274552129976	0.043939751941771195	0.05553830241176966	0.0009318211771676511	0.1126930691251832	0.022906232509851777	0.07466924127824275	0.0	0.005441407479106434	0.045237962251908626	0.013892723997932205	0.029565343124920415	0.029565343124920415	0.029565343124920415	0.029565343124920415	0.029565343124920415	0.029565343124920415	0.029565343124920415	0.029565343124920415	0.029565343124920415	0.029565343124920415	0.029565343124920415	0.029565343124920415	0.029565343124920415	0.029565343124920415	0.029565343124920415
0.2905628001059496	0.392734418169792	0.4325081962330571	0.45427736242197747	0.3233055995958591	0.3962605509236847	0.3889906515043395	0.3711957685768155	0.2309140072740783	0.2540637309495404	0.4512673575860501	0.38548834341398075	0.42661401166878116	0.21004328660455077	0.37140905540634395	0.2351522190931921	0.2956387856953528	0.26848939859997295	0.33972022167179783	0.40941265444800634	0.5008674526273134	0.37997503916508013	0.38427877395816523	0.45022208411324804	0.47534352935417873	0.32802159573020934	0.38621492882681147	0.3780315200371662	0.33485755058265576	0.3219706592521978	0.32289103765796884	0.3224308484550833	0.3224308484550833	0.3224308484550833	0.3224308484550833	0.3224308484550833	0.3224308484550833	0.3224308484550833	0.3224308484550833	0.3224308484550833	0.3224308484550833	0.3224308484550833	0.3224308484550833	0.3224308484550833	0.3224308484550833	0.3224308484550833	0.3224308484550833	0.3224308484550833	0.3224308484550833	0.3224308484550833
0.38662554095804436	0.5174146914146862	0.40676944167473494	0.3140991882051685	0.2634199097745134	0.31123734657895286	0.3482971332096102	0.3789378574326805	0.25688369288170865	0.3989376773825894	0.32818693440921376	0.3320744995627733	0.33763115186405873	0.4287365200885621	0.23863643437999776	0.3125194263185357	0.35034631500989477	0.27564266444653357	0.3603025544823615	0.4002125132825231	0.2755803312649152	0.3064635819514804	0.24208497828566997	0.3742572625353081	0.32468999933108306	0.4473937364910344	0.22687333169416093	0.4530798434972409	0.3883435070723663	0.3366484146121433	0.3191674086315781	0.2924245448321633	0.3057959767318707	0.3057959767318707	0.3057959767318707	0.3057959767318707	0.3057959767318707	0.3057959767318707	0.3057959767318707	0.3057959767318707	0.3057959767318707	0.3057959767318707	0.3057959767318707	0.3057959767318707	0.3057959767318707	0.3057959767318707	0.3057959767318707	0.3057959767318707	0.3057959767318707	0.3057959767318707
0.08723417525797508	0.110422484059925	0.17002441116350359	0.06929042639052325	0.1442254877341309	0.0670342390857628	0.0809559590929815	0.04477235065879931	0.0807867856994777	0.07650613975697211	0.02922184923864674	0.06085343485612224	0.03480417877681934	0.06631200760242965	0.056831233694794224	0.06551990390926672	0.056142050928704126	0.10565469960395321	0.150040593086078	0.11263094714278121	0.10399139083915745	0.09720975504041979	0.07587188285530913	0.09867787866954214	0.10709356665169739	0.018140823400962715	0.08497998919992804	0.05156040630044537	0.05156040630044537	0.05156040630044537	0.05156040630044537	0.05156040630044537	0.05156040630044537	0.05156040630044537	0.05156040630044537	0.05156040630044537	0.05156040630044537	0.05156040630044537	0.05156040630044537	0.05156040630044537	0.05156040630044537	0.05156040630044537	0.05156040630044537	0.05156040630044537	0.05156040630044537	0.05156040630044537	0.05156040630044537	0.05156040630044537	0.05156040630044537	0.05156040630044537
0.13917188535877487	0.07393759028907722	0.11370150288854344	0.05059567276756185	0.13499268901639536	0.050741463346743856	0.08367652382573273	0.11312896099154193	0.030842072852745015	0.12919485683448045	0.08599489288648844	0.09459340869557957	0.029355361787777312	0.08751447422994228	0.06751072638173884	0.06830037917448305	0.04773263229227974	0.06779579246874148	0.15347658675307035	0.06789391211781529	0.05922637761500218	0.04870878707363713	0.06496788460100011	0.03840075109954327	0.07470235316666358	0.04856480042419658	0.10825509462919185	0.10227971956818438	0.08041778754389664	0.10835390987683015	0.11852637509204417	0.14775323273478497	0.0651041624156105	0.10022043395293978	0.07957278752681915	0.13424475431447924	0.11794219784081623	0.07737639163209377	0.11665955939547767	0.07328653969319252	0.1067845609277935	0.1480769649193393	0.09256308642998169	0.06728419699129683	0.06943270898782954	0.06625692094053752	0.07568766205470548	0.0709722914976215	0.0709722914976215	0.0709722914976215
0.4014316622967314	0.0	0.3372665616968216	0.13683979786529915	0.22762196189802797	0.3107440220772983	0.39259623364944163	0.22812799447790624	0.40933477277792507	0.7410319726529674	0.22812799447790624	1.521840271281342	0.4098408053578034	0.023460608088943725	0.4797165970447562	0.4051669395606326	0.6522512063315601	0.22812799447790624	0.4644221253891493	0.6726983515494258	0.6838779508538404	0.0	0.25158860256685	0.2817244741642858	0.23930759378232094	0.6843839834337186	0.42251127758706264	0.2792170438730861	0.6634308056359748	0.36496779234320537	0.5903720210766956	0.09128819661260709	0.3107440220772983	0.2010161093449527	0.2010161093449527	0.2010161093449527	0.2010161093449527	0.2010161093449527	0.2010161093449527	0.2010161093449527	0.2010161093449527	0.2010161093449527	0.2010161093449527	0.2010161093449527	0.2010161093449527	0.2010161093449527	0.2010161093449527	0.2010161093449527	0.2010161093449527	0.2010161093449527
0.0	0.40313050813849843	0.9908132847671752	0.0	0.0	0.0	0.8325861911554188	0.5775107263608686	0.09384829224460656	0.0	0.5458332268031849	0.0	0.6658234276747353	0.0	0.916039694026557	0.000929559152184748	0.7433439358901124	0.41906089364345184	0.6863598501589887	1.2525766439510555	1.2617887179096554	0.799631739484186	0.43406171999622056	0.6909658871382888	1.0002785137882872	1.2371784190740107	0.8109560880098392	0.0	0.0	1.1587283517064488	1.2525766439510555	0.9684763667758163	1.110526505363436	1.110526505363436	1.110526505363436	1.110526505363436	1.110526505363436	1.110526505363436	1.110526505363436	1.110526505363436	1.110526505363436	1.110526505363436	1.110526505363436	1.110526505363436	1.110526505363436	1.110526505363436	1.110526505363436	1.110526505363436	1.110526505363436	1.110526505363436
0.18178897051033222	0.15724837353804824	0.12296877090596015	0.2475882503715422	0.2501649708091419	0.24890452041754776	0.1983194792015877	0.12159980625241189	0.15266692418582142	0.18976450649052104	0.18370007945780464	0.11558334197788366	0.14492935885093292	0.2301622046832375	0.22676683202446332	0.20667968028781034	0.13437876177619937	0.12104826893718944	0.15893706575774058	0.13153176286293577	0.14085376589328888	0.1361927643781123	0.1361927643781123	0.1361927643781123	0.1361927643781123	0.1361927643781123	0.1361927643781123	0.1361927643781123	0.1361927643781123	0.1361927643781123	0.1361927643781123	0.1361927643781123	0.1361927643781123	0.1361927643781123	0.1361927643781123	0.1361927643781123	0.1361927643781123	0.1361927643781123	0.1361927643781123	0.1361927643781123	0.1361927643781123	0.1361927643781123	0.1361927643781123	0.1361927643781123	0.1361927643781123	0.1361927643781123	0.1361927643781123	0.1361927643781123	0.1361927643781123	0.1361927643781123
0.1442832454716961	0.10214967657614844	0.10834856514181088	0.10417765659925574	0.1474902590072844	0.12181741230308507	0.10817806382032982	0.09883517965597552	0.10442820966595595	0.16908744343418813	0.10903216586212786	0.14629343470956843	0.16370795541924196	0.10618157791502501	0.09024456186729236	0.1515480214676483	0.13814787924202518	0.13934575905089133	0.05561897122919598	0.08102132990698907	0.10613784541317836	0.09217410489571695	0.09915597515444766	0.09915597515444766	0.09915597515444766	0.09915597515444766	0.09915597515444766	0.09915597515444766	0.09915597515444766	0.09915597515444766	0.09915597515444766	0.09915597515444766	0.09915597515444766	0.09915597515444766	0.09915597515444766	0.09915597515444766	0.09915597515444766	0.09915597515444766	0.09915597515444766	0.09915597515444766	0.09915597515444766	0.09915597515444766	0.09915597515444766	0.09915597515444766	0.09915597515444766	0.09915597515444766	0.09915597515444766	0.09915597515444766	0.09915597515444766	0.09915597515444766
0.20271401152513652	0.20044662231961272	0.1733994057585359	0.2146703058124054	0.19868327483864806	0.18159658094141448	0.06248004450124682	0.1652707886670548	0.23642694198852243	0.11964682028635855	0.10317321240843487	0.11101650609984302	0.16710308708411956	0.21069928998711282	0.1404469160560385	0.24098857692061282	0.23435489496498885	0.21456068316865867	0.21308566550976812	0.14572243682925687	0.15876848561790796	0.15028722397585806	0.154527854796883	0.154527854796883	0.154527854796883	0.154527854796883	0.154527854796883	0.154527854796883	0.154527854796883	0.154527854796883	0.154527854796883	0.154527854796883	0.154527854796883	0.154527854796883	0.154527854796883	0.154527854796883	0.154527854796883	0.154527854796883	0.154527854796883	0.154527854796883	0.154527854796883	0.154527854796883	0.154527854796883	0.154527854796883	0.154527854796883	0.154527854796883	0.154527854796883	0.154527854796883	0.154527854796883	0.154527854796883
0.089196936693887	0.13552475411794834	0.11691309624335561	0.12500842796383427	0.13872640283326448	0.11737558298061754	0.08194586249923579	0.0648729527248589	0.14245695109218726	0.11248881536665434	0.11629216211355703	0.14559401780614536	0.10316002809579551	0.13647454498903766	0.18331981921365997	0.15263663994345492	0.12171655577925912	0.16517919738082718	0.1059276349510833	0.13555341616595523	0.13555341616595523	0.13555341616595523	0.13555341616595523	0.13555341616595523	0.13555341616595523	0.13555341616595523	0.13555341616595523	0.13555341616595523	0.13555341616595523	0.13555341616595523	0.13555341616595523	0.13555341616595523	0.13555341616595523	0.13555341616595523	0.13555341616595523	0.13555341616595523	0.13555341616595523	0.13555341616595523	0.13555341616595523	0.13555341616595523	0.13555341616595523	0.13555341616595523	0.13555341616595523	0.13555341616595523	0.13555341616595523	0.13555341616595523	0.13555341616595523	0.13555341616595523	0.13555341616595523	0.13555341616595523
[truncated: 6 more columns]
