# Supplementary material for: Neuronal tuning aligns dynamically with object and texture manifolds across the visual hierarchy
Source: Nat Neurosci. 2026 Mar 10;29(4):864–75. doi: 10.1038/s41593-026-02207-1 (PMC13061647; doi:10.1038/s41593-026-02207-1)
Supplement: Supplementary file 10 — Attribution data for time windows 5, 10, 20, 25 and 50 ms, for panel b. Time window specific evolution trajectory of time windows 10, 20, 25 and 50 ms, for panel c. [file 41593_2026_2207_MOESM10_ESM.zip › ExtendedFig4_Source_data/FigureExtended4C_src_normresp_wdw_40-60_DeePSim_sem.csv]

0	1	2	3	4	5	6	7	8	9	10	11	12	13	14	15	16	17	18	19	20	21	22	23	24	25	26	27	28	29	30	31	32	33	34	35	36	37	38	39	40	41	42	43	44	45	46	47	48	49
0.04115101965124066	0.023354267583341234	0.026001784366376283	0.011959044055222027	0.03229404290515368	0.017249199069911205	0.026455601376659133	0.025152267298634873	0.030079300715955083	0.022171460585144853	0.029799056212355388	0.023144934263631744	0.02186226615229653	0.02986761347306223	0.020938323377784798	0.021751235536501157	0.02660271999474406	0.021974343757534404	0.026070788228007923	0.02517723753103282	0.015553654171423082	0.030861147544810747	0.02269548546783055	0.020206392952379124	0.027991672452545347	0.020617170367986114	0.023571500040729717	0.014798390598990983	0.017330427426229453	0.0166045057839749	0.030922517631156193	0.02253214623188095	0.023758378346342646	0.03561357550997869	0.01712578731083447	0.03653376100504147	0.027400323780393816	0.02274282363887932	0.01624249148878011	0.023832619801449278	0.015845846267562663	0.024141855660824427	0.02248321185159725	0.028559056278335618	0.023411871671082263	0.016158601056011825	0.034470140283989426	0.025314370670000624	0.025314370670000624	0.025314370670000624
0.034561563435233617	0.021299111679772127	0.030093016755805606	0.04064772898563912	0.032819302400132935	0.04055392662214136	0.032402988885246946	0.03861069077658533	0.03673459284059145	0.046883892455556374	0.02656076193861707	0.05009187919971188	0.042092022575976856	0.018022580453970122	0.03330002919966947	0.031239117647661928	0.029390202073315188	0.036482767376590765	0.03754665580233286	0.038110091323434514	0.029236406125800266	0.04773522563814695	0.03193167279427731	0.0360751191522033	0.030744636661954074	0.04610298302606047	0.04122413678781109	0.025471237723912903	0.040050496576924964	0.04902845657925885	0.03803123726279014	0.03128665611320221	0.03317017404361096	0.0260577401836065	0.024978387985990565	0.02551806408479853	0.02551806408479853	0.02551806408479853	0.02551806408479853	0.02551806408479853	0.02551806408479853	0.02551806408479853	0.02551806408479853	0.02551806408479853	0.02551806408479853	0.02551806408479853	0.02551806408479853	0.02551806408479853	0.02551806408479853	0.02551806408479853
0.03573143429749522	0.01928567101592707	0.021642067858586633	0.040169020799928526	0.014514102509844605	0.0209083730134781	0.02652559174182243	0.01542815165536559	0.018950159281095058	0.02333335014987726	0.014760965492147888	0.04130466975247236	0.011764629447753952	0.03461754039187644	0.02083018319599888	0.037125518276569354	0.04693611469061898	0.037215629643973076	0.025852204092862385	0.027779900999737615	0.027999352763123857	0.022568137748776643	0.004511089309720262	0.044964060903669174	0.0238217021627715	0.035606359715523075	0.02590922693039433	0.03857081744482543	0.03866455874853294	0.021241371079474897	0.024643921162115168	0.03049221275668682	0.015109610177456857	0.02280091146707184	0.02280091146707184	0.02280091146707184	0.02280091146707184	0.02280091146707184	0.02280091146707184	0.02280091146707184	0.02280091146707184	0.02280091146707184	0.02280091146707184	0.02280091146707184	0.02280091146707184	0.02280091146707184	0.02280091146707184	0.02280091146707184	0.02280091146707184	0.02280091146707184
0.053901997796539564	0.030735189861327332	0.03643165961215697	0.034134984847987555	0.031487196240174334	0.03208587092148907	0.03811905782570855	0.03744807446620057	0.03014299673702588	0.0382838271908958	0.025009656182082913	0.03287448291337952	0.036786205200029336	0.04477271330704004	0.03047669281306687	0.0407075955580606	0.029417239727934058	0.026072262704516784	0.025358378347758868	0.021310865000290016	0.02643385025784893	0.024894330543279008	0.028862167125425605	0.03134594402048226	0.02647041601381171	0.02669315013685695	0.030445832179702398	0.028555981639984015	0.024322272045677176	0.021054206184125485	0.03166710197078645	0.028288001663207534	0.024505297055518335	0.028763045517999436	0.03986973090913592	0.025437537135027565	0.03497275569258019	0.029674378486253008	0.0323235670894166	0.0323235670894166	0.0323235670894166	0.0323235670894166	0.0323235670894166	0.0323235670894166	0.0323235670894166	0.0323235670894166	0.0323235670894166	0.0323235670894166	0.0323235670894166	0.0323235670894166
0.04722567686045239	0.037601957096796784	0.0488872474036655	0.031078809542187155	0.04829151902084767	0.03425508358471868	0.036286668244380434	0.04203978976781151	0.033739824418799	0.04171698832030007	0.03836914901221847	0.0359358349724107	0.038366710241598795	0.038366610545542267	0.03875040769344408	0.0409542847091924	0.04548004639669593	0.034570595612471625	0.04362466386641602	0.046883683275472	0.05034918707302447	0.03634767058728115	0.04407463158205905	0.050692997599494596	0.041090304631052545	0.04231842699719108	0.03436045721628263	0.04223135603116495	0.05653334895110715	0.04399090176572643	0.05026212535841679	0.05026212535841679	0.05026212535841679	0.05026212535841679	0.05026212535841679	0.05026212535841679	0.05026212535841679	0.05026212535841679	0.05026212535841679	0.05026212535841679	0.05026212535841679	0.05026212535841679	0.05026212535841679	0.05026212535841679	0.05026212535841679	0.05026212535841679	0.05026212535841679	0.05026212535841679	0.05026212535841679	0.05026212535841679
0.07983640517614127	0.10391208432504366	0.08832274527096018	0.08892581354725311	0.08645731390024296	0.07657041275937039	0.07499711526974684	0.0634835806123796	0.09100022943003297	0.06251503829897166	0.07281129733196504	0.09080079824931941	0.08495009902871858	0.07480717338215255	0.08577318353820283	0.06608928741478007	0.08543117039048574	0.05529318154271838	0.06403427532137997	0.06762145152195272	0.07105933024428819	0.07401421387589883	0.07391542108760116	0.10725031289935448	0.0676820903545416	0.07127934956658237	0.05465579146536763	0.10062960592655598	0.08249419834326707	0.09193199231848347	0.07519654416163239	0.10465435231486497	0.06938992507872846	0.07868261294861206	0.06581598462569624	0.08341781819045342	0.061689109688347246	0.08339209512263589	0.07188663865321669	0.09057697907426725	0.08123180886374197	0.08123180886374197	0.08123180886374197	0.08123180886374197	0.08123180886374197	0.08123180886374197	0.08123180886374197	0.08123180886374197	0.08123180886374197	0.08123180886374197
0.09802560374087033	0.06671380380707552	0.08991282265774223	0.08013925698341831	0.06652153236902912	0.06364546947037708	0.08574800366393133	0.09220415848349729	0.08077673077170612	0.06884037667754887	0.07670652968910766	0.06104122823344075	0.07860287603485083	0.06878220282279003	0.05288412293264901	0.04992763987343472	0.0640106815911972	0.059680370317025146	0.05938755420474902	0.0740687859703153	0.05665467446597591	0.07951803722108047	0.07900337769858289	0.08101927481089148	0.06262712972020874	0.05810734491596448	0.06036723731808662	0.06036723731808662	0.06036723731808662	0.06036723731808662	0.06036723731808662	0.06036723731808662	0.06036723731808662	0.06036723731808662	0.06036723731808662	0.06036723731808662	0.06036723731808662	0.06036723731808662	0.06036723731808662	0.06036723731808662	0.06036723731808662	0.06036723731808662	0.06036723731808662	0.06036723731808662	0.06036723731808662	0.06036723731808662	0.06036723731808662	0.06036723731808662	0.06036723731808662	0.06036723731808662
0.03764198925396559	0.0324791796705085	0.03591157650470209	0.032900856915925994	0.0377226272681031	0.0374654768739402	0.029511346801075516	0.03379352634273	0.0356640267226511	0.035220734743672155	0.023529861155017245	0.02563301979370973	0.03581619507222525	0.03208102369678263	0.03823338878928836	0.03347295084540224	0.03109578902250832	0.03688640224182369	0.029459452949804076	0.04144639667652485	0.038071296475541326	0.04091659035950583	0.028858797243827016	0.04250012794969515	0.03350567119421034	0.03733492691470259	0.04613430080293603	0.04173461385881931	0.04173461385881931	0.04173461385881931	0.04173461385881931	0.04173461385881931	0.04173461385881931	0.04173461385881931	0.04173461385881931	0.04173461385881931	0.04173461385881931	0.04173461385881931	0.04173461385881931	0.04173461385881931	0.04173461385881931	0.04173461385881931	0.04173461385881931	0.04173461385881931	0.04173461385881931	0.04173461385881931	0.04173461385881931	0.04173461385881931	0.04173461385881931	0.04173461385881931
0.01853515600645619	0.03156131410114132	0.02840215764272843	0.02342894011303755	0.029516726216203402	0.03683708640772083	0.022011880207066847	0.009982494170262124	0.016989651325492378	0.04332513901122313	0.02491229179160105	0.02111766565481701	0.027867425283617568	0.023963853462113868	0.03698365608932736	0.01973781450326843	0.020534278347201076	0.02392242935486547	0.019758780826948978	0.022527531631282943	0.01808114094215254	0.024227253674676784	0.01587997583681894	0.030128712556177734	0.016653095956650484	0.02533673976474745	0.026825849176397482	0.015138365176794524	0.024991582356933544	0.03213830542192455	0.018234964061028855	0.01559780413392338	0.02870743164011792	0.025249090377957174	0.02697826100903755	0.02697826100903755	0.02697826100903755	0.02697826100903755	0.02697826100903755	0.02697826100903755	0.02697826100903755	0.02697826100903755	0.02697826100903755	0.02697826100903755	0.02697826100903755	0.02697826100903755	0.02697826100903755	0.02697826100903755	0.02697826100903755	0.02697826100903755
0.03632974188878063	0.031072891782124412	0.02383029835898737	0.03486666418844699	0.02969818116730369	0.0395475937411257	0.03983975008245481	0.039604038205929	0.04563456284097139	0.03186227479764257	0.019484651506561344	0.037226290194539956	0.024832551966333948	0.05658183678757035	0.060132705805415486	0.028280297630863146	0.059673241454010234	0.0356912478791423	0.03513352568969857	0.04111690264612688	0.04239237991007401	0.03037065270739593	0.03858814477814042	0.05855682916522031	0.030176238860135016	0.03286942409687563	0.0314745845981871	0.034252515347434856	0.04080387232819305	0.039941293766787504	0.0496524616813659	0.04081268626921237	0.032592103045398176	0.03670239465730527	0.03670239465730527	0.03670239465730527	0.03670239465730527	0.03670239465730527	0.03670239465730527	0.03670239465730527	0.03670239465730527	0.03670239465730527	0.03670239465730527	0.03670239465730527	0.03670239465730527	0.03670239465730527	0.03670239465730527	0.03670239465730527	0.03670239465730527	0.03670239465730527
0.05290004348303208	0.04696453985104107	0.05070150809424417	0.04555100244837408	0.03983532625222369	0.040332074085149015	0.0463442493323115	0.05203539092996525	0.0504636973915472	0.04322403573135192	0.04948017190097655	0.04553071097342816	0.0412179104902351	0.03949146170884103	0.047775457231212466	0.04147978817783553	0.04071712830938823	0.05787391847226034	0.03881026812574298	0.0574098476500673	0.05335236059209142	0.05059968568383378	0.047794569410317	0.06526857572924809	0.05284884680119624	0.04692956783308501	0.051267260383815114	0.047589991693690124	0.06113474864374679	0.06235407688158344	0.05199339563956552	0.05717373626057449	0.05717373626057449	0.05717373626057449	0.05717373626057449	0.05717373626057449	0.05717373626057449	0.05717373626057449	0.05717373626057449	0.05717373626057449	0.05717373626057449	0.05717373626057449	0.05717373626057449	0.05717373626057449	0.05717373626057449	0.05717373626057449	0.05717373626057449	0.05717373626057449	0.05717373626057449	0.05717373626057449
0.0379667945091151	0.030759193307695176	0.032661244500116794	0.027899614185404924	0.03312608349298353	0.03467473803847625	0.030240467668417967	0.038335543732441885	0.035162090585592214	0.04308538573639598	0.030269381747551765	0.0317493820381332	0.03240102183751668	0.03772386629960077	0.04351297945307597	0.02984909835155473	0.0392446814144686	0.03864755011407142	0.04083482664213997	0.03233858293221994	0.04150029401643184	0.045889442551794966	0.0405742571661003	0.04683094399038702	0.04136497014774748	0.049255549508899335	0.05074820268761018	0.042374926527865654	0.03890364978003268	0.040649983715456806	0.048027163193920974	0.04433857345468889	0.04433857345468889	0.04433857345468889	0.04433857345468889	0.04433857345468889	0.04433857345468889	0.04433857345468889	0.04433857345468889	0.04433857345468889	0.04433857345468889	0.04433857345468889	0.04433857345468889	0.04433857345468889	0.04433857345468889	0.04433857345468889	0.04433857345468889	0.04433857345468889	0.04433857345468889	0.04433857345468889
0.06320108698434578	0.046589554325434414	0.05329299563046834	0.04846733380620056	0.056661883685653815	0.0493104215859902	0.0433038452654935	0.046449320277557736	0.045396273656006875	0.049576325038036634	0.05652404226008639	0.04588103218492892	0.06180507404142431	0.048877087313019964	0.05824893539117189	0.04251978002295813	0.05266136188966389	0.049340745779253285	0.05096920520172396	0.05432713635510283	0.04662534635092164	0.037610904700679404	0.04335046168863844	0.04412315224772767	0.04531186436900723	0.053785485998656915	0.060703266143014696	0.044439001117969154	0.046780336867457584	0.038580352146949694	0.04856523135972244	0.04357279175333607	0.04357279175333607	0.04357279175333607	0.04357279175333607	0.04357279175333607	0.04357279175333607	0.04357279175333607	0.04357279175333607	0.04357279175333607	0.04357279175333607	0.04357279175333607	0.04357279175333607	0.04357279175333607	0.04357279175333607	0.04357279175333607	0.04357279175333607	0.04357279175333607	0.04357279175333607	0.04357279175333607
0.05282095436995562	0.0592310422720657	0.05504206953989715	0.049218294070883385	0.03582459982392127	0.03662938948281144	0.05635866384804767	0.050248417648031646	0.055045778907933336	0.0373169900882745	0.05534989231309737	0.04877212337108153	0.04503688071733281	0.050199968635967554	0.052764543292682216	0.04368156091555243	0.03488337218195028	0.04539271048976762	0.05335889095020947	0.055311429597609894	0.045481055310203605	0.050573569733370655	0.04152110436279445	0.05490549520160179	0.058476800774822625	0.056694155424778014	0.0672622525706397	0.051718392163238876	0.0531867595719523	0.03846716359866232	0.057830201334502056	0.04410408190797542	0.050967141621238735	0.050967141621238735	0.050967141621238735	0.050967141621238735	0.050967141621238735	0.050967141621238735	0.050967141621238735	0.050967141621238735	0.050967141621238735	0.050967141621238735	0.050967141621238735	0.050967141621238735	0.050967141621238735	0.050967141621238735	0.050967141621238735	0.050967141621238735	0.050967141621238735	0.050967141621238735
0.040458658652772636	0.03841516714243245	0.0368152893658557	0.03322117690559264	0.029317638626423986	0.02732677109195929	0.0220944259124075	0.041932772745530145	0.026881931421116983	0.0278767465001666	0.03748372795358478	0.023628257488374906	0.03217744439769249	0.02237847016459574	0.022482380377504874	0.030119433380335053	0.03398560542393784	0.0347021307393412	0.02482254353347441	0.037421532175884877	0.030345104327912945	0.027347336027590007	0.024052888633761968	0.02690160671898802	0.027631894374532475	0.03850521063432971	0.030918722765559643	0.040181405047204674	0.029634699730081898	0.03098565570061473	0.030310177715348316	0.030310177715348316	0.030310177715348316	0.030310177715348316	0.030310177715348316	0.030310177715348316	0.030310177715348316	0.030310177715348316	0.030310177715348316	0.030310177715348316	0.030310177715348316	0.030310177715348316	0.030310177715348316	0.030310177715348316	0.030310177715348316	0.030310177715348316	0.030310177715348316	0.030310177715348316	0.030310177715348316	0.030310177715348316
0.0443648357015618	0.03495883592621291	0.030754052564858424	0.042954686968461164	0.04283595067204616	0.03193606918271303	0.039454747430778085	0.0532020617375645	0.027335212761118333	0.03588829120908539	0.029907290046363163	0.02309556900289743	0.027547475556002603	0.03449775432330147	0.03186267691573241	0.02884027402964167	0.02764965380048124	0.03508940840392474	0.035185644270949404	0.032131653868569705	0.035447077442174804	0.03486259245593138	0.04201323575917385	0.038437914107552616	0.038437914107552616	0.038437914107552616	0.038437914107552616	0.038437914107552616	0.038437914107552616	0.038437914107552616	0.038437914107552616	0.038437914107552616	0.038437914107552616	0.038437914107552616	0.038437914107552616	0.038437914107552616	0.038437914107552616	0.038437914107552616	0.038437914107552616	0.038437914107552616	0.038437914107552616	0.038437914107552616	0.038437914107552616	0.038437914107552616	0.038437914107552616	0.038437914107552616	0.038437914107552616	0.038437914107552616	0.038437914107552616	0.038437914107552616
0.0376071321808498	0.034902962707657186	0.03497249135449378	0.034851982333269416	0.028456226910426617	0.027496932367073137	0.029510379366537692	0.043483311421679695	0.03136190978228762	0.03101752563508388	0.03904670134988442	0.02392311408813487	0.03891649069178354	0.03240601584895496	0.03516660106926035	0.034383469639952306	0.027998277139827173	0.04258084808961578	0.039535797302287706	0.03545130755256351	0.03867770089080519	0.04156240611776166	0.03547063228888105	0.03851651920332136	0.03851651920332136	0.03851651920332136	0.03851651920332136	0.03851651920332136	0.03851651920332136	0.03851651920332136	0.03851651920332136	0.03851651920332136	0.03851651920332136	0.03851651920332136	0.03851651920332136	0.03851651920332136	0.03851651920332136	0.03851651920332136	0.03851651920332136	0.03851651920332136	0.03851651920332136	0.03851651920332136	0.03851651920332136	0.03851651920332136	0.03851651920332136	0.03851651920332136	0.03851651920332136	0.03851651920332136	0.03851651920332136	0.03851651920332136
0.11560227480608257	0.0740055759853956	0.09103899745102799	0.09993766165484026	0.06705929779294009	0.06075383466975585	0.05697350912218008	0.0759727365069296	0.07991253440080381	0.09101746831916285	0.11046831050263335	0.06695472025779718	0.0883839250521038	0.0865703195185701	0.08267248093638231	0.08182609876189322	0.08546434491458552	0.06296423379570346	0.09071034406072082	0.06471360032419823	0.07159129200129086	0.08499454737024252	0.08923425065496839	0.07017259506528382	0.08828431809228697	0.09703118837933036	0.13025617178354948	0.09523377356304726	0.061117172318020066	0.08619051050617166	0.07365384141209587	0.07365384141209587	0.07365384141209587	0.07365384141209587	0.07365384141209587	0.07365384141209587	0.07365384141209587	0.07365384141209587	0.07365384141209587	0.07365384141209587	0.07365384141209587	0.07365384141209587	0.07365384141209587	0.07365384141209587	0.07365384141209587	0.07365384141209587	0.07365384141209587	0.07365384141209587	0.07365384141209587	0.07365384141209587
0.031623176618026896	0.053544466325583795	0.04597723878608629	0.04735373551895377	0.041798289132311726	0.03748356849567443	0.040628841233013066	0.055875694175520796	0.031150606799230346	0.032143234495848196	0.03072003067080042	0.03193156046553266	0.02456704461240485	0.025997361369491358	0.02403021174744634	0.025412250257371545	0.023269158546925798	0.02272613174422978	0.026393244302552434	0.04051699857241139	0.031118562621861915	0.028922489840468284	0.026040650618666256	0.02706787088607449	0.027952723341118892	0.030918410526801717	0.03145920826971936	0.03914658133355528	0.02652708662959328	0.028391303583621262	0.030408504367213613	0.0277938934889775	0.029101198928095557	0.029101198928095557	0.029101198928095557	0.029101198928095557	0.029101198928095557	0.029101198928095557	0.029101198928095557	0.029101198928095557	0.029101198928095557	0.029101198928095557	0.029101198928095557	0.029101198928095557	0.029101198928095557	0.029101198928095557	0.029101198928095557	0.029101198928095557	0.029101198928095557	0.029101198928095557
0.0644506761732006	0.06616238056677877	0.0729671856276308	0.05991525085388436	0.042388424144824285	0.04903611950697594	0.054212700051072614	0.054441618011494934	0.049925750192138296	0.051586881253887586	0.06635700408164866	0.056903768003438826	0.05067645416636249	0.05289439344228753	0.1022051575108512	0.04679146831902475	0.07304954920203913	0.059117888992400246	0.056628295323265486	0.051708700460244415	0.05905042851286775	0.059334519169333126	0.04934127032784193	0.059219895327095144	0.06411292668336366	0.046933403940378295	0.06689051853925226	0.0662438317731847	0.041011825363080526	0.061116977098991165	0.058594939379491305	0.04366757208053632	0.06968438808884304	0.07672225911404575	0.05808801277038434	0.06740513594221505	0.06740513594221505	0.06740513594221505	0.06740513594221505	0.06740513594221505	0.06740513594221505	0.06740513594221505	0.06740513594221505	0.06740513594221505	0.06740513594221505	0.06740513594221505	0.06740513594221505	0.06740513594221505	0.06740513594221505	0.06740513594221505
0.04300609196643849	0.03963551253578978	0.03387203004184071	0.0347846847409594	0.030315643705864936	0.03731737335269679	0.03185698446900013	0.02702147607178347	0.03443478548288315	0.02289099474076379	0.02695787365861385	0.039324333211961486	0.031897623108722524	0.034480343908382116	0.02961211991667005	0.037978367628888156	0.04134292441411563	0.03268599220118456	0.024849016099495465	0.023088827248103842	0.04822452117499395	0.031025798280389115	0.04090742646821031	0.03868411491433825	0.03216754694693421	0.036055226035482696	0.03173149972425947	0.03221554526824041	0.031973522496249934	0.031973522496249934	0.031973522496249934	0.031973522496249934	0.031973522496249934	0.031973522496249934	0.031973522496249934	0.031973522496249934	0.031973522496249934	0.031973522496249934	0.031973522496249934	0.031973522496249934	0.031973522496249934	0.031973522496249934	0.031973522496249934	0.031973522496249934	0.031973522496249934	0.031973522496249934	0.031973522496249934	0.031973522496249934	0.031973522496249934	0.031973522496249934
0.07021106110337846	0.055743611016826275	0.1133741288495889	0.0786936893422058	0.08379558085332173	0.0499063267321277	0.08110880296897366	0.08081844677708751	0.08821505777421218	0.07317810718660016	0.07473580523424825	0.07644793443775788	0.08556120197227632	0.0615659423106233	0.08502220520088441	0.09733660868911033	0.07701132778889412	0.0844571583657316	0.04690032717526645	0.051705989200812	0.061731640640347675	0.0779909772691799	0.09691294340753832	0.08024659640826018	0.08714311299734347	0.08330435325233418	0.08047624804861978	0.0856529133520869	0.05522886514174757	0.07044088924691724	0.07044088924691724	0.07044088924691724	0.07044088924691724	0.07044088924691724	0.07044088924691724	0.07044088924691724	0.07044088924691724	0.07044088924691724	0.07044088924691724	0.07044088924691724	0.07044088924691724	0.07044088924691724	0.07044088924691724	0.07044088924691724	0.07044088924691724	0.07044088924691724	0.07044088924691724	0.07044088924691724	0.07044088924691724	0.07044088924691724
0.05249706234507914	0.0381392390722255	0.049961159775065385	0.05596596509177877	0.04901679434234231	0.05101083858883298	0.04604112819054251	0.04138342961136997	0.056158788613825665	0.054609307854872814	0.05885138657842801	0.055882274246737536	0.05601432634438322	0.048501974943508504	0.04391528898945524	0.04344907369745161	0.05832548855503283	0.0457858708971208	0.05227603444555734	0.04757819553837919	0.04535311591220562	0.045935244257406395	0.04839961425628533	0.052721936415908645	0.050893749413092985	0.06248948078567499	0.05669161509938399	0.05669161509938399	0.05669161509938399	0.05669161509938399	0.05669161509938399	0.05669161509938399	0.05669161509938399	0.05669161509938399	0.05669161509938399	0.05669161509938399	0.05669161509938399	0.05669161509938399	0.05669161509938399	0.05669161509938399	0.05669161509938399	0.05669161509938399	0.05669161509938399	0.05669161509938399	0.05669161509938399	0.05669161509938399	0.05669161509938399	0.05669161509938399	0.05669161509938399	0.05669161509938399
0.05280115737697246	0.0432608092479944	0.04652294867594577	0.048312092220844594	0.059231369086833935	0.049880032416634766	0.06098238106607565	0.05339516299317519	0.05190153513939405	0.05418489559171274	0.05045195299942875	0.05031470499659084	0.044739557668135144	0.04383744230207729	0.052034452395006564	0.0521593972304697	0.05855094374142319	0.05949438964652584	0.05102151171791753	0.05114099439239234	0.04751828111761562	0.05974938482146046	0.05363383296953804	0.05363383296953804	0.05363383296953804	0.05363383296953804	0.05363383296953804	0.05363383296953804	0.05363383296953804	0.05363383296953804	0.05363383296953804	0.05363383296953804	0.05363383296953804	0.05363383296953804	0.05363383296953804	0.05363383296953804	0.05363383296953804	0.05363383296953804	0.05363383296953804	0.05363383296953804	0.05363383296953804	0.05363383296953804	0.05363383296953804	0.05363383296953804	0.05363383296953804	0.05363383296953804	0.05363383296953804	0.05363383296953804	0.05363383296953804	0.05363383296953804
0.08632782108813232	0.052147919032126566	0.05113888652747465	0.052524803724471214	0.04864051079384919	0.08063430897241015	0.0504574093678519	0.05410189205707629	0.0639436996424795	0.05633739304570466	0.07457431079461674	0.07611073060542699	0.08034578185967244	0.07247251017488555	0.06500334232480916	0.07122956157737369	0.07264985977203262	0.06990144649044827	0.06672993171705585	0.07186867856543726	0.06247228715409352	0.0700162934174294	0.057679395446273436	0.06533468154646334	0.06314285000946453	0.06527246091079018	0.07211063051051182	0.068691545710651	0.068691545710651	0.068691545710651	0.068691545710651	0.068691545710651	0.068691545710651	0.068691545710651	0.068691545710651	0.068691545710651	0.068691545710651	0.068691545710651	0.068691545710651	0.068691545710651	0.068691545710651	0.068691545710651	0.068691545710651	0.068691545710651	0.068691545710651	0.068691545710651	0.068691545710651	0.068691545710651	0.068691545710651	0.068691545710651
0.08794534153694646	0.08567741453811384	0.07782258001245443	0.09103657645587393	0.07692249435055412	0.08906704871706579	0.07379006343218138	0.07212793026785197	0.07064454521849718	0.06838937952822656	0.06151959916916758	0.0673966031557706	0.05416628447626792	0.07881511435641861	0.07018952626622364	0.08168726346011337	0.07813672660428966	0.05623992439405941	0.06743327123290531	0.06483929918837333	0.0740583401080343	0.0746591585528608	0.07128025891485094	0.06527219245169426	0.08103056074943908	0.07851137897721548	0.07734965430295306	0.0660096752420653	0.06442442778548275	0.06521705151377404	0.06521705151377404	0.06521705151377404	0.06521705151377404	0.06521705151377404	0.06521705151377404	0.06521705151377404	0.06521705151377404	0.06521705151377404	0.06521705151377404	0.06521705151377404	0.06521705151377404	0.06521705151377404	0.06521705151377404	0.06521705151377404	0.06521705151377404	0.06521705151377404	0.06521705151377404	0.06521705151377404	0.06521705151377404	0.06521705151377404
0.08039818094055667	0.05372359713737912	0.07674978514522211	0.05887992760480386	0.06215191160559253	0.0658473987405698	0.05998146659054212	0.06679170000673704	0.0707271086174551	0.05342742632071927	0.07173403082572326	0.06816692541217693	0.05757679425371818	0.0562203288245508	0.06200081833711683	0.06648051697584326	0.05457578208694615	0.05784081868704172	0.0626224625726772	0.05930607096019113	0.0721361426304345	0.044976760499493444	0.07084147395785913	0.05962945122929277	0.0655683236797273	0.04953797602614795	0.06500056251009904	0.04744614495202819	0.07898895640425165	0.0642487153357357	0.06301684292032737	0.06870331412778607	0.05648705934115496	0.06643621938206258	0.08622967669106774	0.05314309030729207	0.06313273846357052	0.0775974356473113	0.07036508705544091	0.07036508705544091	0.07036508705544091	0.07036508705544091	0.07036508705544091	0.07036508705544091	0.07036508705544091	0.07036508705544091	0.07036508705544091	0.07036508705544091	0.07036508705544091	0.07036508705544091
3.4355443029732216e-05	0.012357249621547661	0.004647698024063003	0.004769575869300693	0.004781653593164022	0.009011576600702249	2.576658227229916e-05	2.576658227229916e-05	0.011655877023124895	0.029459759586545543	0.011616008478631144	0.011487701281164315	0.004776141985990232	0.012546336960057119	2.576658227229916e-05	0.0007182128558416475	0.00012960022132385695	0.011992114562084764	0.011168104143278604	0.011209722049688802	0.013378941136402882	0.016200817518070627	0.0004674060171887729	0.0201890462839521	0.009012244429497806	0.004647698024063003	0.0069703905354007	0.00488663543571025	0.0012617231531480099	0.020696029485143277	0.0	0.0012623301514131605	0.011837700387371728	0.011646064564536374	0.00697331917322581	0.011587330867064167	0.00464828732781276	0.011307155739830311	0.011613078786404735	2.576658227229916e-05	0.01163339265405381	0.0	0.005816696327026905	0.005816696327026905	0.005816696327026905	0.005816696327026905	0.005816696327026905	0.005816696327026905	0.005816696327026905	0.005816696327026905
0.03438124352741727	0.02471657626626912	0.026728424400518234	0.027577694857231955	0.031152988677070944	0.027679239668860624	0.023913964941820687	0.02408124673875222	0.025674311524394505	0.026575004920946173	0.020933572007181756	0.0449448613146157	0.02746950501176824	0.03368223311708361	0.033179074496995496	0.022523493127620007	0.022443433383323195	0.025018126002764065	0.034440691764041895	0.023709718019064383	0.034381939232623206	0.03699070424608808	0.02241284404886306	0.02701506285039764	0.024195532588064547	0.029259726776702268	0.01938332722253106	0.025578712748831715	0.02248101998568139	0.02248101998568139	0.02248101998568139	0.02248101998568139	0.02248101998568139	0.02248101998568139	0.02248101998568139	0.02248101998568139	0.02248101998568139	0.02248101998568139	0.02248101998568139	0.02248101998568139	0.02248101998568139	0.02248101998568139	0.02248101998568139	0.02248101998568139	0.02248101998568139	0.02248101998568139	0.02248101998568139	0.02248101998568139	0.02248101998568139	0.02248101998568139
0.06471722243473614	0.04976244818160685	0.051893716996245454	0.05285719236451545	0.05929421420646938	0.05899543593264929	0.05968013943952426	0.0522361431764902	0.05089530503383474	0.05728428808495904	0.05986571466869031	0.045410860929889905	0.052439614759327	0.059080255595119445	0.054134792922161674	0.04750945005748645	0.05641902526215251	0.0609326950822965	0.06015041638389943	0.060827466424186474	0.05347952676737651	0.05698086621436233	0.05509817496810124	0.04660480884591923	0.05703224346182759	0.05181852615387341	0.05181852615387341	0.05181852615387341	0.05181852615387341	0.05181852615387341	0.05181852615387341	0.05181852615387341	0.05181852615387341	0.05181852615387341	0.05181852615387341	0.05181852615387341	0.05181852615387341	0.05181852615387341	0.05181852615387341	0.05181852615387341	0.05181852615387341	0.05181852615387341	0.05181852615387341	0.05181852615387341	0.05181852615387341	0.05181852615387341	0.05181852615387341	0.05181852615387341	0.05181852615387341	0.05181852615387341
0.039201269605521234	0.03810371004567699	0.041453820332428226	0.037617111474361135	0.03263247418495154	0.04132643349168464	0.04250303942141455	0.03939874969632767	0.04421640347999988	0.03544593420134516	0.03908501318663244	0.04628684676398139	0.037146508064139806	0.03387187558132915	0.04266178595185706	0.042427185092635114	0.038309585728565576	0.03703556107264996	0.030277259393164082	0.03522349981339517	0.039610752365641363	0.03741712608951826	0.03741712608951826	0.03741712608951826	0.03741712608951826	0.03741712608951826	0.03741712608951826	0.03741712608951826	0.03741712608951826	0.03741712608951826	0.03741712608951826	0.03741712608951826	0.03741712608951826	0.03741712608951826	0.03741712608951826	0.03741712608951826	0.03741712608951826	0.03741712608951826	0.03741712608951826	0.03741712608951826	0.03741712608951826	0.03741712608951826	0.03741712608951826	0.03741712608951826	0.03741712608951826	0.03741712608951826	0.03741712608951826	0.03741712608951826	0.03741712608951826	0.03741712608951826
0.026584517130411708	0.02323330885667358	0.026612629538823606	0.027383833964527628	0.02785351156403807	0.02508544497108743	0.029554616943121902	0.020385956451204577	0.024861673283548623	0.022787033337479598	0.027737967734152484	0.025844204493446318	0.027224378242120997	0.020137286928699222	0.027455146280856185	0.02814369135570429	0.02419244302594977	0.03314077500972175	0.026287953968109155	0.02405405459343385	0.02403099809508685	0.02510696502156936	0.0269282642754862	0.02601761464852778	0.02601761464852778	0.02601761464852778	0.02601761464852778	0.02601761464852778	0.02601761464852778	0.02601761464852778	0.02601761464852778	0.02601761464852778	0.02601761464852778	0.02601761464852778	0.02601761464852778	0.02601761464852778	0.02601761464852778	0.02601761464852778	0.02601761464852778	0.02601761464852778	0.02601761464852778	0.02601761464852778	0.02601761464852778	0.02601761464852778	0.02601761464852778	0.02601761464852778	0.02601761464852778	0.02601761464852778	0.02601761464852778	0.02601761464852778
0.04709505549890038	0.04104583357440082	0.048077878204212124	0.04183456673532166	0.03410095301315877	0.03838068269419406	0.03765608672247543	0.04462885501400315	0.03759811607556652	0.039792084987045145	0.039090516809548	0.04117578298915026	0.05209529326260356	0.04161876882193479	0.048965104763878546	0.06466525315316012	0.03440873108678811	0.03870667138203141	0.03393617202397395	0.038677199897040486	0.03744352117808444	0.03806036053756247	0.03806036053756247	0.03806036053756247	0.03806036053756247	0.03806036053756247	0.03806036053756247	0.03806036053756247	0.03806036053756247	0.03806036053756247	0.03806036053756247	0.03806036053756247	0.03806036053756247	0.03806036053756247	0.03806036053756247	0.03806036053756247	0.03806036053756247	0.03806036053756247	0.03806036053756247	0.03806036053756247	0.03806036053756247	0.03806036053756247	0.03806036053756247	0.03806036053756247	0.03806036053756247	0.03806036053756247	0.03806036053756247	0.03806036053756247	0.03806036053756247	0.03806036053756247
0.06312108431489379	0.044630052546651984	0.05354605403513841	0.048703362373351516	0.037393905906011306	0.05051563490846302	0.043253199443175454	0.0336028506139517	0.03294876034099621	0.042057667585264545	0.04495930278606514	0.046631116004699484	0.04266891622917629	0.052867519432397724	0.04976032937363358	0.057444777487402704	0.04583257654433024	0.04165169687597869	0.04272226349386324	0.030579122202690993	0.041388083926410905	0.04771919132608411	0.05772425402233028	0.04700640157723373	0.045003405183011	0.046004903380122364	0.046004903380122364	0.046004903380122364	0.046004903380122364	0.046004903380122364	0.046004903380122364	0.046004903380122364	0.046004903380122364	0.046004903380122364	0.046004903380122364	0.046004903380122364	0.046004903380122364	0.046004903380122364	0.046004903380122364	0.046004903380122364	0.046004903380122364	0.046004903380122364	0.046004903380122364	0.046004903380122364	0.046004903380122364	0.046004903380122364	0.046004903380122364	0.046004903380122364	0.046004903380122364	0.046004903380122364
0.06768952805941114	0.07146909140557117	0.06412041385674534	0.07568025352087525	0.06001781929361717	0.07898838403309849	0.062481104548629325	0.05218001411518325	0.06139847244760622	0.06056440457505353	0.07243151231396652	0.0499164761039509	0.06852424088868957	0.055666809371317925	0.059913680806938804	0.0600751298293458	0.0630508629212039	0.06376422011519517	0.06830485605684238	0.05543395332084235	0.06186940468884236	0.06186940468884236	0.06186940468884236	0.06186940468884236	0.06186940468884236	0.06186940468884236	0.06186940468884236	0.06186940468884236	0.06186940468884236	0.06186940468884236	0.06186940468884236	0.06186940468884236	0.06186940468884236	0.06186940468884236	0.06186940468884236	0.06186940468884236	0.06186940468884236	0.06186940468884236	0.06186940468884236	0.06186940468884236	0.06186940468884236	0.06186940468884236	0.06186940468884236	0.06186940468884236	0.06186940468884236	0.06186940468884236	0.06186940468884236	0.06186940468884236	0.06186940468884236	0.06186940468884236
0.041532639797262516	0.03270537854647686	0.03292796610984153	0.03821699358304443	0.040545161178754736	0.036008460054878094	0.036737980512054756	0.03949591116224101	0.03715772634497339	0.032856427783053525	0.04234697882136039	0.0461857741980995	0.03526768706423861	0.046507488748411326	0.04586966967309645	0.04314865893138611	0.04272147012453042	0.0373115498454114	0.03322275806727028	0.03999314608271023	0.030606855299389748	0.040273947036933475	0.03544040116816161	0.03544040116816161	0.03544040116816161	0.03544040116816161	0.03544040116816161	0.03544040116816161	0.03544040116816161	0.03544040116816161	0.03544040116816161	0.03544040116816161	0.03544040116816161	0.03544040116816161	0.03544040116816161	0.03544040116816161	0.03544040116816161	0.03544040116816161	0.03544040116816161	0.03544040116816161	0.03544040116816161	0.03544040116816161	0.03544040116816161	0.03544040116816161	0.03544040116816161	0.03544040116816161	0.03544040116816161	0.03544040116816161	0.03544040116816161	0.03544040116816161
0.04439021869827545	0.04665620802980813	0.05215811734977288	0.04907909591464195	0.04970191646166908	0.04605754628681657	0.05124096015862299	0.04333290852617995	0.04634234073047126	0.051523084793587165	0.04737642173670142	0.0411297702505643	0.056717611983537454	0.05507300345749884	0.05270280607303351	0.05515481354536866	0.04546503527073625	0.046073799688769033	0.05013819312542435	0.05238051393602947	0.051259353530726914	0.051259353530726914	0.051259353530726914	0.051259353530726914	0.051259353530726914	0.051259353530726914	0.051259353530726914	0.051259353530726914	0.051259353530726914	0.051259353530726914	0.051259353530726914	0.051259353530726914	0.051259353530726914	0.051259353530726914	0.051259353530726914	0.051259353530726914	0.051259353530726914	0.051259353530726914	0.051259353530726914	0.051259353530726914	0.051259353530726914	0.051259353530726914	0.051259353530726914	0.051259353530726914	0.051259353530726914	0.051259353530726914	0.051259353530726914	0.051259353530726914	0.051259353530726914	0.051259353530726914
0.06469290820860177	0.04280253460801458	0.03535984307486569	0.03795834011010513	0.02974656583528146	0.025339816195296568	0.05751271214161001	0.020834034555959002	0.025488181101002236	0.03756315133414744	0.03378308011309125	0.03530346172372531	0.01879449528954991	0.014997151449043376	0.053090694647467435	0.04810294490447064	0.04652954134599888	0.053595262675711255	0.0632356012558387	0.041171323660472874	0.04604770372203545	0.027826216583258533	0.03852067874041096	0.04938241999196214	0.04431998107147849	0.04922184169250073	0.03721523791127828	0.04078381232659636	0.04269490283017656	0.02256013615030276	0.03028555849002322	0.059607944824071016	0.05999356411690798	0.04085271771168423	0.03151234380005911	0.03618253075587166	0.03618253075587166	0.03618253075587166	0.03618253075587166	0.03618253075587166	0.03618253075587166	0.03618253075587166	0.03618253075587166	0.03618253075587166	0.03618253075587166	0.03618253075587166	0.03618253075587166	0.03618253075587166	0.03618253075587166	0.03618253075587166
0.05580443022716022	0.04088628230282613	0.04748997647174599	0.04533050507729783	0.05220960855022005	0.04706852732933275	0.043538574309282964	0.05132503546714142	0.045090493664787734	0.03615079297273952	0.04494258163201261	0.048658061865300806	0.051621447178803355	0.05348229176380163	0.04220520666199389	0.045968742102472614	0.04408697438223326	0.04408697438223326	0.04408697438223326	0.04408697438223326	0.04408697438223326	0.04408697438223326	0.04408697438223326	0.04408697438223326	0.04408697438223326	0.04408697438223326	0.04408697438223326	0.04408697438223326	0.04408697438223326	0.04408697438223326	0.04408697438223326	0.04408697438223326	0.04408697438223326	0.04408697438223326	0.04408697438223326	0.04408697438223326	0.04408697438223326	0.04408697438223326	0.04408697438223326	0.04408697438223326	0.04408697438223326	0.04408697438223326	0.04408697438223326	0.04408697438223326	0.04408697438223326	0.04408697438223326	0.04408697438223326	0.04408697438223326	0.04408697438223326	0.04408697438223326
0.05514781597979336	0.06134221882434232	0.05072542004002368	0.056634042300722574	0.04903691851114555	0.041327100410141225	0.04836718632205442	0.047382221108716406	0.04598418256164817	0.0488718613310147	0.03702725620136764	0.04888529964554242	0.061416880296039034	0.04359672638999287	0.0527601943288941	0.057033560393437696	0.05375297453713684	0.04689333937014396	0.054266851773787844	0.055216590236918016	0.06038095244054432	0.05903588241574885	0.05130256171834723	0.041269945786626454	0.04628625375248684	0.04628625375248684	0.04628625375248684	0.04628625375248684	0.04628625375248684	0.04628625375248684	0.04628625375248684	0.04628625375248684	0.04628625375248684	0.04628625375248684	0.04628625375248684	0.04628625375248684	0.04628625375248684	0.04628625375248684	0.04628625375248684	0.04628625375248684	0.04628625375248684	0.04628625375248684	0.04628625375248684	0.04628625375248684	0.04628625375248684	0.04628625375248684	0.04628625375248684	0.04628625375248684	0.04628625375248684	0.04628625375248684
0.060248978301035386	0.07930175181994814	0.07069234739305834	0.08365641203427007	0.06949733553637806	0.07412475769714448	0.07741611976632108	0.07379304387037053	0.06879788205264913	0.06150468835342837	0.06800224908719428	0.0623565169841701	0.07686262938736414	0.06868679383172618	0.07778329632071151	0.0729672791035412	0.07139494878817378	0.05737806585857419	0.06438650732337398	0.06438650732337398	0.06438650732337398	0.06438650732337398	0.06438650732337398	0.06438650732337398	0.06438650732337398	0.06438650732337398	0.06438650732337398	0.06438650732337398	0.06438650732337398	0.06438650732337398	0.06438650732337398	0.06438650732337398	0.06438650732337398	0.06438650732337398	0.06438650732337398	0.06438650732337398	0.06438650732337398	0.06438650732337398	0.06438650732337398	0.06438650732337398	0.06438650732337398	0.06438650732337398	0.06438650732337398	0.06438650732337398	0.06438650732337398	0.06438650732337398	0.06438650732337398	0.06438650732337398	0.06438650732337398	0.06438650732337398
0.05190055939645019	0.04963433559868587	0.048625085752445577	0.046477223222646795	0.0565681869363118	0.05317182508586106	0.045214302375857295	0.05626759035197292	0.05556224934930787	0.04822918804688622	0.05391738110926875	0.04902767935527277	0.05428281569625584	0.057072728575894086	0.07213502185373169	0.04783015455089542	0.06007647491690673	0.055245155502484204	0.059669774148625315	0.04652160657280377	0.057497967916872526	0.052009787244838145	0.052009787244838145	0.052009787244838145	0.052009787244838145	0.052009787244838145	0.052009787244838145	0.052009787244838145	0.052009787244838145	0.052009787244838145	0.052009787244838145	0.052009787244838145	0.052009787244838145	0.052009787244838145	0.052009787244838145	0.052009787244838145	0.052009787244838145	0.052009787244838145	0.052009787244838145	0.052009787244838145	0.052009787244838145	0.052009787244838145	0.052009787244838145	0.052009787244838145	0.052009787244838145	0.052009787244838145	0.052009787244838145	0.052009787244838145	0.052009787244838145	0.052009787244838145
0.05549651887934678	0.054614703136383606	0.05409116561437701	0.05382545648661598	0.04875999214149449	0.05982795630176787	0.0537925212821627	0.05016876376646483	0.04812775614807752	0.051790033308760634	0.049958894728419086	0.049958894728419086	0.049958894728419086	0.049958894728419086	0.049958894728419086	0.049958894728419086	0.049958894728419086	0.049958894728419086	0.049958894728419086	0.049958894728419086	0.049958894728419086	0.049958894728419086	0.049958894728419086	0.049958894728419086	0.049958894728419086	0.049958894728419086	0.049958894728419086	0.049958894728419086	0.049958894728419086	0.049958894728419086	0.049958894728419086	0.049958894728419086	0.049958894728419086	0.049958894728419086	0.049958894728419086	0.049958894728419086	0.049958894728419086	0.049958894728419086	0.049958894728419086	0.049958894728419086	0.049958894728419086	0.049958894728419086	0.049958894728419086	0.049958894728419086	0.049958894728419086	0.049958894728419086	0.049958894728419086	0.049958894728419086	0.049958894728419086	0.049958894728419086
0.04720748915490784	0.052179977691964405	0.04003814607018572	0.05532233721089395	0.04914595977401669	0.050671772402350136	0.050141028379228444	0.05938904411813031	0.053895694679223206	0.051139977168623285	0.0414790927220783	0.041804448971803326	0.03559552255757171	0.05052442503712143	0.05765093365341972	0.048596787200928325	0.0566259324726281	0.08124922909268201	0.06893758078265505	0.06893758078265505	0.06893758078265505	0.06893758078265505	0.06893758078265505	0.06893758078265505	0.06893758078265505	0.06893758078265505	0.06893758078265505	0.06893758078265505	0.06893758078265505	0.06893758078265505	0.06893758078265505	0.06893758078265505	0.06893758078265505	0.06893758078265505	0.06893758078265505	0.06893758078265505	0.06893758078265505	0.06893758078265505	0.06893758078265505	0.06893758078265505	0.06893758078265505	0.06893758078265505	0.06893758078265505	0.06893758078265505	0.06893758078265505	0.06893758078265505	0.06893758078265505	0.06893758078265505	0.06893758078265505	0.06893758078265505
0.0577236142977607	0.05337046633096007	0.037795598729306296	0.03329602472469773	0.03863287736027874	0.03442911478656216	0.0712599820610909	0.077148607966178	0.02509789498869103	0.06620006625382788	0.030208113194211194	0.02817529127721255	0.030541765237058188	0.039841266261523	0.027310242469720424	0.0794228059452792	0.043726096939817986	0.04188096858800166	0.017918530489306687	0.037350381363729396	0.05518782224695671	0.06407943707097746	0.06414476115486321	0.06251773439256307	0.04579692837842385	0.03485892716144429	0.050631814503205835	0.03587187527393135	0.04837616806412798	0.06387989868505968	0.05755038788339246	0.060715143284226065	0.060715143284226065	0.060715143284226065	0.060715143284226065	0.060715143284226065	0.060715143284226065	0.060715143284226065	0.060715143284226065	0.060715143284226065	0.060715143284226065	0.060715143284226065	0.060715143284226065	0.060715143284226065	0.060715143284226065	0.060715143284226065	0.060715143284226065	0.060715143284226065	0.060715143284226065	0.060715143284226065
0.034998473671661055	0.040234355663343685	0.026984770963377886	0.029061551820271626	0.039637540484722976	0.029259462652557557	0.036427746118823455	0.03047760049837961	0.02306466066413794	0.020493813396804124	0.024417095535959065	0.029424705692953367	0.03275151045115157	0.033525681713913895	0.038068795462132	0.042335055014114525	0.032340594383866134	0.023100008145178062	0.032807113629329636	0.028559613417197184	0.02984276912591233	0.028324014250713746	0.046271930153971554	0.04060699480020058	0.04343946247708607	0.04343946247708607	0.04343946247708607	0.04343946247708607	0.04343946247708607	0.04343946247708607	0.04343946247708607	0.04343946247708607	0.04343946247708607	0.04343946247708607	0.04343946247708607	0.04343946247708607	0.04343946247708607	0.04343946247708607	0.04343946247708607	0.04343946247708607	0.04343946247708607	0.04343946247708607	0.04343946247708607	0.04343946247708607	0.04343946247708607	0.04343946247708607	0.04343946247708607	0.04343946247708607	0.04343946247708607	0.04343946247708607
0.06592526173167312	0.050147664824101934	0.055764468350244296	0.05549366836895543	0.05116309472293367	0.05839420382949898	0.04401485572504429	0.04729800578848708	0.05772916107194943	0.055313750374187856	0.040334714826283924	0.04782423260023588	0.04782423260023588	0.04782423260023588	0.04782423260023588	0.04782423260023588	0.04782423260023588	0.04782423260023588	0.04782423260023588	0.04782423260023588	0.04782423260023588	0.04782423260023588	0.04782423260023588	0.04782423260023588	0.04782423260023588	0.04782423260023588	0.04782423260023588	0.04782423260023588	0.04782423260023588	0.04782423260023588	0.04782423260023588	0.04782423260023588	0.04782423260023588	0.04782423260023588	0.04782423260023588	0.04782423260023588	0.04782423260023588	0.04782423260023588	0.04782423260023588	0.04782423260023588	0.04782423260023588	0.04782423260023588	0.04782423260023588	0.04782423260023588	0.04782423260023588	0.04782423260023588	0.04782423260023588	0.04782423260023588	0.04782423260023588	0.04782423260023588
0.07019817555623921	0.0779030030467797	0.07104573720014061	0.09872197753698418	0.08361565745733078	0.08684713897842476	0.10422875618080865	0.08777574468302819	0.09654619831134371	0.06655542296508528	0.08246441996542753	0.08889769214933413	0.08231710490234687	0.06969368763787878	0.09995418571162255	0.07368756486405548	0.09565835486902056	0.10349234797679828	0.09957535142290942	0.09957535142290942	0.09957535142290942	0.09957535142290942	0.09957535142290942	0.09957535142290942	0.09957535142290942	0.09957535142290942	0.09957535142290942	0.09957535142290942	0.09957535142290942	0.09957535142290942	0.09957535142290942	0.09957535142290942	0.09957535142290942	0.09957535142290942	0.09957535142290942	0.09957535142290942	0.09957535142290942	0.09957535142290942	0.09957535142290942	0.09957535142290942	0.09957535142290942	0.09957535142290942	0.09957535142290942	0.09957535142290942	0.09957535142290942	0.09957535142290942	0.09957535142290942	0.09957535142290942	0.09957535142290942	0.09957535142290942
0.0849726692944011	0.05355888200260764	0.0711407514124436	0.07334224304552156	0.051021845511804075	0.0626578390974976	0.036193534602408636	0.06467998984235394	0.06197979177648899	0.06431803650052485	0.05495910621737344	0.04794173099550505	0.06285376159214387	0.059677275474484516	0.06001486044172814	0.05984606795810633	0.05984606795810633	0.05984606795810633	0.05984606795810633	0.05984606795810633	0.05984606795810633	0.05984606795810633	0.05984606795810633	0.05984606795810633	0.05984606795810633	0.05984606795810633	0.05984606795810633	0.05984606795810633	0.05984606795810633	0.05984606795810633	0.05984606795810633	0.05984606795810633	0.05984606795810633	0.05984606795810633	0.05984606795810633	0.05984606795810633	0.05984606795810633	0.05984606795810633	0.05984606795810633	0.05984606795810633	0.05984606795810633	0.05984606795810633	0.05984606795810633	0.05984606795810633	0.05984606795810633	0.05984606795810633	0.05984606795810633	0.05984606795810633	0.05984606795810633	0.05984606795810633
0.035044681079033566	0.07092006947717705	0.04568254163419185	0.05877376588796759	0.03521975704344972	0.042512712965481154	0.045525789338889865	0.02669051174668255	0.025212931991679472	0.033500548674183284	0.04472802877098882	0.023104836692275987	0.026547867077546753	0.02906570925975545	0.05817930921382107	0.03343671812340673	0.02677644945257209	0.035638301127868414	0.03148303219117035	0.017114421552792018	0.03756851624354945	0.038587287337782696	0.01941693348086053	0.02709380109243481	0.036719880549353656	0.05715433421749854	0.029437088779256798	0.04347965882315236	0.03645837380120458	0.03645837380120458	0.03645837380120458	0.03645837380120458	0.03645837380120458	0.03645837380120458	0.03645837380120458	0.03645837380120458	0.03645837380120458	0.03645837380120458	0.03645837380120458	0.03645837380120458	0.03645837380120458	0.03645837380120458	0.03645837380120458	0.03645837380120458	0.03645837380120458	0.03645837380120458	0.03645837380120458	0.03645837380120458	0.03645837380120458	0.03645837380120458
0.07055526069421918	0.05439758454887818	0.05710806054363716	0.06457090586415895	0.05919544141329022	0.055367409797615855	0.06814913633696583	0.0522060110927776	0.06414115490488048	0.06936946496931606	0.06633852581913531	0.06102535951336349	0.06341959343111891	0.06906904355141934	0.05789578353789282	0.05839573985401461	0.060750010766232196	0.07370612887400273	0.06335028050527367	0.053997493108896184	0.055869492468988216	0.06855225090801187	0.057251026882088406	0.06290163889505013	0.06290163889505013	0.06290163889505013	0.06290163889505013	0.06290163889505013	0.06290163889505013	0.06290163889505013	0.06290163889505013	0.06290163889505013	0.06290163889505013	0.06290163889505013	0.06290163889505013	0.06290163889505013	0.06290163889505013	0.06290163889505013	0.06290163889505013	0.06290163889505013	0.06290163889505013	0.06290163889505013	0.06290163889505013	0.06290163889505013	0.06290163889505013	0.06290163889505013	0.06290163889505013	0.06290163889505013	0.06290163889505013	0.06290163889505013
0.057752071269805895	0.05334839735430304	0.046858915179897834	0.04689628390164807	0.06157583098487632	0.060305916466032186	0.056083596357010386	0.06529584938136553	0.05072559770818068	0.05828368337369801	0.057029233018777846	0.051829699518305405	0.04695759455185624	0.0564548966258904	0.0547287968540037	0.058017481455565685	0.04431615698114349	0.04865885292561838	0.0481617849697789	0.052908818803038424	0.047306770945304485	0.05010779487417145	0.05010779487417145	0.05010779487417145	0.05010779487417145	0.05010779487417145	0.05010779487417145	0.05010779487417145	0.05010779487417145	0.05010779487417145	0.05010779487417145	0.05010779487417145	0.05010779487417145	0.05010779487417145	0.05010779487417145	0.05010779487417145	0.05010779487417145	0.05010779487417145	0.05010779487417145	0.05010779487417145	0.05010779487417145	0.05010779487417145	0.05010779487417145	0.05010779487417145	0.05010779487417145	0.05010779487417145	0.05010779487417145	0.05010779487417145	0.05010779487417145	0.05010779487417145
0.06439990865968477	0.05681398754585814	0.06303228144595022	0.07221212096312932	0.06810813570723313	0.055240684080856556	0.060097247941655114	0.07842425213022107	0.07508831783132834	0.0639261431059492	0.07308935578392495	0.06424620546801434	0.064994024962057	0.06235734934764717	0.06766082081512177	0.05601873506766216	0.06462620821892423	0.06230299582906106	0.06346460202399265	0.06346460202399265	0.06346460202399265	0.06346460202399265	0.06346460202399265	0.06346460202399265	0.06346460202399265	0.06346460202399265	0.06346460202399265	0.06346460202399265	0.06346460202399265	0.06346460202399265	0.06346460202399265	0.06346460202399265	0.06346460202399265	0.06346460202399265	0.06346460202399265	0.06346460202399265	0.06346460202399265	0.06346460202399265	0.06346460202399265	0.06346460202399265	0.06346460202399265	0.06346460202399265	0.06346460202399265	0.06346460202399265	0.06346460202399265	0.06346460202399265	0.06346460202399265	0.06346460202399265	0.06346460202399265	0.06346460202399265
0.0531488930469368	0.05284371478885104	0.04894604530272251	0.0620193452740296	0.053776779665644314	0.038170329735420984	0.04131073129432605	0.0545994551951828	0.05583698982468332	0.054959561347769456	0.053751717096523134	0.042129365461217066	0.04406996503776829	0.04906536485972199	0.05910180401627432	0.04922352666425263	0.05686856189462473	0.05259540474832443	0.04972788291631126	0.04968747298520342	0.04970767795075734	0.04970767795075734	0.04970767795075734	0.04970767795075734	0.04970767795075734	0.04970767795075734	0.04970767795075734	0.04970767795075734	0.04970767795075734	0.04970767795075734	0.04970767795075734	0.04970767795075734	0.04970767795075734	0.04970767795075734	0.04970767795075734	0.04970767795075734	0.04970767795075734	0.04970767795075734	0.04970767795075734	0.04970767795075734	0.04970767795075734	0.04970767795075734	0.04970767795075734	0.04970767795075734	0.04970767795075734	0.04970767795075734	0.04970767795075734	0.04970767795075734	0.04970767795075734	0.04970767795075734
0.0	0.035246282366189825	0.0	0.0004991986142702389	0.0	0.0	0.0	0.0	0.0	0.0	0.0	0.0	0.0	0.0	0.0	0.0	0.0	0.0	0.0	0.0	0.0	0.04541748543092398	0.0	0.001726522475742661	0.0	0.0	0.0	0.0	0.0	0.0	0.0	0.0	0.0	0.027243125247040686	0.0	0.0	0.0	0.0	0.0	0.0	0.0	0.0	0.0	0.0	0.0	0.0	0.0	0.0	0.0	0.0
0.0	0.04665635856114056	0.04965193225099161	0.004798124603537694	0.046652904494928434	0.0005128154788763022	0.06483445350418408	0.04673755411656245	0.0	0.05223595582287533	0.04744062601829336	0.0648110267530396	0.0017736176040532262	0.04488274095708736	0.03631120396913156	0.0	0.0	0.0018276662233130737	0.007026814605071277	0.04185823395760287	0.04662890283799213	0.03620771102630159	0.01867011036197132	0.00010349294282997841	0.04651940896399149	0.07276922408726628	0.04670386334445178	0.019118646779657588	0.0005128154788763022	0.04735400270012067	0.036175821129382106	0.04745129430614097	0.01868592765247897	0.005472908541254114	0.07005902819065488	0.021043635143747758	0.011307058874845061	0.04486798486977663	0.046652904494928434	0.015014542465988719	0.05370249561772758	0.004802351531333736	0.0373750848588436	0.04934929760771456	0.0017736176040532262	0.011382709552163047	0.006578163578108137	0.006578163578108137	0.006578163578108137	0.006578163578108137
0.06630575362945154	0.06770059616866927	0.06631570174856377	0.0497824835397101	0.04454822248541714	0.04554294865721941	0.05169150949782401	0.04599316125560401	0.05012864794120153	0.04945013217109338	0.04166736665605951	0.04790705696611792	0.05098707517883438	0.047951135477947875	0.04526367539599967	0.054133765321172596	0.054471985896458755	0.044115788973056236	0.044463026299613496	0.043456328780300264	0.04577495545842172	0.0420511536051002	0.042087648349604136	0.0506311964981151	0.053606074878868495	0.05931714111535525	0.04751934283033831	0.04365235065438723	0.043047960706668	0.04773019120045805	0.049038975783210925	0.058628516447651165	0.039561784597308816	0.048367014995622695	0.04705337314866474	0.05001296157573216	0.051526801626286374	0.04450272681688875	0.06283644483857782	0.04425865149585375	0.03788810808095857	0.04107337978840616	0.04107337978840616	0.04107337978840616	0.04107337978840616	0.04107337978840616	0.04107337978840616	0.04107337978840616	0.04107337978840616	0.04107337978840616
0.061284913544749284	0.055540202573955144	0.04708668406640809	0.03868733052506235	0.04706452083654841	0.033599886571071484	0.03204272762562495	0.042166651081699306	0.032490659931251546	0.029046696569381067	0.05572665989988746	0.05367940105316098	0.03928991241160839	0.05205925881438449	0.03286310132079439	0.03982812136657453	0.043609804970425756	0.0315403916502677	0.052590338339689395	0.027733406216325973	0.02212956154229575	0.04679492495705931	0.03538145703573189	0.04069844263158475	0.034028312008226445	0.03012260159426779	0.021716996978319632	0.035313105096626426	0.015159915907686214	0.020232021817068995	0.023347247518665556	0.05043458549005678	0.035979324577999496	0.03678837452995095	0.04007374586970351	0.030048688513823692	0.02379246546771405	0.022437923602031867	0.027302262760459398	0.030588950866945058	0.012960479386199259	0.050425636617082194	0.04510878576990778	0.018356078790874874	0.03365351353207694	0.029496215450200754	0.031574864491138846	0.031574864491138846	0.031574864491138846	0.031574864491138846
0.09053086667343077	0.07612686082778256	0.0852733736282309	0.08855443535221887	0.06658356928732564	0.07961870512108445	0.09235202452171846	0.09074428442876127	0.0679307677498086	0.0919194317784682	0.09998348917568517	0.10737093990193101	0.09440087144234181	0.08476618743629812	0.06744824398202233	0.11189629825321819	0.08455192419848555	0.07818405654428998	0.09493115885138503	0.060379426163418154	0.09513428809992784	0.090690635921217	0.0675284894307333	0.08901550781794965	0.07511665424309495	0.08769062880623053	0.12287912399001054	0.08562344859848212	0.10858265248117553	0.06672456572917677	0.06753688946312444	0.06395780345989618	0.08828415943677202	0.07878869165903028	0.05859887023791995	0.10358313847126656	0.13042949127777417	0.08445392656669218	0.09600491546460034	0.08250002035672192	0.0725730400556342	0.11727069307072635	0.0787640742298937	0.09801738365031003	0.09801738365031003	0.09801738365031003	0.09801738365031003	0.09801738365031003	0.09801738365031003	0.09801738365031003
0.045234660694545445	0.05540486960192111	0.05871068856156423	0.05237777029872027	0.047865348373554356	0.04515147388639699	0.05296697937939515	0.057891037271863885	0.05425490483318481	0.05253164165047865	0.05694581352227467	0.04521834903671074	0.05108208127949271	0.05108208127949271	0.05108208127949271	0.05108208127949271	0.05108208127949271	0.05108208127949271	0.05108208127949271	0.05108208127949271	0.05108208127949271	0.05108208127949271	0.05108208127949271	0.05108208127949271	0.05108208127949271	0.05108208127949271	0.05108208127949271	0.05108208127949271	0.05108208127949271	0.05108208127949271	0.05108208127949271	0.05108208127949271	0.05108208127949271	0.05108208127949271	0.05108208127949271	0.05108208127949271	0.05108208127949271	0.05108208127949271	0.05108208127949271	0.05108208127949271	0.05108208127949271	0.05108208127949271	0.05108208127949271	0.05108208127949271	0.05108208127949271	0.05108208127949271	0.05108208127949271	0.05108208127949271	0.05108208127949271	0.05108208127949271
0.0617372098275252	0.050027652676676124	0.05898876244037446	0.060089290771997865	0.05202721598938696	0.059342899116493354	0.03966277688166849	0.06268229829975056	0.04392856067861559	0.04786170600391801	0.050159009882745846	0.043774013621572606	0.05916594370155884	0.0532709750730167	0.03795598329312291	0.050779477880230656	0.054443417540447674	0.05393987904587052	0.05060512361095145	0.03640252791101301	0.04623135801399883	0.05134039866883449	0.0508495758970478	0.06772151033175276	0.051604540917346134	0.05023953862981511	0.07453173445453411	0.06727019036866884	0.05503301306203307	0.054869532818936084	0.05713660933242207	0.050464421364080074	0.0367907042145765	0.04916513669701814	0.04860481818753454	0.08316625234879706	0.052168589447944495	0.045529889143911935	0.06305891837170198	0.0444303889919549	0.0373309272415046	0.04088065811672975	0.04088065811672975	0.04088065811672975	0.04088065811672975	0.04088065811672975	0.04088065811672975	0.04088065811672975	0.04088065811672975	0.04088065811672975
0.037502523421227084	0.03972784666233823	0.02603975602230539	0.04521940948529808	0.0357767806893221	0.03207717063286726	0.03609523459069957	0.03230083529878163	0.03915136670085281	0.034493284977492496	0.03233355168131131	0.04189018793178215	0.03139237226411633	0.035711856366319905	0.03943026011303309	0.03910450634556751	0.03274599790652364	0.04375815801197994	0.03466475811814894	0.03006720794110906	0.026223605544070775	0.03809516440706893	0.03634408135086845	0.03111401278257495	0.03795912942123428	0.032703622651499	0.03990073923444241	0.034444489875958835	0.03567212236851858	0.04161061535497133	0.03412805179843998	0.03904956889547313	0.038232578057591435	0.04892645915879994	0.038113372707564014	0.04412910215006944	0.03223696260148873	0.025193728088725532	0.03165658966813375	0.034486951055203593	0.03639351737068545	0.033200498980036026	0.03577545215141519	0.03558416645568369	0.03180975897572808	0.03369696271570589	0.03369696271570589	0.03369696271570589	0.03369696271570589	0.03369696271570589
0.0	0.0	0.12015540106867725	0.0	0.0	0.0	0.0	0.0	0.0	0.029993177362557796	0.0	0.1339285714011739	0.0	0.13245651814634668	0.0	0.0	0.0	0.0	0.0	0.13030939916344025	0.0	0.0	0.0	0.0	0.0	0.0	0.0	0.0014720532548272037	0.1339285714011739	0.0	0.0	0.0	0.0	0.0	0.0	0.16696994802230675	0.0014720532548272037	0.0	0.0	0.0	0.0	0.0	0.0	0.0	0.0	0.0	0.0	0.0	0.0	0.0
0.08070100445059732	0.09062699813049578	0.07605127328201804	0.06847178610003989	0.07209684697792093	0.05171737642836983	0.0577343260990626	0.0942285372880621	0.0831324986249307	0.058229177185270424	0.09169024136356234	0.03908562368506189	0.0678664051566899	0.08613038830034063	0.06331941438430522	0.04716628517321094	0.07450614420179394	0.09496549810023401	0.08143963926966592	0.06283649356521168	0.06766522767987519	0.07611971566632685	0.09498415753170159	0.05639113685707602	0.0688258899005904	0.050145702647654875	0.04967924979768931	0.06514326790717218	0.06311622279734441	0.06999409539266602	0.05577808616775317	0.085705062362632	0.050899596583083496	0.05736437079732915	0.06734700007636406	0.07852737021376376	0.0750277417421361	0.0670719836546771	0.059902610980942746	0.05894618297620221	0.0876564844121102	0.07022558055097444	0.06600419977096071	0.06811489016096758	0.06811489016096758	0.06811489016096758	0.06811489016096758	0.06811489016096758	0.06811489016096758	0.06811489016096758
0.05605780171535178	0.0745465984738511	0.06719515679564537	0.0735583400401784	0.06627575522687833	0.05850490707209471	0.07507920149974287	0.07834654936476804	0.06852459135810411	0.04886857513388584	0.04733618810522169	0.053756168494908774	0.05585008403691153	0.07206334436731204	0.06274115070189636	0.07751636018058286	0.06414271216768498	0.0799634167927536	0.05700340989314717	0.05960859548357738	0.0665363972124925	0.07778577583228506	0.06730459838180437	0.06356369450021054	0.051415886726772275	0.0753211102337537	0.09498171971675629	0.07240650120943534	0.07817920429357651	0.07906540135787701	0.06581476781938843	0.05579837314912732	0.0773658721401302	0.05581933065671087	0.07461061407176715	0.06710747256817703	0.06890825727654439	0.06978782844627932	0.07201577755597505	0.06152663202020958	0.0667712047880923	0.0667712047880923	0.0667712047880923	0.0667712047880923	0.0667712047880923	0.0667712047880923	0.0667712047880923	0.0667712047880923	0.0667712047880923	0.0667712047880923
0.0527882482316508	0.07899498580395795	0.05867468202729661	0.05573671052862013	0.07066197696209546	0.06679876658924527	0.10588483048064198	0.08136471330554716	0.061455618675763705	0.08147721152163054	0.07727322582231484	0.06578471318349706	0.05649967559865426	0.05937128498764275	0.09164644038351055	0.09295733935743364	0.07525066868795625	0.0876288523014734	0.07847879730383577	0.0953075214794741	0.09517732974191548	0.04756334351993918	0.11048820416788108	0.04102478776996677	0.06927125234221138	0.06454832321558351	0.06276910928873941	0.07696340723725469	0.0885880636129913	0.0882101270237039	0.05326273408149993	0.0785066503975455	0.06674664023439719	0.09003758577383596	0.07834942269405898	0.0772903767024036	0.0694551088972571	0.07912093344690359	0.048388412898596654	0.06471986761012907	0.05942243899838915	0.06207115330425911	0.06207115330425911	0.06207115330425911	0.06207115330425911	0.06207115330425911	0.06207115330425911	0.06207115330425911	0.06207115330425911	0.06207115330425911
0.04278885078106721	0.06095901083326042	0.03824879719966086	0.025543907202029245	0.025892954507052	0.0515694611840768	0.03918529017924478	0.03035353397866639	0.027269357585845373	0.046108255115309665	0.026251389221140054	0.02925366165603215	0.028514337139535	0.030168706481101322	0.025326627615025916	0.034718840079669	0.025458145128453173	0.032758161871577006	0.03412087847058345	0.042169683229981304	0.04303993505583173	0.04146228510329411	0.04348099283226164	0.03561649945991355	0.025516882888099744	0.04426974227400497	0.0309587193861405	0.03906326832572669	0.024702843262938173	0.032153543798534336	0.026114831891779263	0.0262509728271388	0.02218150116503197	0.03293213889629854	0.03337621092868406	0.027907713549643214	0.028786070883299934	0.022738276207209775	0.02525555896185519	0.02267878102634135	0.0371758664838273	0.033188521310823484	0.020576919267632	0.03754499129921167	0.026939400494968416	0.035785967619026256	0.026735765972756703	0.03670743693390433	0.043323457232199915	0.03814802870799628
0.1921609760936838	0.11390085177616796	0.025451531941371973	0.14045904594463893	0.150043198402624	0.13634164375538912	0.004320299345042077	0.11376447197911016	0.15792820637896735	0.0	0.0	0.11364875657137126	0.004320299345042077	0.11364875657137126	0.0	0.14955001603420814	0.0012491510979895756	0.22660288084939706	0.14142159801304022	0.10932845722632926	0.011687600830484363	0.11364875657137126	0.12213408739853977	0.0	0.22086076743958077	0.11358187803878073	0.15792820637896735	0.045477934693676725	0.11384653827138815	0.06876708850499354	0.06817082187769455	0.2945234940251172	0.12688031138502995	0.11386893146691628	0.0	0.1294314208970988	0.18499782155352656	0.11358187803878073	0.22729751769953288	0.08849528697924434	0.0	0.1835552588776513	0.12094558031777135	0.08819722462999932	0.11364875657137126	0.14123671770012075	0.12811198339253346	0.11339666136657457	0.025451531941371973	0.11560421782472331
0.09454546629913958	0.0799024815182979	0.07178414766746997	0.09617188722566014	0.1146926745360017	0.08280971439734686	0.10457830014080553	0.10131706868315128	0.08062407588612325	0.09088612638652567	0.11380705011066147	0.10921145778928909	0.0916941598305734	0.12175452905075934	0.10156447977372784	0.08833719247439091	0.08900032887376731	0.10943529449626484	0.0830396508271059	0.09359143876245832	0.09966654527214668	0.11761278209041519	0.10116227739860167	0.10548415933364123	0.0883528766310741	0.10961981087053192	0.09268680811527444	0.09148365303287997	0.06890817689525068	0.07321361799531428	0.09089064787788591	0.09078527233942194	0.10128970792699313	0.10668785826163042	0.09435153630668719	0.09946423291342518	0.10633819990873664	0.073342949296764	0.08581655481029211	0.10105412491881068	0.09392111980460545	0.10446260805571013	0.09151463949911352	0.10579038910984626	0.10588125649328739	0.09212650608400662	0.1085831931723544	0.06580045054768843	0.11090710053793591	0.11293104049446914
0.03277394096778102	0.03511765057562205	0.02995213949161654	0.027323570822471548	0.030093508719345005	0.03300593097427193	0.04155216882705906	0.037346110894121355	0.030027174446341703	0.03536051541830112	0.03868173085628427	0.0381365053239993	0.02686105123019413	0.026290290232162238	0.03522681898122187	0.04554314772473543	0.029675934630628325	0.035125135625612106	0.029185100573981826	0.03005565130037172	0.022324446309716566	0.02947350131315763	0.039032086989973146	0.03442039683802744	0.03568606234080304	0.03617025735207795	0.028987350789681808	0.034243082801310214	0.037325779950080566	0.03902370351125119	0.03553461396768253	0.03232819501979893	0.030718470497064266	0.026449538907115835	0.033658059016988956	0.028229274563023474	0.024363138914008823	0.0358692593239547	0.02671584150233233	0.03494643472366407	0.033605661769264154	0.027582979141260358	0.027224636976979376	0.022151798649701217	0.03004421169627738	0.021729190404100544	0.03265897545695683	0.03968010377791468	0.019681129898240623	0.03318161393404527
0.05557011334668462	0.06711500159398923	0.05145179279616576	0.05973950522626202	0.07781986616627141	0.041009942876860134	0.03519598982869537	0.07638315576183262	0.04411681261196479	0.04639756090417368	0.06301126340803109	0.05025824205416139	0.05075056524356902	0.04192990061193093	0.06972521631200852	0.048171349530957856	0.044202815972155494	0.05469390560851779	0.0443389810453688	0.04019586785415948	0.06120457136016359	0.04246081016015305	0.035038090402471966	0.06237637953757692	0.04845817558127563	0.061144732221549765	0.05515422810448003	0.04577173672519556	0.04644661665624843	0.06480217374329228	0.03985231565936043	0.05177503342439407	0.06093421218937709	0.051708029195733696	0.0439593669975643	0.058529773412257846	0.047229178396968524	0.0343129303710836	0.05698053356311347	0.04915125156852777	0.06793400001647766	0.05218490460831518	0.06290013177819692	0.03332279509696954	0.06925263116966669	0.047209980441029926	0.05311851956270298	0.06334179532074748	0.05033240607836205	0.05440198790186221
0.060731893871394674	0.056521398241271635	0.06805368287326174	0.05811505705257087	0.04787890936963527	0.06336224847627968	0.050606345453341986	0.058668377151977716	0.06814461458108184	0.059072281545127635	0.05048946449524338	0.05898855418116761	0.06019914996724083	0.05757007263929779	0.04494361796872185	0.0669149762207541	0.05484811035082394	0.06763351990698986	0.06650975302158858	0.05917899308571405	0.06445436987390811	0.05276742889765277	0.05258184890078428	0.060265722797789925	0.0638421071137353	0.050051591620196983	0.05611762769205316	0.03783192285493993	0.06954322267608386	0.05399823744789189	0.05874557337898533	0.05674577668627591	0.06056428570149374	0.06361339434169776	0.05284656965500582	0.0608692232263083	0.0601249238268825	0.059345607969702355	0.062164786579672254	0.06363863586144251	0.062016288627110755	0.04875003459694473	0.06587644532143037	0.05731323995918755	0.05731323995918755	0.05731323995918755	0.05731323995918755	0.05731323995918755	0.05731323995918755	0.05731323995918755
0.0765416653929928	0.05203233285638929	0.06579648835094484	0.05259162256033395	0.06962425140714372	0.05449841751174654	0.042035167246508374	0.05363685103556618	0.04902184926631687	0.05269601240273813	0.07472567678623078	0.06371084459448445	0.06371084459448445	0.06371084459448445	0.06371084459448445	0.06371084459448445	0.06371084459448445	0.06371084459448445	0.06371084459448445	0.06371084459448445	0.06371084459448445	0.06371084459448445	0.06371084459448445	0.06371084459448445	0.06371084459448445	0.06371084459448445	0.06371084459448445	0.06371084459448445	0.06371084459448445	0.06371084459448445	0.06371084459448445	0.06371084459448445	0.06371084459448445	0.06371084459448445	0.06371084459448445	0.06371084459448445	0.06371084459448445	0.06371084459448445	0.06371084459448445	0.06371084459448445	0.06371084459448445	0.06371084459448445	0.06371084459448445	0.06371084459448445	0.06371084459448445	0.06371084459448445	0.06371084459448445	0.06371084459448445	0.06371084459448445	0.06371084459448445
0.11126030841642745	0.08032890569060504	0.08168348488973923	0.0815856713265887	0.06595652946478615	0.07705360631525837	0.07150506789002226	0.07150506789002226	0.07150506789002226	0.07150506789002226	0.07150506789002226	0.07150506789002226	0.07150506789002226	0.07150506789002226	0.07150506789002226	0.07150506789002226	0.07150506789002226	0.07150506789002226	0.07150506789002226	0.07150506789002226	0.07150506789002226	0.07150506789002226	0.07150506789002226	0.07150506789002226	0.07150506789002226	0.07150506789002226	0.07150506789002226	0.07150506789002226	0.07150506789002226	0.07150506789002226	0.07150506789002226	0.07150506789002226	0.07150506789002226	0.07150506789002226	0.07150506789002226	0.07150506789002226	0.07150506789002226	0.07150506789002226	0.07150506789002226	0.07150506789002226	0.07150506789002226	0.07150506789002226	0.07150506789002226	0.07150506789002226	0.07150506789002226	0.07150506789002226	0.07150506789002226	0.07150506789002226	0.07150506789002226	0.07150506789002226
0.0866004839223519	0.0667545779576656	0.0	0.01512036553844189	0.09321001290171434	0.01512036553844189	0.06677488510511131	0.0977022421613275	0.027722723420338356	0.05831205772649853	0.08955764043625043	0.027722723420338356	0.06674275715428274	0.13417766375893866	0.06767887902661313	0.07718068670593092	0.0653970394963104	0.040914288985222855	0.09422699882671087	0.09371054798396125	0.08954311479589341	0.015267627602764509	0.06736722074927064	0.0	0.027722723420338356	0.0953578067568629	0.09958552914382475	0.07136740724671725	0.06057356190093079	0.06677488510511133	0.02701774486839445	0.015271635231144368	0.09425134223012124	0.01512036553844189	0.0007421015464945833	0.09066842566868563	0.045705263607590106	0.045705263607590106	0.045705263607590106	0.045705263607590106	0.045705263607590106	0.045705263607590106	0.045705263607590106	0.045705263607590106	0.045705263607590106	0.045705263607590106	0.045705263607590106	0.045705263607590106	0.045705263607590106	0.045705263607590106
0.05166886974664894	0.05080001313344506	0.03724043117824746	0.04494027936449883	0.040069517821995713	0.04695046859344172	0.044072927122238315	0.04373487942471444	0.03281128580720744	0.0495413641059738	0.04334229325875114	0.04798573835733269	0.05122564290061486	0.046449141581932286	0.04611207900574037	0.037451729947060905	0.038178125146620105	0.0390167240540816	0.04426688540209478	0.05128512355815692	0.04953849346679323	0.04227995340374185	0.043390358303430195	0.04782480679429628	0.03494122428269086	0.042367997806555355	0.03714901988204892	0.03975850884430213	0.03975850884430213	0.03975850884430213	0.03975850884430213	0.03975850884430213	0.03975850884430213	0.03975850884430213	0.03975850884430213	0.03975850884430213	0.03975850884430213	0.03975850884430213	0.03975850884430213	0.03975850884430213	0.03975850884430213	0.03975850884430213	0.03975850884430213	0.03975850884430213	0.03975850884430213	0.03975850884430213	0.03975850884430213	0.03975850884430213	0.03975850884430213	0.03975850884430213
0.06416782152156689	0.059970717903558075	0.05308518899973394	0.05166188876174648	0.04046666280504391	0.03518125518970968	0.05726919708887739	0.05845604535657992	0.04187977241710565	0.04420502624120975	0.04960051540067636	0.07161479328229822	0.04611467122695013	0.05548048969136537	0.062412802324781476	0.045187874860213854	0.057961222812863575	0.046272089892631166	0.056083797105893035	0.03210998020284623	0.044096888654369636	0.044096888654369636	0.044096888654369636	0.044096888654369636	0.044096888654369636	0.044096888654369636	0.044096888654369636	0.044096888654369636	0.044096888654369636	0.044096888654369636	0.044096888654369636	0.044096888654369636	0.044096888654369636	0.044096888654369636	0.044096888654369636	0.044096888654369636	0.044096888654369636	0.044096888654369636	0.044096888654369636	0.044096888654369636	0.044096888654369636	0.044096888654369636	0.044096888654369636	0.044096888654369636	0.044096888654369636	0.044096888654369636	0.044096888654369636	0.044096888654369636	0.044096888654369636	0.044096888654369636
0.05417608868976029	0.049033428446394536	0.03991627946429749	0.035588718013100255	0.03794007940223567	0.037760618555606244	0.05005457512779759	0.0432221700547821	0.04203201363988814	0.0346352162216516	0.03486419546202461	0.04559272853594512	0.04824022952850148	0.035426022992193565	0.037504118911684606	0.04082779062582349	0.04205187335953339	0.04658772856496423	0.04319593799442674	0.032544553438998994	0.0381831308388679	0.041410695409482265	0.04001940257049912	0.0399384967330988	0.03587160537902966	0.04362013091570605	0.04079039788790301	0.03664340326622534	0.03803887863544907	0.03957545759273755	0.03645376002002232	0.04009809997862816	0.041829962316610236	0.04023551635944864	0.04158781735019137	0.039311924071288445	0.034920109110129556	0.037116016590709	0.037116016590709	0.037116016590709	0.037116016590709	0.037116016590709	0.037116016590709	0.037116016590709	0.037116016590709	0.037116016590709	0.037116016590709	0.037116016590709	0.037116016590709	0.037116016590709
0.07526210299319154	0.0786218825516383	0.06600667586922215	0.0667099310877905	0.06040667453429985	0.07973779132243998	0.07003447205197719	0.05186697163721004	0.06334347054881762	0.05970859528226852	0.0464097392072465	0.06569392820580562	0.061445226015694396	0.0708094891974477	0.07754723460911858	0.06544785341015796	0.07879420466078774	0.05857721835526553	0.08835621056612043	0.06132448123462705	0.08998365227361713	0.06561325688185422	0.07601791328072122	0.04855475692835066	0.043488702041881475	0.05856460188888927	0.05967867361051043	0.06590903158370362	0.0653916448468906	0.06225679947931763	0.06546789552043114	0.062241615044634685	0.06385475528253291	0.06385475528253291	0.06385475528253291	0.06385475528253291	0.06385475528253291	0.06385475528253291	0.06385475528253291	0.06385475528253291	0.06385475528253291	0.06385475528253291	0.06385475528253291	0.06385475528253291	0.06385475528253291	0.06385475528253291	0.06385475528253291	0.06385475528253291	0.06385475528253291	0.06385475528253291
0.12317567936506113	0.10610061267964642	0.08384639863628014	0.09738584298850368	0.11728701727763995	0.04891832615208339	0.09159920705235697	0.09396487447177933	0.09075724675609213	0.07436517977440985	0.10678124205194767	0.06573784686548076	0.09833574578414365	0.08214632659682905	0.07230331361767264	0.10111269463419456	0.08363325015451244	0.08257650392043425	0.05275364644422581	0.0872223893091796	0.06534819983964288	0.08652417487617904	0.06202076794888452	0.07173189547211763	0.07658879876583694	0.07383836094249756	0.0292928673349444	0.08373097457290227	0.08285081816331359	0.09045600488984087	0.0874418493871684	0.09124373265666463	0.08053570149790416	0.0988981804226109	0.08971694096025754	0.08971694096025754	0.08971694096025754	0.08971694096025754	0.08971694096025754	0.08971694096025754	0.08971694096025754	0.08971694096025754	0.08971694096025754	0.08971694096025754	0.08971694096025754	0.08971694096025754	0.08971694096025754	0.08971694096025754	0.08971694096025754	0.08971694096025754
0.04292284509741401	0.05921918454072299	0.06056859398640256	0.04530820663116347	0.05699789029211517	0.05050667339267857	0.04375361738535224	0.06361717095982111	0.05290905225106246	0.038249127033217804	0.04332734589971252	0.03356141829068285	0.062434322258370666	0.0592433003562952	0.038491159783889214	0.041238181018799384	0.04843291716020724	0.06456742312711883	0.06349623330138217	0.05154920889553859	0.050454417093963234	0.04867755029640557	0.0495659836951844	0.0495659836951844	0.0495659836951844	0.0495659836951844	0.0495659836951844	0.0495659836951844	0.0495659836951844	0.0495659836951844	0.0495659836951844	0.0495659836951844	0.0495659836951844	0.0495659836951844	0.0495659836951844	0.0495659836951844	0.0495659836951844	0.0495659836951844	0.0495659836951844	0.0495659836951844	0.0495659836951844	0.0495659836951844	0.0495659836951844	0.0495659836951844	0.0495659836951844	0.0495659836951844	0.0495659836951844	0.0495659836951844	0.0495659836951844	0.0495659836951844
0.025310994898783797	0.050435567765625015	0.1316714212608733	0.10799174914774079	0.09686127290134815	0.020177804705408278	0.06455264278364055	0.05832267311574711	0.0618720612621333	0.02332973496451625	0.02689729187836856	5.7681911027750864e-05	0.08384865576433678	0.06936153278309605	0.02862053361483464	0.05863197580616514	0.1077620646287724	0.026002560158215466	0.04323888361891009	0.055814334321557676	0.07528143046515419	0.03622773378883967	0.036254206609168955	0.0724992394997366	0.06898986834167561	0.05751128048057227	0.1165489803130197	0.04142983769295929	0.027733876067679308	0.03610252854148512	0.07545457212278525	0.04262415987399507	0.0686106124878824	0.038065948543822066	0.0657519487408662	0.08468490664748217	0.12065331910014396	0.0478748031648837	0.051142163393764394	0.025996785033658903	5.7681911027750864e-05	0.013027233472343327	0.013027233472343327	0.013027233472343327	0.013027233472343327	0.013027233472343327	0.013027233472343327	0.013027233472343327	0.013027233472343327	0.013027233472343327
0.07811479297055275	0.04775522713503198	0.05380558723333198	0.06303992231786529	0.06775920113431555	0.05942060585186812	0.04846874680825316	0.062293872361098596	0.05127062038070291	0.06897923052812091	0.057612478119189375	0.06168927846052232	0.0653341709996865	0.07568424384950366	0.053777686423447234	0.05527595428351283	0.055518566955874996	0.06086054475636842	0.07221839306550927	0.06610443587241768	0.058238358302995175	0.06013392318732548	0.06844526847579678	0.07192702784357781	0.05827633102507716	0.06510167943432749	0.06510167943432749	0.06510167943432749	0.06510167943432749	0.06510167943432749	0.06510167943432749	0.06510167943432749	0.06510167943432749	0.06510167943432749	0.06510167943432749	0.06510167943432749	0.06510167943432749	0.06510167943432749	0.06510167943432749	0.06510167943432749	0.06510167943432749	0.06510167943432749	0.06510167943432749	0.06510167943432749	0.06510167943432749	0.06510167943432749	0.06510167943432749	0.06510167943432749	0.06510167943432749	0.06510167943432749
0.08664724458103251	0.05166439792895291	0.052861071305794274	0.07325965331941017	0.07454378717704348	0.07668091334885804	0.06592809823376132	0.07523845942881223	0.0576769990186752	0.08916577620585978	0.06528236599621094	0.08462528987436636	0.06667984503512747	0.050973251360382645	0.05107419559883795	0.05065543367714791	0.046390569621028714	0.05678210617555267	0.06800208405013244	0.06552723485383675	0.04734516819285769	0.05891127175160327	0.0697091687923519	0.08151539280233533	0.07414417933698543	0.07999230241648841	0.060882845700598494	0.06047400195695837	0.0660845727345883	0.08021501829008824	0.07314979551233827	0.07314979551233827	0.07314979551233827	0.07314979551233827	0.07314979551233827	0.07314979551233827	0.07314979551233827	0.07314979551233827	0.07314979551233827	0.07314979551233827	0.07314979551233827	0.07314979551233827	0.07314979551233827	0.07314979551233827	0.07314979551233827	0.07314979551233827	0.07314979551233827	0.07314979551233827	0.07314979551233827	0.07314979551233827
0.06492943684563458	0.041311974567677025	0.04497655580539737	0.05479942034549249	0.04808793505913871	0.04926144365792141	0.050889076616925245	0.06098478763653521	0.05923169872070354	0.05621623298233272	0.058382531300791025	0.061292441579366745	0.0499177622888294	0.04932811766005648	0.05912115525189084	0.07216011527348318	0.048841602077369664	0.05428913606786975	0.0515653690726197	0.0515653690726197	0.0515653690726197	0.0515653690726197	0.0515653690726197	0.0515653690726197	0.0515653690726197	0.0515653690726197	0.0515653690726197	0.0515653690726197	0.0515653690726197	0.0515653690726197	0.0515653690726197	0.0515653690726197	0.0515653690726197	0.0515653690726197	0.0515653690726197	0.0515653690726197	0.0515653690726197	0.0515653690726197	0.0515653690726197	0.0515653690726197	0.0515653690726197	0.0515653690726197	0.0515653690726197	0.0515653690726197	0.0515653690726197	0.0515653690726197	0.0515653690726197	0.0515653690726197	0.0515653690726197	0.0515653690726197
0.05950708350832878	0.04633706013457689	0.05349309273453259	0.05674027885659351	0.04567210790957108	0.046529894391974976	0.048803649259061346	0.050503734569425134	0.04164308885663996	0.04775203212892863	0.05690287106520517	0.03618893638169372	0.06349173663889697	0.05076027619343017	0.03623592003502796	0.039856162628964756	0.03905466108662181	0.04548969355126129	0.04937901329107257	0.03214464298185915	0.043053883166626984	0.03554642625558082	0.0407366830893689	0.04815284859725779	0.04428681365037507	0.04380716221308361	0.05138202605308433	0.047502767810950905	0.04200490012937501	0.04475383397016296	0.04475383397016296	0.04475383397016296	0.04475383397016296	0.04475383397016296	0.04475383397016296	0.04475383397016296	0.04475383397016296	0.04475383397016296	0.04475383397016296	0.04475383397016296	0.04475383397016296	0.04475383397016296	0.04475383397016296	0.04475383397016296	0.04475383397016296	0.04475383397016296	0.04475383397016296	0.04475383397016296	0.04475383397016296	0.04475383397016296
0.06877241943667999	0.06577563499358793	0.05492344270069336	0.05179173383127747	0.04702579483090032	0.06062457709633446	0.06439507026630474	0.0549109163501925	0.055904773598252945	0.05666430278957965	0.06126669745393596	0.055186705705099044	0.049871996722967465	0.05158406225274249	0.05318363640732383	0.04544831982778803	0.061990844174908216	0.046854440080411404	0.06290159332013069	0.06837799895529748	0.05615720943742679	0.07048855806157338	0.06332288374950008	0.06332288374950008	0.06332288374950008	0.06332288374950008	0.06332288374950008	0.06332288374950008	0.06332288374950008	0.06332288374950008	0.06332288374950008	0.06332288374950008	0.06332288374950008	0.06332288374950008	0.06332288374950008	0.06332288374950008	0.06332288374950008	0.06332288374950008	0.06332288374950008	0.06332288374950008	0.06332288374950008	0.06332288374950008	0.06332288374950008	0.06332288374950008	0.06332288374950008	0.06332288374950008	0.06332288374950008	0.06332288374950008	0.06332288374950008	0.06332288374950008
0.062171251762713056	0.04542808189299636	0.054769955901722435	0.059450220451420246	0.053209805464909596	0.04714944917734528	0.042711030122016616	0.050099503810784	0.04320733488630833	0.042390472941693375	0.044957117126802434	0.04143002366306096	0.05747857921338843	0.042221342270751264	0.04435212487773464	0.06280900108093478	0.04842839315756195	0.042844009747444026	0.041780655545471265	0.041837448076709395	0.04877933803640117	0.045760556880060324	0.05034712244527821	0.029877081434572572	0.04662317321372688	0.036050080801135864	0.041336627007431376	0.041336627007431376	0.041336627007431376	0.041336627007431376	0.041336627007431376	0.041336627007431376	0.041336627007431376	0.041336627007431376	0.041336627007431376	0.041336627007431376	0.041336627007431376	0.041336627007431376	0.041336627007431376	0.041336627007431376	0.041336627007431376	0.041336627007431376	0.041336627007431376	0.041336627007431376	0.041336627007431376	0.041336627007431376	0.041336627007431376	0.041336627007431376	0.041336627007431376	0.041336627007431376
0.05808907016381373	0.04618948705174142	0.03910595115096886	0.035562371631470295	0.04257787824534302	0.040558282253204125	0.02982540267527548	0.04345876712433146	0.03727171054512302	0.027059309622554286	0.028862152747970108	0.03356090441538304	0.04203071130373101	0.031878575346391255	0.033326401825674874	0.04772209378830322	0.04384163031124645	0.03954315135263164	0.04752461445952928	0.030236450031548887	0.03552524667903347	0.03489490421358474	0.033220421833450545	0.036874859921577775	0.035047640877514157	0.035047640877514157	0.035047640877514157	0.035047640877514157	0.035047640877514157	0.035047640877514157	0.035047640877514157	0.035047640877514157	0.035047640877514157	0.035047640877514157	0.035047640877514157	0.035047640877514157	0.035047640877514157	0.035047640877514157	0.035047640877514157	0.035047640877514157	0.035047640877514157	0.035047640877514157	0.035047640877514157	0.035047640877514157	0.035047640877514157	0.035047640877514157	0.035047640877514157	0.035047640877514157	0.035047640877514157	0.035047640877514157
0.05249039504449358	0.04772984826087535	0.0750896171569501	0.06429213980140112	0.05207052244738734	0.06295080986717905	0.05332928918404397	0.05735623770191329	0.041634109314956196	0.06332921034767308	0.0481878345428884	0.04792430543806581	0.0599238019314144	0.04602654657135822	0.05141805197325406	0.05687090883971694	0.048209148842533175	0.03814311302756626	0.050676497190922654	0.052691067553823086	0.045596579327369297	0.0555267724322802	0.042921593588483076	0.050223176741285534	0.04657238516488431	0.04657238516488431	0.04657238516488431	0.04657238516488431	0.04657238516488431	0.04657238516488431	0.04657238516488431	0.04657238516488431	0.04657238516488431	0.04657238516488431	0.04657238516488431	0.04657238516488431	0.04657238516488431	0.04657238516488431	0.04657238516488431	0.04657238516488431	0.04657238516488431	0.04657238516488431	0.04657238516488431	0.04657238516488431	0.04657238516488431	0.04657238516488431	0.04657238516488431	0.04657238516488431	0.04657238516488431	0.04657238516488431
0.038880067612066	0.033294492613166776	0.04481404465477302	0.0367984836718596	0.04525274397186923	0.04028566917412154	0.04616396843191769	0.04071087777313521	0.04512675552486501	0.04158608257753919	0.05169931347033673	0.04378893888429309	0.03629157846591273	0.042587399924095354	0.039082220513150266	0.03911219399926202	0.04585213107567451	0.044480474757594375	0.04856487767905879	0.0428259299172769	0.049600033225595995	0.040989610186548266	0.039396979698157523	0.040193294942352895	0.040193294942352895	0.040193294942352895	0.040193294942352895	0.040193294942352895	0.040193294942352895	0.040193294942352895	0.040193294942352895	0.040193294942352895	0.040193294942352895	0.040193294942352895	0.040193294942352895	0.040193294942352895	0.040193294942352895	0.040193294942352895	0.040193294942352895	0.040193294942352895	0.040193294942352895	0.040193294942352895	0.040193294942352895	0.040193294942352895	0.040193294942352895	0.040193294942352895	0.040193294942352895	0.040193294942352895	0.040193294942352895	0.040193294942352895
0.06737472564360057	0.05426609821068205	0.05988530940018293	0.05813979830176841	0.05041484604437375	0.05768664279232384	0.04415690556331747	0.04944795166203989	0.04956870411261712	0.04807238776429311	0.052454397255678235	0.046471100003545214	0.052020356815385936	0.05856266643864946	0.054980981027349954	0.047789075766436054	0.06545887881523982	0.0545383365305723	0.049135830745875415	0.05494272576661795	0.047878227636403	0.05209566946208083	0.047366439244125244	0.03968483988831645	0.04352563956622084	0.04352563956622084	0.04352563956622084	0.04352563956622084	0.04352563956622084	0.04352563956622084	0.04352563956622084	0.04352563956622084	0.04352563956622084	0.04352563956622084	0.04352563956622084	0.04352563956622084	0.04352563956622084	0.04352563956622084	0.04352563956622084	0.04352563956622084	0.04352563956622084	0.04352563956622084	0.04352563956622084	0.04352563956622084	0.04352563956622084	0.04352563956622084	0.04352563956622084	0.04352563956622084	0.04352563956622084	0.04352563956622084
0.06555337497084061	0.05990709864095368	0.04864696963561065	0.05038516374531763	0.06244174109128705	0.05453574399029065	0.05424378345805442	0.051924919043580334	0.05129349634474313	0.05756011813109242	0.046576155122885245	0.039809934311669716	0.04216234924789331	0.044466943350681305	0.05068757786754279	0.04535370258291764	0.05815035427928525	0.04828734363724288	0.04220295841844934	0.04863559118994279	0.051523479472460595	0.048665858601704345	0.044491307525228146	0.049946118254882335	0.047014360482512944	0.05376343400147029	0.056614064060800794	0.059267603165856754	0.05642200002898106	0.06034627540125134	0.0583841377151162	0.0583841377151162	0.0583841377151162	0.0583841377151162	0.0583841377151162	0.0583841377151162	0.0583841377151162	0.0583841377151162	0.0583841377151162	0.0583841377151162	0.0583841377151162	0.0583841377151162	0.0583841377151162	0.0583841377151162	0.0583841377151162	0.0583841377151162	0.0583841377151162	0.0583841377151162	0.0583841377151162	0.0583841377151162
0.05549772200786019	0.0488863785705419	0.04348085261486776	0.03647792894619423	0.03824882312653651	0.04157054978715941	0.05555331458064886	0.03955589830269541	0.04318578905127492	0.03920521566087064	0.04101746370782673	0.047574361986318627	0.04191237196722116	0.03575286374248609	0.042438682954943546	0.054498969087285465	0.03941882119545119	0.04488510526789577	0.04321919834646352	0.04019029212071069	0.04169562606086512	0.04507839343837127	0.04520259102857846	0.04407902087862566	0.037474835598212464	0.05088693437396072	0.048418147310287575	0.039858418105842716	0.04063183865680735	0.0443278561095604	0.040640705653924344	0.04248428088174237	0.04248428088174237	0.04248428088174237	0.04248428088174237	0.04248428088174237	0.04248428088174237	0.04248428088174237	0.04248428088174237	0.04248428088174237	0.04248428088174237	0.04248428088174237	0.04248428088174237	0.04248428088174237	0.04248428088174237	0.04248428088174237	0.04248428088174237	0.04248428088174237	0.04248428088174237	0.04248428088174237
0.026483828881369766	0.031709104031255736	0.03499951717376731	0.03314029462093567	0.032332953332515575	0.04102486553016711	0.022109956977741513	0.05063490814350078	0.05332761436494542	0.0364775550598136	0.03707480444704637	0.04234264498692371	0.040044725467885234	0.03515365349939317	0.03763737648759426	0.03821173531910325	0.030119226997312534	0.041675991833461275	0.03453038585501984	0.03203549567099931	0.036611198864418694	0.0362797434344762	0.05094431880333981	0.038626042980569306	0.02972342826760929	0.03422464540120641	0.03969688553980735	0.03832869029161191	0.03785418970665438	0.03518549621530063	0.03651984296097751	0.03651984296097751	0.03651984296097751	0.03651984296097751	0.03651984296097751	0.03651984296097751	0.03651984296097751	0.03651984296097751	0.03651984296097751	0.03651984296097751	0.03651984296097751	0.03651984296097751	0.03651984296097751	0.03651984296097751	0.03651984296097751	0.03651984296097751	0.03651984296097751	0.03651984296097751	0.03651984296097751	0.03651984296097751
0.03865048878292206	0.02852983840827527	0.021620838816390153	0.01328032886754883	0.030255476808892238	0.02203454928745337	0.017399220875130413	0.018191088350277853	0.012337278576651785	0.016632674939845972	0.033024493410574805	0.026530040678748115	0.017211711588316626	0.04394045383847766	0.022407887540794164	0.023132007340819504	0.01646641127847077	0.03569903645077675	0.039479976682544035	0.03902896337771399	0.03925447003012902	0.03925447003012902	0.03925447003012902	0.03925447003012902	0.03925447003012902	0.03925447003012902	0.03925447003012902	0.03925447003012902	0.03925447003012902	0.03925447003012902	0.03925447003012902	0.03925447003012902	0.03925447003012902	0.03925447003012902	0.03925447003012902	0.03925447003012902	0.03925447003012902	0.03925447003012902	0.03925447003012902	0.03925447003012902	0.03925447003012902	0.03925447003012902	0.03925447003012902	0.03925447003012902	0.03925447003012902	0.03925447003012902	0.03925447003012902	0.03925447003012902	0.03925447003012902	0.03925447003012902
0.033682142307050154	0.02126720886547142	0.028048384144773196	0.011832734207455614	0.02420074858115362	0.014126594398563825	0.025865983290839636	0.012354650589047769	0.015042575982175753	0.012944716402317353	0.0199823248944198	0.014157800583499448	0.015534835942576545	0.019516480233533123	0.01286745325146507	0.0228558855892983	0.029845845194991037	0.02526010640007217	0.017202064778631017	0.021035933744828046	0.02820101444316649	0.04041794450551451	0.013209439482301218	0.0069614020553518665	0.024894839912322272	0.025020613390138915	0.020529372824841675	0.022774993107490295	0.022774993107490295	0.022774993107490295	0.022774993107490295	0.022774993107490295	0.022774993107490295	0.022774993107490295	0.022774993107490295	0.022774993107490295	0.022774993107490295	0.022774993107490295	0.022774993107490295	0.022774993107490295	0.022774993107490295	0.022774993107490295	0.022774993107490295	0.022774993107490295	0.022774993107490295	0.022774993107490295	0.022774993107490295	0.022774993107490295	0.022774993107490295	0.022774993107490295
0.03465506080449452	0.037730650535301134	0.03384691181112473	0.022881285487533903	0.025826752355138673	0.03042637101653294	0.028179502301914378	0.03150311667113995	0.030551999098182528	0.023272000881993153	0.02600543019760329	0.030027669738400344	0.030099117850602736	0.02804866165933728	0.03796030804983427	0.025706804308411695	0.028874046610695717	0.04230743514243821	0.0285993253058023	0.028605075210878846	0.029891843394559105	0.03780065454246118	0.03285793980400863	0.021940043213323924	0.027581095719815207	0.03628949368891798	0.025018722844173003	0.029155316292735347	0.03861001671037537	0.027464814777966605	0.02785243840415059	0.02246473110120829	0.02515858475267944	0.02515858475267944	0.02515858475267944	0.02515858475267944	0.02515858475267944	0.02515858475267944	0.02515858475267944	0.02515858475267944	0.02515858475267944	0.02515858475267944	0.02515858475267944	0.02515858475267944	0.02515858475267944	0.02515858475267944	0.02515858475267944	0.02515858475267944	0.02515858475267944	0.02515858475267944
0.09724697399320849	0.0	0.0	0.0	0.05315563136107438	0.0077968577742040255	0.0	0.09198183601428407	0.12994605049319702	0.016092248928681607	0.015339397074293057	0.06849502843536744	0.06589122496742436	0.015339397074293054	0.06083532450739346	0.03808736079084326	0.03808736079084326	0.03808736079084326	0.03808736079084326	0.03808736079084326	0.03808736079084326	0.03808736079084326	0.03808736079084326	0.03808736079084326	0.03808736079084326	0.03808736079084326	0.03808736079084326	0.03808736079084326	0.03808736079084326	0.03808736079084326	0.03808736079084326	0.03808736079084326	0.03808736079084326	0.03808736079084326	0.03808736079084326	0.03808736079084326	0.03808736079084326	0.03808736079084326	0.03808736079084326	0.03808736079084326	0.03808736079084326	0.03808736079084326	0.03808736079084326	0.03808736079084326	0.03808736079084326	0.03808736079084326	0.03808736079084326	0.03808736079084326	0.03808736079084326	0.03808736079084326
0.04808743483271449	0.03888416515060452	0.03745934873380889	0.03893844464319076	0.039689383451387825	0.049401775291510325	0.04002630288337968	0.04620658607101259	0.0493003304387719	0.035441083551702716	0.04629776096135929	0.04448479383910669	0.035035169622617456	0.041471849676840845	0.03763284498404047	0.03671552445647579	0.03864575229658522	0.04575300444102332	0.05982772948256103	0.04252818189627484	0.042869495882468	0.041212328461659085	0.03499517076194522	0.04440769435829074	0.03970143256011798	0.03970143256011798	0.03970143256011798	0.03970143256011798	0.03970143256011798	0.03970143256011798	0.03970143256011798	0.03970143256011798	0.03970143256011798	0.03970143256011798	0.03970143256011798	0.03970143256011798	0.03970143256011798	0.03970143256011798	0.03970143256011798	0.03970143256011798	0.03970143256011798	0.03970143256011798	0.03970143256011798	0.03970143256011798	0.03970143256011798	0.03970143256011798	0.03970143256011798	0.03970143256011798	0.03970143256011798	0.03970143256011798
0.04639897569635605	0.017731374023250507	0.00015008792789484018	0.012247745598376422	0.005462613940521805	0.005464262084944156	0.005464262084944156	0.036680665053079625	0.02331102338168088	0.021138514232534093	0.012550430840077724	0.02944057887578866	0.01919214952831673	0.020802507141662444	0.030437523894967077	0.02903972197620325	0.026784655252945377	0.008274798623031307	0.02425142819849252	0.014909318434942863	0.01574114443608848	0.013285635181057565	3.028972794488792e-05	0.027309477557352295	0.013669883642648591	0.013669883642648591	0.013669883642648591	0.013669883642648591	0.013669883642648591	0.013669883642648591	0.013669883642648591	0.013669883642648591	0.013669883642648591	0.013669883642648591	0.013669883642648591	0.013669883642648591	0.013669883642648591	0.013669883642648591	0.013669883642648591	0.013669883642648591	0.013669883642648591	0.013669883642648591	0.013669883642648591	0.013669883642648591	0.013669883642648591	0.013669883642648591	0.013669883642648591	0.013669883642648591	0.013669883642648591	0.013669883642648591
0.07451659642939844	0.06760234912156265	0.07281098170221595	0.057994073225301146	0.06126919009903685	0.059349639207978346	0.06397867643597352	0.06929282684804007	0.052744769216296214	0.06027690945577774	0.06611961995179452	0.061940262386880066	0.07586941223885588	0.09059199777643559	0.0747938704854231	0.06892297515846463	0.0805389461677611	0.08432333462402981	0.07181554845401635	0.07331645815634555	0.09102848610868709	0.07319167948568109	0.07611474539181597	0.06459427057853252	0.09057379859822348	0.08275292862069991	0.05954052288065438	0.06164686517661757	0.09274273300030716	0.07311736521463134	0.08293004910746926	0.08293004910746926	0.08293004910746926	0.08293004910746926	0.08293004910746926	0.08293004910746926	0.08293004910746926	0.08293004910746926	0.08293004910746926	0.08293004910746926	0.08293004910746926	0.08293004910746926	0.08293004910746926	0.08293004910746926	0.08293004910746926	0.08293004910746926	0.08293004910746926	0.08293004910746926	0.08293004910746926	0.08293004910746926
0.02266374956991922	0.023937709754524975	0.029294534215727846	0.024513733055538466	0.03426893292222592	0.026554894661435055	0.039987424833049776	0.03877260562511569	0.03788179918674704	0.035829309897672905	0.02622517638939002	0.035781017650581774	0.055439258058890016	0.045610137854735895	0.045610137854735895	0.045610137854735895	0.045610137854735895	0.045610137854735895	0.045610137854735895	0.045610137854735895	0.045610137854735895	0.045610137854735895	0.045610137854735895	0.045610137854735895	0.045610137854735895	0.045610137854735895	0.045610137854735895	0.045610137854735895	0.045610137854735895	0.045610137854735895	0.045610137854735895	0.045610137854735895	0.045610137854735895	0.045610137854735895	0.045610137854735895	0.045610137854735895	0.045610137854735895	0.045610137854735895	0.045610137854735895	0.045610137854735895	0.045610137854735895	0.045610137854735895	0.045610137854735895	0.045610137854735895	0.045610137854735895	0.045610137854735895	0.045610137854735895	0.045610137854735895	0.045610137854735895	0.045610137854735895
0.08724060220590438	0.09594995042061974	0.0895795436333057	0.09917299685593896	0.07173172672837011	0.0884868775177666	0.07536682529109305	0.09063291126589909	0.08990477874438038	0.09848167642773455	0.0980275911611759	0.08700641469292124	0.10564916029622215	0.11506304942412077	0.06437044448507959	0.06625037568028004	0.07868272349793111	0.08922855766416003	0.07849495927762579	0.07537820394176203	0.07108158548072027	0.0940125521424054	0.08766503066047127	0.08641014018165862	0.0994495233147213	0.09292983174818996	0.09292983174818996	0.09292983174818996	0.09292983174818996	0.09292983174818996	0.09292983174818996	0.09292983174818996	0.09292983174818996	0.09292983174818996	0.09292983174818996	0.09292983174818996	0.09292983174818996	0.09292983174818996	0.09292983174818996	0.09292983174818996	0.09292983174818996	0.09292983174818996	0.09292983174818996	0.09292983174818996	0.09292983174818996	0.09292983174818996	0.09292983174818996	0.09292983174818996	0.09292983174818996	0.09292983174818996
0.043971286306756105	0.04510502428066664	0.045861492627196306	0.04369484970927772	0.045822971497174576	0.03830851105744171	0.03593148661719899	0.03168490174312519	0.046954625084012026	0.04088811661654823	0.035299110154594804	0.03762104322580822	0.03947345345435496	0.040851330344029206	0.045726226461284	0.034390783850064645	0.04813662930508515	0.04314789833067272	0.04342246835913531	0.0382408183097519	0.03172101344207231	0.04576372685194598	0.03485759099268699	0.04718674868489302	0.05165384846592487	0.08665382705054425	0.06915383775823455	0.06915383775823455	0.06915383775823455	0.06915383775823455	0.06915383775823455	0.06915383775823455	0.06915383775823455	0.06915383775823455	0.06915383775823455	0.06915383775823455	0.06915383775823455	0.06915383775823455	0.06915383775823455	0.06915383775823455	0.06915383775823455	0.06915383775823455	0.06915383775823455	0.06915383775823455	0.06915383775823455	0.06915383775823455	0.06915383775823455	0.06915383775823455	0.06915383775823455	0.06915383775823455
0.06005177496134196	0.020463001145229424	0.08869144697047972	0.030605927715496167	0.04518762098828021	0.013646756544043752	0.03373926251984522	0.0	0.0	0.0	0.03411422323829725	0.09512560609632655	0.03403855120849956	0.0	0.0012968347455739916	0.0012968347455739916	0.07315439876357104	0.003508295522801082	0.0	0.0012968347455739916	0.036070404790704225	0.0	0.0	0.0	0.013651222093067827	0.023973123892551226	0.018812172992809528	0.018812172992809528	0.018812172992809528	0.018812172992809528	0.018812172992809528	0.018812172992809528	0.018812172992809528	0.018812172992809528	0.018812172992809528	0.018812172992809528	0.018812172992809528	0.018812172992809528	0.018812172992809528	0.018812172992809528	0.018812172992809528	0.018812172992809528	0.018812172992809528	0.018812172992809528	0.018812172992809528	0.018812172992809528	0.018812172992809528	0.018812172992809528	0.018812172992809528	0.018812172992809528
0.0294429775417701	0.028158024888212847	0.025152883002053268	0.027584692566832058	0.03225490909701359	0.026908845419248657	0.03221643971549042	0.03026766300599478	0.0238910232614688	0.02409603208489623	0.02644798367260016	0.023394838450085526	0.024343958296416467	0.03278386254306996	0.024560836902305507	0.02757104628227749	0.03213215230367613	0.02915557250664309	0.026272508055854526	0.027630510929480663	0.029124261380896875	0.02940639257438481	0.026964174180865774	0.02725621288102872	0.025234260861069446	0.025478537014300102	0.025356398937684776	0.025356398937684776	0.025356398937684776	0.025356398937684776	0.025356398937684776	0.025356398937684776	0.025356398937684776	0.025356398937684776	0.025356398937684776	0.025356398937684776	0.025356398937684776	0.025356398937684776	0.025356398937684776	0.025356398937684776	0.025356398937684776	0.025356398937684776	0.025356398937684776	0.025356398937684776	0.025356398937684776	0.025356398937684776	0.025356398937684776	0.025356398937684776	0.025356398937684776	0.025356398937684776
0.04791075584957731	0.061088360084146656	0.055408466186240006	0.049856273160832014	0.04744048662039059	0.061676429695091975	0.03662800684087952	0.048649266958421145	0.0652335414072798	0.06060414812250769	0.061787530219328576	0.04855072210308471	0.04923330653446502	0.05615568637502434	0.05541903424120343	0.051440250739241605	0.05403038516246967	0.059209594700998826	0.057321870639757334	0.05481169517756607	0.0668855317324589	0.05904831732178022	0.060540942658623864	0.05549538761611958	0.0752528007337976	0.0653740941749586	0.0653740941749586	0.0653740941749586	0.0653740941749586	0.0653740941749586	0.0653740941749586	0.0653740941749586	0.0653740941749586	0.0653740941749586	0.0653740941749586	0.0653740941749586	0.0653740941749586	0.0653740941749586	0.0653740941749586	0.0653740941749586	0.0653740941749586	0.0653740941749586	0.0653740941749586	0.0653740941749586	0.0653740941749586	0.0653740941749586	0.0653740941749586	0.0653740941749586	0.0653740941749586	0.0653740941749586
0.10823179901310193	0.07586569036691113	0.06524343234789615	0.0887191238080668	0.07025504927140973	0.0689876088255865	0.06229473028359208	0.06208113400912695	0.06059952377282229	0.06387965191409217	0.0605971451707133	0.07155171805456487	0.07195868324452959	0.06527481812154888	0.07911519245599398	0.06497260367702927	0.06602917402783612	0.08172832715140983	0.07025239761558569	0.07510461490379036	0.07261590018840511	0.08282037286344285	0.07047463958484504	0.07549569477109602	0.08516677975355409	0.08033123726232506	0.08033123726232506	0.08033123726232506	0.08033123726232506	0.08033123726232506	0.08033123726232506	0.08033123726232506	0.08033123726232506	0.08033123726232506	0.08033123726232506	0.08033123726232506	0.08033123726232506	0.08033123726232506	0.08033123726232506	0.08033123726232506	0.08033123726232506	0.08033123726232506	0.08033123726232506	0.08033123726232506	0.08033123726232506	0.08033123726232506	0.08033123726232506	0.08033123726232506	0.08033123726232506	0.08033123726232506
0.04640237335984168	0.0413339612084941	0.041894452520041446	0.04774252118455273	0.04163616951605711	0.03863433498157671	0.050851600800144114	0.05813757327476043	0.04361972667227284	0.054340216604577565	0.05066376693468891	0.050095575917882024	0.047293879722933294	0.04662759053932934	0.04941019765319957	0.047223918405837055	0.05409873153233438	0.04751774540870165	0.05096669138269519	0.050191212384971776	0.04559472715538389	0.043946374055383486	0.04709652777697505	0.0439791445604891	0.055526246652852836	0.04975269560667096	0.04975269560667096	0.04975269560667096	0.04975269560667096	0.04975269560667096	0.04975269560667096	0.04975269560667096	0.04975269560667096	0.04975269560667096	0.04975269560667096	0.04975269560667096	0.04975269560667096	0.04975269560667096	0.04975269560667096	0.04975269560667096	0.04975269560667096	0.04975269560667096	0.04975269560667096	0.04975269560667096	0.04975269560667096	0.04975269560667096	0.04975269560667096	0.04975269560667096	0.04975269560667096	0.04975269560667096
0.12183410766255358	0.08581971021332685	0.06119558386990868	0.07204921073073531	0.07357335738795114	0.08518103078592998	0.07726367503063603	0.07608134301501683	0.059906287337360524	0.09829374883748575	0.08672788897015939	0.07078819681104638	0.07435402978279403	0.07545063235321874	0.09588106867204774	0.09047284869705192	0.07547899333312155	0.07088401976601995	0.08611367320238558	0.07729282372333418	0.08170324846285988	0.08170324846285988	0.08170324846285988	0.08170324846285988	0.08170324846285988	0.08170324846285988	0.08170324846285988	0.08170324846285988	0.08170324846285988	0.08170324846285988	0.08170324846285988	0.08170324846285988	0.08170324846285988	0.08170324846285988	0.08170324846285988	0.08170324846285988	0.08170324846285988	0.08170324846285988	0.08170324846285988	0.08170324846285988	0.08170324846285988	0.08170324846285988	0.08170324846285988	0.08170324846285988	0.08170324846285988	0.08170324846285988	0.08170324846285988	0.08170324846285988	0.08170324846285988	0.08170324846285988
0.04638284604066607	0.039247576018692935	0.03504738842373323	0.0459690875546761	0.03865797373390365	0.04193827013774752	0.04015626727019199	0.04448222967112213	0.0342966575365376	0.03563431135009732	0.04523400094028193	0.040121901793716094	0.0468430578279238	0.05061974367396406	0.043554749283584264	0.03305532466633752	0.03864596459300336	0.035079574260471445	0.039187238949090375	0.046717685831544065	0.04295246239031721	0.04295246239031721	0.04295246239031721	0.04295246239031721	0.04295246239031721	0.04295246239031721	0.04295246239031721	0.04295246239031721	0.04295246239031721	0.04295246239031721	0.04295246239031721	0.04295246239031721	0.04295246239031721	0.04295246239031721	0.04295246239031721	0.04295246239031721	0.04295246239031721	0.04295246239031721	0.04295246239031721	0.04295246239031721	0.04295246239031721	0.04295246239031721	0.04295246239031721	0.04295246239031721	0.04295246239031721	0.04295246239031721	0.04295246239031721	0.04295246239031721	0.04295246239031721	0.04295246239031721
0.04797311131355268	0.031842607858381985	0.06027707075532661	0.1061320849737274	0.062376553035967036	0.03938088536450008	0.045626742769148375	0.14005835718842863	0.04202044654337362	0.08148197938301978	0.09198725381256471	0.023056187036153475	0.027961035099423815	0.07086216405854884	0.0750304031446249	0.14242441704254113	0.05677737399482568	0.05254812762549941	0.03722664612680303	0.11474978553644259	0.07919772375495371	0.04419935532749351	0.07161435866288236	0.04811343907859972	0.07766802185586692	0.10988125181215261	0.039843882753576414	0.07486256728286451	0.07486256728286451	0.07486256728286451	0.07486256728286451	0.07486256728286451	0.07486256728286451	0.07486256728286451	0.07486256728286451	0.07486256728286451	0.07486256728286451	0.07486256728286451	0.07486256728286451	0.07486256728286451	0.07486256728286451	0.07486256728286451	0.07486256728286451	0.07486256728286451	0.07486256728286451	0.07486256728286451	0.07486256728286451	0.07486256728286451	0.07486256728286451	0.07486256728286451
0.07718035168676461	0.05610917698020602	0.06574232664799479	0.06049768166870362	0.07644398147056186	0.06493091858161536	0.08052489496049517	0.06056861319065302	0.09133158829700554	0.07033573999239211	0.0833393522772217	0.07134905740912746	0.05405691736234864	0.06773468517877301	0.06802011495011699	0.06500260635556976	0.049093076370080924	0.07040819681940161	0.07480261186584683	0.06699618754780663	0.06529685004729101	0.0551756403820298	0.0573197911557874	0.07989331372540802	0.06860655244059771	0.06860655244059771	0.06860655244059771	0.06860655244059771	0.06860655244059771	0.06860655244059771	0.06860655244059771	0.06860655244059771	0.06860655244059771	0.06860655244059771	0.06860655244059771	0.06860655244059771	0.06860655244059771	0.06860655244059771	0.06860655244059771	0.06860655244059771	0.06860655244059771	0.06860655244059771	0.06860655244059771	0.06860655244059771	0.06860655244059771	0.06860655244059771	0.06860655244059771	0.06860655244059771	0.06860655244059771	0.06860655244059771
0.07993575884334439	0.061107122256496046	0.06169656215161592	0.06889104820039003	0.05841112323228079	0.06063207837850067	0.07224373864811497	0.05833028430237758	0.07045546996025295	0.06454912913422259	0.09550135732166383	0.07189751932010219	0.07252927009271425	0.0660810447837181	0.06982971930548121	0.08552744968738978	0.06692718361783144	0.06182862899229191	0.06445931372260692	0.0698706352849861	0.07614569611144296	0.057425264814858865	0.06373120091986352	0.07218466489551612	0.06895427822035619	0.06309593350016769	0.06602510586026193	0.06602510586026193	0.06602510586026193	0.06602510586026193	0.06602510586026193	0.06602510586026193	0.06602510586026193	0.06602510586026193	0.06602510586026193	0.06602510586026193	0.06602510586026193	0.06602510586026193	0.06602510586026193	0.06602510586026193	0.06602510586026193	0.06602510586026193	0.06602510586026193	0.06602510586026193	0.06602510586026193	0.06602510586026193	0.06602510586026193	0.06602510586026193	0.06602510586026193	0.06602510586026193
0.03957993121540762	0.04305233833176663	0.05031503414674213	0.059780191888628056	0.007576584252883234	0.0385822273222205	0.019974017396289335	0.027686703790963364	0.052104384546347415	0.05210945800948656	0.0363904436645849	0.04810104148454922	0.049968416346606814	0.027767141400849574	0.04984461207302648	0.043187628374453196	0.057312016519061176	0.05711477591059571	0.05282095607348391	0.047444493742853644	0.04009087653504615	0.06273620642198918	0.06487022398547451	0.06380321520373183	0.06380321520373183	0.06380321520373183	0.06380321520373183	0.06380321520373183	0.06380321520373183	0.06380321520373183	0.06380321520373183	0.06380321520373183	0.06380321520373183	0.06380321520373183	0.06380321520373183	0.06380321520373183	0.06380321520373183	0.06380321520373183	0.06380321520373183	0.06380321520373183	0.06380321520373183	0.06380321520373183	0.06380321520373183	0.06380321520373183	0.06380321520373183	0.06380321520373183	0.06380321520373183	0.06380321520373183	0.06380321520373183	0.06380321520373183
0.06134309664721504	0.04823507663786878	0.04112507704502045	0.04496731916372584	0.03926637947471997	0.04377259903527342	0.04860884521131811	0.04130921037916587	0.03117624150581215	0.043023161263448594	0.03201447910208436	0.04768988342343029	0.025274701674949517	0.052993847399557086	0.032017414070597994	0.03913222862573523	0.031073163784924522	0.0530030127655063	0.038049887805895834	0.033699271984364114	0.03896887242249446	0.03633407220342929	0.03633407220342929	0.03633407220342929	0.03633407220342929	0.03633407220342929	0.03633407220342929	0.03633407220342929	0.03633407220342929	0.03633407220342929	0.03633407220342929	0.03633407220342929	0.03633407220342929	0.03633407220342929	0.03633407220342929	0.03633407220342929	0.03633407220342929	0.03633407220342929	0.03633407220342929	0.03633407220342929	0.03633407220342929	0.03633407220342929	0.03633407220342929	0.03633407220342929	0.03633407220342929	0.03633407220342929	0.03633407220342929	0.03633407220342929	0.03633407220342929	0.03633407220342929
0.03805290245458475	0.03409211587295055	0.04121360037483742	0.039172236826413916	0.03706404728572252	0.0391991922594501	0.03628068173279921	0.044847906866760295	0.03943279496520778	0.03612248160827591	0.03241468874414538	0.04244937914045934	0.03519220718092357	0.036947115552868184	0.04382763591914189	0.03791115069670812	0.03603309088054246	0.039222186525271124	0.038071012810043374	0.038723029134671745	0.03490256794234135	0.03592982465698339	0.0375022924180589	0.043557857342995714	0.04096947548930347	0.043990901900823116	0.03967166523451509	0.041162248050574224	0.04489219031726446	0.04714383446991432	0.0452994685603695	0.05066770300300158	0.062384484201930525	0.056526093602466056	0.056526093602466056	0.056526093602466056	0.056526093602466056	0.056526093602466056	0.056526093602466056	0.056526093602466056	0.056526093602466056	0.056526093602466056	0.056526093602466056	0.056526093602466056	0.056526093602466056	0.056526093602466056	0.056526093602466056	0.056526093602466056	0.056526093602466056	0.056526093602466056
0.06101204376194582	0.034363253770586626	0.044082749763717476	0.036573561862908034	0.03502946538952467	0.042992837711203165	0.04517858019012687	0.04753209585365782	0.04240586145033798	0.050288400434441445	0.03171418889995331	0.05823188110563107	0.04045063948386631	0.04895797745734856	0.05561775109854929	0.039060523616632925	0.051629673986894706	0.03907353493848761	0.050097302346750666	0.05546806893120761	0.060959459061954394	0.039620709217205174	0.053128280587351695	0.057751422702356586	0.04149530124868591	0.04767761839470732	0.04635828477238073	0.04452685406718826	0.05337562028884689	0.03934257585277131	0.052689102395494236	0.049428001492591064	0.04472992998197968	0.04707896573728537	0.04707896573728537	0.04707896573728537	0.04707896573728537	0.04707896573728537	0.04707896573728537	0.04707896573728537	0.04707896573728537	0.04707896573728537	0.04707896573728537	0.04707896573728537	0.04707896573728537	0.04707896573728537	0.04707896573728537	0.04707896573728537	0.04707896573728537	0.04707896573728537
0.0668463237370511	0.06158157173946355	0.05854448069667941	0.0617449534229805	0.061398443205836095	0.04650298188853832	0.059488796075313814	0.06025552547721699	0.06285342524881836	0.06870304139232712	0.05387233934031855	0.06144527552825177	0.04516977863584741	0.06563235724324705	0.055817623784861846	0.059751917406680274	0.05110958447049726	0.061270766480600695	0.0628603031789233	0.055947545297531424	0.046915214064996956	0.05143137968126419	0.05143137968126419	0.05143137968126419	0.05143137968126419	0.05143137968126419	0.05143137968126419	0.05143137968126419	0.05143137968126419	0.05143137968126419	0.05143137968126419	0.05143137968126419	0.05143137968126419	0.05143137968126419	0.05143137968126419	0.05143137968126419	0.05143137968126419	0.05143137968126419	0.05143137968126419	0.05143137968126419	0.05143137968126419	0.05143137968126419	0.05143137968126419	0.05143137968126419	0.05143137968126419	0.05143137968126419	0.05143137968126419	0.05143137968126419	0.05143137968126419	0.05143137968126419
0.038602665498739384	0.04063977858083949	0.041707434179889716	0.041773059568659406	0.03981805513790116	0.04222218754803563	0.035644181058820404	0.027084736847576802	0.04465912904468617	0.040100475583303465	0.03462591420351318	0.03041940393370585	0.034633882862983884	0.042132356656884404	0.038156047333334636	0.02887007843239929	0.03366400236428293	0.032178595508564736	0.031468282131376236	0.053400147527680485	0.04088238266291437	0.07267716221314928	0.03247516162927672	0.04536942604914521	0.03892229383921097	0.03892229383921097	0.03892229383921097	0.03892229383921097	0.03892229383921097	0.03892229383921097	0.03892229383921097	0.03892229383921097	0.03892229383921097	0.03892229383921097	0.03892229383921097	0.03892229383921097	0.03892229383921097	0.03892229383921097	0.03892229383921097	0.03892229383921097	0.03892229383921097	0.03892229383921097	0.03892229383921097	0.03892229383921097	0.03892229383921097	0.03892229383921097	0.03892229383921097	0.03892229383921097	0.03892229383921097	0.03892229383921097
0.08571763582411039	0.07113752004364132	0.07172316272168514	0.08279042969500088	0.050290078298579864	0.053385799653824936	0.08064069757603666	0.07376109746315299	0.06908412158222947	0.05925488163430447	0.07307104909435497	0.06919250893800258	0.05931366794559009	0.05463679738189673	0.06792518891318475	0.06583074915163133	0.0855533644452711	0.06651118314518878	0.07992685807884037	0.07337543934864606	0.06276336248684106	0.061534333678079964	0.07205174340523383	0.06401996969130822	0.07246728787161583	0.07157313229516714	0.07202021008339148	0.07202021008339148	0.07202021008339148	0.07202021008339148	0.07202021008339148	0.07202021008339148	0.07202021008339148	0.07202021008339148	0.07202021008339148	0.07202021008339148	0.07202021008339148	0.07202021008339148	0.07202021008339148	0.07202021008339148	0.07202021008339148	0.07202021008339148	0.07202021008339148	0.07202021008339148	0.07202021008339148	0.07202021008339148	0.07202021008339148	0.07202021008339148	0.07202021008339148	0.07202021008339148
0.047900681981865534	0.03966269491348451	0.035988524743596345	0.040370648865876345	0.03753432131104914	0.0357596729817801	0.04489427841805578	0.05540198150610584	0.04280057957696269	0.04660354795594713	0.041375095826158004	0.04733511411167761	0.03914211536676769	0.03975248190924378	0.05127198230925908	0.042495454969841785	0.047880712897476356	0.06495127803283074	0.05261365124978134	0.05011646375785227	0.051365057503816806	0.051365057503816806	0.051365057503816806	0.051365057503816806	0.051365057503816806	0.051365057503816806	0.051365057503816806	0.051365057503816806	0.051365057503816806	0.051365057503816806	0.051365057503816806	0.051365057503816806	0.051365057503816806	0.051365057503816806	0.051365057503816806	0.051365057503816806	0.051365057503816806	0.051365057503816806	0.051365057503816806	0.051365057503816806	0.051365057503816806	0.051365057503816806	0.051365057503816806	0.051365057503816806	0.051365057503816806	0.051365057503816806	0.051365057503816806	0.051365057503816806	0.051365057503816806	0.051365057503816806
0.051888056550937825	0.04265122650358401	0.03617882210786334	0.048776090285790774	0.050489227129996865	0.038921869988289275	0.0378332425905886	0.03726550717002084	0.039251602706793065	0.04519717281415703	0.04050562409353687	0.04738504332503689	0.04709736384616976	0.04863099270729368	0.044374815340945804	0.04114017518415344	0.05568814414947826	0.052275678512537525	0.03809102469196623	0.04727661762745387	0.03179999137004604	0.0511657664110305	0.041482878890538276	0.041482878890538276	0.041482878890538276	0.041482878890538276	0.041482878890538276	0.041482878890538276	0.041482878890538276	0.041482878890538276	0.041482878890538276	0.041482878890538276	0.041482878890538276	0.041482878890538276	0.041482878890538276	0.041482878890538276	0.041482878890538276	0.041482878890538276	0.041482878890538276	0.041482878890538276	0.041482878890538276	0.041482878890538276	0.041482878890538276	0.041482878890538276	0.041482878890538276	0.041482878890538276	0.041482878890538276	0.041482878890538276	0.041482878890538276	0.041482878890538276
0.10821214545220914	0.10699893403395884	0.09970639636341024	0.0823920181932892	0.11430980592818536	0.10120315913020256	0.0910073149835403	0.07442398486619192	0.07326670157600695	0.10351663566795147	0.09090019323008741	0.07776814114981563	0.08604810959145605	0.08978262237908322	0.08358619799546084	0.09968128924957163	0.09223937187810533	0.0635385769456536	0.10913014299389845	0.12049529962901419	0.11481272131145631	0.11481272131145631	0.11481272131145631	0.11481272131145631	0.11481272131145631	0.11481272131145631	0.11481272131145631	0.11481272131145631	0.11481272131145631	0.11481272131145631	0.11481272131145631	0.11481272131145631	0.11481272131145631	0.11481272131145631	0.11481272131145631	0.11481272131145631	0.11481272131145631	0.11481272131145631	0.11481272131145631	0.11481272131145631	0.11481272131145631	0.11481272131145631	0.11481272131145631	0.11481272131145631	0.11481272131145631	0.11481272131145631	0.11481272131145631	0.11481272131145631	0.11481272131145631	0.11481272131145631
0.09571015293698996	0.0839546728692206	0.09422229779890647	0.08449993708966146	0.08470789763302422	0.08080116085814136	0.07471674526701379	0.09154973775466133	0.07500324547134828	0.08188153805738982	0.0892577736162036	0.07439595539641902	0.08271258725123301	0.09060983070996674	0.07066904958857413	0.08593418088779706	0.08506773052824898	0.0759217980106827	0.10670891399364799	0.08570797831602676	0.08529335439647098	0.08488598305727843	0.08362946849904583	0.08425772577816212	0.08425772577816212	0.08425772577816212	0.08425772577816212	0.08425772577816212	0.08425772577816212	0.08425772577816212	0.08425772577816212	0.08425772577816212	0.08425772577816212	0.08425772577816212	0.08425772577816212	0.08425772577816212	0.08425772577816212	0.08425772577816212	0.08425772577816212	0.08425772577816212	0.08425772577816212	0.08425772577816212	0.08425772577816212	0.08425772577816212	0.08425772577816212	0.08425772577816212	0.08425772577816212	0.08425772577816212	0.08425772577816212	0.08425772577816212
0.08412227765210128	0.06939676969855903	0.07343462328944994	0.08368735664246098	0.08822178943763104	0.06138400523554781	0.06781700394645045	0.06616520764544069	0.07691171591210585	0.06418503086787328	0.053632888571767595	0.0674126198265575	0.06692768858922597	0.08501370128473362	0.06327950205022269	0.07641874983824196	0.0996911480075876	0.06264656828679957	0.08417758054864638	0.07993166387410626	0.06661289111696196	0.06003397247385347	0.06332343179540771	0.06332343179540771	0.06332343179540771	0.06332343179540771	0.06332343179540771	0.06332343179540771	0.06332343179540771	0.06332343179540771	0.06332343179540771	0.06332343179540771	0.06332343179540771	0.06332343179540771	0.06332343179540771	0.06332343179540771	0.06332343179540771	0.06332343179540771	0.06332343179540771	0.06332343179540771	0.06332343179540771	0.06332343179540771	0.06332343179540771	0.06332343179540771	0.06332343179540771	0.06332343179540771	0.06332343179540771	0.06332343179540771	0.06332343179540771	0.06332343179540771
0.0451847366101685	0.08348814106264676	0.05377777174729572	0.06110550379702479	0.05955486792436856	0.060356158866951656	0.03651774212574472	0.03826724241094435	0.08456276974112581	0.06460081146947079	0.04210026880483619	0.05509943168790704	0.05159376413045286	0.047156842968492915	0.060134191382777785	0.03942270827362567	0.06712926789315776	0.05140522849722746	0.047881887145007115	0.07215927112258869	0.06003895057403414	0.02271101297964161	0.031193026212116233	0.06910457728552517	0.0445434742084126	0.04746423315237356	0.05295944064102836	0.036338877607973656	0.04538636241016433	0.030645349611315455	0.06540690154581624	0.04802612557856585	0.04802612557856585	0.04802612557856585	0.04802612557856585	0.04802612557856585	0.04802612557856585	0.04802612557856585	0.04802612557856585	0.04802612557856585	0.04802612557856585	0.04802612557856585	0.04802612557856585	0.04802612557856585	0.04802612557856585	0.04802612557856585	0.04802612557856585	0.04802612557856585	0.04802612557856585	0.04802612557856585
0.049633363902037375	0.06504228176696471	0.06013642008205811	0.054661601032262974	0.06963052421747876	0.05166768375572919	0.0516043344016465	0.05909019923459632	0.0695492662055246	0.059722543615447904	0.06273886835098064	0.04840388761320445	0.06725614023663963	0.0651383389965343	0.04570969513440645	0.06639098583859049	0.04950673600741736	0.053095700196466325	0.06371232610064642	0.05749671213503114	0.06257315574407432	0.05886965978808538	0.06249745578447651	0.07161032375203227	0.061315381049177366	0.07083774502005036	0.06151149340622937	0.054089696724844157	0.05512466504269143	0.06330455805279156	0.055220497988430345	0.05926252802061095	0.05926252802061095	0.05926252802061095	0.05926252802061095	0.05926252802061095	0.05926252802061095	0.05926252802061095	0.05926252802061095	0.05926252802061095	0.05926252802061095	0.05926252802061095	0.05926252802061095	0.05926252802061095	0.05926252802061095	0.05926252802061095	0.05926252802061095	0.05926252802061095	0.05926252802061095	0.05926252802061095
0.06808986040243253	0.06858756869797274	0.07754697979600915	0.07459442376966353	0.07467358475279809	0.07066805142612263	0.09180092181662121	0.08467397697894408	0.07882941410214181	0.05478463606515525	0.07335724335113729	0.07518348379205801	0.06771417502513867	0.06672028020285627	0.08457301825925359	0.0702286809905621	0.08228625211925308	0.07588335986840242	0.07394686209167427	0.07107164980753819	0.05832116007569751	0.06469640494161784	0.06469640494161784	0.06469640494161784	0.06469640494161784	0.06469640494161784	0.06469640494161784	0.06469640494161784	0.06469640494161784	0.06469640494161784	0.06469640494161784	0.06469640494161784	0.06469640494161784	0.06469640494161784	0.06469640494161784	0.06469640494161784	0.06469640494161784	0.06469640494161784	0.06469640494161784	0.06469640494161784	0.06469640494161784	0.06469640494161784	0.06469640494161784	0.06469640494161784	0.06469640494161784	0.06469640494161784	0.06469640494161784	0.06469640494161784	0.06469640494161784	0.06469640494161784
0.0	0.0	0.39006687293589143	0.26880237850499683	0.0	0.0	0.0	0.0	0.27942456022477336	0.028735930076717285	0.0	0.0030712478230312283	0.0	0.0	0.0	0.028735930076717285	0.2168476932680421	0.27880474181355425	0.16760941780628866	0.0	0.01062218171977658	0.00531109085988829	0.00531109085988829	0.00531109085988829	0.00531109085988829	0.00531109085988829	0.00531109085988829	0.00531109085988829	0.00531109085988829	0.00531109085988829	0.00531109085988829	0.00531109085988829	0.00531109085988829	0.00531109085988829	0.00531109085988829	0.00531109085988829	0.00531109085988829	0.00531109085988829	0.00531109085988829	0.00531109085988829	0.00531109085988829	0.00531109085988829	0.00531109085988829	0.00531109085988829	0.00531109085988829	0.00531109085988829	0.00531109085988829	0.00531109085988829	0.00531109085988829	0.00531109085988829
0.06507783823977535	0.05371110903818855	0.05336543729812415	0.0557846609958927	0.06333222099144803	0.042282544660834885	0.05962881405525332	0.05473686887187489	0.04709514048211831	0.05246564965652445	0.05773192314404444	0.04912160169666692	0.047184353433459295	0.060660800024863494	0.042575673410124595	0.06380536621825206	0.05056384902175789	0.06432410015154943	0.04718488379357831	0.06444003090205004	0.05279657661534132	0.043587315279552605	0.04408752181690401	0.060006576404304034	0.062203407150311134	0.060512908575728885	0.059468749777124665	0.073771170814419	0.046746442849514895	0.06025880683196695	0.06025880683196695	0.06025880683196695	0.06025880683196695	0.06025880683196695	0.06025880683196695	0.06025880683196695	0.06025880683196695	0.06025880683196695	0.06025880683196695	0.06025880683196695	0.06025880683196695	0.06025880683196695	0.06025880683196695	0.06025880683196695	0.06025880683196695	0.06025880683196695	0.06025880683196695	0.06025880683196695	0.06025880683196695	0.06025880683196695
0.08155912840623428	0.057337600760273104	0.08842380890324347	0.0630925348880986	0.07063713648520464	0.07213538341398404	0.05856926548363955	0.05343639615427044	0.045027469386737906	0.06020002068816376	0.06003361048248736	0.07271667087463882	0.06705702506565743	0.04925597677702746	0.052289685649119046	0.05835185023276042	0.06155580087936187	0.051434384039491556	0.05549964812889414	0.05180536010936105	0.050883691988576674	0.04432378253131931	0.05799894172265334	0.05544604656689328	0.05162456703413668	0.06877570215285006	0.05529139800457547	0.06566340041596416	0.06285336331427135	0.054035666455445795	0.05243352012146301	0.05249349922680667	0.04746585877917248	0.04990025107659645	0.06100961379677375	0.0554549324366851	0.0554549324366851	0.0554549324366851	0.0554549324366851	0.0554549324366851	0.0554549324366851	0.0554549324366851	0.0554549324366851	0.0554549324366851	0.0554549324366851	0.0554549324366851	0.0554549324366851	0.0554549324366851	0.0554549324366851	0.0554549324366851
0.05826419516012642	0.04681152384743962	0.05107123965166922	0.0450275720701472	0.04534812202174877	0.0502376303734577	0.039164256783652554	0.040451386048221114	0.045041231420908795	0.04513181997566051	0.038354175876847724	0.051407219223757156	0.04568326485720202	0.0402878877054433	0.04205622069882403	0.04885563841056303	0.03528826634756518	0.06183759104811251	0.039473531364645424	0.05423857106616667	0.04755095482231455	0.03945759728655457	0.05225868297801257	0.04202425429526615	0.05146362151013148	0.04171529326637252	0.03705357570205035	0.043851471959721236	0.04870188164492711	0.0556550093610727	0.04548703576742266	0.05935366336530497	0.05446218479969218	0.0439150564350948	0.04608606334332894	0.05908471676052228	0.05462275666855682	0.03978290922168503	0.050188872086749166	0.04845254697876556	0.04932070953275736	0.04932070953275736	0.04932070953275736	0.04932070953275736	0.04932070953275736	0.04932070953275736	0.04932070953275736	0.04932070953275736	0.04932070953275736	0.04932070953275736
0.06990294987923129	0.06999151320498762	0.0721550335828817	0.07419896105668136	0.06807232460486241	0.05117685060033293	0.062407647599862344	0.07161548417716762	0.055092723637138595	0.07154881017452715	0.06939114322855662	0.06457643765963993	0.05150451500013466	0.06764819152669051	0.0629856822315976	0.05968931989558583	0.058978878358027294	0.08146902038421129	0.059396930177424784	0.05157697660450141	0.061639027143001034	0.056284275744063715	0.05086743603209789	0.06846692905429883	0.0674638410834052	0.067965385068852	0.067965385068852	0.067965385068852	0.067965385068852	0.067965385068852	0.067965385068852	0.067965385068852	0.067965385068852	0.067965385068852	0.067965385068852	0.067965385068852	0.067965385068852	0.067965385068852	0.067965385068852	0.067965385068852	0.067965385068852	0.067965385068852	0.067965385068852	0.067965385068852	0.067965385068852	0.067965385068852	0.067965385068852	0.067965385068852	0.067965385068852	0.067965385068852
0.06309956148047119	0.04522068179999398	0.04799631871193365	0.046109449390272526	0.05707561562528692	0.05203217864830936	0.05668659860138252	0.048419656298523364	0.0428933363204137	0.04918953000211542	0.043194784336245136	0.039497891196272936	0.04333124010744741	0.04650204112282959	0.04394439355847218	0.04256312369935031	0.04371753586360659	0.03930795812939617	0.044265752751784945	0.04294057283247859	0.05665221318553773	0.033450932324494115	0.04558297878259587	0.04481361605142973	0.041032977263583945	0.05495410759407594	0.04248843877144836	0.045784359301606306	0.05077583581723386	0.045687645389788735	0.04106537299789359	0.043376509193841166	0.043376509193841166	0.043376509193841166	0.043376509193841166	0.043376509193841166	0.043376509193841166	0.043376509193841166	0.043376509193841166	0.043376509193841166	0.043376509193841166	0.043376509193841166	0.043376509193841166	0.043376509193841166	0.043376509193841166	0.043376509193841166	0.043376509193841166	0.043376509193841166	0.043376509193841166	0.043376509193841166
0.2171843803789705	0.18871897761437864	0.0	0.28550415429501846	0.2851168041509085	0.0002431532178655936	0.1828186008529092	0.10686164934648944	0.27922197692293954	0.16326000924458423	0.16077489693488198	0.16406270431354614	0.08829473572001904	0.18892505396560275	0.16177611889206442	0.24822693680594385	0.153022262037334	0.16572352463785844	0.13707310762278474	0.31536152667381584	0.25854030722348925	0.15762857973710526	0.13223838283695427	0.10958991170810832	0.3770920026707629	0.15324845260488976	0.2651702276378264	0.2651702276378264	0.2651702276378264	0.2651702276378264	0.2651702276378264	0.2651702276378264	0.2651702276378264	0.2651702276378264	0.2651702276378264	0.2651702276378264	0.2651702276378264	0.2651702276378264	0.2651702276378264	0.2651702276378264	0.2651702276378264	0.2651702276378264	0.2651702276378264	0.2651702276378264	0.2651702276378264	0.2651702276378264	0.2651702276378264	0.2651702276378264	0.2651702276378264	0.2651702276378264
0.0480405254952212	0.04233031623304898	0.04582315732085451	0.04648493390514841	0.034183679708248364	0.038166948405436364	0.036727301378426655	0.03276247090765027	0.03871093025500686	0.03919230850326494	0.04671844374957062	0.040267488709024475	0.03236773985022996	0.034846448704490975	0.04229522857722605	0.04054198922909692	0.044871641616669254	0.04323628056137091	0.039086507777198506	0.030664728644517022	0.03951442325649931	0.047512032018389584	0.04854824960991316	0.04803014081415138	0.04803014081415138	0.04803014081415138	0.04803014081415138	0.04803014081415138	0.04803014081415138	0.04803014081415138	0.04803014081415138	0.04803014081415138	0.04803014081415138	0.04803014081415138	0.04803014081415138	0.04803014081415138	0.04803014081415138	0.04803014081415138	0.04803014081415138	0.04803014081415138	0.04803014081415138	0.04803014081415138	0.04803014081415138	0.04803014081415138	0.04803014081415138	0.04803014081415138	0.04803014081415138	0.04803014081415138	0.04803014081415138	0.04803014081415138
0.0938513201968744	0.07449840933276142	0.062224309068459945	0.08510183866541002	0.06597897795938985	0.07597371762151388	0.060344957875680304	0.056725276807032037	0.06361932884285705	0.07698319066738771	0.058350794606410614	0.07192476588064263	0.051070447414352696	0.08149195185019661	0.06326390325970094	0.06183096665753288	0.03904135354437436	0.06416737952157169	0.06587337688410691	0.07141555363748646	0.06793757902157689	0.1008151434349409	0.07417725656296392	0.08259162704349403	0.0574031356908526	0.0690064087032268	0.07105482507872284	0.0550784158822934	0.07165016030208146	0.05728982550435882	0.10818118673828475	0.08273550612132177	0.08273550612132177	0.08273550612132177	0.08273550612132177	0.08273550612132177	0.08273550612132177	0.08273550612132177	0.08273550612132177	0.08273550612132177	0.08273550612132177	0.08273550612132177	0.08273550612132177	0.08273550612132177	0.08273550612132177	0.08273550612132177	0.08273550612132177	0.08273550612132177	0.08273550612132177	0.08273550612132177
0.0	0.050415106271716595	0.0860403377674482	0.0	0.0	0.0	0.06249409562161472	0.0	0.0	0.0	0.0	0.06496365576389428	0.014548549492177687	0.0	0.014547763156303803	0.0	0.0	0.0	0.06496365576389428	0.0	0.0	0.0	0.0	0.0	0.0	0.0	0.0	0.038967657361241186	0.06423527619856437	0.0	0.0	0.0	0.0	0.0	0.07164449680398585	0.0626796194579838	0.0	0.08661820768519238	0.04330910384259619	0.04330910384259619	0.04330910384259619	0.04330910384259619	0.04330910384259619	0.04330910384259619	0.04330910384259619	0.04330910384259619	0.04330910384259619	0.04330910384259619	0.04330910384259619	0.04330910384259619
0.0	0.04550410354243372	0.07197479338295626	0.08544660938981603	0.0793504152442314	0.06626781219652642	0.10153885501070106	0.10708306509232535	0.0814541602163588	0.04560387801695626	0.10652370903534014	0.045595036196464135	0.09941971301767613	0.09041744405114013	0.06565589790368936	0.06363736846044395	0.04560528127255055	0.11274287529896018	0.03539986076417754	0.0768942471782851	0.045744153487342794	0.08020240278682846	0.10199021944390756	0.05933200444017979	0.04551419889162743	0.06325754687063524	0.04863410683294505	0.0637100611960082	0.14316083811301566	0.18462721152458	0.04561538274618247	0.06826519408941022	0.014257151419091802	0.07931285760353747	0.07312408064777284	0.08472586040108372	0.045736153100731626	0.06367747234267529	0.10076059374862191	0.001734403052415856	0.05712890198354412	0.0005013737691606412	0.06437548542491625	0.06766834161380408	0.06602191351936017	0.06602191351936017	0.06602191351936017	0.06602191351936017	0.06602191351936017	0.06602191351936017
0.04048272975400767	0.037275370422552356	0.06521274968240996	0.04226802387786965	0.06559883178384196	0.05795539361632697	0.05674832612033815	0.04467111420550343	0.025868893811876476	0.06046934521611179	0.036400052402689106	0.04644284061241088	0.055741864481103715	0.06014459994695604	0.03959748751683134	0.03385153055273486	0.046201861253679394	0.048183403681017825	0.08035432736078398	0.05639009081029988	0.0735734979127169	0.03755182890381062	0.032737754820106706	0.06047529979248352	0.039798967747679825	0.050424188015586575	0.050376316800792076	0.04707754851097663	0.05422446779957143	0.06427978986668212	0.06121592361582812	0.03462289607214868	0.050457956911131856	0.05526112263957818	0.05992844199434456	0.04889747150470841	0.04164118325069142	0.06391686765081597	0.08370472150697013	0.035504172334539216	0.05643244727284542	0.06481949002938557	0.064204912065543	0.08927647716043505	0.060054344851867864	0.07466541100615146	0.07466541100615146	0.07466541100615146	0.07466541100615146	0.07466541100615146
0.07772971565674187	0.05950373398222739	0.049619540582068106	0.057330251138238926	0.05764557610767017	0.09766467360250658	0.07832670291680686	0.07014617417257811	0.03495182458456321	0.05481929436221356	0.05165461259529706	0.04872572556566804	0.03166692634450146	0.030423690086440375	0.0871284500710988	0.019549656447171646	0.05098961172111282	0.03390056712599817	0.055045362892498305	0.030718760549499666	0.07145968296823929	0.0276414184601294	0.06939774029336654	0.03072112265103004	0.032619933894387235	0.060561888191833786	0.03306718426421066	0.07655664201074854	0.043897196295067324	0.0508156279280684	0.029364743121643708	0.05843734743367334	0.035462763566096726	0.01856053570583496	0.0773938712114511	0.041694470659702346	0.058195074131678036	0.041899929372591495	0.031571744164787294	0.03673583676868939	0.03673583676868939	0.03673583676868939	0.03673583676868939	0.03673583676868939	0.03673583676868939	0.03673583676868939	0.03673583676868939	0.03673583676868939	0.03673583676868939	0.03673583676868939
0.14882791202055284	0.18736802808722228	0.21800590014418958	0.1068303023733325	0.1376012721785829	0.16778541950081835	0.11477257545377971	0.11718252394951754	0.16119661049944445	0.139189567224481	0.139189567224481	0.139189567224481	0.139189567224481	0.139189567224481	0.139189567224481	0.139189567224481	0.139189567224481	0.139189567224481	0.139189567224481	0.139189567224481	0.139189567224481	0.139189567224481	0.139189567224481	0.139189567224481	0.139189567224481	0.139189567224481	0.139189567224481	0.139189567224481	0.139189567224481	0.139189567224481	0.139189567224481	0.139189567224481	0.139189567224481	0.139189567224481	0.139189567224481	0.139189567224481	0.139189567224481	0.139189567224481	0.139189567224481	0.139189567224481	0.139189567224481	0.139189567224481	0.139189567224481	0.139189567224481	0.139189567224481	0.139189567224481	0.139189567224481	0.139189567224481	0.139189567224481	0.139189567224481
0.00016911993932942587	0.052523640089691834	0.012927552460320048	0.0006285017144881262	0.03630331311042979	0.0006466759524640513	0.0634834012342911	0.04786217627559276	0.07213232065989698	0.07551862707287198	0.1303924011243132	0.03251399741476102	0.02592263539206008	0.08602331640087832	0.14936740115941124	0.08257741431323833	0.07983122125789216	0.10530479722305841	0.06674944340344117	0.10564733226934747	0.08619838783639432	0.08619838783639432	0.08619838783639432	0.08619838783639432	0.08619838783639432	0.08619838783639432	0.08619838783639432	0.08619838783639432	0.08619838783639432	0.08619838783639432	0.08619838783639432	0.08619838783639432	0.08619838783639432	0.08619838783639432	0.08619838783639432	0.08619838783639432	0.08619838783639432	0.08619838783639432	0.08619838783639432	0.08619838783639432	0.08619838783639432	0.08619838783639432	0.08619838783639432	0.08619838783639432	0.08619838783639432	0.08619838783639432	0.08619838783639432	0.08619838783639432	0.08619838783639432	0.08619838783639432
0.035401505187437884	0.051491693602963996	0.07090781081009263	0.06382862323842428	0.00682350678767672	0.0025222962636437148	0.07656553348095443	0.0	0.051478156698542256	0.06652658883970163	0.03979979061148958	0.06382862323842428	0.0	0.07636645680037789	0.0	0.10362841384991386	0.0025222962636437148	0.0	0.08799664049647632	0.05952741271439127	0.029718451798207965	0.0	0.0	0.05952741271439127	0.0	0.0025222962636437148	0.0	0.06382862323842428	0.06635091950206798	0.014859225899103982	0.06635091950206798	0.09601485383624718	0.08118288666915757	0.08118288666915757	0.08118288666915757	0.08118288666915757	0.08118288666915757	0.08118288666915757	0.08118288666915757	0.08118288666915757	0.08118288666915757	0.08118288666915757	0.08118288666915757	0.08118288666915757	0.08118288666915757	0.08118288666915757	0.08118288666915757	0.08118288666915757	0.08118288666915757	0.08118288666915757
0.0780715020310784	0.06043917159178063	0.051519963146994745	0.0673593541005456	0.06830874556709504	0.06457892469431761	0.06750443360194835	0.07039836094580057	0.05541879882527837	0.060578809840350134	0.06683144585591513	0.07312511630400204	0.050152376024596136	0.07098579390267791	0.05443973595387782	0.06307556207703333	0.056382354296093576	0.06884201777832806	0.06839058708030311	0.06841572785565862	0.07958167448135126	0.06048002888236217	0.0815654940437763	0.07102276146306924	0.07102276146306924	0.07102276146306924	0.07102276146306924	0.07102276146306924	0.07102276146306924	0.07102276146306924	0.07102276146306924	0.07102276146306924	0.07102276146306924	0.07102276146306924	0.07102276146306924	0.07102276146306924	0.07102276146306924	0.07102276146306924	0.07102276146306924	0.07102276146306924	0.07102276146306924	0.07102276146306924	0.07102276146306924	0.07102276146306924	0.07102276146306924	0.07102276146306924	0.07102276146306924	0.07102276146306924	0.07102276146306924	0.07102276146306924
0.1607139142465341	0.13394430846258232	0.13106771657966346	0.12161635798562573	0.12013813841891423	0.13985811519566305	0.10810817908317263	0.11802808209773304	0.10080179021418402	0.10675778609766928	0.13025209559244574	0.11850494084505751	0.11850494084505751	0.11850494084505751	0.11850494084505751	0.11850494084505751	0.11850494084505751	0.11850494084505751	0.11850494084505751	0.11850494084505751	0.11850494084505751	0.11850494084505751	0.11850494084505751	0.11850494084505751	0.11850494084505751	0.11850494084505751	0.11850494084505751	0.11850494084505751	0.11850494084505751	0.11850494084505751	0.11850494084505751	0.11850494084505751	0.11850494084505751	0.11850494084505751	0.11850494084505751	0.11850494084505751	0.11850494084505751	0.11850494084505751	0.11850494084505751	0.11850494084505751	0.11850494084505751	0.11850494084505751	0.11850494084505751	0.11850494084505751	0.11850494084505751	0.11850494084505751	0.11850494084505751	0.11850494084505751	0.11850494084505751	0.11850494084505751
0.09448215958113068	0.08442787030507427	0.05001477121950439	0.07674417884463107	0.07641720691037468	0.06856486932234886	0.06108005679598978	0.07100414024527284	0.07589819750004144	0.07594452251578458	0.061110808775262954	0.06317575923195469	0.06027765493066775	0.07413465281206867	0.06334254212686909	0.0623276594609829	0.06683415165984666	0.07707768609051166	0.07921167837458619	0.0725449155136208	0.058645761186188215	0.07695662245722469	0.07174334552007862	0.06594899574448347	0.07119118980031468	0.07325610609270244	0.06576408678483672	0.06881536574935748	0.0672897262670971	0.0672897262670971	0.0672897262670971	0.0672897262670971	0.0672897262670971	0.0672897262670971	0.0672897262670971	0.0672897262670971	0.0672897262670971	0.0672897262670971	0.0672897262670971	0.0672897262670971	0.0672897262670971	0.0672897262670971	0.0672897262670971	0.0672897262670971	0.0672897262670971	0.0672897262670971	0.0672897262670971	0.0672897262670971	0.0672897262670971	0.0672897262670971
0.02565465042989946	0.04172593239838872	0.08400155030265306	0.05471686577061461	0.03757563642977498	0.006769142633938683	0.06745582721545337	0.03217610499945133	0.0	0.05748761852917813	0.023457118212500523	0.08200600157779567	0.003276655750274407	0.034706767234565464	0.06972480147379204	0.052643048424898	0.021445339709295276	0.048002231947793676	0.0614829505988954	0.10277911840122772	0.030226260846439198	0.07167366751242955	0.03015921307884188	0.02914847171363701	0.0417341353771529	0.030226260846439198	0.04200291587020707	0.02711780210013145	0.0003366509509744156	0.05230115079310203	0.0043158524763719525	0.06604409248029798	0.035179972478334966	0.035179972478334966	0.035179972478334966	0.035179972478334966	0.035179972478334966	0.035179972478334966	0.035179972478334966	0.035179972478334966	0.035179972478334966	0.035179972478334966	0.035179972478334966	0.035179972478334966	0.035179972478334966	0.035179972478334966	0.035179972478334966	0.035179972478334966	0.035179972478334966	0.035179972478334966
0.028343179887711074	0.06883549481596143	0.041692851762100386	0.03520005758120973	0.08700206279553423	0.050581974559665684	0.08056290542427127	0.08807811940729661	0.07720290379653887	0.037895092145777326	0.06931918748886293	0.052285202955973	0.03390816927530843	0.0642807961204084	0.06459291093986039	0.05008628411348895	0.036311056605146434	0.030952117652897168	0.07854052999342002	0.11152771112499109	0.06169190627447752	0.10670156308390072	0.05476584888929096	0.08630073688611452	0.07166190322887885	0.07874001399139803	0.06204478983066905	0.06440086793145977	0.039808429607171354	0.07589932294647644	0.047496213067815984	0.05608764236355602	0.06710376273817069	0.020395999547889312	0.07270629945374817	0.06899182645748289	0.07084906295561552	0.07084906295561552	0.07084906295561552	0.07084906295561552	0.07084906295561552	0.07084906295561552	0.07084906295561552	0.07084906295561552	0.07084906295561552	0.07084906295561552	0.07084906295561552	0.07084906295561552	0.07084906295561552	0.07084906295561552
0.06685344805909048	0.07886508229717949	0.0690206986007804	0.0650593756594911	0.07267729947343844	0.07073845341404898	0.06621187904853233	0.07509039994922401	0.07511775869384227	0.0715674267263934	0.07115429502455385	0.0697295179664928	0.08053318948383478	0.08045264202788405	0.0636761304292195	0.07393106212513223	0.08479025452587098	0.0829911497279689	0.062300605967580976	0.08590431446758026	0.08276774670124562	0.0809876652312381	0.08459888577104577	0.08474961807907205	0.08708319282655207	0.09454424608773028	0.08047845936589204	0.09088719374674027	0.07208541837120544	0.09220553650487794	0.0727140716390448	0.08245980407196137	0.08245980407196137	0.08245980407196137	0.08245980407196137	0.08245980407196137	0.08245980407196137	0.08245980407196137	0.08245980407196137	0.08245980407196137	0.08245980407196137	0.08245980407196137	0.08245980407196137	0.08245980407196137	0.08245980407196137	0.08245980407196137	0.08245980407196137	0.08245980407196137	0.08245980407196137	0.08245980407196137
0.05602706448409556	0.10984644369390265	0.1010445478496878	0.10839268671087154	0.09053871194568348	0.07784760658166405	0.07310727486969304	0.07215354863487221	0.09457835658490775	0.07307802829570725	0.09445751521880294	0.07744461462184064	0.08382466328440892	0.08073625427768669	0.09069576031388014	0.09395507467648324	0.07857581422650517	0.09535386596751087	0.06296037139613095	0.05662681489908951	0.07142960466557687	0.09577012398212555	0.06205487299360802	0.0974683734907457	0.06335103810980733	0.09202489260443325	0.062012824506043306	0.06080958202960435	0.0686212358105716	0.059068379978884235	0.08489161412685868	0.0918825381945505	0.09781440579260545	0.09127222327963504	0.09046153306305155	0.08175722483731428	0.0822033513323866	0.08198028808485043	0.08198028808485043	0.08198028808485043	0.08198028808485043	0.08198028808485043	0.08198028808485043	0.08198028808485043	0.08198028808485043	0.08198028808485043	0.08198028808485043	0.08198028808485043	0.08198028808485043	0.08198028808485043
0.00027568647452978166	0.0	0.0	0.0	0.0	0.0	0.0	0.0	0.05199161239281947	0.07791292564574633	0.046345328613808766	0.038758858316546976	0.02891557464749696	0.011375195820647374	0.0	0.011375195820647372	0.00031244467113375257	0.05472846508845156	0.00031244467113375257	0.028417405417094407	0.039282362432549484	0.02842646372312465	0.006366079764145977	0.03950188778942389	0.027412850632162766	0.033019265690256344	0.03972905703129627	0.028424359253532417	0.061365084159538695	0.028361303943829973	0.050668363118525184	0.008751105643174923	0.02970973438085005	0.02970973438085005	0.02970973438085005	0.02970973438085005	0.02970973438085005	0.02970973438085005	0.02970973438085005	0.02970973438085005	0.02970973438085005	0.02970973438085005	0.02970973438085005	0.02970973438085005	0.02970973438085005	0.02970973438085005	0.02970973438085005	0.02970973438085005	0.02970973438085005	0.02970973438085005
0.11058765216497549	0.014101560082442479	0.08145253598987441	0.0731807609205227	0.0874143809510694	0.09576820118044543	0.09222876538423715	0.09107362004264359	0.07939158204757879	0.10257015985543802	0.05511826115230598	0.05424471830533893	0.10342142996207138	0.11074632602282226	0.13480240294101906	0.0899760813383389	0.04454332236821679	0.06281330758941497	0.042211588078521475	0.08101939642391734	0.09103036391505492	0.04855452898932873	0.049695883300658474	0.022206946129129667	0.06052411040370429	0.13510044271339078	0.05431026161220608	0.06038389651833906	0.012239060409156564	0.049259218660491134	0.06090071211202429	0.05507996538625771	0.05507996538625771	0.05507996538625771	0.05507996538625771	0.05507996538625771	0.05507996538625771	0.05507996538625771	0.05507996538625771	0.05507996538625771	0.05507996538625771	0.05507996538625771	0.05507996538625771	0.05507996538625771	0.05507996538625771	0.05507996538625771	0.05507996538625771	0.05507996538625771	0.05507996538625771	0.05507996538625771
0.028478176468051054	0.03729407265061453	0.04772184811288726	0.052812290430920276	0.030698125829649196	0.04941553586574869	0.027307816285960577	0.024827233154905832	0.03731577811481521	0.053804754575806184	0.0541361578312267	0.028162539371623416	0.029142736365871627	0.048787322763478407	0.00213916950005278	0.03455401847843385	0.03326624304802197	0.023760383984807707	0.012674300640953068	0.036113306124430464	0.035285797384904824	0.04436223559568735	0.029323724974870728	0.03140799888997518	0.023514719250529795	0.026703644340155906	0.025429660191669024	0.06668855067844527	0.03683793272264363	0.02936393569683461	0.030522961048391188	0.04378241499214454	0.03131099046626709	0.03186551609780046	0.05405207313001952	0.06648286836879168	0.07083683124212063	0.06156963475243181	0.029283003625985227	0.019873046121495375	0.024578024873740303	0.024578024873740303	0.024578024873740303	0.024578024873740303	0.024578024873740303	0.024578024873740303	0.024578024873740303	0.024578024873740303	0.024578024873740303	0.024578024873740303
0.04979740835217192	0.04897058876996191	0.054554471061411404	0.033976173147648524	0.041977754589644076	0.04532605834429414	0.042451850147974576	0.0466872754993302	0.04033166124066589	0.05957161751937338	0.04583099794385786	0.05381913962968404	0.04027007299669796	0.05362237404990456	0.05645163900479308	0.03344981038722631	0.04032845550879666	0.04804469343342069	0.055061925665822915	0.05449135634593073	0.06490280223508015	0.04467412677981398	0.04716316266387337	0.05040273971019437	0.03971473048701192	0.030321145908134103	0.03813321302147488	0.04602263176528594	0.03833941060401489	0.04368433954861173	0.03188780152593351	0.05661552317723997	0.04740516585233333	0.04589426207952298	0.0455587066669131	0.045726484373218045	0.045726484373218045	0.045726484373218045	0.045726484373218045	0.045726484373218045	0.045726484373218045	0.045726484373218045	0.045726484373218045	0.045726484373218045	0.045726484373218045	0.045726484373218045	0.045726484373218045	0.045726484373218045	0.045726484373218045	0.045726484373218045
0.08281293194770996	0.10951714323689625	0.09919657431262903	0.11012083661767516	0.11329199251623677	0.08415252641540459	0.13044499647506066	0.0782193204235229	0.10944516194048236	0.1430403951940025	0.15342040625436892	0.11958519784980896	0.10590180414686717	0.08304725863620535	0.1049815986804127	0.0893004327980965	0.09075493573148269	0.11120906949897348	0.09148566623278799	0.1237280102352926	0.11693383072274838	0.0996873601794173	0.08398205473978107	0.11814263421603208	0.09704629794034252	0.08389280736291685	0.09339261946149083	0.07209076124264857	0.1049644063371546	0.09521781092774467	0.10009110863244965	0.10009110863244965	0.10009110863244965	0.10009110863244965	0.10009110863244965	0.10009110863244965	0.10009110863244965	0.10009110863244965	0.10009110863244965	0.10009110863244965	0.10009110863244965	0.10009110863244965	0.10009110863244965	0.10009110863244965	0.10009110863244965	0.10009110863244965	0.10009110863244965	0.10009110863244965	0.10009110863244965	0.10009110863244965
0.039195544001035976	0.14733730535361547	0.12640396925901967	0.03274437010252168	0.2002598587570465	0.042089642281824526	0.10690031534758482	0.16939082062972666	0.1446063949893397	0.15734463422146108	0.1117294475098861	0.14997806822942325	0.18714351210390293	0.2182094114971032	0.16949797213999793	0.14893612553673619	0.0943979249077048	0.10406207579772608	0.06415049786134727	0.042097090095984925	0.13973637342914536	0.19344162943638799	0.14621347569319526	0.1452778423145646	0.1049516579426947	0.08164725384609772	0.001156492104170133	0.13324916994991878	0.05846311964788574	0.0819523902273265	0.10521856790189624	0.10417607058904978	0.17365090199516267	0.11739888389666585	0.003999830035160611	0.060699356965913234	0.060699356965913234	0.060699356965913234	0.060699356965913234	0.060699356965913234	0.060699356965913234	0.060699356965913234	0.060699356965913234	0.060699356965913234	0.060699356965913234	0.060699356965913234	0.060699356965913234	0.060699356965913234	0.060699356965913234	0.060699356965913234
0.06446627563910534	0.05697424466880374	0.06053874388233772	0.0686399806194956	0.07939129786430302	0.06431629077262126	0.06392137058773986	0.0725496178668089	0.05919607069527205	0.06393215654782773	0.0823405553849366	0.06398840246607808	0.06168377667635881	0.07088596047293225	0.06000536279376514	0.0530360337934992	0.05528022064314427	0.062270307227633666	0.06327114279064507	0.07109140220761244	0.06064902561502887	0.06089602187339395	0.07827377786055105	0.0628526453401185	0.06259274986796015	0.07054754495570564	0.06189501266375406	0.04904016037571044	0.0488041295993558	0.06357473382701707	0.05534935474702109	0.06580501055968895	0.053879016507416014	0.05234757502268176	0.08302455029957753	0.06768606266112964	0.06768606266112964	0.06768606266112964	0.06768606266112964	0.06768606266112964	0.06768606266112964	0.06768606266112964	0.06768606266112964	0.06768606266112964	0.06768606266112964	0.06768606266112964	0.06768606266112964	0.06768606266112964	0.06768606266112964	0.06768606266112964
0.05823856373244056	0.07046949241841285	0.05674466676200282	0.08850581631477761	0.06977392308820299	0.06749393294259966	0.06365389182430367	0.07063386740871627	0.05968762779897459	0.06742227660554609	0.06055479186655111	0.0688699153236408	0.05563214347411269	0.06794728873862388	0.08132469089880372	0.06009452217491486	0.06957147017698975	0.0642622035037553	0.07663656617891412	0.06727363532864752	0.07740769862142781	0.05943372736678964	0.0789067441048778	0.0740255328344529	0.07321419378193043	0.0747844155002133	0.0730923605616513	0.07791221249687828	0.07598053644623796	0.07446944401246548	0.0628581485710535	0.06866379629175949	0.06866379629175949	0.06866379629175949	0.06866379629175949	0.06866379629175949	0.06866379629175949	0.06866379629175949	0.06866379629175949	0.06866379629175949	0.06866379629175949	0.06866379629175949	0.06866379629175949	0.06866379629175949	0.06866379629175949	0.06866379629175949	0.06866379629175949	0.06866379629175949	0.06866379629175949	0.06866379629175949
0.07272803335003887	0.05913475835691981	0.06289700225216269	0.05204274496348993	0.061063711989952196	0.06265750325438145	0.06301315069246852	0.06814842786546374	0.05927413137814157	0.05437722908519512	0.05113946889473064	0.06033368887852764	0.0485397475322579	0.06036590796832623	0.05488240577652128	0.0565977683562968	0.059986759994711904	0.06604931423537708	0.054416495921303	0.07644473118496307	0.05344114089075106	0.04744256369833987	0.07936901076372474	0.04612353589904842	0.04343016199217672	0.06385504320961378	0.06035355815587265	0.05788129613003468	0.07546930720182629	0.05532294428662817	0.07167284814734531	0.06475588164198516	0.06821436489466524	0.06821436489466524	0.06821436489466524	0.06821436489466524	0.06821436489466524	0.06821436489466524	0.06821436489466524	0.06821436489466524	0.06821436489466524	0.06821436489466524	0.06821436489466524	0.06821436489466524	0.06821436489466524	0.06821436489466524	0.06821436489466524	0.06821436489466524	0.06821436489466524	0.06821436489466524
0.04479462326115321	0.04611177451321766	0.04174149247274443	0.02364356742905347	0.02987348463663388	0.019769663247312004	0.02878645645552665	0.03449772602983892	0.03206524681781154	0.03496030974047289	0.028155858868124127	0.030657294873348076	0.016644885032474684	0.03735902765140562	0.02791608092147415	0.03488520522171231	0.02992528516836141	0.0451791722518035	0.01925988804821538	0.029461739116996552	0.02462046582635734	0.028980659131587237	0.012326573510494767	0.003245061029305038	0.029479758853778255	0.026823660747843436	0.03753933511977421	0.03218149793380882	0.03218149793380882	0.03218149793380882	0.03218149793380882	0.03218149793380882	0.03218149793380882	0.03218149793380882	0.03218149793380882	0.03218149793380882	0.03218149793380882	0.03218149793380882	0.03218149793380882	0.03218149793380882	0.03218149793380882	0.03218149793380882	0.03218149793380882	0.03218149793380882	0.03218149793380882	0.03218149793380882	0.03218149793380882	0.03218149793380882	0.03218149793380882	0.03218149793380882
0.017989164216415946	0.015269404291175579	0.023083502499041203	0.02233251082989452	0.020888541462054575	0.02022908736234775	0.023234119269034886	0.027579802266125057	0.0228868294583172	0.024633248844755897	0.019683291524621113	0.019855844257170994	0.027981192189818444	0.012414595805462031	0.01785623261572017	0.02579466484259471	0.013254916570777148	0.02271155793324839	0.016922118540219386	0.022395917886853287	0.030238285149694927	0.02059371300325017	0.021049750104874993	0.018085231689413825	0.022144014588463976	0.013785751150141131	0.01635616785197256	0.0163215212478258	0.018211383978838678	0.0336022208961431	0.022368567782376253	0.022512348343787944	0.017716622466691086	0.019652143484955174	0.02322401833650726	0.017086263260544566	0.023785940346491403	0.02716957185529727	0.022875331634787856	0.03392868415624388	0.017047416812279	0.028778502411341035	0.028069972313928472	0.023670158740750888	0.015345921745109875	0.03572944165730146	0.023847380162936055	0.029788410910118756	0.029788410910118756	0.029788410910118756
0.23831345366615092	0.0	0.2402961965875723	0.198764645080704	0.005420105633259375	0.25569816233814907	0.1988046785024109	0.05717347186349375	0.14250276547982554	0.26812571680775626	0.19772410690226364	0.142548422373734	0.1990366679014189	0.1379154753691376	0.1731724150268326	0.24398003201152282	0.1310358826906179	0.15075583444019258	0.14531053575028105	0.10158520322969487	0.23924507087661193	0.18904300433220014	0.2031153861980589	0.1471964880207326	0.14129407452031453	0.015501676956293236	0.18241294609404393	0.2759089132128735	0.27252463162233576	0.0	0.1979504420500576	0.14098137413913492	0.14254403621788597	0.14176270517851045	0.14176270517851045	0.14176270517851045	0.14176270517851045	0.14176270517851045	0.14176270517851045	0.14176270517851045	0.14176270517851045	0.14176270517851045	0.14176270517851045	0.14176270517851045	0.14176270517851045	0.14176270517851045	0.14176270517851045	0.14176270517851045	0.14176270517851045	0.14176270517851045
0.348331544864422	0.2032578758742783	0.009956490940595884	0.2519565675865615	0.42559721708563236	0.4569734359272861	0.2032464379133838	0.4307422694850661	0.1571053568816147	0.1048077016455427	0.0	0.0	0.0	0.009956490940595884	0.2349336449898628	0.36361794244825757	0.2349780055383962	0.31901051594514646	0.5060456009207867	0.615610309041124	0.2637096557591263	0.30192423862001055	0.31963981542778536	0.10502510341463085	0.02847588527284181	0.2795986164316492	0.3613739823092055	0.4018278705833805	0.4397840853430997	0.42224598474005115	0.29594072093067203	0.2617861786610778	0.2788634497958749	0.2788634497958749	0.2788634497958749	0.2788634497958749	0.2788634497958749	0.2788634497958749	0.2788634497958749	0.2788634497958749	0.2788634497958749	0.2788634497958749	0.2788634497958749	0.2788634497958749	0.2788634497958749	0.2788634497958749	0.2788634497958749	0.2788634497958749	0.2788634497958749	0.2788634497958749
0.048277054685245256	0.047402069084894964	0.04252090601971655	0.045122582009272834	0.0387607221196842	0.04116322377195778	0.06506251750545536	0.04731835836670801	0.043565373213899146	0.05060373495817777	0.05518497459777586	0.058504789694187716	0.047220458820931586	0.056277896411443484	0.05149840416666678	0.05162367507212002	0.05916547082774081	0.051586628208201	0.06764923979036998	0.0650660980923092	0.04819257945091345	0.056629338771611325	0.056629338771611325	0.056629338771611325	0.056629338771611325	0.056629338771611325	0.056629338771611325	0.056629338771611325	0.056629338771611325	0.056629338771611325	0.056629338771611325	0.056629338771611325	0.056629338771611325	0.056629338771611325	0.056629338771611325	0.056629338771611325	0.056629338771611325	0.056629338771611325	0.056629338771611325	0.056629338771611325	0.056629338771611325	0.056629338771611325	0.056629338771611325	0.056629338771611325	0.056629338771611325	0.056629338771611325	0.056629338771611325	0.056629338771611325	0.056629338771611325	0.056629338771611325
0.042975900224654015	0.04253398956105434	0.039381901791126536	0.03593410693910762	0.04121479307937091	0.04117132565995248	0.036362476976254894	0.0426048030340008	0.040825171821808594	0.04034409928637301	0.044813367454906765	0.036238739412828305	0.03455053019212641	0.03496255659694727	0.04077287816854812	0.04025193210790899	0.049020227248754454	0.05007754001689694	0.03640760750915879	0.03765580144419665	0.034913230711525176	0.03772524708048397	0.03631923889600457	0.03631923889600457	0.03631923889600457	0.03631923889600457	0.03631923889600457	0.03631923889600457	0.03631923889600457	0.03631923889600457	0.03631923889600457	0.03631923889600457	0.03631923889600457	0.03631923889600457	0.03631923889600457	0.03631923889600457	0.03631923889600457	0.03631923889600457	0.03631923889600457	0.03631923889600457	0.03631923889600457	0.03631923889600457	0.03631923889600457	0.03631923889600457	0.03631923889600457	0.03631923889600457	0.03631923889600457	0.03631923889600457	0.03631923889600457	0.03631923889600457
0.05541142402681436	0.0606722398596211	0.0516894310001973	0.05656082523369821	0.04846447469373429	0.045862678651533775	0.05019065257758867	0.041019625974331474	0.05436083713088444	0.035786756799168186	0.04460868135967327	0.052972620267288856	0.04968674981599245	0.04711324034142183	0.03874488347438819	0.05038824244450433	0.04899289148987147	0.047522036688164494	0.050500652711658975	0.045591168996137195	0.055993724503852864	0.05377889825945107	0.05488631138165197	0.05488631138165197	0.05488631138165197	0.05488631138165197	0.05488631138165197	0.05488631138165197	0.05488631138165197	0.05488631138165197	0.05488631138165197	0.05488631138165197	0.05488631138165197	0.05488631138165197	0.05488631138165197	0.05488631138165197	0.05488631138165197	0.05488631138165197	0.05488631138165197	0.05488631138165197	0.05488631138165197	0.05488631138165197	0.05488631138165197	0.05488631138165197	0.05488631138165197	0.05488631138165197	0.05488631138165197	0.05488631138165197	0.05488631138165197	0.05488631138165197
0.05876801577502579	0.04385196026906274	0.03896115210066485	0.03658305483614715	0.042887285222416124	0.031824252687675234	0.03581167060900255	0.039378447950007174	0.039838282289464705	0.037960756862087934	0.04139155012835316	0.03968605868795084	0.03851254738858957	0.04089420850464428	0.03809888809509095	0.04109928947057771	0.04230080613153227	0.04136547577430863	0.0336371255621022	0.037501300668205416	0.037501300668205416	0.037501300668205416	0.037501300668205416	0.037501300668205416	0.037501300668205416	0.037501300668205416	0.037501300668205416	0.037501300668205416	0.037501300668205416	0.037501300668205416	0.037501300668205416	0.037501300668205416	0.037501300668205416	0.037501300668205416	0.037501300668205416	0.037501300668205416	0.037501300668205416	0.037501300668205416	0.037501300668205416	0.037501300668205416	0.037501300668205416	0.037501300668205416	0.037501300668205416	0.037501300668205416	0.037501300668205416	0.037501300668205416	0.037501300668205416	0.037501300668205416	0.037501300668205416	0.037501300668205416
[truncated: 6 more columns]
