# Supplementary material for: Neuronal tuning aligns dynamically with object and texture manifolds across the visual hierarchy
Source: Nat Neurosci. 2026 Mar 10;29(4):864–75. doi: 10.1038/s41593-026-02207-1 (PMC13061647; doi:10.1038/s41593-026-02207-1)
Supplement: Supplementary file 10 — Attribution data for time windows 5, 10, 20, 25 and 50 ms, for panel b. Time window specific evolution trajectory of time windows 10, 20, 25 and 50 ms, for panel c. [file 41593_2026_2207_MOESM10_ESM.zip › ExtendedFig4_Source_data/FigureExtended4C_src_normresp_wdw_0-50_BigGAN_sem.csv]

0	1	2	3	4	5	6	7	8	9	10	11	12	13	14	15	16	17	18	19	20	21	22	23	24	25	26	27	28	29	30	31	32	33	34	35	36	37	38	39	40	41	42	43	44	45	46	47	48	49
0.041358812725489955	0.034359314652668754	0.026466990700553833	0.028383869915526792	0.04069283061577608	0.030522955800360206	0.024836895699398204	0.023866556770014404	0.04366306827556348	0.022505058009353106	0.028977819547407826	0.02852240955384381	0.033304853033743836	0.037763906247496926	0.031665697719517126	0.04580220573091411	0.03383460546635512	0.03058713405312388	0.02951845788086986	0.026896275019804048	0.03387223256556696	0.02069567014197582	0.03417618066975025	0.021930376250379944	0.03246171182486598	0.020956675701472968	0.0386786646173685	0.03101113128879162	0.03745769750143052	0.03883599546870131	0.020639639837990754	0.03066865626891032	0.029863393637643693	0.03667923865956871	0.036290374177033215	0.027164995915330118	0.03086856750038157	0.014874990503801488	0.028819417091716808	0.0216767031446991	0.021066091282540007	0.02648871846811487	0.028032424810016054	0.02146162863925534	0.014833777939156224	0.02509075360207983	0.03342248966751172	0.029256621634795775	0.029256621634795775	0.029256621634795775
0.03253345320672981	0.03173434917025443	0.034811121800859775	0.03822340719752528	0.02808399442477766	0.04131386763333274	0.029629002873184335	0.026326038869583814	0.027543827414954144	0.03440809078456083	0.02582403343139144	0.05625934906449359	0.014920300045915597	0.029544543281361815	0.035470873951218174	0.038641415176775176	0.0338202168686034	0.036871869123414364	0.029800591590392056	0.02239436833028163	0.029961660388575697	0.026918281597542948	0.028439856046117803	0.03153587968459985	0.0327948436813429	0.024772333467546176	0.02743433337104412	0.03718588530757345	0.032977341054782484	0.049498824004021766	0.03372221083643107	0.022567826024115334	0.027742123498049186	0.03128517377399809	0.028414979027412905	0.029850076400705493	0.029850076400705493	0.029850076400705493	0.029850076400705493	0.029850076400705493	0.029850076400705493	0.029850076400705493	0.029850076400705493	0.029850076400705493	0.029850076400705493	0.029850076400705493	0.029850076400705493	0.029850076400705493	0.029850076400705493	0.029850076400705493
0.025472070103612278	0.032774254552523994	0.01818905779390234	0.046213360148365065	0.04620311558667361	0.039015337225584326	0.020420936229977364	0.054608026829521296	0.02137782569449742	0.0287616108492072	0.027775321566404918	0.03792853652127634	0.035856384110910584	0.023952904083161447	0.03537071905898089	0.03306988515730852	0.025687607476011367	0.021522042585242818	0.017686206015268394	0.0224453592970185	0.017296347778281512	0.019179358541701934	0.038957260574591514	0.01769610250611342	0.023605011190379655	0.0001016706748359248	0.00829880350576557	0.027493278283564834	0.05706601942095898	0.023065411788107438	0.057647599915081234	0.034223864506118626	0.025638191453928715	0.029931027980023672	0.029931027980023672	0.029931027980023672	0.029931027980023672	0.029931027980023672	0.029931027980023672	0.029931027980023672	0.029931027980023672	0.029931027980023672	0.029931027980023672	0.029931027980023672	0.029931027980023672	0.029931027980023672	0.029931027980023672	0.029931027980023672	0.029931027980023672	0.029931027980023672
0.02951504092284399	0.04379408654869832	0.037566778581231836	0.021250711370662	0.02205012196970434	0.030740157138069546	0.025394377566241605	0.016721963530622705	0.035316209264576334	0.025807426500562943	0.028098379703485655	0.02164653196628998	0.02528149341950349	0.02662183948519313	0.039805134327843196	0.031063659255099824	0.03371964930932494	0.022620116321597366	0.028348171893348276	0.023104219987725674	0.03402913383660422	0.028270461334176898	0.033321700360278886	0.02697268192227596	0.01953470435245734	0.03054903088757861	0.02547146602560978	0.03382780600418706	0.030308237643813435	0.038508083010326564	0.025208090132850847	0.026092321305198698	0.021929118953382384	0.026492329680046105	0.02826691712950707	0.03461464731072735	0.026529790567175797	0.029774871953170003	0.0281523312601729	0.0281523312601729	0.0281523312601729	0.0281523312601729	0.0281523312601729	0.0281523312601729	0.0281523312601729	0.0281523312601729	0.0281523312601729	0.0281523312601729	0.0281523312601729	0.0281523312601729
0.02951245102859475	0.039325228892203835	0.03009602148192076	0.03126889819545015	0.042101973138342734	0.0335184428404945	0.035387488944675735	0.035837483658277755	0.04028603216894772	0.048973608048887	0.03528935029478007	0.0425564634645885	0.041176514474437986	0.0452270540894934	0.03372076267120025	0.04465410976556578	0.054010822395994945	0.03567298396947016	0.03798147508098566	0.03977540314139427	0.03322905635200531	0.034322750880995956	0.05461047263344466	0.05311556858305708	0.04398375849802931	0.024668510547751873	0.03329794619521892	0.03903137826907982	0.03868532201660908	0.03846469109761489	0.038575006557111984	0.038575006557111984	0.038575006557111984	0.038575006557111984	0.038575006557111984	0.038575006557111984	0.038575006557111984	0.038575006557111984	0.038575006557111984	0.038575006557111984	0.038575006557111984	0.038575006557111984	0.038575006557111984	0.038575006557111984	0.038575006557111984	0.038575006557111984	0.038575006557111984	0.038575006557111984	0.038575006557111984	0.038575006557111984
0.04365128272421396	0.06900619254372081	0.06404247306750208	0.047111503162364884	0.06676717996189796	0.0726672106290373	0.055649484356877395	0.05066192598765188	0.055559802103839984	0.06322856111624013	0.06108959604732982	0.05402770519616735	0.06178996950888629	0.05611380730831409	0.05152982615563798	0.059197157330154744	0.06794441078888155	0.06045378873558219	0.06576420263333899	0.0994451873298955	0.05293487684355612	0.05686836703066866	0.05676063191930306	0.0644251066418913	0.06300378529844859	0.06399036138853031	0.03745146112356439	0.0527882909053412	0.06004559815657082	0.0663477767209414	0.05289276340928314	0.061169010876744256	0.05108462627524707	0.054266325024467946	0.06689491059851681	0.05166277245637106	0.05402214920380201	0.0652303516546129	0.047456413165062744	0.04701020422818985	0.04723330869662629	0.04723330869662629	0.04723330869662629	0.04723330869662629	0.04723330869662629	0.04723330869662629	0.04723330869662629	0.04723330869662629	0.04723330869662629	0.04723330869662629
0.053220532794963235	0.07676976161010435	0.0674436928661342	0.07099359960263198	0.07633841988816846	0.06321440904924232	0.050035134639812164	0.06754270716942656	0.0634935779129896	0.0666278714932884	0.0521569812121042	0.06473900249815563	0.051784273288775606	0.052860725457796735	0.06424826851658429	0.05553633129548785	0.059574365309020424	0.0453614535782687	0.060845127562982014	0.06624035664253074	0.038390860073492905	0.04801188089361397	0.06898843789271626	0.05792715758856787	0.06946588097332432	0.05261313829381349	0.061039509633568904	0.061039509633568904	0.061039509633568904	0.061039509633568904	0.061039509633568904	0.061039509633568904	0.061039509633568904	0.061039509633568904	0.061039509633568904	0.061039509633568904	0.061039509633568904	0.061039509633568904	0.061039509633568904	0.061039509633568904	0.061039509633568904	0.061039509633568904	0.061039509633568904	0.061039509633568904	0.061039509633568904	0.061039509633568904	0.061039509633568904	0.061039509633568904	0.061039509633568904	0.061039509633568904
0.023845289068354394	0.029411148659057213	0.029072695706155487	0.03032030895891985	0.022072956664403412	0.031480212192280616	0.03527572392768848	0.023729780782952514	0.028341240367100586	0.03205660068413248	0.029625963060195888	0.02972269288163386	0.024647218646212853	0.019693659716004144	0.02155735586736895	0.024563298711897424	0.028350700693255394	0.02947731970167707	0.030314253464949443	0.029709090513821583	0.04495782064397592	0.03190158073203962	0.041137788843596326	0.02991873640756557	0.03266234760452939	0.0353887087341321	0.05077120466055518	0.04307995669734364	0.04307995669734364	0.04307995669734364	0.04307995669734364	0.04307995669734364	0.04307995669734364	0.04307995669734364	0.04307995669734364	0.04307995669734364	0.04307995669734364	0.04307995669734364	0.04307995669734364	0.04307995669734364	0.04307995669734364	0.04307995669734364	0.04307995669734364	0.04307995669734364	0.04307995669734364	0.04307995669734364	0.04307995669734364	0.04307995669734364	0.04307995669734364	0.04307995669734364
0.027721671979501986	0.02564995132681965	0.0360804900465166	0.025009321482965266	0.025235297407323005	0.0362435079797218	0.017774260964990206	0.028251530758116303	0.025902531759376794	0.02754325666855588	0.023535756865705294	0.028582688849740818	0.03698209436768468	0.037049091341911006	0.033108922445938826	0.022623320449589	0.033288875828485366	0.019674059087250725	0.020396397359140558	0.021469093090586807	0.023004224849219962	0.016250379406726082	0.025000499495698724	0.03642643123328573	0.02559612419815775	0.030033991735128027	0.02667100241190369	0.030823645590723727	0.035959657315066285	0.030188460770701187	0.024121183112236263	0.0236803834670652	0.015941792054994963	0.02317162383594661	0.019556707945470785	0.019556707945470785	0.019556707945470785	0.019556707945470785	0.019556707945470785	0.019556707945470785	0.019556707945470785	0.019556707945470785	0.019556707945470785	0.019556707945470785	0.019556707945470785	0.019556707945470785	0.019556707945470785	0.019556707945470785	0.019556707945470785	0.019556707945470785
0.040232766705701375	0.024122177822190387	0.02941577004188323	0.03147594311012837	0.06020172010281723	0.044916058850778116	0.025798297045731458	0.03457249405417314	0.026096432778994975	0.03950407255835932	0.035641980846286746	0.044524333640347184	0.03573883906381866	0.04702422549920046	0.03590071110090657	0.04155626874926664	0.025214474035417465	0.03556599875315606	0.057210863914286675	0.041033773425756516	0.042740073449152316	0.05071551631643665	0.03612285503088593	0.0418447684307038	0.04247483550631384	0.028935761974582384	0.040821913641859414	0.04926977024634292	0.04603410058937112	0.0240987804561905	0.03328321211838098	0.02909213621230797	0.02922127994852332	0.029156708080415646	0.029156708080415646	0.029156708080415646	0.029156708080415646	0.029156708080415646	0.029156708080415646	0.029156708080415646	0.029156708080415646	0.029156708080415646	0.029156708080415646	0.029156708080415646	0.029156708080415646	0.029156708080415646	0.029156708080415646	0.029156708080415646	0.029156708080415646	0.029156708080415646
0.03485533800671868	0.039840252749623814	0.0380345878136525	0.044381349514844466	0.04700410673461548	0.034139362799348316	0.036489787567367024	0.03233934111934952	0.036210107998217556	0.0389760940307589	0.04421527396843875	0.04175676323133744	0.04861454987248996	0.04842621464174551	0.0426611459643826	0.05181377608550853	0.04745644616067603	0.048588509849242977	0.04418673307618243	0.03972473843370297	0.03555835693819453	0.04526506296944444	0.043428317377121245	0.03524280374724095	0.057598515882132814	0.04108334991677707	0.03609482638407379	0.03163440221638454	0.040617882587661996	0.04203890303106899	0.038699041711908085	0.04036897237148854	0.04036897237148854	0.04036897237148854	0.04036897237148854	0.04036897237148854	0.04036897237148854	0.04036897237148854	0.04036897237148854	0.04036897237148854	0.04036897237148854	0.04036897237148854	0.04036897237148854	0.04036897237148854	0.04036897237148854	0.04036897237148854	0.04036897237148854	0.04036897237148854	0.04036897237148854	0.04036897237148854
0.027423791546727094	0.025491332761375426	0.0336305403608436	0.026018573291279105	0.03233361771345107	0.02421689325230609	0.03085287940695914	0.035537724861820295	0.02753049846365082	0.021882244009652083	0.035132862193808075	0.038523065577716314	0.031996847671917766	0.02584842539076929	0.030489346294732766	0.03413642659210561	0.03300648205840347	0.036475225123494166	0.03948776792434344	0.035322667964298234	0.02829839851435267	0.04119649856851904	0.033710384794753176	0.03744778878718576	0.037003040173219454	0.04148660564782366	0.037528053744032466	0.04886025806139571	0.038417341772192186	0.044733793704229155	0.04088931579653184	0.042811554750380496	0.042811554750380496	0.042811554750380496	0.042811554750380496	0.042811554750380496	0.042811554750380496	0.042811554750380496	0.042811554750380496	0.042811554750380496	0.042811554750380496	0.042811554750380496	0.042811554750380496	0.042811554750380496	0.042811554750380496	0.042811554750380496	0.042811554750380496	0.042811554750380496	0.042811554750380496	0.042811554750380496
0.036724141251861166	0.04924108259517671	0.056134778710650604	0.03944132214777008	0.04836066965216765	0.03983340868661557	0.043483843112991784	0.03131934106880563	0.04245419291082073	0.03155282174581072	0.03671089778012801	0.04932959431511859	0.05607326538789023	0.02965459954627742	0.039634688643386394	0.03402990515091994	0.03998598636321732	0.04886274313258472	0.03368565168220969	0.04627983320950688	0.036693552110987175	0.037869087609525225	0.0362154521230822	0.03861679491248741	0.039975196686403446	0.03777763862640188	0.05246178570686724	0.035200394250784556	0.047338922387844616	0.033073870750193995	0.040152217492139604	0.036613044121166796	0.036613044121166796	0.036613044121166796	0.036613044121166796	0.036613044121166796	0.036613044121166796	0.036613044121166796	0.036613044121166796	0.036613044121166796	0.036613044121166796	0.036613044121166796	0.036613044121166796	0.036613044121166796	0.036613044121166796	0.036613044121166796	0.036613044121166796	0.036613044121166796	0.036613044121166796	0.036613044121166796
0.03800674173776916	0.04497930079637909	0.030710695338755183	0.027826854078117927	0.030593095293281393	0.028738911881876734	0.0315711938908298	0.03458646011193474	0.041816478368580434	0.03182150171042674	0.03045236680784595	0.044794757938829075	0.03080616183395646	0.0381754371013988	0.0316133324478112	0.04694883765186395	0.038399087100716135	0.031970693147798615	0.03827868435358862	0.033710083611306486	0.03174490387505596	0.04221279811839367	0.05242712409023361	0.03313351649389448	0.044583039186611155	0.046481378255547864	0.03848974679258169	0.03614847558537962	0.03296883896120956	0.040903098687901394	0.04100427992991642	0.04882458074780032	0.04491443033885837	0.04491443033885837	0.04491443033885837	0.04491443033885837	0.04491443033885837	0.04491443033885837	0.04491443033885837	0.04491443033885837	0.04491443033885837	0.04491443033885837	0.04491443033885837	0.04491443033885837	0.04491443033885837	0.04491443033885837	0.04491443033885837	0.04491443033885837	0.04491443033885837	0.04491443033885837
0.028250241200078238	0.02872958725761078	0.041490201064455584	0.026600690893526235	0.04086718598193489	0.03505676391758739	0.02862249718773627	0.027918932080135957	0.02748619224171008	0.03100973388918092	0.029751942871046003	0.02552006618526441	0.03194614835263879	0.0340413899855881	0.03242766990407587	0.037710882022431724	0.0252431888977901	0.03544346227437925	0.02808021225019332	0.019160369911748243	0.02406357005205243	0.030649130335698452	0.02644340069784246	0.0271076273976213	0.033391340425343446	0.031655970972161655	0.022900355693645444	0.031403789959794	0.03044427995499776	0.027361864586570073	0.028903072270783918	0.028903072270783918	0.028903072270783918	0.028903072270783918	0.028903072270783918	0.028903072270783918	0.028903072270783918	0.028903072270783918	0.028903072270783918	0.028903072270783918	0.028903072270783918	0.028903072270783918	0.028903072270783918	0.028903072270783918	0.028903072270783918	0.028903072270783918	0.028903072270783918	0.028903072270783918	0.028903072270783918	0.028903072270783918
0.03938862210620742	0.03150138592351207	0.035313136787536094	0.03775332359946321	0.03549408049036167	0.03033297985995519	0.03478384731782924	0.03525694928786475	0.03774781663636321	0.03366352596250416	0.029229334390138417	0.03879671908848984	0.024347193311162734	0.036932130082120505	0.03028838510829859	0.023721543153162866	0.03686630221038464	0.036518064003769876	0.03434261905751642	0.03421519371528471	0.0363415148187219	0.04768397996912558	0.036236867874435946	0.041960423921780766	0.041960423921780766	0.041960423921780766	0.041960423921780766	0.041960423921780766	0.041960423921780766	0.041960423921780766	0.041960423921780766	0.041960423921780766	0.041960423921780766	0.041960423921780766	0.041960423921780766	0.041960423921780766	0.041960423921780766	0.041960423921780766	0.041960423921780766	0.041960423921780766	0.041960423921780766	0.041960423921780766	0.041960423921780766	0.041960423921780766	0.041960423921780766	0.041960423921780766	0.041960423921780766	0.041960423921780766	0.041960423921780766	0.041960423921780766
0.03693378299718368	0.02942257041596649	0.03766908648740353	0.027740192927883482	0.022753106133831188	0.029254758125471653	0.02660976604659972	0.022221636566748956	0.042070886168309	0.03235953835264363	0.039995266900681975	0.02368440212485755	0.028694526623846403	0.02524109520430984	0.0279121248104454	0.033535962671096556	0.026276361036680424	0.032381112999161764	0.037370982751901836	0.0415374062231091	0.029776739401723137	0.03938244538837661	0.027394655491766614	0.033388550440071614	0.033388550440071614	0.033388550440071614	0.033388550440071614	0.033388550440071614	0.033388550440071614	0.033388550440071614	0.033388550440071614	0.033388550440071614	0.033388550440071614	0.033388550440071614	0.033388550440071614	0.033388550440071614	0.033388550440071614	0.033388550440071614	0.033388550440071614	0.033388550440071614	0.033388550440071614	0.033388550440071614	0.033388550440071614	0.033388550440071614	0.033388550440071614	0.033388550440071614	0.033388550440071614	0.033388550440071614	0.033388550440071614	0.033388550440071614
0.06524176697538586	0.07028800100612928	0.07934687526307135	0.07870291911775801	0.050413413070976305	0.07796725783477189	0.06482300748636068	0.056332409098246876	0.0734599155775972	0.07493254074071139	0.06878366715067927	0.055258108494169345	0.0605449162832352	0.047959453188570714	0.06299305371987152	0.07455085766821026	0.07155135575770052	0.04945026873017713	0.07097485806655143	0.0619658343204531	0.07288392472975101	0.08762917468914085	0.08258504119566538	0.07319779103029374	0.05685059304211536	0.06750806719095225	0.076770021129013	0.04976488034996778	0.06601480600602044	0.05764346688888474	0.06182913644745259	0.06182913644745259	0.06182913644745259	0.06182913644745259	0.06182913644745259	0.06182913644745259	0.06182913644745259	0.06182913644745259	0.06182913644745259	0.06182913644745259	0.06182913644745259	0.06182913644745259	0.06182913644745259	0.06182913644745259	0.06182913644745259	0.06182913644745259	0.06182913644745259	0.06182913644745259	0.06182913644745259	0.06182913644745259
0.04793210052428685	0.02878722698194291	0.0449261941422811	0.04443749618809443	0.032391679027923545	0.042928011076445755	0.044279193165193124	0.03031329618054987	0.041009295608193504	0.031846939802932205	0.02406909741737561	0.0298295038498667	0.0324019448113997	0.019730190668239014	0.024340535725708955	0.02521380901805198	0.019387688012010563	0.0300995340958986	0.021598474208262435	0.044437388934376376	0.035695314583166736	0.02467460542956892	0.036839371947926206	0.02975887753835475	0.021730107682722113	0.02460833436994648	0.04057508444321053	0.028644710486898487	0.022608289110288296	0.0392054690813793	0.03217045033087591	0.024298658340732544	0.028234554335804227	0.028234554335804227	0.028234554335804227	0.028234554335804227	0.028234554335804227	0.028234554335804227	0.028234554335804227	0.028234554335804227	0.028234554335804227	0.028234554335804227	0.028234554335804227	0.028234554335804227	0.028234554335804227	0.028234554335804227	0.028234554335804227	0.028234554335804227	0.028234554335804227	0.028234554335804227
0.04096074038018989	0.04662824650744611	0.039728768191225824	0.058894698659319476	0.0521797479116975	0.05900359413624416	0.04486856329901892	0.06600939589582921	0.04190180819423651	0.046786771779153684	0.048141809088910956	0.03781522173264721	0.049776381587723996	0.0385669705316084	0.04792167935863339	0.03669768152426265	0.051839937807125834	0.0543048945035742	0.049864712712692986	0.04507410673644575	0.03987791143911397	0.047003666582844356	0.049356155958637744	0.05433349011977369	0.04983070778256443	0.04413050810153769	0.04582686114433899	0.05173263899570707	0.050206695632065215	0.04974757562560022	0.04351612859810908	0.055074510932252234	0.06301334173279176	0.0605136656726554	0.04948026034706068	0.05499696300985804	0.05499696300985804	0.05499696300985804	0.05499696300985804	0.05499696300985804	0.05499696300985804	0.05499696300985804	0.05499696300985804	0.05499696300985804	0.05499696300985804	0.05499696300985804	0.05499696300985804	0.05499696300985804	0.05499696300985804	0.05499696300985804
0.03841423138655251	0.03590254977349938	0.02819050902339404	0.03137812784935818	0.0475550444438956	0.031174169586760784	0.04263864057647888	0.030645807735775646	0.039424385725811195	0.040966218342510075	0.027285114242013443	0.029243548780094844	0.027198171380737907	0.02851214384844999	0.0346814407975425	0.03721279072858249	0.045745593468848315	0.028806859717294776	0.027191259782083314	0.05004474624388656	0.034533936526443654	0.03378862231169152	0.048501173731924044	0.04355407114200314	0.036621238474079464	0.02980065018728997	0.04063651853410714	0.02978403760999582	0.03521027807205148	0.03521027807205148	0.03521027807205148	0.03521027807205148	0.03521027807205148	0.03521027807205148	0.03521027807205148	0.03521027807205148	0.03521027807205148	0.03521027807205148	0.03521027807205148	0.03521027807205148	0.03521027807205148	0.03521027807205148	0.03521027807205148	0.03521027807205148	0.03521027807205148	0.03521027807205148	0.03521027807205148	0.03521027807205148	0.03521027807205148	0.03521027807205148
0.0411715441359253	0.04712773281915317	0.017551351872650868	0.01517136821249256	0.04084556665610561	0.027636318828873057	0.026353893698503945	0.026553890632338095	0.03529212602695976	0.04148270889813082	0.029272230931486138	0.03818778413590182	0.03409876037220515	0.032568717327617916	0.022393711021178014	0.04337013551205389	0.023660460083430073	0.02345268138613751	0.017948645867700324	0.021048842323106533	0.027806470210477236	0.027555970069947932	0.047456719331312895	0.05108934863050435	0.02414129797806243	0.027669350698947843	0.047042534644765883	0.02670024044706727	0.02009684527707415	0.023398542862070708	0.023398542862070708	0.023398542862070708	0.023398542862070708	0.023398542862070708	0.023398542862070708	0.023398542862070708	0.023398542862070708	0.023398542862070708	0.023398542862070708	0.023398542862070708	0.023398542862070708	0.023398542862070708	0.023398542862070708	0.023398542862070708	0.023398542862070708	0.023398542862070708	0.023398542862070708	0.023398542862070708	0.023398542862070708	0.023398542862070708
0.03645859950975041	0.03583406225824812	0.03930200913445046	0.040457644221497946	0.042986580486555036	0.03799154892059489	0.028001086078921714	0.0419552852360967	0.03838690383023005	0.032638980901726275	0.03570686922302076	0.03144815445581867	0.03924246208413764	0.02994443042544851	0.037229991447783724	0.03458096407853469	0.021889056898062902	0.02925744074483484	0.03622326402634314	0.03227586843921713	0.046995946661446415	0.03462144185380015	0.040264047928008494	0.029442489585495776	0.032282387227955525	0.026140179710907725	0.029211283469431623	0.029211283469431623	0.029211283469431623	0.029211283469431623	0.029211283469431623	0.029211283469431623	0.029211283469431623	0.029211283469431623	0.029211283469431623	0.029211283469431623	0.029211283469431623	0.029211283469431623	0.029211283469431623	0.029211283469431623	0.029211283469431623	0.029211283469431623	0.029211283469431623	0.029211283469431623	0.029211283469431623	0.029211283469431623	0.029211283469431623	0.029211283469431623	0.029211283469431623	0.029211283469431623
0.03185396835142291	0.029715504347310455	0.040360177227294035	0.031006216527201057	0.034336586204054505	0.02418734016892743	0.04135644255289922	0.054549893802823324	0.03199173045016558	0.03354878115960508	0.036574517891670454	0.048243724053250996	0.03423143043662034	0.03431363564158567	0.03748751358864874	0.03336625843778711	0.0424826228163072	0.03374624284860156	0.04100586327788598	0.023988636740338538	0.035669303847656014	0.03592108213388916	0.035795192990772585	0.035795192990772585	0.035795192990772585	0.035795192990772585	0.035795192990772585	0.035795192990772585	0.035795192990772585	0.035795192990772585	0.035795192990772585	0.035795192990772585	0.035795192990772585	0.035795192990772585	0.035795192990772585	0.035795192990772585	0.035795192990772585	0.035795192990772585	0.035795192990772585	0.035795192990772585	0.035795192990772585	0.035795192990772585	0.035795192990772585	0.035795192990772585	0.035795192990772585	0.035795192990772585	0.035795192990772585	0.035795192990772585	0.035795192990772585	0.035795192990772585
0.03525983543421154	0.030194486810613895	0.02831341511611931	0.037123230441414974	0.027052940014124376	0.03557623411426299	0.02837999755253177	0.03018461964728732	0.0338388856277067	0.03910721665975999	0.03188713424697411	0.028665687295251874	0.02994629561162848	0.027939013961411727	0.03392887915250593	0.0307687440170889	0.027255488581587533	0.04650705199938588	0.030451646661879373	0.026075114560906578	0.030276612371800536	0.027814614389451882	0.03308523873017636	0.02507859736097931	0.02678083494986788	0.027780230154211983	0.04589766878821181	0.0368389494712119	0.0368389494712119	0.0368389494712119	0.0368389494712119	0.0368389494712119	0.0368389494712119	0.0368389494712119	0.0368389494712119	0.0368389494712119	0.0368389494712119	0.0368389494712119	0.0368389494712119	0.0368389494712119	0.0368389494712119	0.0368389494712119	0.0368389494712119	0.0368389494712119	0.0368389494712119	0.0368389494712119	0.0368389494712119	0.0368389494712119	0.0368389494712119	0.0368389494712119
0.0601193436277598	0.046614513432217126	0.07351075882177163	0.07733826542417756	0.04774938933909887	0.055048208214808256	0.06920171585756153	0.06432858346293785	0.056264619521128434	0.06963981961096301	0.07598429820042339	0.0520638824248793	0.07403632323654928	0.053795721151727	0.05729160682017988	0.06788073480196453	0.05359304909260576	0.07768563251327726	0.0616828436882377	0.06316343737324087	0.0503674241104699	0.05624875808999719	0.05521214505513521	0.06806533205403978	0.051349583171823775	0.06112491889219649	0.06781091334317048	0.05741288509676392	0.061780455144765815	0.05959667012076487	0.05959667012076487	0.05959667012076487	0.05959667012076487	0.05959667012076487	0.05959667012076487	0.05959667012076487	0.05959667012076487	0.05959667012076487	0.05959667012076487	0.05959667012076487	0.05959667012076487	0.05959667012076487	0.05959667012076487	0.05959667012076487	0.05959667012076487	0.05959667012076487	0.05959667012076487	0.05959667012076487	0.05959667012076487	0.05959667012076487
0.060605979070875074	0.05482138250858334	0.04754396184596031	0.06106492353828842	0.06052812821960995	0.04927559940587935	0.04772772905738033	0.04669191842440916	0.04352818807129826	0.04443110421679165	0.04662595250030533	0.05575424786275319	0.061355040309080525	0.042523685990852655	0.050868667012845196	0.05887111719562467	0.04208597338529657	0.054135492356191875	0.05482600430784363	0.043648618626810756	0.06177404346179362	0.05900761337016597	0.057683962881774645	0.06535752587948059	0.06455614957353863	0.05325629743990294	0.055826900826299354	0.052511210012784866	0.0490889855982999	0.06914662653783564	0.04726518307541601	0.06531369922851446	0.07175511889949836	0.06125367381452053	0.07648387256700433	0.06833339270593837	0.05073349403096742	0.0600113666301458	0.05537243033055661	0.05537243033055661	0.05537243033055661	0.05537243033055661	0.05537243033055661	0.05537243033055661	0.05537243033055661	0.05537243033055661	0.05537243033055661	0.05537243033055661	0.05537243033055661	0.05537243033055661
0.009911322469039748	0.007434245426323934	1.649061265427147e-05	0.0029749038898001664	0.0	0.014622436434591978	0.0044593415365237685	0.007434245426323934	0.0	0.0	0.009997915919165015	0.007434245426323934	0.0	0.0	0.0	0.010292246743515324	0.007434245426323934	0.010292246743515324	0.007434245426323934	0.007352533174318919	0.0	0.016309243096360802	0.0	0.005769353168490416	0.008508294700643092	0.007434245426323934	8.171225200501522e-05	0.007431289224598526	0.007891453884381812	0.0	0.007434245426323934	0.012440477748187954	0.007431289224598526	0.015652386617323842	0.02303784454814221	0.010292246743515324	0.00028260903695905525	0.007434245426323934	0.023972956082101062	0.007417754813669661	0.0029749038898001664	0.0	0.0014874519449000832	0.0014874519449000832	0.0014874519449000832	0.0014874519449000832	0.0014874519449000832	0.0014874519449000832	0.0014874519449000832	0.0014874519449000832
0.037561655405510645	0.042502033872369	0.03712667299492323	0.02591165737562896	0.03222019821097564	0.0378732852294305	0.01996340472305485	0.03928250529606675	0.03297091001810923	0.03200455324705919	0.048312800722398	0.01473865546767404	0.03536299012829145	0.03307661333974452	0.03850772598081019	0.03728760694286784	0.022159695454106315	0.02869579568209693	0.02834679630967033	0.02544841222191001	0.019350306698346875	0.01654980987406024	0.03469637765815628	0.024586695173044834	0.02601144737565691	0.03458524722123118	0.025620241987795823	0.026956485284100686	0.026288363635948254	0.026288363635948254	0.026288363635948254	0.026288363635948254	0.026288363635948254	0.026288363635948254	0.026288363635948254	0.026288363635948254	0.026288363635948254	0.026288363635948254	0.026288363635948254	0.026288363635948254	0.026288363635948254	0.026288363635948254	0.026288363635948254	0.026288363635948254	0.026288363635948254	0.026288363635948254	0.026288363635948254	0.026288363635948254	0.026288363635948254	0.026288363635948254
0.04266865513708463	0.053155384347595425	0.04507438379064666	0.042330339814447886	0.05853947500386352	0.050292762626116025	0.04602125200362389	0.03744186799156802	0.04415520008934429	0.05015271201332918	0.03890598557421498	0.038174192668150767	0.04775598674932537	0.0439491810473949	0.043611583400719967	0.04635626004922904	0.040141845005569145	0.051661072921759865	0.052677756742099874	0.04706901426744043	0.05640319434067776	0.04426829338943643	0.052170903236052224	0.04128182674296785	0.05074763584788488	0.04601473129542637	0.04601473129542637	0.04601473129542637	0.04601473129542637	0.04601473129542637	0.04601473129542637	0.04601473129542637	0.04601473129542637	0.04601473129542637	0.04601473129542637	0.04601473129542637	0.04601473129542637	0.04601473129542637	0.04601473129542637	0.04601473129542637	0.04601473129542637	0.04601473129542637	0.04601473129542637	0.04601473129542637	0.04601473129542637	0.04601473129542637	0.04601473129542637	0.04601473129542637	0.04601473129542637	0.04601473129542637
0.03689146837367423	0.0407511103186042	0.028391583592725155	0.03241265549958617	0.041905758754848775	0.029599569382384998	0.035703628940716214	0.034631441449031755	0.033098596348780575	0.03583552056283924	0.03347032389065955	0.03973953702851567	0.0488564873055178	0.02759751482178437	0.026279472189261063	0.04596392908587698	0.040608685821383515	0.031152685969584787	0.03322682211611402	0.04013329798114919	0.039586860359872966	0.03986007917051108	0.03986007917051108	0.03986007917051108	0.03986007917051108	0.03986007917051108	0.03986007917051108	0.03986007917051108	0.03986007917051108	0.03986007917051108	0.03986007917051108	0.03986007917051108	0.03986007917051108	0.03986007917051108	0.03986007917051108	0.03986007917051108	0.03986007917051108	0.03986007917051108	0.03986007917051108	0.03986007917051108	0.03986007917051108	0.03986007917051108	0.03986007917051108	0.03986007917051108	0.03986007917051108	0.03986007917051108	0.03986007917051108	0.03986007917051108	0.03986007917051108	0.03986007917051108
0.016300642529336603	0.036304080845930904	0.028419952999675178	0.027306190637115292	0.030092310778106802	0.02243591274976616	0.017376875288188074	0.022608449150408837	0.029089157592528343	0.027645353192776754	0.01567606092550147	0.02132184557771475	0.029299185411859805	0.022631923600787796	0.021304067529196544	0.020044672790649167	0.019132612397290832	0.025136400520052313	0.0293893948007653	0.020075834475776287	0.017545999880792657	0.028994461781919355	0.01675256489834193	0.02287351334013064	0.02287351334013064	0.02287351334013064	0.02287351334013064	0.02287351334013064	0.02287351334013064	0.02287351334013064	0.02287351334013064	0.02287351334013064	0.02287351334013064	0.02287351334013064	0.02287351334013064	0.02287351334013064	0.02287351334013064	0.02287351334013064	0.02287351334013064	0.02287351334013064	0.02287351334013064	0.02287351334013064	0.02287351334013064	0.02287351334013064	0.02287351334013064	0.02287351334013064	0.02287351334013064	0.02287351334013064	0.02287351334013064	0.02287351334013064
0.027486388574408188	0.031342141149260414	0.03753853480731069	0.045441957254543766	0.03681228298560753	0.02952861180793567	0.04188244696944557	0.03295904274914103	0.03640501043330844	0.035574716079844346	0.03342352231828937	0.024798944856003063	0.03137661542829696	0.037763180897347474	0.0392347350022253	0.04873132699424383	0.027635789773529193	0.026412842661238348	0.01679537769970937	0.024998399302202882	0.019941849506192325	0.0224701244041976	0.0224701244041976	0.0224701244041976	0.0224701244041976	0.0224701244041976	0.0224701244041976	0.0224701244041976	0.0224701244041976	0.0224701244041976	0.0224701244041976	0.0224701244041976	0.0224701244041976	0.0224701244041976	0.0224701244041976	0.0224701244041976	0.0224701244041976	0.0224701244041976	0.0224701244041976	0.0224701244041976	0.0224701244041976	0.0224701244041976	0.0224701244041976	0.0224701244041976	0.0224701244041976	0.0224701244041976	0.0224701244041976	0.0224701244041976	0.0224701244041976	0.0224701244041976
0.03436929950514526	0.06070025187529721	0.03869639620240868	0.038813254482216154	0.0319768831323114	0.045969572732540785	0.03843336238412803	0.034501639059758275	0.038111199411959173	0.03442185890865506	0.039655492572609814	0.033742904338761245	0.03678564227073416	0.03712080741970619	0.05234894167149895	0.044721840912993284	0.03229632936883609	0.02957952919859118	0.038767994862629225	0.03910272527648439	0.033322529511814636	0.043693892197000976	0.04667802067142569	0.03485744426694636	0.028523836127620713	0.031690640197283536	0.031690640197283536	0.031690640197283536	0.031690640197283536	0.031690640197283536	0.031690640197283536	0.031690640197283536	0.031690640197283536	0.031690640197283536	0.031690640197283536	0.031690640197283536	0.031690640197283536	0.031690640197283536	0.031690640197283536	0.031690640197283536	0.031690640197283536	0.031690640197283536	0.031690640197283536	0.031690640197283536	0.031690640197283536	0.031690640197283536	0.031690640197283536	0.031690640197283536	0.031690640197283536	0.031690640197283536
0.04449100696059516	0.05774521229590291	0.05943116403419264	0.05635732381581927	0.06748999498461487	0.06261127127244466	0.062290224209687405	0.05493203318453652	0.05421137925350729	0.051290307313611325	0.05622840223300305	0.05182416454657314	0.03680093382280931	0.05297551242454752	0.05630052378638685	0.04032661092763277	0.05303747242964714	0.04976284376585922	0.04244687558961598	0.06849126600848712	0.05546907079905155	0.05546907079905155	0.05546907079905155	0.05546907079905155	0.05546907079905155	0.05546907079905155	0.05546907079905155	0.05546907079905155	0.05546907079905155	0.05546907079905155	0.05546907079905155	0.05546907079905155	0.05546907079905155	0.05546907079905155	0.05546907079905155	0.05546907079905155	0.05546907079905155	0.05546907079905155	0.05546907079905155	0.05546907079905155	0.05546907079905155	0.05546907079905155	0.05546907079905155	0.05546907079905155	0.05546907079905155	0.05546907079905155	0.05546907079905155	0.05546907079905155	0.05546907079905155	0.05546907079905155
0.025682035179445256	0.03640846257579371	0.03126203939171611	0.02819128522976393	0.03852085001621099	0.03496637320993217	0.033065755360916896	0.04989234065052841	0.03193328248537257	0.03741590922566882	0.024699820943831413	0.029706821513701756	0.025458538033196434	0.031150885607628683	0.029876810137664165	0.030518560308383676	0.028024924882298262	0.03853470499245761	0.03555996171341521	0.027813071593837085	0.0355004716571198	0.032697724526829654	0.03409909809197473	0.03409909809197473	0.03409909809197473	0.03409909809197473	0.03409909809197473	0.03409909809197473	0.03409909809197473	0.03409909809197473	0.03409909809197473	0.03409909809197473	0.03409909809197473	0.03409909809197473	0.03409909809197473	0.03409909809197473	0.03409909809197473	0.03409909809197473	0.03409909809197473	0.03409909809197473	0.03409909809197473	0.03409909809197473	0.03409909809197473	0.03409909809197473	0.03409909809197473	0.03409909809197473	0.03409909809197473	0.03409909809197473	0.03409909809197473	0.03409909809197473
0.028793080392853377	0.040567712704976215	0.04368474687978868	0.029210559013033523	0.0433854701873825	0.02505361948924583	0.03450978734634965	0.0541133108448465	0.03871738968463806	0.04930135331122165	0.04399327467006485	0.048597720667972674	0.03682011458705515	0.035048784787815104	0.04050832224263812	0.03897591199690445	0.028509713249690233	0.033239198196884645	0.042924441031257456	0.032339849257661236	0.037632145144459346	0.037632145144459346	0.037632145144459346	0.037632145144459346	0.037632145144459346	0.037632145144459346	0.037632145144459346	0.037632145144459346	0.037632145144459346	0.037632145144459346	0.037632145144459346	0.037632145144459346	0.037632145144459346	0.037632145144459346	0.037632145144459346	0.037632145144459346	0.037632145144459346	0.037632145144459346	0.037632145144459346	0.037632145144459346	0.037632145144459346	0.037632145144459346	0.037632145144459346	0.037632145144459346	0.037632145144459346	0.037632145144459346	0.037632145144459346	0.037632145144459346	0.037632145144459346	0.037632145144459346
0.040290656426047296	0.036919269141297985	0.016401775210268074	0.0537340609677515	0.037222635334150204	0.06790136302287669	0.05232857512772939	0.04819978638847111	0.03072632977224825	0.04489392586153739	0.04321240054590805	0.026874786388143383	0.018959438303837617	0.06599830815396802	0.027368823098738528	0.03476129447052426	0.03528046460421595	0.037924168171123575	0.05954641418470548	0.05740711600875575	0.024895830483975315	0.031009498867606098	0.033068971560553585	0.05146124500584011	0.04317125045713413	0.044930907599939826	0.027601999108014228	0.060545519789229056	0.0322376776985689	0.03467599132151571	0.026780936412587872	0.051000437554713104	0.030010989579207257	0.05159772209891373	0.021339184414238162	0.036468453256575946	0.036468453256575946	0.036468453256575946	0.036468453256575946	0.036468453256575946	0.036468453256575946	0.036468453256575946	0.036468453256575946	0.036468453256575946	0.036468453256575946	0.036468453256575946	0.036468453256575946	0.036468453256575946	0.036468453256575946	0.036468453256575946
0.03335276463087076	0.04412092391411968	0.03328264005238776	0.0360776142226168	0.03914966863894773	0.03924028047520277	0.04859957138102361	0.05700583994675924	0.04666405700771892	0.040030320623300655	0.040260373139067225	0.03529057324124232	0.025531059769942906	0.0355510630232166	0.03825171707515118	0.04070093234820476	0.03947632471167797	0.03947632471167797	0.03947632471167797	0.03947632471167797	0.03947632471167797	0.03947632471167797	0.03947632471167797	0.03947632471167797	0.03947632471167797	0.03947632471167797	0.03947632471167797	0.03947632471167797	0.03947632471167797	0.03947632471167797	0.03947632471167797	0.03947632471167797	0.03947632471167797	0.03947632471167797	0.03947632471167797	0.03947632471167797	0.03947632471167797	0.03947632471167797	0.03947632471167797	0.03947632471167797	0.03947632471167797	0.03947632471167797	0.03947632471167797	0.03947632471167797	0.03947632471167797	0.03947632471167797	0.03947632471167797	0.03947632471167797	0.03947632471167797	0.03947632471167797
0.04167851190115406	0.03712647553894438	0.04735489349392154	0.034084065414095914	0.036971425579331495	0.033379114603514726	0.03440525836406142	0.031190605936585646	0.04741471747539813	0.04272013007682604	0.039524948639537864	0.041513202718674674	0.044256788793807726	0.04698976256688115	0.03381388775123413	0.03024162322880422	0.05014299754180689	0.042233572842264186	0.05939691960744742	0.03447865479188541	0.03255294056277593	0.03485245717410416	0.03603654122544484	0.030474318822290965	0.0332554300238679	0.0332554300238679	0.0332554300238679	0.0332554300238679	0.0332554300238679	0.0332554300238679	0.0332554300238679	0.0332554300238679	0.0332554300238679	0.0332554300238679	0.0332554300238679	0.0332554300238679	0.0332554300238679	0.0332554300238679	0.0332554300238679	0.0332554300238679	0.0332554300238679	0.0332554300238679	0.0332554300238679	0.0332554300238679	0.0332554300238679	0.0332554300238679	0.0332554300238679	0.0332554300238679	0.0332554300238679	0.0332554300238679
0.06007506037682234	0.06075147763865748	0.05430142782915748	0.0678928745961483	0.078963606709051	0.06527906261252263	0.06287471601525478	0.043615291844976416	0.052179513788689416	0.07523318459564557	0.05607855928638256	0.05337402920192064	0.07817188967844345	0.07259268887962368	0.0523230208453495	0.04757279168040645	0.04242676004991954	0.05905113917958035	0.05073894961474995	0.05073894961474995	0.05073894961474995	0.05073894961474995	0.05073894961474995	0.05073894961474995	0.05073894961474995	0.05073894961474995	0.05073894961474995	0.05073894961474995	0.05073894961474995	0.05073894961474995	0.05073894961474995	0.05073894961474995	0.05073894961474995	0.05073894961474995	0.05073894961474995	0.05073894961474995	0.05073894961474995	0.05073894961474995	0.05073894961474995	0.05073894961474995	0.05073894961474995	0.05073894961474995	0.05073894961474995	0.05073894961474995	0.05073894961474995	0.05073894961474995	0.05073894961474995	0.05073894961474995	0.05073894961474995	0.05073894961474995
0.03475478469732512	0.04105361543587486	0.04039384502366864	0.03048103761318974	0.029919241659973703	0.03912784301621812	0.03685087894151748	0.04247955823259757	0.03143000746812926	0.027175548358334	0.0425802721784331	0.05430399328611867	0.03331329352611906	0.029597667082975114	0.044829253020377956	0.02664002596628809	0.03236181449881947	0.03719402086060436	0.030540158950373986	0.03523139100751098	0.02853808837412618	0.03188473969081858	0.03188473969081858	0.03188473969081858	0.03188473969081858	0.03188473969081858	0.03188473969081858	0.03188473969081858	0.03188473969081858	0.03188473969081858	0.03188473969081858	0.03188473969081858	0.03188473969081858	0.03188473969081858	0.03188473969081858	0.03188473969081858	0.03188473969081858	0.03188473969081858	0.03188473969081858	0.03188473969081858	0.03188473969081858	0.03188473969081858	0.03188473969081858	0.03188473969081858	0.03188473969081858	0.03188473969081858	0.03188473969081858	0.03188473969081858	0.03188473969081858	0.03188473969081858
0.04452162270477789	0.03934814601334267	0.04561198139756103	0.04970048268555426	0.03756793230196889	0.03772802841367875	0.05131625718041101	0.04441070402386592	0.04386062636577651	0.04063901394340973	0.042249820154593117	0.042249820154593117	0.042249820154593117	0.042249820154593117	0.042249820154593117	0.042249820154593117	0.042249820154593117	0.042249820154593117	0.042249820154593117	0.042249820154593117	0.042249820154593117	0.042249820154593117	0.042249820154593117	0.042249820154593117	0.042249820154593117	0.042249820154593117	0.042249820154593117	0.042249820154593117	0.042249820154593117	0.042249820154593117	0.042249820154593117	0.042249820154593117	0.042249820154593117	0.042249820154593117	0.042249820154593117	0.042249820154593117	0.042249820154593117	0.042249820154593117	0.042249820154593117	0.042249820154593117	0.042249820154593117	0.042249820154593117	0.042249820154593117	0.042249820154593117	0.042249820154593117	0.042249820154593117	0.042249820154593117	0.042249820154593117	0.042249820154593117	0.042249820154593117
0.035884098060555814	0.02511775935495132	0.05673219590161415	0.04497856212715838	0.03564333819179589	0.027645275303889535	0.041784509443916006	0.04384107283522063	0.03854600454535297	0.040748347660772594	0.03130418214778195	0.037004442801173994	0.03488592502133585	0.03597196830320283	0.034313224647045976	0.03005419982069863	0.03130526405391348	0.07399649799966443	0.05265088102678895	0.05265088102678895	0.05265088102678895	0.05265088102678895	0.05265088102678895	0.05265088102678895	0.05265088102678895	0.05265088102678895	0.05265088102678895	0.05265088102678895	0.05265088102678895	0.05265088102678895	0.05265088102678895	0.05265088102678895	0.05265088102678895	0.05265088102678895	0.05265088102678895	0.05265088102678895	0.05265088102678895	0.05265088102678895	0.05265088102678895	0.05265088102678895	0.05265088102678895	0.05265088102678895	0.05265088102678895	0.05265088102678895	0.05265088102678895	0.05265088102678895	0.05265088102678895	0.05265088102678895	0.05265088102678895	0.05265088102678895
0.03682054233092005	0.041484148711749484	0.0402482181293872	0.05480121251593331	0.044995713332544124	0.03272862417282971	0.026682154732652886	0.04391929175758012	0.08744671640834598	0.07028785611014464	0.052030416359749546	0.03394318578046371	0.059144202294474944	0.027169840366470258	0.030833551737111057	0.03569026022739775	0.020513559127113137	0.05223922640762932	0.05132789669425469	0.03775513333368758	0.03197271688530748	0.034596421719008785	0.034244085712454554	0.04801562627254481	0.0272051202949441	0.024242230689872732	0.03970100025331343	0.04415105711015029	0.03452449164010176	0.056513996182224586	0.03292147464414513	0.044717735413184856	0.044717735413184856	0.044717735413184856	0.044717735413184856	0.044717735413184856	0.044717735413184856	0.044717735413184856	0.044717735413184856	0.044717735413184856	0.044717735413184856	0.044717735413184856	0.044717735413184856	0.044717735413184856	0.044717735413184856	0.044717735413184856	0.044717735413184856	0.044717735413184856	0.044717735413184856	0.044717735413184856
0.035658273869792985	0.030721935228694465	0.031744428474229994	0.02504085817337146	0.03831538369737334	0.028844584358809027	0.030958371424988904	0.038502720531792364	0.02217575931748917	0.041072608188477445	0.027939321283113487	0.038692530480922485	0.028944165500366232	0.02847822438237957	0.0348929530299918	0.029668244361396593	0.024679074006448483	0.02472491527420093	0.027686409411730124	0.02687532037440827	0.03186394842590687	0.025666546605829448	0.021177344160796516	0.023623360395856045	0.02240035227832628	0.02240035227832628	0.02240035227832628	0.02240035227832628	0.02240035227832628	0.02240035227832628	0.02240035227832628	0.02240035227832628	0.02240035227832628	0.02240035227832628	0.02240035227832628	0.02240035227832628	0.02240035227832628	0.02240035227832628	0.02240035227832628	0.02240035227832628	0.02240035227832628	0.02240035227832628	0.02240035227832628	0.02240035227832628	0.02240035227832628	0.02240035227832628	0.02240035227832628	0.02240035227832628	0.02240035227832628	0.02240035227832628
0.04906921571858602	0.03781804485494459	0.04157209427221404	0.043673498197057535	0.038713959711605635	0.05171873349670815	0.056999265730987236	0.04739077065136551	0.05749345566003001	0.05754562388783061	0.051567149907355295	0.05455638689759295	0.05455638689759295	0.05455638689759295	0.05455638689759295	0.05455638689759295	0.05455638689759295	0.05455638689759295	0.05455638689759295	0.05455638689759295	0.05455638689759295	0.05455638689759295	0.05455638689759295	0.05455638689759295	0.05455638689759295	0.05455638689759295	0.05455638689759295	0.05455638689759295	0.05455638689759295	0.05455638689759295	0.05455638689759295	0.05455638689759295	0.05455638689759295	0.05455638689759295	0.05455638689759295	0.05455638689759295	0.05455638689759295	0.05455638689759295	0.05455638689759295	0.05455638689759295	0.05455638689759295	0.05455638689759295	0.05455638689759295	0.05455638689759295	0.05455638689759295	0.05455638689759295	0.05455638689759295	0.05455638689759295	0.05455638689759295	0.05455638689759295
0.06717524325978246	0.058735204462323186	0.05637997282266305	0.07385462707176416	0.06381579087522352	0.08405665583434134	0.08971524190018856	0.05932218250476047	0.061940237539419275	0.06810749240543969	0.07757365969412311	0.06652072140552383	0.07576064773518786	0.07234736204648118	0.07973323794441986	0.06724607357462566	0.07389271830392513	0.08504757218298443	0.07947014524345478	0.07947014524345478	0.07947014524345478	0.07947014524345478	0.07947014524345478	0.07947014524345478	0.07947014524345478	0.07947014524345478	0.07947014524345478	0.07947014524345478	0.07947014524345478	0.07947014524345478	0.07947014524345478	0.07947014524345478	0.07947014524345478	0.07947014524345478	0.07947014524345478	0.07947014524345478	0.07947014524345478	0.07947014524345478	0.07947014524345478	0.07947014524345478	0.07947014524345478	0.07947014524345478	0.07947014524345478	0.07947014524345478	0.07947014524345478	0.07947014524345478	0.07947014524345478	0.07947014524345478	0.07947014524345478	0.07947014524345478
0.04931406893606883	0.0519813571688614	0.05667908841732836	0.0691218637060049	0.03704203108965334	0.04066163366182835	0.04214636478749189	0.08446256555541903	0.041956653477538415	0.05549343936496689	0.048989498253043995	0.03242203604708325	0.05146317685071436	0.06470771066916284	0.043225870769202056	0.05396679071918244	0.05396679071918244	0.05396679071918244	0.05396679071918244	0.05396679071918244	0.05396679071918244	0.05396679071918244	0.05396679071918244	0.05396679071918244	0.05396679071918244	0.05396679071918244	0.05396679071918244	0.05396679071918244	0.05396679071918244	0.05396679071918244	0.05396679071918244	0.05396679071918244	0.05396679071918244	0.05396679071918244	0.05396679071918244	0.05396679071918244	0.05396679071918244	0.05396679071918244	0.05396679071918244	0.05396679071918244	0.05396679071918244	0.05396679071918244	0.05396679071918244	0.05396679071918244	0.05396679071918244	0.05396679071918244	0.05396679071918244	0.05396679071918244	0.05396679071918244	0.05396679071918244
0.0345896125361809	0.024789446533347668	0.04945935102575413	0.047624314533308516	0.028210878640542406	0.024914679194445753	0.027927007248433396	0.04590362482931276	0.0	0.022200255057184322	0.038183798872488676	0.03241710695620116	0.024495121791565138	0.04920932383151537	0.027307027924800567	0.06704643081062817	0.04222275863149703	0.0557284440904067	0.0473146169495516	0.035133150803628624	0.033783423320822806	0.007682600342359662	0.02983417906436849	0.03805198618025322	0.02153613027741273	0.041921807377334835	0.033171513388282205	0.06569284681727221	0.04943218010277721	0.04943218010277721	0.04943218010277721	0.04943218010277721	0.04943218010277721	0.04943218010277721	0.04943218010277721	0.04943218010277721	0.04943218010277721	0.04943218010277721	0.04943218010277721	0.04943218010277721	0.04943218010277721	0.04943218010277721	0.04943218010277721	0.04943218010277721	0.04943218010277721	0.04943218010277721	0.04943218010277721	0.04943218010277721	0.04943218010277721	0.04943218010277721
0.05992727228474845	0.08252102516288354	0.03595263645295792	0.04082455590318227	0.05156391165100647	0.06459916788287709	0.05162143173596442	0.033121503359500405	0.042330301306595375	0.039840559769263185	0.043073021097049434	0.0259215894131341	0.03923954912421	0.036895017059749485	0.041156300024915354	0.058165590250434863	0.04899007457713674	0.03182428712237005	0.02556676353473206	0.03819270978659938	0.049599495256789736	0.03464201722725048	0.049131727923428965	0.04188687257533972	0.04188687257533972	0.04188687257533972	0.04188687257533972	0.04188687257533972	0.04188687257533972	0.04188687257533972	0.04188687257533972	0.04188687257533972	0.04188687257533972	0.04188687257533972	0.04188687257533972	0.04188687257533972	0.04188687257533972	0.04188687257533972	0.04188687257533972	0.04188687257533972	0.04188687257533972	0.04188687257533972	0.04188687257533972	0.04188687257533972	0.04188687257533972	0.04188687257533972	0.04188687257533972	0.04188687257533972	0.04188687257533972	0.04188687257533972
0.04144769651191411	0.03928836042086994	0.04965249973153446	0.04120821337104112	0.046455634739580726	0.04388056232222217	0.049969816933615616	0.04258046236485276	0.039892072877854866	0.06026888718612799	0.045647355693668415	0.04015974764323049	0.038716815420119344	0.029484262463425337	0.0549849509621083	0.04761845687533779	0.03955058754399449	0.039072926737319234	0.06318451573158951	0.029170880403155984	0.0489071913197505	0.03903903586145324	0.03903903586145324	0.03903903586145324	0.03903903586145324	0.03903903586145324	0.03903903586145324	0.03903903586145324	0.03903903586145324	0.03903903586145324	0.03903903586145324	0.03903903586145324	0.03903903586145324	0.03903903586145324	0.03903903586145324	0.03903903586145324	0.03903903586145324	0.03903903586145324	0.03903903586145324	0.03903903586145324	0.03903903586145324	0.03903903586145324	0.03903903586145324	0.03903903586145324	0.03903903586145324	0.03903903586145324	0.03903903586145324	0.03903903586145324	0.03903903586145324	0.03903903586145324
0.0355708535063627	0.052168642874359475	0.09563307626535052	0.04967801376902938	0.033192466882525064	0.03798349356836078	0.05169372557912181	0.031122281480555927	0.04255084085661923	0.029656411578478165	0.07137422855576706	0.03384361027398595	0.0265419114415417	0.03435053872504744	0.04030935295232587	0.04828150538415147	0.046160383714103026	0.04309419479549222	0.04462728925479763	0.04462728925479763	0.04462728925479763	0.04462728925479763	0.04462728925479763	0.04462728925479763	0.04462728925479763	0.04462728925479763	0.04462728925479763	0.04462728925479763	0.04462728925479763	0.04462728925479763	0.04462728925479763	0.04462728925479763	0.04462728925479763	0.04462728925479763	0.04462728925479763	0.04462728925479763	0.04462728925479763	0.04462728925479763	0.04462728925479763	0.04462728925479763	0.04462728925479763	0.04462728925479763	0.04462728925479763	0.04462728925479763	0.04462728925479763	0.04462728925479763	0.04462728925479763	0.04462728925479763	0.04462728925479763	0.04462728925479763
0.043083728643361956	0.046291851111756405	0.041446532697898705	0.05949205998440138	0.04382034371581229	0.038760517368508794	0.03243307384482188	0.037107019697292604	0.036401961179679455	0.05417106327143461	0.024403621013809797	0.0344380533354929	0.03759545364872228	0.03877826103381702	0.04419759099259862	0.03647214306028667	0.044711817062314176	0.03497529438603206	0.03950887171842067	0.055713737693178306	0.04761130470579949	0.04761130470579949	0.04761130470579949	0.04761130470579949	0.04761130470579949	0.04761130470579949	0.04761130470579949	0.04761130470579949	0.04761130470579949	0.04761130470579949	0.04761130470579949	0.04761130470579949	0.04761130470579949	0.04761130470579949	0.04761130470579949	0.04761130470579949	0.04761130470579949	0.04761130470579949	0.04761130470579949	0.04761130470579949	0.04761130470579949	0.04761130470579949	0.04761130470579949	0.04761130470579949	0.04761130470579949	0.04761130470579949	0.04761130470579949	0.04761130470579949	0.04761130470579949	0.04761130470579949
0.0	0.02566410923059883	0.0020017368417336546	0.0	0.019464636613253136	0.0	0.019464636613253136	0.0	0.015105549585509921	0.024192357237924813	0.0	0.0	0.0	0.0	0.0	0.0	0.0	0.019421460236305886	0.0	0.0	0.0	0.0	0.019414713645934185	0.0007399382038897117	0.0	0.0	4.317637694724683e-05	0.0	0.0	0.019464636613253136	0.0	0.0	0.0	0.0	0.0	0.0	0.0	0.0	0.0	0.0	0.0	0.0	0.0	0.0	0.0	0.0	0.0	0.0	0.0	0.0
0.01866254342445622	0.019995582240488814	0.028531831099437615	0.019988648936931645	0.0	0.0	0.04726497793568209	0.037600926656419564	0.002165763819666042	0.024852263022102347	0.017937655141241005	0.019995582240488814	0.028466662135252088	0.01999398862492176	0.047361300792519746	0.04009429990036338	0.04432718344522214	0.03618178151538535	0.02790236611264946	0.039948749384021175	0.04350743449759646	0.03286074950677577	0.05461697289270438	0.04202621613388924	0.03312401914840905	0.047359293245226274	0.04583987081706121	0.05482772039212181	0.03330692846363713	0.033244309203258667	0.06235557195002459	0.04886810591553601	0.033754177965853754	0.08438698142424297	0.03768314302650842	0.033323042846840914	0.036673241054851195	0.03332597040081468	0.05248604861998049	0.043988347629843765	0.04574818616727827	0.03581150766987256	0.03332597040081468	0.04502190096097894	0.033252241541198185	0.047859961926017935	0.04055610173360807	0.04055610173360807	0.04055610173360807	0.04055610173360807
0.04363022846585403	0.036942940938444996	0.03807061084252712	0.0308822557214965	0.0324794858632996	0.04377359666595193	0.03790178766684823	0.044845049931873514	0.04634268580478	0.046847962680847524	0.04422453304969364	0.032946090486323354	0.039554772991704186	0.04123608536830619	0.03508143148405041	0.031102607935772218	0.04062985199055729	0.04323034185621088	0.033307317646280844	0.04233618645573537	0.03777547383423766	0.04306017852184025	0.03433966961378822	0.044679521844326754	0.050568195294572356	0.030569056312790794	0.034067295858111614	0.03384017076268204	0.04102332089591633	0.03971919155045066	0.03372031680298808	0.03403120729626534	0.04224021554758158	0.039145803248967256	0.03411075411405553	0.036622515498216754	0.029008497031941662	0.03663792393481058	0.029860323740560094	0.03804573862773779	0.03198717115404835	0.03501645489089307	0.03501645489089307	0.03501645489089307	0.03501645489089307	0.03501645489089307	0.03501645489089307	0.03501645489089307	0.03501645489089307	0.03501645489089307
0.04282267282223517	0.030433771154836434	0.030573479256548065	0.028024208680478946	0.034044289591801676	0.041419356248519196	0.020147358300507814	0.02344007861060687	0.03370583422497273	0.015599734393943047	0.0392290574925233	0.03401798574422332	0.038300285869270326	0.03178650766785929	0.020271509118363014	0.026920827200677462	0.040158005542567925	0.026903763471527526	0.028289445079789623	0.03253933022459435	0.030108532698199707	0.026800283161757702	0.029817294545275267	0.037575734955283706	0.028223845651705732	0.03217595122014553	0.026074996366347376	0.0291068430679249	0.015694954109987017	0.0198084507322375	0.031003468700461074	0.025443649441866802	0.016949464529064085	0.015944046863620026	0.0369694747779018	0.02312862378787993	0.023948797624676423	0.01937113652452764	0.03836920133514796	0.03189677600191292	0.024886107031888205	0.021194312665044145	0.04052238366485733	0.028704503658207602	0.021991286080521692	0.013039620107947979	0.017515453094234832	0.017515453094234832	0.017515453094234832	0.017515453094234832
0.05881888050306189	0.08405374724052732	0.07539423308819077	0.05320763616670819	0.06479239086324125	0.06662854618179083	0.05485101122802038	0.08737438266774945	0.05045275378823953	0.061885342249490764	0.06716436484040374	0.0741363180899898	0.07512735146616152	0.05683630511637064	0.03817734600075056	0.06265632669862403	0.05328288407165966	0.07413436488121973	0.0570533988959014	0.07625289121411569	0.04777552581737865	0.07526554689009964	0.05364560354140714	0.04986144260721325	0.0691742786863028	0.060741562748844936	0.053214846947102636	0.05536111458965074	0.07510469956615823	0.05343460061315979	0.07978954015879111	0.07298296410684027	0.060525027896710916	0.06067846967661061	0.07579918417289612	0.051261427827624224	0.065038948327851	0.04468023745066993	0.07300453242546327	0.0496404877206268	0.0832891979361015	0.06333275736268994	0.04730148184668494	0.05531711960468743	0.05531711960468743	0.05531711960468743	0.05531711960468743	0.05531711960468743	0.05531711960468743	0.05531711960468743
0.05468117227695742	0.04027538345507486	0.03159220861362101	0.041748466541871344	0.021993749915943342	0.04633659768206125	0.035586764071786854	0.034566452692082535	0.04075933305385277	0.03983138456527445	0.031084144727450642	0.050846548511237995	0.04096534661934432	0.04096534661934432	0.04096534661934432	0.04096534661934432	0.04096534661934432	0.04096534661934432	0.04096534661934432	0.04096534661934432	0.04096534661934432	0.04096534661934432	0.04096534661934432	0.04096534661934432	0.04096534661934432	0.04096534661934432	0.04096534661934432	0.04096534661934432	0.04096534661934432	0.04096534661934432	0.04096534661934432	0.04096534661934432	0.04096534661934432	0.04096534661934432	0.04096534661934432	0.04096534661934432	0.04096534661934432	0.04096534661934432	0.04096534661934432	0.04096534661934432	0.04096534661934432	0.04096534661934432	0.04096534661934432	0.04096534661934432	0.04096534661934432	0.04096534661934432	0.04096534661934432	0.04096534661934432	0.04096534661934432	0.04096534661934432
0.04170739027860743	0.04139025895976538	0.0407767005327769	0.03041510090794193	0.038348300889628865	0.04034899655253011	0.031165688540909644	0.038833597575628896	0.03460859497601576	0.03178449224354858	0.03600490828444867	0.02549506175467774	0.03779329107835801	0.03875212090936638	0.045843444798417926	0.036760127569936386	0.025662141439979243	0.034621038624668816	0.03144766048976656	0.03034029256004176	0.02747278703942654	0.034114302183008836	0.03128533976903502	0.03389225741715995	0.03690288233425602	0.04369250840949012	0.05306816287784246	0.02906624145096867	0.03295106571349793	0.040971929159211745	0.03522447312327156	0.04310961168584575	0.033625998899940515	0.03336865152718902	0.029856530072970552	0.038966660504486716	0.035413952314654794	0.04492594984058673	0.02453631287520369	0.04628422242028343	0.033201181104280844	0.03974270176228213	0.03974270176228213	0.03974270176228213	0.03974270176228213	0.03974270176228213	0.03974270176228213	0.03974270176228213	0.03974270176228213	0.03974270176228213
0.02208866376632601	0.0309683867064168	0.024808732267185524	0.03058274113108812	0.023177475149794242	0.027022512706727602	0.0312137562005395	0.02470463573783414	0.0268547129549435	0.032178621775670734	0.02736606362635554	0.024608059454378307	0.028377934782501085	0.03531145263064432	0.030117762924228932	0.021032786330747483	0.02722607564233589	0.028468465720959544	0.03535964498550697	0.02581971993012125	0.03012038955775882	0.034756118859477075	0.028135664572635832	0.028165955978966015	0.0375758363925974	0.030062789731498316	0.03586581054575393	0.03263733007921335	0.02814848190846583	0.0444879680157625	0.03239026706090231	0.026011367249536548	0.03873805940488872	0.027210981937745543	0.03248867828387131	0.03489735068685991	0.02937080824504469	0.03262247419425144	0.02722168855168415	0.03500234921474786	0.02560575676777082	0.027666721356273776	0.02971426492836734	0.03316921914462996	0.021276731997267966	0.02722297557094896	0.02722297557094896	0.02722297557094896	0.02722297557094896	0.02722297557094896
0.07208520833069447	0.0	0.0	0.07921912880995959	0.0	0.0	0.0	0.07965558749642557	0.0	0.0	0.057397959171931676	0.057397959171931676	0.057397959171931676	0.057397959171931676	0.0	0.057397959171931676	0.057397959171931676	0.07912392397933961	0.0	0.0	0.057397959171931676	0.00218195405650144	0.0	0.07965558669797028	0.057397959171931676	0.0	0.0	0.03442946644467389	0.0	0.0	0.0	0.057397959171931676	0.022968492727257775	0.0	0.057397959171931676	0.05748279507928766	0.0	0.0	0.0	0.057397959171931676	0.0	0.0	0.0	0.022968492727257775	0.0	0.011484246363628887	0.011484246363628887	0.011484246363628887	0.011484246363628887	0.011484246363628887
0.04339525090110242	0.04626447651419274	0.0466303692514584	0.05832984726910904	0.041222478717076905	0.04128631169678443	0.03885238281873435	0.03299257311622078	0.04926613085570711	0.048550402395513045	0.04598046965906684	0.04457487304243214	0.047020432098954165	0.04440268081040319	0.047311442922791984	0.051111791606579055	0.04554004764337183	0.038923617818267704	0.04958535431469626	0.03737163419401723	0.031525572014493686	0.02328164411947935	0.05492963908971036	0.05034242934139559	0.03919674465134362	0.03629830765191213	0.02943387023171301	0.04086686859187581	0.054577266246503095	0.05040690459090903	0.03741866183188648	0.033989895946696	0.038308208844485145	0.04098270802488152	0.025761870037332213	0.02694441478297648	0.05665578375942535	0.043817139258242585	0.04572641800360766	0.03686246133558224	0.035007645929157505	0.03667145051947986	0.037451795749078455	0.03706162313427916	0.03706162313427916	0.03706162313427916	0.03706162313427916	0.03706162313427916	0.03706162313427916	0.03706162313427916
0.04212502784318284	0.04583628194025156	0.04653295516332305	0.04295128354693389	0.05678294461369109	0.051246456421462125	0.03787122964263168	0.04127316179070609	0.04993288579195637	0.04879372373729173	0.04803733265025635	0.053901858533683206	0.05035653346289735	0.033459225107242335	0.053571684281721654	0.04773233063393004	0.042950820795680834	0.05013253448889638	0.05515143190630697	0.04030290667758801	0.05007803769060021	0.03968983899922411	0.04158453225311945	0.057313256066182025	0.048493468914716426	0.03717400397459643	0.04481112425990186	0.048062345825793995	0.057888516831463274	0.04593637059387847	0.048998388941301776	0.04734741353324804	0.06769469231077253	0.03350049589234831	0.05193819408207995	0.04634112284795688	0.039614336637538564	0.047473536292914016	0.05346110356082078	0.06618327900795425	0.05982219128438752	0.05982219128438752	0.05982219128438752	0.05982219128438752	0.05982219128438752	0.05982219128438752	0.05982219128438752	0.05982219128438752	0.05982219128438752	0.05982219128438752
0.048694383691765125	0.041643478615863504	0.03663969184995577	0.04428184043028843	0.06406075988345065	0.048856209388548066	0.03773184365616398	0.04478715568147439	0.04371062460382682	0.045832464403536714	0.0539800013736812	0.0530056760003492	0.047161648355046604	0.049593537613942244	0.0486745835913253	0.04815569726178767	0.046548578285260434	0.050712973221755483	0.029699442758719972	0.044503985364550545	0.046174843844192695	0.06014379970087517	0.04880498041919133	0.04231072795412344	0.05865160773940329	0.06355956313868809	0.054773153954485426	0.04251784004314371	0.06659227262249624	0.06116660324646617	0.047120094557640914	0.04572397349011243	0.044928679674742816	0.05274720020439785	0.0593632387134554	0.04505173423909899	0.04795685090262421	0.05137445994712256	0.04851998087350287	0.03870191768711085	0.04776079429070944	0.04323135598891015	0.04323135598891015	0.04323135598891015	0.04323135598891015	0.04323135598891015	0.04323135598891015	0.04323135598891015	0.04323135598891015	0.04323135598891015
0.02506398316357132	0.02157481033059705	0.026136438894831738	0.02080888166811721	0.044144921657821766	0.033915973994034315	0.029879733259784876	0.0316366477567219	0.029859209012313915	0.026140821985900654	0.025770668326162937	0.025290201807931435	0.03160242717184515	0.029131974624820114	0.02359433057259844	0.028012797137949713	0.03087947558907725	0.02995273466017248	0.016057382400650713	0.026426248331380114	0.014521360779149712	0.02750092271471879	0.017072654279834752	0.02594671183067331	0.0165164386400811	0.018163606382399125	0.028549371501961993	0.02275499704613472	0.022487282818235397	0.016490035525863117	0.022127880997341785	0.023802097228620544	0.02495204029533865	0.018285485617710123	0.029065558248509156	0.01822482654412777	0.02920495286685269	0.01857161384587522	0.013312934301425593	0.02530320353983065	0.026889825546015888	0.022005157528152536	0.0110158192834273	0.02186389779207655	0.029816409116805533	0.018998889336550227	0.020446524752643115	0.029891623254216765	0.021258754368398827	0.03819727673368834
0.08627808150140157	0.11544551977697629	0.06712316895829751	0.13040931505913436	0.12002783221714873	0.07985628451499546	0.13352260449685752	0.15165476938874517	0.1291383049822633	0.05223562620184297	0.15643320136597513	0.12852420954998467	0.0495172669320932	0.13971681052981674	0.14900196995739523	0.12283040791437382	0.10710909921290612	0.09392549468906415	0.0807626731068381	0.08016382513545102	0.12790447190551676	0.1506007044838319	0.10728565794807549	0.04899519023999434	0.07792267647817107	0.055861470056001526	0.10549784875835659	0.12573458739366764	0.14187305512306647	0.12173340189771546	0.09158671072457936	0.11193676711116327	0.14528690869268376	0.1560122650434388	0.06721788085960133	0.18458864058598098	0.10047602302661744	0.18315022680455156	0.10704803614096674	0.11550091338346467	0.14298334148380631	0.09184206450861238	0.08099808945474825	0.09158475415571678	0.176299918353339	0.06759392926749337	0.15394887770425272	0.08180868661994721	0.09146407190630469	0.0978911124512401
0.06787948951392148	0.06407733528641507	0.06084651507995809	0.0640901041654118	0.07040680708095241	0.03856924579216637	0.07662862247655215	0.0661776892769674	0.05950794121558593	0.08123626944987657	0.07214166070572334	0.08632709995154407	0.05249308548638686	0.056894782437667615	0.05922078440971578	0.07563035297209234	0.0657982731563234	0.07443337133265669	0.06240437946715311	0.0633658659559187	0.05151645781782473	0.07666805911294447	0.07076453500304768	0.06678055247281636	0.0961806023892034	0.0555469246016735	0.05641939545109082	0.055915242886603544	0.06622573847119333	0.07077828699890898	0.06911393338910576	0.09581395836671994	0.06560977218089374	0.058279509676089976	0.06943897745606904	0.06732118849465478	0.056634991462131655	0.0703723590919028	0.056592952310295326	0.06226934152371031	0.07467832157360973	0.05848920708677973	0.06746755323216756	0.06345144892416345	0.055257400840068555	0.06935680254268334	0.05381376884309127	0.07411366852347254	0.04867911646469287	0.0751612807593826
0.029226341967153187	0.02235970027110218	0.029729328709678045	0.021777941365526042	0.022906198938846482	0.022071475323218563	0.025988071147887322	0.028437055821923123	0.029262387919980433	0.020933075085597923	0.02132708746689475	0.034422597367169634	0.026577842695942048	0.029273619383425077	0.029141822578451465	0.03345487886176714	0.023693874002882417	0.03580919819833448	0.03594681400133378	0.025534183141337465	0.02504054717447394	0.026320135658170384	0.019913679266827498	0.028968229394426365	0.01950906589659022	0.016840407601388163	0.03038723334804795	0.026431629678135313	0.026074440631023425	0.03438625272003835	0.02883576163057772	0.03025887742164692	0.022729258611580087	0.02153752264666223	0.02802424459649787	0.027881904927569055	0.028467103902888275	0.022214689784820524	0.016904101974290535	0.027402299399618614	0.02770139637790114	0.02224639791721044	0.030311251456375587	0.023122522527012714	0.02427389574194356	0.026503171900758377	0.032460976472480314	0.02977461686022612	0.03180224780821528	0.03391497664170894
0.040725280406942496	0.03914199137613075	0.034024661518542575	0.05243618578807541	0.03806897421392605	0.04051526551194931	0.04891363335310179	0.03057713597313807	0.04447003958004525	0.04423678947642647	0.047277691373978796	0.04483659890255027	0.04494968964752012	0.037983717141235766	0.03883129982311062	0.03861125138927939	0.03713598205908767	0.03833031664506053	0.05907027174750357	0.05132692672299116	0.03274390453754193	0.027332265789616568	0.04032393085941334	0.03343031101463949	0.039865499066296245	0.030651408845228257	0.03524475530860177	0.041036854171054786	0.0436870608918534	0.046349536698654756	0.042948471066474245	0.036970625203618296	0.04020194443761852	0.038598151130701544	0.041003842544942035	0.045029870157757536	0.0327474645691398	0.03723668634759362	0.04279180831610593	0.03171251053446393	0.04979393745287199	0.04725340096364841	0.042722033574839745	0.032724659371165886	0.039952429476079056	0.029275713319289177	0.03789617613972844	0.03617651265008423	0.053329854374965215	0.03373274238136139
0.03846739273722147	0.03848732026266796	0.050645226469877944	0.028722668912708037	0.033582448480487734	0.04092055458309454	0.03552328109682718	0.033145557146715514	0.0425002205659004	0.04094466394294659	0.03220199306875617	0.03693068879674483	0.042203653299255295	0.03694611770602014	0.036947361674883446	0.03558966424777054	0.05168690550772453	0.04547552690008522	0.03440097926485498	0.04206575063639395	0.03955327033965646	0.0407063360939677	0.045449895572574554	0.04143216098380159	0.04390878479403239	0.03474727152576167	0.0441964600032349	0.03546653921828568	0.03689204966663834	0.0378241613027853	0.029170293727392476	0.03938277863796636	0.0355657842976147	0.041922110613622166	0.04485517646436354	0.04998911817816782	0.04332668685725659	0.045684764465482336	0.041075203279352615	0.04201221519232326	0.04364930305510693	0.04560254330463883	0.045264075935685724	0.045433309620162274	0.045433309620162274	0.045433309620162274	0.045433309620162274	0.045433309620162274	0.045433309620162274	0.045433309620162274
0.05106534824670732	0.049886063489671006	0.061627746106617934	0.04650912337050035	0.05496801017561147	0.03473977389526011	0.028799023438380648	0.033252943700478245	0.04671046679139219	0.03156157410995967	0.0256765702885642	0.028619072199261932	0.028619072199261932	0.028619072199261932	0.028619072199261932	0.028619072199261932	0.028619072199261932	0.028619072199261932	0.028619072199261932	0.028619072199261932	0.028619072199261932	0.028619072199261932	0.028619072199261932	0.028619072199261932	0.028619072199261932	0.028619072199261932	0.028619072199261932	0.028619072199261932	0.028619072199261932	0.028619072199261932	0.028619072199261932	0.028619072199261932	0.028619072199261932	0.028619072199261932	0.028619072199261932	0.028619072199261932	0.028619072199261932	0.028619072199261932	0.028619072199261932	0.028619072199261932	0.028619072199261932	0.028619072199261932	0.028619072199261932	0.028619072199261932	0.028619072199261932	0.028619072199261932	0.028619072199261932	0.028619072199261932	0.028619072199261932	0.028619072199261932
0.05195053227657552	0.06435323606553357	0.05127436572337499	0.04800470826179991	0.05243333919822623	0.05312600560567661	0.052779672401951416	0.052779672401951416	0.052779672401951416	0.052779672401951416	0.052779672401951416	0.052779672401951416	0.052779672401951416	0.052779672401951416	0.052779672401951416	0.052779672401951416	0.052779672401951416	0.052779672401951416	0.052779672401951416	0.052779672401951416	0.052779672401951416	0.052779672401951416	0.052779672401951416	0.052779672401951416	0.052779672401951416	0.052779672401951416	0.052779672401951416	0.052779672401951416	0.052779672401951416	0.052779672401951416	0.052779672401951416	0.052779672401951416	0.052779672401951416	0.052779672401951416	0.052779672401951416	0.052779672401951416	0.052779672401951416	0.052779672401951416	0.052779672401951416	0.052779672401951416	0.052779672401951416	0.052779672401951416	0.052779672401951416	0.052779672401951416	0.052779672401951416	0.052779672401951416	0.052779672401951416	0.052779672401951416	0.052779672401951416	0.052779672401951416
0.0	0.0	0.0016426391742989043	0.0	0.043210871457027795	0.0	0.05982274266373876	0.0	0.043210871457027795	0.0	0.043210871457027795	0.0	0.043210871457027795	0.043210871457027795	0.05982274266373876	0.06679651493718257	0.043885969385275204	0.05379191683491357	0.0	0.05982274266373876	0.04319368880493168	0.0	0.045868353794138894	9.585017749457217e-05	0.07165712374361947	0.043885969385275204	0.06929258997769339	0.07160418511523628	0.05982274266373877	0.0	0.043210871457027795	0.006086431014730981	0.0	0.0	0.004443791840432076	0.0	0.002221895920216038	0.002221895920216038	0.002221895920216038	0.002221895920216038	0.002221895920216038	0.002221895920216038	0.002221895920216038	0.002221895920216038	0.002221895920216038	0.002221895920216038	0.002221895920216038	0.002221895920216038	0.002221895920216038	0.002221895920216038
0.033868433759580666	0.03647994451927121	0.03251892981204931	0.03642299930407723	0.026827918021843436	0.038261090784696895	0.03860230544898528	0.04090432469287224	0.041828892394306	0.028026856559861268	0.03688753423879102	0.03531653255542625	0.038053475960524316	0.02964983185155836	0.03522649012346062	0.03457358248671636	0.030213203867386552	0.032688300212618066	0.03554468142072833	0.035163180388719496	0.03824325104088103	0.03883580183910487	0.03443365613955139	0.029532955031057614	0.03485078833899963	0.03432384257869812	0.029141941400348852	0.03173289198952348	0.03173289198952348	0.03173289198952348	0.03173289198952348	0.03173289198952348	0.03173289198952348	0.03173289198952348	0.03173289198952348	0.03173289198952348	0.03173289198952348	0.03173289198952348	0.03173289198952348	0.03173289198952348	0.03173289198952348	0.03173289198952348	0.03173289198952348	0.03173289198952348	0.03173289198952348	0.03173289198952348	0.03173289198952348	0.03173289198952348	0.03173289198952348	0.03173289198952348
0.04226929602017123	0.04059204577163891	0.04102686311756707	0.052312489286865625	0.058901768250203386	0.0431994247790468	0.03870252562068346	0.05075542654359115	0.03913531299317783	0.036217676625196926	0.04137252733618453	0.05552448062356928	0.043928970242884786	0.03621158932007035	0.031177078780825707	0.03098142662500161	0.04749376811093067	0.0452459535851651	0.0325861027825843	0.030041078303461796	0.031313590543023045	0.031313590543023045	0.031313590543023045	0.031313590543023045	0.031313590543023045	0.031313590543023045	0.031313590543023045	0.031313590543023045	0.031313590543023045	0.031313590543023045	0.031313590543023045	0.031313590543023045	0.031313590543023045	0.031313590543023045	0.031313590543023045	0.031313590543023045	0.031313590543023045	0.031313590543023045	0.031313590543023045	0.031313590543023045	0.031313590543023045	0.031313590543023045	0.031313590543023045	0.031313590543023045	0.031313590543023045	0.031313590543023045	0.031313590543023045	0.031313590543023045	0.031313590543023045	0.031313590543023045
0.031088446637450508	0.03347165193468607	0.03419464502420526	0.042363776598050316	0.03631185502439275	0.03399829498845394	0.035775544869663264	0.034556326669266904	0.03706398717661789	0.030624303955656736	0.030444887073608585	0.04208457963391344	0.05017781380433623	0.03153291815674013	0.031106282769201684	0.0336551599482684	0.030275583302687845	0.028866790890210874	0.02615712833006232	0.03147648224358849	0.03831861044789288	0.03271716939700721	0.026322102815248608	0.03949071847878462	0.03544106054563178	0.034067958443258224	0.03384143102149749	0.034227062068979276	0.03151496553667842	0.02866906575707902	0.03907169118611667	0.03319937551408266	0.025689312888792563	0.026391791790467956	0.03182215108820008	0.02908048437446927	0.04023636283930315	0.03465842360688621	0.03465842360688621	0.03465842360688621	0.03465842360688621	0.03465842360688621	0.03465842360688621	0.03465842360688621	0.03465842360688621	0.03465842360688621	0.03465842360688621	0.03465842360688621	0.03465842360688621	0.03465842360688621
0.036400923948620906	0.04943861240357695	0.05668276014886491	0.049397343326610395	0.04476709436566016	0.04358819249300165	0.03787338770605271	0.047350622188241785	0.03270582830420872	0.04132758139549587	0.04427818367801824	0.04879225557290319	0.053203207042979136	0.0479106835302776	0.04663208882912662	0.04253169788903711	0.04825583918221634	0.043764812814847044	0.03336592673691049	0.04547667007515305	0.056014316356659793	0.04844082533018422	0.061150355052939795	0.0364325075083963	0.04140325951976116	0.040649736282463336	0.04801783617633139	0.06422023068893876	0.03699067283828	0.0459990201812327	0.05010504644050712	0.04970642607772379	0.04990573625911546	0.04990573625911546	0.04990573625911546	0.04990573625911546	0.04990573625911546	0.04990573625911546	0.04990573625911546	0.04990573625911546	0.04990573625911546	0.04990573625911546	0.04990573625911546	0.04990573625911546	0.04990573625911546	0.04990573625911546	0.04990573625911546	0.04990573625911546	0.04990573625911546	0.04990573625911546
0.056882717872430676	0.06125351120497529	0.09188535963002949	0.11488203121746755	0.06687104559141112	0.0778013279056381	0.09602629455611739	0.07045981271903687	0.07170510754887131	0.1165821504738067	0.06746799344880698	0.06467119174596567	0.0695507712907132	0.057730464449116566	0.08943651109417262	0.11441032541855632	0.07849594599838948	0.1218782627214429	0.10424319784470587	0.1200352881027444	0.053935623345131266	0.08890946604021717	0.07681440676929807	0.10658259033637921	0.08672535512949117	0.08896734063625611	0.06716363553686464	0.09004898587720599	0.12231675935223629	0.07304973832952544	0.10480132954911053	0.10849572207617501	0.07549298562714907	0.09043468547097774	0.0829638355490634	0.0829638355490634	0.0829638355490634	0.0829638355490634	0.0829638355490634	0.0829638355490634	0.0829638355490634	0.0829638355490634	0.0829638355490634	0.0829638355490634	0.0829638355490634	0.0829638355490634	0.0829638355490634	0.0829638355490634	0.0829638355490634	0.0829638355490634
0.027908578250532404	0.038300417976231654	0.04746373647453918	0.033564705643006745	0.041289056312893126	0.03936803650159782	0.03923667434771481	0.04935777578472204	0.04295716287792837	0.04710290982599411	0.045006773564567094	0.04324010340641088	0.02875755313478074	0.038211842420350584	0.02918122068137511	0.036011064312444656	0.04367234631067066	0.0561275944545039	0.03800826279884674	0.03048311751031429	0.049096576028844305	0.043960244457986374	0.046528410243415336	0.046528410243415336	0.046528410243415336	0.046528410243415336	0.046528410243415336	0.046528410243415336	0.046528410243415336	0.046528410243415336	0.046528410243415336	0.046528410243415336	0.046528410243415336	0.046528410243415336	0.046528410243415336	0.046528410243415336	0.046528410243415336	0.046528410243415336	0.046528410243415336	0.046528410243415336	0.046528410243415336	0.046528410243415336	0.046528410243415336	0.046528410243415336	0.046528410243415336	0.046528410243415336	0.046528410243415336	0.046528410243415336	0.046528410243415336	0.046528410243415336
0.052195268633486405	0.10031380492808872	0.061514398775666515	0.1085300484271423	0.040709955714665166	0.05239978783078702	0.05131829438584703	0.0676708261458776	0.04462361401620927	0.06663602073083057	0.01664254415692117	0.13284542605973337	0.020064207294786834	0.07510724016622798	0.0936381509872746	0.11935774676398311	0.08090171919381665	0.050323024246808915	0.02759853726271458	0.04080984735432767	0.0641281608188084	0.09132746775554611	0.04933410373315323	0.09777930584257445	0.05708203840751028	0.10685022043168164	0.14854877197530303	0.022969643030558613	0.05080717694327338	0.061782701129275815	0.07896937749028264	0.05353682271190541	0.05103972932672532	0.037760900728598244	0.048161899617281456	0.045366384888992306	0.14119942916770312	0.0499006457723352	0.11379831727917956	0.04969594858841043	0.04128660977722538	0.04549127918281791	0.04549127918281791	0.04549127918281791	0.04549127918281791	0.04549127918281791	0.04549127918281791	0.04549127918281791	0.04549127918281791	0.04549127918281791
0.0317876145639635	0.03723757861833457	0.0419317092675469	0.041261476423453215	0.027773833702197492	0.03752857592461445	0.03429964062364149	0.03658540218052944	0.04684613793973113	0.029332784199141513	0.042497654456880314	0.03622443277383987	0.023293050875053085	0.03043140710969873	0.03759678983623307	0.030567964994857807	0.02955636905472475	0.03985999851162381	0.03081021965714463	0.029499670162670435	0.028821201224879724	0.02765561714061773	0.04323224232885798	0.0409772303881606	0.03205914301117949	0.036518186699670045	0.036518186699670045	0.036518186699670045	0.036518186699670045	0.036518186699670045	0.036518186699670045	0.036518186699670045	0.036518186699670045	0.036518186699670045	0.036518186699670045	0.036518186699670045	0.036518186699670045	0.036518186699670045	0.036518186699670045	0.036518186699670045	0.036518186699670045	0.036518186699670045	0.036518186699670045	0.036518186699670045	0.036518186699670045	0.036518186699670045	0.036518186699670045	0.036518186699670045	0.036518186699670045	0.036518186699670045
0.0761743899945838	0.0799099876917713	0.05826692354128938	0.08204097166372384	0.0412568275603341	0.07438589741468256	0.07273282790095226	0.07204293089370303	0.06866345200646493	0.06115221029602902	0.06963114567643357	0.11397635339613434	0.06611540227498064	0.07189376185550538	0.10482912706636954	0.0824513515621853	0.03980824918140909	0.0844439390370108	0.07409447425506233	0.060475062047929254	0.06992457511480937	0.06112044758681236	0.06461017986737219	0.06919387739691038	0.0696477640574112	0.11629184675074394	0.07721491230440701	0.05514744453315885	0.08321531711254412	0.05712713062652789	0.07017122386953602	0.07017122386953602	0.07017122386953602	0.07017122386953602	0.07017122386953602	0.07017122386953602	0.07017122386953602	0.07017122386953602	0.07017122386953602	0.07017122386953602	0.07017122386953602	0.07017122386953602	0.07017122386953602	0.07017122386953602	0.07017122386953602	0.07017122386953602	0.07017122386953602	0.07017122386953602	0.07017122386953602	0.07017122386953602
0.03989255772484565	0.036341443221237946	0.04189375567389573	0.05139081152802675	0.041794040253426805	0.040049143806046635	0.02733679936035986	0.027791088941286044	0.0416778896214094	0.04517047158110819	0.039180663126510445	0.0475719924743528	0.04218105252855637	0.03573680642314571	0.03836491519133522	0.036116689992276116	0.04898398754965095	0.03824448353603	0.043614235542840475	0.043614235542840475	0.043614235542840475	0.043614235542840475	0.043614235542840475	0.043614235542840475	0.043614235542840475	0.043614235542840475	0.043614235542840475	0.043614235542840475	0.043614235542840475	0.043614235542840475	0.043614235542840475	0.043614235542840475	0.043614235542840475	0.043614235542840475	0.043614235542840475	0.043614235542840475	0.043614235542840475	0.043614235542840475	0.043614235542840475	0.043614235542840475	0.043614235542840475	0.043614235542840475	0.043614235542840475	0.043614235542840475	0.043614235542840475	0.043614235542840475	0.043614235542840475	0.043614235542840475	0.043614235542840475	0.043614235542840475
0.03292256111319187	0.03459594222727499	0.031478701616538235	0.043636727761464246	0.04842248398239771	0.05934010869746776	0.03781219553253664	0.03584623367271297	0.03975683395433476	0.020910511530553254	0.03944630355794239	0.026658714850551272	0.03552057429548492	0.035618818271550653	0.04320740182023197	0.034674896387586994	0.031042676230074756	0.04227912223163436	0.035775770685553536	0.025022864988777094	0.034897693120779893	0.02383293312064542	0.03488693897144098	0.03154848796012462	0.04471142118702406	0.03988590699223964	0.035475035517087264	0.04148590486516377	0.04657545174233668	0.04403067830375022	0.04403067830375022	0.04403067830375022	0.04403067830375022	0.04403067830375022	0.04403067830375022	0.04403067830375022	0.04403067830375022	0.04403067830375022	0.04403067830375022	0.04403067830375022	0.04403067830375022	0.04403067830375022	0.04403067830375022	0.04403067830375022	0.04403067830375022	0.04403067830375022	0.04403067830375022	0.04403067830375022	0.04403067830375022	0.04403067830375022
0.035611068648248416	0.04696864956594455	0.03809937781398276	0.05594299344589723	0.04683825673839601	0.043994934865781765	0.03365726480831974	0.03902580184763448	0.050890252940996146	0.05606115470388441	0.049021716837595285	0.05311756159610368	0.034577808199870656	0.04125835336272514	0.05495706865911573	0.047370458643590775	0.03696149704669704	0.04343575728494011	0.04703683821391994	0.03458597921641121	0.06047482936866757	0.04169689698092721	0.051085863174797394	0.051085863174797394	0.051085863174797394	0.051085863174797394	0.051085863174797394	0.051085863174797394	0.051085863174797394	0.051085863174797394	0.051085863174797394	0.051085863174797394	0.051085863174797394	0.051085863174797394	0.051085863174797394	0.051085863174797394	0.051085863174797394	0.051085863174797394	0.051085863174797394	0.051085863174797394	0.051085863174797394	0.051085863174797394	0.051085863174797394	0.051085863174797394	0.051085863174797394	0.051085863174797394	0.051085863174797394	0.051085863174797394	0.051085863174797394	0.051085863174797394
0.03446281610082715	0.029278113852914914	0.04130993071948257	0.03212550500848324	0.032914911836520094	0.030138102166730737	0.03487949044576057	0.03718685250545071	0.025662515391356826	0.03471847396635983	0.037404749223275656	0.018694340363115212	0.027726169833864483	0.04174576348006032	0.03959967729922449	0.03345617855057934	0.022664226789526485	0.03489366739750412	0.03877652214753496	0.030845803698760048	0.021376561448994105	0.04324395785446439	0.036071598585210134	0.02616353258431508	0.04239806123366456	0.05117547719026416	0.04678676921196436	0.04678676921196436	0.04678676921196436	0.04678676921196436	0.04678676921196436	0.04678676921196436	0.04678676921196436	0.04678676921196436	0.04678676921196436	0.04678676921196436	0.04678676921196436	0.04678676921196436	0.04678676921196436	0.04678676921196436	0.04678676921196436	0.04678676921196436	0.04678676921196436	0.04678676921196436	0.04678676921196436	0.04678676921196436	0.04678676921196436	0.04678676921196436	0.04678676921196436	0.04678676921196436
0.03645652602265405	0.03672531627994698	0.023219784778827118	0.040029949451043566	0.032991258064703745	0.03129085742507279	0.035521721610255685	0.03480932100032964	0.03394044155953225	0.03285496272427312	0.031174976279380602	0.031840403023575506	0.030594580889242773	0.038046881218457715	0.04020031929938607	0.035165447119175144	0.028410862894983548	0.035505753438242034	0.03452387320578169	0.05751423694825755	0.03163105202605471	0.038987476197414744	0.03239539127145826	0.025219241711601614	0.028807316491529938	0.028807316491529938	0.028807316491529938	0.028807316491529938	0.028807316491529938	0.028807316491529938	0.028807316491529938	0.028807316491529938	0.028807316491529938	0.028807316491529938	0.028807316491529938	0.028807316491529938	0.028807316491529938	0.028807316491529938	0.028807316491529938	0.028807316491529938	0.028807316491529938	0.028807316491529938	0.028807316491529938	0.028807316491529938	0.028807316491529938	0.028807316491529938	0.028807316491529938	0.028807316491529938	0.028807316491529938	0.028807316491529938
0.04260364245149776	0.03143929212939281	0.046313049999469086	0.054089903474908614	0.05658048045380504	0.051218348883760374	0.03990266092412987	0.03336273013383075	0.04455775027708731	0.03539907683340546	0.04730612232111279	0.040254048406023146	0.07284842321837971	0.04092866816387076	0.03601403518435491	0.05742442188247284	0.0465856449266371	0.029700054775789766	0.04079802524164224	0.038182194730544544	0.04581995425613308	0.06020996181974459	0.03224482073181121	0.0458428226700799	0.03904382170094555	0.03904382170094555	0.03904382170094555	0.03904382170094555	0.03904382170094555	0.03904382170094555	0.03904382170094555	0.03904382170094555	0.03904382170094555	0.03904382170094555	0.03904382170094555	0.03904382170094555	0.03904382170094555	0.03904382170094555	0.03904382170094555	0.03904382170094555	0.03904382170094555	0.03904382170094555	0.03904382170094555	0.03904382170094555	0.03904382170094555	0.03904382170094555	0.03904382170094555	0.03904382170094555	0.03904382170094555	0.03904382170094555
0.026150715156363174	0.027383531692247092	0.02718199379543508	0.02605035294730318	0.018429602450256002	0.02100296120320777	0.02756054882584323	0.030474016489783606	0.026934533677511203	0.02727495740426492	0.028106903043381558	0.025376588985530146	0.03557228356702021	0.03407478711871362	0.01796029032661437	0.030552096689171228	0.02526807416600944	0.02996493347595983	0.02235653161383855	0.032726486828105854	0.022010356597157978	0.020328472206102007	0.02263190558493835	0.021480188895520176	0.021480188895520176	0.021480188895520176	0.021480188895520176	0.021480188895520176	0.021480188895520176	0.021480188895520176	0.021480188895520176	0.021480188895520176	0.021480188895520176	0.021480188895520176	0.021480188895520176	0.021480188895520176	0.021480188895520176	0.021480188895520176	0.021480188895520176	0.021480188895520176	0.021480188895520176	0.021480188895520176	0.021480188895520176	0.021480188895520176	0.021480188895520176	0.021480188895520176	0.021480188895520176	0.021480188895520176	0.021480188895520176	0.021480188895520176
0.03320513528786781	0.03630164296042334	0.04141172796340445	0.04921282558552536	0.05750389325935791	0.04502447091563175	0.037486038706237845	0.03875250692684442	0.03460711536227115	0.039951522350839104	0.033641540256447035	0.039076088370589436	0.042665586258275295	0.04321071876051572	0.037384860055226087	0.033809178561754166	0.03251649246607438	0.03210659831786959	0.04576427859418086	0.04365386126840887	0.040843810876725305	0.04236253151407245	0.03475624394453486	0.04600420794240892	0.04038022594347189	0.04038022594347189	0.04038022594347189	0.04038022594347189	0.04038022594347189	0.04038022594347189	0.04038022594347189	0.04038022594347189	0.04038022594347189	0.04038022594347189	0.04038022594347189	0.04038022594347189	0.04038022594347189	0.04038022594347189	0.04038022594347189	0.04038022594347189	0.04038022594347189	0.04038022594347189	0.04038022594347189	0.04038022594347189	0.04038022594347189	0.04038022594347189	0.04038022594347189	0.04038022594347189	0.04038022594347189	0.04038022594347189
0.02516409032651944	0.034156363223051205	0.03199611138387513	0.03030601330366376	0.04693657287055211	0.02960411473941969	0.03198947355200841	0.0261328224251486	0.02883538791147015	0.037903024985575975	0.03070971724608255	0.027952549991998747	0.023999264590140065	0.027587756033820517	0.03428953242462197	0.02595863918365335	0.03765454133744536	0.023304250072512685	0.026051319031069275	0.029620112344194087	0.026604448337395066	0.027159963618059224	0.03282168776167461	0.033084927656834934	0.03513120100628996	0.019973384483375066	0.028200045296453504	0.041092569047047	0.035417953258888975	0.03142312117215498	0.03342053721552198	0.03342053721552198	0.03342053721552198	0.03342053721552198	0.03342053721552198	0.03342053721552198	0.03342053721552198	0.03342053721552198	0.03342053721552198	0.03342053721552198	0.03342053721552198	0.03342053721552198	0.03342053721552198	0.03342053721552198	0.03342053721552198	0.03342053721552198	0.03342053721552198	0.03342053721552198	0.03342053721552198	0.03342053721552198
0.02175080147507042	0.019034227756725017	0.031193462491516645	0.025499847715714164	0.020740571155844774	0.03094985040922408	0.03578988279518266	0.03023113284330636	0.034826842243002226	0.03393994926369883	0.026710160388687548	0.03021370198947458	0.02751109727549614	0.02371109035991957	0.021868324614247987	0.03922995061026356	0.02564338942720337	0.02668245339198268	0.027059741453836505	0.029673731369384965	0.018429755985924348	0.017532259087953552	0.027113330099769323	0.03295979467503358	0.03193385869175052	0.030133482256711887	0.028633415661412982	0.02005515346019787	0.023805865724559117	0.03109125717645277	0.02390146436584642	0.027496360771149593	0.027496360771149593	0.027496360771149593	0.027496360771149593	0.027496360771149593	0.027496360771149593	0.027496360771149593	0.027496360771149593	0.027496360771149593	0.027496360771149593	0.027496360771149593	0.027496360771149593	0.027496360771149593	0.027496360771149593	0.027496360771149593	0.027496360771149593	0.027496360771149593	0.027496360771149593	0.027496360771149593
0.02260881035338557	0.023910422737057412	0.026679823633358097	0.026486735448693902	0.03947953275672265	0.016280215385158232	0.034193484983877316	0.02228121654001717	0.01868180229869197	0.017322189903462515	0.022122405493270554	0.018966404933384154	0.021859808047353633	0.02660054216281429	0.03255944628247218	0.019204774173905936	0.03878035994663732	0.016144113551199466	0.022237712420131787	0.020630566250013607	0.014776409159411507	0.01807814071981404	0.040939856374194485	0.02564189769297031	0.02242214731986069	0.022622285455298423	0.02059392415639792	0.027477840388629788	0.026852880671139157	0.01806476686153225	0.022458823766335703	0.022458823766335703	0.022458823766335703	0.022458823766335703	0.022458823766335703	0.022458823766335703	0.022458823766335703	0.022458823766335703	0.022458823766335703	0.022458823766335703	0.022458823766335703	0.022458823766335703	0.022458823766335703	0.022458823766335703	0.022458823766335703	0.022458823766335703	0.022458823766335703	0.022458823766335703	0.022458823766335703	0.022458823766335703
0.024542167244113053	0.02762044853805461	0.027936014729132867	0.030808618513399055	0.036557636531956726	0.02157466221566406	0.021536366067110964	0.022389147897991797	0.027103601049144183	0.013212740689298012	0.021918861394636967	0.020166709696902582	0.04315144075787635	0.030306806263251294	0.024033111259380402	0.03270637485690832	0.027853532726559636	0.020429703002111665	0.024040058073308085	0.029442264756385856	0.026741161414846972	0.026741161414846972	0.026741161414846972	0.026741161414846972	0.026741161414846972	0.026741161414846972	0.026741161414846972	0.026741161414846972	0.026741161414846972	0.026741161414846972	0.026741161414846972	0.026741161414846972	0.026741161414846972	0.026741161414846972	0.026741161414846972	0.026741161414846972	0.026741161414846972	0.026741161414846972	0.026741161414846972	0.026741161414846972	0.026741161414846972	0.026741161414846972	0.026741161414846972	0.026741161414846972	0.026741161414846972	0.026741161414846972	0.026741161414846972	0.026741161414846972	0.026741161414846972	0.026741161414846972
0.019984918402894288	0.008163984185130166	0.019235889385264066	0.007407841559609818	0.01584598384521595	0.01103915436196142	0.012451272101252521	0.01363986930385553	0.021120169445615164	0.021616767981620752	0.009496991488452242	0.01103915452421876	0.022998097461800905	0.017017056857990428	0.01386245295469575	0.01748064973465935	0.009302472632684545	0.016246936702423005	0.013915398272965644	0.03409148597467402	0.008170255529143989	0.026100799358088782	0.01617056864602939	0.005020805112695615	0.02068411258929976	0.009155568859557149	0.014750004494268587	0.011952786676912868	0.011952786676912868	0.011952786676912868	0.011952786676912868	0.011952786676912868	0.011952786676912868	0.011952786676912868	0.011952786676912868	0.011952786676912868	0.011952786676912868	0.011952786676912868	0.011952786676912868	0.011952786676912868	0.011952786676912868	0.011952786676912868	0.011952786676912868	0.011952786676912868	0.011952786676912868	0.011952786676912868	0.011952786676912868	0.011952786676912868	0.011952786676912868	0.011952786676912868
0.017903432790237928	0.012858423866657684	0.026239575097307	0.025268463948917946	0.00586834052302687	0.006431299689295723	0.008214256892245387	0.01712807800382369	0.02326837886713237	0.018279180838440053	0.01173255122688473	0.013718773872078068	0.012893298097760643	0.017499013518241277	0.020343678855768287	0.011633291758327252	0.02817553826706203	0.008600965018240349	0.004604051889057415	0.008763887770051295	0.019823961173390636	0.01192666453077239	0.01843837014764954	0.008968623801530573	0.010197318707083744	0.014141647985929135	0.0225042374493007	0.012486555892663757	0.016607670997663092	0.02271277097026764	0.017765555270773555	0.012050569992448844	0.014908062631611199	0.014908062631611199	0.014908062631611199	0.014908062631611199	0.014908062631611199	0.014908062631611199	0.014908062631611199	0.014908062631611199	0.014908062631611199	0.014908062631611199	0.014908062631611199	0.014908062631611199	0.014908062631611199	0.014908062631611199	0.014908062631611199	0.014908062631611199	0.014908062631611199	0.014908062631611199
0.206558272630803	0.0	0.0	0.07013179988449365	0.0	0.043354993221071024	0.04383681819863517	0.04383681819863517	0.017541836931265722	9.723864998453067e-05	0.15378010982656337	0.16035990433119107	0.0	0.06776412006676756	0.0782800324975628	0.07302207628216519	0.07302207628216519	0.07302207628216519	0.07302207628216519	0.07302207628216519	0.07302207628216519	0.07302207628216519	0.07302207628216519	0.07302207628216519	0.07302207628216519	0.07302207628216519	0.07302207628216519	0.07302207628216519	0.07302207628216519	0.07302207628216519	0.07302207628216519	0.07302207628216519	0.07302207628216519	0.07302207628216519	0.07302207628216519	0.07302207628216519	0.07302207628216519	0.07302207628216519	0.07302207628216519	0.07302207628216519	0.07302207628216519	0.07302207628216519	0.07302207628216519	0.07302207628216519	0.07302207628216519	0.07302207628216519	0.07302207628216519	0.07302207628216519	0.07302207628216519	0.07302207628216519
0.020257676104688132	0.014828038889804898	0.027533524479613113	0.02049793030260478	0.02699568471143457	0.027718068900002665	0.024114390425852377	0.025006381815134992	0.029314403152077416	0.00953641074427496	0.020167293722742	0.014000768621183851	0.017688335960431668	0.018490905681995403	0.015526528765503814	0.03209170864168841	0.022772223738189223	0.015434246364367705	0.020433737901514256	0.02585918264211896	0.022679554686842886	0.02028279979255457	0.017328890735855647	0.02089427440432543	0.01911158257009054	0.01911158257009054	0.01911158257009054	0.01911158257009054	0.01911158257009054	0.01911158257009054	0.01911158257009054	0.01911158257009054	0.01911158257009054	0.01911158257009054	0.01911158257009054	0.01911158257009054	0.01911158257009054	0.01911158257009054	0.01911158257009054	0.01911158257009054	0.01911158257009054	0.01911158257009054	0.01911158257009054	0.01911158257009054	0.01911158257009054	0.01911158257009054	0.01911158257009054	0.01911158257009054	0.01911158257009054	0.01911158257009054
0.027473260291705676	0.033398179599682616	0.03158845564808147	0.0508693379840771	0.006782123296166536	0.009638020163988768	0.03237466324510456	0.029158123857071453	0.04902053137801549	0.028292667733344403	0.023274029852303806	0.009375111687401882	0.036296938792227645	0.032097473994995435	0.05345388881613089	0.029991354106955578	0.028147398611737234	0.01874627154150757	0.04246678270061971	0.04566630776769748	0.032509014575532985	0.011254312833701326	0.02621782751193817	0.02732577784324244	0.026771802677590304	0.026771802677590304	0.026771802677590304	0.026771802677590304	0.026771802677590304	0.026771802677590304	0.026771802677590304	0.026771802677590304	0.026771802677590304	0.026771802677590304	0.026771802677590304	0.026771802677590304	0.026771802677590304	0.026771802677590304	0.026771802677590304	0.026771802677590304	0.026771802677590304	0.026771802677590304	0.026771802677590304	0.026771802677590304	0.026771802677590304	0.026771802677590304	0.026771802677590304	0.026771802677590304	0.026771802677590304	0.026771802677590304
0.021027372737701316	0.02108971774231655	0.019704180976294536	0.023388051746563256	0.037155959382512094	0.020726214805198265	0.015028649647571007	0.01851063064817887	0.023860012300943926	0.015510950938515969	0.028564719635129607	0.016099845025888605	0.028325751207793737	0.01855180298010737	0.02741136108943991	0.04082946889071229	0.024074767713454213	0.026500775181915424	0.0195077110140795	0.02833618483809823	0.018977436416110795	0.027921772907882864	0.00975758449096868	0.02190272754629058	0.015457059920225238	0.015410312825229996	0.03250608081353538	0.015392165944152521	0.025236899678458536	0.018724008600346034	0.02198045413940228	0.02198045413940228	0.02198045413940228	0.02198045413940228	0.02198045413940228	0.02198045413940228	0.02198045413940228	0.02198045413940228	0.02198045413940228	0.02198045413940228	0.02198045413940228	0.02198045413940228	0.02198045413940228	0.02198045413940228	0.02198045413940228	0.02198045413940228	0.02198045413940228	0.02198045413940228	0.02198045413940228	0.02198045413940228
0.009654257344936114	0.011367014883309946	0.011030990731109054	0.010050034394728053	0.00890099471641666	0.009435150445337633	0.008838307002922445	0.008523729445281998	0.019869037112426248	0.009257598456771448	0.010263107350763866	0.011837145136585897	0.01835880445745392	0.01509797479701991	0.01509797479701991	0.01509797479701991	0.01509797479701991	0.01509797479701991	0.01509797479701991	0.01509797479701991	0.01509797479701991	0.01509797479701991	0.01509797479701991	0.01509797479701991	0.01509797479701991	0.01509797479701991	0.01509797479701991	0.01509797479701991	0.01509797479701991	0.01509797479701991	0.01509797479701991	0.01509797479701991	0.01509797479701991	0.01509797479701991	0.01509797479701991	0.01509797479701991	0.01509797479701991	0.01509797479701991	0.01509797479701991	0.01509797479701991	0.01509797479701991	0.01509797479701991	0.01509797479701991	0.01509797479701991	0.01509797479701991	0.01509797479701991	0.01509797479701991	0.01509797479701991	0.01509797479701991	0.01509797479701991
0.0709981474146365	0.05853402350074635	0.06501953090165849	0.06867861100434722	0.05758481230455341	0.06044427979442016	0.05952577768746193	0.052368197652342144	0.05272259286985736	0.05822630734504442	0.04920384728648391	0.04555092096843219	0.050157391030163666	0.04355519565058773	0.07242569974055527	0.0699419495084322	0.07309144331833572	0.06807832401180032	0.04135775031146755	0.047342691201236686	0.06525651569555169	0.06841626776111616	0.05199010615314793	0.06122694968380932	0.06959184123920303	0.06540939546150618	0.06540939546150618	0.06540939546150618	0.06540939546150618	0.06540939546150618	0.06540939546150618	0.06540939546150618	0.06540939546150618	0.06540939546150618	0.06540939546150618	0.06540939546150618	0.06540939546150618	0.06540939546150618	0.06540939546150618	0.06540939546150618	0.06540939546150618	0.06540939546150618	0.06540939546150618	0.06540939546150618	0.06540939546150618	0.06540939546150618	0.06540939546150618	0.06540939546150618	0.06540939546150618	0.06540939546150618
0.012748223871243155	0.009785219093317078	0.0154063971190084	0.002683028794269226	0.00881384948069186	0.008339050031766217	0.009428813588745966	0.0060642851424647	0.011295570708774667	0.006215565652801114	0.010472276017659609	0.012185044712201517	0.015435310363306943	0.009412082391725588	0.00894667621840613	0.011900278840465869	0.01699238616973086	0.01061120734533227	0.00884177735238928	0.007168671158010939	0.012069932122851562	0.010855072881627698	0.009818789352258092	0.00736861111095843	0.01312325805265323	0.011082974222468104	0.012103116137560665	0.012103116137560665	0.012103116137560665	0.012103116137560665	0.012103116137560665	0.012103116137560665	0.012103116137560665	0.012103116137560665	0.012103116137560665	0.012103116137560665	0.012103116137560665	0.012103116137560665	0.012103116137560665	0.012103116137560665	0.012103116137560665	0.012103116137560665	0.012103116137560665	0.012103116137560665	0.012103116137560665	0.012103116137560665	0.012103116137560665	0.012103116137560665	0.012103116137560665	0.012103116137560665
0.024807463129207973	0.021833102872510245	0.034877740781871655	0.022064381550344056	0.05524810735059924	0.030226562220389788	0.0	0.04363036407531527	0.0	0.021833102872510245	0.0	0.0	0.0	0.051589609362244805	0.0	0.0	0.03877670293035498	0.0	0.0	0.04506212986968311	0.0	0.006769210126350929	0.028460249875125028	0.0	0.016943600057844736	0.0	0.008471800028922368	0.008471800028922368	0.008471800028922368	0.008471800028922368	0.008471800028922368	0.008471800028922368	0.008471800028922368	0.008471800028922368	0.008471800028922368	0.008471800028922368	0.008471800028922368	0.008471800028922368	0.008471800028922368	0.008471800028922368	0.008471800028922368	0.008471800028922368	0.008471800028922368	0.008471800028922368	0.008471800028922368	0.008471800028922368	0.008471800028922368	0.008471800028922368	0.008471800028922368	0.008471800028922368
0.026820266401357772	0.02143024550678028	0.018294410953968873	0.01430354037546443	0.027502101130114906	0.01897882576004171	0.015323774900879017	0.015206019102505297	0.006816802307886593	0.027562613557216672	0.02386153683394786	0.016698261489987973	0.03303010029688254	0.014316297328701324	0.019927555421492257	0.02053619744893716	0.029137803673512735	0.031450833649887704	0.01934174272329875	0.023901077089546217	0.027615623574215133	0.019696186414833245	0.0152110308927439	0.011429086585050789	0.016329636461779064	0.01670111480670268	0.016515375634240874	0.016515375634240874	0.016515375634240874	0.016515375634240874	0.016515375634240874	0.016515375634240874	0.016515375634240874	0.016515375634240874	0.016515375634240874	0.016515375634240874	0.016515375634240874	0.016515375634240874	0.016515375634240874	0.016515375634240874	0.016515375634240874	0.016515375634240874	0.016515375634240874	0.016515375634240874	0.016515375634240874	0.016515375634240874	0.016515375634240874	0.016515375634240874	0.016515375634240874	0.016515375634240874
0.018148908467586312	0.028397180841779186	0.03360735946390812	0.026501013946005243	0.038849113760675284	0.029907855019976573	0.02858258778393127	0.028404992740135426	0.03358445777281733	0.030007778311296925	0.026225222050427672	0.023828097939079106	0.029560496032718774	0.03296045763845309	0.029465419038444858	0.020786786557947804	0.023021119024472583	0.03194615088777894	0.027238016214531726	0.024603707300050875	0.0320689105037261	0.02014382618612641	0.03191673088280272	0.03264819822738399	0.02879115671729421	0.0307196774723391	0.0307196774723391	0.0307196774723391	0.0307196774723391	0.0307196774723391	0.0307196774723391	0.0307196774723391	0.0307196774723391	0.0307196774723391	0.0307196774723391	0.0307196774723391	0.0307196774723391	0.0307196774723391	0.0307196774723391	0.0307196774723391	0.0307196774723391	0.0307196774723391	0.0307196774723391	0.0307196774723391	0.0307196774723391	0.0307196774723391	0.0307196774723391	0.0307196774723391	0.0307196774723391	0.0307196774723391
0.0544872426656552	0.06971040001417071	0.0418256379132303	0.06020323463698389	0.0522372751227979	0.07389081632179605	0.05903410241282131	0.054975352437245995	0.04002595302647706	0.04952731614230855	0.044409929785987734	0.05671120420123865	0.03982541451060971	0.0651802000667711	0.0521134817364424	0.06391759323323026	0.05162078221352289	0.07317409197498823	0.06597954381412252	0.061420334561226135	0.061569269215352884	0.0722614104534851	0.0692336461856136	0.06435058430564392	0.0689949669188537	0.06667277561224881	0.06667277561224881	0.06667277561224881	0.06667277561224881	0.06667277561224881	0.06667277561224881	0.06667277561224881	0.06667277561224881	0.06667277561224881	0.06667277561224881	0.06667277561224881	0.06667277561224881	0.06667277561224881	0.06667277561224881	0.06667277561224881	0.06667277561224881	0.06667277561224881	0.06667277561224881	0.06667277561224881	0.06667277561224881	0.06667277561224881	0.06667277561224881	0.06667277561224881	0.06667277561224881	0.06667277561224881
0.021972879611414836	0.029802149488307023	0.026666766249703825	0.026669775059355697	0.027866898029360102	0.024688995210467513	0.03337447123031872	0.031457246847696164	0.02617422585226133	0.02335859511235734	0.028897448618737033	0.03040057819137966	0.01998210593110648	0.04083120118957645	0.024918077053397537	0.030309443807497737	0.02256629610763644	0.03185256804672684	0.029934986779148486	0.02746282258369576	0.018407301169364364	0.022192659829548385	0.02479314322642554	0.03400900931139348	0.027233321811484978	0.03062116556143923	0.03062116556143923	0.03062116556143923	0.03062116556143923	0.03062116556143923	0.03062116556143923	0.03062116556143923	0.03062116556143923	0.03062116556143923	0.03062116556143923	0.03062116556143923	0.03062116556143923	0.03062116556143923	0.03062116556143923	0.03062116556143923	0.03062116556143923	0.03062116556143923	0.03062116556143923	0.03062116556143923	0.03062116556143923	0.03062116556143923	0.03062116556143923	0.03062116556143923	0.03062116556143923	0.03062116556143923
0.05450341035509147	0.057219270941625065	0.07528395941395297	0.087409378839616	0.04823565064621486	0.07352162187572903	0.08307507413867045	0.04636551496985546	0.0451631712481403	0.04259937554932208	0.06486134867853821	0.0629033660830736	0.05315307029045388	0.04407641717351624	0.06210397497009277	0.05964934824304447	0.051930915665606585	0.04206555279725763	0.05744835104043755	0.07911581792213011	0.06828208448128384	0.06828208448128384	0.06828208448128384	0.06828208448128384	0.06828208448128384	0.06828208448128384	0.06828208448128384	0.06828208448128384	0.06828208448128384	0.06828208448128384	0.06828208448128384	0.06828208448128384	0.06828208448128384	0.06828208448128384	0.06828208448128384	0.06828208448128384	0.06828208448128384	0.06828208448128384	0.06828208448128384	0.06828208448128384	0.06828208448128384	0.06828208448128384	0.06828208448128384	0.06828208448128384	0.06828208448128384	0.06828208448128384	0.06828208448128384	0.06828208448128384	0.06828208448128384	0.06828208448128384
0.023272386623143182	0.02400379406916179	0.026151896300513337	0.02475918132863866	0.02751154920641655	0.03201512800073352	0.02702897727702308	0.02372661849468439	0.02684674164591847	0.02477602428800451	0.02270133497959238	0.033704728945341586	0.03235350612035826	0.026937755419385114	0.02320323597291518	0.022159110644204335	0.02295032846776614	0.017166043140557658	0.03576290443553153	0.023089338465529446	0.029426121450530487	0.029426121450530487	0.029426121450530487	0.029426121450530487	0.029426121450530487	0.029426121450530487	0.029426121450530487	0.029426121450530487	0.029426121450530487	0.029426121450530487	0.029426121450530487	0.029426121450530487	0.029426121450530487	0.029426121450530487	0.029426121450530487	0.029426121450530487	0.029426121450530487	0.029426121450530487	0.029426121450530487	0.029426121450530487	0.029426121450530487	0.029426121450530487	0.029426121450530487	0.029426121450530487	0.029426121450530487	0.029426121450530487	0.029426121450530487	0.029426121450530487	0.029426121450530487	0.029426121450530487
0.03357177597319342	0.12240425997553202	0.09816479986030598	0.10802993813211066	0.15516479609949693	0.07828702501279862	0.13223977783828614	0.09958161583044611	0.11248103290334124	0.1068342173251257	0.07574705197653328	0.05095495478897088	0.06111231804349107	0.10991443856890823	0.026026298916553454	0.052418301665692384	0.09196312900860712	0.048152766326832616	0.07636396382351929	0.0338916572241054	0.05441844297838793	0.0579421266061547	0.07034141560710402	0.08555814477574396	0.032589626515871536	0.13649566078148845	0.05855603929138409	0.09752585003643628	0.09752585003643628	0.09752585003643628	0.09752585003643628	0.09752585003643628	0.09752585003643628	0.09752585003643628	0.09752585003643628	0.09752585003643628	0.09752585003643628	0.09752585003643628	0.09752585003643628	0.09752585003643628	0.09752585003643628	0.09752585003643628	0.09752585003643628	0.09752585003643628	0.09752585003643628	0.09752585003643628	0.09752585003643628	0.09752585003643628	0.09752585003643628	0.09752585003643628
0.05224233524217384	0.04966562226205373	0.0445269527296181	0.06120842872727324	0.055448318564691526	0.056169321514004104	0.049917746583546536	0.06430610841054923	0.05120673826818413	0.038993416923472746	0.04949723942999704	0.040265735921613414	0.045010689059717356	0.03942896616895548	0.04532751479304774	0.044121966608437105	0.056611661216167536	0.04287201414263222	0.04879297981821262	0.06368824436675433	0.062106867421328	0.06570024817425021	0.04468095212341773	0.06040119492935738	0.05254107352638756	0.05254107352638756	0.05254107352638756	0.05254107352638756	0.05254107352638756	0.05254107352638756	0.05254107352638756	0.05254107352638756	0.05254107352638756	0.05254107352638756	0.05254107352638756	0.05254107352638756	0.05254107352638756	0.05254107352638756	0.05254107352638756	0.05254107352638756	0.05254107352638756	0.05254107352638756	0.05254107352638756	0.05254107352638756	0.05254107352638756	0.05254107352638756	0.05254107352638756	0.05254107352638756	0.05254107352638756	0.05254107352638756
0.040018298155429705	0.05402049105422109	0.04616002512781716	0.04402284220039578	0.052230763417473826	0.05602962289615374	0.06014230139512713	0.05386053793168822	0.06311470263775157	0.06078919305384259	0.04732437272065504	0.046913260672336546	0.048880717333580403	0.052589587243097535	0.04521243461158269	0.05380418312039345	0.04973704982693509	0.0576544460796608	0.04015469387796827	0.06539135428204487	0.060855269399682554	0.046461618180602654	0.04115527906170326	0.04438086938104414	0.050110203827587005	0.062409269461185544	0.05625973664438627	0.05625973664438627	0.05625973664438627	0.05625973664438627	0.05625973664438627	0.05625973664438627	0.05625973664438627	0.05625973664438627	0.05625973664438627	0.05625973664438627	0.05625973664438627	0.05625973664438627	0.05625973664438627	0.05625973664438627	0.05625973664438627	0.05625973664438627	0.05625973664438627	0.05625973664438627	0.05625973664438627	0.05625973664438627	0.05625973664438627	0.05625973664438627	0.05625973664438627	0.05625973664438627
0.0366852555509818	0.03273677769747163	0.043213689220831006	0.027315493588425804	0.03696117529952902	0.020970591301208603	0.03695937086130463	0.03706142599192005	0.03388600802275757	0.04595644583477988	0.018627596574124935	0.027347807319627496	0.0506799960027438	0.05111855295311028	0.011850164773822175	0.026934289868588687	0.07483837013964756	0.0328658266038821	0.03233626431345532	0.046105809998803746	0.04023450586990632	0.028416652347208683	0.046680695778053144	0.03754867406263092	0.03754867406263092	0.03754867406263092	0.03754867406263092	0.03754867406263092	0.03754867406263092	0.03754867406263092	0.03754867406263092	0.03754867406263092	0.03754867406263092	0.03754867406263092	0.03754867406263092	0.03754867406263092	0.03754867406263092	0.03754867406263092	0.03754867406263092	0.03754867406263092	0.03754867406263092	0.03754867406263092	0.03754867406263092	0.03754867406263092	0.03754867406263092	0.03754867406263092	0.03754867406263092	0.03754867406263092	0.03754867406263092	0.03754867406263092
0.03135669158025094	0.02179625754449467	0.03451539110984847	0.0318871696310816	0.026366254522812646	0.0010259165825411518	0.029286130319308455	0.024424928261486692	0.024438870968376013	0.034074592105744025	0.02251720085049639	0.032145727096617005	0.019803398530808935	0.02674600335388819	0.031351766703144816	0.02285481429063026	0.032991315224416236	0.03214245957969256	0.027539490883175068	0.03390842117861078	0.019553793976778203	0.026731107577694493	0.026731107577694493	0.026731107577694493	0.026731107577694493	0.026731107577694493	0.026731107577694493	0.026731107577694493	0.026731107577694493	0.026731107577694493	0.026731107577694493	0.026731107577694493	0.026731107577694493	0.026731107577694493	0.026731107577694493	0.026731107577694493	0.026731107577694493	0.026731107577694493	0.026731107577694493	0.026731107577694493	0.026731107577694493	0.026731107577694493	0.026731107577694493	0.026731107577694493	0.026731107577694493	0.026731107577694493	0.026731107577694493	0.026731107577694493	0.026731107577694493	0.026731107577694493
0.027051525721351284	0.02554834498872438	0.03285609889741719	0.028797922406042203	0.025586855309922694	0.01815525689788602	0.02102796396623855	0.036476970195225805	0.025067301342798786	0.02757923280306794	0.037712120665857024	0.02593942312090687	0.02140809815006582	0.04985942888393242	0.0330103305947782	0.025795809922999523	0.03283381532513609	0.027820966394251915	0.015155545493630289	0.01840105374568584	0.02193895587860767	0.020859167299822852	0.02856515980066909	0.028140871795185037	0.029528679345536324	0.03371786225324731	0.01918856250208529	0.02321817072706478	0.021589348497694304	0.019417089400763046	0.02682264551955569	0.011845971544030625	0.05413378080189111	0.03298987617296087	0.03298987617296087	0.03298987617296087	0.03298987617296087	0.03298987617296087	0.03298987617296087	0.03298987617296087	0.03298987617296087	0.03298987617296087	0.03298987617296087	0.03298987617296087	0.03298987617296087	0.03298987617296087	0.03298987617296087	0.03298987617296087	0.03298987617296087	0.03298987617296087
0.03160836552786171	0.023069360711082437	0.02255356817989427	0.021852712251535872	0.023045892410449027	0.020833851562006997	0.01332005292908642	0.02139272261786883	0.0409055882131809	0.031750730473939066	0.02320303703149698	0.02892893323528386	0.029238142720249567	0.03410525198999841	0.029583980834444166	0.0439182707859302	0.025865329445979468	0.02823908399780301	0.03248315851813627	0.03543356795583202	0.047344794196966446	0.038475420237612946	0.03653745397145206	0.03366254743341896	0.027340187347018655	0.03419482107789152	0.03377112115218966	0.01790512783700663	0.024073241565661194	0.02283771469543555	0.03090626891488596	0.03655868572394613	0.03480621397309348	0.03568244984851981	0.03568244984851981	0.03568244984851981	0.03568244984851981	0.03568244984851981	0.03568244984851981	0.03568244984851981	0.03568244984851981	0.03568244984851981	0.03568244984851981	0.03568244984851981	0.03568244984851981	0.03568244984851981	0.03568244984851981	0.03568244984851981	0.03568244984851981	0.03568244984851981
0.04602590454433457	0.04917075710536919	0.04084055175070075	0.04735066949430421	0.04779914757688744	0.049970785555804184	0.05164736480894632	0.06035453164498759	0.04487061062525978	0.037230638637877206	0.028736953597924872	0.053797804849139014	0.0408740157144429	0.04821745068958073	0.04297316873926085	0.0401824903171452	0.03824629226017286	0.05458686331346811	0.05813411054493324	0.05822511161928149	0.0411638081717378	0.04969445989550965	0.04969445989550965	0.04969445989550965	0.04969445989550965	0.04969445989550965	0.04969445989550965	0.04969445989550965	0.04969445989550965	0.04969445989550965	0.04969445989550965	0.04969445989550965	0.04969445989550965	0.04969445989550965	0.04969445989550965	0.04969445989550965	0.04969445989550965	0.04969445989550965	0.04969445989550965	0.04969445989550965	0.04969445989550965	0.04969445989550965	0.04969445989550965	0.04969445989550965	0.04969445989550965	0.04969445989550965	0.04969445989550965	0.04969445989550965	0.04969445989550965	0.04969445989550965
0.03318003669558027	0.026155134429981887	0.03560993143332155	0.021756430599426297	0.03397430336667024	0.03260246763946668	0.026800832785331147	0.0354967672827951	0.023247475041802797	0.03211473726384529	0.03383623139704133	0.024909207991675588	0.027628013996319718	0.028571357798343966	0.02913081800088798	0.03347928357380635	0.0395132983744691	0.0258801343455551	0.04284813493821805	0.14686524600242112	0.027224933371430927	0.08609703382232904	0.029103903660141952	0.02435366864474719	0.026728786152444572	0.026728786152444572	0.026728786152444572	0.026728786152444572	0.026728786152444572	0.026728786152444572	0.026728786152444572	0.026728786152444572	0.026728786152444572	0.026728786152444572	0.026728786152444572	0.026728786152444572	0.026728786152444572	0.026728786152444572	0.026728786152444572	0.026728786152444572	0.026728786152444572	0.026728786152444572	0.026728786152444572	0.026728786152444572	0.026728786152444572	0.026728786152444572	0.026728786152444572	0.026728786152444572	0.026728786152444572	0.026728786152444572
0.04219836754415039	0.05417602905569419	0.04961480376913731	0.04537581821217481	0.04579404356108072	0.05058940583510863	0.05416722455812477	0.06004335939016401	0.043154356282516584	0.04185157299353521	0.056725826762892236	0.04103250911562653	0.05115684510570002	0.04745838207335193	0.06642627430147643	0.07494475684575	0.04462102484201087	0.028707970500357737	0.0476905390929358	0.05857020795366237	0.03822971275983144	0.048954877099536845	0.06800326640594485	0.046368674450400695	0.045702910791111245	0.062389328034864855	0.05404611941298804	0.05404611941298804	0.05404611941298804	0.05404611941298804	0.05404611941298804	0.05404611941298804	0.05404611941298804	0.05404611941298804	0.05404611941298804	0.05404611941298804	0.05404611941298804	0.05404611941298804	0.05404611941298804	0.05404611941298804	0.05404611941298804	0.05404611941298804	0.05404611941298804	0.05404611941298804	0.05404611941298804	0.05404611941298804	0.05404611941298804	0.05404611941298804	0.05404611941298804	0.05404611941298804
0.02704272213743068	0.026306383819322068	0.04265501765617234	0.02498451514588755	0.025829828523292544	0.03446819201851778	0.028217329343453144	0.021812185916189754	0.023020011312785738	0.025367289923816597	0.03114754120257442	0.024332887910766106	0.02908727217112487	0.037798512312163426	0.019393283792819807	0.031447306138774216	0.017898842080737155	0.026301380450021256	0.02136725594812866	0.022212608367842432	0.021789932157985546	0.021789932157985546	0.021789932157985546	0.021789932157985546	0.021789932157985546	0.021789932157985546	0.021789932157985546	0.021789932157985546	0.021789932157985546	0.021789932157985546	0.021789932157985546	0.021789932157985546	0.021789932157985546	0.021789932157985546	0.021789932157985546	0.021789932157985546	0.021789932157985546	0.021789932157985546	0.021789932157985546	0.021789932157985546	0.021789932157985546	0.021789932157985546	0.021789932157985546	0.021789932157985546	0.021789932157985546	0.021789932157985546	0.021789932157985546	0.021789932157985546	0.021789932157985546	0.021789932157985546
0.02752911459852525	0.018923120003307224	0.03432461579219641	0.025807073676772242	0.03964824751976389	0.028286005683727897	0.03573536854732594	0.052054443128516995	0.024748161935350888	0.018402453568744218	0.02915486520664998	0.021116062525405967	0.025369610545762283	0.02215563325451411	0.03304166487884461	0.028467928591001362	0.02329738365035728	0.01891437073839829	0.02533822843675852	0.02718216042320833	0.01983011537867029	0.025636653905136062	0.022733384641903175	0.022733384641903175	0.022733384641903175	0.022733384641903175	0.022733384641903175	0.022733384641903175	0.022733384641903175	0.022733384641903175	0.022733384641903175	0.022733384641903175	0.022733384641903175	0.022733384641903175	0.022733384641903175	0.022733384641903175	0.022733384641903175	0.022733384641903175	0.022733384641903175	0.022733384641903175	0.022733384641903175	0.022733384641903175	0.022733384641903175	0.022733384641903175	0.022733384641903175	0.022733384641903175	0.022733384641903175	0.022733384641903175	0.022733384641903175	0.022733384641903175
0.062030928726672194	0.06688434214538133	0.08472762107822346	0.059822941715294856	0.06105245304271746	0.0649857556252525	0.05955553902634408	0.08616362581103106	0.0609878840395757	0.040869283005176275	0.07874111807441111	0.05910814518380101	0.07323453873647007	0.07625587678822782	0.06202808852577735	0.06238635029317777	0.07987196076713202	0.08259362883296523	0.060228539963613305	0.07555351094109836	0.06789102545235584	0.06789102545235584	0.06789102545235584	0.06789102545235584	0.06789102545235584	0.06789102545235584	0.06789102545235584	0.06789102545235584	0.06789102545235584	0.06789102545235584	0.06789102545235584	0.06789102545235584	0.06789102545235584	0.06789102545235584	0.06789102545235584	0.06789102545235584	0.06789102545235584	0.06789102545235584	0.06789102545235584	0.06789102545235584	0.06789102545235584	0.06789102545235584	0.06789102545235584	0.06789102545235584	0.06789102545235584	0.06789102545235584	0.06789102545235584	0.06789102545235584	0.06789102545235584	0.06789102545235584
0.05580202273400788	0.0778198069329321	0.04651018823837312	0.04391215396931721	0.07931084663704956	0.06871898542545087	0.07999991179448326	0.08106279076022514	0.07196955012458166	0.05566148808268492	0.06362709279904057	0.07672080216404577	0.06166333737617353	0.06236065365392317	0.06655159718204837	0.048055156716757516	0.05261735330078022	0.0530658072586613	0.07000292596619405	0.06268472797905444	0.06499802998879661	0.05575558561769043	0.05627312318355616	0.0560143544006233	0.0560143544006233	0.0560143544006233	0.0560143544006233	0.0560143544006233	0.0560143544006233	0.0560143544006233	0.0560143544006233	0.0560143544006233	0.0560143544006233	0.0560143544006233	0.0560143544006233	0.0560143544006233	0.0560143544006233	0.0560143544006233	0.0560143544006233	0.0560143544006233	0.0560143544006233	0.0560143544006233	0.0560143544006233	0.0560143544006233	0.0560143544006233	0.0560143544006233	0.0560143544006233	0.0560143544006233	0.0560143544006233	0.0560143544006233
0.05033004110324597	0.04381961571389312	0.06965607941172965	0.06318412414290185	0.06459760428516982	0.05312320541419922	0.05947269905617024	0.0674381105555138	0.045087510789566944	0.05680646940058069	0.051527887494636646	0.0477050641318906	0.04612169262166383	0.06444265879450825	0.04864820891735158	0.05266293556502181	0.05689621580052786	0.06023472924695658	0.05299712726801864	0.06500000493663151	0.06154930358049443	0.06117319018884811	0.061361246884671275	0.061361246884671275	0.061361246884671275	0.061361246884671275	0.061361246884671275	0.061361246884671275	0.061361246884671275	0.061361246884671275	0.061361246884671275	0.061361246884671275	0.061361246884671275	0.061361246884671275	0.061361246884671275	0.061361246884671275	0.061361246884671275	0.061361246884671275	0.061361246884671275	0.061361246884671275	0.061361246884671275	0.061361246884671275	0.061361246884671275	0.061361246884671275	0.061361246884671275	0.061361246884671275	0.061361246884671275	0.061361246884671275	0.061361246884671275	0.061361246884671275
0.044920403605397174	0.025247912171235794	0.036720305421983	0.03822035498521801	0.02464450763770529	0.042598773668593645	0.027218268203708335	0.02809486429906307	0.024049669037460118	0.029778708784371877	0.03913142602929942	0.032205488521370264	0.017102198860109667	0.04823419262979963	0.03850650816378311	0.03533076970351419	0.034560054747244676	0.021151183570585076	0.03093596012052806	0.026445323655893374	0.03531121488935908	0.02888386658130802	0.02345585465474068	0.02349132859290068	0.013881797022038967	0.023048353878152388	0.03343050632180338	0.03083134383462437	0.030259732722873595	0.041047749488187256	0.0251301497112243	0.03308894959970578	0.03308894959970578	0.03308894959970578	0.03308894959970578	0.03308894959970578	0.03308894959970578	0.03308894959970578	0.03308894959970578	0.03308894959970578	0.03308894959970578	0.03308894959970578	0.03308894959970578	0.03308894959970578	0.03308894959970578	0.03308894959970578	0.03308894959970578	0.03308894959970578	0.03308894959970578	0.03308894959970578
0.03120727420451488	0.03573751015065015	0.04157892998602989	0.03801841448178232	0.02938813549425849	0.04150958743066565	0.0274992870355751	0.03220437623425695	0.030224317096877555	0.03661507436088067	0.03360984670756521	0.030725506605370826	0.03352652048517619	0.03693711898698429	0.03310080544858836	0.042114105745411155	0.032302726748175616	0.03915386381018644	0.034600898094908884	0.041767963328401075	0.02679713907254009	0.032625471490454964	0.03300917158040385	0.027903624335854176	0.03328339477341431	0.0377175503771991	0.026294239604042376	0.033374405905869924	0.035540969432598074	0.041382048469381226	0.03545456095983107	0.03841830471460615	0.03841830471460615	0.03841830471460615	0.03841830471460615	0.03841830471460615	0.03841830471460615	0.03841830471460615	0.03841830471460615	0.03841830471460615	0.03841830471460615	0.03841830471460615	0.03841830471460615	0.03841830471460615	0.03841830471460615	0.03841830471460615	0.03841830471460615	0.03841830471460615	0.03841830471460615	0.03841830471460615
0.05306221148345404	0.05373552128860266	0.06430685795551819	0.050811560332777984	0.0631732901373361	0.033844600997864606	0.06348666278560679	0.0464910257542399	0.054793546448101006	0.06664645218185047	0.051425509737941154	0.05500319201627922	0.05733125047418618	0.04148586402870225	0.052321576540653454	0.029792879933375295	0.04054779806759434	0.06555352551217807	0.059901638749567915	0.0454147707960682	0.040739793248458375	0.04307728202226328	0.04307728202226328	0.04307728202226328	0.04307728202226328	0.04307728202226328	0.04307728202226328	0.04307728202226328	0.04307728202226328	0.04307728202226328	0.04307728202226328	0.04307728202226328	0.04307728202226328	0.04307728202226328	0.04307728202226328	0.04307728202226328	0.04307728202226328	0.04307728202226328	0.04307728202226328	0.04307728202226328	0.04307728202226328	0.04307728202226328	0.04307728202226328	0.04307728202226328	0.04307728202226328	0.04307728202226328	0.04307728202226328	0.04307728202226328	0.04307728202226328	0.04307728202226328
0.14336126853599832	0.0	0.24730687723521716	0.0	0.24758130345050572	0.178831718543855	0.10727002739602476	0.178831718543855	0.0	0.0	0.176866119937115	0.0	0.0	0.0	0.24758130345050572	0.0	0.2595823130373865	0.178831718543855	0.0	0.0	0.23491494306971702	0.11745747153485851	0.11745747153485851	0.11745747153485851	0.11745747153485851	0.11745747153485851	0.11745747153485851	0.11745747153485851	0.11745747153485851	0.11745747153485851	0.11745747153485851	0.11745747153485851	0.11745747153485851	0.11745747153485851	0.11745747153485851	0.11745747153485851	0.11745747153485851	0.11745747153485851	0.11745747153485851	0.11745747153485851	0.11745747153485851	0.11745747153485851	0.11745747153485851	0.11745747153485851	0.11745747153485851	0.11745747153485851	0.11745747153485851	0.11745747153485851	0.11745747153485851	0.11745747153485851
0.060830855412961474	0.04211965609125848	0.046150113751593405	0.03884896476013546	0.04230764789759829	0.04102266867627096	0.03808931762504176	0.0467830904682251	0.05519806542221081	0.05629635109075904	0.045773977283610684	0.032716376678278064	0.04338545821595039	0.04558472003455818	0.04018670045172614	0.037648752325587	0.04320893519295197	0.06230332693049437	0.061800776916979584	0.05068204017056685	0.03815523917436951	0.0442065454197438	0.06041934660163784	0.032429810091349424	0.03376452958509791	0.04816864164532531	0.05052758829636552	0.03974109557105916	0.045013647697279995	0.042377371634169575	0.042377371634169575	0.042377371634169575	0.042377371634169575	0.042377371634169575	0.042377371634169575	0.042377371634169575	0.042377371634169575	0.042377371634169575	0.042377371634169575	0.042377371634169575	0.042377371634169575	0.042377371634169575	0.042377371634169575	0.042377371634169575	0.042377371634169575	0.042377371634169575	0.042377371634169575	0.042377371634169575	0.042377371634169575	0.042377371634169575
0.053027398869118184	0.05995291270106993	0.0442885629260739	0.05116933765238102	0.03912063662157076	0.04405532284642605	0.048504698651494794	0.043238719994744705	0.03662388528619159	0.047524384721928555	0.05282633982186212	0.04604248754436029	0.055011833605973205	0.04737147564859329	0.05152528723578754	0.04838251777637804	0.06461434476104273	0.05347897542661191	0.04231667844667089	0.0528895569357267	0.043915873811395396	0.04026089658838448	0.049764314669675666	0.05479761414464671	0.0489464235832505	0.06290151176356779	0.04041732792753689	0.04936735943003268	0.06325680790315377	0.07870678639300267	0.053358979739782146	0.044303610568279694	0.05128460839179598	0.05821107778102531	0.04370238883660278	0.05095673330881404	0.05095673330881404	0.05095673330881404	0.05095673330881404	0.05095673330881404	0.05095673330881404	0.05095673330881404	0.05095673330881404	0.05095673330881404	0.05095673330881404	0.05095673330881404	0.05095673330881404	0.05095673330881404	0.05095673330881404	0.05095673330881404
0.03105085355118925	0.02902047330239256	0.031343715213850466	0.03531407961740894	0.05166282380695293	0.0350251352086502	0.0369324876773427	0.043688738621312374	0.033007745197554395	0.03344575225362211	0.04135490689984326	0.029244005809710646	0.03330740001220091	0.037971778825173316	0.0372739788931384	0.028639521152025577	0.028381784117614512	0.029237976959296353	0.03551452609265943	0.0342622814209872	0.039452490866469944	0.03118540835232178	0.03327868508622751	0.030432571254131322	0.03636449648742539	0.030278358113916878	0.03173081609462537	0.03231744869038904	0.03529272928733809	0.038553402786497604	0.04230826235871383	0.03308104904651595	0.03943517677239173	0.03169970649608663	0.03795997000079094	0.02687283704225526	0.040150593584970334	0.035398331715153	0.03305263891958768	0.03690201841004803	0.034977328664817856	0.034977328664817856	0.034977328664817856	0.034977328664817856	0.034977328664817856	0.034977328664817856	0.034977328664817856	0.034977328664817856	0.034977328664817856	0.034977328664817856
0.03003349737360072	0.02994473571385373	0.04030798252565963	0.046653595205046985	0.035739197323748556	0.052603533701897125	0.037068050490409565	0.037034736956181105	0.05172995377590037	0.034767723006407396	0.04066156419165854	0.04065616111404218	0.04545754140259776	0.0369292543516319	0.042744473614892566	0.04773115267470343	0.030742240047479594	0.04317737850730457	0.04810125082918282	0.040813733708303386	0.02546245787313455	0.03800226116064275	0.03742467218296995	0.03813480118717405	0.040769319012883595	0.03945206010002882	0.03945206010002882	0.03945206010002882	0.03945206010002882	0.03945206010002882	0.03945206010002882	0.03945206010002882	0.03945206010002882	0.03945206010002882	0.03945206010002882	0.03945206010002882	0.03945206010002882	0.03945206010002882	0.03945206010002882	0.03945206010002882	0.03945206010002882	0.03945206010002882	0.03945206010002882	0.03945206010002882	0.03945206010002882	0.03945206010002882	0.03945206010002882	0.03945206010002882	0.03945206010002882	0.03945206010002882
0.03251646763837893	0.046424131029303366	0.054903940987514645	0.031746404985491736	0.041984093559817144	0.04164204284792899	0.03921270811862678	0.039614648296095234	0.0444660311362603	0.0450374922244909	0.033192622111416485	0.04494646708148388	0.03384616696951189	0.05297767647476921	0.043287588406101224	0.034510862881171576	0.03832486575454994	0.041000920906116886	0.037423080394414644	0.04047357341327562	0.03483125202455304	0.03447306195067833	0.029571423817973386	0.03209672297532265	0.05393084025500444	0.03009545165061637	0.04032367626850673	0.04626208690633059	0.02996966531912643	0.03775498621139013	0.05238678235671095	0.04507088428405054	0.04507088428405054	0.04507088428405054	0.04507088428405054	0.04507088428405054	0.04507088428405054	0.04507088428405054	0.04507088428405054	0.04507088428405054	0.04507088428405054	0.04507088428405054	0.04507088428405054	0.04507088428405054	0.04507088428405054	0.04507088428405054	0.04507088428405054	0.04507088428405054	0.04507088428405054	0.04507088428405054
0.13022689853092217	0.1993947428122053	0.1735826256859093	0.11633929986445882	0.15423519104026134	0.09946475725622342	0.09701787154363624	0.10997014466494302	0.17538809414914677	0.16514549912263868	0.1250614877039429	0.16837549524888992	0.09745001900864518	0.09745001900864518	0.1735274286056013	0.14825941361800707	0.18339031738279063	0.15293493862346275	0.2179346285039011	0.160649507491415	0.22908992662232427	0.11628371821244196	0.19464243170812898	0.13718694195490508	0.35106224265491526	0.19383331256282282	0.27244777760886907	0.27244777760886907	0.27244777760886907	0.27244777760886907	0.27244777760886907	0.27244777760886907	0.27244777760886907	0.27244777760886907	0.27244777760886907	0.27244777760886907	0.27244777760886907	0.27244777760886907	0.27244777760886907	0.27244777760886907	0.27244777760886907	0.27244777760886907	0.27244777760886907	0.27244777760886907	0.27244777760886907	0.27244777760886907	0.27244777760886907	0.27244777760886907	0.27244777760886907	0.27244777760886907
0.03324451502516066	0.021880398606420486	0.03186512490088303	0.032597843214302445	0.03173021879305358	0.02927720747289902	0.0311767363181537	0.03543846709334585	0.032414398159466014	0.029916733056175787	0.021864088770758395	0.02338923267764899	0.03204072925473928	0.02405071416136172	0.03177154294753401	0.02580160498667671	0.03312886468961376	0.02523234657246775	0.03159275228957963	0.032765828678679255	0.03067241986887573	0.03588711280589646	0.028554218793850873	0.03222066579987366	0.03222066579987366	0.03222066579987366	0.03222066579987366	0.03222066579987366	0.03222066579987366	0.03222066579987366	0.03222066579987366	0.03222066579987366	0.03222066579987366	0.03222066579987366	0.03222066579987366	0.03222066579987366	0.03222066579987366	0.03222066579987366	0.03222066579987366	0.03222066579987366	0.03222066579987366	0.03222066579987366	0.03222066579987366	0.03222066579987366	0.03222066579987366	0.03222066579987366	0.03222066579987366	0.03222066579987366	0.03222066579987366	0.03222066579987366
0.039413358618264	0.037912147284706474	0.040156069585631185	0.029123073687405947	0.023505310988285556	0.020344782229271333	0.023810402776256897	0.02397747303908279	0.020751746134287503	0.05863985684874277	0.02458200863092339	0.03764563121874373	0.03017480828974162	0.02332377019748647	0.022940074503644773	0.027543104485191608	0.028328713095817228	0.03731665897694483	0.02737659895253185	0.038242630691634555	0.029528908919017695	0.02738161300843217	0.032055066924015316	0.02056036388376288	0.0443317546362517	0.02544330281172611	0.023428728864621252	0.013659277353265385	0.025213771505238635	0.038877340668245226	0.03662469875892128	0.03775101971358325	0.03775101971358325	0.03775101971358325	0.03775101971358325	0.03775101971358325	0.03775101971358325	0.03775101971358325	0.03775101971358325	0.03775101971358325	0.03775101971358325	0.03775101971358325	0.03775101971358325	0.03775101971358325	0.03775101971358325	0.03775101971358325	0.03775101971358325	0.03775101971358325	0.03775101971358325	0.03775101971358325
0.05606645777080706	0.05151719367798887	0.05151719367798887	0.0371220890079396	0.051178996726735995	0.04257521649057593	0.0371220890079396	0.05151719367798887	0.00040802116664438384	0.0	0.03636470254077089	0.06187014834656599	0.0	0.08176852614300338	0.0	0.051743737609999105	0.00011427522731098222	0.0	0.0371220890079396	0.0	0.05054820872836722	0.0	0.11136626759083758	0.0	0.0	0.0	0.0371220890079396	0.0371220890079396	0.0333044655564587	0.0333044655564587	0.003817623451480884	0.05151719367798887	0.033304465556458704	0.05151719367798887	0.0371220890079396	0.0371220890079396	0.042886708098708655	0.05774547179012828	0.05031608994441847	0.05031608994441847	0.05031608994441847	0.05031608994441847	0.05031608994441847	0.05031608994441847	0.05031608994441847	0.05031608994441847	0.05031608994441847	0.05031608994441847	0.05031608994441847	0.05031608994441847
0.09692978208291317	0.06853696508442307	0.09773910222714052	0.0837860552397299	0.07504258649896028	0.06558161838687489	0.07954109426977145	0.09163686876611506	0.05909572860726859	0.05523922134484351	0.07586984357080695	0.09895166205396738	0.04975912607254444	0.12256061908318522	0.005837441132574252	0.13990978999550352	0.1000264113764074	0.053794801914097315	0.05157880210101791	0.05574751778535052	0.062206933229681	0.07922293013870368	0.06251985821557844	0.08717537665846883	0.035961349962044614	0.06977317529451466	0.1196962146632724	0.06150461400834062	0.09103706587735741	0.08035247065350745	0.0710724733018486	0.09472645585440527	0.1256960043112551	0.09661849123473683	0.09449816077024911	0.15153958867032133	0.09014106826290554	0.09035635613785181	0.10339674340354918	0.06078013511242546	0.08384693980028712	0.07197902997195299	0.0758081190564162	0.10648817756694401	0.09114814831168011	0.09114814831168011	0.09114814831168011	0.09114814831168011	0.09114814831168011	0.09114814831168011
0.03750919580913714	0.024349772558046417	0.03445250420134851	0.05060572447618302	0.027823676505026634	0.029686429976805248	0.04487596454810952	0.039933725212617954	0.04153184849374559	0.03387784244559941	0.03283551756790707	0.029936571738847267	0.023185923223564886	0.021664497983265436	0.03294149430719333	0.03912173194804939	0.03242569041508064	0.04791846168316088	0.025608179333545533	0.019617491241854162	0.016974623318469877	0.029972878044597508	0.03639140386469312	0.006978440734941137	0.027417088442292376	0.039786686799103306	0.022520181438256195	0.038081537741440546	0.03481822609608706	0.03976953467648136	0.024745930441693077	0.020196964899779846	0.03965312417430057	0.05124312566821919	0.023460439388047327	0.03889944869446223	0.024617799719973563	0.03906967063551288	0.028782171258968096	0.021944588942312496	0.0343687116155459	0.05796393728986458	0.07164126220095578	0.047632317084311364	0.07250708223281391	0.06006969965856264	0.06006969965856264	0.06006969965856264	0.06006969965856264	0.06006969965856264
0.10659313373701557	0.05989326376083398	0.04594545424866042	0.0819587801156037	0.09906539923466898	0.09861447655338834	0.05452744575416321	0.054631394775160776	0.029454983708919708	0.06286549133444903	0.09116969719573582	0.046823542642807185	0.08164614005425357	0.04903172735623862	0.10394089374086324	0.0879957145129179	0.06381613749443193	0.06243450662080493	0.058051107552346826	0.0755526422307808	0.041158588027592515	0.0763732292693539	0.05929901639377684	0.021332857695482748	0.052517031412544025	0.04152439984888354	0.06766758505589988	0.034503866123355875	0.08413113293549355	0.07313547461705645	0.0435781249660548	0.09684691055822114	0.07813126503934695	0.03581932784667607	0.07502994544419013	0.05899699083292084	0.07841441945683479	0.04342401291036603	0.06808710179407355	0.05575555735221979	0.05575555735221979	0.05575555735221979	0.05575555735221979	0.05575555735221979	0.05575555735221979	0.05575555735221979	0.05575555735221979	0.05575555735221979	0.05575555735221979	0.05575555735221979
0.10235371455873625	0.10635950141245228	0.09935599940971623	0.10044104907870316	0.11068192496740503	0.08099568063115001	0.09936369441014692	0.12110311912252666	0.07682662111101843	0.09896487011677255	0.09896487011677255	0.09896487011677255	0.09896487011677255	0.09896487011677255	0.09896487011677255	0.09896487011677255	0.09896487011677255	0.09896487011677255	0.09896487011677255	0.09896487011677255	0.09896487011677255	0.09896487011677255	0.09896487011677255	0.09896487011677255	0.09896487011677255	0.09896487011677255	0.09896487011677255	0.09896487011677255	0.09896487011677255	0.09896487011677255	0.09896487011677255	0.09896487011677255	0.09896487011677255	0.09896487011677255	0.09896487011677255	0.09896487011677255	0.09896487011677255	0.09896487011677255	0.09896487011677255	0.09896487011677255	0.09896487011677255	0.09896487011677255	0.09896487011677255	0.09896487011677255	0.09896487011677255	0.09896487011677255	0.09896487011677255	0.09896487011677255	0.09896487011677255	0.09896487011677255
0.0	0.0	0.0	0.0	0.0	0.0	0.0	0.0	0.0	0.0	0.0	0.013075375736533478	0.0	0.0	0.0	0.0	0.0	0.03321902606623546	0.0	0.03267519081879333	0.016337595409396666	0.016337595409396666	0.016337595409396666	0.016337595409396666	0.016337595409396666	0.016337595409396666	0.016337595409396666	0.016337595409396666	0.016337595409396666	0.016337595409396666	0.016337595409396666	0.016337595409396666	0.016337595409396666	0.016337595409396666	0.016337595409396666	0.016337595409396666	0.016337595409396666	0.016337595409396666	0.016337595409396666	0.016337595409396666	0.016337595409396666	0.016337595409396666	0.016337595409396666	0.016337595409396666	0.016337595409396666	0.016337595409396666	0.016337595409396666	0.016337595409396666	0.016337595409396666	0.016337595409396666
0.0013452246739433151	0.03791481114403886	0.037901664495353524	0.0	0.05350156383734133	0.03791481114403886	0.07582962091265065	0.03791481114403886	0.08383280170797495	0.058457526951392884	0.05261731548981687	0.03791481114403886	0.0	0.03791481114403886	0.052617315489816865	0.061111218441298784	0.06466048344345293	0.052617315489816865	8.410247827201021e-05	0.03653744641854922	0.03791481114403886	0.052617315489816865	0.0990412498142449	0.07082481996635126	0.07819471300765427	0.052617315489816865	0.05284869714498608	0.06110567712569253	0.0526757080593274	0.0898303221881791	0.03791481114403886	0.08351464951011875	0.06071473032707881	0.06071473032707881	0.06071473032707881	0.06071473032707881	0.06071473032707881	0.06071473032707881	0.06071473032707881	0.06071473032707881	0.06071473032707881	0.06071473032707881	0.06071473032707881	0.06071473032707881	0.06071473032707881	0.06071473032707881	0.06071473032707881	0.06071473032707881	0.06071473032707881	0.06071473032707881
0.037301408580661416	0.03637538631975682	0.032010857574335874	0.03746559598258191	0.05257175250540999	0.023981057963799426	0.03225662241784088	0.024450499796023636	0.033225910084203156	0.03423202670751323	0.03334707536828481	0.03466991533959057	0.03153060598188956	0.027996877340811216	0.03792664522036287	0.04659539307870066	0.025246088039976286	0.03142210768382157	0.04243121089027021	0.029130907750955937	0.04252545732783885	0.042601020314018606	0.03778650696695918	0.04019376364048889	0.04019376364048889	0.04019376364048889	0.04019376364048889	0.04019376364048889	0.04019376364048889	0.04019376364048889	0.04019376364048889	0.04019376364048889	0.04019376364048889	0.04019376364048889	0.04019376364048889	0.04019376364048889	0.04019376364048889	0.04019376364048889	0.04019376364048889	0.04019376364048889	0.04019376364048889	0.04019376364048889	0.04019376364048889	0.04019376364048889	0.04019376364048889	0.04019376364048889	0.04019376364048889	0.04019376364048889	0.04019376364048889	0.04019376364048889
0.08119870654481702	0.06330712725498983	0.0755653053740798	0.05600674730266169	0.08975227978913047	0.062249997110351785	0.06927005479304787	0.06014112493804696	0.10284522266567767	0.07272656056099104	0.04220164610647392	0.05746410333373248	0.05746410333373248	0.05746410333373248	0.05746410333373248	0.05746410333373248	0.05746410333373248	0.05746410333373248	0.05746410333373248	0.05746410333373248	0.05746410333373248	0.05746410333373248	0.05746410333373248	0.05746410333373248	0.05746410333373248	0.05746410333373248	0.05746410333373248	0.05746410333373248	0.05746410333373248	0.05746410333373248	0.05746410333373248	0.05746410333373248	0.05746410333373248	0.05746410333373248	0.05746410333373248	0.05746410333373248	0.05746410333373248	0.05746410333373248	0.05746410333373248	0.05746410333373248	0.05746410333373248	0.05746410333373248	0.05746410333373248	0.05746410333373248	0.05746410333373248	0.05746410333373248	0.05746410333373248	0.05746410333373248	0.05746410333373248	0.05746410333373248
0.054720882741898604	0.05107315751076363	0.06737150284686444	0.043214436786848505	0.06093504424023216	0.05323479166551014	0.06343849418544996	0.04637937309306585	0.04034162573388075	0.038265616452450954	0.039343880888028475	0.037339496134360425	0.04296854843486801	0.0394822197026326	0.054809705807812505	0.04640745825474884	0.05806075646164402	0.051307693978330994	0.05554388638931886	0.05157779098157433	0.05009871319262	0.042310264098686746	0.0591751707884492	0.05375145990856682	0.04815698424519429	0.039203945613937176	0.05105557266951094	0.05102408924352656	0.051039830956518754	0.051039830956518754	0.051039830956518754	0.051039830956518754	0.051039830956518754	0.051039830956518754	0.051039830956518754	0.051039830956518754	0.051039830956518754	0.051039830956518754	0.051039830956518754	0.051039830956518754	0.051039830956518754	0.051039830956518754	0.051039830956518754	0.051039830956518754	0.051039830956518754	0.051039830956518754	0.051039830956518754	0.051039830956518754	0.051039830956518754	0.051039830956518754
0.03768846947971339	0.028533917417645476	0.05415312391606263	0.0947400570988946	0.04039363324816145	0.03591788950064909	0.08017143139054644	0.0505446066529819	0.044734784592259345	0.0724827671364466	0.021590186318885145	0.05068914547408642	0.030175801427669166	0.06060450733821372	0.03235675707675952	0.03125067696093574	0.03549820256001392	0.033802815615996094	0.028105222169167086	0.047178298476492804	0.05797938731463621	0.06455565580348656	0.04593008013246498	0.04059632938142622	0.012953079369571135	0.021894895605785242	0.04418009748695797	0.01005305066250022	0.030262145619793974	0.04164731014392167	0.031126493837600352	0.05014930644172873	0.04063790013966454	0.04063790013966454	0.04063790013966454	0.04063790013966454	0.04063790013966454	0.04063790013966454	0.04063790013966454	0.04063790013966454	0.04063790013966454	0.04063790013966454	0.04063790013966454	0.04063790013966454	0.04063790013966454	0.04063790013966454	0.04063790013966454	0.04063790013966454	0.04063790013966454	0.04063790013966454
0.07869727021999273	0.0437677559491298	0.07443804112901083	0.07803973278426171	0.048175795088078864	0.016936231991852183	0.07343081728135024	0.02571280793216538	0.0287184307517697	0.04015733201308735	0.027060629583131584	0.045075007416169606	0.026213995782694843	0.0388858409438892	0.038973335217579334	0.02611281309458962	0.044016161850908314	0.054045800359125734	0.07028888479225716	0.037577207995876084	0.07494735546265156	0.05447107455989131	0.06208855306038442	0.044064917495046305	0.025055761476128657	0.03471794939707835	0.05025994200082528	0.06597135219110331	0.034633311681396474	0.06792301436016777	0.020563291857271758	0.043644627249665335	0.06921051299150344	0.10897580824917782	0.07506317495725169	0.052406437381187235	0.06373480616921946	0.06373480616921946	0.06373480616921946	0.06373480616921946	0.06373480616921946	0.06373480616921946	0.06373480616921946	0.06373480616921946	0.06373480616921946	0.06373480616921946	0.06373480616921946	0.06373480616921946	0.06373480616921946	0.06373480616921946
0.044975312909421625	0.036129458443513986	0.044001215420131516	0.04773177098267422	0.02704640667860837	0.03791830781506763	0.0437360213505263	0.04248846498642293	0.03695116442154021	0.043247733879571315	0.04043557834902696	0.04569302802876792	0.04694289025485212	0.03921751754151118	0.03506517627976132	0.039062100029067195	0.03439024259151411	0.03650706955314073	0.042763918917294814	0.03653299076203516	0.044596109804335524	0.04109666553036215	0.03967725468402546	0.040001856646380035	0.035556251044972745	0.042842073824855546	0.029271460522439268	0.03458016799228255	0.03877750276160013	0.04321148208770843	0.042254376189259125	0.042732929138483776	0.042732929138483776	0.042732929138483776	0.042732929138483776	0.042732929138483776	0.042732929138483776	0.042732929138483776	0.042732929138483776	0.042732929138483776	0.042732929138483776	0.042732929138483776	0.042732929138483776	0.042732929138483776	0.042732929138483776	0.042732929138483776	0.042732929138483776	0.042732929138483776	0.042732929138483776	0.042732929138483776
0.042632134528310536	0.05088107888931621	0.04908243442975325	0.042566923419097694	0.03850756987330513	0.04186358821102126	0.05246455683868926	0.030573574017535014	0.04994500049864641	0.03638081595729729	0.038728641476424436	0.041137145966635556	0.031967433097384285	0.04692845983543681	0.046130206192641285	0.034369939767693154	0.028774141279428626	0.04966047384778604	0.048298550708788454	0.03161828348155281	0.04973752589493903	0.04114274296391358	0.029009469349542925	0.03332056430004909	0.027112994453933937	0.0362771652063975	0.03552244128655316	0.042517580421323246	0.050289617162571756	0.04371958574231463	0.03011449667374401	0.047417889064990525	0.029464225184686797	0.04785151788238106	0.042665511191628064	0.05782340907383806	0.0542965054136725	0.05605995724375528	0.05605995724375528	0.05605995724375528	0.05605995724375528	0.05605995724375528	0.05605995724375528	0.05605995724375528	0.05605995724375528	0.05605995724375528	0.05605995724375528	0.05605995724375528	0.05605995724375528	0.05605995724375528
0.010326215957989741	0.0	0.016906972290710295	0.010929898081007897	0.0	0.0	0.0	0.0	0.10131825723130423	0.042087137684790596	0.03060498498485346	0.024490941717083426	0.029042734005645433	0.05440080494081281	0.016898924580355197	0.03855976300087368	0.020249026096788008	0.020352589892711558	0.04060744125749943	0.023769592802462294	0.02682202108192176	0.042225933721491894	0.026801626175980576	0.016906972290710295	0.016898924580355197	0.032716940728172134	0.027284971538020796	0.03045702178070567	0.029730462258727684	0.022559594007497564	0.034741596741015415	0.08534244777415838	0.0600420222575869	0.0600420222575869	0.0600420222575869	0.0600420222575869	0.0600420222575869	0.0600420222575869	0.0600420222575869	0.0600420222575869	0.0600420222575869	0.0600420222575869	0.0600420222575869	0.0600420222575869	0.0600420222575869	0.0600420222575869	0.0600420222575869	0.0600420222575869	0.0600420222575869	0.0600420222575869
0.04081122178747122	0.033000245638068776	0.028864935582342606	0.02321603724495689	0.002388357795033956	0.03393073340218358	0.026635641642729573	0.03219481517945055	0.07514293174287594	0.028450112608940415	0.04886310974839169	0.05115551623766102	0.021282798104607856	0.04325747700235259	0.038706816678346787	0.04379176408224572	0.05698428559268704	0.038706816678346787	0.00929163721940913	0.03222986569075326	0.03222986569075326	0.023610624206781294	0.05510342767897979	0.023224090007008077	0.02663564164272958	0.023224090007008077	0.026635641642729573	0.023224090007008077	0.02660464326265783	0.05853290962459508	0.03219143239044787	0.04536217100752147	0.04536217100752147	0.04536217100752147	0.04536217100752147	0.04536217100752147	0.04536217100752147	0.04536217100752147	0.04536217100752147	0.04536217100752147	0.04536217100752147	0.04536217100752147	0.04536217100752147	0.04536217100752147	0.04536217100752147	0.04536217100752147	0.04536217100752147	0.04536217100752147	0.04536217100752147	0.04536217100752147
0.02506104888456633	0.0358742588727047	0.013099888983991118	0.019136989486797665	0.03140649413634043	0.0257078122444269	0.03770206156985475	0.04087114476056128	0.038351652822864346	0.03148754571906022	0.02558852884987024	0.02238945136148377	0.032861538985217965	0.03501095769633082	0.028905114978636813	0.03148225503631419	0.04263119998491394	0.051610912975667694	0.049440711568606896	0.03597040371895511	0.024615095757472265	0.021987683955702837	0.04332715123613004	0.023389815021569973	0.033248655118760635	0.02477773846553954	0.019373766280819854	0.03459614836807606	0.019475375718552623	0.01753890899517802	0.019635331829505928	0.03594498439877877	0.027321395006581425	0.01833744519119252	0.03115752917590334	0.023807398666917463	0.035299514505247875	0.026472939269915046	0.03174152326097958	0.019549730464749854	0.02564562686286472	0.02564562686286472	0.02564562686286472	0.02564562686286472	0.02564562686286472	0.02564562686286472	0.02564562686286472	0.02564562686286472	0.02564562686286472	0.02564562686286472
0.02180986963272942	0.023259887678021708	0.018221496784241335	0.023516716934289684	0.025031363428261726	0.02454276562229788	0.029462701469706858	0.025516869335801853	0.019839048493640203	0.01750829401851795	0.03366747943710798	0.023373248725722176	0.020139907629705547	0.02119346212167866	0.01667075244668128	0.028375826857800553	0.018485126590575832	0.022276069984157435	0.020861695653885008	0.024389429505162652	0.024595037092482765	0.028993010464804885	0.016674221391405664	0.025305349799731904	0.023452058321694	0.020447466065799457	0.020901176033266616	0.02347987489510259	0.02331420208514104	0.022369418955235917	0.017436571159453528	0.017518341700782564	0.01691047813988069	0.018915512040556345	0.0160382870426551	0.017476899541605723	0.017476899541605723	0.017476899541605723	0.017476899541605723	0.017476899541605723	0.017476899541605723	0.017476899541605723	0.017476899541605723	0.017476899541605723	0.017476899541605723	0.017476899541605723	0.017476899541605723	0.017476899541605723	0.017476899541605723	0.017476899541605723
0.04420995438735996	0.03612154738242898	0.0363711596018278	0.04776351130905545	0.05468913357849275	0.06540787589193882	0.03802729934412375	0.046244367395891335	0.04144328456549455	0.03643594916070195	0.05662695485400634	0.05621305198222495	0.05675899562909636	0.03828117411308831	0.0329965171246096	0.03661845308496141	0.041639463103522636	0.04164118824173229	0.02536102517260437	0.037128300270559966	0.03383943649084369	0.03524507554041166	0.06783059859817832	0.0420024944992919	0.03880612777343064	0.038575223985205215	0.031005123316067085	0.04287428349947289	0.04399359102959118	0.03694273957235495	0.040468165300973066	0.040468165300973066	0.040468165300973066	0.040468165300973066	0.040468165300973066	0.040468165300973066	0.040468165300973066	0.040468165300973066	0.040468165300973066	0.040468165300973066	0.040468165300973066	0.040468165300973066	0.040468165300973066	0.040468165300973066	0.040468165300973066	0.040468165300973066	0.040468165300973066	0.040468165300973066	0.040468165300973066	0.040468165300973066
0.06317700564742618	0.0	0.05039288280334224	0.0	0.08688967602896977	0.0944336944154872	0.06983162185182311	0.050504912592910206	0.0019199184168770926	0.050504912592910206	0.05048482949083503	0.0	0.10117166904388801	0.05050036873261841	0.05050036873261841	0.04531100395569829	0.0	0.050504912592910206	0.06860587522037528	0.0	0.0	0.05050036873261841	0.053604940331759006	0.050504912592910206	0.04531100395569829	0.0	0.06464802864135313	0.03919438500920182	0.04994979638290854	0.07149513018045191	0.050504912592910206	0.0	0.050555544283534065	0.1116158153468069	0.04994979638290854	0.08078280586485771	0.08078280586485771	0.08078280586485771	0.08078280586485771	0.08078280586485771	0.08078280586485771	0.08078280586485771	0.08078280586485771	0.08078280586485771	0.08078280586485771	0.08078280586485771	0.08078280586485771	0.08078280586485771	0.08078280586485771	0.08078280586485771
0.024233060083929326	0.029661714801905298	0.03262912795419063	0.02721919951662733	0.03466186103401568	0.022726695884811386	0.04148992279201864	0.02890919994072092	0.030997669876918845	0.019119678125501374	0.024458081621306808	0.029827488731632115	0.018540674083722276	0.030561522813661795	0.02448524668271139	0.0224396513925059	0.037885189553554056	0.0370180222076938	0.025350271530155035	0.013879904884681717	0.012814381601428278	0.01645845831577374	0.018701697159226698	0.01887362073892886	0.048584718923513584	0.012820144217504796	0.018501202338915706	0.021377886664020847	0.03151577201914579	0.017933578235354897	0.02788058733755756	0.020258647993274002	0.018737019495200347	0.015300936199286973	0.011338218333162502	0.013319577266224738	0.013319577266224738	0.013319577266224738	0.013319577266224738	0.013319577266224738	0.013319577266224738	0.013319577266224738	0.013319577266224738	0.013319577266224738	0.013319577266224738	0.013319577266224738	0.013319577266224738	0.013319577266224738	0.013319577266224738	0.013319577266224738
0.049233519134999584	0.043610086036588135	0.05285038802987591	0.04479168219240922	0.048757812105481496	0.06220208400299279	0.06086808230386279	0.056519467304247444	0.04237343929285439	0.04246524557083024	0.06244413930942379	0.06985597486837133	0.05375306515016785	0.044809591274057134	0.06008475840894685	0.047339275175530895	0.04589279136239287	0.06046453273921885	0.04945256822341365	0.053570798890850674	0.0548919055884553	0.04597762518739233	0.04484089851849795	0.04773469266130722	0.050483150437100825	0.04728703665046955	0.048539255856157176	0.04271411559887984	0.05179883093799286	0.049765434209537336	0.05345301213569364	0.05160922317261549	0.05160922317261549	0.05160922317261549	0.05160922317261549	0.05160922317261549	0.05160922317261549	0.05160922317261549	0.05160922317261549	0.05160922317261549	0.05160922317261549	0.05160922317261549	0.05160922317261549	0.05160922317261549	0.05160922317261549	0.05160922317261549	0.05160922317261549	0.05160922317261549	0.05160922317261549	0.05160922317261549
0.03842304596211377	0.04570988774728204	0.03393098796190142	0.0430245015885591	0.03672627054233774	0.028144391882853753	0.031116302046386515	0.03734316847593334	0.03897462050629879	0.031272295406378346	0.03337050533592749	0.033846049123328004	0.040242062217007844	0.037228015455343794	0.03305930610764362	0.04309640503412879	0.03304475744127296	0.035394063042493616	0.04314228886506184	0.04985566554725116	0.037922532629513436	0.02430949664759601	0.03161346388987397	0.03501030361764271	0.03504468873177575	0.07641320057049371	0.037648822457265	0.041737777539707546	0.0359613164482478	0.03314153466254539	0.03922151086181562	0.03256739587063724	0.03589445336622643	0.03589445336622643	0.03589445336622643	0.03589445336622643	0.03589445336622643	0.03589445336622643	0.03589445336622643	0.03589445336622643	0.03589445336622643	0.03589445336622643	0.03589445336622643	0.03589445336622643	0.03589445336622643	0.03589445336622643	0.03589445336622643	0.03589445336622643	0.03589445336622643	0.03589445336622643
0.03189902868875966	0.030338881532756434	0.02965031689718628	0.022579421304374944	0.03360831645015594	0.024417620193036	0.026813007560754797	0.017271437082463904	0.027753490524056502	0.024891502757625063	0.02745724281445532	0.020730747491701937	0.025084199018517203	0.024742742485552572	0.016803066039277136	0.02204696877101505	0.0318082803416527	0.032692695554975885	0.02635439609460211	0.021552840194620615	0.01797653837274915	0.029724396938187524	0.02389143350700819	0.029532824006610708	0.03388442925631271	0.026692008532678158	0.02372358449784509	0.025207796515261623	0.025207796515261623	0.025207796515261623	0.025207796515261623	0.025207796515261623	0.025207796515261623	0.025207796515261623	0.025207796515261623	0.025207796515261623	0.025207796515261623	0.025207796515261623	0.025207796515261623	0.025207796515261623	0.025207796515261623	0.025207796515261623	0.025207796515261623	0.025207796515261623	0.025207796515261623	0.025207796515261623	0.025207796515261623	0.025207796515261623	0.025207796515261623	0.025207796515261623
0.03239898305822076	0.03342552686623759	0.03106095962484056	0.018310751012962777	0.034860787391850216	0.021176795956184984	0.037231489380006554	0.03143621814659269	0.01368518836483769	0.0354585126133216	0.02882078843610374	0.03321251765383959	0.017774734296142396	0.027800225208110207	0.017147854259133843	0.02528616222149884	0.022345485627723278	0.026474486340706437	0.032791090349871085	0.013179743975222025	0.02259823746431738	0.03052397848962755	0.02555947242736421	0.019665223743585803	0.02045332530743267	0.017345820702655404	0.03113201907532549	0.021478824848179937	0.02932042887493156	0.03162205577838252	0.02802141207104538	0.029473311884058426	0.02469441947935175	0.027581645827347866	0.02354883309151815	0.03122622299205441	0.030551890879372854	0.025455163265625975	0.03653722154583408	0.025813606008440015	0.023832701941204112	0.033681290721021225	0.023356665388009186	0.02044041248246649	0.01767211977205142	0.019477507691611683	0.03163066834633782	0.025554088018974748	0.025554088018974748	0.025554088018974748
0.15760482434922424	0.09789028070949493	0.18583797170346056	0.18791802304903554	0.10442295688300786	0.17068441173486262	0.1775625881608332	0.157077898359593	0.1263315628486546	0.17062893168568935	0.12626306521795772	0.29324140458299375	0.20145302417746794	0.09121491207110805	0.18117589316724353	0.16997466218305685	0.23700194495836688	0.1569061496150382	0.2155497458817883	0.17035393351652284	0.181990346948426	0.1263315628486546	0.2728445919515826	0.2640361372853017	0.20643294461315287	0.23851724590427667	0.2848866140888482	0.2751048619718195	0.18263564695342327	0.1569061496150382	0.2032494033395615	0.14621704627968302	0.134260085044267	0.140238565661975	0.140238565661975	0.140238565661975	0.140238565661975	0.140238565661975	0.140238565661975	0.140238565661975	0.140238565661975	0.140238565661975	0.140238565661975	0.140238565661975	0.140238565661975	0.140238565661975	0.140238565661975	0.140238565661975	0.140238565661975	0.140238565661975
0.2232550315839501	0.23206541461029803	0.5130305724681101	0.0	0.16762435745738077	0.15032042793685316	0.3179492065745564	0.3960809010506734	0.22048391301019654	0.23414750038388613	0.2776785347849353	0.25898684758485635	0.28110485935326374	0.0	0.39376574551933935	0.16762435745738077	0.2320433302798798	0.22740642439715328	0.45220555674477647	0.4184503607527737	0.534260244600923	0.34967661750107903	0.43060576969357717	0.41609515697259664	0.6236532854435382	0.5163893875242469	0.37878344586281243	0.3262672974645245	0.16755770221716212	0.37099172582184825	0.312668035527526	0.3614914560153672	0.33707974577144656	0.33707974577144656	0.33707974577144656	0.33707974577144656	0.33707974577144656	0.33707974577144656	0.33707974577144656	0.33707974577144656	0.33707974577144656	0.33707974577144656	0.33707974577144656	0.33707974577144656	0.33707974577144656	0.33707974577144656	0.33707974577144656	0.33707974577144656	0.33707974577144656	0.33707974577144656
0.025914361927513355	0.024643423301862373	0.015194478893984594	0.020225262739780727	0.031307433043823454	0.03069611629805131	0.018976748949012464	0.024834134139214238	0.025811446717776198	0.03582665142745096	0.025772185236084936	0.026206953174912347	0.030564881671862366	0.033430461800028226	0.0314421320548853	0.02371254645633819	0.02868427699502116	0.026185389472228444	0.02579671585927914	0.026366022676838394	0.03431804616720932	0.030342034422023857	0.030342034422023857	0.030342034422023857	0.030342034422023857	0.030342034422023857	0.030342034422023857	0.030342034422023857	0.030342034422023857	0.030342034422023857	0.030342034422023857	0.030342034422023857	0.030342034422023857	0.030342034422023857	0.030342034422023857	0.030342034422023857	0.030342034422023857	0.030342034422023857	0.030342034422023857	0.030342034422023857	0.030342034422023857	0.030342034422023857	0.030342034422023857	0.030342034422023857	0.030342034422023857	0.030342034422023857	0.030342034422023857	0.030342034422023857	0.030342034422023857	0.030342034422023857
0.024132757059813215	0.01708799491639569	0.020593610940044707	0.021031751046182337	0.01212568033966866	0.02274143540811035	0.016071458997700183	0.020069322574796395	0.018289867497742446	0.031229212805315026	0.017738023439116686	0.023504225953710548	0.020322063464782616	0.016622971162035993	0.025954006155230837	0.03098294861413563	0.02386278600243892	0.016097504234267895	0.015439825057317603	0.018791216851367677	0.025326142076913166	0.016364462986704208	0.020845302531808687	0.020845302531808687	0.020845302531808687	0.020845302531808687	0.020845302531808687	0.020845302531808687	0.020845302531808687	0.020845302531808687	0.020845302531808687	0.020845302531808687	0.020845302531808687	0.020845302531808687	0.020845302531808687	0.020845302531808687	0.020845302531808687	0.020845302531808687	0.020845302531808687	0.020845302531808687	0.020845302531808687	0.020845302531808687	0.020845302531808687	0.020845302531808687	0.020845302531808687	0.020845302531808687	0.020845302531808687	0.020845302531808687	0.020845302531808687	0.020845302531808687
0.03095829080462399	0.029152168408672498	0.021568888117178983	0.030879237546790304	0.04470212346511039	0.02379821692860307	0.01914943318794804	0.03763179287426846	0.029315811477847575	0.03592379919174161	0.026321792733345076	0.01792528505526874	0.02989937982790392	0.03158777633384186	0.025040812631435976	0.04978188348435777	0.030892210232878387	0.03763919652151056	0.03655545546467025	0.030705394534738268	0.03339520876543612	0.02925414930206763	0.03132467903375187	0.03132467903375187	0.03132467903375187	0.03132467903375187	0.03132467903375187	0.03132467903375187	0.03132467903375187	0.03132467903375187	0.03132467903375187	0.03132467903375187	0.03132467903375187	0.03132467903375187	0.03132467903375187	0.03132467903375187	0.03132467903375187	0.03132467903375187	0.03132467903375187	0.03132467903375187	0.03132467903375187	0.03132467903375187	0.03132467903375187	0.03132467903375187	0.03132467903375187	0.03132467903375187	0.03132467903375187	0.03132467903375187	0.03132467903375187	0.03132467903375187
0.02302858771131411	0.022679476156782806	0.019463360923033746	0.02675060675465741	0.022285947369135528	0.02881787869691958	0.01876061467228318	0.012427292606242446	0.024443000797082583	0.02652999568703409	0.02529415905689912	0.0316085793557922	0.024707449475914283	0.023297558776945823	0.03442611774236816	0.03613101622641633	0.021192932827258194	0.028027452618540945	0.02600527090977553	0.02701636176415824	0.02701636176415824	0.02701636176415824	0.02701636176415824	0.02701636176415824	0.02701636176415824	0.02701636176415824	0.02701636176415824	0.02701636176415824	0.02701636176415824	0.02701636176415824	0.02701636176415824	0.02701636176415824	0.02701636176415824	0.02701636176415824	0.02701636176415824	0.02701636176415824	0.02701636176415824	0.02701636176415824	0.02701636176415824	0.02701636176415824	0.02701636176415824	0.02701636176415824	0.02701636176415824	0.02701636176415824	0.02701636176415824	0.02701636176415824	0.02701636176415824	0.02701636176415824	0.02701636176415824	0.02701636176415824
[truncated: 6 more columns]
