# Supplementary material for: Neuronal tuning aligns dynamically with object and texture manifolds across the visual hierarchy
Source: Nat Neurosci. 2026 Mar 10;29(4):864–75. doi: 10.1038/s41593-026-02207-1 (PMC13061647; doi:10.1038/s41593-026-02207-1)
Supplement: Supplementary file 10 — Attribution data for time windows 5, 10, 20, 25 and 50 ms, for panel b. Time window specific evolution trajectory of time windows 10, 20, 25 and 50 ms, for panel c. [file 41593_2026_2207_MOESM10_ESM.zip › ExtendedFig4_Source_data/FigureExtended4C_src_normresp_wdw_150-175_DeePSim_mean.csv]

0	1	2	3	4	5	6	7	8	9	10	11	12	13	14	15	16	17	18	19	20	21	22	23	24	25	26	27	28	29	30	31	32	33	34	35	36	37	38	39	40	41	42	43	44	45	46	47	48	49
0.5570174864443677	0.567616783876917	0.6035176633570765	0.5845347932722853	0.6308763178626569	0.6268489239567262	0.5513134216065408	0.6556738040912757	0.6550611683280083	0.610076327446319	0.6719614818547809	0.6226231007443926	0.5455645303772386	0.5470766354129046	0.6120613259153913	0.588011252311764	0.6637967740412656	0.6325296011812981	0.7806938018128271	0.5951811870298941	0.5954964850084997	0.7245138612618288	0.7728832847344574	0.6303278166196571	0.6674792246835617	0.6347994518802006	0.6881929678266752	0.6504368841019659	0.7397994077209142	0.6702217961417363	0.6822621039743111	0.6444922763954044	0.7136379104759686	0.7917085642672836	0.7207429595748003	0.7822782087467257	0.8327992821445737	0.6248731404783375	0.6376860513094338	0.6580008029527772	0.7137096347646158	0.731811626671909	0.7117487741388951	0.7241212752196488	0.6395766108873474	0.669478088075058	0.7590701362999277	0.7142741121874929	0.7142741121874929	0.7142741121874929
0.765161613822931	0.7511186595177967	0.6685240280580323	0.889076421235729	0.7593811153211687	0.7943443973899702	0.6639177203599368	0.8050095999978766	0.7506601978182373	0.7278993796779488	0.7426594692264491	0.8667725172375023	0.8607051922021587	0.8952640838799546	0.8232959089507511	0.7726377232669461	0.8411943548655184	0.8173791632088326	0.8211024462094906	0.7178153485128069	0.8808312593334356	0.8248917341498656	0.7800100482729948	0.8944662354572476	0.739120675660304	0.8539990315085523	0.8010659499769444	0.8476432266723609	0.8612431342024734	0.795598961085538	0.8565575312718959	0.8448287678120407	0.9895804318011747	0.8947699639557357	0.949653815390212	0.9222118896729737	0.9222118896729737	0.9222118896729737	0.9222118896729737	0.9222118896729737	0.9222118896729737	0.9222118896729737	0.9222118896729737	0.9222118896729737	0.9222118896729737	0.9222118896729737	0.9222118896729737	0.9222118896729737	0.9222118896729737	0.9222118896729737
0.4203954960134477	0.2410675872989197	0.22423827019760417	0.2958812352646141	0.33974787782421767	0.3224099145037626	0.4196130428511442	0.37287113821358064	0.36820666878849395	0.5095430050158511	0.49430232753678854	0.5471318916895964	0.5156343205232562	0.47449043074658104	0.594581963270414	0.5174735129396896	0.7573285899102408	0.6738997132357784	0.6900804105078655	0.5279642741437529	0.6353357904924581	0.6684561873923645	0.5154923721469017	0.8971102912018647	0.8679161391351563	0.7249292527923769	0.8746364209544287	0.893958464632796	0.7953081504152166	0.9951569682649177	0.8245504910528179	0.743139783125891	0.6514737369812689	0.6973067600535799	0.6973067600535799	0.6973067600535799	0.6973067600535799	0.6973067600535799	0.6973067600535799	0.6973067600535799	0.6973067600535799	0.6973067600535799	0.6973067600535799	0.6973067600535799	0.6973067600535799	0.6973067600535799	0.6973067600535799	0.6973067600535799	0.6973067600535799	0.6973067600535799
0.7350978219892194	0.5508334921352157	0.6714664530454804	0.6329057644513522	0.6986469941605897	0.6996191526283675	0.6428293830564032	0.71591916576932	0.6281423459809894	0.6624500464681906	0.6418751991361099	0.6485294928374833	0.7096043146186771	0.6899359342262034	0.6515993622011648	0.7088311912197324	0.7042269853838247	0.6406784291609244	0.7721713803302901	0.719880553552435	0.6539078180423049	0.6981797598436135	0.7598052642576608	0.7371524173641106	0.7412078484852899	0.7920112562561604	0.8281157471432372	0.8052519721929637	0.7204423851713122	0.8061556200683513	0.6743042871034244	0.6581695277302704	0.7293525382149939	0.6913078242870844	0.7365483255764046	0.7279951474106623	0.7849452961575619	0.7083319370656992	0.7466386166116306	0.7466386166116306	0.7466386166116306	0.7466386166116306	0.7466386166116306	0.7466386166116306	0.7466386166116306	0.7466386166116306	0.7466386166116306	0.7466386166116306	0.7466386166116306	0.7466386166116306
0.5541075980626192	0.5700268615499605	0.49327850037419296	0.5349024682945005	0.5879267148363974	0.6632983789595212	0.653390393753723	0.5898958751530843	0.6185573238502788	0.6190466481541438	0.5768101087797012	0.5901130796497948	0.7014731746135369	0.5867299019111961	0.7728245427123835	0.7010404841522141	0.726104750482888	0.70673490567858	0.8873922141280505	0.8084152774848046	1.0492845241348974	0.8889610116867201	0.977251823081392	1.1003727667026648	1.0164573033975923	0.875266801266588	0.8668172560787997	1.0086820785236537	1.0622297542671848	0.9529297590321232	1.0075797566496538	1.0075797566496538	1.0075797566496538	1.0075797566496538	1.0075797566496538	1.0075797566496538	1.0075797566496538	1.0075797566496538	1.0075797566496538	1.0075797566496538	1.0075797566496538	1.0075797566496538	1.0075797566496538	1.0075797566496538	1.0075797566496538	1.0075797566496538	1.0075797566496538	1.0075797566496538	1.0075797566496538	1.0075797566496538
0.8156585542119329	0.6131760558543358	0.881081591361984	0.7200488649277874	0.7841804871640515	0.8532789304569076	0.7552279900311265	0.8208153092735349	1.0333785766636305	1.015610454730953	0.9564862479015225	0.8358266483104632	0.8375354137897808	0.9928912979065302	0.7051816084021342	0.9745033840923891	1.0024993622552052	0.7920985129441096	0.8865460938321694	0.8508917682109891	0.9567650951410851	0.8045887532372205	0.7626517524366487	0.7301695393230099	1.006310894340268	0.8057882137555105	0.8618060622788772	0.7958470474626257	0.8342633235561637	0.762551406787356	0.7822870652375139	0.9078904895074952	0.7706722028752603	0.9435099297579794	0.9810471815616003	0.885503656279929	0.836026203312696	0.9052360243012919	0.9438721928751912	0.7300977278446846	0.8369849603599379	0.8369849603599379	0.8369849603599379	0.8369849603599379	0.8369849603599379	0.8369849603599379	0.8369849603599379	0.8369849603599379	0.8369849603599379	0.8369849603599379
0.9377371835854186	0.8529565988400807	0.7406421630718008	0.7977068073158878	0.8125351328226063	0.8135799098174014	0.7180901399230984	0.7680472447399463	0.8886934919785385	0.6394243743972473	0.5979590450077005	0.8917277871157476	0.6504549256188813	0.5448187085147331	0.6957039520136125	0.7346212630354916	0.6793104677127035	0.8167115239082722	0.722196321826785	0.6839364697331816	0.5779294167535663	0.7610405117143481	0.7850834831770358	0.5910704157779917	0.9461278711222229	0.8338977149158	0.8900127930190114	0.8900127930190114	0.8900127930190114	0.8900127930190114	0.8900127930190114	0.8900127930190114	0.8900127930190114	0.8900127930190114	0.8900127930190114	0.8900127930190114	0.8900127930190114	0.8900127930190114	0.8900127930190114	0.8900127930190114	0.8900127930190114	0.8900127930190114	0.8900127930190114	0.8900127930190114	0.8900127930190114	0.8900127930190114	0.8900127930190114	0.8900127930190114	0.8900127930190114	0.8900127930190114
0.8271555155051693	0.6865308341441166	0.6708380551540132	0.69659703595222	0.6363599098248817	0.7370271703527465	0.6963587874742114	0.6779657327404237	0.8145872721529552	0.8113684823027725	0.7885418082483843	0.7553528332443097	0.7160453224173449	0.7137468409543383	0.729552067831377	0.755935755815423	0.7581946795041766	0.7116324583191846	0.7496701215775855	0.8224227904252122	0.9263621994894394	0.8975818497510036	0.9142572083799411	0.8691780153237222	0.7868517208127904	0.7826352743964248	0.7705176504067852	0.776576462401605	0.776576462401605	0.776576462401605	0.776576462401605	0.776576462401605	0.776576462401605	0.776576462401605	0.776576462401605	0.776576462401605	0.776576462401605	0.776576462401605	0.776576462401605	0.776576462401605	0.776576462401605	0.776576462401605	0.776576462401605	0.776576462401605	0.776576462401605	0.776576462401605	0.776576462401605	0.776576462401605	0.776576462401605	0.776576462401605
0.3885305515410133	0.4824835586073102	0.4563501033504221	0.43579642551510583	0.5917454761981996	0.5175255944075208	0.513554618480783	0.5787650471963427	0.5071619253387267	0.5646224537769888	0.5594806898431489	0.6227278801297774	0.5539856117294989	0.5553432145015369	0.5188530794782711	0.6462160237284648	0.5641656003459892	0.636096432695664	0.6844478117821821	0.6410784268916381	0.6688047719893587	0.7392912395601766	0.6581092725306629	0.7049226896138852	0.7343339169976001	0.7936402466984454	0.7170764951480213	0.6676914616689759	0.6807536334479148	0.7480410078553865	0.8038527219027835	0.8323056010687456	0.6534681245303823	0.7954594982292666	0.7244638113798244	0.7244638113798244	0.7244638113798244	0.7244638113798244	0.7244638113798244	0.7244638113798244	0.7244638113798244	0.7244638113798244	0.7244638113798244	0.7244638113798244	0.7244638113798244	0.7244638113798244	0.7244638113798244	0.7244638113798244	0.7244638113798244	0.7244638113798244
0.7191688354435348	0.7579809430302704	0.7428486834381616	0.7933855241839429	0.95393218307403	1.0344651769194042	1.1282683066491799	0.8672861244989952	0.9683460568126792	0.9409300413580511	1.1408752851824782	1.0227478448435607	0.9074751419584723	1.051496768239934	0.9843394538986894	0.8876616675226952	0.9523300206189173	0.9021307707618723	0.8550541090467535	1.2204337287125042	1.1163516164260419	1.112435373243101	1.1036090396050986	1.0661678733756823	1.082271466721635	0.8645150395901863	1.2330671966088604	1.091231536078688	1.1818980347972754	0.9815781894727518	0.8224517124937513	0.9654283357999284	1.1025658326466612	1.0339970842232948	1.0339970842232948	1.0339970842232948	1.0339970842232948	1.0339970842232948	1.0339970842232948	1.0339970842232948	1.0339970842232948	1.0339970842232948	1.0339970842232948	1.0339970842232948	1.0339970842232948	1.0339970842232948	1.0339970842232948	1.0339970842232948	1.0339970842232948	1.0339970842232948
0.7102406739307549	0.5040750074343348	0.5886821865664006	0.583716009112435	0.7555318642113369	0.5920113574216285	0.6236970248545747	0.5781028211263921	0.6016963341583608	0.6343817355559119	0.5539522474425281	0.6938335276179625	0.6499489888976329	0.5984015484366224	0.6756502831456305	0.6042233468578517	0.6652962366715458	0.6034563978417258	0.6012439420886077	0.6981953182909317	0.6251888434140328	0.5871267861421956	0.6047267992338171	0.6123228290917699	0.7285331101364237	0.663979593459839	0.6117149486967641	0.7039715522935438	0.699333872316836	0.6408532800984346	0.6742995895148568	0.6575764348066456	0.6575764348066456	0.6575764348066456	0.6575764348066456	0.6575764348066456	0.6575764348066456	0.6575764348066456	0.6575764348066456	0.6575764348066456	0.6575764348066456	0.6575764348066456	0.6575764348066456	0.6575764348066456	0.6575764348066456	0.6575764348066456	0.6575764348066456	0.6575764348066456	0.6575764348066456	0.6575764348066456
0.3705547993813177	0.4051315361342662	0.3995894900435922	0.46176181687537804	0.40556408841249514	0.4234715721797119	0.3810857501431103	0.3857399072907411	0.5501137053207514	0.48822030125358873	0.455739685626032	0.48019811943164975	0.5794146329126517	0.6142648623100793	0.5908322493179443	0.596862441618365	0.6701359925949231	0.7498327889337433	0.6911482899598821	0.7459828447036196	0.7833035883858365	0.7518992460725268	0.7711377144955892	0.7270851283822899	0.8211838733907171	0.8033397064035835	0.8462552322062618	0.9213904326602793	0.8949981854267794	0.9452524039139241	0.8877347595474818	0.9164935817307029	0.9164935817307029	0.9164935817307029	0.9164935817307029	0.9164935817307029	0.9164935817307029	0.9164935817307029	0.9164935817307029	0.9164935817307029	0.9164935817307029	0.9164935817307029	0.9164935817307029	0.9164935817307029	0.9164935817307029	0.9164935817307029	0.9164935817307029	0.9164935817307029	0.9164935817307029	0.9164935817307029
0.8221107979762533	0.7564846753465609	0.7452000871980565	0.7340881739543902	0.7659606748612849	0.8383311990379535	0.8480231879190564	0.7518926989002005	0.7046770372037731	0.7644624802743432	0.9088883753934571	0.8689128813868524	0.7893788827937509	0.8148965320572683	0.9221514304846267	0.9052528920445778	0.8672049576873821	0.8656201411091717	0.9215705492281565	1.003716839006759	0.8664011125865465	0.9329557644474161	0.8927529270734159	0.9108798426399921	0.8785435544381641	0.9339508110144208	0.7999394949815832	0.7377715198663926	0.9052566451295746	0.8536532990109461	0.8789380267087927	0.8662956628598695	0.8662956628598695	0.8662956628598695	0.8662956628598695	0.8662956628598695	0.8662956628598695	0.8662956628598695	0.8662956628598695	0.8662956628598695	0.8662956628598695	0.8662956628598695	0.8662956628598695	0.8662956628598695	0.8662956628598695	0.8662956628598695	0.8662956628598695	0.8662956628598695	0.8662956628598695	0.8662956628598695
0.6599751831513012	0.5752993217311845	0.6975501055511485	0.5828107904186042	0.6231464433352653	0.5530464321836791	0.6595338319030587	0.6522097376029917	0.7689456484717332	0.5674987882920777	0.7619280715646558	0.707507436240635	0.7332016915105157	0.6708189556345185	0.7521234619800736	0.7303125206275073	0.6420154633411203	0.7922604660331604	0.6333206625657869	0.64446074906332	0.6804159693078901	0.7750324889171047	0.8136092047384746	0.7945233588017279	0.6532741174292825	0.6910149890683825	0.8523152784259894	0.6321297925625392	0.7404856736920695	0.6896826690975282	0.7372124642755806	0.7247479612673696	0.7309802127714751	0.7309802127714751	0.7309802127714751	0.7309802127714751	0.7309802127714751	0.7309802127714751	0.7309802127714751	0.7309802127714751	0.7309802127714751	0.7309802127714751	0.7309802127714751	0.7309802127714751	0.7309802127714751	0.7309802127714751	0.7309802127714751	0.7309802127714751	0.7309802127714751	0.7309802127714751
0.44039424843107494	0.6031923284514492	0.4436020072325734	0.4110107689074472	0.5254134237474839	0.5753078239294807	0.6301422208736527	0.5095867065997354	0.45095499478916484	0.5657290518116977	0.5099372930776638	0.5556614989925796	0.5815126237905422	0.45154596449542217	0.5373304651792928	0.6729794003839281	0.6229022751865321	0.5671111500526491	0.6745873774026173	0.5316544310991322	0.6278229615273916	0.6706087776469372	0.6925509746744009	0.6036071622068172	0.6603038903736499	0.6124702393561735	0.5984568670408092	0.6516529522160799	0.721910765969441	0.5681769482011383	0.6450438570852897	0.6450438570852897	0.6450438570852897	0.6450438570852897	0.6450438570852897	0.6450438570852897	0.6450438570852897	0.6450438570852897	0.6450438570852897	0.6450438570852897	0.6450438570852897	0.6450438570852897	0.6450438570852897	0.6450438570852897	0.6450438570852897	0.6450438570852897	0.6450438570852897	0.6450438570852897	0.6450438570852897	0.6450438570852897
0.5784663788549692	0.5445269132541402	0.4999510293360868	0.5582946639243003	0.5516996917722662	0.5070893932976618	0.4231662462439108	0.39709927595246014	0.5269035028751577	0.41547075690608776	0.45666555661192926	0.45036121826643605	0.4518971261068887	0.46095471112101544	0.35708736815407927	0.46423959858682784	0.5227021593025081	0.44037416227636605	0.38131219781897474	0.46467015372545084	0.3891122276189552	0.45058436406366326	0.4239424682761742	0.4372634161699187	0.4372634161699187	0.4372634161699187	0.4372634161699187	0.4372634161699187	0.4372634161699187	0.4372634161699187	0.4372634161699187	0.4372634161699187	0.4372634161699187	0.4372634161699187	0.4372634161699187	0.4372634161699187	0.4372634161699187	0.4372634161699187	0.4372634161699187	0.4372634161699187	0.4372634161699187	0.4372634161699187	0.4372634161699187	0.4372634161699187	0.4372634161699187	0.4372634161699187	0.4372634161699187	0.4372634161699187	0.4372634161699187	0.4372634161699187
0.5764761168615572	0.620565089969141	0.4986874115448277	0.5330107385223861	0.5296925561559096	0.4669560312439052	0.4959568365790986	0.5176954249027923	0.3853617766611244	0.45845545500052703	0.5010309555794651	0.5153697443581463	0.49341957229007033	0.5172233282198042	0.6014607587981162	0.5665506607910777	0.5715704852738586	0.5415827873306251	0.5635849997658591	0.5975952625796827	0.5366101548729892	0.6945573684379369	0.6517301367326197	0.6731437525852784	0.6731437525852784	0.6731437525852784	0.6731437525852784	0.6731437525852784	0.6731437525852784	0.6731437525852784	0.6731437525852784	0.6731437525852784	0.6731437525852784	0.6731437525852784	0.6731437525852784	0.6731437525852784	0.6731437525852784	0.6731437525852784	0.6731437525852784	0.6731437525852784	0.6731437525852784	0.6731437525852784	0.6731437525852784	0.6731437525852784	0.6731437525852784	0.6731437525852784	0.6731437525852784	0.6731437525852784	0.6731437525852784	0.6731437525852784
0.8489847215328681	0.5195975868162548	0.6220093729806485	0.6718145092827457	0.5920706767602554	0.6522863532648808	0.7610727494023102	0.5045962857534451	1.0313614698243267	0.63569902970855	0.5945769165511314	0.5753695731318861	0.6776498741052126	0.6867525821484236	0.9592631047635934	0.7050668511709081	0.7238824222722491	0.7906275099151421	0.9289215116016422	0.7610844980167514	0.6733573044111008	0.7710983956464258	0.7977560916765065	0.6707773724498169	0.7857737841960518	0.7875414517707985	0.9595432533210403	0.7248687339508851	0.9751234211434577	0.7505023314655938	0.8628128763045257	0.8628128763045257	0.8628128763045257	0.8628128763045257	0.8628128763045257	0.8628128763045257	0.8628128763045257	0.8628128763045257	0.8628128763045257	0.8628128763045257	0.8628128763045257	0.8628128763045257	0.8628128763045257	0.8628128763045257	0.8628128763045257	0.8628128763045257	0.8628128763045257	0.8628128763045257	0.8628128763045257	0.8628128763045257
0.560249889790981	0.4871762966681833	0.5905711792687725	0.5795636455406762	0.5804480335475859	0.5434733957196094	0.4623870748243107	0.5257323892210658	0.41243193106313336	0.5657594314754484	0.5561644508838508	0.45496023148202575	0.5803246975379556	0.5852816967073265	0.6385509110593104	0.5898018081775633	0.5057043005205382	0.6613888492444175	0.7219169291274206	0.9261463512063534	0.6998759491478651	0.5836224594978366	0.7669078439039088	0.6767953522230806	0.7991573312530065	0.8032196663509524	0.6367058702878193	0.7370052218650471	0.7028901697187215	0.5909733935405554	0.6967444923620341	0.7323509269661195	0.7145477096640768	0.7145477096640768	0.7145477096640768	0.7145477096640768	0.7145477096640768	0.7145477096640768	0.7145477096640768	0.7145477096640768	0.7145477096640768	0.7145477096640768	0.7145477096640768	0.7145477096640768	0.7145477096640768	0.7145477096640768	0.7145477096640768	0.7145477096640768	0.7145477096640768	0.7145477096640768
0.7841149917593857	0.7222304529155008	0.709402534451086	0.5915734441391739	0.7545747086513472	0.6497888820147488	0.5671982185180142	0.6832583064101604	0.6974418054662308	0.6978852876812756	0.6207395821534158	0.6924375283069438	0.688341757226324	0.7296642777047966	0.8027927813826278	0.6798565306618272	0.7216368635499877	0.5851953189195258	0.7457668434673994	0.8271894921679354	0.8972503432062136	0.6892814606132779	0.8046337690942887	0.8047481087534659	0.884271132873961	0.6898456615304223	0.732536337086006	0.9054503312713086	0.8527235657446447	0.8915629057240083	0.7774446922777914	0.9363593060211726	0.9025247634271103	0.8754984846465715	0.8865060593990647	0.881002272022818	0.881002272022818	0.881002272022818	0.881002272022818	0.881002272022818	0.881002272022818	0.881002272022818	0.881002272022818	0.881002272022818	0.881002272022818	0.881002272022818	0.881002272022818	0.881002272022818	0.881002272022818	0.881002272022818
0.47965564236003794	0.4665955306822478	0.49634831899591164	0.46741571474764604	0.5107113315471306	0.5832017461462378	0.5526012972322721	0.6514217960140793	0.626114611997482	0.6270562382594183	0.7286712229624008	0.8612970308506126	0.7167617619407985	0.7045013653113914	0.750098139821818	0.8182818836727618	0.8417313048177822	0.8452147948772627	0.7943988129904042	0.9087105943636674	0.9226978705923945	0.8985731472682226	0.8931360515988125	0.9051275244306313	0.9235574506013363	0.805982574095704	0.8843310901983295	0.9409399355677651	0.9126355128830472	0.9126355128830472	0.9126355128830472	0.9126355128830472	0.9126355128830472	0.9126355128830472	0.9126355128830472	0.9126355128830472	0.9126355128830472	0.9126355128830472	0.9126355128830472	0.9126355128830472	0.9126355128830472	0.9126355128830472	0.9126355128830472	0.9126355128830472	0.9126355128830472	0.9126355128830472	0.9126355128830472	0.9126355128830472	0.9126355128830472	0.9126355128830472
0.322099598021792	0.3773707959337196	0.32157770463342555	0.38317113556269117	0.48480246465468335	0.38737020889743984	0.4228542850340703	0.49090943478022214	0.34277519594600736	0.4514430504490082	0.4912428170180031	0.5444309879699244	0.4957275580065374	0.45838207750996635	0.3808421630959501	0.6055506205800185	0.7109952861498847	0.5090394892942042	0.4737353628415341	0.4581070761817623	0.3962614129622531	0.3982923976175191	0.49343829708796255	0.5363684440373969	0.7380259273627767	0.5439901269733524	0.5459783064530054	0.654988615453651	0.6703870774941298	0.6626878464738903	0.6626878464738903	0.6626878464738903	0.6626878464738903	0.6626878464738903	0.6626878464738903	0.6626878464738903	0.6626878464738903	0.6626878464738903	0.6626878464738903	0.6626878464738903	0.6626878464738903	0.6626878464738903	0.6626878464738903	0.6626878464738903	0.6626878464738903	0.6626878464738903	0.6626878464738903	0.6626878464738903	0.6626878464738903	0.6626878464738903
0.597398867177544	0.696109554262018	0.7132747216522249	0.803802140122557	0.8049029024069078	0.7898779339579846	0.7663570473612694	0.8302869530593594	0.8104126932659589	0.8242727224204831	0.8631328788206938	0.8190374472212419	0.7678748628495023	0.7346042929653591	0.80498801872059	0.8855562520187215	0.779764224968727	0.9435430421409079	0.7934610491524172	0.7662288090668345	0.8189263332302394	0.7422703033757313	0.6711949499527703	0.7386571105112628	0.717409215860629	0.7538741371764891	0.735641676518559	0.735641676518559	0.735641676518559	0.735641676518559	0.735641676518559	0.735641676518559	0.735641676518559	0.735641676518559	0.735641676518559	0.735641676518559	0.735641676518559	0.735641676518559	0.735641676518559	0.735641676518559	0.735641676518559	0.735641676518559	0.735641676518559	0.735641676518559	0.735641676518559	0.735641676518559	0.735641676518559	0.735641676518559	0.735641676518559	0.735641676518559
0.5291410423150574	0.6909844306614623	0.7397237511574384	0.8000593481763425	0.678647112019796	0.781025254262513	0.8414199370863885	0.8467033202888037	0.9009272243286048	0.7971755014261206	0.8619181398138396	0.7973348344590687	0.8172799868468895	0.7641418585515879	0.8836305122754463	0.8216000554594896	0.7944421957876531	0.7709797771460569	0.8923355738442361	0.8664793916890388	0.7609225325202527	0.873603100049817	0.8172628162850347	0.8172628162850347	0.8172628162850347	0.8172628162850347	0.8172628162850347	0.8172628162850347	0.8172628162850347	0.8172628162850347	0.8172628162850347	0.8172628162850347	0.8172628162850347	0.8172628162850347	0.8172628162850347	0.8172628162850347	0.8172628162850347	0.8172628162850347	0.8172628162850347	0.8172628162850347	0.8172628162850347	0.8172628162850347	0.8172628162850347	0.8172628162850347	0.8172628162850347	0.8172628162850347	0.8172628162850347	0.8172628162850347	0.8172628162850347	0.8172628162850347
0.4889488708730518	0.49865483878287614	0.57499356243353	0.5532317786917136	0.6226257245224913	0.5975058581255294	0.4762846920671902	0.5674419281272115	0.5869376392353115	0.6426804491455065	0.6388677880255783	0.7027586226263788	0.6918284188713669	0.7394422224189733	0.8296723156349433	0.819373030622254	0.8200798337162696	0.8866425178221774	0.8750508563931069	0.8019792198786317	0.9029282997429785	0.9277287717038053	0.7734307912128195	0.8575459588537887	0.8378492668400879	0.8598271196450025	0.9517528155170717	0.9057899675810372	0.9057899675810372	0.9057899675810372	0.9057899675810372	0.9057899675810372	0.9057899675810372	0.9057899675810372	0.9057899675810372	0.9057899675810372	0.9057899675810372	0.9057899675810372	0.9057899675810372	0.9057899675810372	0.9057899675810372	0.9057899675810372	0.9057899675810372	0.9057899675810372	0.9057899675810372	0.9057899675810372	0.9057899675810372	0.9057899675810372	0.9057899675810372	0.9057899675810372
0.8025632206800806	0.8092477025565255	0.8190753410069032	0.8816790572685532	0.8938098614001693	0.794019971107568	0.8785215037732121	0.9523007919093812	0.9446537845159064	0.924365812182269	0.853336789851643	0.761320566192651	0.8723791362219576	0.8241330197729954	0.9020978784776734	0.9770096784463184	1.0370513514531416	1.0538315722518679	0.8960468959612665	1.134366811637976	0.845017521096508	1.0207655093761594	0.998018042874742	0.9584263845213533	1.0881985815802095	1.053373969433886	1.0052553297795677	1.1005569708297278	1.0525982132709921	1.07657759205036	1.07657759205036	1.07657759205036	1.07657759205036	1.07657759205036	1.07657759205036	1.07657759205036	1.07657759205036	1.07657759205036	1.07657759205036	1.07657759205036	1.07657759205036	1.07657759205036	1.07657759205036	1.07657759205036	1.07657759205036	1.07657759205036	1.07657759205036	1.07657759205036	1.07657759205036	1.07657759205036
0.8603775189899143	0.74748957785236	0.8068955229588937	0.6266017168930537	0.782156488834633	0.6937530825403018	0.7974443050167114	0.7823623909199504	0.8665311072887837	0.7954619159823878	0.8218627062876236	0.7944990898507186	0.8903933429183315	0.8973490570193182	0.8048077223430418	0.8685996529183586	0.8767729674060271	1.0013642308594828	0.9638815086360701	0.8192924923318673	1.0192746493494136	0.8371733202225744	0.8668247174315702	0.8710631486596997	0.922326968802737	0.9079438677595019	0.9344659284402754	0.9683469402803979	0.7773114322967087	0.882615200668307	0.9985155021811334	0.962487862836145	0.8740092595692803	0.8076939210893893	1.165287337246975	0.872487368904944	0.8685090217689576	0.8027279943764286	0.8356185080726931	0.8356185080726931	0.8356185080726931	0.8356185080726931	0.8356185080726931	0.8356185080726931	0.8356185080726931	0.8356185080726931	0.8356185080726931	0.8356185080726931	0.8356185080726931	0.8356185080726931
0.03908103839172454	0.06764283157514729	0.04811442485143524	0.04673082921571724	0.03498797149432151	0.05233074133829788	0.03867054780705812	0.03633831151244508	0.057546534512104695	0.043446987565783336	0.1104461841732113	0.05608948902056656	0.14432734768339728	0.24483233020268563	0.19614738782813385	0.09945791355936115	0.06154498619426719	0.2638963647278653	0.267073509172526	0.2567070774639301	0.2406021891351685	0.2902579948653973	0.2020202480531304	0.26484671386686365	0.2549778058774309	0.2693304992777787	0.2947642296195256	0.5399633884374446	0.2857690253831148	0.29651174991650137	0.2514678895931833	0.2514605202130359	0.2329453646157909	0.29627873567683144	0.19160903924946496	0.14215506239695386	0.21244308996304995	0.28064591779827974	0.38609953699128413	0.4226648260687528	0.4694870614051896	0.6378981292773369	0.5536925953412632	0.5536925953412632	0.5536925953412632	0.5536925953412632	0.5536925953412632	0.5536925953412632	0.5536925953412632	0.5536925953412632
0.5156235737130072	0.5800639685725437	0.7513283179017164	0.7015238805731396	0.6369333692470552	0.7066941759169793	0.6366106183568387	0.6949035270499995	0.6832497806785103	0.7989262836828596	0.8023498048725828	0.8495255249481531	0.7976268968243654	0.9177456309858321	0.8826577019782337	0.9053675966076744	0.9346565632705273	0.9457062586235584	0.9854322443818828	1.0174522459795015	0.8904611389525889	0.92725553900864	0.9411673258293507	0.9578920146028654	0.9870141030299638	0.944678491326444	0.9408911361796116	0.9712348861105878	0.9560630111450997	0.9560630111450997	0.9560630111450997	0.9560630111450997	0.9560630111450997	0.9560630111450997	0.9560630111450997	0.9560630111450997	0.9560630111450997	0.9560630111450997	0.9560630111450997	0.9560630111450997	0.9560630111450997	0.9560630111450997	0.9560630111450997	0.9560630111450997	0.9560630111450997	0.9560630111450997	0.9560630111450997	0.9560630111450997	0.9560630111450997	0.9560630111450997
0.8220490248439947	0.825228774509753	0.7752525728381838	0.6957294867973606	0.7197870714934015	0.7396841980828498	0.7964962156979462	0.6846043023755289	0.6245865285512839	0.6068152419374613	0.6254669148994737	0.6799426045175888	0.6739332946502875	0.7190301346426097	0.7607215094744118	0.8114031506540076	0.7805526494611165	0.7929572926149885	0.7996513286554728	0.7398284994097418	0.7875982474660458	0.7939199316713095	0.7851282529978982	0.7086791466362703	0.8648983304931063	0.7867887385646882	0.7867887385646882	0.7867887385646882	0.7867887385646882	0.7867887385646882	0.7867887385646882	0.7867887385646882	0.7867887385646882	0.7867887385646882	0.7867887385646882	0.7867887385646882	0.7867887385646882	0.7867887385646882	0.7867887385646882	0.7867887385646882	0.7867887385646882	0.7867887385646882	0.7867887385646882	0.7867887385646882	0.7867887385646882	0.7867887385646882	0.7867887385646882	0.7867887385646882	0.7867887385646882	0.7867887385646882
0.7725676886107118	0.8920602463804221	0.8411991965735152	0.9217167863826462	0.9068413668716696	0.8364769638526429	0.842217911832171	0.8564204774100279	0.9477904683219384	0.938392101798887	0.8683055365169505	0.8985940108677913	0.8968712221121022	0.8774617759377101	0.9113877269753015	0.8941731319717979	0.8647720515116991	0.9775027513075814	0.9071937812076883	0.8800064042065411	0.9016512182165125	0.8908288112115268	0.8908288112115268	0.8908288112115268	0.8908288112115268	0.8908288112115268	0.8908288112115268	0.8908288112115268	0.8908288112115268	0.8908288112115268	0.8908288112115268	0.8908288112115268	0.8908288112115268	0.8908288112115268	0.8908288112115268	0.8908288112115268	0.8908288112115268	0.8908288112115268	0.8908288112115268	0.8908288112115268	0.8908288112115268	0.8908288112115268	0.8908288112115268	0.8908288112115268	0.8908288112115268	0.8908288112115268	0.8908288112115268	0.8908288112115268	0.8908288112115268	0.8908288112115268
0.5694590487519318	0.5642106953793917	0.5563571956233402	0.5555705864640601	0.5388560898986076	0.586666502936591	0.6205502592979077	0.7293656695662055	0.7408047841469767	0.7101199314833805	0.7277992527914351	0.6682698913036523	0.8257099414751808	0.6863230848405637	0.7427077714992637	0.6869552599832335	0.8210836775142204	0.8019700916693822	0.7220961713206234	0.8099106794544912	0.8107658835918841	0.6979690309363465	0.8178951403727622	0.7579320856545544	0.7579320856545544	0.7579320856545544	0.7579320856545544	0.7579320856545544	0.7579320856545544	0.7579320856545544	0.7579320856545544	0.7579320856545544	0.7579320856545544	0.7579320856545544	0.7579320856545544	0.7579320856545544	0.7579320856545544	0.7579320856545544	0.7579320856545544	0.7579320856545544	0.7579320856545544	0.7579320856545544	0.7579320856545544	0.7579320856545544	0.7579320856545544	0.7579320856545544	0.7579320856545544	0.7579320856545544	0.7579320856545544	0.7579320856545544
0.489736442277713	0.6415506327486389	0.4793702602087308	0.5472335618096945	0.5386773123710279	0.583361004166296	0.610238474656687	0.6325774505182176	0.631996046420228	0.7636762535734495	0.6305005280354207	0.5380184812333487	0.5733897448371835	0.7859888536975385	0.9854976102240453	0.9080886560990187	0.363666163553329	0.4018121308048444	0.40214336582019067	0.3786165832378048	0.38806337495518756	0.3833399790964962	0.3833399790964962	0.3833399790964962	0.3833399790964962	0.3833399790964962	0.3833399790964962	0.3833399790964962	0.3833399790964962	0.3833399790964962	0.3833399790964962	0.3833399790964962	0.3833399790964962	0.3833399790964962	0.3833399790964962	0.3833399790964962	0.3833399790964962	0.3833399790964962	0.3833399790964962	0.3833399790964962	0.3833399790964962	0.3833399790964962	0.3833399790964962	0.3833399790964962	0.3833399790964962	0.3833399790964962	0.3833399790964962	0.3833399790964962	0.3833399790964962	0.3833399790964962
0.7807463313623844	0.7937611912738296	0.8044570514427801	0.8419075318486676	0.7977302070825887	0.7934584459619948	0.889951699504073	0.8972088931388167	0.892930153947435	0.9064689694754288	0.9579164472399911	0.8765315681807169	0.9437660754684227	0.9397193912570893	0.9239498593253811	1.090248003880347	1.022382764371126	1.0528014929621066	0.9612712613522841	1.0187795087703815	1.0438991391962955	1.0509969242284496	0.933275608262997	1.08034958093079	1.0845289756598957	1.082439278295343	1.082439278295343	1.082439278295343	1.082439278295343	1.082439278295343	1.082439278295343	1.082439278295343	1.082439278295343	1.082439278295343	1.082439278295343	1.082439278295343	1.082439278295343	1.082439278295343	1.082439278295343	1.082439278295343	1.082439278295343	1.082439278295343	1.082439278295343	1.082439278295343	1.082439278295343	1.082439278295343	1.082439278295343	1.082439278295343	1.082439278295343	1.082439278295343
0.7451295624825747	0.8050231221452171	0.8806358860439077	0.7315099161484973	0.84265757174155	0.8158781929729877	0.7637914694148977	0.759304593310841	0.8575599712421301	0.7489990885161772	0.8565116730896277	0.8487252788720914	0.8598047267986955	0.7508500687023266	0.7810880064439187	0.8948158269588327	0.9253579710368757	0.8020589177415844	0.7972142186350816	0.7421945236441775	0.7697043711396295	0.7697043711396295	0.7697043711396295	0.7697043711396295	0.7697043711396295	0.7697043711396295	0.7697043711396295	0.7697043711396295	0.7697043711396295	0.7697043711396295	0.7697043711396295	0.7697043711396295	0.7697043711396295	0.7697043711396295	0.7697043711396295	0.7697043711396295	0.7697043711396295	0.7697043711396295	0.7697043711396295	0.7697043711396295	0.7697043711396295	0.7697043711396295	0.7697043711396295	0.7697043711396295	0.7697043711396295	0.7697043711396295	0.7697043711396295	0.7697043711396295	0.7697043711396295	0.7697043711396295
0.40893328985809474	0.5440359278579456	0.531840740747487	0.6873925142868937	0.6083611562760319	0.696830313651523	0.5680056405281556	0.7030938751936094	0.587746628677152	0.6206230350951099	0.5019989148400408	0.5877689552137332	0.6161279886817914	0.7742476412531172	0.9795480365434378	0.8167152026361807	0.7201275284721248	0.6847049918334603	0.7298438965751822	0.5890996465252821	0.6259478209080007	0.6605182861011163	0.6432330535045585	0.6432330535045585	0.6432330535045585	0.6432330535045585	0.6432330535045585	0.6432330535045585	0.6432330535045585	0.6432330535045585	0.6432330535045585	0.6432330535045585	0.6432330535045585	0.6432330535045585	0.6432330535045585	0.6432330535045585	0.6432330535045585	0.6432330535045585	0.6432330535045585	0.6432330535045585	0.6432330535045585	0.6432330535045585	0.6432330535045585	0.6432330535045585	0.6432330535045585	0.6432330535045585	0.6432330535045585	0.6432330535045585	0.6432330535045585	0.6432330535045585
0.6893877075606096	0.6550667721191666	0.7267878316856824	0.8023773702338972	0.8431813001242983	0.7467152877511485	0.7906009970290666	0.7615069283636705	0.7830701834227213	0.8083755194042247	0.8322181082078366	0.8349788571593307	0.8430442943738379	0.7302200144851226	0.8856673515422566	0.7839431737551843	0.8348705551951232	0.87802207425431	0.8675187034463955	0.7832297755873142	0.8253742395168548	0.8253742395168548	0.8253742395168548	0.8253742395168548	0.8253742395168548	0.8253742395168548	0.8253742395168548	0.8253742395168548	0.8253742395168548	0.8253742395168548	0.8253742395168548	0.8253742395168548	0.8253742395168548	0.8253742395168548	0.8253742395168548	0.8253742395168548	0.8253742395168548	0.8253742395168548	0.8253742395168548	0.8253742395168548	0.8253742395168548	0.8253742395168548	0.8253742395168548	0.8253742395168548	0.8253742395168548	0.8253742395168548	0.8253742395168548	0.8253742395168548	0.8253742395168548	0.8253742395168548
0.5860413511291174	0.38762520955261603	0.4487532194800232	0.4199045450977913	0.5397192338022445	0.45663851030666497	0.523312683372004	0.4122355585856311	0.5202662841322175	0.5488654302229117	0.44460818750134284	0.4830137092289762	0.5162971900343742	0.5829080926518695	0.5029835723627448	0.6172226955638127	0.6623208189049896	0.523175123413563	0.5804120943742789	0.4462917031933802	0.7547619780747834	0.5865961963409309	0.7165873200493775	0.6583674399628405	0.7933325179259949	0.9376658179292555	0.7223174298789986	1.0507782556266827	0.5941625369110539	0.835324516560245	0.7732904322048479	0.5274051362934024	0.7673703937159518	0.7678325448962703	0.9439327972570902	0.8558826710766803	0.8558826710766803	0.8558826710766803	0.8558826710766803	0.8558826710766803	0.8558826710766803	0.8558826710766803	0.8558826710766803	0.8558826710766803	0.8558826710766803	0.8558826710766803	0.8558826710766803	0.8558826710766803	0.8558826710766803	0.8558826710766803
0.5997994804453598	0.8205857914858864	0.7204286765167816	0.7306163051415798	0.7634026681129826	0.8339019021515439	0.6709226263369245	0.7702647034806334	0.8587094758662759	0.7321791206139783	0.8218435522426023	0.7689622894324347	0.8842911554128385	0.8338785495941267	0.7702355947494912	0.707072182754004	0.7386538887517476	0.7386538887517476	0.7386538887517476	0.7386538887517476	0.7386538887517476	0.7386538887517476	0.7386538887517476	0.7386538887517476	0.7386538887517476	0.7386538887517476	0.7386538887517476	0.7386538887517476	0.7386538887517476	0.7386538887517476	0.7386538887517476	0.7386538887517476	0.7386538887517476	0.7386538887517476	0.7386538887517476	0.7386538887517476	0.7386538887517476	0.7386538887517476	0.7386538887517476	0.7386538887517476	0.7386538887517476	0.7386538887517476	0.7386538887517476	0.7386538887517476	0.7386538887517476	0.7386538887517476	0.7386538887517476	0.7386538887517476	0.7386538887517476	0.7386538887517476
0.5535889485810827	0.6432528760088231	0.817741579841475	0.8564288604472577	0.8200544206976383	0.794750578271866	0.8286374674200119	0.7855229999338453	0.8391840307283285	0.8198717035950186	0.8666961095781668	0.7554116585522359	0.9899921793369717	0.8299338780084876	0.8374461430556277	0.7930674789516657	0.7380814707206624	0.834171078449779	0.8819856877492364	0.8876774089742624	0.7875527272341756	0.8527964902785148	0.8436625193230717	0.8164263687681885	0.83004444404563	0.83004444404563	0.83004444404563	0.83004444404563	0.83004444404563	0.83004444404563	0.83004444404563	0.83004444404563	0.83004444404563	0.83004444404563	0.83004444404563	0.83004444404563	0.83004444404563	0.83004444404563	0.83004444404563	0.83004444404563	0.83004444404563	0.83004444404563	0.83004444404563	0.83004444404563	0.83004444404563	0.83004444404563	0.83004444404563	0.83004444404563	0.83004444404563	0.83004444404563
0.8361794534225572	0.803494418905133	0.8958487911961439	0.8374807069156125	0.8591030044470171	0.992063493818667	0.9278632472218882	0.9490749871985341	0.8164595323306505	0.6955118078142422	0.9118415755463709	0.7393470093367912	0.7701965995431072	0.7343761021183386	0.7518696805088142	0.7827187597700153	0.9200472211814057	0.8351141668592803	0.877580694020343	0.877580694020343	0.877580694020343	0.877580694020343	0.877580694020343	0.877580694020343	0.877580694020343	0.877580694020343	0.877580694020343	0.877580694020343	0.877580694020343	0.877580694020343	0.877580694020343	0.877580694020343	0.877580694020343	0.877580694020343	0.877580694020343	0.877580694020343	0.877580694020343	0.877580694020343	0.877580694020343	0.877580694020343	0.877580694020343	0.877580694020343	0.877580694020343	0.877580694020343	0.877580694020343	0.877580694020343	0.877580694020343	0.877580694020343	0.877580694020343	0.877580694020343
0.5238342986488026	0.610622405514988	0.7383862105015537	0.7949295849600627	0.7033711650772095	0.7349848971573233	0.7348493735890489	0.7779649260335291	0.6529346360477963	0.7492564914332924	0.6368461865612052	0.7032916755323984	0.7950849240544663	0.7615891921654088	0.7495674542778873	0.8138259620626292	0.8033589396014893	0.8139884846083597	0.7998458410183438	0.7804807678412538	0.7354696643695762	0.7579752161054149	0.7579752161054149	0.7579752161054149	0.7579752161054149	0.7579752161054149	0.7579752161054149	0.7579752161054149	0.7579752161054149	0.7579752161054149	0.7579752161054149	0.7579752161054149	0.7579752161054149	0.7579752161054149	0.7579752161054149	0.7579752161054149	0.7579752161054149	0.7579752161054149	0.7579752161054149	0.7579752161054149	0.7579752161054149	0.7579752161054149	0.7579752161054149	0.7579752161054149	0.7579752161054149	0.7579752161054149	0.7579752161054149	0.7579752161054149	0.7579752161054149	0.7579752161054149
0.6991965058657047	0.8460878906644749	0.7731315064513301	0.741984158269193	0.8120677697269155	0.8468493206604912	0.9241003610178745	0.7779949762777563	0.8947596921399978	0.8146889311556915	0.8547243116478447	0.8547243116478447	0.8547243116478447	0.8547243116478447	0.8547243116478447	0.8547243116478447	0.8547243116478447	0.8547243116478447	0.8547243116478447	0.8547243116478447	0.8547243116478447	0.8547243116478447	0.8547243116478447	0.8547243116478447	0.8547243116478447	0.8547243116478447	0.8547243116478447	0.8547243116478447	0.8547243116478447	0.8547243116478447	0.8547243116478447	0.8547243116478447	0.8547243116478447	0.8547243116478447	0.8547243116478447	0.8547243116478447	0.8547243116478447	0.8547243116478447	0.8547243116478447	0.8547243116478447	0.8547243116478447	0.8547243116478447	0.8547243116478447	0.8547243116478447	0.8547243116478447	0.8547243116478447	0.8547243116478447	0.8547243116478447	0.8547243116478447	0.8547243116478447
0.6323643893284917	0.6674312037138777	0.7036871407075668	0.7072284986842924	0.637047159747713	0.7155667462405864	0.7085530127435699	0.6691868563165398	0.7662308130289223	0.8156464642248409	0.7366465329354135	0.5813671008109864	0.6330633740512371	0.7047249266384629	0.7160998821071961	0.755818007318284	0.9399380533657086	0.7041046634778868	0.8220213584217977	0.8220213584217977	0.8220213584217977	0.8220213584217977	0.8220213584217977	0.8220213584217977	0.8220213584217977	0.8220213584217977	0.8220213584217977	0.8220213584217977	0.8220213584217977	0.8220213584217977	0.8220213584217977	0.8220213584217977	0.8220213584217977	0.8220213584217977	0.8220213584217977	0.8220213584217977	0.8220213584217977	0.8220213584217977	0.8220213584217977	0.8220213584217977	0.8220213584217977	0.8220213584217977	0.8220213584217977	0.8220213584217977	0.8220213584217977	0.8220213584217977	0.8220213584217977	0.8220213584217977	0.8220213584217977	0.8220213584217977
0.5817379081012024	0.5316641735655768	0.43274685122701956	0.4524196819702734	0.6199803726499586	0.5784205184959438	0.4451736381635715	0.5838552544233141	0.5590062586605901	0.6758233129436562	0.6073818690792931	0.6624232185525197	0.6538475160650462	0.5916397145741875	0.545325485543363	0.5019144442643504	0.4513911217830262	0.3394749754099705	0.33650852024561584	0.33453050492613035	0.4393543058712411	0.3609468304070221	0.5015928318128764	0.5704587988814863	0.3051661436350084	0.36623784174010887	0.4968587055575051	0.5062490392683119	0.7459298119415367	0.6683836534431723	0.7688363504259399	0.718610001934556	0.718610001934556	0.718610001934556	0.718610001934556	0.718610001934556	0.718610001934556	0.718610001934556	0.718610001934556	0.718610001934556	0.718610001934556	0.718610001934556	0.718610001934556	0.718610001934556	0.718610001934556	0.718610001934556	0.718610001934556	0.718610001934556	0.718610001934556	0.718610001934556
0.4180430559497807	0.5833406904642696	0.606209257507697	0.5460392661364326	0.6117419356648707	0.6281106913471335	0.6857107826081595	0.79899580449993	0.599061864609676	0.6450756844421343	0.6045128356777821	0.6863812081184708	0.6211460120315042	0.8048570673654788	0.7085500404790118	0.7116388385067443	0.6813781146002588	0.749128523009093	0.5534287428649225	0.7699059082619634	0.8110877630912551	0.6773274942818833	0.7566608536690653	0.8029732890335031	0.7798170713512842	0.7798170713512842	0.7798170713512842	0.7798170713512842	0.7798170713512842	0.7798170713512842	0.7798170713512842	0.7798170713512842	0.7798170713512842	0.7798170713512842	0.7798170713512842	0.7798170713512842	0.7798170713512842	0.7798170713512842	0.7798170713512842	0.7798170713512842	0.7798170713512842	0.7798170713512842	0.7798170713512842	0.7798170713512842	0.7798170713512842	0.7798170713512842	0.7798170713512842	0.7798170713512842	0.7798170713512842	0.7798170713512842
0.922547729304874	0.8902216792399198	0.8966283681419895	0.9163306444146784	0.9184376923776363	0.9592282852558279	0.8747930483135623	0.983266308215288	1.0183021111456478	0.7649536806554887	0.9043665358377286	0.8346601082466086	0.8346601082466086	0.8346601082466086	0.8346601082466086	0.8346601082466086	0.8346601082466086	0.8346601082466086	0.8346601082466086	0.8346601082466086	0.8346601082466086	0.8346601082466086	0.8346601082466086	0.8346601082466086	0.8346601082466086	0.8346601082466086	0.8346601082466086	0.8346601082466086	0.8346601082466086	0.8346601082466086	0.8346601082466086	0.8346601082466086	0.8346601082466086	0.8346601082466086	0.8346601082466086	0.8346601082466086	0.8346601082466086	0.8346601082466086	0.8346601082466086	0.8346601082466086	0.8346601082466086	0.8346601082466086	0.8346601082466086	0.8346601082466086	0.8346601082466086	0.8346601082466086	0.8346601082466086	0.8346601082466086	0.8346601082466086	0.8346601082466086
0.9085180013995802	0.9930962240936604	0.7318180716947229	0.7759398511735305	0.8112030248933381	0.956040299767516	0.8239027944568704	0.9250674455814315	0.720600974917548	0.9112684248627637	0.9837521202810462	0.9887039107519051	0.8833891088033508	0.6898293263829679	0.7491574296851518	0.8662570240898388	0.8077783350437406	1.1012055091660573	0.954491922104899	0.954491922104899	0.954491922104899	0.954491922104899	0.954491922104899	0.954491922104899	0.954491922104899	0.954491922104899	0.954491922104899	0.954491922104899	0.954491922104899	0.954491922104899	0.954491922104899	0.954491922104899	0.954491922104899	0.954491922104899	0.954491922104899	0.954491922104899	0.954491922104899	0.954491922104899	0.954491922104899	0.954491922104899	0.954491922104899	0.954491922104899	0.954491922104899	0.954491922104899	0.954491922104899	0.954491922104899	0.954491922104899	0.954491922104899	0.954491922104899	0.954491922104899
0.46975241717647565	0.5066767089414626	0.6845214498451022	0.5666017093823547	0.6273999450305571	0.6075571749461004	0.615602183006292	0.6832345291436087	0.6844311011520245	0.7534448575872099	0.8014117312010139	0.7412481563008826	0.8005264809618973	0.8638090518122087	0.7566863225135481	0.8102476871628784	0.8102476871628784	0.8102476871628784	0.8102476871628784	0.8102476871628784	0.8102476871628784	0.8102476871628784	0.8102476871628784	0.8102476871628784	0.8102476871628784	0.8102476871628784	0.8102476871628784	0.8102476871628784	0.8102476871628784	0.8102476871628784	0.8102476871628784	0.8102476871628784	0.8102476871628784	0.8102476871628784	0.8102476871628784	0.8102476871628784	0.8102476871628784	0.8102476871628784	0.8102476871628784	0.8102476871628784	0.8102476871628784	0.8102476871628784	0.8102476871628784	0.8102476871628784	0.8102476871628784	0.8102476871628784	0.8102476871628784	0.8102476871628784	0.8102476871628784	0.8102476871628784
0.40467161122509954	0.2546460999865148	0.504246506719642	0.5347841745750134	0.3924612643901272	0.46775428934269264	0.34582162846520353	0.43455576725380884	0.3643971280739997	0.5765884750958412	0.6057501089213769	0.5071674517971335	0.6321087274371473	0.42404519411248826	0.7259618755842082	0.6387340237686197	0.7576348344418039	0.7059327125899232	0.8741151045876194	0.610813902902868	0.8235116612158269	0.7587435093566431	0.6675786534725532	0.7443150924281973	0.7751634336464394	0.6220630749679736	0.8717015166640841	0.8277386066904653	0.8497200616772747	0.8497200616772747	0.8497200616772747	0.8497200616772747	0.8497200616772747	0.8497200616772747	0.8497200616772747	0.8497200616772747	0.8497200616772747	0.8497200616772747	0.8497200616772747	0.8497200616772747	0.8497200616772747	0.8497200616772747	0.8497200616772747	0.8497200616772747	0.8497200616772747	0.8497200616772747	0.8497200616772747	0.8497200616772747	0.8497200616772747	0.8497200616772747
0.37956289323234327	0.5137570956890799	0.6164240323499929	0.7225892883516833	0.7247199183068819	0.7791816656739893	0.6726060770777514	0.6722882481599328	0.6544020976315073	0.7607123225662379	0.7651615487084703	0.775869106158733	0.6615659644039973	0.7917898297106918	0.7956478929071742	0.7346635040556395	0.610526504369013	0.7201450546187874	0.757232107463272	0.7368182520043163	0.7509922370008083	0.7355308441103818	0.6555010943167946	0.6955159692135882	0.6955159692135882	0.6955159692135882	0.6955159692135882	0.6955159692135882	0.6955159692135882	0.6955159692135882	0.6955159692135882	0.6955159692135882	0.6955159692135882	0.6955159692135882	0.6955159692135882	0.6955159692135882	0.6955159692135882	0.6955159692135882	0.6955159692135882	0.6955159692135882	0.6955159692135882	0.6955159692135882	0.6955159692135882	0.6955159692135882	0.6955159692135882	0.6955159692135882	0.6955159692135882	0.6955159692135882	0.6955159692135882	0.6955159692135882
0.639964903266664	0.7085134704090602	0.6944774425391496	0.6888389006626502	0.8308566636177833	0.6005413772688075	0.7632477376667384	0.8704598911499563	0.6566622864268692	0.8753333745498891	0.8051164829540044	0.7987513754327396	0.7792686290738146	0.7220744902261168	0.7921952281501842	0.8241033295220962	0.8230143981380624	0.803538403975779	0.6439029729017958	0.8644396718189626	0.7462156153612295	0.805327643590096	0.805327643590096	0.805327643590096	0.805327643590096	0.805327643590096	0.805327643590096	0.805327643590096	0.805327643590096	0.805327643590096	0.805327643590096	0.805327643590096	0.805327643590096	0.805327643590096	0.805327643590096	0.805327643590096	0.805327643590096	0.805327643590096	0.805327643590096	0.805327643590096	0.805327643590096	0.805327643590096	0.805327643590096	0.805327643590096	0.805327643590096	0.805327643590096	0.805327643590096	0.805327643590096	0.805327643590096	0.805327643590096
0.5061719415237018	0.5954904491619369	0.5926474476247188	0.7421710687601987	0.7827294845316539	0.6299707474764172	0.6018153134748795	0.5936533153785392	0.7309842428145588	0.5987553709578578	0.6827524220375836	0.6666960855840659	0.7224511130315724	0.6256211295231587	0.6909587150143381	0.6763605453756613	0.6205091936642656	0.7542277688311396	0.6873684812477027	0.6873684812477027	0.6873684812477027	0.6873684812477027	0.6873684812477027	0.6873684812477027	0.6873684812477027	0.6873684812477027	0.6873684812477027	0.6873684812477027	0.6873684812477027	0.6873684812477027	0.6873684812477027	0.6873684812477027	0.6873684812477027	0.6873684812477027	0.6873684812477027	0.6873684812477027	0.6873684812477027	0.6873684812477027	0.6873684812477027	0.6873684812477027	0.6873684812477027	0.6873684812477027	0.6873684812477027	0.6873684812477027	0.6873684812477027	0.6873684812477027	0.6873684812477027	0.6873684812477027	0.6873684812477027	0.6873684812477027
0.5710556402065808	0.630252905191041	0.7509620762599328	0.7009295709269677	0.6498428494506692	0.7506502279274705	0.781454851556974	0.783748461308499	0.7484728444791301	0.8203973466580815	0.7319016993532749	0.7516999538198178	0.7409173350465406	0.7761967506360056	0.8528762897976512	0.8637885129768338	0.8869313017087073	0.8772614432921749	0.882092120146638	0.8667483429881914	0.8744202315674147	0.8744202315674147	0.8744202315674147	0.8744202315674147	0.8744202315674147	0.8744202315674147	0.8744202315674147	0.8744202315674147	0.8744202315674147	0.8744202315674147	0.8744202315674147	0.8744202315674147	0.8744202315674147	0.8744202315674147	0.8744202315674147	0.8744202315674147	0.8744202315674147	0.8744202315674147	0.8744202315674147	0.8744202315674147	0.8744202315674147	0.8744202315674147	0.8744202315674147	0.8744202315674147	0.8744202315674147	0.8744202315674147	0.8744202315674147	0.8744202315674147	0.8744202315674147	0.8744202315674147
0.053228833949154515	0.3335845579664392	0.48121478332596485	0.6916413177293345	0.49413634902610504	0.45468064589850177	0.7803149643588411	0.712646321500534	0.7958602135520926	0.8347172241477725	0.7772503698174359	0.7785676384805162	0.7050546286920945	0.9585105957327906	1.1703446356942935	0.7236028645741328	0.802298000867936	0.76231223870442	0.8109326373404488	0.9238850235128478	1.0041960399581744	1.156701325407019	1.079366178931306	0.9969499848502813	0.7894325596345713	1.195357462810174	1.3644221874806715	1.2425373368070753	0.9813468427085691	0.9613541536502416	1.3146711173893642	0.9976572273673026	0.9209640339506956	1.18722538356695	1.1712910300398969	1.0163801676649498	1.01722493631544	1.0675499880275048	0.9100992529640327	1.170729671705091	1.1931905162386185	1.1819600939718549	1.1819600939718549	1.1819600939718549	1.1819600939718549	1.1819600939718549	1.1819600939718549	1.1819600939718549	1.1819600939718549	1.1819600939718549
0.11197526054673734	0.0411635865317426	0.04560121052251965	0.15907815986308824	0.09383501405333315	0.29266931290313725	0.17994914639524695	0.2267918260419687	0.17077142879290416	0.11447766050058891	0.20559384366970845	0.19361285688936916	0.42762476581266806	0.35854238618435563	0.5013949487984993	0.5233717202233866	0.8782637411289467	0.477536948568669	0.5163402376049705	0.5634743894815176	0.7561442065732523	0.6373761731467857	0.4043135991378831	0.4288011631029491	0.7044370191340961	0.6750477908016003	0.6393178249245172	0.5186219916638836	0.3613722436325573	0.5417412768599881	0.6769624380150091	0.6517993757882499	0.45924747650844583	0.4859992346386636	0.800206099240427	0.3875456552810937	0.7613342532298263	0.6572734520142726	0.4421117616169586	0.3663108445444959	0.5376082738358555	0.47812694562007485	0.3755765780472524	0.3524195286000525	0.2163647091316273	0.4212605811067801	0.3188126451192037	0.3188126451192037	0.3188126451192037	0.3188126451192037
0.6631131808276484	0.7219558314750271	0.6930172370626729	0.7082355343932596	0.6815257696272634	0.9094970227809879	0.7850026412231739	0.7915536136789924	0.8765719632830673	0.8836480682154287	0.9282308907510978	0.7412496131552233	0.691167783807372	0.7666161404625527	0.9036626561097141	0.8829834419311247	0.9345476949821532	0.9011415158381725	0.908837601161995	0.8717105419518998	0.8762781088085786	0.9591337145389084	0.9858985891297726	1.0493255734374114	0.9910879771441694	1.0222656168770248	1.0348274857471866	1.0326520751239106	1.0278823519729319	1.2109097654937429	1.0975237185607907	1.1360902975006597	0.9811707294455315	1.0420500105596777	1.0610891482853244	1.1311692529629065	0.9628341230167232	1.006420464390779	1.0389173680922514	0.969479846323341	1.0266169627089134	0.9980484045161273	0.9980484045161273	0.9980484045161273	0.9980484045161273	0.9980484045161273	0.9980484045161273	0.9980484045161273	0.9980484045161273	0.9980484045161273
0.32410483656009187	0.44553211566564677	0.4823594337175885	0.48844451076060647	0.5053271480617271	0.5040205152220932	0.5097351900388958	0.5923685237476254	0.5551167212729392	0.508483054613977	0.4301226825405266	0.4607235380231673	0.5152788004638315	0.5021293055506157	0.5721359168777704	0.5324296246176689	0.6247518113550881	0.5559218551397893	0.5249620252491245	0.49547941739606094	0.5884132987501551	0.42010461773758795	0.6505872034201154	0.5052324460215234	0.5523406096970201	0.7150866258438549	0.5528075044501792	0.7448895446897046	0.7142043021616402	0.7090977687644455	0.794554056792529	0.8021668177735993	0.8599787671791209	0.9034089787248237	0.9275589320397418	0.9689641199019773	0.7017753328086986	0.8646414896717404	0.9328844020441879	1.0151207076271764	1.07843935922381	1.0717004959262173	0.7225589680333516	0.9270155507661905	0.9522919099968195	0.9323446934690627	0.9423183017329411	0.9423183017329411	0.9423183017329411	0.9423183017329411
0.6425619345117604	0.6547026371169097	0.7900794671674671	0.5961176972928425	0.8644229853835661	0.7710333136637165	0.7996595749417703	0.8177613407296236	0.8119066077389102	0.5967061447705231	0.6749735694862458	0.7109604566253426	0.7441562169498287	0.6092846515226547	0.7418949262430244	0.9410018056684054	0.7886397849630157	0.9049780687716659	0.7104129580215977	0.7137368209979719	0.9560182007682949	0.6066814428808074	0.8265968535012026	1.1135801039352484	1.0234426581770848	1.1634188164563317	0.8095995236739606	0.7987864513448315	0.9049717589152426	1.042773228348332	0.863890506001995	0.7844754068351324	0.9686549610954549	1.3108742818015982	0.836028587170902	0.9121202515292889	1.1281335700583708	1.311080437737426	1.2395719397193998	1.2067750977596552	1.3340294020335817	1.2592833435537139	1.0940455601584413	1.1766644518560774	1.1766644518560774	1.1766644518560774	1.1766644518560774	1.1766644518560774	1.1766644518560774	1.1766644518560774
0.8435875646841874	0.6700588308084381	0.6429007147970639	0.6047574245229318	0.7396575166161559	0.6388202768812296	0.9297427351866667	0.7705119168749498	0.6601345534839775	0.6861936999203182	0.6288464460904272	0.6228845941869623	0.6258655201386948	0.6258655201386948	0.6258655201386948	0.6258655201386948	0.6258655201386948	0.6258655201386948	0.6258655201386948	0.6258655201386948	0.6258655201386948	0.6258655201386948	0.6258655201386948	0.6258655201386948	0.6258655201386948	0.6258655201386948	0.6258655201386948	0.6258655201386948	0.6258655201386948	0.6258655201386948	0.6258655201386948	0.6258655201386948	0.6258655201386948	0.6258655201386948	0.6258655201386948	0.6258655201386948	0.6258655201386948	0.6258655201386948	0.6258655201386948	0.6258655201386948	0.6258655201386948	0.6258655201386948	0.6258655201386948	0.6258655201386948	0.6258655201386948	0.6258655201386948	0.6258655201386948	0.6258655201386948	0.6258655201386948	0.6258655201386948
0.6715560097313716	0.9019624034718792	0.7891142052083968	0.7667124244934682	0.7570504981821966	0.6816303963955974	0.8183261523426476	0.7102039057194655	0.6925057586888196	0.8070700136042726	0.6803168369547087	0.6391470543815955	0.787403149455839	0.8899305397944203	0.9033045980417816	0.669877319806132	0.6415122530320926	0.7537739558205394	0.711494707936479	0.6411380713422793	0.8142944680249923	0.6006456928379803	0.7702206654182777	0.456169741963923	0.6684893933199807	0.7223561241137277	0.7662049550841212	0.7006056748639948	0.6521863647332529	0.6999482772677351	0.7432036295627461	0.7267177497612253	0.7088721015291214	0.592819890479245	0.7679417743944265	0.6128780777212426	0.6575874770558486	0.8503307863247336	0.5805232188973168	0.6518115905543723	0.6820833822530299	0.6669474864037012	0.6669474864037012	0.6669474864037012	0.6669474864037012	0.6669474864037012	0.6669474864037012	0.6669474864037012	0.6669474864037012	0.6669474864037012
0.6873756747960844	0.776840299304252	0.7412768324646902	0.7504728373929538	0.8075980668075203	0.8770650416163487	0.7838598339060221	0.6989945812207579	0.7560449525498231	0.8414207210394133	0.7789015882515424	0.9042162713642378	0.8602957259491326	0.8915191642358468	0.8591007542673857	0.7912221251663079	0.8013145771660323	0.9763032738297868	0.9533195725080218	0.8695000777091351	0.7741235932417242	0.8867410322594302	0.8509527701956981	0.8399957099500132	0.8888635048395422	0.9014132740763003	0.8994977396631096	0.7557390767858583	0.8285466934885375	0.88189153573277	0.9090825813262332	0.8613083349527676	0.8631504561607303	0.9034088357104991	0.9678552318222643	0.977426190242725	0.8624474127868121	0.9218906314087172	0.8843690453934853	0.8872808823380287	0.8215164644231371	0.8449917986607561	0.8659351647997252	0.8664730949113308	0.78796183439397	0.8272174646526504	0.8272174646526504	0.8272174646526504	0.8272174646526504	0.8272174646526504
0.09163302280762965	0.0	0.21334573548338764	0.08314831523089287	0.0	0.06426833736339127	0.2140480503965071	0.3202509287589556	0.32142856911256634	0.2128704077926453	0.10690519327556791	0.023994541890046243	0.21310807163801648	0.10714285712093913	0.0	0.0	0.0	0.10714285712093913	0.0	0.2044448183294916	0.2140480503965071	0.0	0.0	0.21428571424187826	0.008145961810938709	0.3377078249461162	0.0	0.09730196345880356	0.18438720102893652	0.21428571424187826	0.31228788167374105	0.3774493445000839	0.011018536265997319	0.4326444093892259	0.3344045769868662	0.3294384736869696	0.40679611251921555	0.628465830652353	0.11816139338693643	0.7245800576993243	0.37610145301542686	0.14215593527698267	0.5275683280896908	0.6685714901283614	0.5476728006291836	0.6081221453787724	0.6081221453787724	0.6081221453787724	0.6081221453787724	0.6081221453787724
0.5824607989780931	0.6209141441971026	0.6186817077043553	0.7152042457849253	0.8061163423064679	0.846286907717788	0.5489043232478436	0.6664730660782652	0.6695043967998504	1.040290770798925	0.7840069360261507	0.7395396650257356	0.7679919208936815	0.7854589250597501	0.8862783733232473	0.8048398611880871	0.8566192116775194	0.8501116765895123	0.9473511998596306	0.6863195466048516	0.9624512990520732	0.9604856785637351	1.069858090929545	0.9180725127920247	1.3060864266411938	0.9802094835876342	0.9382114966757539	1.056700194562746	1.0191410531257437	1.1669686097447383	0.9304595210192249	0.9032408697907871	0.8716363076625463	0.7799947846576769	1.0906273705743	1.120117477860028	0.9833185853816082	1.0037529492793424	1.083876285590036	0.9580841459782992	0.8968896160574777	0.8449287656334993	0.9457227267229547	0.8953257461782269	0.8953257461782269	0.8953257461782269	0.8953257461782269	0.8953257461782269	0.8953257461782269	0.8953257461782269
0.8028964350209853	0.6060203590324853	0.6840853983451232	0.5869380165099071	0.7640312600278266	0.6643733280449216	0.744626410225627	0.8363564891849387	0.7138072270446227	0.6727064688899391	0.9522437995479127	0.8941848572594295	0.8475657599075107	0.7787514060929012	0.8185280222889315	0.8784633556724134	0.847389243719707	0.8437408071618111	0.8648740329118382	0.8774105741479058	0.6990977193724959	0.8422794269323104	0.8337640184876358	0.8677046775519253	0.886714447789642	0.7870507716027352	0.7970161950971116	0.7837150144047018	0.9570094151214282	0.8735529564910366	0.9843629394805947	0.7365684303304632	0.6470918299696924	0.6884088425184696	0.7976373769586592	0.7409814231890616	1.0073869168935201	0.7628733384637204	0.8825609136780954	0.7453819050607271	0.8139714093694113	0.8139714093694113	0.8139714093694113	0.8139714093694113	0.8139714093694113	0.8139714093694113	0.8139714093694113	0.8139714093694113	0.8139714093694113	0.8139714093694113
0.5462058622250751	0.7601041884020625	0.5759842790125768	0.6070689104291629	0.4745629778278658	0.6499364814622279	0.6497176031005515	0.6829641951377288	0.7367399115248625	0.7297856688303246	0.8517726880444091	0.8092151154211753	0.7330033944563507	0.8150458634914268	0.8663709744013127	0.7035300983376597	0.7127996691773272	0.8765296340386073	0.6687055968958854	0.7304317225013918	0.8105689880626856	0.8945055572708818	1.026776099974466	0.8845646613253284	1.1013385877752575	1.0479928509904797	0.7902171254051142	1.0457883506463586	1.2694287205584531	1.0636756535057923	1.0180552818052195	0.9709324307130561	0.9653010513972686	1.2155399596239052	1.0265837507190776	1.0886841313982683	1.0038910454743535	1.0278268316650825	1.2964927371170676	1.3200444945403103	1.2432089842363852	1.2816267393883476	1.2816267393883476	1.2816267393883476	1.2816267393883476	1.2816267393883476	1.2816267393883476	1.2816267393883476	1.2816267393883476	1.2816267393883476
0.31586980034598683	0.45499311929982567	0.3655020865987483	0.5058576003335601	0.49967257462528875	0.5124470126866771	0.478835508080261	0.5892975136572295	0.6443172623065018	0.738276733782715	0.6517893249535455	0.7442195123527383	0.7667586788713774	0.7557016018695859	0.7612910187583255	0.8153057934781627	0.9132783488274845	0.8978769675954114	1.0331197362045128	0.7119108021744286	0.9415896889054434	0.9577812661306059	0.9055879227569854	0.9596104628434993	0.9616940749232387	1.0506855408735962	0.9512086170679603	1.1400138712507644	1.2416562726841152	1.1417232207400851	1.1799057141654679	1.1968309065022396	1.091769526280978	1.158925846955061	1.1874573825287236	1.063909076418706	1.1108963647725743	1.2075821149041581	1.0984082408400286	0.9726072842877582	1.1314105149449976	1.0775291264771119	0.9970250478441367	1.0606742735973507	1.1656877997115265	1.0040248253365929	1.0103918460549295	1.0009454921054104	1.0420276984474717	0.9216048263257638
0.14831593368456938	0.1698189793699446	0.5069247679817575	0.31769179947606563	0.0911206814209344	0.6454455399316059	0.5715276608694226	0.6169556749482097	0.5588765589829465	0.10472464627590983	0.3122718719499946	0.19914634891893265	0.3061262376286472	0.18529424999022773	0.48751453667913014	0.5424019674842718	0.35732211265794067	0.3748230672857215	0.28554401902639037	0.4639451050403605	0.3840372467550777	0.645696899084565	0.17248792984980654	0.9992957568497833	0.3931458898312621	0.33049990995772166	0.5455140315425822	0.272757015771291	0.5666794996954966	0.512144809685226	0.5585787434824236	0.3067307715565118	0.5620156654655633	0.7646665803148589	0.8668945483046813	0.6890882998894579	0.6577935832311684	0.4767774406347341	0.45559434872620486	0.6342327197470186	0.5379404721056887	0.5467216264700738	0.3356444330594425	0.7835497604850064	0.27030009717364906	0.49909085003472287	0.7669975165915494	0.3445157961629518	0.5806953822552946	0.32809131798800106
0.8093782336772155	0.7945690036882408	0.8293286423324051	0.8175411724822094	0.8212092049886871	0.6316475449478277	0.8268177314877334	0.9408569843112483	0.7785498886903445	0.7033403633393491	1.0338501153512032	0.9281767051470251	0.888721453123599	0.7976946123160816	0.8796807330612831	0.8568147824243506	0.7838767017626324	1.022044432247816	0.9602966678826166	0.8789284938198427	0.9458219259015276	0.912495581072164	0.7759540914860699	0.9147383705162504	0.9160325901748074	0.932662990129688	0.9990560652815889	0.9424026431091062	1.0490991361283484	0.8712758665945146	0.9301471756751435	0.9784838292797634	1.0528533033143168	1.0816438322452842	1.1633124060743532	1.1862352388489532	0.9548794607633303	1.0319445633272657	0.9684833412767256	1.1201684949884743	1.302376272440398	1.3121415102809868	0.8600398930920842	0.9332735212801636	1.0227834680413241	0.7882975898196982	1.1165733049836597	1.2100496053206367	1.1685828893261843	1.0055474020870634
0.7496201690220621	0.7237775161988901	0.730659962902961	0.7696054842333664	0.8994809987052456	0.8047632679062815	0.8386275013224826	0.7308302386632294	0.797491560137317	0.7954892378698839	0.6600221170466245	0.8372852033362405	0.7948828860775552	0.8511778824539407	0.7746958457152415	0.8073561627361645	0.8318483046351854	0.7958302070931804	0.7781944805006912	0.8913661019257109	0.8452603812150833	0.7965486916699843	0.9600661046953504	0.917212153743131	0.9048483910586367	1.092584943820138	0.849078175217923	0.8684375175749371	0.9452263840533487	0.9531759342903833	0.9182405402821969	0.8197656907939194	0.8921128848298677	0.8815676761584077	0.9439319024928344	1.0295871731099715	0.9140458383847814	1.063752572817565	0.9131983807336747	0.926036821054625	1.024633228786086	1.0596021356057	1.15369427458383	1.0448564767943451	0.868356478723419	1.0869487613590105	1.120950312578715	1.023669658065706	1.1183051558768338	1.0709184693675997
0.7924280853339778	0.8260616605150145	0.7912515984375403	1.1388587017144938	0.8996825655039937	0.8902104692073033	1.0082966705298475	0.862357248010596	0.9561760474464109	0.9522960667896957	0.8351292725433667	1.0295567896342237	1.002644494972606	0.9091748099248539	0.9456440511740272	0.8972954728441863	0.9981525090885927	0.9867355095425937	1.128679700203245	1.0886521747795335	1.1021296462474688	1.0943655382256738	1.2527541686618644	1.0387570372079291	1.0816609467287668	1.117623465264373	1.1301045355262211	1.0309100608191235	1.1871457021441207	1.1278665766953282	1.23396949310057	1.1473210616270968	0.8728675634487094	1.1427299341312305	1.3072788337010246	1.3892204921559128	1.229258451505102	1.1934775303565983	1.2425967570665362	1.2657655440638658	1.2382689403385314	1.3406945849891412	1.3772647916040532	1.276643795546568	1.358491340705894	1.251997720194688	1.2652099582712886	1.2579916557617392	1.2903771747350603	1.3548226446324694
0.6757318577305672	0.7424286860569165	0.7408505952764014	0.7808161496432215	0.7377158639060641	0.8013684462009493	0.6892212781467878	0.8310753070630897	0.9637268979305019	0.7703493323993572	0.8945010057453263	0.8062851877349734	1.0533923442490984	0.8401060699995891	0.8574231481006444	0.8064058060801031	0.8769859018222909	0.9246315572044442	0.7844186947591959	0.8375917535130737	0.9670937723085927	0.8834083798084236	0.79397426870888	0.766542287532517	0.9714828275334502	0.7785745743723174	0.7829833107797932	0.7359607128760087	0.8021452530447656	0.920162713415154	0.8702204736375079	0.7135521373987205	0.9210914064399187	1.0157026222674024	0.9047477790058432	1.0306044835252959	1.0151058092584957	1.0376945778586495	0.8967199125317175	1.033241584671987	0.9956394504134278	1.0531875814942686	0.9974395885475332	1.025313585020901	1.025313585020901	1.025313585020901	1.025313585020901	1.025313585020901	1.025313585020901	1.025313585020901
0.9155156730133687	0.7860847077842641	0.8560332702621236	0.736794068806155	0.7762565783620818	0.7933691291221817	0.5966940452501006	0.7493628413709076	0.7222081083779299	0.723270921872362	0.7854863205299354	0.7543786212011487	0.7543786212011487	0.7543786212011487	0.7543786212011487	0.7543786212011487	0.7543786212011487	0.7543786212011487	0.7543786212011487	0.7543786212011487	0.7543786212011487	0.7543786212011487	0.7543786212011487	0.7543786212011487	0.7543786212011487	0.7543786212011487	0.7543786212011487	0.7543786212011487	0.7543786212011487	0.7543786212011487	0.7543786212011487	0.7543786212011487	0.7543786212011487	0.7543786212011487	0.7543786212011487	0.7543786212011487	0.7543786212011487	0.7543786212011487	0.7543786212011487	0.7543786212011487	0.7543786212011487	0.7543786212011487	0.7543786212011487	0.7543786212011487	0.7543786212011487	0.7543786212011487	0.7543786212011487	0.7543786212011487	0.7543786212011487	0.7543786212011487
0.7600703503013452	0.6675022095644757	0.8347358161631359	0.768938987826002	0.8158228091385171	0.7847880971024038	0.8003054531204604	0.8003054531204604	0.8003054531204604	0.8003054531204604	0.8003054531204604	0.8003054531204604	0.8003054531204604	0.8003054531204604	0.8003054531204604	0.8003054531204604	0.8003054531204604	0.8003054531204604	0.8003054531204604	0.8003054531204604	0.8003054531204604	0.8003054531204604	0.8003054531204604	0.8003054531204604	0.8003054531204604	0.8003054531204604	0.8003054531204604	0.8003054531204604	0.8003054531204604	0.8003054531204604	0.8003054531204604	0.8003054531204604	0.8003054531204604	0.8003054531204604	0.8003054531204604	0.8003054531204604	0.8003054531204604	0.8003054531204604	0.8003054531204604	0.8003054531204604	0.8003054531204604	0.8003054531204604	0.8003054531204604	0.8003054531204604	0.8003054531204604	0.8003054531204604	0.8003054531204604	0.8003054531204604	0.8003054531204604	0.8003054531204604
0.24312515861289313	0.5373691002859098	0.21593454456327074	0.21459473955446098	0.22495742556524026	0.10041013161206264	0.3172106126688157	0.21424068376100175	0.418227458725297	0.2578518414538019	0.20202457860838002	0.3784491810424524	0.2772544019574232	0.49809878360044796	0.4617413150699095	0.3521174717307691	0.7366515711321322	0.3867921615292877	0.4647803632531337	0.43426067231335463	0.6105805202096602	0.40680441559777664	0.8383882984541099	0.6244955769928277	0.6986361445450167	0.9697295849532125	0.441718830822975	0.7104335212856939	0.7782283619032454	0.6171066208601362	0.6727421415835839	0.6074320737218258	0.7391105765972825	0.5145072069286298	0.5942980053659102	0.5648023465896819	0.579550175977796	0.579550175977796	0.579550175977796	0.579550175977796	0.579550175977796	0.579550175977796	0.579550175977796	0.579550175977796	0.579550175977796	0.579550175977796	0.579550175977796	0.579550175977796	0.579550175977796	0.579550175977796
0.7764657193401465	0.6523371409672283	0.6273196789352118	0.5918316331341256	0.714910819800117	0.6895058668770448	0.6712771005300928	0.6104669716763002	0.6462116749708471	0.7473166394359033	0.7642317193189528	0.705869066353735	0.665392739361313	0.6074671417857433	0.6351652972166006	0.7429647420106344	0.6307418650764386	0.5505575652862914	0.6727995403162638	0.5338775830876142	0.6330872386633877	0.6580889703446722	0.6023844972972451	0.6923786413643004	0.611658729000395	0.6117194309325631	0.6076465258016587	0.6096829783671108	0.6096829783671108	0.6096829783671108	0.6096829783671108	0.6096829783671108	0.6096829783671108	0.6096829783671108	0.6096829783671108	0.6096829783671108	0.6096829783671108	0.6096829783671108	0.6096829783671108	0.6096829783671108	0.6096829783671108	0.6096829783671108	0.6096829783671108	0.6096829783671108	0.6096829783671108	0.6096829783671108	0.6096829783671108	0.6096829783671108	0.6096829783671108	0.6096829783671108
0.7643851952378227	0.6970691560893778	0.6762046926866928	0.6676487972715897	0.6043063506437925	0.5853954467101892	0.6762767628963756	0.7757729559383472	0.7019679578138505	0.6339373082389838	0.4054992185515832	0.7989270173196189	0.5665999528674122	0.4378827604398457	0.5638643092658906	0.4255991523854301	0.7423358658209109	0.3858720290050686	0.5899577830766326	0.6325977482752919	0.6112777656759623	0.6112777656759623	0.6112777656759623	0.6112777656759623	0.6112777656759623	0.6112777656759623	0.6112777656759623	0.6112777656759623	0.6112777656759623	0.6112777656759623	0.6112777656759623	0.6112777656759623	0.6112777656759623	0.6112777656759623	0.6112777656759623	0.6112777656759623	0.6112777656759623	0.6112777656759623	0.6112777656759623	0.6112777656759623	0.6112777656759623	0.6112777656759623	0.6112777656759623	0.6112777656759623	0.6112777656759623	0.6112777656759623	0.6112777656759623	0.6112777656759623	0.6112777656759623	0.6112777656759623
0.7034034619393906	0.6225683651883439	0.6099884128936744	0.6281620033202909	0.6284940907389286	0.591472894996333	0.595320655364771	0.5779986392791602	0.6515232926444561	0.535495266464431	0.6269294720719809	0.5572295772358661	0.6221688478502194	0.5695183940503767	0.5268068318634607	0.5395436715692576	0.5626264489539906	0.5487607599006038	0.5120522729347502	0.5819696248203219	0.5151781450344206	0.5699490246615602	0.5081635005403633	0.5130399991051495	0.4584166787798838	0.5622443431456636	0.5831400449216347	0.6062867347898477	0.5263321287229533	0.5226288871261879	0.5591093870375113	0.6050702266171202	0.48624793886748297	0.6029080569481846	0.5956054157163708	0.6086217080084863	0.6227253410877773	0.6156735245481318	0.6156735245481318	0.6156735245481318	0.6156735245481318	0.6156735245481318	0.6156735245481318	0.6156735245481318	0.6156735245481318	0.6156735245481318	0.6156735245481318	0.6156735245481318	0.6156735245481318	0.6156735245481318
0.6067875272520957	0.6171809588441589	0.6661179411781155	0.5879214561516513	0.49637239720360093	0.5593525444288837	0.5619998227721937	0.5451030337173531	0.4950367437806203	0.5531320641853056	0.6386591786254141	0.5832947382077744	0.49369753455467247	0.6968165734121463	0.6279163135074801	0.5579766122157872	0.5010058305685385	0.5617138121075903	0.5938363227954654	0.6586838041616757	0.46993559824170067	0.4157187522175224	0.569087955687425	0.5050416454171677	0.4691545596646575	0.5237692658871819	0.644487096826936	0.5136654038758109	0.47020360340383016	0.5591085254293434	0.38100031137924906	0.5080592665131137	0.44452978894618145	0.44452978894618145	0.44452978894618145	0.44452978894618145	0.44452978894618145	0.44452978894618145	0.44452978894618145	0.44452978894618145	0.44452978894618145	0.44452978894618145	0.44452978894618145	0.44452978894618145	0.44452978894618145	0.44452978894618145	0.44452978894618145	0.44452978894618145	0.44452978894618145	0.44452978894618145
0.914546900101669	0.5484934564570454	0.7312588298325817	0.6236338122088129	1.0475154727866538	0.9152562751804252	0.7420614254503577	0.7829987480954254	1.0220391735325118	0.8388814627931613	0.8569947526992361	1.0255675875984698	1.0714169391912864	0.9806945555859121	1.3535881192583918	0.7466782915591791	1.1045727192179167	1.132075854902898	1.451313419105798	1.0707443003671966	1.0752957837148527	1.2335144068474435	1.0250240201419705	0.9972520310000416	1.0187857538825231	0.9854690721256503	1.4904455651013953	1.4265029642760896	1.3141830796609353	1.1315286941402944	1.3157580494465109	1.2024813348465364	1.3909803059311119	1.4955675977436333	1.4432739518373727	1.4432739518373727	1.4432739518373727	1.4432739518373727	1.4432739518373727	1.4432739518373727	1.4432739518373727	1.4432739518373727	1.4432739518373727	1.4432739518373727	1.4432739518373727	1.4432739518373727	1.4432739518373727	1.4432739518373727	1.4432739518373727	1.4432739518373727
0.6263443915465847	0.5500499743871914	0.5337071744527568	0.5840218213758414	0.6901975717560327	0.47978753253812706	0.4226392951459551	0.4859775190686772	0.42760729147996873	0.5234727968411075	0.42812615648438146	0.4361617926389574	0.4932068959323875	0.5328365228808429	0.4444998790268716	0.5020042471865254	0.47864245099994834	0.5756927021827343	0.7116273826277277	0.5986494077330434	0.5403774810183061	0.691330581219031	0.6158540311186685	0.6158540311186685	0.6158540311186685	0.6158540311186685	0.6158540311186685	0.6158540311186685	0.6158540311186685	0.6158540311186685	0.6158540311186685	0.6158540311186685	0.6158540311186685	0.6158540311186685	0.6158540311186685	0.6158540311186685	0.6158540311186685	0.6158540311186685	0.6158540311186685	0.6158540311186685	0.6158540311186685	0.6158540311186685	0.6158540311186685	0.6158540311186685	0.6158540311186685	0.6158540311186685	0.6158540311186685	0.6158540311186685	0.6158540311186685	0.6158540311186685
0.49763852158076183	0.323058548094289	0.22306251466469926	0.2025336131377633	0.27061434511281884	0.25202552729830646	0.27266944366101814	0.43337690175926075	0.4185506955323948	0.5984838800547301	0.4221758853493328	0.26211915752459203	0.32861576253795666	0.5110756046676496	0.3580827517941443	0.6817338780354628	0.4219772262724341	0.7618450099647902	0.6329136661931734	0.5274445986961142	0.5511361870879039	0.9236122639772132	1.1852104324410453	0.7431452267072161	1.107652782587776	0.825039111529132	1.0755951192976514	0.920642066604354	0.9842244218544447	1.0486834347702356	1.3403880221818845	0.9697098948818387	0.9336630591836493	0.9635331953645649	0.8501126174102553	0.8537244895056164	0.9772953782017386	1.0718981774448106	0.8884595921570321	0.7978401995860894	0.9014544901747397	0.8496473448804145	0.8496473448804145	0.8496473448804145	0.8496473448804145	0.8496473448804145	0.8496473448804145	0.8496473448804145	0.8496473448804145	0.8496473448804145
0.4928586747888425	0.5138744778710582	0.5454449728914011	0.5498336508618326	0.5489245433011714	0.5585760993006476	0.5631269574462309	0.5122173341192076	0.6129128200105227	0.5466809059016167	0.6113897813743331	0.5995964583734436	0.8826465103956893	0.7288554858638352	0.8268084751902292	0.7144856428265062	0.7926692509004469	0.6678577673193503	0.6622727950831893	0.8123867036025976	0.8515310943783487	0.7716988953832468	0.8432347749000124	0.9714139344229622	0.8914574856035883	0.9314357100132752	0.9314357100132752	0.9314357100132752	0.9314357100132752	0.9314357100132752	0.9314357100132752	0.9314357100132752	0.9314357100132752	0.9314357100132752	0.9314357100132752	0.9314357100132752	0.9314357100132752	0.9314357100132752	0.9314357100132752	0.9314357100132752	0.9314357100132752	0.9314357100132752	0.9314357100132752	0.9314357100132752	0.9314357100132752	0.9314357100132752	0.9314357100132752	0.9314357100132752	0.9314357100132752	0.9314357100132752
0.9220385521585754	0.9174989442467413	0.6158664320666197	0.6588674282781308	0.7674318888419273	0.9848911163265888	1.0039778030848592	0.7315416430078366	0.8019348693191597	0.8593899797611039	1.0631302354329824	0.9741230263013985	0.898484881790823	0.9564741943538219	0.7612305986647147	0.9851370130716439	1.2346402350250123	0.9167583481942947	0.8077981744242908	0.8160739829336127	0.9051473934087678	0.9326727452303292	0.6421003592760343	0.9527219184598423	1.100183184065413	0.9905677196652877	1.1662455467852477	1.0017124538487137	1.2345084465118137	1.3049881710296936	1.2697483087707535	1.2697483087707535	1.2697483087707535	1.2697483087707535	1.2697483087707535	1.2697483087707535	1.2697483087707535	1.2697483087707535	1.2697483087707535	1.2697483087707535	1.2697483087707535	1.2697483087707535	1.2697483087707535	1.2697483087707535	1.2697483087707535	1.2697483087707535	1.2697483087707535	1.2697483087707535	1.2697483087707535	1.2697483087707535
0.6950706626302674	0.6478026473207622	0.5909679700070108	0.5222690833907461	0.5480858003971866	0.5077070977375963	0.5438501583084824	0.5890669012739399	0.5898086844498716	0.45084308968898984	0.45215036219477833	0.6529622760665799	0.6748394539117393	0.6177837714807802	0.566659164235886	0.5518404779528756	0.6740373237270221	0.5775683958526807	0.6258028597898514	0.6258028597898514	0.6258028597898514	0.6258028597898514	0.6258028597898514	0.6258028597898514	0.6258028597898514	0.6258028597898514	0.6258028597898514	0.6258028597898514	0.6258028597898514	0.6258028597898514	0.6258028597898514	0.6258028597898514	0.6258028597898514	0.6258028597898514	0.6258028597898514	0.6258028597898514	0.6258028597898514	0.6258028597898514	0.6258028597898514	0.6258028597898514	0.6258028597898514	0.6258028597898514	0.6258028597898514	0.6258028597898514	0.6258028597898514	0.6258028597898514	0.6258028597898514	0.6258028597898514	0.6258028597898514	0.6258028597898514
0.8040241837336026	0.5951058777515856	0.5152033151387831	0.5685746911856304	0.5442775803419917	0.4764532504523315	0.6052767494176228	0.6256769569784625	0.5737987087555039	0.6006195001678414	0.4731938131353228	0.6960593460839123	0.6912458745850215	0.7090254917086898	0.594172602904629	0.6402471933963491	0.5569889151102344	0.7033533084763613	0.48001446243411555	0.6721624832913887	0.6101866176218791	0.4828011513884367	0.6028585268313819	0.7088968272152708	0.5410974227986746	0.6153445247451933	0.6186163314367343	0.7191761556743449	0.5602844118147536	0.6397302837445493	0.6397302837445493	0.6397302837445493	0.6397302837445493	0.6397302837445493	0.6397302837445493	0.6397302837445493	0.6397302837445493	0.6397302837445493	0.6397302837445493	0.6397302837445493	0.6397302837445493	0.6397302837445493	0.6397302837445493	0.6397302837445493	0.6397302837445493	0.6397302837445493	0.6397302837445493	0.6397302837445493	0.6397302837445493	0.6397302837445493
0.5601724436585358	0.6462747169969794	0.5328013192406948	0.7963592467306921	0.6455556555260651	0.7292315906176278	0.7640039698558262	0.6260330173261921	0.7265651715243923	0.7562569676113385	0.8174040147278167	0.9277872844941736	0.8530343093598145	0.6230748586190906	0.9596457693457068	1.041444374045053	0.9050405641249428	0.8363801521759827	0.8070247503421142	0.6631371677151616	1.080407998865542	0.9922197921160787	1.0363138954908104	1.0363138954908104	1.0363138954908104	1.0363138954908104	1.0363138954908104	1.0363138954908104	1.0363138954908104	1.0363138954908104	1.0363138954908104	1.0363138954908104	1.0363138954908104	1.0363138954908104	1.0363138954908104	1.0363138954908104	1.0363138954908104	1.0363138954908104	1.0363138954908104	1.0363138954908104	1.0363138954908104	1.0363138954908104	1.0363138954908104	1.0363138954908104	1.0363138954908104	1.0363138954908104	1.0363138954908104	1.0363138954908104	1.0363138954908104	1.0363138954908104
0.7074321248855034	0.686427539301977	0.7093945452570859	0.8943555294335536	0.6781775930916352	0.6305011279820427	0.7527218822860794	0.6658332410686849	0.8046425622776859	0.7321067921578767	0.6782537993518513	0.6954932887018591	0.5634618163217588	0.6697858801334395	0.7152447070030161	0.5951158120777484	0.619915223028	0.7018427478100902	0.6129365789430142	0.5560793616686217	0.6740619345470221	0.5429861996921241	0.5608520831786948	0.5251224201797516	0.5636270972828628	0.5718207917241005	0.5677239445034816	0.5677239445034816	0.5677239445034816	0.5677239445034816	0.5677239445034816	0.5677239445034816	0.5677239445034816	0.5677239445034816	0.5677239445034816	0.5677239445034816	0.5677239445034816	0.5677239445034816	0.5677239445034816	0.5677239445034816	0.5677239445034816	0.5677239445034816	0.5677239445034816	0.5677239445034816	0.5677239445034816	0.5677239445034816	0.5677239445034816	0.5677239445034816	0.5677239445034816	0.5677239445034816
0.7384912757966701	0.6113466073857681	0.6900060427303426	0.6212269296319386	0.6121020222881675	0.8035298933331595	0.7535079855136189	0.7452589312204982	0.7464665269248993	0.7364059989150918	0.6909139802379346	0.7270444598877202	0.7247255124961642	0.8581210821310953	0.8710058539533112	0.8711236597429418	0.7806389860902736	0.6786211003186583	0.7595927390651029	0.9070012903136567	0.6547448334399425	0.8113036088333914	0.8700778523444089	0.7914468472480153	0.8307623497962121	0.8307623497962121	0.8307623497962121	0.8307623497962121	0.8307623497962121	0.8307623497962121	0.8307623497962121	0.8307623497962121	0.8307623497962121	0.8307623497962121	0.8307623497962121	0.8307623497962121	0.8307623497962121	0.8307623497962121	0.8307623497962121	0.8307623497962121	0.8307623497962121	0.8307623497962121	0.8307623497962121	0.8307623497962121	0.8307623497962121	0.8307623497962121	0.8307623497962121	0.8307623497962121	0.8307623497962121	0.8307623497962121
0.7138655860030428	0.6817740019926819	0.7160866254117266	0.6179697119797429	0.6874921984995451	0.7860680469284199	0.6496355669970969	0.6962534649631439	0.7293151278647632	0.8178429501783114	0.7134789134485667	0.7446588100597334	0.6834760615816886	0.537230940968943	0.7722443536135608	0.639222435071394	0.6343609211384316	0.674736049810082	0.5956860214824792	0.784472615919097	0.6478748620226257	0.7648218663357975	0.5619445604348211	0.7399847670349127	0.6509646637348668	0.6509646637348668	0.6509646637348668	0.6509646637348668	0.6509646637348668	0.6509646637348668	0.6509646637348668	0.6509646637348668	0.6509646637348668	0.6509646637348668	0.6509646637348668	0.6509646637348668	0.6509646637348668	0.6509646637348668	0.6509646637348668	0.6509646637348668	0.6509646637348668	0.6509646637348668	0.6509646637348668	0.6509646637348668	0.6509646637348668	0.6509646637348668	0.6509646637348668	0.6509646637348668	0.6509646637348668	0.6509646637348668
0.2251864481499943	0.1854208625429387	0.2774030389800465	0.17417072048318244	0.24875427631869895	0.1954917175817306	0.2925074107009316	0.2038062825035319	0.2299058145844709	0.27007832294463485	0.2315078945168746	0.211211334585682	0.27383272752826393	0.25569585245721316	0.25943947006935836	0.2246321614423235	0.20365185711001127	0.2119776282725111	0.2286116315479302	0.2001429028312459	0.2092826837128403	0.3086541671839645	0.17123860871927565	0.23994638795162007	0.23994638795162007	0.23994638795162007	0.23994638795162007	0.23994638795162007	0.23994638795162007	0.23994638795162007	0.23994638795162007	0.23994638795162007	0.23994638795162007	0.23994638795162007	0.23994638795162007	0.23994638795162007	0.23994638795162007	0.23994638795162007	0.23994638795162007	0.23994638795162007	0.23994638795162007	0.23994638795162007	0.23994638795162007	0.23994638795162007	0.23994638795162007	0.23994638795162007	0.23994638795162007	0.23994638795162007	0.23994638795162007	0.23994638795162007
0.7904381070493048	0.755504632736397	0.5395501411090857	0.5967463719229654	0.680503075170375	0.7212545972833603	0.7177976145892412	0.6899997930217856	0.7721987495820761	0.7357412987356455	0.6135858131789174	0.793604761618078	0.6565716099147395	0.6257697584539189	0.7457105518564492	0.7289177352353677	0.5864010329512176	0.7078855611570628	0.6360173528197854	0.5191251744936868	0.5447710830682895	0.6935235269739066	0.5459909845546423	0.622915971958423	0.5844534782565327	0.5844534782565327	0.5844534782565327	0.5844534782565327	0.5844534782565327	0.5844534782565327	0.5844534782565327	0.5844534782565327	0.5844534782565327	0.5844534782565327	0.5844534782565327	0.5844534782565327	0.5844534782565327	0.5844534782565327	0.5844534782565327	0.5844534782565327	0.5844534782565327	0.5844534782565327	0.5844534782565327	0.5844534782565327	0.5844534782565327	0.5844534782565327	0.5844534782565327	0.5844534782565327	0.5844534782565327	0.5844534782565327
0.5529445162479742	0.5874311464429457	0.5763028465280527	0.6004109986461682	0.5868269295618034	0.6303193411222356	0.6527498453646404	0.6753192543243424	0.6454776968884537	0.7742685911283517	0.6363291978460244	0.7085829298119644	0.7376862034444263	0.7727520028681284	0.7044766340908538	0.7226194273588145	0.7142109682904109	0.7631529200740552	0.7458813783608829	0.8016860869131011	0.8180578987908086	0.7161210780069399	0.8112159604999536	0.7171288227528464	0.8075995052698208	0.8225832014236905	0.7795492594116801	0.6629465152895813	0.6936196417925603	0.7405978064670863	0.7171087241298233	0.7171087241298233	0.7171087241298233	0.7171087241298233	0.7171087241298233	0.7171087241298233	0.7171087241298233	0.7171087241298233	0.7171087241298233	0.7171087241298233	0.7171087241298233	0.7171087241298233	0.7171087241298233	0.7171087241298233	0.7171087241298233	0.7171087241298233	0.7171087241298233	0.7171087241298233	0.7171087241298233	0.7171087241298233
0.601099068157556	0.7778183996557329	0.7165320079595094	0.8403095570731031	0.67597002168369	0.7257360026795459	0.8850586163252642	0.7857805947720167	0.8229850375192507	0.7872149002002381	0.8508250836473297	0.7505370056527685	0.7719243987877991	0.7608102838509048	0.8844196169682776	0.7468605592946379	0.9846926855390535	0.7794609485824567	0.9346994401605067	0.7952187921537802	0.7230050922811747	0.7859319982963223	0.9439042785630253	0.9524469680587618	0.9422642159851745	0.8767473566165475	0.9197238154357069	0.8450514602367645	0.9588173345699175	0.8682941436145929	0.8165414335766753	0.8424177885956341	0.8424177885956341	0.8424177885956341	0.8424177885956341	0.8424177885956341	0.8424177885956341	0.8424177885956341	0.8424177885956341	0.8424177885956341	0.8424177885956341	0.8424177885956341	0.8424177885956341	0.8424177885956341	0.8424177885956341	0.8424177885956341	0.8424177885956341	0.8424177885956341	0.8424177885956341	0.8424177885956341
0.3962444387010056	0.46334799134457744	0.3821636489015423	0.5436089971332576	0.43310095594194076	0.4939179647916594	0.5036988545852877	0.6344001889883917	0.5200986158441003	0.5849342288391021	0.5848974978021	0.7663560923915146	0.6226072301173448	0.562353507901573	0.6470818932667333	0.7774564402762261	0.692878708093702	0.7891307118049437	0.8178578801281122	0.8168192189219997	0.8045088021260197	0.7159707072113679	0.8292715740900442	0.9134638969004403	0.8646295010139515	0.9057400603876131	1.0171753253004128	0.998573233158268	0.9972205542290251	0.7949198428895903	0.8960701985593077	0.8960701985593077	0.8960701985593077	0.8960701985593077	0.8960701985593077	0.8960701985593077	0.8960701985593077	0.8960701985593077	0.8960701985593077	0.8960701985593077	0.8960701985593077	0.8960701985593077	0.8960701985593077	0.8960701985593077	0.8960701985593077	0.8960701985593077	0.8960701985593077	0.8960701985593077	0.8960701985593077	0.8960701985593077
0.5222632076781438	0.6768425620360943	0.6438820841645491	0.5573294187791465	0.6574594772002205	0.6214868534197906	0.7890113574888102	0.6745008519567047	0.5924148899218769	0.7090016005358406	0.7791136419291633	0.6687541408124177	0.8006202400108566	0.7861639491663438	0.8450431299848368	0.9734699726396602	0.887819815958979	0.8147095420495797	0.8815118122612193	1.066838128923426	0.9741749705923228	0.9741749705923228	0.9741749705923228	0.9741749705923228	0.9741749705923228	0.9741749705923228	0.9741749705923228	0.9741749705923228	0.9741749705923228	0.9741749705923228	0.9741749705923228	0.9741749705923228	0.9741749705923228	0.9741749705923228	0.9741749705923228	0.9741749705923228	0.9741749705923228	0.9741749705923228	0.9741749705923228	0.9741749705923228	0.9741749705923228	0.9741749705923228	0.9741749705923228	0.9741749705923228	0.9741749705923228	0.9741749705923228	0.9741749705923228	0.9741749705923228	0.9741749705923228	0.9741749705923228
0.819873638060141	0.8967184226254968	0.8509322477352502	0.8307812727628371	0.8723869808970577	0.9944650798510005	0.858230621694731	1.0821529609337481	1.050707280358384	1.050643781651358	0.8517443196685649	0.9463578166237997	0.9896074996122168	1.1509188979946858	0.7321793354125008	0.8843769991850646	0.9864801142068264	1.0251818240487578	1.0276291863328186	0.8992445498836433	1.0685391107674915	1.1060747850308246	0.9301681105837685	0.8985831095387095	0.9563863743239869	1.1220585180540108	0.9122138513279424	1.0171361846909766	1.0171361846909766	1.0171361846909766	1.0171361846909766	1.0171361846909766	1.0171361846909766	1.0171361846909766	1.0171361846909766	1.0171361846909766	1.0171361846909766	1.0171361846909766	1.0171361846909766	1.0171361846909766	1.0171361846909766	1.0171361846909766	1.0171361846909766	1.0171361846909766	1.0171361846909766	1.0171361846909766	1.0171361846909766	1.0171361846909766	1.0171361846909766	1.0171361846909766
0.378201543044201	0.46531151530202114	0.4679694248364883	0.5565792933496356	0.5023909496667972	0.5904770493513715	0.7018793544995903	0.57750195110702	0.5913430969861025	0.5694227135355775	0.6206380605113871	0.6420707523156666	0.6497766300261881	0.7363685120335879	0.68446545370391	0.7279211788475827	0.8539189112841093	0.7998336357699032	0.6990092328851819	0.7572823117978806	0.8094786385796555	0.7424383167619066	0.8086694635821603	0.7833137200307938	0.8222334085664111	0.8976715756815947	0.8347347201855153	0.8609664500990292	0.8283582951924375	0.7664676260397076	0.7596900758606054	0.8021393300211269	0.7809147029408663	0.7809147029408663	0.7809147029408663	0.7809147029408663	0.7809147029408663	0.7809147029408663	0.7809147029408663	0.7809147029408663	0.7809147029408663	0.7809147029408663	0.7809147029408663	0.7809147029408663	0.7809147029408663	0.7809147029408663	0.7809147029408663	0.7809147029408663	0.7809147029408663	0.7809147029408663
0.25548856833637623	0.2709086844278907	0.3246289591131249	0.3896061920905295	0.509590164688244	0.4324888025454447	0.731382832186942	0.4191262086677343	0.7175090071212508	0.6156300490080009	0.7032177940020672	0.9870737034638226	0.5197729076334849	0.7018056911749325	0.5837523802909654	0.642779035732949	0.642779035732949	0.642779035732949	0.642779035732949	0.642779035732949	0.642779035732949	0.642779035732949	0.642779035732949	0.642779035732949	0.642779035732949	0.642779035732949	0.642779035732949	0.642779035732949	0.642779035732949	0.642779035732949	0.642779035732949	0.642779035732949	0.642779035732949	0.642779035732949	0.642779035732949	0.642779035732949	0.642779035732949	0.642779035732949	0.642779035732949	0.642779035732949	0.642779035732949	0.642779035732949	0.642779035732949	0.642779035732949	0.642779035732949	0.642779035732949	0.642779035732949	0.642779035732949	0.642779035732949	0.642779035732949
0.5751077592431816	0.6737484193555894	0.6771554403054659	0.7881892172356981	0.7846362408107496	0.7447073681943718	0.736234870589865	0.7486131320792785	0.7332100558417064	0.8630618816258967	0.7701863347913168	0.7046174239789591	0.7128324746961905	0.7466694802624213	0.7700035977622381	0.8725663661327193	0.7864347187049927	0.8936895831319782	0.7311241755679868	0.8175926584613448	0.7343664365888346	0.7765799856669476	0.9427494073367687	0.8415851463779384	0.8921672768573535	0.8921672768573535	0.8921672768573535	0.8921672768573535	0.8921672768573535	0.8921672768573535	0.8921672768573535	0.8921672768573535	0.8921672768573535	0.8921672768573535	0.8921672768573535	0.8921672768573535	0.8921672768573535	0.8921672768573535	0.8921672768573535	0.8921672768573535	0.8921672768573535	0.8921672768573535	0.8921672768573535	0.8921672768573535	0.8921672768573535	0.8921672768573535	0.8921672768573535	0.8921672768573535	0.8921672768573535	0.8921672768573535
0.49190342715999136	0.45345518561815346	0.4717982510109676	0.6954556149551628	0.6814416396245627	0.6388492915120384	0.7529301165025788	0.659093887286835	0.7743674177778875	0.9215909109316988	0.6838861675437368	0.7017425835579407	0.7082546948814714	1.0136213247035082	1.0715128923446933	0.9813408720408012	0.7437288397369409	1.024358420003671	0.9291124718076075	0.9233985774818426	1.089815956882128	1.0534263628074854	0.82858978139565	0.9479865948882513	0.8882881881419507	0.8882881881419507	0.8882881881419507	0.8882881881419507	0.8882881881419507	0.8882881881419507	0.8882881881419507	0.8882881881419507	0.8882881881419507	0.8882881881419507	0.8882881881419507	0.8882881881419507	0.8882881881419507	0.8882881881419507	0.8882881881419507	0.8882881881419507	0.8882881881419507	0.8882881881419507	0.8882881881419507	0.8882881881419507	0.8882881881419507	0.8882881881419507	0.8882881881419507	0.8882881881419507	0.8882881881419507	0.8882881881419507
0.6624670613799781	0.6524235285860155	0.5281622659234275	0.5906846439880219	0.6675271881284786	0.6642586314231124	0.6807806849715241	0.6745920822129414	0.6196335378536234	0.6942257493893607	0.6467530568275691	0.5424469606152794	0.7938038160160377	0.9568157456036388	0.7814880013387231	0.8078166795727311	1.0669955063007732	0.9635036408709937	0.9429803740848868	0.8752049256959714	0.9493594238498397	0.8473899788275167	0.8959762197705684	1.0176113889063136	0.9000514298554984	0.955157859211246	0.8965194446842114	0.9805802138046847	0.9615492738301212	0.900378412124924	0.9309638429775225	0.9309638429775225	0.9309638429775225	0.9309638429775225	0.9309638429775225	0.9309638429775225	0.9309638429775225	0.9309638429775225	0.9309638429775225	0.9309638429775225	0.9309638429775225	0.9309638429775225	0.9309638429775225	0.9309638429775225	0.9309638429775225	0.9309638429775225	0.9309638429775225	0.9309638429775225	0.9309638429775225	0.9309638429775225
0.35816111508201975	0.421052970532903	0.45243670059892627	0.5361807852515609	0.631928594201851	0.6571005165808896	0.6376305911757574	0.652022702607126	0.674749802386395	0.6547144947537007	0.691271083079121	0.6868939782770954	0.7056129351203815	0.6962534566987385	0.6962534566987385	0.6962534566987385	0.6962534566987385	0.6962534566987385	0.6962534566987385	0.6962534566987385	0.6962534566987385	0.6962534566987385	0.6962534566987385	0.6962534566987385	0.6962534566987385	0.6962534566987385	0.6962534566987385	0.6962534566987385	0.6962534566987385	0.6962534566987385	0.6962534566987385	0.6962534566987385	0.6962534566987385	0.6962534566987385	0.6962534566987385	0.6962534566987385	0.6962534566987385	0.6962534566987385	0.6962534566987385	0.6962534566987385	0.6962534566987385	0.6962534566987385	0.6962534566987385	0.6962534566987385	0.6962534566987385	0.6962534566987385	0.6962534566987385	0.6962534566987385	0.6962534566987385	0.6962534566987385
0.68072777899343	0.5247208668665572	0.6869836985209347	0.6271780320673442	0.5488011856564388	0.49085422216559704	0.6535321267288929	0.5633358630170173	0.5378651150071385	0.6944583920908934	0.5257629187991792	0.6177971792037402	0.5516305527568662	0.6855488695636315	0.47163020074220846	0.5907670650332204	0.5907752785896296	0.6084737111535732	0.6063147438546697	0.4551656485391079	0.7335238207929319	0.5127179215657705	0.6087781466208773	0.4118682709655624	0.5758825701673157	0.493875420566439	0.493875420566439	0.493875420566439	0.493875420566439	0.493875420566439	0.493875420566439	0.493875420566439	0.493875420566439	0.493875420566439	0.493875420566439	0.493875420566439	0.493875420566439	0.493875420566439	0.493875420566439	0.493875420566439	0.493875420566439	0.493875420566439	0.493875420566439	0.493875420566439	0.493875420566439	0.493875420566439	0.493875420566439	0.493875420566439	0.493875420566439	0.493875420566439
0.5239836024287838	0.4647483868647011	0.5700947321506621	0.46040881778010145	0.5253228451187383	0.4963964426694032	0.5443701817318842	0.5073659619558145	0.6096680158924709	0.6140050748918088	0.6694325200699064	0.6033620913550349	0.6325163915733079	0.6717359330534882	0.6129980840730767	0.7382660712017983	0.5998638121539425	0.6762704711671482	0.6185121207025309	0.5658542708278818	0.6474625150484469	0.698764726688167	0.6064261322041224	0.6766201474649352	0.6239659791615385	0.596800245924729	0.6103831125431337	0.6103831125431337	0.6103831125431337	0.6103831125431337	0.6103831125431337	0.6103831125431337	0.6103831125431337	0.6103831125431337	0.6103831125431337	0.6103831125431337	0.6103831125431337	0.6103831125431337	0.6103831125431337	0.6103831125431337	0.6103831125431337	0.6103831125431337	0.6103831125431337	0.6103831125431337	0.6103831125431337	0.6103831125431337	0.6103831125431337	0.6103831125431337	0.6103831125431337	0.6103831125431337
0.18480143212643638	0.24263430598533436	0.3874594778837774	0.5972986618841425	0.5715504533232421	0.44923489423225443	0.41090946995432664	0.45998573848177265	0.4574949955611733	0.6229223059204108	0.4566929678775906	0.6668992097134222	0.38871612490689256	0.7862746431171962	0.5947284015603996	0.5594947953551344	0.708171731432442	0.7209198459298992	0.9004730878931012	0.7745412739870415	0.7991756902636823	0.8454194211234761	1.2054252191973056	0.8163288863365381	0.5314777025479704	0.6348918465187684	0.5831847745333695	0.5831847745333695	0.5831847745333695	0.5831847745333695	0.5831847745333695	0.5831847745333695	0.5831847745333695	0.5831847745333695	0.5831847745333695	0.5831847745333695	0.5831847745333695	0.5831847745333695	0.5831847745333695	0.5831847745333695	0.5831847745333695	0.5831847745333695	0.5831847745333695	0.5831847745333695	0.5831847745333695	0.5831847745333695	0.5831847745333695	0.5831847745333695	0.5831847745333695	0.5831847745333695
0.5569358067281627	0.5228227088384694	0.6378774090056172	0.6289088387014653	0.6588661736599706	0.6354022656110975	0.7351014306056702	0.7425052325708029	0.7347912674668671	0.7371640578231589	0.7069784100172626	0.9196989092252631	0.8732765205195702	0.7575632423814131	0.8028381932350382	0.7767566623727356	0.8524591805413146	0.8699910910842785	0.859084873791448	0.896289250353257	0.9930350886652295	0.958819731816485	0.7879218462031308	0.8947115075211273	0.7338940325252276	0.8302079322061605	0.782050982365694	0.782050982365694	0.782050982365694	0.782050982365694	0.782050982365694	0.782050982365694	0.782050982365694	0.782050982365694	0.782050982365694	0.782050982365694	0.782050982365694	0.782050982365694	0.782050982365694	0.782050982365694	0.782050982365694	0.782050982365694	0.782050982365694	0.782050982365694	0.782050982365694	0.782050982365694	0.782050982365694	0.782050982365694	0.782050982365694	0.782050982365694
0.37112795890052397	0.5690995625358405	0.5752400177843858	0.5981590535103656	0.6181471178674195	0.6454287227503399	0.6226769060458994	0.7640969515210425	0.6179773680103731	0.5345672311913962	0.6142132086532622	0.6790307414670063	0.6892398082404543	0.7211498795177489	0.8314715497523701	0.6289454243773712	0.6756244238925487	0.6503301009023582	0.7146413054693276	0.5441398363376743	0.6047904472576532	0.7182532888272524	0.7069846568787554	0.7796555029161902	0.6841911919821962	0.7319233474491933	0.7319233474491933	0.7319233474491933	0.7319233474491933	0.7319233474491933	0.7319233474491933	0.7319233474491933	0.7319233474491933	0.7319233474491933	0.7319233474491933	0.7319233474491933	0.7319233474491933	0.7319233474491933	0.7319233474491933	0.7319233474491933	0.7319233474491933	0.7319233474491933	0.7319233474491933	0.7319233474491933	0.7319233474491933	0.7319233474491933	0.7319233474491933	0.7319233474491933	0.7319233474491933	0.7319233474491933
1.0195583370629007	1.1620580855033606	1.0784361588801263	1.2164133281881149	1.0723117238964652	1.0514943871113063	1.0021452457610676	1.0198901187398746	1.0304008737200663	0.8761117345688069	1.030993785709559	0.934913664063875	0.9859000277016151	0.8687707247142956	0.8391598328169667	0.9616877735020146	0.9960246739984645	0.764016891011874	0.9224456532696057	0.8993586276417768	0.7833442461250172	1.0023499544166017	0.8828264147347357	1.014203236935815	1.1143479047166942	1.0642755708262546	1.0642755708262546	1.0642755708262546	1.0642755708262546	1.0642755708262546	1.0642755708262546	1.0642755708262546	1.0642755708262546	1.0642755708262546	1.0642755708262546	1.0642755708262546	1.0642755708262546	1.0642755708262546	1.0642755708262546	1.0642755708262546	1.0642755708262546	1.0642755708262546	1.0642755708262546	1.0642755708262546	1.0642755708262546	1.0642755708262546	1.0642755708262546	1.0642755708262546	1.0642755708262546	1.0642755708262546
0.5492959663642785	0.6245995458553684	0.6962900394428235	0.7401435129913329	0.6739573383035321	0.7708582080899377	0.7153020576383015	0.6819250891545775	0.7248517220433005	0.7131979690064725	0.8098206143937264	0.8319595122509319	0.7592757329619001	0.7958408189171688	0.7021764546105961	0.7670399114360122	0.7721491421860204	0.7381914762961359	0.7145801513090022	0.813492133559407	0.7764081126088949	0.8105050834430045	0.8384154149053845	0.862964135757568	0.8710119918297157	0.8669880637936418	0.8669880637936418	0.8669880637936418	0.8669880637936418	0.8669880637936418	0.8669880637936418	0.8669880637936418	0.8669880637936418	0.8669880637936418	0.8669880637936418	0.8669880637936418	0.8669880637936418	0.8669880637936418	0.8669880637936418	0.8669880637936418	0.8669880637936418	0.8669880637936418	0.8669880637936418	0.8669880637936418	0.8669880637936418	0.8669880637936418	0.8669880637936418	0.8669880637936418	0.8669880637936418	0.8669880637936418
0.7791965659867597	0.9065531689794653	0.846803048952439	0.8196457498946298	0.7779465996908491	0.8141162709013439	0.7890915207560453	0.7447397580282832	0.7293953964194284	0.7504162305203517	0.910617446405902	0.8463969755695087	0.7169160353481941	0.7011166579021899	0.7612565367137967	0.7080478749515168	0.8450805404958844	0.6911964436330166	0.7632263855776107	0.6804990161619963	0.7218627008698035	0.7218627008698035	0.7218627008698035	0.7218627008698035	0.7218627008698035	0.7218627008698035	0.7218627008698035	0.7218627008698035	0.7218627008698035	0.7218627008698035	0.7218627008698035	0.7218627008698035	0.7218627008698035	0.7218627008698035	0.7218627008698035	0.7218627008698035	0.7218627008698035	0.7218627008698035	0.7218627008698035	0.7218627008698035	0.7218627008698035	0.7218627008698035	0.7218627008698035	0.7218627008698035	0.7218627008698035	0.7218627008698035	0.7218627008698035	0.7218627008698035	0.7218627008698035	0.7218627008698035
0.5919953432967183	0.7411271021534749	0.7430341596943053	0.7451588861640317	0.7343193394018781	0.8617381601248538	0.738114117488511	0.8125913437033199	0.7783081941025283	0.820417713750329	0.864760369686935	0.791793863876434	0.7953983153506682	0.8882910107596297	0.8007297751718689	0.837472422771141	0.944698861158834	0.7911290867198213	0.9429475978517481	0.8437903024741187	0.8933689501629334	0.8933689501629334	0.8933689501629334	0.8933689501629334	0.8933689501629334	0.8933689501629334	0.8933689501629334	0.8933689501629334	0.8933689501629334	0.8933689501629334	0.8933689501629334	0.8933689501629334	0.8933689501629334	0.8933689501629334	0.8933689501629334	0.8933689501629334	0.8933689501629334	0.8933689501629334	0.8933689501629334	0.8933689501629334	0.8933689501629334	0.8933689501629334	0.8933689501629334	0.8933689501629334	0.8933689501629334	0.8933689501629334	0.8933689501629334	0.8933689501629334	0.8933689501629334	0.8933689501629334
0.5956986730086823	0.7252277147307556	0.595912097283104	0.862014315945124	0.48799423623027405	0.5146304537987194	0.4952236203843464	0.7974389349040828	0.6138826012821903	0.9467134572813046	0.62381795076312	0.8362412882470853	0.8910112462705664	1.1263440258023607	0.8299313871648673	0.821048682758756	0.899981655696365	1.0679901117353376	0.8192992369115077	0.9017200745895093	0.7958003409076307	0.9054530919021168	0.8285376809236544	1.072305010720116	0.8503060339413292	1.4126755616541384	0.9706601338907148	1.1916678477724267	1.1916678477724267	1.1916678477724267	1.1916678477724267	1.1916678477724267	1.1916678477724267	1.1916678477724267	1.1916678477724267	1.1916678477724267	1.1916678477724267	1.1916678477724267	1.1916678477724267	1.1916678477724267	1.1916678477724267	1.1916678477724267	1.1916678477724267	1.1916678477724267	1.1916678477724267	1.1916678477724267	1.1916678477724267	1.1916678477724267	1.1916678477724267	1.1916678477724267
0.454606485226521	0.7001956836073697	0.6163356686331721	0.7264591682368842	0.5922500069798708	0.6024714885785999	0.5683346425507145	0.5583734848979846	0.48531568597382196	0.5523680790813138	0.6384828954144391	0.5775558553130721	0.691555600716639	0.5143154255056971	0.5907923062438823	0.5988787706010716	0.7027652072482709	0.6626186111467972	0.7202999559303447	0.6857043469267164	0.47790489601180547	0.6036936046795507	0.4857002309124742	0.6867261047143078	0.5862131678133911	0.5862131678133911	0.5862131678133911	0.5862131678133911	0.5862131678133911	0.5862131678133911	0.5862131678133911	0.5862131678133911	0.5862131678133911	0.5862131678133911	0.5862131678133911	0.5862131678133911	0.5862131678133911	0.5862131678133911	0.5862131678133911	0.5862131678133911	0.5862131678133911	0.5862131678133911	0.5862131678133911	0.5862131678133911	0.5862131678133911	0.5862131678133911	0.5862131678133911	0.5862131678133911	0.5862131678133911	0.5862131678133911
0.6962738272787369	0.9508274955061895	0.6068181691447498	0.7677698620879346	0.8845461084182347	0.9067170643247925	0.7789991818832284	0.7835214674070048	0.78161944976205	0.7389337386014913	0.5972171766947483	0.712630010313432	0.7081166459960397	0.816730298807985	0.7176480174287164	0.791069680848549	0.8350439345622704	0.8882762895683181	0.7668067397997579	0.6004289505212377	0.8484029001608984	0.7414244269205238	0.7664390478579566	0.7925288187372244	0.7169822066614061	0.6316365192890879	0.6743093629752471	0.6743093629752471	0.6743093629752471	0.6743093629752471	0.6743093629752471	0.6743093629752471	0.6743093629752471	0.6743093629752471	0.6743093629752471	0.6743093629752471	0.6743093629752471	0.6743093629752471	0.6743093629752471	0.6743093629752471	0.6743093629752471	0.6743093629752471	0.6743093629752471	0.6743093629752471	0.6743093629752471	0.6743093629752471	0.6743093629752471	0.6743093629752471	0.6743093629752471	0.6743093629752471
0.41818262839712195	0.2660546106231316	0.1855488900632543	0.2159436073122425	0.22241253654486434	0.3379303441575299	0.2210273644877859	0.2200368059873561	0.22907167616743904	0.33004149835345176	0.20054688504299917	0.2878347459272386	0.4426398789362914	0.20164522700759277	0.2834068931116086	0.15090810961059173	0.4150635341004367	0.46303422044853526	0.2262797217657934	0.19777279503157613	0.37785582008881247	0.43960746808216555	0.18485020691768853	0.312228837499927	0.312228837499927	0.312228837499927	0.312228837499927	0.312228837499927	0.312228837499927	0.312228837499927	0.312228837499927	0.312228837499927	0.312228837499927	0.312228837499927	0.312228837499927	0.312228837499927	0.312228837499927	0.312228837499927	0.312228837499927	0.312228837499927	0.312228837499927	0.312228837499927	0.312228837499927	0.312228837499927	0.312228837499927	0.312228837499927	0.312228837499927	0.312228837499927	0.312228837499927	0.312228837499927
0.7822837748926824	0.7826280852279168	0.6623366156724348	0.8563593754710745	0.6449821772305462	0.7223385287867317	0.8336129890308203	0.82743000459539	0.7928368772910612	0.7723161454095437	0.7962055137995264	0.7626889363529115	0.8091576887274476	0.6793547466475914	0.6012013501254855	0.6789597073121408	0.5911669360258118	0.795868232400495	0.7403893715474488	0.5090366899109454	0.546345030576636	0.5276908602437907	0.5276908602437907	0.5276908602437907	0.5276908602437907	0.5276908602437907	0.5276908602437907	0.5276908602437907	0.5276908602437907	0.5276908602437907	0.5276908602437907	0.5276908602437907	0.5276908602437907	0.5276908602437907	0.5276908602437907	0.5276908602437907	0.5276908602437907	0.5276908602437907	0.5276908602437907	0.5276908602437907	0.5276908602437907	0.5276908602437907	0.5276908602437907	0.5276908602437907	0.5276908602437907	0.5276908602437907	0.5276908602437907	0.5276908602437907	0.5276908602437907	0.5276908602437907
0.4416327469366266	0.4221443303496858	0.40916016195327404	0.5247093397281307	0.48963939297438297	0.4951699454495681	0.4933770120086117	0.4683397369952134	0.5045244647648184	0.518325836690982	0.49595378569050674	0.465756754969556	0.5417865517765528	0.606108284855136	0.5041733964092622	0.5241431740976303	0.5784706665780642	0.4451794311867438	0.39254721190461006	0.5428187876855268	0.4899879423606813	0.6456909746445478	0.6330770669019847	0.6011204870603858	0.45831696915465053	0.600137514608525	0.5951460855189459	0.5923415776016556	0.6143857056983244	0.6229516468220406	0.6145323800699786	0.5852522020151496	0.5845086561021676	0.5848804290586587	0.5848804290586587	0.5848804290586587	0.5848804290586587	0.5848804290586587	0.5848804290586587	0.5848804290586587	0.5848804290586587	0.5848804290586587	0.5848804290586587	0.5848804290586587	0.5848804290586587	0.5848804290586587	0.5848804290586587	0.5848804290586587	0.5848804290586587	0.5848804290586587
0.5283008681686594	0.6077005275006202	0.5740854287675098	0.648891596388938	0.7012525899579449	0.6604093797670589	0.6441765950600904	0.6169715826835958	0.6258269994791403	0.6030719573461222	0.616416010490937	0.5831682945079358	0.5763678426315225	0.7070866088892652	0.6342126443462632	0.6337553407672467	0.745504120874587	0.6682674008169872	0.7868571942413815	0.8098471127911396	0.795070323044487	0.6486237296687496	0.7095875052632148	0.7200801946395294	0.6314870321654378	0.7911480569550997	0.6833317763006093	0.7414763981131431	0.6504468387261513	0.6234216081756945	0.6567369784580982	0.650549149510159	0.6435009168208647	0.6470250331655119	0.6470250331655119	0.6470250331655119	0.6470250331655119	0.6470250331655119	0.6470250331655119	0.6470250331655119	0.6470250331655119	0.6470250331655119	0.6470250331655119	0.6470250331655119	0.6470250331655119	0.6470250331655119	0.6470250331655119	0.6470250331655119	0.6470250331655119	0.6470250331655119
0.8221219933849604	0.8209807252912317	0.7401373908319956	0.7055329179835125	0.8983582379050457	0.7366412656902388	0.6719339048506647	0.648151502732891	0.9224141923055692	0.7922941773421374	0.8730845641323149	0.8355894700954428	0.8064132689890982	0.8499538340466023	0.8462421111285373	0.7385548553527852	0.7952111105008062	0.7366435849220617	0.7524246731941067	0.7157841121985381	0.8074524449727938	0.761618278585666	0.761618278585666	0.761618278585666	0.761618278585666	0.761618278585666	0.761618278585666	0.761618278585666	0.761618278585666	0.761618278585666	0.761618278585666	0.761618278585666	0.761618278585666	0.761618278585666	0.761618278585666	0.761618278585666	0.761618278585666	0.761618278585666	0.761618278585666	0.761618278585666	0.761618278585666	0.761618278585666	0.761618278585666	0.761618278585666	0.761618278585666	0.761618278585666	0.761618278585666	0.761618278585666	0.761618278585666	0.761618278585666
0.5353555973164257	0.5135166684664091	0.44458615613509084	0.5159701137281827	0.3987438113337038	0.49068182744126826	0.40528781991775575	0.4567107799828075	0.5210913425088773	0.3865301861096495	0.4748742702158797	0.4389097932049021	0.49378746266574935	0.5077958111842142	0.462195460954964	0.44511222169127146	0.43775606408549683	0.46337387074139086	0.4572098983394133	0.3916209176214148	0.4089778717892435	0.7261261444026657	0.41145336571562763	0.4714589396125127	0.4414561526640702	0.4414561526640702	0.4414561526640702	0.4414561526640702	0.4414561526640702	0.4414561526640702	0.4414561526640702	0.4414561526640702	0.4414561526640702	0.4414561526640702	0.4414561526640702	0.4414561526640702	0.4414561526640702	0.4414561526640702	0.4414561526640702	0.4414561526640702	0.4414561526640702	0.4414561526640702	0.4414561526640702	0.4414561526640702	0.4414561526640702	0.4414561526640702	0.4414561526640702	0.4414561526640702	0.4414561526640702	0.4414561526640702
0.6296125211356636	0.8340414264203719	0.7100401935212544	0.8167997217398952	0.7389581723187635	0.7055197684820795	0.766086106261167	0.7406522689565421	0.6383635478102426	0.6396003071661228	0.7202716954321481	0.6381090155300863	0.630493557092384	0.7954112259601082	0.6236297752584677	0.7369130563848656	0.6436427252920932	0.6193407254349695	0.7258536933214699	0.7013368783942152	0.611735647257946	0.6529561456581692	0.6530517630601589	0.6857826557691481	0.6961597565452065	0.5790199242789945	0.6375898404121005	0.6375898404121005	0.6375898404121005	0.6375898404121005	0.6375898404121005	0.6375898404121005	0.6375898404121005	0.6375898404121005	0.6375898404121005	0.6375898404121005	0.6375898404121005	0.6375898404121005	0.6375898404121005	0.6375898404121005	0.6375898404121005	0.6375898404121005	0.6375898404121005	0.6375898404121005	0.6375898404121005	0.6375898404121005	0.6375898404121005	0.6375898404121005	0.6375898404121005	0.6375898404121005
0.6798989258072583	0.6701952813729253	0.7032658907664038	0.6639188238471361	0.6734299222007724	0.8568123681754843	0.7833681656286652	0.7955753827865424	0.8199639270411716	0.7877025519306854	0.7672052780569979	0.8709861531978942	0.7566871765465032	0.7447365139405264	0.7678598493473195	0.8110004391658733	0.7383935807354303	0.8044065352540215	0.7599433954177521	0.7924552951651554	0.7761993452914537	0.7761993452914537	0.7761993452914537	0.7761993452914537	0.7761993452914537	0.7761993452914537	0.7761993452914537	0.7761993452914537	0.7761993452914537	0.7761993452914537	0.7761993452914537	0.7761993452914537	0.7761993452914537	0.7761993452914537	0.7761993452914537	0.7761993452914537	0.7761993452914537	0.7761993452914537	0.7761993452914537	0.7761993452914537	0.7761993452914537	0.7761993452914537	0.7761993452914537	0.7761993452914537	0.7761993452914537	0.7761993452914537	0.7761993452914537	0.7761993452914537	0.7761993452914537	0.7761993452914537
0.4521544458776143	0.5707035935272294	0.6404222306631262	0.5761683927542446	0.6387860015706873	0.6324381780310624	0.6109777591023146	0.716764412002989	0.5949489535686142	0.6558261201111781	0.5392560399814973	0.6622388042254244	0.8032606496688868	0.7083439367111412	0.7988364886033451	0.7942287400891872	0.7809482232657883	0.8148809680619297	0.7945593677052033	0.7258334195310279	0.8566867714652578	0.8977592663210439	0.8772230188931508	0.8772230188931508	0.8772230188931508	0.8772230188931508	0.8772230188931508	0.8772230188931508	0.8772230188931508	0.8772230188931508	0.8772230188931508	0.8772230188931508	0.8772230188931508	0.8772230188931508	0.8772230188931508	0.8772230188931508	0.8772230188931508	0.8772230188931508	0.8772230188931508	0.8772230188931508	0.8772230188931508	0.8772230188931508	0.8772230188931508	0.8772230188931508	0.8772230188931508	0.8772230188931508	0.8772230188931508	0.8772230188931508	0.8772230188931508	0.8772230188931508
0.7432443419179325	0.8322146916934704	0.7567251401119316	0.7735601809127094	0.6092948406236696	0.7846386813191056	0.6631575187289613	0.7967729808377587	0.8206839499440548	0.7780032069708004	0.7050976346837551	0.7601337893138231	0.8386364278540522	0.7346584668360715	0.6721257304039702	0.8534923876336673	0.7441018959706266	0.7209744160521473	0.6080687139404565	0.7870043657654854	0.6975365398529709	0.6975365398529709	0.6975365398529709	0.6975365398529709	0.6975365398529709	0.6975365398529709	0.6975365398529709	0.6975365398529709	0.6975365398529709	0.6975365398529709	0.6975365398529709	0.6975365398529709	0.6975365398529709	0.6975365398529709	0.6975365398529709	0.6975365398529709	0.6975365398529709	0.6975365398529709	0.6975365398529709	0.6975365398529709	0.6975365398529709	0.6975365398529709	0.6975365398529709	0.6975365398529709	0.6975365398529709	0.6975365398529709	0.6975365398529709	0.6975365398529709	0.6975365398529709	0.6975365398529709
0.712926082075772	0.6237135159046409	0.7340683114971205	0.8094302393024593	0.8276744643062005	0.644972179385332	0.7422262067979795	0.5718947026584544	0.6812662509448258	0.6480812444249646	0.628955937610924	0.6468897233379912	0.7353485268727739	0.7903700894289049	0.5558333023764069	0.808478956274361	0.668173961070281	0.6386131643152374	0.8080512435865381	0.6809463287094705	0.6776853692595278	0.7722051745366404	0.8012861770240203	0.7867456757803304	0.7867456757803304	0.7867456757803304	0.7867456757803304	0.7867456757803304	0.7867456757803304	0.7867456757803304	0.7867456757803304	0.7867456757803304	0.7867456757803304	0.7867456757803304	0.7867456757803304	0.7867456757803304	0.7867456757803304	0.7867456757803304	0.7867456757803304	0.7867456757803304	0.7867456757803304	0.7867456757803304	0.7867456757803304	0.7867456757803304	0.7867456757803304	0.7867456757803304	0.7867456757803304	0.7867456757803304	0.7867456757803304	0.7867456757803304
0.6932409277958725	0.8671891413561661	0.675792543632837	0.7551712768800761	0.7120511029944517	0.771546745598133	0.5861326519274291	0.7056157281993166	0.6683041588407342	0.6067337467306888	0.5422323582633852	0.542705400888016	0.7656843132999004	0.5098713885198708	0.6922693013292714	0.6946521133879858	0.5544225937306266	0.6035564122215171	0.4495631311211374	0.6585657649065441	0.5756346519467278	0.6980410085094865	0.6368378302281071	0.6368378302281071	0.6368378302281071	0.6368378302281071	0.6368378302281071	0.6368378302281071	0.6368378302281071	0.6368378302281071	0.6368378302281071	0.6368378302281071	0.6368378302281071	0.6368378302281071	0.6368378302281071	0.6368378302281071	0.6368378302281071	0.6368378302281071	0.6368378302281071	0.6368378302281071	0.6368378302281071	0.6368378302281071	0.6368378302281071	0.6368378302281071	0.6368378302281071	0.6368378302281071	0.6368378302281071	0.6368378302281071	0.6368378302281071	0.6368378302281071
0.4491145600949213	0.5449647702385757	0.7999300490687966	0.7245414746528809	0.6500724044573735	0.5155175649513868	0.6378972232963173	0.5994669453562201	0.7250637972095019	0.8081841487963772	0.7800677948540935	0.7350899552355125	0.8811310732566165	0.7689689982383376	0.8078789770539326	0.6567403003828998	0.548316275978718	0.8075640164162414	0.7330978961811602	0.742565905963157	0.727503640646664	0.7243479002894326	0.6234903197942567	0.5281451372218143	0.7679258372999402	0.5048595663545097	0.522518010311557	0.6673489586815821	0.5571016529669273	0.6473251737655403	0.7881605648754955	0.7177428693205178	0.7177428693205178	0.7177428693205178	0.7177428693205178	0.7177428693205178	0.7177428693205178	0.7177428693205178	0.7177428693205178	0.7177428693205178	0.7177428693205178	0.7177428693205178	0.7177428693205178	0.7177428693205178	0.7177428693205178	0.7177428693205178	0.7177428693205178	0.7177428693205178	0.7177428693205178	0.7177428693205178
0.6431648065496723	0.7936396835510694	0.7244873830034816	0.7510258565516635	0.7644316435426445	0.857216070513934	0.8797792505766748	0.8677638523659544	0.9039407854647034	0.9171414372099752	0.9764066704250068	0.7969173946557981	0.9000477070585599	0.7154996739810284	0.8736775915081342	0.8975875554439224	0.8637386324794151	0.8614904525417061	0.851153907637214	0.8601085962820264	0.9162965463921782	0.8280840665054888	0.9918048715820227	0.8411099930112783	0.8609164721525514	0.9365624507271734	0.8834119894651525	0.8115340457907139	0.8307107585187256	0.6772440917765659	0.7897440664349643	0.733494079105765	0.733494079105765	0.733494079105765	0.733494079105765	0.733494079105765	0.733494079105765	0.733494079105765	0.733494079105765	0.733494079105765	0.733494079105765	0.733494079105765	0.733494079105765	0.733494079105765	0.733494079105765	0.733494079105765	0.733494079105765	0.733494079105765	0.733494079105765	0.733494079105765
0.7826598648647024	0.9266542947945674	0.8146332597066479	0.7479386911085592	0.8172940814911558	0.7809819008103391	0.7825855529924607	0.6948134635771446	0.769640726759364	0.8200925819315298	0.7799629866490032	0.7483959529554317	0.909284166782404	0.7249502024294574	0.8786912940122775	0.9161245020951666	0.9937509151739117	0.8256169746707878	0.8482917331135296	0.8295326451339375	0.8791562644583893	0.8543444547961634	0.8543444547961634	0.8543444547961634	0.8543444547961634	0.8543444547961634	0.8543444547961634	0.8543444547961634	0.8543444547961634	0.8543444547961634	0.8543444547961634	0.8543444547961634	0.8543444547961634	0.8543444547961634	0.8543444547961634	0.8543444547961634	0.8543444547961634	0.8543444547961634	0.8543444547961634	0.8543444547961634	0.8543444547961634	0.8543444547961634	0.8543444547961634	0.8543444547961634	0.8543444547961634	0.8543444547961634	0.8543444547961634	0.8543444547961634	0.8543444547961634	0.8543444547961634
0.2674012054912598	0.6440420497644203	0.7121826927290199	0.8047064787844871	0.058559238941206265	0.0	0.45557704173545865	0.3970178027942524	0.6706189445394561	0.4309612904898725	1.12865298453334	0.0	0.02298874406137383	0.969072214160845	0.4922105713988559	0.2235396481798187	1.0145035816476442	0.008497745375821266	0.8796675940337222	0.4200065468556262	0.2489853904996175	0.3344959686776218	0.3344959686776218	0.3344959686776218	0.3344959686776218	0.3344959686776218	0.3344959686776218	0.3344959686776218	0.3344959686776218	0.3344959686776218	0.3344959686776218	0.3344959686776218	0.3344959686776218	0.3344959686776218	0.3344959686776218	0.3344959686776218	0.3344959686776218	0.3344959686776218	0.3344959686776218	0.3344959686776218	0.3344959686776218	0.3344959686776218	0.3344959686776218	0.3344959686776218	0.3344959686776218	0.3344959686776218	0.3344959686776218	0.3344959686776218	0.3344959686776218	0.3344959686776218
0.4648278483678194	0.5827448303755817	0.5519438189527683	0.5724311114772506	0.7257640007363112	0.6787708964647735	0.5969016937793117	0.6596222213731233	0.6557355758203984	0.6631695829810302	0.6309201504337651	0.5537022039861806	0.6903664000648791	0.6069312025555677	0.6737631083267474	0.6950514823761036	0.5526242964915146	0.7532921790236762	0.6571198799424589	0.6575006179593772	0.8163945856431373	0.4941739814614003	0.5506886862417931	0.5730085095576949	0.6919448848261469	0.666778656812779	0.5313051739828246	0.679808500696668	0.7393232114947655	0.7095658560957168	0.7095658560957168	0.7095658560957168	0.7095658560957168	0.7095658560957168	0.7095658560957168	0.7095658560957168	0.7095658560957168	0.7095658560957168	0.7095658560957168	0.7095658560957168	0.7095658560957168	0.7095658560957168	0.7095658560957168	0.7095658560957168	0.7095658560957168	0.7095658560957168	0.7095658560957168	0.7095658560957168	0.7095658560957168	0.7095658560957168
0.7785358862450844	0.7519467689258013	0.6885991232683506	0.6811661775989197	0.7616092263449004	0.7971453259960231	0.804218702079064	0.7907546490079913	0.8397312452752536	0.7811505797156654	0.872091650727991	0.870738271515116	1.0022729712681708	0.9989122176294073	0.9261789159332161	0.9608475054505429	0.9188261197505911	1.0275106743797136	1.1206332681067943	1.014513939155593	0.971506867694339	1.2053282864480195	0.9263591646722409	1.122624971067013	1.1274891682470174	1.036559872126101	1.1846210698448227	1.2404707141912739	1.0389314141845731	1.0412554973186072	1.0760222341186312	1.1720623668684176	1.13084557761676	1.0414604533902099	0.955212634955702	0.9983365441729558	0.9983365441729558	0.9983365441729558	0.9983365441729558	0.9983365441729558	0.9983365441729558	0.9983365441729558	0.9983365441729558	0.9983365441729558	0.9983365441729558	0.9983365441729558	0.9983365441729558	0.9983365441729558	0.9983365441729558	0.9983365441729558
0.6210105363528722	0.5918789302279966	0.4800036548576137	0.5536600905453074	0.5724167544811803	0.6133206829663973	0.5292838221302996	0.5761736934191878	0.6479953301587151	0.5748750586037552	0.662620599015758	0.656898823259168	0.7020563841486067	0.6077078573089337	0.5682139914058524	0.5458925840108769	0.5947796274482193	0.751420020935821	0.6780798398710234	0.7388016730237671	0.7472406394805583	0.7584707047770487	0.6636050810750032	0.7791031347783977	0.6578905534062821	0.6494269412195395	0.7816788010274964	0.6803378733685015	0.8300736361526089	0.7517408216345783	0.5843025361507673	0.7396638215950306	0.7096913428160377	0.7212894085072941	0.7630862013028918	0.783127593530175	0.7464872049123203	0.7642046339763229	0.7601887584946473	0.6498300254910826	0.7050093919928649	0.7050093919928649	0.7050093919928649	0.7050093919928649	0.7050093919928649	0.7050093919928649	0.7050093919928649	0.7050093919928649	0.7050093919928649	0.7050093919928649
0.6847781175018761	0.7268402713631893	0.7449335665552662	0.8020207324488946	0.7588656577008892	0.5506419931917865	0.6753213168357269	0.759724736746207	0.6258331152435264	0.8422751644251157	0.7512237743163811	0.6784861812628993	0.7213801348727372	0.7310840342215416	0.7857726336085318	0.6731926222368363	0.6944170931684671	0.7341987490962489	0.691620421181374	0.7311095195458791	0.8327353321632138	0.6935485294981697	0.7557998967559165	0.6491822407236051	0.7636916674422678	0.7064369540829364	0.7064369540829364	0.7064369540829364	0.7064369540829364	0.7064369540829364	0.7064369540829364	0.7064369540829364	0.7064369540829364	0.7064369540829364	0.7064369540829364	0.7064369540829364	0.7064369540829364	0.7064369540829364	0.7064369540829364	0.7064369540829364	0.7064369540829364	0.7064369540829364	0.7064369540829364	0.7064369540829364	0.7064369540829364	0.7064369540829364	0.7064369540829364	0.7064369540829364	0.7064369540829364	0.7064369540829364
0.5774285539478249	0.6546665892931959	0.6953039494161939	0.6757054466047807	0.7904124400726766	0.7123123593984902	0.6638391847007417	0.776516492753419	0.5657299789798111	0.6622879364016206	0.592769189313592	0.6594647455762056	0.6461555933844849	0.6747046475962849	0.702475785962864	0.7482969041794625	0.6677880174695601	0.6657733017351066	0.7520951874892873	0.7755876626166834	0.7174686737489853	0.6982535109110214	0.7239198672054536	0.7389417117505371	0.666248929338693	0.638454332580675	0.695459613865659	0.7310264493527128	0.6100640390520488	0.6686696579837891	0.6724080696749964	0.6705388638293928	0.6705388638293928	0.6705388638293928	0.6705388638293928	0.6705388638293928	0.6705388638293928	0.6705388638293928	0.6705388638293928	0.6705388638293928	0.6705388638293928	0.6705388638293928	0.6705388638293928	0.6705388638293928	0.6705388638293928	0.6705388638293928	0.6705388638293928	0.6705388638293928	0.6705388638293928	0.6705388638293928
0.7086894620995271	0.1237497624595453	0.8824110074620594	0.5499976986071223	0.0886579211162989	0.5086539168036003	0.736838738504911	0.32450825037352754	0.5836819155268426	0.21284970502808853	0.009982301290257694	0.45516463408561464	0.4845996735098221	0.5300326757657908	0.43397819291906115	0.40337839277386117	0.3083974181278978	0.6541084595717845	0.3333892326616608	0.14931467930097694	0.26347118561884947	0.11066669030509667	0.41220229719694895	0.19930597971902375	0.009018426997380294	0.49610732290105103	0.25256287494921564	0.25256287494921564	0.25256287494921564	0.25256287494921564	0.25256287494921564	0.25256287494921564	0.25256287494921564	0.25256287494921564	0.25256287494921564	0.25256287494921564	0.25256287494921564	0.25256287494921564	0.25256287494921564	0.25256287494921564	0.25256287494921564	0.25256287494921564	0.25256287494921564	0.25256287494921564	0.25256287494921564	0.25256287494921564	0.25256287494921564	0.25256287494921564	0.25256287494921564	0.25256287494921564
0.4333428959832123	0.5334896494980473	0.7051752781866785	0.6953744449633494	0.8089538805058805	0.765933664458946	0.8313436576164792	0.8073170895220104	0.8942465143616849	0.8095389342928686	1.011043696383717	0.9608522221842862	0.9957585239024733	0.8467815795473793	0.8826730193787714	0.8599905133487736	0.9325496824070694	0.9857361377388016	0.9363392082866684	0.9790236252881032	1.0154374646247604	0.9563751379564973	0.9724374722599344	0.9644063051082157	0.9644063051082157	0.9644063051082157	0.9644063051082157	0.9644063051082157	0.9644063051082157	0.9644063051082157	0.9644063051082157	0.9644063051082157	0.9644063051082157	0.9644063051082157	0.9644063051082157	0.9644063051082157	0.9644063051082157	0.9644063051082157	0.9644063051082157	0.9644063051082157	0.9644063051082157	0.9644063051082157	0.9644063051082157	0.9644063051082157	0.9644063051082157	0.9644063051082157	0.9644063051082157	0.9644063051082157	0.9644063051082157	0.9644063051082157
0.44666852695098025	0.7922469681697317	0.5598765071509019	0.5973585819831685	0.8413399261630758	0.6838067880448198	0.8883824634838989	0.9365770441263634	0.6681307491590556	0.6837393511877012	0.7639018228238892	0.7889390250315059	0.6645792585858197	0.7215034459172333	0.8610432850259458	0.7245355530540026	0.9000178855681894	0.7333020378451593	0.6389412024112543	0.5407450382742215	0.6565329393441516	0.833315764193751	0.8533034154981787	0.6520619877027835	0.7334423436195834	0.6561735518995351	0.6231195910367415	0.6831729581380117	0.7048101055023208	0.6761480254443917	0.7433005908410724	0.709724308142732	0.709724308142732	0.709724308142732	0.709724308142732	0.709724308142732	0.709724308142732	0.709724308142732	0.709724308142732	0.709724308142732	0.709724308142732	0.709724308142732	0.709724308142732	0.709724308142732	0.709724308142732	0.709724308142732	0.709724308142732	0.709724308142732	0.709724308142732	0.709724308142732
0.5193789025331097	0.5175955860814246	0.7107688171248813	0.41730367954699915	0.5283570732926968	0.8428651376274682	0.6352084798126559	0.6041434342934366	0.8716159633923501	0.9700473136310205	0.4245846897668062	1.3206891218513468	1.2152288774580544	0.7943352494415097	0.8758839409538722	1.0008304677511541	0.9021358989923319	0.688379569555414	0.968422409690562	1.2849123197893388	0.8159673876848198	1.0934765719448656	0.7413392977307038	1.1934825835659826	1.1766828768129085	0.9654479832375042	0.9997336054716852	1.0096604677046896	1.2835054699180153	1.1167342715160584	1.2241258977370288	1.5851717101539837	1.1150039891156598	1.1500659701705278	1.6439615652804096	1.148777214467658	1.2800895381015112	0.9633253457266485	1.12170744191408	1.12170744191408	1.12170744191408	1.12170744191408	1.12170744191408	1.12170744191408	1.12170744191408	1.12170744191408	1.12170744191408	1.12170744191408	1.12170744191408	1.12170744191408
0.392833692791597	0.5180240190111447	0.5262781360996761	0.8174480668904446	0.9747811722624967	0.622041268804796	0.9780141850537998	1.242986418227868	0.9152590300493832	0.708890368117787	0.5541084243893268	0.7260813545480889	0.9934806791256319	0.8401112102295973	1.037985441313694	1.1344945631796852	0.8240314538212162	1.3238219869100547	1.3658035598380562	0.7664360518174295	1.3636929705161183	1.1966650193878041	1.324618627078167	1.5201525204095458	1.3633938528455816	1.3565406395388917	1.3980582723322221	0.8991072574864963	1.6661239295055563	1.0850171401916664	1.7510781696154925	0.979317489833259	1.245050659734284	1.0368461530339228	1.3361967330472637	1.3648860637769897	1.7043418102864114	1.8749198986934783	1.4193280701882338	1.524529719138616	1.3809983332823677	1.1151405156059497	1.2965098764521645	1.5427052998149693	1.4196075881335668	1.4196075881335668	1.4196075881335668	1.4196075881335668	1.4196075881335668	1.4196075881335668
0.20537820954191402	0.3788548394942808	0.3586812398633074	0.28083187520594083	0.30386920345222657	0.3061870227378094	0.2708369066034836	0.36326269704181413	0.3710975935270883	0.39484508288717485	0.3473324271523882	0.49537738303030854	0.3333944011516979	0.39911107007799346	0.39184636426674446	0.46935742920985657	0.488405740362635	0.43307579414872605	0.38734466516856625	0.4635558273664452	0.5272672219918688	0.4762014175701835	0.6588159262995499	0.4704037958090033	0.49833651948637825	0.48397714624354055	0.5939797568888349	0.5136902714679149	0.42489845710416047	0.6562419897154227	0.8074534769379978	0.6551346906978749	0.610684792112412	0.661106648119457	0.4875681463277129	0.6260663638041312	0.645811716622969	0.6425571082068336	0.5147463419505778	0.6194784278064961	0.5346402037530512	0.5618960016211515	0.8922865027789223	0.7932976529203417	0.7943693229837293	0.7938334879520356	0.7938334879520356	0.7938334879520356	0.7938334879520356	0.7938334879520356
1.0685661350068487	0.7760944155739706	0.8133838169290809	1.0106875805109257	1.0562972006370381	1.1152854142730504	0.9212969120665927	1.0854614292902194	0.8485676446124895	1.055406330018695	0.9600520045928393	0.8224817722171941	0.8699673830616927	0.9295921051306907	1.108561048497786	1.0008856502788406	1.060023369338978	0.8640087318012769	1.08626998038624	1.0582087786496004	1.1715314555262708	1.135903415786921	1.235748183829489	1.3460239700390275	1.1296753452279606	1.1342993613824488	1.1296703829314179	0.9464890657078746	1.1715738928190809	1.2209778146780836	1.081901940642289	1.186325704667376	1.151314960108331	1.1001993018443752	1.0764035065031035	0.9336701129807906	1.1193787803828068	1.0514026028522654	1.113785796136656	1.0825941994944608	1.0825941994944608	1.0825941994944608	1.0825941994944608	1.0825941994944608	1.0825941994944608	1.0825941994944608	1.0825941994944608	1.0825941994944608	1.0825941994944608	1.0825941994944608
0.6053863109860238	0.6358047247637402	0.5012873291480615	1.0948430551488137	0.7094491995877105	0.658916494066965	1.1558882009676177	0.8898313021980429	1.0654084732854159	0.9776198877417293	0.9776198877417293	0.9776198877417293	0.9776198877417293	0.9776198877417293	0.9776198877417293	0.9776198877417293	0.9776198877417293	0.9776198877417293	0.9776198877417293	0.9776198877417293	0.9776198877417293	0.9776198877417293	0.9776198877417293	0.9776198877417293	0.9776198877417293	0.9776198877417293	0.9776198877417293	0.9776198877417293	0.9776198877417293	0.9776198877417293	0.9776198877417293	0.9776198877417293	0.9776198877417293	0.9776198877417293	0.9776198877417293	0.9776198877417293	0.9776198877417293	0.9776198877417293	0.9776198877417293	0.9776198877417293	0.9776198877417293	0.9776198877417293	0.9776198877417293	0.9776198877417293	0.9776198877417293	0.9776198877417293	0.9776198877417293	0.9776198877417293	0.9776198877417293	0.9776198877417293
0.06099368952841422	0.0855499244728095	0.004704428261423067	0.14624423035599363	0.047585722039887556	0.09199333566421182	0.12688972000431253	0.04574526714631066	0.1810212278311538	0.166414525484075	0.2891059382351104	0.22429654890895945	0.47596114163980285	0.39819749180791036	0.31702326331883285	0.2807175293862485	0.6156444104279897	0.2141017193565478	0.4221896729949792	0.2844163549044906	0.3533030139497349	0.3533030139497349	0.3533030139497349	0.3533030139497349	0.3533030139497349	0.3533030139497349	0.3533030139497349	0.3533030139497349	0.3533030139497349	0.3533030139497349	0.3533030139497349	0.3533030139497349	0.3533030139497349	0.3533030139497349	0.3533030139497349	0.3533030139497349	0.3533030139497349	0.3533030139497349	0.3533030139497349	0.3533030139497349	0.3533030139497349	0.3533030139497349	0.3533030139497349	0.3533030139497349	0.3533030139497349	0.3533030139497349	0.3533030139497349	0.3533030139497349	0.3533030139497349	0.3533030139497349
0.4881563122030471	0.5295019670643407	0.5440459504583568	0.934094591866075	0.7576358785544587	0.7421886354016334	0.5996701888951307	0.726552554894624	0.6731849524869582	0.7632004936119772	0.24095729356776535	1.0348483871783674	0.7577366883669335	0.7615679532819127	1.1515495736472436	1.4302327898317377	0.9886436981125901	0.6602666263227018	1.2392290472730874	0.8238706163735128	0.6982372748972331	0.8681506160841805	0.9665941139203922	0.8955025030933271	1.0614881161846519	1.4622887483868543	0.8408403603999082	0.8444628777853332	0.9648067613987079	0.9151373556670391	0.7675891093042144	1.2707835531305318	1.0191863312173732	1.0191863312173732	1.0191863312173732	1.0191863312173732	1.0191863312173732	1.0191863312173732	1.0191863312173732	1.0191863312173732	1.0191863312173732	1.0191863312173732	1.0191863312173732	1.0191863312173732	1.0191863312173732	1.0191863312173732	1.0191863312173732	1.0191863312173732	1.0191863312173732	1.0191863312173732
0.4479109070416726	0.8213086008126304	0.6857221085554389	0.7365894287524134	0.7598640168220833	0.8067032072841677	0.6122290361571812	0.5848865909073955	0.9577859488915352	0.7381579534610831	0.7240542736295287	0.740830454811363	0.7767390577152098	0.6505281852666498	0.597735640460721	0.6314462612479629	0.5292555978015065	0.5251703320510658	0.6346141755156858	0.6096707820080947	0.5958582049181445	0.652927805539607	0.667450479538935	0.660189142539271	0.660189142539271	0.660189142539271	0.660189142539271	0.660189142539271	0.660189142539271	0.660189142539271	0.660189142539271	0.660189142539271	0.660189142539271	0.660189142539271	0.660189142539271	0.660189142539271	0.660189142539271	0.660189142539271	0.660189142539271	0.660189142539271	0.660189142539271	0.660189142539271	0.660189142539271	0.660189142539271	0.660189142539271	0.660189142539271	0.660189142539271	0.660189142539271	0.660189142539271	0.660189142539271
0.6927846695522863	0.8164291018999271	0.8585822441138197	0.5504085764264796	0.6726896074304711	0.8573688328762612	0.5924030770043024	0.799664597825815	0.3912410399460497	0.656344456504441	0.6379966862822082	0.6471705713933245	0.6471705713933245	0.6471705713933245	0.6471705713933245	0.6471705713933245	0.6471705713933245	0.6471705713933245	0.6471705713933245	0.6471705713933245	0.6471705713933245	0.6471705713933245	0.6471705713933245	0.6471705713933245	0.6471705713933245	0.6471705713933245	0.6471705713933245	0.6471705713933245	0.6471705713933245	0.6471705713933245	0.6471705713933245	0.6471705713933245	0.6471705713933245	0.6471705713933245	0.6471705713933245	0.6471705713933245	0.6471705713933245	0.6471705713933245	0.6471705713933245	0.6471705713933245	0.6471705713933245	0.6471705713933245	0.6471705713933245	0.6471705713933245	0.6471705713933245	0.6471705713933245	0.6471705713933245	0.6471705713933245	0.6471705713933245	0.6471705713933245
0.7545083848497769	0.8385409131650372	0.8412170110267512	0.678886572390044	0.9208857362404865	0.8543193239263992	0.7585422150829775	0.6742014451924724	0.9986427398803295	0.7441401932490533	0.704127838270779	0.7332127861586877	0.8495082620527296	0.7782797161762586	0.8866037149292659	0.7696842797435982	0.775546458531018	0.6488638460789254	0.6286745497713714	0.7818590820114013	0.7537672094430182	0.8718886141422749	0.8474251646064249	0.6264997654291496	0.759263571586014	0.8864648424374155	0.7567857566007788	0.7701129406058258	0.7634493486033023	0.7634493486033023	0.7634493486033023	0.7634493486033023	0.7634493486033023	0.7634493486033023	0.7634493486033023	0.7634493486033023	0.7634493486033023	0.7634493486033023	0.7634493486033023	0.7634493486033023	0.7634493486033023	0.7634493486033023	0.7634493486033023	0.7634493486033023	0.7634493486033023	0.7634493486033023	0.7634493486033023	0.7634493486033023	0.7634493486033023	0.7634493486033023
0.4301187788802932	0.573907524638064	0.7222902204224753	0.6940357863866663	0.7280451838532818	0.8989019423687227	0.858942450830251	1.285572774156903	1.2740077679422432	1.1561188178175341	1.0169551164989636	1.2237622969170399	1.0847083827372959	1.2094794024254891	1.181610709413791	1.2440381152099742	1.1917245653970827	0.9460694719812437	0.9870371841479649	1.3266184204107576	1.3958525564906044	1.4379736130577172	1.2622099848311692	1.5298442544242326	1.0232855815753488	1.1273521103222182	1.2290323657355173	1.529725577441619	1.2052711554911386	1.378899354461813	0.8250446475068374	0.859177975029838	0.8421113112683376	0.8421113112683376	0.8421113112683376	0.8421113112683376	0.8421113112683376	0.8421113112683376	0.8421113112683376	0.8421113112683376	0.8421113112683376	0.8421113112683376	0.8421113112683376	0.8421113112683376	0.8421113112683376	0.8421113112683376	0.8421113112683376	0.8421113112683376	0.8421113112683376	0.8421113112683376
0.22869807815470553	0.16300361169520114	0.47201920290576943	0.5178277749933293	0.4012482759910363	0.38357822835702354	0.46058670575048655	0.3939829184428994	0.5962768113167372	0.2974286431680191	0.15398897167378817	0.2299902791062483	0.3065075457900138	0.49068267873871696	0.3657687932128174	0.4434119497159268	0.2937876747697463	0.3804951141715441	0.4355494389829851	0.3304042150090097	0.38322547958922665	0.4911701198574832	0.7463362015679159	0.5589307982178452	0.5104127429016355	0.6011662730939485	0.47830842683093766	0.8122347377033626	0.7248200363116916	0.9563615571254326	0.6911503536140563	0.9236401708742236	1.3038897587475444	0.9935400676940215	1.1500202421536205	1.1373380863257623	1.1436791642396915	1.1436791642396915	1.1436791642396915	1.1436791642396915	1.1436791642396915	1.1436791642396915	1.1436791642396915	1.1436791642396915	1.1436791642396915	1.1436791642396915	1.1436791642396915	1.1436791642396915	1.1436791642396915	1.1436791642396915
0.6978753914155734	0.8308611339567487	0.7037333976818679	0.6253055030660807	0.5194724969504609	0.6237689867927203	0.7288412912131584	0.8120238274266635	0.7917455867777342	0.762079344709735	0.6306271947947182	0.7394209340867186	0.7676737247744346	0.7470941904225289	0.5767521460483198	0.6517382743542274	0.6739843394727509	0.7374399719334543	0.5258188653021829	0.5343188187366257	0.6359790497780128	0.5039757796192526	0.49395515627054537	0.7033759358161589	0.7231616771776931	0.5771893339089433	0.671299325683319	0.5317390460349466	0.537446282007216	0.6156972418909475	0.5938811396961847	0.6047891907935661	0.6047891907935661	0.6047891907935661	0.6047891907935661	0.6047891907935661	0.6047891907935661	0.6047891907935661	0.6047891907935661	0.6047891907935661	0.6047891907935661	0.6047891907935661	0.6047891907935661	0.6047891907935661	0.6047891907935661	0.6047891907935661	0.6047891907935661	0.6047891907935661	0.6047891907935661	0.6047891907935661
0.549681438742628	0.6407888273379047	0.8547698685434504	0.6446156558760072	0.5859472690989672	0.7524359815799069	0.6548603060982805	0.6143714472701133	0.4556953685646247	0.42318271619374664	0.5614363892223915	0.5237644902797568	0.6792491534325062	0.6068434036705657	0.6235603711516177	0.5565385223215573	0.6284271351608929	0.6147560170381846	0.504994183311989	0.6736663144252573	0.7632689479666726	0.6813159358013527	0.6296098856336984	0.4260710486373047	0.5530520568006737	0.733944618930584	0.5746424546674491	0.45103518627897754	0.7095128609557542	0.6900560550183958	0.7645134094991892	0.6878677197235923	0.6058213291231614	0.5876834247688522	0.5868143025833822	0.5684306455389976	0.6128581985884132	0.5906444220637054	0.5906444220637054	0.5906444220637054	0.5906444220637054	0.5906444220637054	0.5906444220637054	0.5906444220637054	0.5906444220637054	0.5906444220637054	0.5906444220637054	0.5906444220637054	0.5906444220637054	0.5906444220637054
0.2084882266294448	0.03270582161671994	0.11442128188131713	0.19217762748444409	0.12509426173762322	0.08261559648043112	0.022741170978499724	0.003203188542320627	0.7493109816081369	1.2030806748629812	0.9993317172716114	1.121912353839772	1.2054885435589797	1.383016665139591	1.2991047074688036	1.1821541921914258	1.4993595125750865	1.1757503947209422	1.079564392210137	1.3461986501171523	1.2567716105015714	1.5888370370733593	1.057230987559948	1.3055658783526611	1.199001316318638	1.3990397978455966	1.1898206652883192	1.2796090432140634	1.2959770354147924	1.2251687991993792	1.2274037008387584	1.0231650933719696	1.1252843971053639	1.1252843971053639	1.1252843971053639	1.1252843971053639	1.1252843971053639	1.1252843971053639	1.1252843971053639	1.1252843971053639	1.1252843971053639	1.1252843971053639	1.1252843971053639	1.1252843971053639	1.1252843971053639	1.1252843971053639	1.1252843971053639	1.1252843971053639	1.1252843971053639	1.1252843971053639
0.09465586630982338	0.31860744159347504	0.25893831002721207	0.13286518170710418	0.16379414182854493	0.2553673720789657	0.08145297950787223	0.1066930394136956	0.25019509319813393	0.4821914743960301	0.16486947903458402	0.17767765378247588	0.13985962419282996	0.3055859251393694	0.017920339417294418	0.10521324119037992	0.22236489642558488	0.0769947115410374	0.18311509637191015	0.1202501838856605	0.2690263438466172	0.1688521084170335	0.12781728095420913	0.13839878522454915	0.09641182709518478	0.1689482707521588	0.07098053183273079	0.1827347667076523	0.14797524345653965	0.1798191160222727	0.21055575288057746	0.19518743445142508	0.19518743445142508	0.19518743445142508	0.19518743445142508	0.19518743445142508	0.19518743445142508	0.19518743445142508	0.19518743445142508	0.19518743445142508	0.19518743445142508	0.19518743445142508	0.19518743445142508	0.19518743445142508	0.19518743445142508	0.19518743445142508	0.19518743445142508	0.19518743445142508	0.19518743445142508	0.19518743445142508
0.028422958221589783	0.1404605981780837	0.10602251571541275	0.20290232577837497	0.16051173704368468	0.14497077021500998	0.23438907471381118	0.2641787242032106	0.252010471335662	0.40145457684379354	0.36110378221704204	0.3835753677165454	0.3934349039643061	0.39421275697925473	0.2762299300829733	0.2750624252664156	0.5782691655268161	0.4222321006810161	0.2621140261532302	0.3652587258874608	0.4345773112766813	0.42877563158233534	0.45855393793717975	0.3393965128139201	0.4584154552591797	0.6325495886812748	0.48273909257333525	0.5155372981482107	0.612133564866285	0.6320188981023761	0.7065236865943914	0.6868356832823597	0.7200565739066368	0.5430027499876284	0.8764206774702015	0.6353978701007335	0.9436794916728374	0.7126487590205117	0.8535439051022808	0.5768636682862526	0.7152037866942667	0.7152037866942667	0.7152037866942667	0.7152037866942667	0.7152037866942667	0.7152037866942667	0.7152037866942667	0.7152037866942667	0.7152037866942667	0.7152037866942667
0.6943097447128438	0.683755408821766	0.49918013160027325	0.6103898994842822	0.6453127223458713	0.5496968965373458	0.6488584817783287	0.5439856788979471	0.5865465479030799	0.6928298088571687	0.5120909696179156	0.6883775564197352	0.6536292691110775	0.7217899016733427	0.4988126900716275	0.5045522935611146	0.5824831769982307	0.5126164801251242	0.5677676186903744	0.6107322068589455	0.601298942046937	0.5992698955739815	0.5650494921786465	0.515537071997105	0.5964118919385771	0.682414389864982	0.6156359617936816	0.662015283287532	0.531923738972978	0.5978843150429606	0.5660566001795944	0.6124657459114228	0.6490607183864391	0.8533225715377837	0.5733533043219281	0.7133379379298559	0.7133379379298559	0.7133379379298559	0.7133379379298559	0.7133379379298559	0.7133379379298559	0.7133379379298559	0.7133379379298559	0.7133379379298559	0.7133379379298559	0.7133379379298559	0.7133379379298559	0.7133379379298559	0.7133379379298559	0.7133379379298559
0.68640027795664	0.5021677189992952	0.6637483296985267	0.4324024960161581	0.5437086261715797	0.5164715556733807	0.4091526433670177	0.6225056774352196	0.48010428904192626	0.6480371779199617	0.41953522514833164	0.5416998996531399	0.581789379403691	0.8872176247515214	0.522425214411254	0.6174899244196052	0.47770228758309	0.6683247795717626	0.7230261223613186	0.5177587558753619	0.6324191242123439	0.41780453473274204	0.46029433276702975	0.5014406772858325	0.4941890440905813	0.5353349036055481	0.7953057661722682	0.3714610346032942	0.5285121973447162	0.3956912586790403	0.4621017280118782	0.4621017280118782	0.4621017280118782	0.4621017280118782	0.4621017280118782	0.4621017280118782	0.4621017280118782	0.4621017280118782	0.4621017280118782	0.4621017280118782	0.4621017280118782	0.4621017280118782	0.4621017280118782	0.4621017280118782	0.4621017280118782	0.4621017280118782	0.4621017280118782	0.4621017280118782	0.4621017280118782	0.4621017280118782
0.7876703957982111	0.45663971075032717	0.8517734614812071	0.7409527380562002	0.850181529436791	0.6465230255548297	0.8845145925143505	0.3777877562425043	0.8680642005524752	0.8129268254040247	0.5041239322457659	0.6699872179058093	0.4217994652909211	0.4836921165593217	0.168349708643034	0.4805883031137485	0.9296365520150363	0.5828242495425583	0.4598456832486181	0.6681289037351654	0.319705033816722	0.46344749354921044	0.4760484585334631	0.7107021242303525	0.3438197387040182	0.39923377613797734	0.494116280275862	0.5357643136770435	0.20864660446966468	0.7457173104701713	0.25141265296526827	0.44136823657433055	0.32599176071965447	0.5223638152311143	0.6954396219904435	0.6089017186107789	0.6089017186107789	0.6089017186107789	0.6089017186107789	0.6089017186107789	0.6089017186107789	0.6089017186107789	0.6089017186107789	0.6089017186107789	0.6089017186107789	0.6089017186107789	0.6089017186107789	0.6089017186107789	0.6089017186107789	0.6089017186107789
0.5964940949044989	0.8679400585250132	0.7065596272425861	0.5954043492079726	0.7267487785388523	0.736611904647477	0.6146435749223408	0.5907409790166859	0.455100253286607	0.5498926629367987	0.6785076373897487	0.3892347922585547	0.49793264468650467	0.5783717500988249	0.6405629456077974	0.43864769631186096	0.6347903908096716	0.5334215614698565	0.508836550176157	0.5711896049347881	0.5539609040093958	0.5590614438613972	0.6073126652038854	0.6107724834237983	0.538034537577957	0.5889151427640802	0.6578387756025128	0.4961807856540503	0.5104412357555208	0.652478481936102	0.47684738198846255	0.4927895127668409	0.42804078644881205	0.4387186310824799	0.5142018556451856	0.4764602433638327	0.4764602433638327	0.4764602433638327	0.4764602433638327	0.4764602433638327	0.4764602433638327	0.4764602433638327	0.4764602433638327	0.4764602433638327	0.4764602433638327	0.4764602433638327	0.4764602433638327	0.4764602433638327	0.4764602433638327	0.4764602433638327
0.6425261680974381	0.9086062195435056	0.7066307835030442	0.7188898568666214	0.706456166020197	0.8281288922131579	0.765823337325843	0.85731541653004	0.7135943321194865	0.7824347277990121	0.9062389825859918	0.8475947731840668	0.8431201297994098	0.923418063510225	0.8977007521739774	0.8110205278757652	0.7950484236081491	0.8999022466901065	0.7725218747886407	0.8564595381947498	0.7356158445343015	0.8339373026626156	0.7778044285565171	0.7240376663787244	0.8219752683984088	0.7607508632871789	0.8210911744007814	0.9803995777077024	0.8987407475110839	0.9050669352405072	0.8319914191931757	0.8685291772168414	0.8685291772168414	0.8685291772168414	0.8685291772168414	0.8685291772168414	0.8685291772168414	0.8685291772168414	0.8685291772168414	0.8685291772168414	0.8685291772168414	0.8685291772168414	0.8685291772168414	0.8685291772168414	0.8685291772168414	0.8685291772168414	0.8685291772168414	0.8685291772168414	0.8685291772168414	0.8685291772168414
0.643561572054804	0.6591982993735865	0.5960312788998506	0.5996507955329462	0.5769432062437082	0.6316903835108502	0.6597237999901868	0.7298548480340818	0.6198658720349997	0.7648914843524505	0.699037129843091	0.6315906486357711	0.6076703262807204	0.5897841115827489	0.6678773700984763	0.635812709787988	0.6646843019194203	0.6780892440418155	0.6887605004145039	0.5457903100988116	0.5785327471579009	0.6202848995305396	0.6536092612272774	0.6207457140717958	0.5586117348204864	0.5693026535161736	0.6837261681475123	0.61507059913814	0.7324536992502307	0.6068143698908017	0.6278229263985968	0.5844659728912126	0.6061444496449047	0.6061444496449047	0.6061444496449047	0.6061444496449047	0.6061444496449047	0.6061444496449047	0.6061444496449047	0.6061444496449047	0.6061444496449047	0.6061444496449047	0.6061444496449047	0.6061444496449047	0.6061444496449047	0.6061444496449047	0.6061444496449047	0.6061444496449047	0.6061444496449047	0.6061444496449047
0.20163529527332935	0.34938944101576985	0.3158588547062734	0.27364765129885554	0.40337166240934075	0.4086356202480241	0.5596881733184731	0.5609440680663814	0.7116640632944808	0.7849593283981734	0.8332944918581473	0.8027934308366999	0.8473842303661272	0.7962456589327773	0.7777519978043581	0.8116116873177287	0.7308364129339842	0.7801070562170327	0.8495778666669014	0.7424476249481502	0.9025553730507063	0.9968159700708714	0.8910507064472369	0.9569983638048083	1.0394111636612384	1.1767506153981107	1.0240873732146971	1.100418994306404	1.100418994306404	1.100418994306404	1.100418994306404	1.100418994306404	1.100418994306404	1.100418994306404	1.100418994306404	1.100418994306404	1.100418994306404	1.100418994306404	1.100418994306404	1.100418994306404	1.100418994306404	1.100418994306404	1.100418994306404	1.100418994306404	1.100418994306404	1.100418994306404	1.100418994306404	1.100418994306404	1.100418994306404	1.100418994306404
0.7018489069196759	0.6360820572958021	0.7536963670287962	0.6549983761123677	0.7463260186111131	0.6182777652753391	0.8146890828494693	0.8928175838381924	0.8805991883241245	0.8730837638297958	0.972047045056879	0.8939651492564787	0.8250129151430556	0.9347585764411896	0.8972377032186065	0.9265410052810023	1.0641823359261668	0.9809150946447539	0.8705272775325282	1.0331858532301788	1.0253031075094738	1.0577644645175028	1.061487167925504	1.0845819161021772	1.0017509745421949	1.024426374962611	1.0893649749098189	1.097576287936333	0.9906943629162606	1.034309806172115	1.1186996672552532	1.1789361850813531	1.0688893359072962	1.0754561600060797	1.1145828983243062	1.0924832344207454	1.0741673410498958	1.026541613993311	1.1035265629132522	1.0394899687642793	1.0667599874329161	0.9888128071600728	1.0879443633132189	1.1152786605213427	1.051789346964577	1.1845707286691094	0.9889020101939521	1.0867363694315308	1.0867363694315308	1.0867363694315308
0.703677673138478	0.10233369319448125	0.3495862112547238	0.44327196976574085	0.3600892805866458	0.565730885398219	0.3008839779171633	0.06992663036818857	0.29348975837929897	0.3797440710786112	0.48311485779882696	0.7111822232769085	0.284817589366084	0.2163976904334344	0.38783609002316294	0.33910962235585174	0.3572599275155773	0.45389340722794386	0.5700669699048265	0.6780487473190893	0.5558292355691549	1.071247268335998	0.5404393769905683	0.8139584534848388	0.37081888577545696	0.5059831554787844	0.44146754988008374	0.41061189064950904	0.8586624819353064	0.5287090729460963	0.43587775022787645	0.3223454343980849	0.4751018474189263	0.3987236409085056	0.3987236409085056	0.3987236409085056	0.3987236409085056	0.3987236409085056	0.3987236409085056	0.3987236409085056	0.3987236409085056	0.3987236409085056	0.3987236409085056	0.3987236409085056	0.3987236409085056	0.3987236409085056	0.3987236409085056	0.3987236409085056	0.3987236409085056	0.3987236409085056
0.6055890475639907	0.20953044682172592	0.0	0.0	0.021548042391008937	0.2564545929440292	0.0	0.007965192752476709	0.0	0.0	0.6473715847904442	0.29337660813816013	0.20953044682172592	0.37213674752114856	0.41906089364345184	0.4655202601896627	0.0	0.2929118285620677	1.0437573129911966	0.809977885489867	0.20999522639781834	0.30087702131454436	0.733985544172621	1.3903673796120317	0.20953044682172592	0.3403007546605207	0.17769445356104072	1.3613189240446384	0.4208991325570095	1.188245712840951	0.25691937252012154	1.0476522341086296	0.6522858033143757	0.6522858033143757	0.6522858033143757	0.6522858033143757	0.6522858033143757	0.6522858033143757	0.6522858033143757	0.6522858033143757	0.6522858033143757	0.6522858033143757	0.6522858033143757	0.6522858033143757	0.6522858033143757	0.6522858033143757	0.6522858033143757	0.6522858033143757	0.6522858033143757	0.6522858033143757
0.4581294676988384	0.5254449446615571	0.549107152617256	0.5624865661309233	0.5874938908887024	0.6248693535009986	0.6802796097398341	0.6205466390545231	0.662539597072397	0.6793409338685528	0.6174454731457251	0.6110316084962678	0.7690121408846411	0.6895218783808585	0.6859139978999649	0.7041756353051015	0.6706173974671248	0.7275332148204461	0.6540516042030377	0.6216867121446886	0.6801617355139752	0.6509242238293319	0.6509242238293319	0.6509242238293319	0.6509242238293319	0.6509242238293319	0.6509242238293319	0.6509242238293319	0.6509242238293319	0.6509242238293319	0.6509242238293319	0.6509242238293319	0.6509242238293319	0.6509242238293319	0.6509242238293319	0.6509242238293319	0.6509242238293319	0.6509242238293319	0.6509242238293319	0.6509242238293319	0.6509242238293319	0.6509242238293319	0.6509242238293319	0.6509242238293319	0.6509242238293319	0.6509242238293319	0.6509242238293319	0.6509242238293319	0.6509242238293319	0.6509242238293319
0.5633549701400663	0.6749768992496951	0.6693232673800302	0.6159539734560822	0.6967231491945727	0.6701456893879054	0.7395786270747582	0.7822575167005253	0.782533815596164	0.7848876903692169	0.8240715539162716	0.7728160959073038	0.8492995610137698	0.8223376519377775	0.7870395787184086	0.839403159183134	0.7952924557181653	0.8850373793532342	0.8248511234595577	0.8993380892620163	0.8285339876989124	0.7877517248697855	0.808142856284349	0.808142856284349	0.808142856284349	0.808142856284349	0.808142856284349	0.808142856284349	0.808142856284349	0.808142856284349	0.808142856284349	0.808142856284349	0.808142856284349	0.808142856284349	0.808142856284349	0.808142856284349	0.808142856284349	0.808142856284349	0.808142856284349	0.808142856284349	0.808142856284349	0.808142856284349	0.808142856284349	0.808142856284349	0.808142856284349	0.808142856284349	0.808142856284349	0.808142856284349	0.808142856284349	0.808142856284349
0.6470657703137365	0.7302440213489327	0.7599502522435446	0.7719702071134442	0.8791072021842358	0.789715905696667	0.811585325337101	0.8390536700218805	0.8088917968245416	0.7553470415331147	0.7207446228158746	0.8410288841824664	0.8739879042438603	0.7407218175175763	0.7449263765207725	0.7118622492741066	0.8697124421338784	0.7889626292378421	0.8769601431004987	0.7723862859133513	0.7700463547692065	0.7925500772181201	0.7812982159936633	0.7812982159936633	0.7812982159936633	0.7812982159936633	0.7812982159936633	0.7812982159936633	0.7812982159936633	0.7812982159936633	0.7812982159936633	0.7812982159936633	0.7812982159936633	0.7812982159936633	0.7812982159936633	0.7812982159936633	0.7812982159936633	0.7812982159936633	0.7812982159936633	0.7812982159936633	0.7812982159936633	0.7812982159936633	0.7812982159936633	0.7812982159936633	0.7812982159936633	0.7812982159936633	0.7812982159936633	0.7812982159936633	0.7812982159936633	0.7812982159936633
0.6289885306651815	0.8678944118520067	0.833917694523598	0.8174259636526771	0.8485203083936923	0.8213382821203886	0.8709679133764668	0.7785479057395823	0.7849863502461879	0.8815193083227049	0.8475570527339287	0.8186512098422729	0.913689800845395	0.941713500929004	0.8792701675163027	0.8574317005668336	0.9346354032831902	0.8859668007539007	0.8701502470650062	0.8780585239094534	0.8780585239094534	0.8780585239094534	0.8780585239094534	0.8780585239094534	0.8780585239094534	0.8780585239094534	0.8780585239094534	0.8780585239094534	0.8780585239094534	0.8780585239094534	0.8780585239094534	0.8780585239094534	0.8780585239094534	0.8780585239094534	0.8780585239094534	0.8780585239094534	0.8780585239094534	0.8780585239094534	0.8780585239094534	0.8780585239094534	0.8780585239094534	0.8780585239094534	0.8780585239094534	0.8780585239094534	0.8780585239094534	0.8780585239094534	0.8780585239094534	0.8780585239094534	0.8780585239094534	0.8780585239094534
[truncated: 6 more columns]
