# Supplementary material for: Neuronal tuning aligns dynamically with object and texture manifolds across the visual hierarchy
Source: Nat Neurosci. 2026 Mar 10;29(4):864–75. doi: 10.1038/s41593-026-02207-1 (PMC13061647; doi:10.1038/s41593-026-02207-1)
Supplement: Supplementary file 10 — Attribution data for time windows 5, 10, 20, 25 and 50 ms, for panel b. Time window specific evolution trajectory of time windows 10, 20, 25 and 50 ms, for panel c. [file 41593_2026_2207_MOESM10_ESM.zip › ExtendedFig4_Source_data/FigureExtended4C_src_normresp_wdw_75-100_DeePSim_sem.csv]

0	1	2	3	4	5	6	7	8	9	10	11	12	13	14	15	16	17	18	19	20	21	22	23	24	25	26	27	28	29	30	31	32	33	34	35	36	37	38	39	40	41	42	43	44	45	46	47	48	49
0.04832979627955395	0.03130589745226947	0.0453728002608002	0.043354643619514945	0.03455860967506755	0.0400522164563112	0.027908626671684242	0.051579366735777635	0.057121009169473776	0.050974499382979925	0.05255042989041699	0.051743297839022526	0.050898912291899245	0.060021852046212916	0.05034477429438282	0.0445307472635652	0.05846052544981635	0.04996482360038487	0.05807347372037326	0.05653656819322245	0.06192417274009587	0.06099198214177085	0.054835828505725805	0.048823338015736135	0.05137211171629827	0.061858379675478414	0.05900339868138741	0.060327234513975196	0.055130253362359986	0.05638838163946362	0.05046300018533085	0.046008485967953504	0.06351542144335473	0.049905759391010725	0.051176503003694196	0.06463798991524877	0.05961841361523865	0.04804085270969914	0.059100735468841835	0.05390870745534686	0.054441098910344696	0.05847052610178827	0.05271181773171632	0.05616953304484672	0.05984881030803414	0.05403009493275745	0.05772917093599932	0.055879632934378386	0.055879632934378386	0.055879632934378386
0.044018737939754526	0.05818397597772614	0.0641256021381444	0.07481109329445788	0.10330533025435638	0.08584613536792073	0.08835935966002083	0.07638110883794527	0.09713636656713567	0.08847889380539574	0.08762608372284862	0.07765786523674754	0.07082144198534422	0.09955366152115412	0.0862302507549193	0.08999322182820323	0.08343866589029549	0.08446174086398259	0.08693899764190274	0.0833024257305992	0.08550860497179572	0.08147002042681942	0.07786451649233546	0.09877913233104087	0.0667573775807088	0.10038851549458436	0.08405917318275882	0.11488556591185604	0.08907558751003596	0.09061230443679225	0.11565428774169624	0.10153528569286427	0.11891878070817433	0.08696346299996502	0.06597380128137127	0.07646863214066815	0.07646863214066815	0.07646863214066815	0.07646863214066815	0.07646863214066815	0.07646863214066815	0.07646863214066815	0.07646863214066815	0.07646863214066815	0.07646863214066815	0.07646863214066815	0.07646863214066815	0.07646863214066815	0.07646863214066815	0.07646863214066815
0.05038825111590834	0.07071644115418045	0.06067959974691878	0.061164601495182644	0.08640712880266962	0.08632645707371879	0.07360624251650578	0.08199800590276282	0.075629402270803	0.09361595547006171	0.117505042727866	0.08395627382281078	0.08319135941142566	0.07852370046284816	0.08710595240540428	0.10331949410540164	0.0848292653238546	0.07869861759707869	0.10104931886230265	0.08427065278811882	0.10846656700775002	0.08804566723963853	0.09109191841055184	0.08116781309866208	0.08860593015631928	0.09655609369207559	0.11288230087506618	0.08928040056887566	0.0954716223169262	0.08751548913901114	0.08374816747575636	0.09365156704788685	0.13393890240085923	0.11379523472437303	0.11379523472437303	0.11379523472437303	0.11379523472437303	0.11379523472437303	0.11379523472437303	0.11379523472437303	0.11379523472437303	0.11379523472437303	0.11379523472437303	0.11379523472437303	0.11379523472437303	0.11379523472437303	0.11379523472437303	0.11379523472437303	0.11379523472437303	0.11379523472437303
0.04610560863154695	0.04174260898640852	0.05116060801562765	0.0453369578591781	0.03588257013924943	0.04094184310004186	0.049929270144945685	0.04360178836690983	0.04242808338072497	0.03550891920437862	0.043684496111329366	0.04767682163449691	0.03379995301600973	0.04782283061202837	0.04578108746920001	0.04968957006394825	0.03868222798575837	0.04120828617983574	0.04375342430432237	0.040829624022435146	0.04659921465549512	0.04431531914461055	0.04187852715165312	0.047265937655305235	0.04453356114621309	0.05174074252313714	0.04683922392430013	0.041586458813595066	0.04436195242291697	0.05203270995638773	0.04274977201782175	0.053303475912746395	0.05618737466061175	0.041045730817838515	0.04715890667932331	0.03915543583109622	0.04165033577597238	0.0538617236513529	0.04775602971366264	0.04775602971366264	0.04775602971366264	0.04775602971366264	0.04775602971366264	0.04775602971366264	0.04775602971366264	0.04775602971366264	0.04775602971366264	0.04775602971366264	0.04775602971366264	0.04775602971366264
0.04776284570803235	0.04881922230395727	0.044997338773320114	0.045635817849159814	0.039996877133008764	0.04888990863855971	0.05002147289667692	0.051337218860382484	0.06225216384875299	0.04799431352762594	0.06097751326134843	0.06272658089919438	0.05341705722166646	0.048143760237161264	0.06166626639083594	0.06748526118222041	0.05802280431810879	0.07040020356360893	0.05914762636547505	0.07181054884875908	0.06770389148491791	0.06763962639107406	0.07686810849267835	0.0706172872063622	0.07532323600705974	0.057244004720052255	0.062212919856352134	0.07413580329443281	0.06841715946022539	0.06251504708793623	0.06546610327408081	0.06546610327408081	0.06546610327408081	0.06546610327408081	0.06546610327408081	0.06546610327408081	0.06546610327408081	0.06546610327408081	0.06546610327408081	0.06546610327408081	0.06546610327408081	0.06546610327408081	0.06546610327408081	0.06546610327408081	0.06546610327408081	0.06546610327408081	0.06546610327408081	0.06546610327408081	0.06546610327408081	0.06546610327408081
0.09807121654028779	0.08913185870540777	0.07159124096435368	0.08297390909847965	0.07287529062294179	0.08005944947604422	0.058844183994989606	0.07594284845244952	0.08171129670162205	0.08545836751387056	0.07290932413969081	0.07709471965768235	0.0761164176416139	0.07529380847455408	0.09386403077410967	0.08960768288117756	0.06727175598602753	0.08029048314994676	0.09146793464465913	0.0799233780141888	0.06867330197889172	0.07972861373624957	0.0538522074306961	0.07136074608544059	0.07910077863941567	0.09277966047407045	0.10513635073597263	0.08958510757861497	0.08399605966855074	0.08154377315916432	0.08911927728233418	0.07784251170865335	0.09419690582499726	0.09594229929039502	0.09187039222555038	0.10228681606903176	0.0780035475318507	0.07532303814813586	0.08338111436092811	0.09167593973452134	0.08752852704772474	0.08752852704772474	0.08752852704772474	0.08752852704772474	0.08752852704772474	0.08752852704772474	0.08752852704772474	0.08752852704772474	0.08752852704772474	0.08752852704772474
0.1352915553688072	0.06999364624690874	0.07453462351556592	0.08069011336427334	0.11923330836550722	0.10095542090612478	0.11120384179218933	0.09611841132144577	0.0824391371711885	0.10553813397307446	0.10811507654243104	0.09397766035715288	0.09023837308908471	0.09244887167616386	0.08984515461609908	0.10214991217256242	0.12606730969775404	0.10692977860888024	0.10646582673214705	0.11126461514960585	0.10548681868979977	0.09357687999241289	0.11586649335537025	0.09614279142565224	0.0963292770577092	0.09747573653092138	0.0969025067943153	0.0969025067943153	0.0969025067943153	0.0969025067943153	0.0969025067943153	0.0969025067943153	0.0969025067943153	0.0969025067943153	0.0969025067943153	0.0969025067943153	0.0969025067943153	0.0969025067943153	0.0969025067943153	0.0969025067943153	0.0969025067943153	0.0969025067943153	0.0969025067943153	0.0969025067943153	0.0969025067943153	0.0969025067943153	0.0969025067943153	0.0969025067943153	0.0969025067943153	0.0969025067943153
0.03563432832942935	0.028942600152620204	0.03469222260504902	0.03518648170041617	0.03674437790869348	0.026971206672873442	0.03330495884141241	0.030281065400430844	0.03460822999938423	0.03764176167755369	0.04017932229221566	0.035035513903606166	0.03415196124166055	0.033941981008338964	0.034073946616629484	0.0299316979371885	0.03650133836009336	0.031080681690454987	0.04280651804503383	0.03809870569088245	0.036265211816882616	0.038236802919302794	0.02739118609713968	0.042299773724130206	0.033465292243869516	0.032802465172799534	0.03613422709362886	0.034468346133214194	0.034468346133214194	0.034468346133214194	0.034468346133214194	0.034468346133214194	0.034468346133214194	0.034468346133214194	0.034468346133214194	0.034468346133214194	0.034468346133214194	0.034468346133214194	0.034468346133214194	0.034468346133214194	0.034468346133214194	0.034468346133214194	0.034468346133214194	0.034468346133214194	0.034468346133214194	0.034468346133214194	0.034468346133214194	0.034468346133214194	0.034468346133214194	0.034468346133214194
0.04873378650264864	0.051451206219186196	0.05501469495942932	0.05485599388273197	0.056300484483999866	0.0505305466616337	0.05122154100214368	0.060984025437102525	0.058270099925994724	0.05614242283196758	0.0563849037385411	0.06297478826765918	0.0692803710426145	0.051127981263533094	0.05918965445376313	0.06376424605939655	0.05410273386760848	0.04717715679597215	0.05841584231144251	0.05291113675113852	0.05558247276501311	0.0568960222918388	0.0530006971801035	0.04359107772565463	0.05505110186271825	0.05345561120710927	0.04612867497881146	0.05044450015469205	0.05709110066620253	0.048867413512572504	0.05315895586381319	0.04937097278352085	0.04758679072815266	0.044119541904671135	0.0458531663164119	0.0458531663164119	0.0458531663164119	0.0458531663164119	0.0458531663164119	0.0458531663164119	0.0458531663164119	0.0458531663164119	0.0458531663164119	0.0458531663164119	0.0458531663164119	0.0458531663164119	0.0458531663164119	0.0458531663164119	0.0458531663164119	0.0458531663164119
0.08516183280939041	0.08885291960644484	0.06380087359804092	0.06920259624618268	0.09120193143765098	0.0892834642814956	0.09176489897904529	0.06608602212513906	0.07206466308294215	0.06165969052896152	0.09497313563942564	0.09710400117699952	0.07470154963501217	0.0871220848400885	0.059955281880771656	0.10008267793330355	0.08561603707298551	0.09605943448711256	0.0888241134696256	0.06630999694889157	0.07730158945308414	0.10291106700472498	0.08653508548350934	0.0818090128370787	0.08257933658602612	0.09750742466303557	0.08711788670851728	0.09374450522324466	0.07683496931025653	0.10241160342635774	0.07676840751578055	0.09440630234867443	0.11469333922061846	0.10454982078464645	0.10454982078464645	0.10454982078464645	0.10454982078464645	0.10454982078464645	0.10454982078464645	0.10454982078464645	0.10454982078464645	0.10454982078464645	0.10454982078464645	0.10454982078464645	0.10454982078464645	0.10454982078464645	0.10454982078464645	0.10454982078464645	0.10454982078464645	0.10454982078464645
0.0674604558887875	0.05951714418875029	0.06777045959736207	0.06268679429705193	0.053193189581548776	0.061732153574552556	0.06076438206067615	0.06875922234275755	0.06857377355638458	0.05089578311655797	0.0639944445805279	0.07604796051901981	0.06737845885606306	0.0594192966189533	0.0648613917964614	0.05700160215856693	0.06607178491298969	0.06515831808867312	0.06433297700503109	0.0683898743012155	0.06619602255395704	0.06362568776423531	0.07039366355250924	0.07374940748026833	0.07263890453878817	0.0690658153971926	0.07410594832307987	0.07774308192812396	0.06352751638469299	0.0552285753692789	0.06879289993757343	0.062010737653426164	0.062010737653426164	0.062010737653426164	0.062010737653426164	0.062010737653426164	0.062010737653426164	0.062010737653426164	0.062010737653426164	0.062010737653426164	0.062010737653426164	0.062010737653426164	0.062010737653426164	0.062010737653426164	0.062010737653426164	0.062010737653426164	0.062010737653426164	0.062010737653426164	0.062010737653426164	0.062010737653426164
0.034335179534082855	0.04598814098519536	0.04031257782098998	0.03765552629534868	0.03173148107811741	0.032401473593188686	0.038462949821775935	0.03428939858573444	0.03947766684713965	0.03823589123793854	0.049942094687787444	0.03734834051087817	0.032604700674934144	0.037615608941172426	0.040065607430653356	0.04105442147205424	0.03784330420294968	0.03749204728599828	0.04427732841313821	0.04360389720675217	0.034189076003514285	0.04450354024103718	0.04016558947829074	0.03814145817903397	0.04885226072965433	0.048922831775483504	0.03916960197025485	0.050726396905363014	0.04345881059027716	0.04661222981898543	0.044700473802583074	0.04565635181078425	0.04565635181078425	0.04565635181078425	0.04565635181078425	0.04565635181078425	0.04565635181078425	0.04565635181078425	0.04565635181078425	0.04565635181078425	0.04565635181078425	0.04565635181078425	0.04565635181078425	0.04565635181078425	0.04565635181078425	0.04565635181078425	0.04565635181078425	0.04565635181078425	0.04565635181078425	0.04565635181078425
0.061778224579259675	0.06450654628488281	0.046413522958450124	0.04624607115673379	0.04940057028048534	0.04277888636777822	0.06019331753027457	0.05963014051308664	0.06709758740469961	0.06603002562809661	0.05924220325254404	0.063131768026702	0.06759656446346061	0.0665724379136416	0.060364394019648236	0.0738344480221386	0.08130898549358888	0.06699008828127807	0.07452626281595262	0.06872180898370799	0.08096201470562134	0.04814908712762601	0.05888611026603044	0.057878161451677956	0.0690406088552297	0.06223048037366773	0.06554595970229321	0.060973078902699346	0.0694575959653159	0.07219600067968626	0.06769280759793089	0.06994440413880858	0.06994440413880858	0.06994440413880858	0.06994440413880858	0.06994440413880858	0.06994440413880858	0.06994440413880858	0.06994440413880858	0.06994440413880858	0.06994440413880858	0.06994440413880858	0.06994440413880858	0.06994440413880858	0.06994440413880858	0.06994440413880858	0.06994440413880858	0.06994440413880858	0.06994440413880858	0.06994440413880858
0.06238797668391517	0.057666514037322196	0.056581948927053635	0.06715708412084782	0.05996758332732954	0.0633085689874091	0.06384182943841724	0.06067422502359574	0.050776621822546004	0.07076443931878947	0.06364795014172239	0.05134311827609009	0.05171775305734	0.08249409741945343	0.06295719771287742	0.05845025918209947	0.06828351319277992	0.07230054425403591	0.06044349755672054	0.071439469551326	0.07588380179562913	0.06985217742466997	0.08104265704837604	0.05839265479040072	0.06598215844829945	0.07311627901603716	0.06709363004532663	0.06374658716519606	0.06721258021755833	0.06407423561775062	0.08462136054063307	0.06936554789164413	0.07699345421613861	0.07699345421613861	0.07699345421613861	0.07699345421613861	0.07699345421613861	0.07699345421613861	0.07699345421613861	0.07699345421613861	0.07699345421613861	0.07699345421613861	0.07699345421613861	0.07699345421613861	0.07699345421613861	0.07699345421613861	0.07699345421613861	0.07699345421613861	0.07699345421613861	0.07699345421613861
0.06099201458721517	0.04907380675015368	0.05965857050223658	0.05415942771051502	0.05962830057149158	0.06394171053700452	0.08402542482950201	0.0754574848021662	0.07227812006478387	0.06134979055592628	0.07998014128938023	0.0762108065904429	0.09841883727757746	0.06483516907406375	0.07591303036112472	0.0823236081014295	0.06898158487867748	0.06482446383476784	0.08803373517283318	0.07781558765706811	0.06463985482298577	0.06804148369562223	0.06273441519929392	0.061332907473667826	0.07698416884875742	0.06844129905566698	0.0684422736206436	0.0883549777500666	0.08303009475869241	0.06827407448525417	0.0756520846219733	0.0756520846219733	0.0756520846219733	0.0756520846219733	0.0756520846219733	0.0756520846219733	0.0756520846219733	0.0756520846219733	0.0756520846219733	0.0756520846219733	0.0756520846219733	0.0756520846219733	0.0756520846219733	0.0756520846219733	0.0756520846219733	0.0756520846219733	0.0756520846219733	0.0756520846219733	0.0756520846219733	0.0756520846219733
0.061653418841153766	0.050886267109447804	0.05732742670081011	0.04907606829451117	0.05437639913332455	0.05464306608243688	0.05574015187335172	0.058281567192364256	0.060040746913178004	0.05727485577211172	0.07029776373050191	0.05767998829354443	0.05915906242233928	0.04046210874348282	0.049965018327800446	0.058856906301433976	0.06081132684890134	0.06958950219685088	0.058518839858182056	0.05719285710898367	0.061845848104162486	0.06028677042297727	0.04810251331340295	0.05419464186819011	0.05419464186819011	0.05419464186819011	0.05419464186819011	0.05419464186819011	0.05419464186819011	0.05419464186819011	0.05419464186819011	0.05419464186819011	0.05419464186819011	0.05419464186819011	0.05419464186819011	0.05419464186819011	0.05419464186819011	0.05419464186819011	0.05419464186819011	0.05419464186819011	0.05419464186819011	0.05419464186819011	0.05419464186819011	0.05419464186819011	0.05419464186819011	0.05419464186819011	0.05419464186819011	0.05419464186819011	0.05419464186819011	0.05419464186819011
0.06499008324594423	0.03484783749681946	0.042906835449797474	0.04771263117784091	0.05741306914181768	0.052575368496574695	0.056000885680605544	0.05172918364562656	0.04744596649953821	0.04931992076670192	0.05443202962514162	0.055342529480444796	0.04689322528604484	0.04936640366257297	0.0574073854934882	0.04793793289058012	0.051730575069334664	0.04823944554895962	0.05301854572278954	0.04560253421945333	0.060614283762367965	0.044358553793154225	0.04834962118278299	0.04635408748796861	0.04635408748796861	0.04635408748796861	0.04635408748796861	0.04635408748796861	0.04635408748796861	0.04635408748796861	0.04635408748796861	0.04635408748796861	0.04635408748796861	0.04635408748796861	0.04635408748796861	0.04635408748796861	0.04635408748796861	0.04635408748796861	0.04635408748796861	0.04635408748796861	0.04635408748796861	0.04635408748796861	0.04635408748796861	0.04635408748796861	0.04635408748796861	0.04635408748796861	0.04635408748796861	0.04635408748796861	0.04635408748796861	0.04635408748796861
0.09353964192974516	0.08008259545622531	0.08876587185453143	0.06611046557040795	0.08332486988768552	0.07752004862727192	0.08094371540135308	0.09755797878489346	0.0760500941278723	0.09425732614675725	0.09455108304182049	0.09535658042127562	0.0870996342302269	0.08950978129082748	0.1072338863073998	0.09990563071223828	0.09283623629659514	0.10739148700638322	0.10486176889812968	0.1179682060208615	0.12064555356421573	0.10768498094050231	0.10574324511183965	0.10706185146270805	0.12783066219368158	0.14674459051636005	0.10252922804359971	0.11033367567430565	0.1175515078236966	0.11648316720390098	0.11701733751379878	0.11701733751379878	0.11701733751379878	0.11701733751379878	0.11701733751379878	0.11701733751379878	0.11701733751379878	0.11701733751379878	0.11701733751379878	0.11701733751379878	0.11701733751379878	0.11701733751379878	0.11701733751379878	0.11701733751379878	0.11701733751379878	0.11701733751379878	0.11701733751379878	0.11701733751379878	0.11701733751379878	0.11701733751379878
0.06070827318393967	0.05192280631824453	0.053241986416704544	0.051487027444958734	0.06095991799345264	0.06329468797797426	0.047187848316346655	0.047655939475709355	0.06373698319699109	0.060537824453724784	0.051853399470075154	0.05552038721926809	0.047472210981122705	0.06555995226557468	0.03553799069417638	0.05674991749654929	0.052073168002515186	0.06323314066929611	0.04598937546061917	0.05037099277272734	0.05310621531906198	0.062305052873805354	0.061627076423352044	0.04841180221328158	0.0526235375951918	0.04712093928182184	0.0573103169698821	0.05785028580808119	0.0524824497773089	0.052736124932975255	0.055756931673357664	0.06547976412108432	0.06061834789722099	0.06061834789722099	0.06061834789722099	0.06061834789722099	0.06061834789722099	0.06061834789722099	0.06061834789722099	0.06061834789722099	0.06061834789722099	0.06061834789722099	0.06061834789722099	0.06061834789722099	0.06061834789722099	0.06061834789722099	0.06061834789722099	0.06061834789722099	0.06061834789722099	0.06061834789722099
0.06288925991287413	0.050350770022855325	0.05281182729413008	0.055733250875901606	0.050232499453662524	0.05021529591577115	0.05929151502590253	0.058837329807358604	0.05658290331981839	0.06064077691456241	0.052263014631176996	0.06035152112368328	0.058791563612225636	0.04917516892418381	0.08810467209884215	0.06253115368140694	0.0592604769268028	0.05849069301661971	0.06771496483983845	0.0685130604196707	0.07300982847376282	0.06031334745674254	0.06627788185728674	0.06047665734643913	0.0549032480780514	0.0667959783710371	0.06987514699679674	0.06502055805213836	0.06586865420746957	0.059146125796775695	0.06179759381592863	0.06644637128778759	0.08052395281379028	0.08231876151684482	0.07331852790514849	0.07781864471099666	0.07781864471099666	0.07781864471099666	0.07781864471099666	0.07781864471099666	0.07781864471099666	0.07781864471099666	0.07781864471099666	0.07781864471099666	0.07781864471099666	0.07781864471099666	0.07781864471099666	0.07781864471099666	0.07781864471099666	0.07781864471099666
0.03560086544471449	0.04019990505791896	0.03340748075772786	0.04787963760985077	0.047250532188708665	0.05142768451422306	0.05894291398597381	0.05950040406434046	0.0711550063257354	0.05331497907664258	0.06805207793004016	0.07506722113309573	0.06669845657734719	0.056753724944052245	0.08203159767833286	0.06890643047147091	0.06025154792025065	0.07726875085246991	0.07706584675353431	0.06271759248642864	0.06265852650132911	0.06046455867216954	0.07039502393314573	0.06308477517214661	0.07269933420934699	0.06640954626602232	0.07713217954214617	0.0667685639905826	0.07195037176636439	0.07195037176636439	0.07195037176636439	0.07195037176636439	0.07195037176636439	0.07195037176636439	0.07195037176636439	0.07195037176636439	0.07195037176636439	0.07195037176636439	0.07195037176636439	0.07195037176636439	0.07195037176636439	0.07195037176636439	0.07195037176636439	0.07195037176636439	0.07195037176636439	0.07195037176636439	0.07195037176636439	0.07195037176636439	0.07195037176636439	0.07195037176636439
0.09135220121295977	0.12592713791998592	0.14240353180521206	0.11660158949308393	0.11286053624362928	0.11603672105745225	0.13636737483670955	0.15812343710925778	0.1415080553956392	0.15514893631052473	0.11086162144834431	0.1326822075920067	0.106419104668262	0.13697405453431158	0.11956560549035596	0.12236062401180715	0.11664775098985586	0.14320870497946903	0.1159116942921692	0.1344465232545482	0.13743033364166252	0.13301612222690867	0.157162657440214	0.11905935654068707	0.13170412572373036	0.10574719019667311	0.1328160155352481	0.1144379419450122	0.12051835449275193	0.11747814821888206	0.11747814821888206	0.11747814821888206	0.11747814821888206	0.11747814821888206	0.11747814821888206	0.11747814821888206	0.11747814821888206	0.11747814821888206	0.11747814821888206	0.11747814821888206	0.11747814821888206	0.11747814821888206	0.11747814821888206	0.11747814821888206	0.11747814821888206	0.11747814821888206	0.11747814821888206	0.11747814821888206	0.11747814821888206	0.11747814821888206
0.06964298356787947	0.056863795661728826	0.07442613921133631	0.06418930244507184	0.05520912239122937	0.05389566192833672	0.03783394861182697	0.04520097366838942	0.05350081497365391	0.05159469439992666	0.05086843719943735	0.039795286141608606	0.04779151572367694	0.03631573443067593	0.03949263252423013	0.049711093288537796	0.045533061103692866	0.041993082298359075	0.04645341578505233	0.048078765388271445	0.04598291152414188	0.04818560116806577	0.045325002775476804	0.04668820034305372	0.045927064731556874	0.04666022103361551	0.046293642882586195	0.046293642882586195	0.046293642882586195	0.046293642882586195	0.046293642882586195	0.046293642882586195	0.046293642882586195	0.046293642882586195	0.046293642882586195	0.046293642882586195	0.046293642882586195	0.046293642882586195	0.046293642882586195	0.046293642882586195	0.046293642882586195	0.046293642882586195	0.046293642882586195	0.046293642882586195	0.046293642882586195	0.046293642882586195	0.046293642882586195	0.046293642882586195	0.046293642882586195	0.046293642882586195
0.0676505712217981	0.0573153816273103	0.05518174191618948	0.06054241401531353	0.045389342097678684	0.052668963016472385	0.043661815897860994	0.058414476121708726	0.053432523744811486	0.04000902311105885	0.050540027662078345	0.052058177040898886	0.04834016357992577	0.04234548785993409	0.04732502710214895	0.04744023902943242	0.0406396946643771	0.05538258123603427	0.04487447984235103	0.046335463959435254	0.03822876478518652	0.04004440814848697	0.039136586466836744	0.039136586466836744	0.039136586466836744	0.039136586466836744	0.039136586466836744	0.039136586466836744	0.039136586466836744	0.039136586466836744	0.039136586466836744	0.039136586466836744	0.039136586466836744	0.039136586466836744	0.039136586466836744	0.039136586466836744	0.039136586466836744	0.039136586466836744	0.039136586466836744	0.039136586466836744	0.039136586466836744	0.039136586466836744	0.039136586466836744	0.039136586466836744	0.039136586466836744	0.039136586466836744	0.039136586466836744	0.039136586466836744	0.039136586466836744	0.039136586466836744
0.057348132111736144	0.03801003153450891	0.037766101046308675	0.04475511531136455	0.044899154639342354	0.05147859747069343	0.04986428616710767	0.04749473129432082	0.042677634850551746	0.03814003048264639	0.03579133038652134	0.04486981394449733	0.04356784885437982	0.04542860558969964	0.04762785411374936	0.05167414525735902	0.04167336081929583	0.042129892399980905	0.05215155935606295	0.05270305191147231	0.04929292853047878	0.0508936037727026	0.041829323401711666	0.05006753883065364	0.0503498579180881	0.04227883986056614	0.055696344033281255	0.048987591946923696	0.048987591946923696	0.048987591946923696	0.048987591946923696	0.048987591946923696	0.048987591946923696	0.048987591946923696	0.048987591946923696	0.048987591946923696	0.048987591946923696	0.048987591946923696	0.048987591946923696	0.048987591946923696	0.048987591946923696	0.048987591946923696	0.048987591946923696	0.048987591946923696	0.048987591946923696	0.048987591946923696	0.048987591946923696	0.048987591946923696	0.048987591946923696	0.048987591946923696
0.10005888369099261	0.07077814164852814	0.07924607350294798	0.0814221009048932	0.08332097034533413	0.07770020350141209	0.06815034602326232	0.07514727493266642	0.05667487857562641	0.05782726517103387	0.06659840259058436	0.07672852183645656	0.07754721423788732	0.08807850308606752	0.08589335025310299	0.0684207605291763	0.07568020055167318	0.07607694021827201	0.06465493624183882	0.06286828130360404	0.08331724654074343	0.07176750007813616	0.07830014174328705	0.08735432190394155	0.059493621044452535	0.08307105926154348	0.08217845239429128	0.07118462778757302	0.08360220923802451	0.07739341851279878	0.07739341851279878	0.07739341851279878	0.07739341851279878	0.07739341851279878	0.07739341851279878	0.07739341851279878	0.07739341851279878	0.07739341851279878	0.07739341851279878	0.07739341851279878	0.07739341851279878	0.07739341851279878	0.07739341851279878	0.07739341851279878	0.07739341851279878	0.07739341851279878	0.07739341851279878	0.07739341851279878	0.07739341851279878	0.07739341851279878
0.07721955817178605	0.08149009566341749	0.07325942603726772	0.07248066808478903	0.07414481166367291	0.06173519310510305	0.06208762494117918	0.06837342185313372	0.07727617924220213	0.07060578827917478	0.07580416159033845	0.06592696079223823	0.07200369752332239	0.07476994914200508	0.07406834374181452	0.06245862247336687	0.05874980467943007	0.051573081613725334	0.06669058490560782	0.0793984110654718	0.066266373499776	0.0757846680830862	0.0666233062986891	0.08215499622958294	0.06299785413249774	0.07151162408195726	0.06558070819154602	0.06023173105522797	0.07134171682862878	0.06679901755371861	0.07108469115023669	0.0657527098555636	0.05103116166438693	0.07230837626232878	0.07406150525008191	0.06196523067845037	0.06825147838901517	0.07593931816131982	0.0720953982751675	0.0720953982751675	0.0720953982751675	0.0720953982751675	0.0720953982751675	0.0720953982751675	0.0720953982751675	0.0720953982751675	0.0720953982751675	0.0720953982751675	0.0720953982751675	0.0720953982751675
0.10550727464613664	0.07251449439377651	0.06544180718220242	0.07122577443950705	0.07053098128456331	0.08050713890593583	0.07612866227983564	0.07295983457573635	0.08262067486254066	0.06543268089625713	0.0889644887567224	0.07055176202880026	0.06404730665578731	0.09789952314296603	0.08440152714963133	0.09835677580122497	0.08653745094471013	0.09835767354825294	0.10761254323913551	0.10787838285877899	0.0952527946649616	0.10304438214054856	0.1125526462698791	0.11185019591947182	0.12748258373055257	0.09719310118769411	0.11731448728789572	0.11157922141433328	0.12048180260987011	0.14940746112710676	0.09514131805940668	0.13316304651443658	0.12413299837079673	0.10008551528192318	0.12273028056475851	0.12724591954695627	0.1254681749953133	0.1496707814632262	0.12899276362836543	0.1342502912922286	0.1161508262997457	0.2267400026590848	0.17144541447941525	0.17144541447941525	0.17144541447941525	0.17144541447941525	0.17144541447941525	0.17144541447941525	0.17144541447941525	0.17144541447941525
0.05155557351934361	0.042088652453056104	0.054238924795563206	0.06363675153301297	0.03956052302575463	0.049378756554368505	0.05523842990800533	0.04979685432502637	0.06052372798742958	0.04812233879614841	0.0526312675832528	0.052279094878450796	0.049687299206820905	0.04418239268010845	0.036839479002021766	0.04471707562479199	0.039340205728620056	0.04657141072549685	0.04510278119202397	0.04559059388642164	0.03571472157096892	0.04317925681584262	0.036413043221745316	0.03937592308933697	0.04594644307742768	0.041379883364131814	0.041530249622800906	0.040264930440960106	0.0408975900318805	0.0408975900318805	0.0408975900318805	0.0408975900318805	0.0408975900318805	0.0408975900318805	0.0408975900318805	0.0408975900318805	0.0408975900318805	0.0408975900318805	0.0408975900318805	0.0408975900318805	0.0408975900318805	0.0408975900318805	0.0408975900318805	0.0408975900318805	0.0408975900318805	0.0408975900318805	0.0408975900318805	0.0408975900318805	0.0408975900318805	0.0408975900318805
0.05109445964334968	0.05140000688329002	0.0560211228041083	0.059126167278938	0.06640929111945576	0.05543511341619116	0.06248103030743741	0.060983463703557186	0.05191672184545614	0.04601455940825639	0.058238347987712255	0.05900168708232236	0.051233329605551534	0.05058447057644032	0.058722164525659634	0.05694456351651802	0.06358207518051759	0.055313699523505004	0.046253509936537616	0.06393875634445458	0.06147049069889836	0.04915473751977325	0.06521686822195756	0.05171524512767224	0.05592351674305666	0.05381938093536445	0.05381938093536445	0.05381938093536445	0.05381938093536445	0.05381938093536445	0.05381938093536445	0.05381938093536445	0.05381938093536445	0.05381938093536445	0.05381938093536445	0.05381938093536445	0.05381938093536445	0.05381938093536445	0.05381938093536445	0.05381938093536445	0.05381938093536445	0.05381938093536445	0.05381938093536445	0.05381938093536445	0.05381938093536445	0.05381938093536445	0.05381938093536445	0.05381938093536445	0.05381938093536445	0.05381938093536445
0.04230747123644698	0.04408292085637254	0.04496985030874198	0.039326124813762006	0.03547335543953262	0.043723292315019445	0.038790567215367014	0.02965539828688083	0.04108579850885043	0.042522087620079606	0.02990608337940032	0.03459598436135962	0.0405426568118462	0.03810370820246239	0.03153841680708428	0.02880698315161591	0.03848846425820569	0.03663372482289679	0.04261072576712355	0.03488867563676916	0.030604223940918194	0.032746449788843675	0.032746449788843675	0.032746449788843675	0.032746449788843675	0.032746449788843675	0.032746449788843675	0.032746449788843675	0.032746449788843675	0.032746449788843675	0.032746449788843675	0.032746449788843675	0.032746449788843675	0.032746449788843675	0.032746449788843675	0.032746449788843675	0.032746449788843675	0.032746449788843675	0.032746449788843675	0.032746449788843675	0.032746449788843675	0.032746449788843675	0.032746449788843675	0.032746449788843675	0.032746449788843675	0.032746449788843675	0.032746449788843675	0.032746449788843675	0.032746449788843675	0.032746449788843675
0.05870774936719393	0.05024645355092331	0.04251863369101202	0.046243088942888165	0.0596670335028476	0.057776039237868504	0.06600735907572823	0.07644130539135596	0.06235583907322575	0.07200624430161677	0.06934099868403065	0.07137553986582766	0.06528222993614145	0.06863249993433601	0.07425445415962167	0.05910757676736984	0.07027568754550376	0.0650604947856542	0.06552066200549753	0.07377569999498441	0.06757179694602673	0.062356593165539376	0.06561303551613103	0.06398481434083521	0.06398481434083521	0.06398481434083521	0.06398481434083521	0.06398481434083521	0.06398481434083521	0.06398481434083521	0.06398481434083521	0.06398481434083521	0.06398481434083521	0.06398481434083521	0.06398481434083521	0.06398481434083521	0.06398481434083521	0.06398481434083521	0.06398481434083521	0.06398481434083521	0.06398481434083521	0.06398481434083521	0.06398481434083521	0.06398481434083521	0.06398481434083521	0.06398481434083521	0.06398481434083521	0.06398481434083521	0.06398481434083521	0.06398481434083521
0.050152318420097444	0.04540458013413595	0.047914884000770964	0.043939600239356856	0.04143169260020287	0.05023471847602533	0.0546870732857745	0.04476815948424296	0.0529166250860471	0.04592529547268418	0.04954930846995898	0.044331467792539624	0.04743291295152171	0.04678489622159365	0.051333595647823624	0.047643672574773775	0.04155366132437013	0.04187717120520238	0.046881681838167766	0.049708521136220714	0.041801513354034626	0.04575501724512767	0.04575501724512767	0.04575501724512767	0.04575501724512767	0.04575501724512767	0.04575501724512767	0.04575501724512767	0.04575501724512767	0.04575501724512767	0.04575501724512767	0.04575501724512767	0.04575501724512767	0.04575501724512767	0.04575501724512767	0.04575501724512767	0.04575501724512767	0.04575501724512767	0.04575501724512767	0.04575501724512767	0.04575501724512767	0.04575501724512767	0.04575501724512767	0.04575501724512767	0.04575501724512767	0.04575501724512767	0.04575501724512767	0.04575501724512767	0.04575501724512767	0.04575501724512767
0.05050800960759767	0.05797897582514697	0.057882304391337965	0.055193984046867275	0.06106854212417186	0.05804632674438552	0.06821293021632935	0.05213804018518773	0.05948093750620447	0.06357630278604617	0.06455587352886881	0.06142031408180267	0.06682150080418911	0.06521996703403496	0.056029831602305034	0.06130271059066548	0.05452963634164833	0.05504363538629441	0.07737613698617338	0.04876576550051734	0.054846609484953186	0.06666880386223845	0.06797495675171332	0.056610919651573166	0.06775736714784206	0.06218414339970761	0.06218414339970761	0.06218414339970761	0.06218414339970761	0.06218414339970761	0.06218414339970761	0.06218414339970761	0.06218414339970761	0.06218414339970761	0.06218414339970761	0.06218414339970761	0.06218414339970761	0.06218414339970761	0.06218414339970761	0.06218414339970761	0.06218414339970761	0.06218414339970761	0.06218414339970761	0.06218414339970761	0.06218414339970761	0.06218414339970761	0.06218414339970761	0.06218414339970761	0.06218414339970761	0.06218414339970761
0.06380851761942703	0.06793660009979768	0.052589354201923844	0.061614265959043936	0.05783225626789296	0.06072583553634411	0.051492155687745254	0.06450466521827015	0.049898698978750815	0.0680462958842921	0.0713728373333402	0.06149628255410179	0.05580689622133294	0.060385767259978546	0.06886989267213302	0.04986110374767483	0.06171875786289728	0.06882649273999987	0.06097824402413961	0.06754558987882739	0.06426191695148349	0.06426191695148349	0.06426191695148349	0.06426191695148349	0.06426191695148349	0.06426191695148349	0.06426191695148349	0.06426191695148349	0.06426191695148349	0.06426191695148349	0.06426191695148349	0.06426191695148349	0.06426191695148349	0.06426191695148349	0.06426191695148349	0.06426191695148349	0.06426191695148349	0.06426191695148349	0.06426191695148349	0.06426191695148349	0.06426191695148349	0.06426191695148349	0.06426191695148349	0.06426191695148349	0.06426191695148349	0.06426191695148349	0.06426191695148349	0.06426191695148349	0.06426191695148349	0.06426191695148349
0.05023621366199782	0.048153845968887415	0.03656343129193188	0.04285472370589246	0.04387901580357463	0.056636476602305065	0.038643687441700124	0.04505085519533799	0.04260149389937195	0.05033955417721022	0.047881779394361446	0.03891546646940767	0.04217366821648516	0.03594826480771131	0.03619481124949145	0.040786579381212294	0.036615460314222345	0.03772319908050449	0.0381036100869073	0.04260790267041031	0.03675366264716068	0.03418386642229712	0.0354687645347289	0.0354687645347289	0.0354687645347289	0.0354687645347289	0.0354687645347289	0.0354687645347289	0.0354687645347289	0.0354687645347289	0.0354687645347289	0.0354687645347289	0.0354687645347289	0.0354687645347289	0.0354687645347289	0.0354687645347289	0.0354687645347289	0.0354687645347289	0.0354687645347289	0.0354687645347289	0.0354687645347289	0.0354687645347289	0.0354687645347289	0.0354687645347289	0.0354687645347289	0.0354687645347289	0.0354687645347289	0.0354687645347289	0.0354687645347289	0.0354687645347289
0.0451026608981363	0.05311200102423996	0.0507393195472966	0.052026154373117695	0.05132318890754044	0.04864923096341939	0.04678681392941159	0.04053732982244281	0.05073005537397693	0.04830755811017325	0.04946270672430128	0.04947435892998865	0.04561017675414741	0.03883688423838376	0.040859519403055135	0.04635012676127233	0.04280979614982424	0.04037688471709847	0.04615966459285459	0.05218461053569695	0.04917213756427577	0.04917213756427577	0.04917213756427577	0.04917213756427577	0.04917213756427577	0.04917213756427577	0.04917213756427577	0.04917213756427577	0.04917213756427577	0.04917213756427577	0.04917213756427577	0.04917213756427577	0.04917213756427577	0.04917213756427577	0.04917213756427577	0.04917213756427577	0.04917213756427577	0.04917213756427577	0.04917213756427577	0.04917213756427577	0.04917213756427577	0.04917213756427577	0.04917213756427577	0.04917213756427577	0.04917213756427577	0.04917213756427577	0.04917213756427577	0.04917213756427577	0.04917213756427577	0.04917213756427577
0.08187371549609967	0.07917512342528568	0.08380144526442694	0.09064886419216826	0.07411753658417858	0.07541426538938935	0.0638697578778197	0.09262147777185309	0.08283403344605698	0.07473482919378731	0.09664775727180851	0.1020220362738393	0.07441297506687296	0.10157082669163099	0.09779842232543669	0.08521583964521891	0.09850197367628384	0.08051002168544608	0.12079257492040932	0.10940418753445837	0.08927261795916358	0.10020783088134122	0.10000185581714197	0.08896827939838076	0.08226709498105227	0.11131988831420082	0.08877201980198188	0.08062337575827914	0.10622652536074888	0.08923414018150165	0.0922421113195577	0.08484892133968315	0.0726753260538582	0.10012551873252129	0.09159782243357456	0.09586167058304793	0.09586167058304793	0.09586167058304793	0.09586167058304793	0.09586167058304793	0.09586167058304793	0.09586167058304793	0.09586167058304793	0.09586167058304793	0.09586167058304793	0.09586167058304793	0.09586167058304793	0.09586167058304793	0.09586167058304793	0.09586167058304793
0.06739328383512391	0.06094762763440851	0.056387681858476944	0.07025032459764888	0.053601651497540106	0.05084965589273808	0.06430382959109096	0.04887380862534682	0.040454700285332656	0.05934375587959573	0.045062601080563494	0.0484354319071641	0.04964973934223827	0.04940912092114972	0.05181423579053737	0.05297925346491235	0.05239674462772486	0.05239674462772486	0.05239674462772486	0.05239674462772486	0.05239674462772486	0.05239674462772486	0.05239674462772486	0.05239674462772486	0.05239674462772486	0.05239674462772486	0.05239674462772486	0.05239674462772486	0.05239674462772486	0.05239674462772486	0.05239674462772486	0.05239674462772486	0.05239674462772486	0.05239674462772486	0.05239674462772486	0.05239674462772486	0.05239674462772486	0.05239674462772486	0.05239674462772486	0.05239674462772486	0.05239674462772486	0.05239674462772486	0.05239674462772486	0.05239674462772486	0.05239674462772486	0.05239674462772486	0.05239674462772486	0.05239674462772486	0.05239674462772486	0.05239674462772486
0.06251162855638781	0.055517691586332484	0.06285200460016661	0.05403027965382973	0.05353915899706723	0.05207486531747426	0.04398752666631043	0.0475576066784919	0.0452363077659557	0.060752030883227205	0.05233090237303922	0.050410884430174434	0.0570782071567561	0.05378714404829617	0.051592077765670645	0.049231989292410995	0.04934279774937192	0.05091597461084623	0.04629448904236456	0.048818665706895796	0.04901203164480126	0.05390234385504831	0.045348600949354646	0.04992372147739023	0.047636161213372434	0.047636161213372434	0.047636161213372434	0.047636161213372434	0.047636161213372434	0.047636161213372434	0.047636161213372434	0.047636161213372434	0.047636161213372434	0.047636161213372434	0.047636161213372434	0.047636161213372434	0.047636161213372434	0.047636161213372434	0.047636161213372434	0.047636161213372434	0.047636161213372434	0.047636161213372434	0.047636161213372434	0.047636161213372434	0.047636161213372434	0.047636161213372434	0.047636161213372434	0.047636161213372434	0.047636161213372434	0.047636161213372434
0.08931213483808947	0.10625901227039125	0.08835387077789086	0.07834386068757776	0.055461825664563646	0.09333705829122647	0.09324871145224939	0.09465310240687443	0.08310515634120275	0.08240877031328561	0.0917935419542157	0.0783126358781165	0.071811300209063	0.08273158203604679	0.09237789491244176	0.09104856506270802	0.0805833352446655	0.08127211438712992	0.08092772481589772	0.08092772481589772	0.08092772481589772	0.08092772481589772	0.08092772481589772	0.08092772481589772	0.08092772481589772	0.08092772481589772	0.08092772481589772	0.08092772481589772	0.08092772481589772	0.08092772481589772	0.08092772481589772	0.08092772481589772	0.08092772481589772	0.08092772481589772	0.08092772481589772	0.08092772481589772	0.08092772481589772	0.08092772481589772	0.08092772481589772	0.08092772481589772	0.08092772481589772	0.08092772481589772	0.08092772481589772	0.08092772481589772	0.08092772481589772	0.08092772481589772	0.08092772481589772	0.08092772481589772	0.08092772481589772	0.08092772481589772
0.07321944706006074	0.06981183427534082	0.05059141836759134	0.07485431306124643	0.04576702699251112	0.050701167475063064	0.053934933046740706	0.04304026950221853	0.0619828888894123	0.05689610121326876	0.05473994554520872	0.05413347287737611	0.06089830847368412	0.05254302909358146	0.05938368292227234	0.049337043600676984	0.05907015585202617	0.04819471937694649	0.044886796964847944	0.053369146663515055	0.055770294841887585	0.05456972075270132	0.05456972075270132	0.05456972075270132	0.05456972075270132	0.05456972075270132	0.05456972075270132	0.05456972075270132	0.05456972075270132	0.05456972075270132	0.05456972075270132	0.05456972075270132	0.05456972075270132	0.05456972075270132	0.05456972075270132	0.05456972075270132	0.05456972075270132	0.05456972075270132	0.05456972075270132	0.05456972075270132	0.05456972075270132	0.05456972075270132	0.05456972075270132	0.05456972075270132	0.05456972075270132	0.05456972075270132	0.05456972075270132	0.05456972075270132	0.05456972075270132	0.05456972075270132
0.08435444461758074	0.07346826868393565	0.07039182044597993	0.07221934437187945	0.07581597751680798	0.08008480757406315	0.07457164873594792	0.07988872974237532	0.052844660742011586	0.0736901322745458	0.06326739650827869	0.06326739650827869	0.06326739650827869	0.06326739650827869	0.06326739650827869	0.06326739650827869	0.06326739650827869	0.06326739650827869	0.06326739650827869	0.06326739650827869	0.06326739650827869	0.06326739650827869	0.06326739650827869	0.06326739650827869	0.06326739650827869	0.06326739650827869	0.06326739650827869	0.06326739650827869	0.06326739650827869	0.06326739650827869	0.06326739650827869	0.06326739650827869	0.06326739650827869	0.06326739650827869	0.06326739650827869	0.06326739650827869	0.06326739650827869	0.06326739650827869	0.06326739650827869	0.06326739650827869	0.06326739650827869	0.06326739650827869	0.06326739650827869	0.06326739650827869	0.06326739650827869	0.06326739650827869	0.06326739650827869	0.06326739650827869	0.06326739650827869	0.06326739650827869
0.07934192749068601	0.08327146937272878	0.08842920778295997	0.07236981953493432	0.05995551285037239	0.06510201036714042	0.06777878023764466	0.061628195710664094	0.06423812497573925	0.06720677456131356	0.06120223527755205	0.06107054147417494	0.05908455464157476	0.05635512726636092	0.06607135481934814	0.06771835696518758	0.07092751644293015	0.07891958441666441	0.07492355042979729	0.07492355042979729	0.07492355042979729	0.07492355042979729	0.07492355042979729	0.07492355042979729	0.07492355042979729	0.07492355042979729	0.07492355042979729	0.07492355042979729	0.07492355042979729	0.07492355042979729	0.07492355042979729	0.07492355042979729	0.07492355042979729	0.07492355042979729	0.07492355042979729	0.07492355042979729	0.07492355042979729	0.07492355042979729	0.07492355042979729	0.07492355042979729	0.07492355042979729	0.07492355042979729	0.07492355042979729	0.07492355042979729	0.07492355042979729	0.07492355042979729	0.07492355042979729	0.07492355042979729	0.07492355042979729	0.07492355042979729
0.05550481403838697	0.039608800561989906	0.06484510518439986	0.06640420203352995	0.0668341833374874	0.07920626153122083	0.07006431424208616	0.07318658677093243	0.06918134448569252	0.08845000973173713	0.08630092336986694	0.07386142836402888	0.10378586305379588	0.07771525911915979	0.08996360152906405	0.08312934478842383	0.09131929211376374	0.054796193791276204	0.08410813174865768	0.06594005251053778	0.09293741838296354	0.07957068160871632	0.09295669577052919	0.11782223476633252	0.09367328774485516	0.11698463782077197	0.11401395639288457	0.10696371968610957	0.09325996505317966	0.12653511023902955	0.10283798344328672	0.11468654684115813	0.11468654684115813	0.11468654684115813	0.11468654684115813	0.11468654684115813	0.11468654684115813	0.11468654684115813	0.11468654684115813	0.11468654684115813	0.11468654684115813	0.11468654684115813	0.11468654684115813	0.11468654684115813	0.11468654684115813	0.11468654684115813	0.11468654684115813	0.11468654684115813	0.11468654684115813	0.11468654684115813
0.0756223833495817	0.042314648160298285	0.059193038074938094	0.04881922784353593	0.07248046582148986	0.07304152029022395	0.0770350833768505	0.08046036159235516	0.08647509862874865	0.09047295132303382	0.08385942348098319	0.07742758635860351	0.08335925662787859	0.09121537209454524	0.08475022285579198	0.09132983934385462	0.07575270450153425	0.09250085228761186	0.08626081373902594	0.08666488663099504	0.08948474174110221	0.08901979280134859	0.08285093649155852	0.08628678615438336	0.08456886132297094	0.08456886132297094	0.08456886132297094	0.08456886132297094	0.08456886132297094	0.08456886132297094	0.08456886132297094	0.08456886132297094	0.08456886132297094	0.08456886132297094	0.08456886132297094	0.08456886132297094	0.08456886132297094	0.08456886132297094	0.08456886132297094	0.08456886132297094	0.08456886132297094	0.08456886132297094	0.08456886132297094	0.08456886132297094	0.08456886132297094	0.08456886132297094	0.08456886132297094	0.08456886132297094	0.08456886132297094	0.08456886132297094
0.050880677315699833	0.059913372430975644	0.040791632514285706	0.04750497544667097	0.05390277644105855	0.05509176639058144	0.05140003294307078	0.04808299221313891	0.05939091624187965	0.044732056782074245	0.04788624267086991	0.04630914972647207	0.04630914972647207	0.04630914972647207	0.04630914972647207	0.04630914972647207	0.04630914972647207	0.04630914972647207	0.04630914972647207	0.04630914972647207	0.04630914972647207	0.04630914972647207	0.04630914972647207	0.04630914972647207	0.04630914972647207	0.04630914972647207	0.04630914972647207	0.04630914972647207	0.04630914972647207	0.04630914972647207	0.04630914972647207	0.04630914972647207	0.04630914972647207	0.04630914972647207	0.04630914972647207	0.04630914972647207	0.04630914972647207	0.04630914972647207	0.04630914972647207	0.04630914972647207	0.04630914972647207	0.04630914972647207	0.04630914972647207	0.04630914972647207	0.04630914972647207	0.04630914972647207	0.04630914972647207	0.04630914972647207	0.04630914972647207	0.04630914972647207
0.09600467036688808	0.08810771371262763	0.06881089876223605	0.08193524347481868	0.09722795891202968	0.09132338762330677	0.10073736900126676	0.07905011754472446	0.09651124200583941	0.09066630293856501	0.09479969909102118	0.08553220149798083	0.08134797921318328	0.08585356096587297	0.08926570361636042	0.0721597332272637	0.10963407473577173	0.08511627266207221	0.09737517369892197	0.09737517369892197	0.09737517369892197	0.09737517369892197	0.09737517369892197	0.09737517369892197	0.09737517369892197	0.09737517369892197	0.09737517369892197	0.09737517369892197	0.09737517369892197	0.09737517369892197	0.09737517369892197	0.09737517369892197	0.09737517369892197	0.09737517369892197	0.09737517369892197	0.09737517369892197	0.09737517369892197	0.09737517369892197	0.09737517369892197	0.09737517369892197	0.09737517369892197	0.09737517369892197	0.09737517369892197	0.09737517369892197	0.09737517369892197	0.09737517369892197	0.09737517369892197	0.09737517369892197	0.09737517369892197	0.09737517369892197
0.07179830122713136	0.08180740381766125	0.10773779325332251	0.10381523232112264	0.10924551894821492	0.0992606042145157	0.07753002099290089	0.12033926377426614	0.10523277448636383	0.11538167200665728	0.09580034808341666	0.10310619326506643	0.09621047262178137	0.12706051020716674	0.11950147859480752	0.12328099440098712	0.12328099440098712	0.12328099440098712	0.12328099440098712	0.12328099440098712	0.12328099440098712	0.12328099440098712	0.12328099440098712	0.12328099440098712	0.12328099440098712	0.12328099440098712	0.12328099440098712	0.12328099440098712	0.12328099440098712	0.12328099440098712	0.12328099440098712	0.12328099440098712	0.12328099440098712	0.12328099440098712	0.12328099440098712	0.12328099440098712	0.12328099440098712	0.12328099440098712	0.12328099440098712	0.12328099440098712	0.12328099440098712	0.12328099440098712	0.12328099440098712	0.12328099440098712	0.12328099440098712	0.12328099440098712	0.12328099440098712	0.12328099440098712	0.12328099440098712	0.12328099440098712
0.06516608196634083	0.09852801174924536	0.07738718487655188	0.09601313826850218	0.11794799213443287	0.10875172983307131	0.09402210360679551	0.10964510016383086	0.08653998846196591	0.08717189502396203	0.09312930204543171	0.11763927542505051	0.12684889495046184	0.09649989646947796	0.09711982084742946	0.10499773941729322	0.10073434877847989	0.09413615076197622	0.09987546358004613	0.09086561256784859	0.10395370883028347	0.11500397878563423	0.12365569235480581	0.10826627068820725	0.09419042945397516	0.0901553364920768	0.10998217011731781	0.1065678591138067	0.10827501461556226	0.10827501461556226	0.10827501461556226	0.10827501461556226	0.10827501461556226	0.10827501461556226	0.10827501461556226	0.10827501461556226	0.10827501461556226	0.10827501461556226	0.10827501461556226	0.10827501461556226	0.10827501461556226	0.10827501461556226	0.10827501461556226	0.10827501461556226	0.10827501461556226	0.10827501461556226	0.10827501461556226	0.10827501461556226	0.10827501461556226	0.10827501461556226
0.07462656701063304	0.08268067667706838	0.08643122174650239	0.08047749022198912	0.08548987753111481	0.09083468609063286	0.0854443380534367	0.09021173418732356	0.07655791341254786	0.08895209813100023	0.07836676109747187	0.06583875757939625	0.09162877867316391	0.08973527281235899	0.06714120431635155	0.06864403162284023	0.06615570345805753	0.08279908263624086	0.06134011323415638	0.07549498395069743	0.06335846764276286	0.08132507630703077	0.07137814610248217	0.07635161120475646	0.07635161120475646	0.07635161120475646	0.07635161120475646	0.07635161120475646	0.07635161120475646	0.07635161120475646	0.07635161120475646	0.07635161120475646	0.07635161120475646	0.07635161120475646	0.07635161120475646	0.07635161120475646	0.07635161120475646	0.07635161120475646	0.07635161120475646	0.07635161120475646	0.07635161120475646	0.07635161120475646	0.07635161120475646	0.07635161120475646	0.07635161120475646	0.07635161120475646	0.07635161120475646	0.07635161120475646	0.07635161120475646	0.07635161120475646
0.07847156865225313	0.09154076082921937	0.08217070587418711	0.08477240151636177	0.06480427316223414	0.06856278130848592	0.0824539181983045	0.08074046182461267	0.08473864110134216	0.06952026247492418	0.0688344894659716	0.06270994359021835	0.07882721870319309	0.08115801704837099	0.06572840661720325	0.07573322573637901	0.0793434228705044	0.07989727956279853	0.07652822971212807	0.06874978093967551	0.07416391149072281	0.07145684621519915	0.07145684621519915	0.07145684621519915	0.07145684621519915	0.07145684621519915	0.07145684621519915	0.07145684621519915	0.07145684621519915	0.07145684621519915	0.07145684621519915	0.07145684621519915	0.07145684621519915	0.07145684621519915	0.07145684621519915	0.07145684621519915	0.07145684621519915	0.07145684621519915	0.07145684621519915	0.07145684621519915	0.07145684621519915	0.07145684621519915	0.07145684621519915	0.07145684621519915	0.07145684621519915	0.07145684621519915	0.07145684621519915	0.07145684621519915	0.07145684621519915	0.07145684621519915
0.10846992834681142	0.11187180326379866	0.11447668202877553	0.09285192521047637	0.12254976278729013	0.10510474460442902	0.09280271289290531	0.10098728967158516	0.10508585609455431	0.0905948306416582	0.10664555326106996	0.07608555102353363	0.10482804059641278	0.12570066518944487	0.08182327993212535	0.10200259179136449	0.11951798682980218	0.0962965397030485	0.10790726326642533	0.10790726326642533	0.10790726326642533	0.10790726326642533	0.10790726326642533	0.10790726326642533	0.10790726326642533	0.10790726326642533	0.10790726326642533	0.10790726326642533	0.10790726326642533	0.10790726326642533	0.10790726326642533	0.10790726326642533	0.10790726326642533	0.10790726326642533	0.10790726326642533	0.10790726326642533	0.10790726326642533	0.10790726326642533	0.10790726326642533	0.10790726326642533	0.10790726326642533	0.10790726326642533	0.10790726326642533	0.10790726326642533	0.10790726326642533	0.10790726326642533	0.10790726326642533	0.10790726326642533	0.10790726326642533	0.10790726326642533
0.06046811546296422	0.06199372410344008	0.06012891938309925	0.05158081415522385	0.05037236344364606	0.04978480213371544	0.03823154720963787	0.05508207670578617	0.05627897906193685	0.0536116572328697	0.04503470789634718	0.05887210051692842	0.053595971949514	0.05997502248521966	0.05335073475864974	0.039102092922259385	0.045824381870445664	0.04803409403224424	0.033352969693714006	0.05829974387603815	0.04582635678487608	0.04582635678487608	0.04582635678487608	0.04582635678487608	0.04582635678487608	0.04582635678487608	0.04582635678487608	0.04582635678487608	0.04582635678487608	0.04582635678487608	0.04582635678487608	0.04582635678487608	0.04582635678487608	0.04582635678487608	0.04582635678487608	0.04582635678487608	0.04582635678487608	0.04582635678487608	0.04582635678487608	0.04582635678487608	0.04582635678487608	0.04582635678487608	0.04582635678487608	0.04582635678487608	0.04582635678487608	0.04582635678487608	0.04582635678487608	0.04582635678487608	0.04582635678487608	0.04582635678487608
0.03695915758135342	0.07680474603227301	0.07357632376817495	0.05784302120994248	0.08306736570254868	0.0906963068015312	0.07027033551537748	0.11936654323763331	0.07414946501973606	0.10195536788323575	0.09330819917871544	0.09326160019236641	0.1078855591234925	0.10027817852964444	0.09657657752643574	0.09542637599566303	0.10690710470352	0.09691824716027247	0.09126127560224857	0.1415173098383959	0.10650782422734856	0.09730666717104135	0.0883009249281558	0.12462872335143584	0.10582484928568428	0.08435629913520472	0.10569110695729172	0.11536431543886097	0.09938331558423946	0.1180760069997714	0.11003341739034042	0.0921081599833309	0.14755006649062513	0.09851307682585601	0.15017737551479937	0.11799927274397079	0.09834507843340452	0.11001038409721091	0.0993818959792863	0.11602057336188637	0.11568876213336154	0.11585466774762397	0.11585466774762397	0.11585466774762397	0.11585466774762397	0.11585466774762397	0.11585466774762397	0.11585466774762397	0.11585466774762397	0.11585466774762397
0.12586642233026213	0.0864022834487334	0.11932944734353176	0.1179673316087736	0.0916162571789537	0.11631400263733432	0.1466863585103084	0.11438463879919808	0.09895958442038746	0.123525066138935	0.09474272238453406	0.12625298452758676	0.11905135320851966	0.10361646165877106	0.12068664549735145	0.1256420316326638	0.17526429693800843	0.1526860238949657	0.17472346631723149	0.16385733546527806	0.1379951943482972	0.18475657465996762	0.14915839889523058	0.15804381057636496	0.13841856833883523	0.12546962019911106	0.2018620794294973	0.17413381038221798	0.19041759640746445	0.17600922638276084	0.16415852052866667	0.16991382721015527	0.12904103903755618	0.15216137776343033	0.18235330089583401	0.1675484437013133	0.18891589512608498	0.14749363801731918	0.161465814204856	0.15101461595027865	0.17396838113565927	0.17051511239832115	0.1463306298462736	0.10717285817504793	0.11959145019036355	0.14987902934486755	0.13473523976761556	0.13473523976761556	0.13473523976761556	0.13473523976761556
0.05071132601270438	0.03682803134007447	0.04517638287197432	0.04117728174154982	0.048712803848058636	0.0411275050895896	0.047211795085060376	0.033131633200189296	0.04288560060241936	0.041942803084216655	0.048506143070201964	0.034461286437318585	0.03427678113223436	0.047289924032746615	0.0412932494168047	0.039845163714531326	0.04430423962580401	0.037754792075434265	0.05191126254031721	0.04177489012624148	0.059028421989734826	0.040132099509062345	0.04704433121820921	0.04391708856062299	0.04991195378934485	0.06124348081509914	0.05768327401103027	0.05402590481690261	0.06847449345274834	0.04242333352794137	0.04722087034899001	0.05593413870486248	0.05249790250814109	0.058087802244186096	0.04387623864695824	0.052231363412677805	0.05816795923475737	0.06191540444480298	0.07398883571450389	0.05745724317714789	0.041366813691827944	0.049412028434487915	0.049412028434487915	0.049412028434487915	0.049412028434487915	0.049412028434487915	0.049412028434487915	0.049412028434487915	0.049412028434487915	0.049412028434487915
0.04607774502669295	0.056508088015289434	0.05809525727802645	0.054648804135955506	0.0608167732099355	0.060526942702994996	0.06169768416793691	0.07081338890238145	0.06841065615970142	0.056661500511936316	0.0632422931943825	0.06432378909850306	0.06662669724416108	0.04716714081184068	0.06932227339982	0.06587053110220671	0.07560316400991166	0.06218517004919963	0.08250208174327242	0.06989749973641311	0.07862020481628394	0.06756652491648749	0.07748299302023072	0.07676601807619247	0.05918301700368767	0.07142136345583817	0.0889563694634601	0.09080882852740056	0.08547905371529314	0.06276002942158738	0.08710090600662064	0.07225449891659316	0.06790363809889088	0.07413398464179388	0.08396042567454762	0.0646809069511497	0.09439954146472462	0.08061666356427531	0.06787991708514322	0.07116380825130712	0.10443116744227239	0.0769001998809797	0.08590703854183789	0.05675402339014127	0.08042799033177792	0.08796411504798485	0.08419605268988138	0.08419605268988138	0.08419605268988138	0.08419605268988138
0.09333934086948205	0.08813316547762881	0.07366275117112292	0.07645711670271285	0.08298199140500155	0.07709311659500755	0.11238100135065258	0.09623874652790333	0.09129264381155738	0.07943769934125923	0.1040914489620653	0.09952204804372851	0.07670907201466043	0.07001159771761233	0.12166260266175233	0.08133849638233587	0.09186706542656728	0.08216526283213836	0.06633396697397927	0.07027909664162582	0.10335579420786895	0.06533397980839623	0.10191751758106334	0.0883490357792077	0.06680489833635136	0.07310482310622796	0.08400505590862568	0.08651715580422441	0.09564563298760394	0.10387006154065304	0.09776688638202462	0.10816714341576006	0.07449314828513699	0.09550704497394112	0.09671513233034719	0.07790292171182206	0.11140664852331816	0.0989363931116469	0.09882274393880598	0.10724824278527485	0.07932308127024056	0.06647540262541468	0.06601823022230917	0.06624681642386192	0.06624681642386192	0.06624681642386192	0.06624681642386192	0.06624681642386192	0.06624681642386192	0.06624681642386192
0.08493378425358314	0.09153700556558275	0.11849413938694514	0.08701552078473188	0.10464596805894419	0.10313015527058952	0.08944979551742226	0.097393553031486	0.11459934086544718	0.1301735914349409	0.10949131038291797	0.08518778491476463	0.0973395476488413	0.0973395476488413	0.0973395476488413	0.0973395476488413	0.0973395476488413	0.0973395476488413	0.0973395476488413	0.0973395476488413	0.0973395476488413	0.0973395476488413	0.0973395476488413	0.0973395476488413	0.0973395476488413	0.0973395476488413	0.0973395476488413	0.0973395476488413	0.0973395476488413	0.0973395476488413	0.0973395476488413	0.0973395476488413	0.0973395476488413	0.0973395476488413	0.0973395476488413	0.0973395476488413	0.0973395476488413	0.0973395476488413	0.0973395476488413	0.0973395476488413	0.0973395476488413	0.0973395476488413	0.0973395476488413	0.0973395476488413	0.0973395476488413	0.0973395476488413	0.0973395476488413	0.0973395476488413	0.0973395476488413	0.0973395476488413
0.1032229450280406	0.09487741699342235	0.10900804511331384	0.09901322311824363	0.13513454949791776	0.11514074420545024	0.0872002759915558	0.1004421261469951	0.10901377720074551	0.09268208197374382	0.11062378146298875	0.09284560768378079	0.09345736585723859	0.10442911724270004	0.08384352629999885	0.10908921487720333	0.11275203138347503	0.12546198074734569	0.08461670539942005	0.1037617417152482	0.08280249948441389	0.10983322703027198	0.1259241726430261	0.10612337971145613	0.11080734476592766	0.09481649374865964	0.11156132643529293	0.08268068440911122	0.11057769477276778	0.09433444221345808	0.1104940201053506	0.09419053400680152	0.0980574960948551	0.11934310168020283	0.10332895958651678	0.09121181419971065	0.06980306862809098	0.0921942631221108	0.1012354435081195	0.11080273950078255	0.09146023790362504	0.10113148870220379	0.10113148870220379	0.10113148870220379	0.10113148870220379	0.10113148870220379	0.10113148870220379	0.10113148870220379	0.10113148870220379	0.10113148870220379
0.05027924396436025	0.06554004070181577	0.05405937315052048	0.05317377964714142	0.0744364989187255	0.07833521055581012	0.06333515958048598	0.06380305340143723	0.061885903989684014	0.07235933748630811	0.054040382064737755	0.04982824340086189	0.06724453254030652	0.044411674539294795	0.04683520995317005	0.05446100043344871	0.06598487409146155	0.06287525691259972	0.05919030044846168	0.05438078414003763	0.06193908694424578	0.051226988459956165	0.05779470202344264	0.0619636516357922	0.0647668912716076	0.05308508693295045	0.0428766584148546	0.05379052243137609	0.06876490085755155	0.05344285983471953	0.061494082617441166	0.06321378378191023	0.06289106075229475	0.06966807993092024	0.05366599855529395	0.06666473573763242	0.05592779307947048	0.05614932539677261	0.05238101006968884	0.06257990730579323	0.07813948520357017	0.06418239630269247	0.05415568544194654	0.0540725647334513	0.060920880591281576	0.05749672266236644	0.05749672266236644	0.05749672266236644	0.05749672266236644	0.05749672266236644
0.11240348486655885	0.27967474334524683	0.36969833858573525	0.2788150899058771	0.15286575809757805	0.1071428571209391	0.2032035913942851	0.3122607892300823	0.14887589424143435	0.34705936300585993	0.1857471638297073	0.3467822236090797	0.11422263085475041	0.22825787689960492	0.2981678102917693	0.19278336548401706	0.13845680151710982	0.46768674072711575	0.23165382062699963	0.3806779580981626	0.31432927273249106	0.2647370191490756	0.3948254080601734	0.2057230215811849	0.2950283224301444	0.49710646771630623	0.39469131294544074	0.4217122013766627	0.47097220492003855	0.3781896270041568	0.36386346098231437	0.43693614060654457	0.3084709020799462	0.24088913499755107	0.30132602424057253	0.22892484702886798	0.4720642572592492	0.41976140748483454	0.418209819886525	0.5352741651724816	0.43028577052181227	0.32528796330548104	0.5007443841369255	0.3746544612012334	0.31077032925410003	0.3427123952276668	0.3427123952276668	0.3427123952276668	0.3427123952276668	0.3427123952276668
0.08053716170636872	0.08569545339833329	0.07944218931783074	0.06910508890114643	0.048341114031728666	0.07650328063706388	0.08116996046436295	0.05212534979335837	0.060677919882031486	0.09368007884830482	0.07878665723415565	0.08116795616136653	0.09048912190526226	0.08699171283525531	0.07632315432640042	0.04255900976411792	0.10981247460658897	0.09163318038606257	0.07826685378395548	0.123502694038145	0.09693499494817243	0.08493630908474453	0.11192893910128757	0.1005569413159104	0.1356166410785715	0.10422809217754243	0.09798755108542857	0.14286298880515358	0.15050816413554466	0.1201220221955989	0.10276254755888782	0.11788221177700181	0.11300070092907807	0.12092441165111661	0.08337632275122643	0.100110166676224	0.07778830264160858	0.09906403854716339	0.09449016427664733	0.08701835746953791	0.105151597435062	0.1046898447965723	0.1311404020154653	0.1179151234060188	0.1179151234060188	0.1179151234060188	0.1179151234060188	0.1179151234060188	0.1179151234060188	0.1179151234060188
0.045963490890974186	0.058457524758236505	0.05167497034464738	0.05910321234014326	0.05675885216730363	0.059831815520955324	0.06364502674468052	0.044766648851891244	0.05891671969106644	0.03134180830511922	0.07219172412325246	0.06895014042415254	0.04717137210742546	0.057198098762865086	0.05737733835603661	0.053060943944366966	0.06293107559448796	0.08227709554423845	0.044336011382063	0.05777006666819062	0.060796949936447506	0.06707307965905882	0.06486445137718844	0.06926830901978802	0.0515046397149884	0.07019212564425728	0.07031304473301604	0.06642011490127803	0.08301435424134596	0.07052304786964471	0.061476086705870785	0.054381628017296256	0.0711932143477073	0.0870862185946456	0.06691366914904921	0.0634632245006273	0.06800199652199256	0.06289581722925935	0.06095173371640846	0.07251225773362735	0.06673199572501791	0.06673199572501791	0.06673199572501791	0.06673199572501791	0.06673199572501791	0.06673199572501791	0.06673199572501791	0.06673199572501791	0.06673199572501791	0.06673199572501791
0.06386853721139696	0.06274911055057138	0.03892856981788489	0.05990526023768742	0.07784283654566106	0.046523100837355974	0.0655065888150328	0.04898244643445803	0.06556734155967461	0.1031283858363206	0.08508455747848237	0.056447995837988034	0.07748035247188323	0.06227772807500646	0.06881094306392249	0.06090613767764302	0.07674647822331034	0.05084334020527308	0.08438918147092145	0.06368082049086987	0.06900671812681698	0.07960975526043125	0.08492910145551649	0.116450392725554	0.06699117638525838	0.08563438603789812	0.11508625128460703	0.10167150343785772	0.0761491493230265	0.06698306377088291	0.06519514513826145	0.1044262677964612	0.07940475002632995	0.05781107120414356	0.0743783176442862	0.08787554164482736	0.0879709326598822	0.07612808381311578	0.12566438454825365	0.0949592218472267	0.04700578234253721	0.07098250209488195	0.07098250209488195	0.07098250209488195	0.07098250209488195	0.07098250209488195	0.07098250209488195	0.07098250209488195	0.07098250209488195	0.07098250209488195
0.033420062127398724	0.03466662657532434	0.04404741551559589	0.029886530884763902	0.03765543180864994	0.03814118031906314	0.035723697884677726	0.03146111673188603	0.049961453206544985	0.040321256994129	0.04965580322234057	0.04201225002943548	0.05305509467955258	0.03415396800072324	0.040174515024709166	0.03589716370929686	0.03672521156208977	0.05715080384635922	0.05080141110427796	0.04898556869582979	0.06413989774323038	0.05946143719968262	0.061117313011263344	0.06518386625701905	0.0695123575614399	0.08196275785937078	0.058852407396631605	0.06289256748325192	0.08098396421161781	0.07511081588165223	0.08319991742393253	0.073753721475487	0.07750149720622071	0.06702999568699126	0.0754632581271184	0.06336268804797802	0.06312708139141755	0.06740798735176683	0.04382401729343707	0.028898617012266307	0.05065049148144339	0.06085907022548043	0.06467705752225945	0.07899730145175732	0.07156181150861808	0.06826297240709947	0.07601174586431952	0.08537264164348467	0.07143546079393678	0.0635193255469645
0.10476082512083701	0.00020167616383736113	0.03724303005014114	0.05450463557505127	0.15537198320077944	0.036348385487488144	0.09104477011847865	0.0	0.07055777970399946	0.0009993208783916606	0.0	0.09085378526917319	0.054523467285964196	0.1256502841087923	0.08156892459270954	0.0891150813537132	0.05355804511400635	0.003564552435698894	0.12984147766015317	0.00020167616383736113	0.12524774861607993	0.10327808854723132	0.12785432064719768	0.14463691142068075	0.12937820421649418	0.15690260505869522	0.09083520218973005	0.15422379970079458	0.12619329878804936	0.11298937416009662	0.05498382887654856	0.02036122555309759	0.10412864921248711	0.12120362569214067	0.13887549989303702	0.12634256510317385	0.16643981636476898	0.14402948984131783	0.09476011574150317	0.14610526984800848	0.21537824272956335	0.15429314707041217	0.17473572539960958	0.08732469116446158	0.08149313463191442	0.090919005257097	0.0939579113010346	0.004802847982972806	0.09001818688865493	0.11988693590243975
0.0758563886155045	0.08894073296805288	0.06697813437360103	0.07303525210704585	0.11328241146251125	0.0926959419807743	0.07001687509022102	0.09481641091367932	0.06640148561147297	0.09967305553286991	0.0658390152499164	0.0768486640626614	0.09705426267879876	0.11956386678153913	0.07887338833412526	0.09346277799533592	0.08733146242778568	0.09888443536855498	0.09835523579728787	0.07044190562504511	0.09249788461095786	0.08688207917051592	0.11082484252863795	0.0897670644959702	0.11851487616125995	0.09818816158482385	0.07852020399165886	0.09391296875612055	0.08537823188509404	0.07208764820766417	0.11083843561587785	0.09266600419922412	0.07759061179921042	0.06540481060831635	0.07990780654352223	0.1124323925695859	0.09229803691185755	0.09724334864221297	0.1111921500795848	0.08054548214701981	0.09180075506911854	0.08866146601676463	0.08770030534633763	0.0863969051185572	0.07139278199046704	0.11240218836559006	0.07076545516144819	0.0865123110475352	0.10946943805206036	0.07637294353499904
0.06194710299358663	0.06102439911405123	0.05507685163782328	0.06400331620393776	0.05923265978946568	0.059935325120217826	0.061795442403262416	0.049925021263507965	0.06228047053614774	0.05187664467651349	0.06902566651536121	0.05395276267691768	0.058071622937245486	0.05148017892620286	0.06559713581891523	0.05015238139910934	0.07134752156279592	0.058686198525545054	0.054536669633731424	0.07600621603124762	0.0623148915683122	0.06075616313386469	0.057670672114984084	0.0553800037697005	0.0631092108264809	0.056851118161888196	0.06934897218809148	0.06082065004075022	0.05367398676553112	0.05490642167578094	0.051572491704063556	0.056846981447312504	0.050569432587052945	0.05656109852701046	0.0733945541725223	0.05134036053225741	0.05530806900481468	0.06630785147922065	0.06339721611991121	0.04665908777096648	0.06611940195132593	0.07359313682375133	0.06720836515674249	0.06661047166599923	0.0631322009641234	0.08574306351726449	0.07893069878685989	0.06224379885687744	0.06241063410759734	0.05970564576372807
0.04535088577437366	0.05757938667936647	0.07983300063241972	0.06211186470685053	0.06221484502173514	0.06275965399217501	0.060422022857782226	0.05421764294083477	0.058145474360819814	0.04485296718239463	0.06274811095677228	0.06275583342002537	0.04927524364705211	0.0491944357370038	0.037296222197827675	0.048327600463800295	0.0677865341867291	0.058584683399002926	0.05422639888832824	0.06674632144884232	0.058502103733437845	0.05654539029141194	0.06378445655059463	0.05700539764375634	0.058910130129070946	0.06865711992605238	0.05090972614059959	0.06006281363889766	0.06627858986575058	0.06640588439643592	0.04991734246060328	0.07184762859313965	0.05552021665037311	0.05696075401088643	0.051513114595757296	0.05876938097184567	0.08056358667543852	0.05609027812589375	0.060632160977520645	0.07284934707497669	0.04502904359983313	0.05901429275159417	0.06427900249208177	0.05775802794392158	0.06475469588107295	0.08335026790671171	0.06798887528358409	0.06167867430084803	0.04549794554807688	0.07633011406075943
0.04691572427438696	0.04352043319294263	0.05731903065306881	0.055815387725263954	0.0694634152218815	0.06334619669714583	0.0631382012994056	0.06057087276986023	0.06550835329494012	0.05293405906699868	0.06660869544930638	0.053870629009568134	0.053161437091474036	0.05041649017070394	0.07397145959127469	0.07145322759809211	0.05686305925485005	0.050647694012626525	0.057093531996121015	0.04971099512500293	0.058152546356708884	0.06286759800493903	0.056291698744536975	0.05977118608848689	0.05495371664544992	0.0588648779092977	0.05900603286823138	0.06278149590182121	0.05894811231535024	0.075367980545611	0.06164904091851949	0.041460254708539646	0.05939535551461276	0.062185270255235826	0.0709618094608279	0.06528682172438792	0.06984593093445281	0.06393046254559412	0.05763024252796839	0.071797807035594	0.05299917082354329	0.06303209275395204	0.07183499159754966	0.06743354217575084	0.06743354217575084	0.06743354217575084	0.06743354217575084	0.06743354217575084	0.06743354217575084	0.06743354217575084
0.07960475438778741	0.07655337301263555	0.0804471386671667	0.08535936828380332	0.08956340370173493	0.06791610263879273	0.07195910665024938	0.0882101686052993	0.07414730986315671	0.08118526593683602	0.08681507638816743	0.08400017116250172	0.08400017116250172	0.08400017116250172	0.08400017116250172	0.08400017116250172	0.08400017116250172	0.08400017116250172	0.08400017116250172	0.08400017116250172	0.08400017116250172	0.08400017116250172	0.08400017116250172	0.08400017116250172	0.08400017116250172	0.08400017116250172	0.08400017116250172	0.08400017116250172	0.08400017116250172	0.08400017116250172	0.08400017116250172	0.08400017116250172	0.08400017116250172	0.08400017116250172	0.08400017116250172	0.08400017116250172	0.08400017116250172	0.08400017116250172	0.08400017116250172	0.08400017116250172	0.08400017116250172	0.08400017116250172	0.08400017116250172	0.08400017116250172	0.08400017116250172	0.08400017116250172	0.08400017116250172	0.08400017116250172	0.08400017116250172	0.08400017116250172
0.09058889897253865	0.08204451502568347	0.0927517645191356	0.07664488783031534	0.08311315546625664	0.06667843635885817	0.0748957959125574	0.0748957959125574	0.0748957959125574	0.0748957959125574	0.0748957959125574	0.0748957959125574	0.0748957959125574	0.0748957959125574	0.0748957959125574	0.0748957959125574	0.0748957959125574	0.0748957959125574	0.0748957959125574	0.0748957959125574	0.0748957959125574	0.0748957959125574	0.0748957959125574	0.0748957959125574	0.0748957959125574	0.0748957959125574	0.0748957959125574	0.0748957959125574	0.0748957959125574	0.0748957959125574	0.0748957959125574	0.0748957959125574	0.0748957959125574	0.0748957959125574	0.0748957959125574	0.0748957959125574	0.0748957959125574	0.0748957959125574	0.0748957959125574	0.0748957959125574	0.0748957959125574	0.0748957959125574	0.0748957959125574	0.0748957959125574	0.0748957959125574	0.0748957959125574	0.0748957959125574	0.0748957959125574	0.0748957959125574	0.0748957959125574
0.1464544807241979	0.1127148258077298	0.1354764721284492	0.09150013755588311	0.1113331715878151	0.12864825203234065	0.12024939777442326	0.11884724838816225	0.11336165403196401	0.1268714667277564	0.13445445508985457	0.13595803195669182	0.11110445173347636	0.12396997972991454	0.13055939224428875	0.11171481772334978	0.15191037988479772	0.10693394701850627	0.11931720212080428	0.1290322009194233	0.16224278487181326	0.12288737615568868	0.1345958910461325	0.12716897563586962	0.1758932947741839	0.14193142733215347	0.17981244931626103	0.1554689902440306	0.14536168696914642	0.1463155056664142	0.1595233614330401	0.16523402403447307	0.15483331405433481	0.15768455113431043	0.16264040434013458	0.14792497349570832	0.15528268891792144	0.15528268891792144	0.15528268891792144	0.15528268891792144	0.15528268891792144	0.15528268891792144	0.15528268891792144	0.15528268891792144	0.15528268891792144	0.15528268891792144	0.15528268891792144	0.15528268891792144	0.15528268891792144	0.15528268891792144
0.06355495924009597	0.05835884725823253	0.05005739434058017	0.05163172318729049	0.05175152261711772	0.053120124048823235	0.054077504096815485	0.05228471985407834	0.05044228917574821	0.059541893157412276	0.0577987957926517	0.06006985083117176	0.07014992226480192	0.062145709599625856	0.056099578504701514	0.06092824322636223	0.0567804450352704	0.04619306080542308	0.05373827425398946	0.05393819277413651	0.0527977803152354	0.06211955186607238	0.056829595604663344	0.04666302462527587	0.04811972255783155	0.05235779793996172	0.05876433149488057	0.05556106471742114	0.05556106471742114	0.05556106471742114	0.05556106471742114	0.05556106471742114	0.05556106471742114	0.05556106471742114	0.05556106471742114	0.05556106471742114	0.05556106471742114	0.05556106471742114	0.05556106471742114	0.05556106471742114	0.05556106471742114	0.05556106471742114	0.05556106471742114	0.05556106471742114	0.05556106471742114	0.05556106471742114	0.05556106471742114	0.05556106471742114	0.05556106471742114	0.05556106471742114
0.09316009363134659	0.07960461402940577	0.05833651362051897	0.07095928369080184	0.0891596877054395	0.06785935161254832	0.08737760007989526	0.06588951747025248	0.06779782134917436	0.060503127154724244	0.07035945067768953	0.059404983437715	0.05449305580624534	0.0682071808508617	0.06482339090173712	0.06373164141825499	0.0568813224006873	0.07298114548070722	0.06806174243722708	0.0655181268482692	0.06678993464274814	0.06678993464274814	0.06678993464274814	0.06678993464274814	0.06678993464274814	0.06678993464274814	0.06678993464274814	0.06678993464274814	0.06678993464274814	0.06678993464274814	0.06678993464274814	0.06678993464274814	0.06678993464274814	0.06678993464274814	0.06678993464274814	0.06678993464274814	0.06678993464274814	0.06678993464274814	0.06678993464274814	0.06678993464274814	0.06678993464274814	0.06678993464274814	0.06678993464274814	0.06678993464274814	0.06678993464274814	0.06678993464274814	0.06678993464274814	0.06678993464274814	0.06678993464274814	0.06678993464274814
0.06968122274788473	0.04912991176606541	0.05364783485842873	0.055073643123553985	0.053772877330752644	0.04791478067934664	0.054313319171157975	0.053234397965158366	0.05208621583818394	0.046338151127047075	0.05456052972602279	0.055448988894648554	0.0493201114601273	0.053626861977914754	0.052955206114588205	0.061011060330551654	0.05535158815955743	0.040397989217023714	0.053315635967629775	0.05258643389826301	0.050372348859451216	0.04320813806421838	0.04767117242259915	0.06035028930052889	0.05133800309970528	0.04597196763903322	0.054214156599234786	0.05856919051981579	0.044657774285669874	0.060809066501996085	0.04678971354967165	0.045709628719561315	0.044552818386995416	0.048857095796694	0.055852516195469215	0.040487361673189996	0.049577688595209314	0.045032525134199655	0.045032525134199655	0.045032525134199655	0.045032525134199655	0.045032525134199655	0.045032525134199655	0.045032525134199655	0.045032525134199655	0.045032525134199655	0.045032525134199655	0.045032525134199655	0.045032525134199655	0.045032525134199655
0.06200041513984971	0.05644370672668905	0.07410225575854697	0.06939979780027215	0.06649823793056917	0.06838994519486384	0.06942302429224788	0.08102615194648694	0.07635370154608279	0.06849796999798413	0.061239864640471056	0.06511531809397966	0.07915349314039317	0.061127048052171715	0.06352983854344256	0.06569897678992309	0.07159722610534024	0.056756482202326805	0.062313607933752645	0.0728017139589354	0.06877883738343271	0.05293477167759647	0.05310524247552429	0.0738163299299898	0.07053083981872033	0.061867814642068676	0.0770724167313225	0.07485064356519674	0.06801470305309991	0.05673611431328908	0.07381096782342272	0.0744442771339025	0.07412762247866261	0.07412762247866261	0.07412762247866261	0.07412762247866261	0.07412762247866261	0.07412762247866261	0.07412762247866261	0.07412762247866261	0.07412762247866261	0.07412762247866261	0.07412762247866261	0.07412762247866261	0.07412762247866261	0.07412762247866261	0.07412762247866261	0.07412762247866261	0.07412762247866261	0.07412762247866261
0.11302421589873284	0.08763803932410126	0.09226092260167462	0.06722063370770884	0.08031072055837243	0.09974608241851919	0.07769992114859464	0.09107563366111053	0.08997852850601315	0.07465858034876763	0.11288478299568583	0.09546757528395186	0.10273118467203389	0.1126582380103647	0.12332800441884166	0.10509026927367361	0.09434074856518418	0.08541487943358292	0.08296555266913927	0.0952204100210544	0.09688864939623515	0.1002138881176251	0.11307593398900531	0.07086727956685131	0.06832870001571476	0.09336848819646615	0.0831425981981623	0.11289648005537117	0.08997355407151376	0.08457023235382607	0.10244246289200228	0.09201180274778477	0.06630463753643662	0.11254031235866106	0.08942247494754883	0.08942247494754883	0.08942247494754883	0.08942247494754883	0.08942247494754883	0.08942247494754883	0.08942247494754883	0.08942247494754883	0.08942247494754883	0.08942247494754883	0.08942247494754883	0.08942247494754883	0.08942247494754883	0.08942247494754883	0.08942247494754883	0.08942247494754883
0.06630996409560061	0.07589513287624317	0.0687206543752881	0.05678432372007647	0.0648742686239143	0.09063075083571086	0.06868827895665838	0.06205113945845918	0.053463091281487615	0.07418554532600492	0.07557825589640219	0.0689941120539393	0.04343988039503342	0.0596846640724938	0.07137459199091059	0.07545796623864913	0.05550815705072578	0.06229347867117365	0.07509566002569511	0.054585808014722154	0.07541093386072797	0.10661063075788779	0.09101078230930788	0.09101078230930788	0.09101078230930788	0.09101078230930788	0.09101078230930788	0.09101078230930788	0.09101078230930788	0.09101078230930788	0.09101078230930788	0.09101078230930788	0.09101078230930788	0.09101078230930788	0.09101078230930788	0.09101078230930788	0.09101078230930788	0.09101078230930788	0.09101078230930788	0.09101078230930788	0.09101078230930788	0.09101078230930788	0.09101078230930788	0.09101078230930788	0.09101078230930788	0.09101078230930788	0.09101078230930788	0.09101078230930788	0.09101078230930788	0.09101078230930788
0.07952340652258894	0.08573849232856139	0.09492380654278595	0.062212814592762254	0.09143322638625505	0.08616535423384679	0.07926154641721392	0.07803593870006449	0.09185394991048344	0.08161501273062208	0.11067324740676235	0.06584112452639605	0.1073893856822501	0.10386949159942196	0.08416704612517223	0.07077284441741759	0.0961688529253597	0.10324719904697643	0.1115148183025701	0.11936373680413888	0.15103878217233155	0.09205909774623672	0.11286533006168512	0.14074251005834323	0.12251591556891359	0.12264969954332999	0.13166617807702763	0.1319020083242988	0.1197331898094513	0.1360611774721791	0.10925827429789958	0.14621452066871252	0.12786664212915935	0.08207998291891773	0.13960948323560074	0.07432913713837326	0.12381347513769492	0.09411553313852704	0.08843584811842262	0.11419459359019057	0.1418950413458343	0.12804481746801244	0.12804481746801244	0.12804481746801244	0.12804481746801244	0.12804481746801244	0.12804481746801244	0.12804481746801244	0.12804481746801244	0.12804481746801244
0.049702412620281015	0.052161453354313284	0.04388200426969905	0.05507653967868019	0.06756678736146546	0.06006409204695704	0.05072528245103923	0.06143417648231674	0.07416473635152876	0.058582565675034566	0.06577670829647879	0.06871613510314369	0.07211424866689262	0.05858076008100081	0.07548800107398694	0.06047324703442049	0.07129702873019146	0.07192076997954934	0.07647186095011961	0.08183880198459394	0.07164215042990439	0.06533154156811904	0.07555516151452664	0.08957421524199212	0.07812796605424897	0.08385109064812056	0.08385109064812056	0.08385109064812056	0.08385109064812056	0.08385109064812056	0.08385109064812056	0.08385109064812056	0.08385109064812056	0.08385109064812056	0.08385109064812056	0.08385109064812056	0.08385109064812056	0.08385109064812056	0.08385109064812056	0.08385109064812056	0.08385109064812056	0.08385109064812056	0.08385109064812056	0.08385109064812056	0.08385109064812056	0.08385109064812056	0.08385109064812056	0.08385109064812056	0.08385109064812056	0.08385109064812056
0.09369912038996447	0.079916279923884	0.05731790698452256	0.07405752240044108	0.05038229589462157	0.07495250852089397	0.0794339072547961	0.08616140587213739	0.07392649688761996	0.08467155820456158	0.0869736068644761	0.08853019315168943	0.08900245290972232	0.10190340646513263	0.10024923585025168	0.09765102727034654	0.10699114708908379	0.09006918618585237	0.08353868692586137	0.13022411410658208	0.09579071917305686	0.09060968696695923	0.07363709311675457	0.09464980082543563	0.09465776063207243	0.09741566685732729	0.09721041157283049	0.10945241495280436	0.08337062090682823	0.12152890748538031	0.10244976419610428	0.10244976419610428	0.10244976419610428	0.10244976419610428	0.10244976419610428	0.10244976419610428	0.10244976419610428	0.10244976419610428	0.10244976419610428	0.10244976419610428	0.10244976419610428	0.10244976419610428	0.10244976419610428	0.10244976419610428	0.10244976419610428	0.10244976419610428	0.10244976419610428	0.10244976419610428	0.10244976419610428	0.10244976419610428
0.06364148571092965	0.05910391982331992	0.06081198498877416	0.05488274849821619	0.05459727145597442	0.06129285152069901	0.06469901829943496	0.05252570562415353	0.05360674010357015	0.06590471532894154	0.055600121531699784	0.05918234907764258	0.06603893902612319	0.07352715868943735	0.0544337391582362	0.05638288967425659	0.0617009292830788	0.0628297533148313	0.06226534129895505	0.06226534129895505	0.06226534129895505	0.06226534129895505	0.06226534129895505	0.06226534129895505	0.06226534129895505	0.06226534129895505	0.06226534129895505	0.06226534129895505	0.06226534129895505	0.06226534129895505	0.06226534129895505	0.06226534129895505	0.06226534129895505	0.06226534129895505	0.06226534129895505	0.06226534129895505	0.06226534129895505	0.06226534129895505	0.06226534129895505	0.06226534129895505	0.06226534129895505	0.06226534129895505	0.06226534129895505	0.06226534129895505	0.06226534129895505	0.06226534129895505	0.06226534129895505	0.06226534129895505	0.06226534129895505	0.06226534129895505
0.07687596813338457	0.07384996620155265	0.0641488122999327	0.07856049986301976	0.07481475121527023	0.058405768015826295	0.05846261316780775	0.0799595506322765	0.0778937613267937	0.06990279430620279	0.06614292167736903	0.07724385556898752	0.06373784074541214	0.0526768439367769	0.07787413904019592	0.06503505146057507	0.05429724321198968	0.06581325114094497	0.06239242559437509	0.05728052191991738	0.061121706873758216	0.06508147264102362	0.07300068203863255	0.061867702076954495	0.057223589549414054	0.07899363123781654	0.054544894189160746	0.05953045863747619	0.07150406473967176	0.06551726168857397	0.06551726168857397	0.06551726168857397	0.06551726168857397	0.06551726168857397	0.06551726168857397	0.06551726168857397	0.06551726168857397	0.06551726168857397	0.06551726168857397	0.06551726168857397	0.06551726168857397	0.06551726168857397	0.06551726168857397	0.06551726168857397	0.06551726168857397	0.06551726168857397	0.06551726168857397	0.06551726168857397	0.06551726168857397	0.06551726168857397
0.08425482046778968	0.06473304763249046	0.06892976206059646	0.064982338349381	0.0734576591731335	0.07277881891792333	0.06551596173813752	0.08592766963384466	0.07070378917908733	0.06397205982481849	0.0570563106926361	0.06713577536756692	0.06421680385830432	0.06528445384649917	0.05284607386081615	0.06342201615471613	0.06385906054482282	0.07497346201456428	0.07081061758970349	0.06837728833104655	0.06202288686828086	0.0765839896066488	0.06930343823746483	0.06930343823746483	0.06930343823746483	0.06930343823746483	0.06930343823746483	0.06930343823746483	0.06930343823746483	0.06930343823746483	0.06930343823746483	0.06930343823746483	0.06930343823746483	0.06930343823746483	0.06930343823746483	0.06930343823746483	0.06930343823746483	0.06930343823746483	0.06930343823746483	0.06930343823746483	0.06930343823746483	0.06930343823746483	0.06930343823746483	0.06930343823746483	0.06930343823746483	0.06930343823746483	0.06930343823746483	0.06930343823746483	0.06930343823746483	0.06930343823746483
0.06754776214672165	0.06601636989565787	0.04938750909361813	0.05545988835170652	0.062488136418624746	0.06782008024387795	0.06638551212416034	0.06898663238021781	0.0689419009219244	0.05811955009690873	0.0582469497606231	0.06595576533523007	0.058923714615276	0.06590805017395075	0.0646521621967625	0.0543060642055761	0.0761027543521985	0.061673867634482835	0.05716395652933529	0.05843566868963054	0.07519520329323569	0.06558268479844695	0.0641154484671862	0.06966140391354839	0.07298202417679592	0.07677806359248353	0.07488004388463972	0.07488004388463972	0.07488004388463972	0.07488004388463972	0.07488004388463972	0.07488004388463972	0.07488004388463972	0.07488004388463972	0.07488004388463972	0.07488004388463972	0.07488004388463972	0.07488004388463972	0.07488004388463972	0.07488004388463972	0.07488004388463972	0.07488004388463972	0.07488004388463972	0.07488004388463972	0.07488004388463972	0.07488004388463972	0.07488004388463972	0.07488004388463972	0.07488004388463972	0.07488004388463972
0.0525409536839105	0.062451201125975096	0.051422471438586546	0.0563629332932719	0.04770071259139373	0.04867590274822657	0.04374193993570359	0.049744687050744	0.05078863221738239	0.0597850065407071	0.059434095692422056	0.061614337580440076	0.05059140653111417	0.05297564171637359	0.06438188739181222	0.06913768239777776	0.041895751590666656	0.060329149668929855	0.06057891377191055	0.051576662046517355	0.04691779620519144	0.050316881426434784	0.05155191450223518	0.05732178789090511	0.054436851196570143	0.054436851196570143	0.054436851196570143	0.054436851196570143	0.054436851196570143	0.054436851196570143	0.054436851196570143	0.054436851196570143	0.054436851196570143	0.054436851196570143	0.054436851196570143	0.054436851196570143	0.054436851196570143	0.054436851196570143	0.054436851196570143	0.054436851196570143	0.054436851196570143	0.054436851196570143	0.054436851196570143	0.054436851196570143	0.054436851196570143	0.054436851196570143	0.054436851196570143	0.054436851196570143	0.054436851196570143	0.054436851196570143
0.07368333608001752	0.06830224409856321	0.07515684338735175	0.053239337186483215	0.06827331884266724	0.04666771625029414	0.06934049723539373	0.06964191149260575	0.060557133003329475	0.06798018666395021	0.08658715766008408	0.06987523038026935	0.05993483788311365	0.06737308988199364	0.06793729637821076	0.07245126497769461	0.0691900331946706	0.058185602313872965	0.076918041617914	0.08447302438543292	0.06461797414231096	0.05893066458973715	0.057420145218068826	0.07002225133387331	0.06372119827597107	0.06372119827597107	0.06372119827597107	0.06372119827597107	0.06372119827597107	0.06372119827597107	0.06372119827597107	0.06372119827597107	0.06372119827597107	0.06372119827597107	0.06372119827597107	0.06372119827597107	0.06372119827597107	0.06372119827597107	0.06372119827597107	0.06372119827597107	0.06372119827597107	0.06372119827597107	0.06372119827597107	0.06372119827597107	0.06372119827597107	0.06372119827597107	0.06372119827597107	0.06372119827597107	0.06372119827597107	0.06372119827597107
0.043108489117898774	0.05313647887551821	0.04768665447227014	0.04911133129182844	0.05013532450883615	0.04340261368954495	0.0443234526758581	0.045609271990818386	0.04468719081208697	0.04982333200149178	0.04093598958098351	0.04929690535894743	0.044249572249542374	0.04387060525421545	0.0501982358427397	0.04820229132176819	0.03971273371481112	0.054088930534576966	0.03759210362595028	0.0369995953991036	0.04279502993575431	0.040728851573471926	0.03675734265249723	0.03874309711298458	0.03874309711298458	0.03874309711298458	0.03874309711298458	0.03874309711298458	0.03874309711298458	0.03874309711298458	0.03874309711298458	0.03874309711298458	0.03874309711298458	0.03874309711298458	0.03874309711298458	0.03874309711298458	0.03874309711298458	0.03874309711298458	0.03874309711298458	0.03874309711298458	0.03874309711298458	0.03874309711298458	0.03874309711298458	0.03874309711298458	0.03874309711298458	0.03874309711298458	0.03874309711298458	0.03874309711298458	0.03874309711298458	0.03874309711298458
0.06976842516369311	0.05852011321646179	0.05591623050990712	0.05707084781676739	0.04958559528447139	0.05393649288221081	0.0561220172144498	0.06293970364597082	0.057106534295165774	0.059022378291812345	0.07098806369651048	0.053272562982307564	0.06302805236455364	0.0534146760570223	0.06711481597322808	0.05409257792051194	0.05227591446189345	0.05697645501233193	0.061698238598793816	0.06035922149170171	0.06619143990005956	0.054047080351010995	0.053610137032618924	0.06663381476248774	0.06012197589755333	0.06012197589755333	0.06012197589755333	0.06012197589755333	0.06012197589755333	0.06012197589755333	0.06012197589755333	0.06012197589755333	0.06012197589755333	0.06012197589755333	0.06012197589755333	0.06012197589755333	0.06012197589755333	0.06012197589755333	0.06012197589755333	0.06012197589755333	0.06012197589755333	0.06012197589755333	0.06012197589755333	0.06012197589755333	0.06012197589755333	0.06012197589755333	0.06012197589755333	0.06012197589755333	0.06012197589755333	0.06012197589755333
0.06599197545382672	0.06855082478864226	0.08072576965273591	0.07329421684387102	0.08325856337434875	0.07185948173924767	0.054078655806408894	0.07008352400326584	0.06668725566398809	0.057205286335440864	0.07869793639485048	0.062203219523770455	0.07856189633592287	0.07131320212876514	0.0704001482097146	0.07300501801539624	0.0680066791124022	0.08729270617061467	0.06717975811948096	0.06811165652071727	0.08864756723286987	0.06757348645119754	0.07883302710672827	0.07370145936385572	0.06549904480631433	0.08067881463271513	0.07258853530960396	0.06983688376826169	0.07259451285501982	0.07444825276529254	0.07352138281015619	0.07352138281015619	0.07352138281015619	0.07352138281015619	0.07352138281015619	0.07352138281015619	0.07352138281015619	0.07352138281015619	0.07352138281015619	0.07352138281015619	0.07352138281015619	0.07352138281015619	0.07352138281015619	0.07352138281015619	0.07352138281015619	0.07352138281015619	0.07352138281015619	0.07352138281015619	0.07352138281015619	0.07352138281015619
0.07178921673744992	0.060910411232236956	0.056132800476831585	0.053826542348386026	0.04944909934930767	0.056118219043738725	0.05197445323541232	0.06153385861260327	0.062357844064903946	0.04480337976555648	0.04743799265361276	0.05712035714877663	0.047132414436386286	0.05047731894992183	0.06109446914298269	0.058252683329117275	0.057395352563294484	0.05770408326164933	0.04999630990278636	0.05143010149326313	0.05027888865468846	0.0511850931276539	0.047434016109593226	0.05558381621853625	0.05034170287720446	0.05807135808498343	0.05021628951230908	0.04968514420766902	0.047063768433799766	0.061790781018784977	0.05665951877091283	0.05922514989484891	0.05922514989484891	0.05922514989484891	0.05922514989484891	0.05922514989484891	0.05922514989484891	0.05922514989484891	0.05922514989484891	0.05922514989484891	0.05922514989484891	0.05922514989484891	0.05922514989484891	0.05922514989484891	0.05922514989484891	0.05922514989484891	0.05922514989484891	0.05922514989484891	0.05922514989484891	0.05922514989484891
0.057319084196711764	0.054249086895631196	0.07119153402821579	0.04391141854842371	0.06121858460577432	0.06320478060846432	0.06861164139857573	0.05801571534065538	0.05628729461250517	0.06040469017552884	0.07224606099249457	0.06109884066371749	0.06845924904963781	0.07602489079914324	0.06927429584068964	0.07168027942059392	0.05543309639554716	0.06389090921835723	0.06983744829400963	0.06517610606697453	0.059753087234418266	0.060892895748391664	0.0692354518822442	0.07901120775732823	0.07154758463023017	0.0743016188768236	0.08076738002614776	0.08187813903558756	0.08425205580510686	0.0754726327780784	0.07986234429159263	0.07986234429159263	0.07986234429159263	0.07986234429159263	0.07986234429159263	0.07986234429159263	0.07986234429159263	0.07986234429159263	0.07986234429159263	0.07986234429159263	0.07986234429159263	0.07986234429159263	0.07986234429159263	0.07986234429159263	0.07986234429159263	0.07986234429159263	0.07986234429159263	0.07986234429159263	0.07986234429159263	0.07986234429159263
0.07162774929023408	0.04887028357410564	0.0571344615509966	0.06259014904579151	0.06729823447085036	0.0612395099152376	0.06090846661216678	0.07750969431105066	0.0644562019342742	0.06939461955615843	0.05671154719464226	0.05383525081023066	0.055701985471707995	0.06581977770605434	0.06672910461958247	0.059942154478472696	0.06882017003671734	0.0862783116927104	0.0724421266306242	0.05177182430235816	0.06210697546649119	0.06210697546649119	0.06210697546649119	0.06210697546649119	0.06210697546649119	0.06210697546649119	0.06210697546649119	0.06210697546649119	0.06210697546649119	0.06210697546649119	0.06210697546649119	0.06210697546649119	0.06210697546649119	0.06210697546649119	0.06210697546649119	0.06210697546649119	0.06210697546649119	0.06210697546649119	0.06210697546649119	0.06210697546649119	0.06210697546649119	0.06210697546649119	0.06210697546649119	0.06210697546649119	0.06210697546649119	0.06210697546649119	0.06210697546649119	0.06210697546649119	0.06210697546649119	0.06210697546649119
0.08021441794178316	0.0696740864825289	0.06910666294700475	0.06637892650665275	0.061804623308416656	0.07584799494482436	0.0529452192750396	0.0680514491622737	0.07541137849771853	0.07246084334226995	0.0694461339799484	0.07303867529767644	0.07599646078962773	0.0674684968620483	0.07989195090632333	0.07341125928673975	0.07674175641991185	0.06966935148465384	0.06779953509690355	0.07383837098867364	0.08179535342681041	0.07427057955995807	0.06330269035884332	0.05951201796709568	0.06345066688306505	0.0643633100466851	0.0859106816476187	0.0751369958471519	0.0751369958471519	0.0751369958471519	0.0751369958471519	0.0751369958471519	0.0751369958471519	0.0751369958471519	0.0751369958471519	0.0751369958471519	0.0751369958471519	0.0751369958471519	0.0751369958471519	0.0751369958471519	0.0751369958471519	0.0751369958471519	0.0751369958471519	0.0751369958471519	0.0751369958471519	0.0751369958471519	0.0751369958471519	0.0751369958471519	0.0751369958471519	0.0751369958471519
0.06875389939751206	0.056035356320136516	0.061400292836073525	0.0649064844819722	0.05337464087644339	0.06230884734463585	0.06166325375381532	0.059161180721905446	0.05537710922360448	0.06011141024134099	0.0640949096876622	0.06381976206477138	0.05863321565438532	0.0464283085004687	0.059007810140371625	0.0613201250327859	0.0598210652719045	0.05906208336365609	0.06634670184821041	0.04985711398970766	0.06155785309080288	0.05381913125183717	0.0579990279940445	0.06276393977898842	0.05613404468995594	0.06082209165821669	0.052938827695929634	0.06846230359440349	0.048241129592131	0.05911548898547573	0.058213756929623	0.05306612504662202	0.055639940988122506	0.055639940988122506	0.055639940988122506	0.055639940988122506	0.055639940988122506	0.055639940988122506	0.055639940988122506	0.055639940988122506	0.055639940988122506	0.055639940988122506	0.055639940988122506	0.055639940988122506	0.055639940988122506	0.055639940988122506	0.055639940988122506	0.055639940988122506	0.055639940988122506	0.055639940988122506
0.1906495804131187	0.1512460922769253	0.1784977510402598	0.25263832307674106	0.25648571359972516	0.19522124129162244	0.18487411801188455	0.26086006261646905	0.1956531937607693	0.21500501410501507	0.24707569950559677	0.1869815044609604	0.2475303499065559	0.22154363151238676	0.20692445496811218	0.2142340432402495	0.2142340432402495	0.2142340432402495	0.2142340432402495	0.2142340432402495	0.2142340432402495	0.2142340432402495	0.2142340432402495	0.2142340432402495	0.2142340432402495	0.2142340432402495	0.2142340432402495	0.2142340432402495	0.2142340432402495	0.2142340432402495	0.2142340432402495	0.2142340432402495	0.2142340432402495	0.2142340432402495	0.2142340432402495	0.2142340432402495	0.2142340432402495	0.2142340432402495	0.2142340432402495	0.2142340432402495	0.2142340432402495	0.2142340432402495	0.2142340432402495	0.2142340432402495	0.2142340432402495	0.2142340432402495	0.2142340432402495	0.2142340432402495	0.2142340432402495	0.2142340432402495
0.07695066909624138	0.056544668182586216	0.05817554717362557	0.05489204526853239	0.05589480052753274	0.06205835733369835	0.07318578465821929	0.05653061564248065	0.06419754070082342	0.06109876316263004	0.05634372236575175	0.06583996704703186	0.06677610216853973	0.05239470269074158	0.04842074453708853	0.05644095526043703	0.05066146841829927	0.06094575264076536	0.08072133002073159	0.06253243564639993	0.06902408968769673	0.05263596958650715	0.06508927122545578	0.0555686032395877	0.060328937232521744	0.060328937232521744	0.060328937232521744	0.060328937232521744	0.060328937232521744	0.060328937232521744	0.060328937232521744	0.060328937232521744	0.060328937232521744	0.060328937232521744	0.060328937232521744	0.060328937232521744	0.060328937232521744	0.060328937232521744	0.060328937232521744	0.060328937232521744	0.060328937232521744	0.060328937232521744	0.060328937232521744	0.060328937232521744	0.060328937232521744	0.060328937232521744	0.060328937232521744	0.060328937232521744	0.060328937232521744	0.060328937232521744
0.059204116982168854	0.07586846808744852	0.10877210508063707	0.08541571256837979	0.07418111109512569	0.09594121689625656	0.0733728948453922	0.10501341963074473	0.09878864880103273	0.08428435731819016	0.09029005759928788	0.07182336357942423	0.07369148901073193	0.11853761997333373	0.07432478847787567	0.10425675802960878	0.07768445897518089	0.09910911968252312	0.09466680289539454	0.09360248127358377	0.0742792897720584	0.07868602818882814	0.07698737383773717	0.10636465829447486	0.09167601606610602	0.09167601606610602	0.09167601606610602	0.09167601606610602	0.09167601606610602	0.09167601606610602	0.09167601606610602	0.09167601606610602	0.09167601606610602	0.09167601606610602	0.09167601606610602	0.09167601606610602	0.09167601606610602	0.09167601606610602	0.09167601606610602	0.09167601606610602	0.09167601606610602	0.09167601606610602	0.09167601606610602	0.09167601606610602	0.09167601606610602	0.09167601606610602	0.09167601606610602	0.09167601606610602	0.09167601606610602	0.09167601606610602
0.06191218863021583	0.07272260336840305	0.06512087790590461	0.06290285654778213	0.07011091555052197	0.06164366219296222	0.06676032666012194	0.06059906004520696	0.055193512171494645	0.05588883932292056	0.07164147314958537	0.06671516885753064	0.06479973247796766	0.09764096189670297	0.05848221720102332	0.06821786068648455	0.09271050016406102	0.06445256243668064	0.08607949990438196	0.09644896697208465	0.07419222836935316	0.07589772934935862	0.07950250412527854	0.08960693498615087	0.07736699890892272	0.06936019327287075	0.0705391512728123	0.0700087722001529	0.07783951466644295	0.0834099048961837	0.08062470978131332	0.08062470978131332	0.08062470978131332	0.08062470978131332	0.08062470978131332	0.08062470978131332	0.08062470978131332	0.08062470978131332	0.08062470978131332	0.08062470978131332	0.08062470978131332	0.08062470978131332	0.08062470978131332	0.08062470978131332	0.08062470978131332	0.08062470978131332	0.08062470978131332	0.08062470978131332	0.08062470978131332	0.08062470978131332
0.08159181683966811	0.08115487645830041	0.0788491020734137	0.0680731921708642	0.06283799186536904	0.07219975053149696	0.08033542340826935	0.06560601372663533	0.06510394738719055	0.0791679970560714	0.07190044993146343	0.07220314163289164	0.13922230788737908	0.10571272476013535	0.10571272476013535	0.10571272476013535	0.10571272476013535	0.10571272476013535	0.10571272476013535	0.10571272476013535	0.10571272476013535	0.10571272476013535	0.10571272476013535	0.10571272476013535	0.10571272476013535	0.10571272476013535	0.10571272476013535	0.10571272476013535	0.10571272476013535	0.10571272476013535	0.10571272476013535	0.10571272476013535	0.10571272476013535	0.10571272476013535	0.10571272476013535	0.10571272476013535	0.10571272476013535	0.10571272476013535	0.10571272476013535	0.10571272476013535	0.10571272476013535	0.10571272476013535	0.10571272476013535	0.10571272476013535	0.10571272476013535	0.10571272476013535	0.10571272476013535	0.10571272476013535	0.10571272476013535	0.10571272476013535
0.09330959215486544	0.07279387170796316	0.07205982135781593	0.08650894099049852	0.09158929217645628	0.09174280423493807	0.0665992943871504	0.06858443808929778	0.07448022466431382	0.06301413582495193	0.09142784819878938	0.07538452249736932	0.07992710954697302	0.06769037146077733	0.06875555585819876	0.06592541339824205	0.07891502076554999	0.08172979213823045	0.09724308405826103	0.08175538151472457	0.06642846087152958	0.07862723330137261	0.0692541774298176	0.06565922500955282	0.06035367245795705	0.06300644873375492	0.06300644873375492	0.06300644873375492	0.06300644873375492	0.06300644873375492	0.06300644873375492	0.06300644873375492	0.06300644873375492	0.06300644873375492	0.06300644873375492	0.06300644873375492	0.06300644873375492	0.06300644873375492	0.06300644873375492	0.06300644873375492	0.06300644873375492	0.06300644873375492	0.06300644873375492	0.06300644873375492	0.06300644873375492	0.06300644873375492	0.06300644873375492	0.06300644873375492	0.06300644873375492	0.06300644873375492
0.08004806386965532	0.08930904186883949	0.06442483277646258	0.06965560385753865	0.06837988377271287	0.07153885165216324	0.06003648996765328	0.08273845713508986	0.0771536227171018	0.07305726050508805	0.06361799496169952	0.07649958970853636	0.07715981442379487	0.07365799089058375	0.07808841553831031	0.06605148938432087	0.06663877303996489	0.054351644417682296	0.0673569655957183	0.0700191149947535	0.07133105200200097	0.06972248769355692	0.07326539821859507	0.08027682070707802	0.07363983832869153	0.09409272205854546	0.0838662801936185	0.0838662801936185	0.0838662801936185	0.0838662801936185	0.0838662801936185	0.0838662801936185	0.0838662801936185	0.0838662801936185	0.0838662801936185	0.0838662801936185	0.0838662801936185	0.0838662801936185	0.0838662801936185	0.0838662801936185	0.0838662801936185	0.0838662801936185	0.0838662801936185	0.0838662801936185	0.0838662801936185	0.0838662801936185	0.0838662801936185	0.0838662801936185	0.0838662801936185	0.0838662801936185
0.07681384291534729	0.08181490224635915	0.07363284222475663	0.057413623113809084	0.08240609868651955	0.10510592601518616	0.1055235562276643	0.09392382682108537	0.08867270445380977	0.1012772508371169	0.1432109669812159	0.12711559662191557	0.1327692352378127	0.09752166884987973	0.15202521554022025	0.09977487535424648	0.09206657315643213	0.10816045985706475	0.1299612578852623	0.1705068765178687	0.14348752053187833	0.16550006540481402	0.1563288947910383	0.14486906533251606	0.13765786574466646	0.1393493897081989	0.13850362772643268	0.13850362772643268	0.13850362772643268	0.13850362772643268	0.13850362772643268	0.13850362772643268	0.13850362772643268	0.13850362772643268	0.13850362772643268	0.13850362772643268	0.13850362772643268	0.13850362772643268	0.13850362772643268	0.13850362772643268	0.13850362772643268	0.13850362772643268	0.13850362772643268	0.13850362772643268	0.13850362772643268	0.13850362772643268	0.13850362772643268	0.13850362772643268	0.13850362772643268	0.13850362772643268
0.050907148911525014	0.06241283427182435	0.051844369431597405	0.04353051561311346	0.055440778870050986	0.03791115805601216	0.05284995102753535	0.0524787300571481	0.046553850308296375	0.03948975488464675	0.04312079541853265	0.04950131824704874	0.042061520909540115	0.0425309976586131	0.04183599184388348	0.038864263169362645	0.03764533870187535	0.05086270703042003	0.04826575174413784	0.04909964674737625	0.04525783441038459	0.04995993028101502	0.04261999484901944	0.04420592408308052	0.04005102402097122	0.043111971337065055	0.041581497679018135	0.041581497679018135	0.041581497679018135	0.041581497679018135	0.041581497679018135	0.041581497679018135	0.041581497679018135	0.041581497679018135	0.041581497679018135	0.041581497679018135	0.041581497679018135	0.041581497679018135	0.041581497679018135	0.041581497679018135	0.041581497679018135	0.041581497679018135	0.041581497679018135	0.041581497679018135	0.041581497679018135	0.041581497679018135	0.041581497679018135	0.041581497679018135	0.041581497679018135	0.041581497679018135
0.10116134118021546	0.10870009207168643	0.08947775552262313	0.09726521688099782	0.09867709312568147	0.10184796501450057	0.10614289235346562	0.09953565088760233	0.09429459371665365	0.10202892402219528	0.09084005264474224	0.09290325725289293	0.09096197834782117	0.10327645817966406	0.0884875279400159	0.08964096746175865	0.10653482962875593	0.10639616821473431	0.10288111239394165	0.07402241689329522	0.08855816353214421	0.09782586485341295	0.09642483950705326	0.07509576221754682	0.10088663485427429	0.08799119853591056	0.08799119853591056	0.08799119853591056	0.08799119853591056	0.08799119853591056	0.08799119853591056	0.08799119853591056	0.08799119853591056	0.08799119853591056	0.08799119853591056	0.08799119853591056	0.08799119853591056	0.08799119853591056	0.08799119853591056	0.08799119853591056	0.08799119853591056	0.08799119853591056	0.08799119853591056	0.08799119853591056	0.08799119853591056	0.08799119853591056	0.08799119853591056	0.08799119853591056	0.08799119853591056	0.08799119853591056
0.09257106031124877	0.056775463315221986	0.08225210157354193	0.08396818696029934	0.0756094885522881	0.0709684142079798	0.07282176221788796	0.06980005855178434	0.06583998945000458	0.07493345067600087	0.06881276367160878	0.06712335614216966	0.07275667393610455	0.06897807212841521	0.08420899992631088	0.0660126723560947	0.0751225857072452	0.08541132865267577	0.06699417007953608	0.08091447386211031	0.06363389961780132	0.08097712918270572	0.08315176228313886	0.07123575725369569	0.07756691186755661	0.07440133456062614	0.07440133456062614	0.07440133456062614	0.07440133456062614	0.07440133456062614	0.07440133456062614	0.07440133456062614	0.07440133456062614	0.07440133456062614	0.07440133456062614	0.07440133456062614	0.07440133456062614	0.07440133456062614	0.07440133456062614	0.07440133456062614	0.07440133456062614	0.07440133456062614	0.07440133456062614	0.07440133456062614	0.07440133456062614	0.07440133456062614	0.07440133456062614	0.07440133456062614	0.07440133456062614	0.07440133456062614
0.08017386715078391	0.0709630692635162	0.04881953645435311	0.05080685299417553	0.04785112956192538	0.05394384673769785	0.05957574770793425	0.059458952719051834	0.057865292387228366	0.057294636904742687	0.059796630272760574	0.0537701741422287	0.061742005021781385	0.05716500936404388	0.046039046042153954	0.05514040815653499	0.06046054686264955	0.05929505831080122	0.05958235297840149	0.05428946314651777	0.05592177314359753	0.06271820223713238	0.04904884859402093	0.05448017795927857	0.06185583785259345	0.058168007905936014	0.058168007905936014	0.058168007905936014	0.058168007905936014	0.058168007905936014	0.058168007905936014	0.058168007905936014	0.058168007905936014	0.058168007905936014	0.058168007905936014	0.058168007905936014	0.058168007905936014	0.058168007905936014	0.058168007905936014	0.058168007905936014	0.058168007905936014	0.058168007905936014	0.058168007905936014	0.058168007905936014	0.058168007905936014	0.058168007905936014	0.058168007905936014	0.058168007905936014	0.058168007905936014	0.058168007905936014
0.11272768200841508	0.07302637153534251	0.0871575347055193	0.07412189463219349	0.07564168593960464	0.08827458745025121	0.08132448605617043	0.08075244354849621	0.08339767786160487	0.08509406028448518	0.09028637169714307	0.08382598343276726	0.0683757782033681	0.06445783100828356	0.0798897136383144	0.06121814273190084	0.09523243045064116	0.07794627917008222	0.08976165647972435	0.11341824536096753	0.10158995092034594	0.10158995092034594	0.10158995092034594	0.10158995092034594	0.10158995092034594	0.10158995092034594	0.10158995092034594	0.10158995092034594	0.10158995092034594	0.10158995092034594	0.10158995092034594	0.10158995092034594	0.10158995092034594	0.10158995092034594	0.10158995092034594	0.10158995092034594	0.10158995092034594	0.10158995092034594	0.10158995092034594	0.10158995092034594	0.10158995092034594	0.10158995092034594	0.10158995092034594	0.10158995092034594	0.10158995092034594	0.10158995092034594	0.10158995092034594	0.10158995092034594	0.10158995092034594	0.10158995092034594
0.059698476155595044	0.0616621687153491	0.049381768211183015	0.051747541117964875	0.04170376913396838	0.04467450840384534	0.048759590587121274	0.039335013532169415	0.048099930949740584	0.03858272076667092	0.04619797193386939	0.046091470543303606	0.04456746139649075	0.0347842779931016	0.04806286111005934	0.037755052859755285	0.04129769417554257	0.034759145709835876	0.04453874953708189	0.041394276527680435	0.042966513032381165	0.042966513032381165	0.042966513032381165	0.042966513032381165	0.042966513032381165	0.042966513032381165	0.042966513032381165	0.042966513032381165	0.042966513032381165	0.042966513032381165	0.042966513032381165	0.042966513032381165	0.042966513032381165	0.042966513032381165	0.042966513032381165	0.042966513032381165	0.042966513032381165	0.042966513032381165	0.042966513032381165	0.042966513032381165	0.042966513032381165	0.042966513032381165	0.042966513032381165	0.042966513032381165	0.042966513032381165	0.042966513032381165	0.042966513032381165	0.042966513032381165	0.042966513032381165	0.042966513032381165
0.1198981688493398	0.11162864717570703	0.09282357695712949	0.11678052978932583	0.08780054895862006	0.09362863330853342	0.08760833786640344	0.07560213410517447	0.09579582088212299	0.1032724805071478	0.06867733820619684	0.12779651719434656	0.0926470668320701	0.09780521714316233	0.09997572659893253	0.11120195495625651	0.11958806755237734	0.1086367962942462	0.07956787788680582	0.12434687643059929	0.13007769307563516	0.0841014806888584	0.1068900120966605	0.10670030179792878	0.12446472432714747	0.12525327883364604	0.10890802664115723	0.11708065273740163	0.11708065273740163	0.11708065273740163	0.11708065273740163	0.11708065273740163	0.11708065273740163	0.11708065273740163	0.11708065273740163	0.11708065273740163	0.11708065273740163	0.11708065273740163	0.11708065273740163	0.11708065273740163	0.11708065273740163	0.11708065273740163	0.11708065273740163	0.11708065273740163	0.11708065273740163	0.11708065273740163	0.11708065273740163	0.11708065273740163	0.11708065273740163	0.11708065273740163
0.09301859822872434	0.06007963553718745	0.0738251437499159	0.06817822341634518	0.07258673573764411	0.06365576756662672	0.06382515166678603	0.06584626311348757	0.08237643761021506	0.08037596510080476	0.06006972217771327	0.07336390087430641	0.06854074113121993	0.08924838907309061	0.06585513715495309	0.06768573825630066	0.0689149062978819	0.052770761024041705	0.067959175843649	0.05392647259366583	0.07215178584840493	0.07492229782012125	0.06457171489398052	0.06995013060061676	0.06726092274729864	0.06726092274729864	0.06726092274729864	0.06726092274729864	0.06726092274729864	0.06726092274729864	0.06726092274729864	0.06726092274729864	0.06726092274729864	0.06726092274729864	0.06726092274729864	0.06726092274729864	0.06726092274729864	0.06726092274729864	0.06726092274729864	0.06726092274729864	0.06726092274729864	0.06726092274729864	0.06726092274729864	0.06726092274729864	0.06726092274729864	0.06726092274729864	0.06726092274729864	0.06726092274729864	0.06726092274729864	0.06726092274729864
0.08975318370335765	0.06690929347876098	0.06052058018004188	0.06781946800145205	0.060475369252522455	0.06632090962989173	0.07405794676177224	0.07941498584691908	0.05569859376222898	0.05584841159564313	0.07987397066318637	0.08037174665534988	0.07650920549801304	0.06638498941057445	0.0711620639543136	0.0659962234210027	0.08215144339252635	0.06684734808807523	0.07042820940543076	0.0784569861172597	0.07337680729386792	0.058352068758568645	0.07393315002835257	0.07109961643737768	0.07156722794698976	0.11267431948150476	0.09212077371424728	0.09212077371424728	0.09212077371424728	0.09212077371424728	0.09212077371424728	0.09212077371424728	0.09212077371424728	0.09212077371424728	0.09212077371424728	0.09212077371424728	0.09212077371424728	0.09212077371424728	0.09212077371424728	0.09212077371424728	0.09212077371424728	0.09212077371424728	0.09212077371424728	0.09212077371424728	0.09212077371424728	0.09212077371424728	0.09212077371424728	0.09212077371424728	0.09212077371424728	0.09212077371424728
0.18972175697680752	0.1073148523451375	0.13848916932755453	0.12039861213493508	0.15462633489252794	0.1305745458320945	0.12302326055076386	0.11270041106587432	0.12715952254140536	0.14556955151929987	0.14468388643049146	0.12348232720060326	0.184465962618628	0.12053020444670764	0.09494626850822538	0.12263594954991018	0.1172689442315648	0.1395189151873654	0.13008874897577816	0.1179891766252011	0.11802664660922164	0.11142962022760845	0.11416606202327044	0.11279784112543945	0.11279784112543945	0.11279784112543945	0.11279784112543945	0.11279784112543945	0.11279784112543945	0.11279784112543945	0.11279784112543945	0.11279784112543945	0.11279784112543945	0.11279784112543945	0.11279784112543945	0.11279784112543945	0.11279784112543945	0.11279784112543945	0.11279784112543945	0.11279784112543945	0.11279784112543945	0.11279784112543945	0.11279784112543945	0.11279784112543945	0.11279784112543945	0.11279784112543945	0.11279784112543945	0.11279784112543945	0.11279784112543945	0.11279784112543945
0.06296383246784759	0.04984952468137025	0.04387951998889948	0.053448563946567336	0.04582361190596704	0.05435272310590961	0.04803804907217327	0.056235073795756846	0.0641246813522255	0.057489035806194674	0.05795193162092764	0.05867672794578369	0.05921623605807451	0.06784373821010863	0.06614027419503475	0.05657342937515115	0.05980228399983295	0.05177789762187529	0.05068196324430016	0.04866372764669421	0.05227693449947963	0.05047033107308692	0.05047033107308692	0.05047033107308692	0.05047033107308692	0.05047033107308692	0.05047033107308692	0.05047033107308692	0.05047033107308692	0.05047033107308692	0.05047033107308692	0.05047033107308692	0.05047033107308692	0.05047033107308692	0.05047033107308692	0.05047033107308692	0.05047033107308692	0.05047033107308692	0.05047033107308692	0.05047033107308692	0.05047033107308692	0.05047033107308692	0.05047033107308692	0.05047033107308692	0.05047033107308692	0.05047033107308692	0.05047033107308692	0.05047033107308692	0.05047033107308692	0.05047033107308692
0.04896463022158413	0.041824712840099254	0.0506097061429845	0.05005086826459239	0.05836510345519644	0.05450669052294855	0.04864391745719375	0.04615116789285624	0.05423322690796133	0.04470758818191561	0.055452385457517996	0.05152506152167517	0.04886538322125361	0.05022922871130825	0.05992373189310783	0.05592627492206933	0.04796182118020133	0.04499007135891932	0.06315158323689411	0.05177299659154384	0.0596741555227974	0.054454178371005864	0.05331424029770789	0.04752989109102363	0.03714746791937166	0.042155264805821	0.03859119418848478	0.051534060410301744	0.04387328111302972	0.046209496350315925	0.040613362126664866	0.059225857457167685	0.06480747641459063	0.06201666693587916	0.06201666693587916	0.06201666693587916	0.06201666693587916	0.06201666693587916	0.06201666693587916	0.06201666693587916	0.06201666693587916	0.06201666693587916	0.06201666693587916	0.06201666693587916	0.06201666693587916	0.06201666693587916	0.06201666693587916	0.06201666693587916	0.06201666693587916	0.06201666693587916
0.05738416253421351	0.0684144295381803	0.06801574972419189	0.06780936969704184	0.05724534655177138	0.062374114781587595	0.05764708821783727	0.055370689645944396	0.047643458371247296	0.06197630588888653	0.06307261971804427	0.05170564429325082	0.06341796864351759	0.059959238409845926	0.056872025373111514	0.06544433183569835	0.03452903430798825	0.06659334017332703	0.05872880675593593	0.061240376318103966	0.0564126494910536	0.05489845970332491	0.04885520845896094	0.07235568211482023	0.04560323365527591	0.04590961898607333	0.057973189909854055	0.04702621749608649	0.05827008705715468	0.06008407853777888	0.06619342074251494	0.058885281243487485	0.05554390417729597	0.05721459271039173	0.05721459271039173	0.05721459271039173	0.05721459271039173	0.05721459271039173	0.05721459271039173	0.05721459271039173	0.05721459271039173	0.05721459271039173	0.05721459271039173	0.05721459271039173	0.05721459271039173	0.05721459271039173	0.05721459271039173	0.05721459271039173	0.05721459271039173	0.05721459271039173
0.07691820589508215	0.07062004518329863	0.06406990802644058	0.06107038064270602	0.06115010808005903	0.059166547655911235	0.07028527950650715	0.07822281791583434	0.06634731337811203	0.06849644645543546	0.061699966298385735	0.06018720205305368	0.07068098178340472	0.06564378983028342	0.06438437717650611	0.05923697504393982	0.06500784152436766	0.08125532730863225	0.05807117485332014	0.06385266096796927	0.07034944902553433	0.06710105499675181	0.06710105499675181	0.06710105499675181	0.06710105499675181	0.06710105499675181	0.06710105499675181	0.06710105499675181	0.06710105499675181	0.06710105499675181	0.06710105499675181	0.06710105499675181	0.06710105499675181	0.06710105499675181	0.06710105499675181	0.06710105499675181	0.06710105499675181	0.06710105499675181	0.06710105499675181	0.06710105499675181	0.06710105499675181	0.06710105499675181	0.06710105499675181	0.06710105499675181	0.06710105499675181	0.06710105499675181	0.06710105499675181	0.06710105499675181	0.06710105499675181	0.06710105499675181
0.054271115543980536	0.03286947825252611	0.04267317545240741	0.04011217343692276	0.03883876205157371	0.039193074779024735	0.03682458405155017	0.03965015233135969	0.04303353272793716	0.041290797746720474	0.045871626054206145	0.04231554690750463	0.04707563499664535	0.04750561341599816	0.0412836048749668	0.05124993217597248	0.04986691692710328	0.04121740380756456	0.04864214016986229	0.049422948572505544	0.04093538353113256	0.07491102338163289	0.04051834568393811	0.036393438631796594	0.03845589215786736	0.03845589215786736	0.03845589215786736	0.03845589215786736	0.03845589215786736	0.03845589215786736	0.03845589215786736	0.03845589215786736	0.03845589215786736	0.03845589215786736	0.03845589215786736	0.03845589215786736	0.03845589215786736	0.03845589215786736	0.03845589215786736	0.03845589215786736	0.03845589215786736	0.03845589215786736	0.03845589215786736	0.03845589215786736	0.03845589215786736	0.03845589215786736	0.03845589215786736	0.03845589215786736	0.03845589215786736	0.03845589215786736
0.08411521785523016	0.06972396332304327	0.09888241300161302	0.09041556502879984	0.07691655315866645	0.08878748599664077	0.08773547292031993	0.06682199480949555	0.08050207546409403	0.06903006570128185	0.07731557034657545	0.08985049118972763	0.07904681894209942	0.0719607162914573	0.07159283629743597	0.08968224471990968	0.08684927775002377	0.08865836800993636	0.09261709579554606	0.08250240504382854	0.07921149254985005	0.07648322699933134	0.07107867418969559	0.08762709307648685	0.08278375754429372	0.10915947002513561	0.09597161378471465	0.09597161378471465	0.09597161378471465	0.09597161378471465	0.09597161378471465	0.09597161378471465	0.09597161378471465	0.09597161378471465	0.09597161378471465	0.09597161378471465	0.09597161378471465	0.09597161378471465	0.09597161378471465	0.09597161378471465	0.09597161378471465	0.09597161378471465	0.09597161378471465	0.09597161378471465	0.09597161378471465	0.09597161378471465	0.09597161378471465	0.09597161378471465	0.09597161378471465	0.09597161378471465
0.09699078729586351	0.06899652185623781	0.05654205941838069	0.07634774202985706	0.06098131897503377	0.06158325123530815	0.049899846653747616	0.06048097908232487	0.06652479839670748	0.0636604826503728	0.06703736616772459	0.06871593482403968	0.06014566552650063	0.053735272769786166	0.05785708652940292	0.06216705478856223	0.0582362066276468	0.08066140135420016	0.07195393600648639	0.06059489148163016	0.06627441374405828	0.06627441374405828	0.06627441374405828	0.06627441374405828	0.06627441374405828	0.06627441374405828	0.06627441374405828	0.06627441374405828	0.06627441374405828	0.06627441374405828	0.06627441374405828	0.06627441374405828	0.06627441374405828	0.06627441374405828	0.06627441374405828	0.06627441374405828	0.06627441374405828	0.06627441374405828	0.06627441374405828	0.06627441374405828	0.06627441374405828	0.06627441374405828	0.06627441374405828	0.06627441374405828	0.06627441374405828	0.06627441374405828	0.06627441374405828	0.06627441374405828	0.06627441374405828	0.06627441374405828
0.07433094314591225	0.06433894246152445	0.07169626985668207	0.06169647489047298	0.0709063343410357	0.05308256713308477	0.07358700186320362	0.06381941659018456	0.05456425301500138	0.05473921250912953	0.0522341148804264	0.06134351167395896	0.06729247255788354	0.0673788256698516	0.07484465990151414	0.05994734297214771	0.062451956626253934	0.061441720251953116	0.06641674991472003	0.06630729772648591	0.07705637243342947	0.05280211196226833	0.0649292421978489	0.0649292421978489	0.0649292421978489	0.0649292421978489	0.0649292421978489	0.0649292421978489	0.0649292421978489	0.0649292421978489	0.0649292421978489	0.0649292421978489	0.0649292421978489	0.0649292421978489	0.0649292421978489	0.0649292421978489	0.0649292421978489	0.0649292421978489	0.0649292421978489	0.0649292421978489	0.0649292421978489	0.0649292421978489	0.0649292421978489	0.0649292421978489	0.0649292421978489	0.0649292421978489	0.0649292421978489	0.0649292421978489	0.0649292421978489	0.0649292421978489
0.11508342377420222	0.0883038928711397	0.08550226939712917	0.0981540825424801	0.08420962966667554	0.08626598635624397	0.07828845588365249	0.09291319337152674	0.09434849116273725	0.08418351264554952	0.09154885901319858	0.08740634336754181	0.09069069242677896	0.08080909712691887	0.07737735524610771	0.06759948921068651	0.07599183780346547	0.07575624461360539	0.07311052358874297	0.1036971157748421	0.08840381968179253	0.08840381968179253	0.08840381968179253	0.08840381968179253	0.08840381968179253	0.08840381968179253	0.08840381968179253	0.08840381968179253	0.08840381968179253	0.08840381968179253	0.08840381968179253	0.08840381968179253	0.08840381968179253	0.08840381968179253	0.08840381968179253	0.08840381968179253	0.08840381968179253	0.08840381968179253	0.08840381968179253	0.08840381968179253	0.08840381968179253	0.08840381968179253	0.08840381968179253	0.08840381968179253	0.08840381968179253	0.08840381968179253	0.08840381968179253	0.08840381968179253	0.08840381968179253	0.08840381968179253
0.09698968063602498	0.06703423976771573	0.07458148728293791	0.07234073925621338	0.09187087908647697	0.08128092056613373	0.08450747519864778	0.06920853405738647	0.08463563386395086	0.07942599647394805	0.0799029058639388	0.0778327179243734	0.09253353307869187	0.08522684063585613	0.08111889713435247	0.08007410312017907	0.08680011937105729	0.0821844362901363	0.07337692245359825	0.09618704772851465	0.09078298865479155	0.09173648074814032	0.07456327052399071	0.08314987563606553	0.08314987563606553	0.08314987563606553	0.08314987563606553	0.08314987563606553	0.08314987563606553	0.08314987563606553	0.08314987563606553	0.08314987563606553	0.08314987563606553	0.08314987563606553	0.08314987563606553	0.08314987563606553	0.08314987563606553	0.08314987563606553	0.08314987563606553	0.08314987563606553	0.08314987563606553	0.08314987563606553	0.08314987563606553	0.08314987563606553	0.08314987563606553	0.08314987563606553	0.08314987563606553	0.08314987563606553	0.08314987563606553	0.08314987563606553
0.07434682012570792	0.07703853999880984	0.08756759722522146	0.0664572108822418	0.07800421765928289	0.083421052354568	0.06247913682533824	0.07434942183279207	0.06037807227829289	0.06037241143750917	0.06785009569582315	0.07446521863139813	0.07668774591620053	0.07238239552818755	0.06943864668262412	0.0668340015801772	0.07406823392180127	0.0600625041506908	0.08200392795312168	0.07611234485610648	0.06314205198604704	0.06302859986369118	0.06308532592486911	0.06308532592486911	0.06308532592486911	0.06308532592486911	0.06308532592486911	0.06308532592486911	0.06308532592486911	0.06308532592486911	0.06308532592486911	0.06308532592486911	0.06308532592486911	0.06308532592486911	0.06308532592486911	0.06308532592486911	0.06308532592486911	0.06308532592486911	0.06308532592486911	0.06308532592486911	0.06308532592486911	0.06308532592486911	0.06308532592486911	0.06308532592486911	0.06308532592486911	0.06308532592486911	0.06308532592486911	0.06308532592486911	0.06308532592486911	0.06308532592486911
0.07855240927717302	0.07015357056009867	0.07919517560395811	0.07268495956958015	0.08639340194217389	0.07946321060894997	0.09368739312901327	0.06980194720756067	0.07657373950877171	0.08620720357562754	0.09263988231914727	0.07717905307321038	0.07342060245189452	0.09576863448157028	0.08959465932178148	0.06997236342697162	0.07612816097179728	0.06922265546755287	0.085227055088739	0.075083757565163	0.07562416739218265	0.07519903893713652	0.07449549271364371	0.0748650803881825	0.09855071632402962	0.07561930051185714	0.06417365843241249	0.08271754291725052	0.0669217939022648	0.08091725561236304	0.10195976620618816	0.0914385109092756	0.0914385109092756	0.0914385109092756	0.0914385109092756	0.0914385109092756	0.0914385109092756	0.0914385109092756	0.0914385109092756	0.0914385109092756	0.0914385109092756	0.0914385109092756	0.0914385109092756	0.0914385109092756	0.0914385109092756	0.0914385109092756	0.0914385109092756	0.0914385109092756	0.0914385109092756	0.0914385109092756
0.05773761773240902	0.052419430263031294	0.06020797495143324	0.07163667600648907	0.05268453188354897	0.044272421443000864	0.05865968362931143	0.04451633905511014	0.052481704770157026	0.0680612478066116	0.06692796438459489	0.05471247591267676	0.0523761646148537	0.06573296164200253	0.0686074547929858	0.06642658238418186	0.05797507050528356	0.07195392353821169	0.053728478445487955	0.05065503176404167	0.05795223564568223	0.07599574046772435	0.05450531534632138	0.06318025484968864	0.07096351712167107	0.05337762749873268	0.06746540138009238	0.053341694266178276	0.06271781854911967	0.05220934992574628	0.05850419875236758	0.05535677433905693	0.05535677433905693	0.05535677433905693	0.05535677433905693	0.05535677433905693	0.05535677433905693	0.05535677433905693	0.05535677433905693	0.05535677433905693	0.05535677433905693	0.05535677433905693	0.05535677433905693	0.05535677433905693	0.05535677433905693	0.05535677433905693	0.05535677433905693	0.05535677433905693	0.05535677433905693	0.05535677433905693
0.07199162025318497	0.08837848230042415	0.09042414768847802	0.0679228859740421	0.06945202218970799	0.1189084691202475	0.09243863425538003	0.07612566203217595	0.06863132102838194	0.10281163634951253	0.08887705129015304	0.07768397103693117	0.06058550509825493	0.07783322868413876	0.09626913206444204	0.08061107111177622	0.08620714896730881	0.08551596255250848	0.09993200343617975	0.07822082731622648	0.09044039603969264	0.08433061167795956	0.08433061167795956	0.08433061167795956	0.08433061167795956	0.08433061167795956	0.08433061167795956	0.08433061167795956	0.08433061167795956	0.08433061167795956	0.08433061167795956	0.08433061167795956	0.08433061167795956	0.08433061167795956	0.08433061167795956	0.08433061167795956	0.08433061167795956	0.08433061167795956	0.08433061167795956	0.08433061167795956	0.08433061167795956	0.08433061167795956	0.08433061167795956	0.08433061167795956	0.08433061167795956	0.08433061167795956	0.08433061167795956	0.08433061167795956	0.08433061167795956	0.08433061167795956
0.0667160770320194	0.5203104177858586	0.31171081193365346	0.3118387880560548	0.35528848959298853	0.022973731790427415	0.35257962248213803	0.2060218086915772	0.21504190280399743	0.05056232714170364	0.2317283075116208	0.22340544959400155	0.3998476015014808	0.31195497364600966	0.08945211393478776	0.2556105981574669	0.8007477479680044	0.31205349834871304	0.40726211708688226	0.08945211393478776	0.22353964817981867	0.1564958810573032	0.1564958810573032	0.1564958810573032	0.1564958810573032	0.1564958810573032	0.1564958810573032	0.1564958810573032	0.1564958810573032	0.1564958810573032	0.1564958810573032	0.1564958810573032	0.1564958810573032	0.1564958810573032	0.1564958810573032	0.1564958810573032	0.1564958810573032	0.1564958810573032	0.1564958810573032	0.1564958810573032	0.1564958810573032	0.1564958810573032	0.1564958810573032	0.1564958810573032	0.1564958810573032	0.1564958810573032	0.1564958810573032	0.1564958810573032	0.1564958810573032	0.1564958810573032
0.08172836487450937	0.065716414253307	0.06127436671454553	0.07797466151535346	0.06307554689655205	0.0712151220476527	0.06828572035025524	0.08410005721416355	0.08897731879280311	0.06584310028486512	0.08674991390934714	0.07434915545965105	0.08419891866558622	0.07107327436658596	0.06754539322738387	0.0728418202701243	0.07438227297094287	0.06694486446421997	0.06250538443786187	0.06403082124264203	0.07618219431770538	0.07618524631604297	0.07432939034379611	0.06823810550148651	0.0873665058250988	0.05637439948630549	0.07302907087372096	0.0782164977784413	0.08058937328001652	0.0794029355292289	0.0794029355292289	0.0794029355292289	0.0794029355292289	0.0794029355292289	0.0794029355292289	0.0794029355292289	0.0794029355292289	0.0794029355292289	0.0794029355292289	0.0794029355292289	0.0794029355292289	0.0794029355292289	0.0794029355292289	0.0794029355292289	0.0794029355292289	0.0794029355292289	0.0794029355292289	0.0794029355292289	0.0794029355292289	0.0794029355292289
0.04956071403280522	0.056667088283785604	0.050690187072841064	0.045046283194679994	0.042318965361316095	0.04326462250685908	0.042016280339417414	0.05351648060134431	0.046705356344916085	0.05491966153612032	0.038919249528095175	0.05842905755713008	0.05036265646343006	0.043145877792037206	0.052289287416670716	0.049967463083329625	0.035768879024844734	0.045337301201608365	0.04345902652898555	0.051423807347054006	0.05032316897008369	0.05704368742088816	0.05829950527089562	0.05596820774726023	0.06428189529989707	0.05779698876006365	0.04636061710899927	0.05560144428843765	0.05595661425111245	0.04996128755488811	0.05506583248120627	0.060981653172776436	0.054039004027742324	0.06096380791779581	0.04715743960790459	0.054060623762850195	0.054060623762850195	0.054060623762850195	0.054060623762850195	0.054060623762850195	0.054060623762850195	0.054060623762850195	0.054060623762850195	0.054060623762850195	0.054060623762850195	0.054060623762850195	0.054060623762850195	0.054060623762850195	0.054060623762850195	0.054060623762850195
0.061396951225495204	0.0497013819137892	0.06269722526638136	0.07308079744462892	0.06776968016511394	0.05175756136104602	0.06783930397197294	0.08058453993079491	0.06829557254444965	0.06854615093776308	0.05874711179255883	0.05702661618780526	0.05889808657418921	0.05499932273574728	0.06724889503901656	0.07006240312482365	0.06772849487195734	0.051193788528462	0.0704643768080668	0.04635370105277662	0.0725485020480484	0.07260696451207259	0.06357927043709867	0.05558562519590819	0.07240381272599179	0.05346348994065403	0.05648886079108151	0.06849796826097722	0.06301259415686064	0.072064244557626	0.06109180421073195	0.06113117688363438	0.05850258574668282	0.05673867747069757	0.054308115563393815	0.08087966974624684	0.05976296285381164	0.07182669540742126	0.06079149029829324	0.05710116418325755	0.0589463272407754	0.0589463272407754	0.0589463272407754	0.0589463272407754	0.0589463272407754	0.0589463272407754	0.0589463272407754	0.0589463272407754	0.0589463272407754	0.0589463272407754
0.09071450114601659	0.06346613971941927	0.06764270562059108	0.06816491132687787	0.06411461874433201	0.07946074114859232	0.07127802668979316	0.05873292997249289	0.07147353070411303	0.05976690279227038	0.06943249930248276	0.06377526620286231	0.064862758532002	0.0755795209197616	0.051250329279201444	0.06133860811116008	0.07703257285487325	0.06146854817986867	0.07492146793650939	0.059564256083583046	0.0674262738181508	0.057886337256778	0.07237055654259648	0.06825908808107661	0.06084008524297309	0.06454958666202484	0.06454958666202484	0.06454958666202484	0.06454958666202484	0.06454958666202484	0.06454958666202484	0.06454958666202484	0.06454958666202484	0.06454958666202484	0.06454958666202484	0.06454958666202484	0.06454958666202484	0.06454958666202484	0.06454958666202484	0.06454958666202484	0.06454958666202484	0.06454958666202484	0.06454958666202484	0.06454958666202484	0.06454958666202484	0.06454958666202484	0.06454958666202484	0.06454958666202484	0.06454958666202484	0.06454958666202484
0.058443988753367315	0.042421638232740914	0.04695339483049281	0.051902588116591916	0.05381821104820551	0.047607731014826654	0.045924818559317834	0.05540372345865807	0.0469070507380187	0.037524896990263415	0.04405097684445328	0.04347474273269395	0.054015393778931955	0.04856992556810171	0.05621397620951806	0.0433501983136507	0.044239201686845586	0.044151199145019304	0.03635642175353217	0.04452365485250737	0.05067687214697993	0.05396210468746941	0.05484229741228402	0.043790763721740074	0.04268035620278687	0.05744105763739027	0.04916809229062113	0.05136236712688846	0.04298905447499339	0.04276818912900106	0.043784275670822985	0.04327623239991202	0.04327623239991202	0.04327623239991202	0.04327623239991202	0.04327623239991202	0.04327623239991202	0.04327623239991202	0.04327623239991202	0.04327623239991202	0.04327623239991202	0.04327623239991202	0.04327623239991202	0.04327623239991202	0.04327623239991202	0.04327623239991202	0.04327623239991202	0.04327623239991202	0.04327623239991202	0.04327623239991202
0.38736777003083467	0.12247177833825959	0.18157517389052671	0.0786708723994446	0.18196477396104876	0.1851021303096225	0.1319104022378595	0.13864331646316255	0.2262771626399605	0.2270719538311592	0.18669503345532149	0.14598200477054052	0.09345204264120727	0.06838604612649699	0.2000617785350243	0.12605707429491042	0.19097440301517177	0.20951554514178855	0.18452756250217642	0.10961607055622666	0.18472013937111742	0.1600064252602029	0.1729118520168391	0.26211841572250594	0.17586209232451183	0.23247948001951907	0.20417078617201545	0.20417078617201545	0.20417078617201545	0.20417078617201545	0.20417078617201545	0.20417078617201545	0.20417078617201545	0.20417078617201545	0.20417078617201545	0.20417078617201545	0.20417078617201545	0.20417078617201545	0.20417078617201545	0.20417078617201545	0.20417078617201545	0.20417078617201545	0.20417078617201545	0.20417078617201545	0.20417078617201545	0.20417078617201545	0.20417078617201545	0.20417078617201545	0.20417078617201545	0.20417078617201545
0.055143917057605844	0.04046233309798119	0.04153591361045618	0.04622001249150327	0.04256283092476161	0.042656079079608104	0.04813770539484667	0.053216480095569715	0.04823093746223487	0.04694514378415855	0.055872328920506295	0.04756034669500431	0.05810009990102646	0.06511103457467654	0.053987411944105855	0.04155935022975101	0.0536244650995538	0.041938803892196244	0.053576282489633247	0.049352468404824934	0.061746987488530115	0.05212298641296036	0.04909921991137262	0.050611103162166486	0.050611103162166486	0.050611103162166486	0.050611103162166486	0.050611103162166486	0.050611103162166486	0.050611103162166486	0.050611103162166486	0.050611103162166486	0.050611103162166486	0.050611103162166486	0.050611103162166486	0.050611103162166486	0.050611103162166486	0.050611103162166486	0.050611103162166486	0.050611103162166486	0.050611103162166486	0.050611103162166486	0.050611103162166486	0.050611103162166486	0.050611103162166486	0.050611103162166486	0.050611103162166486	0.050611103162166486	0.050611103162166486	0.050611103162166486
0.10033656720848437	0.1378789905674622	0.09730208445257602	0.09518988667783809	0.10508857401054439	0.10861122803786506	0.0889418801418763	0.09948333311723795	0.10022995098963407	0.09261782165557467	0.08929631839022796	0.1126322234772325	0.09624252966433125	0.10016059260895528	0.09877290599348892	0.10972191686843458	0.1160828463532002	0.09208564010463624	0.0969323109486796	0.09113293144798988	0.10769751004075268	0.11901856599243416	0.09062553620354434	0.11445613023735657	0.10850671434078864	0.11135921906973087	0.0785293786582816	0.08440159822118862	0.08059143307412278	0.10987241977245948	0.12367839771377069	0.1167754087431151	0.1167754087431151	0.1167754087431151	0.1167754087431151	0.1167754087431151	0.1167754087431151	0.1167754087431151	0.1167754087431151	0.1167754087431151	0.1167754087431151	0.1167754087431151	0.1167754087431151	0.1167754087431151	0.1167754087431151	0.1167754087431151	0.1167754087431151	0.1167754087431151	0.1167754087431151	0.1167754087431151
0.13189663124657214	0.1250517537677117	0.1452499718953366	0.14229730217420558	0.10583987118197431	0.109503462736522	0.1462289045328007	0.1695943756348666	0.08860131700644482	0.13167056044023892	0.13911865375035015	0.1449515267341811	0.12215891628724816	0.1447284059349593	0.13111532081726715	0.13063746155846342	0.14083980673140695	0.15430373284520296	0.13470204220112983	0.16609940596619177	0.17025346740678549	0.12663810089420063	0.153712915177665	0.16428632952697547	0.1607477415942396	0.16230879702463513	0.2078868811598434	0.11770008327064521	0.14911449608927876	0.14603816105933629	0.18275838771745376	0.11237497729089602	0.14915213310932662	0.12881795123888334	0.13824600086934752	0.18962418472364834	0.15639777590499063	0.18246593823754095	0.1694318570712658	0.1694318570712658	0.1694318570712658	0.1694318570712658	0.1694318570712658	0.1694318570712658	0.1694318570712658	0.1694318570712658	0.1694318570712658	0.1694318570712658	0.1694318570712658	0.1694318570712658
0.033086867714856506	0.03273162085812234	0.036083150495760975	0.02210550478375559	0.032733268654665894	0.032739449403076264	0.01468378759544594	0.03273944940307627	0.0	0.04442424015927066	0.037191167713562345	0.050720534905123335	0.03649032035490997	0.014602840964688777	0.03609120718161747	0.0365889224805853	0.06256078932276987	0.03886996853569195	0.050344721174746254	0.07672877065347088	0.06837756503376705	0.008252011367983272	0.03273944940307627	0.051222357703393694	0.04509311228911928	0.0	0.048150311178668435	0.03130782820145725	0.04819983673724473	0.00040109901532851285	0.035105069844186314	0.05244191405956501	0.05881976302623078	0.0	0.004159343236160603	0.030707488184206103	0.005236641881780145	0.04450335625761767	0.05156463067417962	0.03901094812116437	0.07051048426784107	0.055991125843483994	0.05790331692287166	0.15082430531148608	0.10436381111717888	0.10436381111717888	0.10436381111717888	0.10436381111717888	0.10436381111717888	0.10436381111717888
0.15413611341164457	0.09451396556498182	0.11403764864917643	0.08301092543902831	0.09652902415906406	0.0972654230720322	0.10992851405084726	0.09438204533435204	0.10845154500546685	0.11220720104347022	0.08374008630748768	0.09422847766961441	0.10353831893114618	0.10016765975936454	0.10660313888771793	0.0905813269117769	0.09385038814727051	0.1083689238389874	0.10786139246266785	0.10811583146632435	0.10595966715998507	0.07924692485954866	0.10777159239873146	0.12033669523845734	0.10334188868315815	0.11361317634031998	0.11654101332219506	0.10465222814496537	0.10085354381594917	0.08892629433531771	0.10884791083003122	0.1316922838309973	0.11632721721450702	0.10140707703175876	0.11772154997749376	0.11280316916811689	0.09133300627517467	0.11810972570829692	0.1080550992295314	0.12332592185764285	0.10982299181194173	0.10609859742898843	0.15053832783196777	0.1115238249570688	0.13455021652588456	0.12303702074147668	0.12303702074147668	0.12303702074147668	0.12303702074147668	0.12303702074147668
0.1135830598550076	0.07516403419261286	0.07257760407669533	0.07909574329613889	0.07664557196817338	0.11088256861330495	0.10249012933765327	0.11166711342379108	0.09710938025147511	0.0792238166809825	0.09701505221019903	0.1102493882155204	0.10734285202688873	0.0904850438711072	0.12862027238110196	0.09440369578740083	0.128021886682887	0.10355950767781671	0.09384068416569476	0.10828001264363582	0.10429866144156862	0.10251371838359498	0.11660152040192748	0.12575760697473817	0.09512630902177334	0.10773997576000949	0.0959655077401369	0.11922380933477221	0.10589521080044753	0.10530772596179476	0.10872417440081558	0.11063074741939893	0.11548215106135709	0.13313219100704027	0.10859271031425656	0.12568134605086764	0.09571766181047886	0.13233420182582042	0.16196116716892822	0.14714768449737434	0.14714768449737434	0.14714768449737434	0.14714768449737434	0.14714768449737434	0.14714768449737434	0.14714768449737434	0.14714768449737434	0.14714768449737434	0.14714768449737434	0.14714768449737434
0.24672231391553034	0.20179022649040423	0.22450960755738175	0.14637529483144274	0.2091849566169177	0.12222191454175471	0.22753620181891945	0.28294029143940946	0.16283412983934872	0.22288721063937905	0.22288721063937905	0.22288721063937905	0.22288721063937905	0.22288721063937905	0.22288721063937905	0.22288721063937905	0.22288721063937905	0.22288721063937905	0.22288721063937905	0.22288721063937905	0.22288721063937905	0.22288721063937905	0.22288721063937905	0.22288721063937905	0.22288721063937905	0.22288721063937905	0.22288721063937905	0.22288721063937905	0.22288721063937905	0.22288721063937905	0.22288721063937905	0.22288721063937905	0.22288721063937905	0.22288721063937905	0.22288721063937905	0.22288721063937905	0.22288721063937905	0.22288721063937905	0.22288721063937905	0.22288721063937905	0.22288721063937905	0.22288721063937905	0.22288721063937905	0.22288721063937905	0.22288721063937905	0.22288721063937905	0.22288721063937905	0.22288721063937905	0.22288721063937905	0.22288721063937905
0.18559453799968972	0.1635873095187793	0.1313629466073566	0.13216892355153698	0.17835648049744574	0.14701012488228046	0.16264894300266478	0.14758955457455764	0.20236636421104678	0.18437810938396623	0.19482195095463056	0.22267458845885177	0.2683324238920286	0.2308930267186943	0.22642749572545426	0.19576904388654703	0.19588553615996673	0.21909264051092575	0.23778101639068924	0.29331953614483586	0.26555027626776256	0.26555027626776256	0.26555027626776256	0.26555027626776256	0.26555027626776256	0.26555027626776256	0.26555027626776256	0.26555027626776256	0.26555027626776256	0.26555027626776256	0.26555027626776256	0.26555027626776256	0.26555027626776256	0.26555027626776256	0.26555027626776256	0.26555027626776256	0.26555027626776256	0.26555027626776256	0.26555027626776256	0.26555027626776256	0.26555027626776256	0.26555027626776256	0.26555027626776256	0.26555027626776256	0.26555027626776256	0.26555027626776256	0.26555027626776256	0.26555027626776256	0.26555027626776256	0.26555027626776256
0.16946633124273716	0.17102401017789612	0.17037372734695633	0.11094084384479547	0.17948794190569248	0.19061378102365942	0.13129599579242585	0.1507604707610009	0.21467042064934336	0.15158392784679067	0.18334887209174244	0.1396047255846944	0.1367953112466404	0.18845320961237885	0.16099128009529737	0.23059995129396418	0.21118266040712128	0.14123497514257946	0.16767805280073234	0.19248174284563835	0.16541419511816402	0.15627463600963423	0.1881460991157467	0.16875376701734865	0.16590730954455024	0.1433810009883917	0.11929803426203578	0.24429951210107018	0.16598828159863543	0.21668842875528274	0.17023847438567966	0.21232371543823206	0.19128109491195586	0.19128109491195586	0.19128109491195586	0.19128109491195586	0.19128109491195586	0.19128109491195586	0.19128109491195586	0.19128109491195586	0.19128109491195586	0.19128109491195586	0.19128109491195586	0.19128109491195586	0.19128109491195586	0.19128109491195586	0.19128109491195586	0.19128109491195586	0.19128109491195586	0.19128109491195586
0.12609355029621214	0.07016755108858182	0.07468131415697579	0.07557428035979402	0.07244742035630514	0.05511815900514638	0.06537336436443128	0.07570676467462219	0.07130560087957058	0.07222413762716094	0.08933040162267046	0.06184992956298332	0.06943610131908506	0.07295034670413722	0.05411885657787163	0.06883336952473541	0.07463585925811327	0.07686207248883371	0.07021974446908755	0.0688135657470691	0.06483959878692143	0.054339268483567196	0.07829427755643299	0.0663167730200001	0.0663167730200001	0.0663167730200001	0.0663167730200001	0.0663167730200001	0.0663167730200001	0.0663167730200001	0.0663167730200001	0.0663167730200001	0.0663167730200001	0.0663167730200001	0.0663167730200001	0.0663167730200001	0.0663167730200001	0.0663167730200001	0.0663167730200001	0.0663167730200001	0.0663167730200001	0.0663167730200001	0.0663167730200001	0.0663167730200001	0.0663167730200001	0.0663167730200001	0.0663167730200001	0.0663167730200001	0.0663167730200001	0.0663167730200001
0.1671500391184701	0.14474978874686442	0.12798507804026088	0.15899087360879352	0.13291404275704888	0.12426623949647675	0.12371539408134931	0.10912419046632296	0.1151680200407599	0.10976363434126772	0.13781549770809948	0.1237895660246836	0.1237895660246836	0.1237895660246836	0.1237895660246836	0.1237895660246836	0.1237895660246836	0.1237895660246836	0.1237895660246836	0.1237895660246836	0.1237895660246836	0.1237895660246836	0.1237895660246836	0.1237895660246836	0.1237895660246836	0.1237895660246836	0.1237895660246836	0.1237895660246836	0.1237895660246836	0.1237895660246836	0.1237895660246836	0.1237895660246836	0.1237895660246836	0.1237895660246836	0.1237895660246836	0.1237895660246836	0.1237895660246836	0.1237895660246836	0.1237895660246836	0.1237895660246836	0.1237895660246836	0.1237895660246836	0.1237895660246836	0.1237895660246836	0.1237895660246836	0.1237895660246836	0.1237895660246836	0.1237895660246836	0.1237895660246836	0.1237895660246836
0.09529670932658434	0.07486428596941432	0.07436375640587711	0.0884407289503555	0.0749196215894177	0.06065841756266984	0.06943292413675059	0.09951065915397186	0.08114270418101444	0.08328665276203515	0.09242465633169682	0.0721880652109565	0.07741129469338356	0.08009450224429848	0.07911717905090078	0.07795675976502997	0.07589402969807309	0.08919421653958022	0.0717700019821767	0.08337024603012537	0.08058626135719438	0.08605610572656121	0.06652046360171146	0.056752325209798574	0.08506973226270771	0.062260077956214965	0.07709852846748252	0.09407680819645814	0.08558766833197033	0.08558766833197033	0.08558766833197033	0.08558766833197033	0.08558766833197033	0.08558766833197033	0.08558766833197033	0.08558766833197033	0.08558766833197033	0.08558766833197033	0.08558766833197033	0.08558766833197033	0.08558766833197033	0.08558766833197033	0.08558766833197033	0.08558766833197033	0.08558766833197033	0.08558766833197033	0.08558766833197033	0.08558766833197033	0.08558766833197033	0.08558766833197033
0.020722128529345747	0.07558375146062635	0.032919228675237805	0.02819069056518483	0.052237343881682434	0.009012864092256814	0.10353293433813808	0.02722998110984137	0.0714016981312203	0.10889304031769201	0.0469208991265066	0.04776220762672168	0.08021762107311606	0.10290026674760688	0.1158379087879126	0.07739038900638076	0.08522572175420097	0.0762852313918045	0.06856851869234556	0.08553874019819126	0.11784969242213715	0.09862145253727105	0.09633990341995508	0.08134662530517803	0.11349208195460256	0.10537533717753152	0.10334237401121572	0.08379550482674673	0.07433391195352952	0.1181137080031026	0.10938468262337346	0.09876384133512332	0.10407426197924839	0.10407426197924839	0.10407426197924839	0.10407426197924839	0.10407426197924839	0.10407426197924839	0.10407426197924839	0.10407426197924839	0.10407426197924839	0.10407426197924839	0.10407426197924839	0.10407426197924839	0.10407426197924839	0.10407426197924839	0.10407426197924839	0.10407426197924839	0.10407426197924839	0.10407426197924839
0.08712874654795101	0.05216159751414307	0.040119042945963614	0.03314986144403571	0.10262211124937612	0.05619513271548365	0.08740412339720328	0.07864405566031939	0.0781170064359598	0.09225319437880507	0.057473666938382226	0.0910468180798859	0.07984264804312206	0.08204052815143825	0.12105449185322927	0.09299647128641744	0.10060884766759524	0.0950886793829807	0.11125239755017616	0.10486574636806022	0.12442724913641844	0.10790549466870984	0.09400638018248766	0.08837102274404136	0.08845321983983187	0.11335249166191359	0.104587236591365	0.11159857704089667	0.15445883354143686	0.10480108882554333	0.15001934711608728	0.11901344449960695	0.1457013535908028	0.1470886625627144	0.13655430766888552	0.1709761116120473	0.15376520964046642	0.15376520964046642	0.15376520964046642	0.15376520964046642	0.15376520964046642	0.15376520964046642	0.15376520964046642	0.15376520964046642	0.15376520964046642	0.15376520964046642	0.15376520964046642	0.15376520964046642	0.15376520964046642	0.15376520964046642
0.07229047424944307	0.06466022415969792	0.056656636278606745	0.06760261363140908	0.059093263695931264	0.07362606861835351	0.08906408749068705	0.07456660024756795	0.06306744603468865	0.07172770623804485	0.0747398362830503	0.07379124489090505	0.0743004968988776	0.06179784942237732	0.056273897046268166	0.07081791104587826	0.06500678748667203	0.06757650230290552	0.051785099250647254	0.0706566834200531	0.06958767503046358	0.06183155682153953	0.06959411147548655	0.07869821669490554	0.060362577755051626	0.07125418938046534	0.06416011291715824	0.06246536371894252	0.075674966908369	0.0582081674919665	0.047316968270315576	0.05276256788114103	0.05276256788114103	0.05276256788114103	0.05276256788114103	0.05276256788114103	0.05276256788114103	0.05276256788114103	0.05276256788114103	0.05276256788114103	0.05276256788114103	0.05276256788114103	0.05276256788114103	0.05276256788114103	0.05276256788114103	0.05276256788114103	0.05276256788114103	0.05276256788114103	0.05276256788114103	0.05276256788114103
0.1290676164842225	0.1438212524031733	0.11710145156327739	0.12438121060232325	0.09653295051784513	0.09622141497992258	0.10539206065580611	0.1319289103514752	0.09693920127935689	0.15960889715188098	0.13101841279710263	0.12569872758647888	0.09850887185568123	0.11596351280320351	0.12451241467529518	0.10653953835579798	0.11989879222536386	0.11424376066906546	0.11984344882089464	0.08921757256065976	0.11971669898497063	0.10169300978293695	0.10412325123546355	0.06964533549198057	0.12860164091818005	0.10863658526985842	0.12277657845916218	0.10062786257046653	0.10984561374898434	0.12006584546531457	0.11742523149960568	0.0941084035865986	0.08506591301393099	0.1295894770113344	0.12543101685370897	0.09804029309548713	0.13284346936062502	0.11544188122805608	0.11544188122805608	0.11544188122805608	0.11544188122805608	0.11544188122805608	0.11544188122805608	0.11544188122805608	0.11544188122805608	0.11544188122805608	0.11544188122805608	0.11544188122805608	0.11544188122805608	0.11544188122805608
0.018000891272455667	0.0	0.002338694560618309	0.021874995629700987	0.029993310191720142	0.0	0.0	0.0	0.0772784412275266	0.22985337322099006	0.052018823955786254	0.04198076693405662	0.03649973899404551	0.055895800299151276	0.03820696276561832	0.05396376714822168	0.040961733408189205	0.05087177550444215	0.056241407665698885	0.044906690567185416	0.07034968896551713	0.06803952769593247	0.04455722419148888	0.08172067139418168	0.06880552143160165	0.08413157827555955	0.07333538182898496	0.06173860780537268	0.048565934250785904	0.0668822205449709	0.030999733574678917	0.06896797206341498	0.04998385281904695	0.04998385281904695	0.04998385281904695	0.04998385281904695	0.04998385281904695	0.04998385281904695	0.04998385281904695	0.04998385281904695	0.04998385281904695	0.04998385281904695	0.04998385281904695	0.04998385281904695	0.04998385281904695	0.04998385281904695	0.04998385281904695	0.04998385281904695	0.04998385281904695	0.04998385281904695
0.1070886030690123	0.07682670887205963	0.14671814366634087	0.1360267229703555	0.16348164137560306	0.13025413255882126	0.11315611164121243	0.10351965804025592	0.09539856125569382	0.10338461696643374	0.10960149696991288	0.11318129281610663	0.14220531911364817	0.10073259036985446	0.08169662957373669	0.058699260355057827	0.10812982696661269	0.09055369024424037	0.11442400758656897	0.14242952961114516	0.08998018400150315	0.07781382539694211	0.0766227408644703	0.16023563690338544	0.14046546851503872	0.12453875885798532	0.13644750768183267	0.11776845548358213	0.11039335234270967	0.14509306781869954	0.08166667021630325	0.1133798690175014	0.1133798690175014	0.1133798690175014	0.1133798690175014	0.1133798690175014	0.1133798690175014	0.1133798690175014	0.1133798690175014	0.1133798690175014	0.1133798690175014	0.1133798690175014	0.1133798690175014	0.1133798690175014	0.1133798690175014	0.1133798690175014	0.1133798690175014	0.1133798690175014	0.1133798690175014	0.1133798690175014
0.1397094547879473	0.11023758023646456	0.11268673424413063	0.11127702436602568	0.09888358904772128	0.10994979142385126	0.0983852578983164	0.0944235214228634	0.12741617435150862	0.10593473115686314	0.1049247778360791	0.11180685152237824	0.09762584976914165	0.11046060615164958	0.1105995590741385	0.12036349530181296	0.10944365845544468	0.09597133231668917	0.10376810502257532	0.09340768795686595	0.09460504987329778	0.11308425797464425	0.1167680091138759	0.08467991578661296	0.09287815778248143	0.09863870077846995	0.09448979530675165	0.09405081348835595	0.09300954921495223	0.12184990697834361	0.08873208605728	0.09821934635680367	0.08428921002724002	0.10148127357868339	0.11850540072301947	0.10923614450124017	0.09301766564230685	0.09866293993019565	0.0867572730242291	0.0936638102564984	0.09021054164036375	0.09021054164036375	0.09021054164036375	0.09021054164036375	0.09021054164036375	0.09021054164036375	0.09021054164036375	0.09021054164036375	0.09021054164036375	0.09021054164036375
0.05384072310914101	0.05865621829617426	0.048204511842913064	0.07255204625065802	0.07006913957245688	0.06310296838278158	0.04767752033141339	0.058615470137039896	0.06639377928273359	0.06755502106513687	0.07600933566351907	0.03515836280944215	0.09238938719683053	0.07576502825401747	0.06401804999039547	0.06500081125421936	0.051216075665417644	0.07640823363110219	0.05016448217232648	0.0661630840059237	0.06254094645005341	0.08409656064587528	0.071399446689949	0.07104729748587398	0.05031742903633974	0.04980186341795443	0.07370213777702758	0.08477098603744451	0.07314965980331786	0.06985455988860394	0.07514756063211975	0.05905765006084224	0.05346711866089019	0.07289260538185312	0.06769166987816028	0.07029213763000669	0.07029213763000669	0.07029213763000669	0.07029213763000669	0.07029213763000669	0.07029213763000669	0.07029213763000669	0.07029213763000669	0.07029213763000669	0.07029213763000669	0.07029213763000669	0.07029213763000669	0.07029213763000669	0.07029213763000669	0.07029213763000669
0.12133214570527752	0.12147655446839041	0.10943679478340401	0.10176583988035467	0.08593247987250828	0.0923518803636098	0.10558308677933853	0.09052849286532878	0.10363476855986108	0.08470651118980546	0.1179731735644307	0.09850115323904474	0.11756598552421503	0.10780992401799794	0.11077555524765917	0.09033864714306297	0.13311367613217806	0.12694998294593923	0.10320019996797368	0.06378366664290984	0.12067824090013678	0.07292249275106541	0.10385103313040356	0.0764983040580527	0.08216631139864493	0.09358071244990611	0.06985245466013033	0.08555777547989642	0.08218150136531538	0.07433465557191792	0.07825807846861665	0.07825807846861665	0.07825807846861665	0.07825807846861665	0.07825807846861665	0.07825807846861665	0.07825807846861665	0.07825807846861665	0.07825807846861665	0.07825807846861665	0.07825807846861665	0.07825807846861665	0.07825807846861665	0.07825807846861665	0.07825807846861665	0.07825807846861665	0.07825807846861665	0.07825807846861665	0.07825807846861665	0.07825807846861665
0.32684075882618757	0.33384653979907314	0.3196834019216465	0.20055262335386173	0.2724416722969176	0.21095298623086964	0.21649506289106374	0.2809952774093805	0.19873076814604812	0.35971462950374217	0.2953035803846272	0.3224406324489482	0.17480711934086135	0.1867245474538979	0.21524741368675784	0.2226043121805972	0.2331720110726807	0.17344958692526427	0.2487028068902487	0.24302782475461934	0.19323040551126877	0.19944312997039323	0.16128147510613702	0.18092017966594948	0.2151886633685673	0.20445739159541046	0.2653637997808191	0.23391107488270188	0.23669646122713384	0.20589847200505143	0.2609478045060078	0.3527287673746335	0.2116057738659563	0.13788765276091988	0.2007205060317301	0.16930407939632502	0.16930407939632502	0.16930407939632502	0.16930407939632502	0.16930407939632502	0.16930407939632502	0.16930407939632502	0.16930407939632502	0.16930407939632502	0.16930407939632502	0.16930407939632502	0.16930407939632502	0.16930407939632502	0.16930407939632502	0.16930407939632502
0.05994143863338644	0.08448926795917013	0.0925509129921969	0.0788606710025181	0.07933658716766658	0.07795365414303643	0.07132917046770898	0.05936416548464319	0.08930315143109618	0.09280831037546076	0.0635916921682996	0.08751010092674759	0.08735544305701438	0.09475964639515083	0.07273046275581889	0.07919125505575898	0.09245675933508293	0.07341468556500007	0.08884878750314486	0.08411805543235881	0.08679407442275493	0.07184764424679183	0.07773002525053603	0.1002414156673644	0.08325656429292536	0.0839044081204202	0.08679642683686273	0.08670824280314521	0.08610828185777064	0.08806110316814433	0.0771626042304422	0.0935070080889722	0.07291934537884075	0.09281155202318826	0.09486417637705125	0.09383786420011975	0.09383786420011975	0.09383786420011975	0.09383786420011975	0.09383786420011975	0.09383786420011975	0.09383786420011975	0.09383786420011975	0.09383786420011975	0.09383786420011975	0.09383786420011975	0.09383786420011975	0.09383786420011975	0.09383786420011975	0.09383786420011975
0.05350682548359663	0.05929819413486653	0.07460734538143957	0.07666574247894363	0.0645963175978431	0.061180739529607536	0.07431092953377995	0.04447645069365787	0.06611655703251201	0.07556802664311069	0.07752920641990005	0.07157877705168161	0.06400217739596718	0.07620088326785396	0.06740920192585681	0.07536451718417149	0.06730832049739653	0.07778572152524417	0.07890488977209312	0.08026454308592988	0.08519858650444488	0.05855973422089208	0.07877334149866853	0.06896160361056725	0.06917869338788712	0.07779600646050162	0.08857590365113072	0.07815845893964601	0.07446829636509594	0.0741614812960968	0.07771157542263739	0.0759365283593671	0.0759365283593671	0.0759365283593671	0.0759365283593671	0.0759365283593671	0.0759365283593671	0.0759365283593671	0.0759365283593671	0.0759365283593671	0.0759365283593671	0.0759365283593671	0.0759365283593671	0.0759365283593671	0.0759365283593671	0.0759365283593671	0.0759365283593671	0.0759365283593671	0.0759365283593671	0.0759365283593671
0.06461741982872096	0.0727494563224507	0.0805676978610515	0.05618916187147749	0.07047714753961264	0.08101240996512206	0.06904308812997911	0.07571454223929808	0.07516605127861244	0.0810065322162686	0.05974788658478067	0.06494659596702532	0.05829118249869624	0.0637006513092711	0.07293910263387489	0.08818913132005893	0.06342409326463555	0.0696642785703897	0.07860344366853997	0.05585168577319188	0.061931158100222164	0.06311831221130774	0.07659134059100428	0.07685923486326335	0.07691402502465684	0.08328702081797545	0.05302881132646006	0.07280683055071256	0.06517341715613661	0.07457272688002115	0.058838261423071504	0.07335640290750377	0.06609733216528764	0.06609733216528764	0.06609733216528764	0.06609733216528764	0.06609733216528764	0.06609733216528764	0.06609733216528764	0.06609733216528764	0.06609733216528764	0.06609733216528764	0.06609733216528764	0.06609733216528764	0.06609733216528764	0.06609733216528764	0.06609733216528764	0.06609733216528764	0.06609733216528764	0.06609733216528764
0.027670659139192495	0.03273974095138306	0.024834878365863924	0.03161918791068876	0.032061121184631426	0.05580089254041534	0.04371793265641765	0.05210618239074077	0.05318531337834681	0.06462443019048242	0.0633189119963581	0.057632462633318136	0.06621905976848365	0.06638336851319011	0.06691029832006773	0.05864347910431757	0.06552335678751203	0.0659355182842169	0.07635994067344822	0.06061763186517852	0.06922414137455189	0.06216523032034443	0.06659297994872651	0.0649554474023684	0.07103577779856268	0.06516280248088498	0.07888630409205737	0.07202455328647116	0.07202455328647116	0.07202455328647116	0.07202455328647116	0.07202455328647116	0.07202455328647116	0.07202455328647116	0.07202455328647116	0.07202455328647116	0.07202455328647116	0.07202455328647116	0.07202455328647116	0.07202455328647116	0.07202455328647116	0.07202455328647116	0.07202455328647116	0.07202455328647116	0.07202455328647116	0.07202455328647116	0.07202455328647116	0.07202455328647116	0.07202455328647116	0.07202455328647116
0.05583093287702832	0.04593968288521549	0.04363567281367389	0.051052166426803644	0.051869922321596665	0.05071389443086516	0.04977935779803095	0.053542190003300426	0.05076607144346796	0.058590049490335944	0.06215429318694493	0.06407091752447668	0.05427576176999714	0.05487916141962466	0.05907184651134503	0.060315609400746054	0.048667487672428816	0.060033474214185686	0.06124995764199178	0.05797082823008353	0.057568567909919516	0.0669889534989714	0.06364134284806872	0.05216180501460335	0.05202816617984136	0.06066107420718357	0.06543203239017058	0.06664075700338554	0.055942210918902384	0.07003562355800069	0.06823038990813486	0.06242712592578798	0.05943101051181576	0.05316419865570524	0.07502150283520308	0.06310338453513259	0.06343550363618229	0.06613457523988554	0.055091707373663604	0.058080169972159874	0.0596853153851537	0.060867213397720284	0.05799820807539833	0.05620872274294257	0.06038000549334492	0.06974356612764657	0.0678794560960745	0.06881151111186053	0.06881151111186053	0.06881151111186053
0.0	0.0	0.12153157250337425	0.0043360845066075	0.10233369319448124	0.0	0.0	0.0	0.02554452469758994	0.11406399723895311	0.06841989893264958	0.06841989893264958	0.04564409830630354	0.11406399723895311	0.14237975977352468	0.15923049212232646	0.11406399723895311	0.19532220654854646	0.0	0.11406399723895311	0.0012537151455998463	0.0	0.06844611109289266	0.0043360845066075	0.0	0.025537590181585756	0.11281028209335328	0.1592293343211351	0.0	0.011730304044471862	0.11405779009273194	0.0	0.17594623242484284	0.08797311621242142	0.08797311621242142	0.08797311621242142	0.08797311621242142	0.08797311621242142	0.08797311621242142	0.08797311621242142	0.08797311621242142	0.08797311621242142	0.08797311621242142	0.08797311621242142	0.08797311621242142	0.08797311621242142	0.08797311621242142	0.08797311621242142	0.08797311621242142	0.08797311621242142
0.0	0.0	0.0	0.2095304468217259	0.24155548250296865	0.08402008273170467	0.0	0.04692414612230327	0.18798240443071695	0.002303018489650047	0.0	0.000464779576092374	0.0	0.2072274283320759	0.12568428550529176	0.06550446005315358	0.0	0.3519163039822017	0.20386092271297596	0.2095304468217259	0.2095304468217259	0.2095304468217259	0.3873119438085979	0.2892822123116752	0.2924992720721575	0.21008519534794798	0.2090192951031668	0.2095304468217259	0.2720783929474872	0.20906566724563352	0.2869775745483464	0.35307930889675193	0.32002844172254913	0.32002844172254913	0.32002844172254913	0.32002844172254913	0.32002844172254913	0.32002844172254913	0.32002844172254913	0.32002844172254913	0.32002844172254913	0.32002844172254913	0.32002844172254913	0.32002844172254913	0.32002844172254913	0.32002844172254913	0.32002844172254913	0.32002844172254913	0.32002844172254913	0.32002844172254913
0.057036147767083996	0.052167053979538816	0.05478642816993743	0.05160731774815694	0.04647553549389925	0.04234045580213421	0.06990153073474326	0.04852458405625424	0.048011581289475976	0.055488996217749546	0.06072738150969363	0.050064039863822116	0.04479178841138191	0.05380275270473333	0.048673811042423104	0.054959323137826054	0.050683552951617236	0.05382703318244981	0.0544348685379264	0.050760234723733304	0.04178737410009993	0.046273804411916614	0.046273804411916614	0.046273804411916614	0.046273804411916614	0.046273804411916614	0.046273804411916614	0.046273804411916614	0.046273804411916614	0.046273804411916614	0.046273804411916614	0.046273804411916614	0.046273804411916614	0.046273804411916614	0.046273804411916614	0.046273804411916614	0.046273804411916614	0.046273804411916614	0.046273804411916614	0.046273804411916614	0.046273804411916614	0.046273804411916614	0.046273804411916614	0.046273804411916614	0.046273804411916614	0.046273804411916614	0.046273804411916614	0.046273804411916614	0.046273804411916614	0.046273804411916614
0.060156306211189316	0.06257795095024257	0.058126284535087704	0.049648579734855265	0.03911960352453139	0.04624149663574608	0.04800903197494486	0.044903607715728815	0.04819418498598369	0.05026875185017248	0.03665077275896003	0.04310664909634966	0.044704954150140606	0.04393261417672844	0.04070218800686194	0.048343430587355275	0.048459504260861215	0.04345935168993955	0.050384737447043956	0.04108828870349841	0.046077675964194244	0.04900273997055766	0.04754020796737595	0.04754020796737595	0.04754020796737595	0.04754020796737595	0.04754020796737595	0.04754020796737595	0.04754020796737595	0.04754020796737595	0.04754020796737595	0.04754020796737595	0.04754020796737595	0.04754020796737595	0.04754020796737595	0.04754020796737595	0.04754020796737595	0.04754020796737595	0.04754020796737595	0.04754020796737595	0.04754020796737595	0.04754020796737595	0.04754020796737595	0.04754020796737595	0.04754020796737595	0.04754020796737595	0.04754020796737595	0.04754020796737595	0.04754020796737595	0.04754020796737595
0.053842920646570466	0.06174772764839139	0.050725047519807984	0.051388038495318755	0.05543429489703232	0.03568172986561558	0.04959641842715758	0.04453183208804524	0.04341237835975301	0.048727859548459866	0.04221218536574762	0.055712177934199525	0.050134422285016876	0.040597350196520235	0.0520965148512367	0.053277921119161034	0.04871758306613482	0.05496158454660902	0.04503573585494159	0.05105456852813393	0.05077367031498493	0.04207521952592857	0.04642444492045674	0.04642444492045674	0.04642444492045674	0.04642444492045674	0.04642444492045674	0.04642444492045674	0.04642444492045674	0.04642444492045674	0.04642444492045674	0.04642444492045674	0.04642444492045674	0.04642444492045674	0.04642444492045674	0.04642444492045674	0.04642444492045674	0.04642444492045674	0.04642444492045674	0.04642444492045674	0.04642444492045674	0.04642444492045674	0.04642444492045674	0.04642444492045674	0.04642444492045674	0.04642444492045674	0.04642444492045674	0.04642444492045674	0.04642444492045674	0.04642444492045674
0.05290664174553411	0.040872916077647044	0.04908680469975267	0.05175167966683355	0.046306575858716316	0.04080904342913863	0.050056878242775195	0.046623085027951476	0.043787525116004644	0.04513330199125131	0.04080142349676188	0.048994450652098516	0.04194308006464756	0.05047348373978493	0.04387791819875224	0.049166373556096654	0.04599969732821699	0.0479207984169854	0.04540423216900565	0.046662515292995525	0.046662515292995525	0.046662515292995525	0.046662515292995525	0.046662515292995525	0.046662515292995525	0.046662515292995525	0.046662515292995525	0.046662515292995525	0.046662515292995525	0.046662515292995525	0.046662515292995525	0.046662515292995525	0.046662515292995525	0.046662515292995525	0.046662515292995525	0.046662515292995525	0.046662515292995525	0.046662515292995525	0.046662515292995525	0.046662515292995525	0.046662515292995525	0.046662515292995525	0.046662515292995525	0.046662515292995525	0.046662515292995525	0.046662515292995525	0.046662515292995525	0.046662515292995525	0.046662515292995525	0.046662515292995525
[truncated: 6 more columns]
