# Supplementary material for: Neuronal tuning aligns dynamically with object and texture manifolds across the visual hierarchy
Source: Nat Neurosci. 2026 Mar 10;29(4):864–75. doi: 10.1038/s41593-026-02207-1 (PMC13061647; doi:10.1038/s41593-026-02207-1)
Supplement: Supplementary file 10 — Attribution data for time windows 5, 10, 20, 25 and 50 ms, for panel b. Time window specific evolution trajectory of time windows 10, 20, 25 and 50 ms, for panel c. [file 41593_2026_2207_MOESM10_ESM.zip › ExtendedFig4_Source_data/FigureExtended4C_src_normresp_wdw_120-140_BigGAN_sem.csv]

0	1	2	3	4	5	6	7	8	9	10	11	12	13	14	15	16	17	18	19	20	21	22	23	24	25	26	27	28	29	30	31	32	33	34	35	36	37	38	39	40	41	42	43	44	45	46	47	48	49
0.0585297213425434	0.06784328473438456	0.07506534765894367	0.06675581423308624	0.07697368894244153	0.07701647664321959	0.08657944097408844	0.0681437819517382	0.06878598839104866	0.0709694852873198	0.07841602451235678	0.0752577526253798	0.06798007059593945	0.04986458301335555	0.07209555842836121	0.05183662758726588	0.07844297789207795	0.0549633104215093	0.0764688316565071	0.06228582723720656	0.06770840431925025	0.07206213246519473	0.05899686532353341	0.07070638780249923	0.06995457856670821	0.07318612220167951	0.061664443386170734	0.07784696480768422	0.0779125470737299	0.047478823635840536	0.06307209633208533	0.06881675304276766	0.0592780087868313	0.06849047404638794	0.05777052795693657	0.05760174045673324	0.07388986971424298	0.07318532543590936	0.058913180626648014	0.07572554229600911	0.08113357771576511	0.08428211225102637	0.0758803455481377	0.05032080077940049	0.08425248760634718	0.06470866208365038	0.05230833254716884	0.05850849731540961	0.05850849731540961	0.05850849731540961
0.06630118975594279	0.07707637353285875	0.09187323230873208	0.0943955309024722	0.05464118787886405	0.07390145825531576	0.06535884629288727	0.0778667355343024	0.06167866264530084	0.07510246426945082	0.06795572627782641	0.0700067702625903	0.05998944787439667	0.06657904735831142	0.08073007803392107	0.07192867122667408	0.06758806391239748	0.07422510568154383	0.07455038412825686	0.0727527253639995	0.052584684357963776	0.08021407489434527	0.08026831126881999	0.06991978405085988	0.07160967370325094	0.08028314439415579	0.06542911889624467	0.08164186937368414	0.07558542328172564	0.069246351102078	0.08490970706744834	0.06908741596741201	0.06822742414880813	0.0792324076201839	0.07903594115691102	0.07913417438854746	0.07913417438854746	0.07913417438854746	0.07913417438854746	0.07913417438854746	0.07913417438854746	0.07913417438854746	0.07913417438854746	0.07913417438854746	0.07913417438854746	0.07913417438854746	0.07913417438854746	0.07913417438854746	0.07913417438854746	0.07913417438854746
0.09688843217436562	0.11046517408079579	0.08348017793897161	0.10919291765979998	0.08594221842544651	0.0980687100396708	0.10632048306106087	0.07098100514629915	0.09613018801948077	0.10957305087020251	0.09611773049060439	0.06789950074138303	0.132979266600578	0.0832199602734191	0.11309523032541226	0.1256627226608003	0.11647733282793309	0.10428700052020443	0.09331262181818184	0.1145086763875936	0.07757092902214972	0.11199958926228233	0.08884578322982932	0.10478759290331469	0.08987253529395446	0.10648700786459393	0.11552477107747958	0.11233628658140583	0.10746968905776469	0.10257275516711566	0.083426020769263	0.08783967964964988	0.13583058245003765	0.11183513104984376	0.11183513104984376	0.11183513104984376	0.11183513104984376	0.11183513104984376	0.11183513104984376	0.11183513104984376	0.11183513104984376	0.11183513104984376	0.11183513104984376	0.11183513104984376	0.11183513104984376	0.11183513104984376	0.11183513104984376	0.11183513104984376	0.11183513104984376	0.11183513104984376
0.07707700241337712	0.06940206334379759	0.06551891281276553	0.07102241909971403	0.08761358300895948	0.08897262013386818	0.09153525093676122	0.06396143998398253	0.07790063752695947	0.08661618960755367	0.08946618152145248	0.09281352286566019	0.07067998397778215	0.07626417219628229	0.07593622092152583	0.07898400512718357	0.051509501137896076	0.07718986676210318	0.08052063658565614	0.0621365238082932	0.060535224346378966	0.07829710863977543	0.07462024598218252	0.08065065124949437	0.08119118839710754	0.07979912120892013	0.0749432364720991	0.07061913766453744	0.08126435715085391	0.06529007282406787	0.06146962717155124	0.06449889851820333	0.07803212765507771	0.06375360371278962	0.07717357273807193	0.058351650049081535	0.08892317692186996	0.06998044821815252	0.07945181257001124	0.07945181257001124	0.07945181257001124	0.07945181257001124	0.07945181257001124	0.07945181257001124	0.07945181257001124	0.07945181257001124	0.07945181257001124	0.07945181257001124	0.07945181257001124	0.07945181257001124
0.07069115686047545	0.09284216812139755	0.08778995155646067	0.07014118850538288	0.07110269384891521	0.07160440321214884	0.0808056426835261	0.07690363250113295	0.06542237468364429	0.07352057221978929	0.09675692610711552	0.06586120472577907	0.07399183744139468	0.07518899871169368	0.07878325583982995	0.08817873073590678	0.087286266099709	0.0719031831815133	0.07078697610084896	0.07172447110957779	0.0596109152929309	0.06801023119870642	0.10083732499036557	0.0824350494143357	0.07644126552196696	0.07802048355377954	0.07071549420482835	0.08074606928083988	0.08385138545377444	0.08561967578689672	0.08473553062033558	0.08473553062033558	0.08473553062033558	0.08473553062033558	0.08473553062033558	0.08473553062033558	0.08473553062033558	0.08473553062033558	0.08473553062033558	0.08473553062033558	0.08473553062033558	0.08473553062033558	0.08473553062033558	0.08473553062033558	0.08473553062033558	0.08473553062033558	0.08473553062033558	0.08473553062033558	0.08473553062033558	0.08473553062033558
0.09925368283380079	0.08879520952600171	0.12441063291402286	0.09965590187459847	0.10668896874103996	0.06972559048985054	0.10874278247043052	0.07043695082201144	0.08830905522366002	0.10443342712154931	0.07664283213316946	0.11580986704532266	0.10679975198895773	0.10989039767881986	0.09613181264696107	0.11226712298843289	0.10623454595526065	0.15443221735771803	0.11395433975714983	0.12046824693322501	0.12273101988982076	0.11840580948921416	0.08952038273650542	0.09556939808839422	0.11761194937170431	0.1033664760249823	0.1104250915226717	0.11821340359755309	0.11019140943490884	0.12987949449623537	0.09024366479578004	0.12554211169525362	0.11350803253763433	0.10910280173728265	0.1281712672980756	0.1237606496442886	0.07551762140532353	0.09894432448472826	0.10602609945384148	0.12375445912246724	0.11489027928815436	0.11489027928815436	0.11489027928815436	0.11489027928815436	0.11489027928815436	0.11489027928815436	0.11489027928815436	0.11489027928815436	0.11489027928815436	0.11489027928815436
0.14170755613831323	0.1666078077704088	0.17795064161849736	0.137366460284356	0.14719028939787762	0.160098958316749	0.11923096921809166	0.15451094333520593	0.13984687446752173	0.12441500701518175	0.14930451907892492	0.13074311648967665	0.12900843721683206	0.1886216859982448	0.11175299674394407	0.1648547689398663	0.1291843202521965	0.1352229131323448	0.13825863721852663	0.1452352146055588	0.13541334029000507	0.13397853780727056	0.1829429759622414	0.16535609274525176	0.13089060719202827	0.13018264463160276	0.1305366259118155	0.1305366259118155	0.1305366259118155	0.1305366259118155	0.1305366259118155	0.1305366259118155	0.1305366259118155	0.1305366259118155	0.1305366259118155	0.1305366259118155	0.1305366259118155	0.1305366259118155	0.1305366259118155	0.1305366259118155	0.1305366259118155	0.1305366259118155	0.1305366259118155	0.1305366259118155	0.1305366259118155	0.1305366259118155	0.1305366259118155	0.1305366259118155	0.1305366259118155	0.1305366259118155
0.0407230922417874	0.045029341576783954	0.04828922483479697	0.05286761352212277	0.04662340382988796	0.045093904569332495	0.05063625937769153	0.045416618556795324	0.047427729935069766	0.042754940533547996	0.04945569999322952	0.0471181483431283	0.046224880280362264	0.03851303859212674	0.047814740463570315	0.046496220655111165	0.044487351582266986	0.05034115643537383	0.03896220181947844	0.044275183701522315	0.03735075718658911	0.03962515681088127	0.03908072340856874	0.051489423901223914	0.04381470274231238	0.03749926058130488	0.05701181559430747	0.04725553808780618	0.04725553808780618	0.04725553808780618	0.04725553808780618	0.04725553808780618	0.04725553808780618	0.04725553808780618	0.04725553808780618	0.04725553808780618	0.04725553808780618	0.04725553808780618	0.04725553808780618	0.04725553808780618	0.04725553808780618	0.04725553808780618	0.04725553808780618	0.04725553808780618	0.04725553808780618	0.04725553808780618	0.04725553808780618	0.04725553808780618	0.04725553808780618	0.04725553808780618
0.07310718354418798	0.10132101397569679	0.08295871372333762	0.06699333833966775	0.07881545713653403	0.08871948356564163	0.07210277054582073	0.0660548931492781	0.069406312018138	0.08558964127959348	0.04835606797466788	0.07150120945227043	0.058325011789410554	0.08525161629824377	0.07962004086050921	0.07380898379049838	0.07157579820752906	0.0792621375938084	0.08452730108310406	0.08481599559325656	0.07048074138257564	0.05731965935297126	0.0498554864184005	0.09295351611514065	0.07454549493396274	0.05550253047372436	0.05848241841031379	0.04927512768888513	0.05725297402911893	0.07669210920787616	0.05248515046593693	0.0723494866828036	0.06594479234960939	0.06664436218769562	0.0662945772686525	0.0662945772686525	0.0662945772686525	0.0662945772686525	0.0662945772686525	0.0662945772686525	0.0662945772686525	0.0662945772686525	0.0662945772686525	0.0662945772686525	0.0662945772686525	0.0662945772686525	0.0662945772686525	0.0662945772686525	0.0662945772686525	0.0662945772686525
0.07930329045228889	0.08750185078813984	0.07799906156343384	0.0761664299855496	0.0587708547851293	0.09166446139668301	0.08116469788611703	0.09554696249107009	0.07659255554727551	0.11914525341995584	0.08696200545509693	0.09623815353729247	0.08905910645076745	0.11182074900267266	0.09879106598479623	0.07633562443121641	0.07735704456038776	0.08927703181705199	0.10009027141372043	0.08738586239261345	0.09453534189152642	0.09373296283235796	0.10327298955455935	0.1129587511058576	0.09161806362008647	0.09306404580236566	0.11379367100046622	0.10265427780214359	0.10136897362844847	0.06349289475062413	0.0791761403521069	0.07555154101836804	0.08282559945904609	0.07918857023870705	0.07918857023870705	0.07918857023870705	0.07918857023870705	0.07918857023870705	0.07918857023870705	0.07918857023870705	0.07918857023870705	0.07918857023870705	0.07918857023870705	0.07918857023870705	0.07918857023870705	0.07918857023870705	0.07918857023870705	0.07918857023870705	0.07918857023870705	0.07918857023870705
0.09386362589496604	0.10762640216924635	0.09522631963170274	0.10062152392675142	0.09784765575007524	0.11109067863750799	0.07925463859366323	0.08786174433280675	0.09597930067671723	0.10377303747856745	0.10144861321345627	0.1327169608620484	0.08923755253765844	0.08968339861706391	0.101045119894861	0.0717108038504497	0.09187791253459074	0.08338232361141971	0.1097628253678423	0.1060871565255483	0.11179680101684439	0.10579537706665894	0.12616190497046376	0.08592758386025605	0.11717147209133631	0.10519888354552676	0.10557903685325093	0.10192399596077736	0.09228465129525659	0.07796158593027032	0.09410951997692216	0.08603555295359624	0.08603555295359624	0.08603555295359624	0.08603555295359624	0.08603555295359624	0.08603555295359624	0.08603555295359624	0.08603555295359624	0.08603555295359624	0.08603555295359624	0.08603555295359624	0.08603555295359624	0.08603555295359624	0.08603555295359624	0.08603555295359624	0.08603555295359624	0.08603555295359624	0.08603555295359624	0.08603555295359624
0.04092069707540586	0.04676014753675337	0.060637691599644265	0.04631054490756376	0.0517884560182791	0.05036804994965829	0.05110011676236325	0.05788590608578727	0.06831870239790015	0.052300220267104	0.05618956148715014	0.05858296045523415	0.06333856585556223	0.06541470492645793	0.047093736027720656	0.05725903315875736	0.05229379034889747	0.05546366839666006	0.059362966808548974	0.05795563606508965	0.05319515745854253	0.05571071633434299	0.04176112500615065	0.05944917001418254	0.053820580448373415	0.0542296979922062	0.06339050279818988	0.067699608226715	0.05639242676289469	0.059078133124434384	0.05897681870631291	0.05902747591537364	0.05902747591537364	0.05902747591537364	0.05902747591537364	0.05902747591537364	0.05902747591537364	0.05902747591537364	0.05902747591537364	0.05902747591537364	0.05902747591537364	0.05902747591537364	0.05902747591537364	0.05902747591537364	0.05902747591537364	0.05902747591537364	0.05902747591537364	0.05902747591537364	0.05902747591537364	0.05902747591537364
0.08318252210411252	0.07189369376291692	0.11390229842250166	0.10827512453910912	0.07999939310929498	0.095839390020505	0.10630196135519214	0.08548091332956466	0.08441845540539529	0.07339737456619697	0.08729656077579949	0.08127906982257037	0.08875132090572196	0.06853310262526266	0.09914143707295903	0.0832445626959718	0.09310727574374607	0.09997132137968494	0.08522432559606853	0.09356575373604234	0.08219071462848503	0.07892025695096806	0.10859156692309488	0.10091928630560004	0.08566648025714269	0.08894324417827257	0.10713603257315588	0.08776687064138944	0.06225906447304971	0.0940495088047107	0.09627287775036518	0.09516119327753793	0.09516119327753793	0.09516119327753793	0.09516119327753793	0.09516119327753793	0.09516119327753793	0.09516119327753793	0.09516119327753793	0.09516119327753793	0.09516119327753793	0.09516119327753793	0.09516119327753793	0.09516119327753793	0.09516119327753793	0.09516119327753793	0.09516119327753793	0.09516119327753793	0.09516119327753793	0.09516119327753793
0.09713953409447221	0.07827726005753985	0.09681562024997886	0.07395749113044049	0.076610763872659	0.08527556643526356	0.07227369034679287	0.08309576085310989	0.07405642263306382	0.09711719482267121	0.0880828631690211	0.06792408640179773	0.06548452779233703	0.07953409601065412	0.08861382981594232	0.0752069630195811	0.09093930903272057	0.09459284106881521	0.10009377034479608	0.07877945144779543	0.1165112245794786	0.08287765636307608	0.10839292469354596	0.06978896245408117	0.07759907621817007	0.07525292682158914	0.0785905560970379	0.09082356347183221	0.07590898406905133	0.08761484124757121	0.10162852647479378	0.08880612278901838	0.09521732463190609	0.09521732463190609	0.09521732463190609	0.09521732463190609	0.09521732463190609	0.09521732463190609	0.09521732463190609	0.09521732463190609	0.09521732463190609	0.09521732463190609	0.09521732463190609	0.09521732463190609	0.09521732463190609	0.09521732463190609	0.09521732463190609	0.09521732463190609	0.09521732463190609	0.09521732463190609
0.07276452402112989	0.08608560180247565	0.08816098200298027	0.08189611836805184	0.08984199919431976	0.11576799265708017	0.10269504548031708	0.09025614232194461	0.09972267611340761	0.0796184261251468	0.10392001000620926	0.11061850433404831	0.11424372734329818	0.09245128915965596	0.08202917166817685	0.09769387927096157	0.09390218567875404	0.09498405314165469	0.12923046272586794	0.07519995757514501	0.11708460186645207	0.11345547860932109	0.0759445797975346	0.10264137442421337	0.12129979789175209	0.08017785563080172	0.10984479731013765	0.06515890766094724	0.07512229498997329	0.11692361486338398	0.09602295492667863	0.09602295492667863	0.09602295492667863	0.09602295492667863	0.09602295492667863	0.09602295492667863	0.09602295492667863	0.09602295492667863	0.09602295492667863	0.09602295492667863	0.09602295492667863	0.09602295492667863	0.09602295492667863	0.09602295492667863	0.09602295492667863	0.09602295492667863	0.09602295492667863	0.09602295492667863	0.09602295492667863	0.09602295492667863
0.04753510299957872	0.07184094534406543	0.08200923814248069	0.0732406366082836	0.08581803507328457	0.0734923450060362	0.09344433482464945	0.07713784583162606	0.08050085442855255	0.07706456915365757	0.08802047192727366	0.07012951195804709	0.08712200163306347	0.08601752953227541	0.09295448591801113	0.09148583298915261	0.08697432550437141	0.09224255516287991	0.08950840269392668	0.08407031024651472	0.11147921597388377	0.08772964787791503	0.08359095868921584	0.08566030328356544	0.08566030328356544	0.08566030328356544	0.08566030328356544	0.08566030328356544	0.08566030328356544	0.08566030328356544	0.08566030328356544	0.08566030328356544	0.08566030328356544	0.08566030328356544	0.08566030328356544	0.08566030328356544	0.08566030328356544	0.08566030328356544	0.08566030328356544	0.08566030328356544	0.08566030328356544	0.08566030328356544	0.08566030328356544	0.08566030328356544	0.08566030328356544	0.08566030328356544	0.08566030328356544	0.08566030328356544	0.08566030328356544	0.08566030328356544
0.05523799007322819	0.06792910667348862	0.09013348570124652	0.06585214576090476	0.07058860415620463	0.06314877986064732	0.04774370915149927	0.09533709125879841	0.0816612098400617	0.06065355237956983	0.08285640093909362	0.06272255626393504	0.07325285966533648	0.06159382803564455	0.07769120259097716	0.0671764492387037	0.07383325293395847	0.07194473683692566	0.0666966519220001	0.07232598513450424	0.07908688285675289	0.06091477005487827	0.06584766447455838	0.06338121726471833	0.06338121726471833	0.06338121726471833	0.06338121726471833	0.06338121726471833	0.06338121726471833	0.06338121726471833	0.06338121726471833	0.06338121726471833	0.06338121726471833	0.06338121726471833	0.06338121726471833	0.06338121726471833	0.06338121726471833	0.06338121726471833	0.06338121726471833	0.06338121726471833	0.06338121726471833	0.06338121726471833	0.06338121726471833	0.06338121726471833	0.06338121726471833	0.06338121726471833	0.06338121726471833	0.06338121726471833	0.06338121726471833	0.06338121726471833
0.11308428314519137	0.127682027715249	0.15609819084334184	0.14446866173271894	0.1449516479472376	0.14489442659419116	0.13825325781450304	0.11125463665301732	0.12905506183966584	0.11341101483013723	0.15234713074535208	0.1337709051635725	0.11311094619877231	0.1549990161006329	0.14718564668296602	0.09994131064153071	0.12549362452988255	0.13091430043293747	0.11464629507549966	0.1606031947680327	0.13446426751162108	0.14397147531723775	0.12788418427253626	0.1295889875995634	0.14467407059451434	0.1244880450026305	0.1649454178742725	0.10443467320204815	0.12730108257447673	0.14188847954644485	0.13459478106046077	0.13459478106046077	0.13459478106046077	0.13459478106046077	0.13459478106046077	0.13459478106046077	0.13459478106046077	0.13459478106046077	0.13459478106046077	0.13459478106046077	0.13459478106046077	0.13459478106046077	0.13459478106046077	0.13459478106046077	0.13459478106046077	0.13459478106046077	0.13459478106046077	0.13459478106046077	0.13459478106046077	0.13459478106046077
0.093208136444576	0.10310558121095298	0.09765762638693687	0.1042884630301563	0.12917234604388358	0.11857149061635859	0.1098282410662092	0.1058521542560342	0.10644664739699188	0.11365330974255608	0.09350447257037056	0.0959428333366673	0.08457988726832416	0.08919638057818785	0.09759357644861387	0.1095555739106067	0.08305687054547527	0.09863076403471331	0.11155455638058834	0.10626967614668775	0.11161176683549057	0.08468755020604127	0.10776022921918385	0.07562952149799469	0.07681809533542851	0.10121294450298554	0.08337969323278097	0.09604190038393629	0.09987928481596645	0.08690108746802273	0.06326953615386373	0.10700961927620295	0.08513957771503335	0.08513957771503335	0.08513957771503335	0.08513957771503335	0.08513957771503335	0.08513957771503335	0.08513957771503335	0.08513957771503335	0.08513957771503335	0.08513957771503335	0.08513957771503335	0.08513957771503335	0.08513957771503335	0.08513957771503335	0.08513957771503335	0.08513957771503335	0.08513957771503335	0.08513957771503335
0.079714451764582	0.10477690474600787	0.08555498286463793	0.11204173781672375	0.08543921276247085	0.09000617137063338	0.07529699555724624	0.12325138659426023	0.08831640328924029	0.08486836596045733	0.09560132294921439	0.1056023009926439	0.09711555745575817	0.09646817904543376	0.08636216793818854	0.07051342053490642	0.0920716265604513	0.08653085571949092	0.09218045209700843	0.08349198811541668	0.08898397227625793	0.09332681142973222	0.09917089162990991	0.09858457006241342	0.08925028263795406	0.11165943654053558	0.08034219910250032	0.10103472043989517	0.083658349866142	0.11767728944220048	0.0744903457993687	0.10984519214288072	0.09262279348448514	0.09428523778151401	0.07847025041446799	0.08637774409799101	0.08637774409799101	0.08637774409799101	0.08637774409799101	0.08637774409799101	0.08637774409799101	0.08637774409799101	0.08637774409799101	0.08637774409799101	0.08637774409799101	0.08637774409799101	0.08637774409799101	0.08637774409799101	0.08637774409799101	0.08637774409799101
0.07296786304300439	0.06080088376511993	0.0741115520806814	0.07145014544633421	0.08244509777489231	0.0730719436768703	0.07044919683921144	0.0694980222796173	0.059958141132615626	0.06656381158329534	0.09020937700486918	0.06935710264821299	0.05038463806435311	0.08938457332159014	0.08451122494242538	0.07207863834030105	0.07943700266525168	0.0739649827826149	0.06550681740401089	0.0596135104802407	0.07188637319079162	0.0603049935451516	0.08008546845473843	0.057337109429265065	0.05381713633658198	0.053637449718190226	0.056799288715221004	0.055363108952394366	0.05608119883380769	0.05608119883380769	0.05608119883380769	0.05608119883380769	0.05608119883380769	0.05608119883380769	0.05608119883380769	0.05608119883380769	0.05608119883380769	0.05608119883380769	0.05608119883380769	0.05608119883380769	0.05608119883380769	0.05608119883380769	0.05608119883380769	0.05608119883380769	0.05608119883380769	0.05608119883380769	0.05608119883380769	0.05608119883380769	0.05608119883380769	0.05608119883380769
0.12278604223266842	0.1634264772516827	0.10790572410876992	0.09760856238814082	0.10235563833910898	0.13899448359969757	0.11089816391914284	0.100629639823563	0.15639096450404957	0.11992993114766742	0.11604051192313752	0.1403644660555594	0.1208675246229869	0.0985819838124262	0.12620149637478914	0.1261590114982899	0.15506898883794995	0.1447559177786933	0.13665149168058427	0.09126810797055497	0.15298076668993627	0.12460402784326584	0.12882582042921448	0.1275347624835026	0.10263555113459877	0.12589306493592697	0.12275367796767847	0.12145897710497272	0.10730705677084876	0.11438301693791073	0.11438301693791073	0.11438301693791073	0.11438301693791073	0.11438301693791073	0.11438301693791073	0.11438301693791073	0.11438301693791073	0.11438301693791073	0.11438301693791073	0.11438301693791073	0.11438301693791073	0.11438301693791073	0.11438301693791073	0.11438301693791073	0.11438301693791073	0.11438301693791073	0.11438301693791073	0.11438301693791073	0.11438301693791073	0.11438301693791073
0.05893442612363802	0.07046549073983416	0.07338381944712848	0.07066510897601895	0.0720993386783261	0.05673893875664091	0.06073704791023205	0.04944932468972121	0.07913835687927817	0.06551693476137664	0.07905381591634573	0.06517483237292492	0.0670382731390527	0.07375291791460362	0.06697202788335033	0.08282179888330382	0.06563368201124473	0.05451067622450643	0.05450261974735646	0.059656961088429286	0.07606031828456003	0.06173550145481591	0.057078393795586956	0.07358631096642541	0.0637434467308821	0.060103153758080424	0.06192330024448126	0.06192330024448126	0.06192330024448126	0.06192330024448126	0.06192330024448126	0.06192330024448126	0.06192330024448126	0.06192330024448126	0.06192330024448126	0.06192330024448126	0.06192330024448126	0.06192330024448126	0.06192330024448126	0.06192330024448126	0.06192330024448126	0.06192330024448126	0.06192330024448126	0.06192330024448126	0.06192330024448126	0.06192330024448126	0.06192330024448126	0.06192330024448126	0.06192330024448126	0.06192330024448126
0.05749469181826347	0.046928957533246614	0.06290492993431657	0.05599267656500089	0.0765091677941377	0.060017759817613085	0.07049576521199273	0.07182183090083245	0.06742595887455959	0.07999076345589289	0.04114130492450742	0.06342669430512503	0.04289012191979188	0.04855529588049742	0.07573784742604478	0.061871534031872885	0.07559274498916083	0.06055801183966383	0.06562953868109843	0.05349424199224434	0.08066685765501903	0.07999844500986285	0.08033265133244094	0.08033265133244094	0.08033265133244094	0.08033265133244094	0.08033265133244094	0.08033265133244094	0.08033265133244094	0.08033265133244094	0.08033265133244094	0.08033265133244094	0.08033265133244094	0.08033265133244094	0.08033265133244094	0.08033265133244094	0.08033265133244094	0.08033265133244094	0.08033265133244094	0.08033265133244094	0.08033265133244094	0.08033265133244094	0.08033265133244094	0.08033265133244094	0.08033265133244094	0.08033265133244094	0.08033265133244094	0.08033265133244094	0.08033265133244094	0.08033265133244094
0.05957924629084699	0.07672183998184541	0.06828350061227335	0.05366262987383381	0.05832491941841921	0.06840486836631267	0.0652299795594687	0.06844998392995663	0.05425848213487688	0.05659951244565519	0.06535229779798393	0.06655179974865039	0.07438500911497213	0.06573706198159758	0.06650869093088321	0.06332421613538754	0.06739929620422518	0.0545761306018022	0.046771517449295454	0.07600732445583075	0.045803286109655714	0.0563768009535696	0.05031282900530395	0.05766017696737536	0.046868156203204996	0.06385304964073947	0.06651166626200992	0.06518235795137471	0.06518235795137471	0.06518235795137471	0.06518235795137471	0.06518235795137471	0.06518235795137471	0.06518235795137471	0.06518235795137471	0.06518235795137471	0.06518235795137471	0.06518235795137471	0.06518235795137471	0.06518235795137471	0.06518235795137471	0.06518235795137471	0.06518235795137471	0.06518235795137471	0.06518235795137471	0.06518235795137471	0.06518235795137471	0.06518235795137471	0.06518235795137471	0.06518235795137471
0.0916935936711415	0.08163609832006671	0.08951805541899514	0.11762159971501518	0.10099206343637206	0.09667703581099123	0.12494020646640618	0.08937373261462801	0.10849674114249801	0.12347928125428066	0.09367410756640031	0.09134170185088822	0.10688698608255487	0.09772214632782628	0.09876770296067532	0.09481634139718216	0.13403993597759808	0.11742761149899311	0.08872056614592994	0.09205613942848463	0.11509490193965045	0.1191947878212558	0.09705801958274438	0.11349263472806147	0.11047956063972435	0.16171789292689448	0.11892608274083682	0.07367663353050996	0.1318844049649802	0.10278051924774508	0.10278051924774508	0.10278051924774508	0.10278051924774508	0.10278051924774508	0.10278051924774508	0.10278051924774508	0.10278051924774508	0.10278051924774508	0.10278051924774508	0.10278051924774508	0.10278051924774508	0.10278051924774508	0.10278051924774508	0.10278051924774508	0.10278051924774508	0.10278051924774508	0.10278051924774508	0.10278051924774508	0.10278051924774508	0.10278051924774508
0.0723551142024895	0.10781048084433002	0.09736833055672618	0.09189404000677484	0.09522644535021561	0.07217084622752984	0.09538206282499133	0.11326209160294685	0.10998606414338187	0.0988775242973845	0.1106150993275349	0.09598776974609066	0.12222682639014353	0.06718490895784202	0.11488734768297484	0.1081037010024835	0.09751462618851531	0.10198316349210738	0.08718787777881756	0.09319747555047593	0.09742668148682487	0.08543641173834801	0.10383936710694719	0.09662451262088605	0.07547650758398891	0.09337900014551995	0.08283569209145172	0.10448062359375872	0.09746900479645966	0.10667503773688486	0.10092744708880926	0.11380648105170744	0.08471997563157814	0.08732081654698952	0.1212876347847155	0.08353764020273914	0.0758589691109688	0.13205469298178135	0.10395683104637507	0.10395683104637507	0.10395683104637507	0.10395683104637507	0.10395683104637507	0.10395683104637507	0.10395683104637507	0.10395683104637507	0.10395683104637507	0.10395683104637507	0.10395683104637507	0.10395683104637507
0.047721883080594045	0.050327121967352936	0.04586778281101046	0.06342257663377181	0.032427019596987426	0.04555520837473462	0.03348484690941882	0.0426344941136204	0.0574020271931759	0.03144303571051536	0.039034670897369964	0.03939479715615913	0.033094222285882935	0.05074287509797509	0.05138459302781847	0.037130000209642564	0.030526602666392417	0.05522095114740121	0.03729171313090274	0.08886862194213288	0.062336292830337196	0.09230310643726578	0.01925317737244158	0.05748021110863412	0.07705905075204027	0.03475123630338484	0.011189580372945096	0.05588623998714514	0.036457965318443634	0.04067466440564162	0.05095451090913622	0.04067832014207567	0.01354868585534733	0.06210792888757338	0.04054923845185983	0.047164645861895726	0.03169153251743619	0.043766771004069706	0.05496647168671665	0.05468892567518576	0.04509415333466937	0.03705782000082594	0.04107598666774766	0.04107598666774766	0.04107598666774766	0.04107598666774766	0.04107598666774766	0.04107598666774766	0.04107598666774766	0.04107598666774766
0.06757949167571194	0.057752984823267295	0.07341433328975329	0.0760173851824228	0.059580377932425765	0.061953973266659135	0.07513170879724776	0.07971851547062968	0.06488376544736187	0.06778588802494988	0.07341656161060765	0.050894865902593144	0.06184784867704068	0.060814431671229484	0.0687950653920744	0.05352845857792797	0.06404469337029467	0.05385197468173549	0.05831051859128487	0.054715705907835935	0.06703904037000978	0.06195087771960784	0.06840515279102	0.06879309351970488	0.06202995569267179	0.04543915094236469	0.06532513781397925	0.0672506416158229	0.06628788971490109	0.06628788971490109	0.06628788971490109	0.06628788971490109	0.06628788971490109	0.06628788971490109	0.06628788971490109	0.06628788971490109	0.06628788971490109	0.06628788971490109	0.06628788971490109	0.06628788971490109	0.06628788971490109	0.06628788971490109	0.06628788971490109	0.06628788971490109	0.06628788971490109	0.06628788971490109	0.06628788971490109	0.06628788971490109	0.06628788971490109	0.06628788971490109
0.07750460744421848	0.0642583596143403	0.06466826660453633	0.08476242644146807	0.07178633983447584	0.08235352819692358	0.10628983339566317	0.07938720378211338	0.07510341607776305	0.08950156015769577	0.0777971943866521	0.10051051412838506	0.08785620934874694	0.08901549167533093	0.06861907963393532	0.07835170831601562	0.07043397814299514	0.09350360387665947	0.0784659507116416	0.0913218702925546	0.07691806510076618	0.10019960324022203	0.0952636041348077	0.08534379401680511	0.10587719939865912	0.09561049670773211	0.09561049670773211	0.09561049670773211	0.09561049670773211	0.09561049670773211	0.09561049670773211	0.09561049670773211	0.09561049670773211	0.09561049670773211	0.09561049670773211	0.09561049670773211	0.09561049670773211	0.09561049670773211	0.09561049670773211	0.09561049670773211	0.09561049670773211	0.09561049670773211	0.09561049670773211	0.09561049670773211	0.09561049670773211	0.09561049670773211	0.09561049670773211	0.09561049670773211	0.09561049670773211	0.09561049670773211
0.04337338281690534	0.04588395246100149	0.058554153537838945	0.05575342799029685	0.03739841838490808	0.03999149972410783	0.039148061096456105	0.04836864130209912	0.04831625880390675	0.0452531981838001	0.048594531422227985	0.04955158364654302	0.03995325646287186	0.048224237193592374	0.04277633392487909	0.04324171997686727	0.04422345630227764	0.052007916137568486	0.046093910574869654	0.04963309674133576	0.04411605338916646	0.04687457506525111	0.04687457506525111	0.04687457506525111	0.04687457506525111	0.04687457506525111	0.04687457506525111	0.04687457506525111	0.04687457506525111	0.04687457506525111	0.04687457506525111	0.04687457506525111	0.04687457506525111	0.04687457506525111	0.04687457506525111	0.04687457506525111	0.04687457506525111	0.04687457506525111	0.04687457506525111	0.04687457506525111	0.04687457506525111	0.04687457506525111	0.04687457506525111	0.04687457506525111	0.04687457506525111	0.04687457506525111	0.04687457506525111	0.04687457506525111	0.04687457506525111	0.04687457506525111
0.08609415092982321	0.08273388443903941	0.0867148970623558	0.09682449243878526	0.09232318526347533	0.07303891782523088	0.08730163133412322	0.08489872751705457	0.06063444932910634	0.07181219273411703	0.08955909703496738	0.056833039054026695	0.08016532412043656	0.08649176102531131	0.08381587001949757	0.0649958465960975	0.08572010322230299	0.09952090199677241	0.09947178195273564	0.06946529787671579	0.08495700312686073	0.086238767266573	0.06939472460859837	0.07781674593758568	0.07781674593758568	0.07781674593758568	0.07781674593758568	0.07781674593758568	0.07781674593758568	0.07781674593758568	0.07781674593758568	0.07781674593758568	0.07781674593758568	0.07781674593758568	0.07781674593758568	0.07781674593758568	0.07781674593758568	0.07781674593758568	0.07781674593758568	0.07781674593758568	0.07781674593758568	0.07781674593758568	0.07781674593758568	0.07781674593758568	0.07781674593758568	0.07781674593758568	0.07781674593758568	0.07781674593758568	0.07781674593758568	0.07781674593758568
0.0471899779275614	0.05519286748464971	0.06908869613619184	0.07319983150768813	0.06459535310804523	0.0595116416315162	0.0610446593373072	0.05433707094564244	0.05893762598245558	0.0614548462455382	0.05519841669783311	0.05679912205668861	0.0592356400715738	0.06392771246247857	0.06535302855573098	0.0673663005710857	0.048171183214519686	0.05950840013985779	0.06507271928573695	0.06289132114133456	0.053661932553787796	0.05827662684756118	0.05827662684756118	0.05827662684756118	0.05827662684756118	0.05827662684756118	0.05827662684756118	0.05827662684756118	0.05827662684756118	0.05827662684756118	0.05827662684756118	0.05827662684756118	0.05827662684756118	0.05827662684756118	0.05827662684756118	0.05827662684756118	0.05827662684756118	0.05827662684756118	0.05827662684756118	0.05827662684756118	0.05827662684756118	0.05827662684756118	0.05827662684756118	0.05827662684756118	0.05827662684756118	0.05827662684756118	0.05827662684756118	0.05827662684756118	0.05827662684756118	0.05827662684756118
0.07986957202296971	0.07720672119901495	0.08911333436842138	0.07981409746137891	0.07342928098629774	0.10119114435003199	0.08151075820011906	0.09954138199809737	0.08765834970524915	0.0819311195088105	0.07551306846888103	0.08198863941586033	0.0619782428527991	0.06731546986843888	0.0849395245627334	0.08630216410559789	0.09334597380879617	0.08184265287627311	0.07029709380292293	0.11523981023226264	0.08529143188371063	0.08619369751378038	0.06910271816650627	0.09447546770855757	0.08675529762618768	0.09061538266737262	0.09061538266737262	0.09061538266737262	0.09061538266737262	0.09061538266737262	0.09061538266737262	0.09061538266737262	0.09061538266737262	0.09061538266737262	0.09061538266737262	0.09061538266737262	0.09061538266737262	0.09061538266737262	0.09061538266737262	0.09061538266737262	0.09061538266737262	0.09061538266737262	0.09061538266737262	0.09061538266737262	0.09061538266737262	0.09061538266737262	0.09061538266737262	0.09061538266737262	0.09061538266737262	0.09061538266737262
0.06085215953627643	0.08499965210496327	0.07898082269472348	0.08645610931216938	0.07286990975050651	0.08768525371115893	0.10327440059576688	0.08953835980740958	0.07984397159385855	0.08568402014358438	0.09841323520853444	0.09082928207209254	0.06600460441864327	0.10052688088686662	0.08537309255919726	0.09788203519750151	0.08569459077067075	0.10520970647480216	0.09909725468289468	0.06947547585085294	0.08428636526687382	0.08428636526687382	0.08428636526687382	0.08428636526687382	0.08428636526687382	0.08428636526687382	0.08428636526687382	0.08428636526687382	0.08428636526687382	0.08428636526687382	0.08428636526687382	0.08428636526687382	0.08428636526687382	0.08428636526687382	0.08428636526687382	0.08428636526687382	0.08428636526687382	0.08428636526687382	0.08428636526687382	0.08428636526687382	0.08428636526687382	0.08428636526687382	0.08428636526687382	0.08428636526687382	0.08428636526687382	0.08428636526687382	0.08428636526687382	0.08428636526687382	0.08428636526687382	0.08428636526687382
0.04498074161834482	0.048129935306958284	0.05147939711250297	0.05628819793277571	0.043695066047307315	0.04909550498177373	0.057342693900224895	0.05151348893501436	0.04948138760264762	0.058160119889241337	0.0556583733862609	0.057177477374225634	0.05067491250140432	0.045022531102198775	0.0475891330693924	0.05580966646753823	0.045377471111937545	0.05692042869368581	0.04248693151308895	0.04391476239613985	0.04133347704232756	0.04985856808097152	0.04559602256164953	0.04559602256164953	0.04559602256164953	0.04559602256164953	0.04559602256164953	0.04559602256164953	0.04559602256164953	0.04559602256164953	0.04559602256164953	0.04559602256164953	0.04559602256164953	0.04559602256164953	0.04559602256164953	0.04559602256164953	0.04559602256164953	0.04559602256164953	0.04559602256164953	0.04559602256164953	0.04559602256164953	0.04559602256164953	0.04559602256164953	0.04559602256164953	0.04559602256164953	0.04559602256164953	0.04559602256164953	0.04559602256164953	0.04559602256164953	0.04559602256164953
0.05354155063666084	0.0515001774368328	0.06625364423457983	0.06643282271347914	0.061028901043808474	0.05263247477651431	0.054603637407725225	0.07427985814613232	0.052583128225869864	0.06238563951736595	0.05389331645817612	0.056156240625648425	0.06527459742021807	0.0688946953827652	0.061424029741111	0.05805666355481728	0.06725435531357249	0.09047616379674171	0.06441566767002181	0.06411958029282107	0.06426762398142144	0.06426762398142144	0.06426762398142144	0.06426762398142144	0.06426762398142144	0.06426762398142144	0.06426762398142144	0.06426762398142144	0.06426762398142144	0.06426762398142144	0.06426762398142144	0.06426762398142144	0.06426762398142144	0.06426762398142144	0.06426762398142144	0.06426762398142144	0.06426762398142144	0.06426762398142144	0.06426762398142144	0.06426762398142144	0.06426762398142144	0.06426762398142144	0.06426762398142144	0.06426762398142144	0.06426762398142144	0.06426762398142144	0.06426762398142144	0.06426762398142144	0.06426762398142144	0.06426762398142144
0.08879918589607894	0.11551979730028326	0.1381146466383835	0.14311157092914795	0.09666530020593685	0.10152999077189005	0.08574916947059408	0.11440907802677842	0.1167588427480652	0.08866981234482209	0.11331520177543745	0.11478501030015294	0.11326294543262923	0.10227775403319615	0.10744754916018331	0.1074817600037085	0.13008180840112624	0.1128024126422448	0.10257956963657922	0.14789095058296176	0.08154499771208487	0.1172090775641467	0.10873968679340251	0.1015321064121574	0.1273135741039872	0.10521178934702934	0.11830900556591852	0.09985488950005839	0.12145962554720119	0.11793362015129505	0.13519471100491368	0.09657136133200502	0.13718684815357143	0.1227994060079648	0.14776862328082963	0.1352840146443972	0.1352840146443972	0.1352840146443972	0.1352840146443972	0.1352840146443972	0.1352840146443972	0.1352840146443972	0.1352840146443972	0.1352840146443972	0.1352840146443972	0.1352840146443972	0.1352840146443972	0.1352840146443972	0.1352840146443972	0.1352840146443972
0.059699307438367974	0.06540884896257666	0.06092972436409908	0.056588514021576226	0.07020908352309142	0.06959884703456953	0.06114005908798758	0.04673634041034288	0.07417912642300102	0.05272025057963378	0.05516062937185152	0.06383619438316201	0.05426660824280183	0.04858674771740571	0.06889260551899133	0.06787206884897524	0.06838233718398329	0.06838233718398329	0.06838233718398329	0.06838233718398329	0.06838233718398329	0.06838233718398329	0.06838233718398329	0.06838233718398329	0.06838233718398329	0.06838233718398329	0.06838233718398329	0.06838233718398329	0.06838233718398329	0.06838233718398329	0.06838233718398329	0.06838233718398329	0.06838233718398329	0.06838233718398329	0.06838233718398329	0.06838233718398329	0.06838233718398329	0.06838233718398329	0.06838233718398329	0.06838233718398329	0.06838233718398329	0.06838233718398329	0.06838233718398329	0.06838233718398329	0.06838233718398329	0.06838233718398329	0.06838233718398329	0.06838233718398329	0.06838233718398329	0.06838233718398329
0.062408131720640844	0.06963232025522499	0.05424205929729659	0.07180402804876415	0.048484672397867114	0.060192222406605184	0.0798863632498572	0.05009852199717048	0.06980719976442634	0.04146241137291027	0.068399048207883	0.07390393597109934	0.06860217178405947	0.06739916763024474	0.07214503205181141	0.049522874908130926	0.057586292381586336	0.04332501308970466	0.05740747784635014	0.06785837866221082	0.05534144448614789	0.06907734741988324	0.0659308973914422	0.06885023534253412	0.06739056636698816	0.06739056636698816	0.06739056636698816	0.06739056636698816	0.06739056636698816	0.06739056636698816	0.06739056636698816	0.06739056636698816	0.06739056636698816	0.06739056636698816	0.06739056636698816	0.06739056636698816	0.06739056636698816	0.06739056636698816	0.06739056636698816	0.06739056636698816	0.06739056636698816	0.06739056636698816	0.06739056636698816	0.06739056636698816	0.06739056636698816	0.06739056636698816	0.06739056636698816	0.06739056636698816	0.06739056636698816	0.06739056636698816
0.09610038160013067	0.1138286431371825	0.12376124845065753	0.12301961637685346	0.11328085806067519	0.11857335848282012	0.11945752696698941	0.11558794043337035	0.10510798211757232	0.13560349200601324	0.13865633709478675	0.1347105200158589	0.13330640339790942	0.08935008625357162	0.10155693858694449	0.09844407763812124	0.11311743552881588	0.14421146784067543	0.12866445168474566	0.12866445168474566	0.12866445168474566	0.12866445168474566	0.12866445168474566	0.12866445168474566	0.12866445168474566	0.12866445168474566	0.12866445168474566	0.12866445168474566	0.12866445168474566	0.12866445168474566	0.12866445168474566	0.12866445168474566	0.12866445168474566	0.12866445168474566	0.12866445168474566	0.12866445168474566	0.12866445168474566	0.12866445168474566	0.12866445168474566	0.12866445168474566	0.12866445168474566	0.12866445168474566	0.12866445168474566	0.12866445168474566	0.12866445168474566	0.12866445168474566	0.12866445168474566	0.12866445168474566	0.12866445168474566	0.12866445168474566
0.0625464022890812	0.05133290725370967	0.07505525541637771	0.06659526402385275	0.07560534170279885	0.05344109975639332	0.06750017268644985	0.05814719536914066	0.06928265467879659	0.06271644774267585	0.06695456371557827	0.0707034873991251	0.058151519407660036	0.06352182605671187	0.061621430440182076	0.08102174565839616	0.04871090374049361	0.08033929466378255	0.08536298821262141	0.0582284222522608	0.06989019335842996	0.06405930780534537	0.06405930780534537	0.06405930780534537	0.06405930780534537	0.06405930780534537	0.06405930780534537	0.06405930780534537	0.06405930780534537	0.06405930780534537	0.06405930780534537	0.06405930780534537	0.06405930780534537	0.06405930780534537	0.06405930780534537	0.06405930780534537	0.06405930780534537	0.06405930780534537	0.06405930780534537	0.06405930780534537	0.06405930780534537	0.06405930780534537	0.06405930780534537	0.06405930780534537	0.06405930780534537	0.06405930780534537	0.06405930780534537	0.06405930780534537	0.06405930780534537	0.06405930780534537
0.09012214617675705	0.07426765670773962	0.09018767665776233	0.09060766952731225	0.11231897531180568	0.10355621441347616	0.0767552689683242	0.11085330822253878	0.06910196197614019	0.1061792613064451	0.08764061164129265	0.08764061164129265	0.08764061164129265	0.08764061164129265	0.08764061164129265	0.08764061164129265	0.08764061164129265	0.08764061164129265	0.08764061164129265	0.08764061164129265	0.08764061164129265	0.08764061164129265	0.08764061164129265	0.08764061164129265	0.08764061164129265	0.08764061164129265	0.08764061164129265	0.08764061164129265	0.08764061164129265	0.08764061164129265	0.08764061164129265	0.08764061164129265	0.08764061164129265	0.08764061164129265	0.08764061164129265	0.08764061164129265	0.08764061164129265	0.08764061164129265	0.08764061164129265	0.08764061164129265	0.08764061164129265	0.08764061164129265	0.08764061164129265	0.08764061164129265	0.08764061164129265	0.08764061164129265	0.08764061164129265	0.08764061164129265	0.08764061164129265	0.08764061164129265
0.0781160974101283	0.09184027657403568	0.08059599418598319	0.05730932126146253	0.08439871755881682	0.0709632055376971	0.07741060314862093	0.08875992372598485	0.07444077454097392	0.06688268859905741	0.05800647060849693	0.06967262439662533	0.0743847795976949	0.04766254142072109	0.07506541733488933	0.06832014666790316	0.06293227580541012	0.0964288386343003	0.07968055721985522	0.07968055721985522	0.07968055721985522	0.07968055721985522	0.07968055721985522	0.07968055721985522	0.07968055721985522	0.07968055721985522	0.07968055721985522	0.07968055721985522	0.07968055721985522	0.07968055721985522	0.07968055721985522	0.07968055721985522	0.07968055721985522	0.07968055721985522	0.07968055721985522	0.07968055721985522	0.07968055721985522	0.07968055721985522	0.07968055721985522	0.07968055721985522	0.07968055721985522	0.07968055721985522	0.07968055721985522	0.07968055721985522	0.07968055721985522	0.07968055721985522	0.07968055721985522	0.07968055721985522	0.07968055721985522	0.07968055721985522
0.11650445647016716	0.16503301626603276	0.10569250557931259	0.14779163917448063	0.17778192958864117	0.15503280695488836	0.11816915397548985	0.14436544589774436	0.11084092488924098	0.15404752506960617	0.17710435459060006	0.15010758943303856	0.155913381944594	0.12014314450380037	0.170321692377413	0.09941234275077421	0.15281934869575536	0.17181222876978663	0.15968208441898457	0.15311692872483826	0.15402983070984247	0.13648814206820323	0.14695332184251067	0.16815929857484513	0.14188598733442198	0.1666715324163659	0.16982031549257726	0.13338537218295532	0.17973438540840864	0.14030233838450026	0.14634629410457428	0.14332431624453726	0.14332431624453726	0.14332431624453726	0.14332431624453726	0.14332431624453726	0.14332431624453726	0.14332431624453726	0.14332431624453726	0.14332431624453726	0.14332431624453726	0.14332431624453726	0.14332431624453726	0.14332431624453726	0.14332431624453726	0.14332431624453726	0.14332431624453726	0.14332431624453726	0.14332431624453726	0.14332431624453726
0.059232872076813166	0.10684681911237846	0.1052478936543755	0.06270430776720164	0.08981709307245805	0.07904210104646948	0.0886017431511463	0.08904575082212966	0.09512844285218597	0.0892574580955684	0.0688313245122009	0.09526272151814638	0.07457059566414645	0.07384030387821562	0.10704994207200094	0.10210564275938554	0.10562552887836525	0.0915703130150566	0.08648744097973195	0.11000439163621875	0.06920225405691627	0.0893810946628	0.08710107980741216	0.06511973599058499	0.07611040789899857	0.07611040789899857	0.07611040789899857	0.07611040789899857	0.07611040789899857	0.07611040789899857	0.07611040789899857	0.07611040789899857	0.07611040789899857	0.07611040789899857	0.07611040789899857	0.07611040789899857	0.07611040789899857	0.07611040789899857	0.07611040789899857	0.07611040789899857	0.07611040789899857	0.07611040789899857	0.07611040789899857	0.07611040789899857	0.07611040789899857	0.07611040789899857	0.07611040789899857	0.07611040789899857	0.07611040789899857	0.07611040789899857
0.0718233483893525	0.05257110374081103	0.07351423561907366	0.06519886867206595	0.06758755535791944	0.07478088834592472	0.0694994887475471	0.08675858327278779	0.08424964339202089	0.06198342463342258	0.05550813348266557	0.058745779058044074	0.058745779058044074	0.058745779058044074	0.058745779058044074	0.058745779058044074	0.058745779058044074	0.058745779058044074	0.058745779058044074	0.058745779058044074	0.058745779058044074	0.058745779058044074	0.058745779058044074	0.058745779058044074	0.058745779058044074	0.058745779058044074	0.058745779058044074	0.058745779058044074	0.058745779058044074	0.058745779058044074	0.058745779058044074	0.058745779058044074	0.058745779058044074	0.058745779058044074	0.058745779058044074	0.058745779058044074	0.058745779058044074	0.058745779058044074	0.058745779058044074	0.058745779058044074	0.058745779058044074	0.058745779058044074	0.058745779058044074	0.058745779058044074	0.058745779058044074	0.058745779058044074	0.058745779058044074	0.058745779058044074	0.058745779058044074	0.058745779058044074
0.08373066377613149	0.11251089136856611	0.10107784000721136	0.12522994319644387	0.1186386337630235	0.0933849838474	0.10735729984395606	0.11371067499404224	0.11981210187477083	0.11998416788450858	0.12017527709846114	0.10910450804683816	0.10736728288137441	0.10105970975063168	0.10345156935736309	0.0896504861611292	0.10236652783746328	0.11419609903821402	0.10828131343783864	0.10828131343783864	0.10828131343783864	0.10828131343783864	0.10828131343783864	0.10828131343783864	0.10828131343783864	0.10828131343783864	0.10828131343783864	0.10828131343783864	0.10828131343783864	0.10828131343783864	0.10828131343783864	0.10828131343783864	0.10828131343783864	0.10828131343783864	0.10828131343783864	0.10828131343783864	0.10828131343783864	0.10828131343783864	0.10828131343783864	0.10828131343783864	0.10828131343783864	0.10828131343783864	0.10828131343783864	0.10828131343783864	0.10828131343783864	0.10828131343783864	0.10828131343783864	0.10828131343783864	0.10828131343783864	0.10828131343783864
0.1529819080876418	0.11658987499233074	0.0691550642357921	0.13859341547333048	0.11624131671822852	0.13505436276719077	0.0845608631493182	0.08568881217483107	0.09808927533642253	0.11704226834446092	0.11499711450521566	0.09123692098573981	0.11414136137889905	0.09776338346502153	0.129440353229408	0.11360186834721477	0.11360186834721477	0.11360186834721477	0.11360186834721477	0.11360186834721477	0.11360186834721477	0.11360186834721477	0.11360186834721477	0.11360186834721477	0.11360186834721477	0.11360186834721477	0.11360186834721477	0.11360186834721477	0.11360186834721477	0.11360186834721477	0.11360186834721477	0.11360186834721477	0.11360186834721477	0.11360186834721477	0.11360186834721477	0.11360186834721477	0.11360186834721477	0.11360186834721477	0.11360186834721477	0.11360186834721477	0.11360186834721477	0.11360186834721477	0.11360186834721477	0.11360186834721477	0.11360186834721477	0.11360186834721477	0.11360186834721477	0.11360186834721477	0.11360186834721477	0.11360186834721477
0.07912749823996315	0.10899329989507962	0.10753443843060698	0.09343208593861317	0.1535509521528616	0.10214413113646509	0.10126600437466732	0.10287400620957746	0.10198736248295392	0.09050970070378417	0.0977925722236085	0.0855390042636018	0.09083718712640243	0.11588764522568275	0.0977878706418687	0.08628115297870469	0.10836302473022745	0.1453689490512789	0.08775791176464749	0.08401176792143204	0.11616801661644625	0.13848304667510417	0.10089419982644049	0.0956072977179459	0.10447008907648048	0.10461219254056597	0.1021899578490402	0.12408531560117692	0.11313763672510856	0.11313763672510856	0.11313763672510856	0.11313763672510856	0.11313763672510856	0.11313763672510856	0.11313763672510856	0.11313763672510856	0.11313763672510856	0.11313763672510856	0.11313763672510856	0.11313763672510856	0.11313763672510856	0.11313763672510856	0.11313763672510856	0.11313763672510856	0.11313763672510856	0.11313763672510856	0.11313763672510856	0.11313763672510856	0.11313763672510856	0.11313763672510856
0.0708647379385553	0.0914844528858316	0.09173944109132386	0.10430173115648776	0.06563261562559174	0.106130372770698	0.08851324789933471	0.05811109881559954	0.11237392475438948	0.09637382989088465	0.06927753749549496	0.0962472302445824	0.09514754556559922	0.08483681159841158	0.089334963415099	0.10274024469902082	0.08478413154978263	0.07043553228376292	0.10124735932311515	0.08043137925218889	0.1195413610455405	0.06579023235183573	0.0847150694566393	0.07525265090423751	0.07525265090423751	0.07525265090423751	0.07525265090423751	0.07525265090423751	0.07525265090423751	0.07525265090423751	0.07525265090423751	0.07525265090423751	0.07525265090423751	0.07525265090423751	0.07525265090423751	0.07525265090423751	0.07525265090423751	0.07525265090423751	0.07525265090423751	0.07525265090423751	0.07525265090423751	0.07525265090423751	0.07525265090423751	0.07525265090423751	0.07525265090423751	0.07525265090423751	0.07525265090423751	0.07525265090423751	0.07525265090423751	0.07525265090423751
0.07598809873130333	0.10327387652356469	0.1173087818574817	0.0774329058581447	0.061606697522816896	0.09209611570343983	0.08253127924070244	0.10090028297145606	0.08332026062135442	0.08525342257127787	0.09025817172086195	0.06490663755686855	0.09863322103635325	0.07891087359600762	0.09538278094627885	0.10993508182672647	0.07804987561821232	0.0676707940675319	0.08665895723863913	0.09354061026730291	0.08497242990289637	0.08925652008509966	0.08925652008509966	0.08925652008509966	0.08925652008509966	0.08925652008509966	0.08925652008509966	0.08925652008509966	0.08925652008509966	0.08925652008509966	0.08925652008509966	0.08925652008509966	0.08925652008509966	0.08925652008509966	0.08925652008509966	0.08925652008509966	0.08925652008509966	0.08925652008509966	0.08925652008509966	0.08925652008509966	0.08925652008509966	0.08925652008509966	0.08925652008509966	0.08925652008509966	0.08925652008509966	0.08925652008509966	0.08925652008509966	0.08925652008509966	0.08925652008509966	0.08925652008509966
0.0876647178291939	0.0976489145580717	0.08329536887541591	0.0902480050589646	0.09289314544029481	0.09054567907331554	0.09150364026801397	0.1395840626372135	0.0920505355632273	0.1044524260746906	0.11493698099841133	0.11990295693318193	0.12742386026458405	0.10229283309491917	0.11884976035753507	0.0888478470923336	0.10038388730031238	0.07766853523639597	0.08902621126835418	0.08902621126835418	0.08902621126835418	0.08902621126835418	0.08902621126835418	0.08902621126835418	0.08902621126835418	0.08902621126835418	0.08902621126835418	0.08902621126835418	0.08902621126835418	0.08902621126835418	0.08902621126835418	0.08902621126835418	0.08902621126835418	0.08902621126835418	0.08902621126835418	0.08902621126835418	0.08902621126835418	0.08902621126835418	0.08902621126835418	0.08902621126835418	0.08902621126835418	0.08902621126835418	0.08902621126835418	0.08902621126835418	0.08902621126835418	0.08902621126835418	0.08902621126835418	0.08902621126835418	0.08902621126835418	0.08902621126835418
0.06993766326038489	0.06588861790019017	0.07034865684439645	0.09403289764360138	0.06577681582868364	0.07679028497966162	0.059921084978145585	0.055394475557874655	0.04963779680887264	0.06315905280530205	0.06269004348959872	0.06715724080650023	0.07312774858664518	0.07171859137578752	0.08118379724439975	0.06786986230691969	0.06518094591257483	0.0687798305626438	0.06279286310362309	0.059073568355523486	0.060933215729573276	0.060933215729573276	0.060933215729573276	0.060933215729573276	0.060933215729573276	0.060933215729573276	0.060933215729573276	0.060933215729573276	0.060933215729573276	0.060933215729573276	0.060933215729573276	0.060933215729573276	0.060933215729573276	0.060933215729573276	0.060933215729573276	0.060933215729573276	0.060933215729573276	0.060933215729573276	0.060933215729573276	0.060933215729573276	0.060933215729573276	0.060933215729573276	0.060933215729573276	0.060933215729573276	0.060933215729573276	0.060933215729573276	0.060933215729573276	0.060933215729573276	0.060933215729573276	0.060933215729573276
0.08422812500347061	0.09672588846205699	0.12488801488906948	0.05517862156435298	0.09793431473436792	0.14622041543012015	0.05398402018653655	0.12421287051544831	0.11119836518703723	0.1274836454506363	0.12742274930256386	0.12097321968462971	0.12394601610787143	0.13409649060113407	0.13534601245514422	0.1406336152602592	0.1628440274524552	0.1433330299577153	0.11811217850428243	0.14222059319216876	0.1167358322430818	0.1264427937063161	0.1574381877990932	0.16613863623203212	0.16681693713323797	0.18339988990410833	0.15377749271411825	0.13825675462069045	0.15059394292108005	0.15059937370867826	0.15731643549827135	0.15654659856146524	0.1383242068283979	0.14137587933704082	0.13498802645237654	0.1390305142599264	0.17200779882424116	0.18388394891010065	0.1758038732658852	0.1494411613473282	0.1519041449206162	0.1506726531339722	0.1506726531339722	0.1506726531339722	0.1506726531339722	0.1506726531339722	0.1506726531339722	0.1506726531339722	0.1506726531339722	0.1506726531339722
0.08587984345048061	0.09284988055013156	0.10914286426802346	0.11894247679466297	0.08285446037823066	0.10120686281574419	0.13339201091896163	0.05535585549939924	0.11509133405325075	0.13719125804810453	0.09579127805192113	0.1426880494203775	0.10633461641038823	0.22809837341316136	0.14745511043642257	0.14921852964321178	0.19116955035224284	0.17022489513127728	0.21679604938566763	0.2380663129385023	0.21182425280526337	0.18971196638028287	0.23784681285920223	0.24074823033988882	0.15256133637160338	0.1919458538665688	0.17628414242153811	0.21555867715321764	0.18041111432705884	0.1803877363316874	0.23034012776505278	0.14768229467411748	0.23237494539111433	0.22841885137653106	0.2785144147739362	0.24047911094977556	0.16997717754191533	0.2642385596743056	0.20331982222833073	0.18251515313287164	0.21132334738935157	0.18882264561610873	0.22844764651677352	0.18621374100838797	0.1513618999107628	0.16779804282029212	0.15957997136552743	0.15957997136552743	0.15957997136552743	0.15957997136552743
0.07652407979742216	0.0838161013472415	0.0730937068573885	0.07472619961019637	0.06780342244220167	0.07109841286575413	0.07684784122981723	0.08639766393808165	0.07755946497240392	0.07610601157030594	0.05981721167520895	0.07411579228264578	0.07489344266229822	0.05940930872548479	0.06547145950204943	0.0714498713504135	0.0656452762434281	0.08356956535037595	0.0644858339424343	0.05925278236065509	0.06640332926573049	0.05660720765925256	0.07504278769797464	0.053185732307673005	0.06522543214623289	0.07145447615102676	0.06677248600127474	0.06744387336432416	0.07927975955431539	0.0659440226738837	0.07340662973577822	0.07115562691394207	0.07188457432847489	0.0486473775859325	0.07802598827593545	0.07058045715795006	0.07380418472304284	0.06584994219224805	0.0729676607380407	0.06319659506411651	0.0686813867634015	0.065938990913759	0.065938990913759	0.065938990913759	0.065938990913759	0.065938990913759	0.065938990913759	0.065938990913759	0.065938990913759	0.065938990913759
0.08529692278048193	0.07355004758578423	0.05956875184296211	0.08034707062117671	0.07466737630120833	0.0770275451947111	0.08088042063557524	0.07588822296055524	0.07042220329161593	0.07714463959320923	0.05792770274675343	0.08856919241043613	0.08077219956883036	0.08480905068285716	0.08215942997825576	0.07751485898409215	0.07429935926372223	0.0729612705964419	0.06500367975620046	0.0815102883348585	0.07845674758521087	0.11411237060109006	0.09288989178548092	0.08440217694735125	0.08481497568141066	0.07730650969964807	0.06637662229237076	0.09229928541561626	0.0962612109508196	0.0871976218535178	0.10865977859866552	0.08522133921485169	0.0658410586385568	0.04834545886071755	0.06378560459853536	0.09334320909804206	0.0938166573558242	0.08050632523049282	0.08284587846929116	0.08516435949692192	0.0790138335444136	0.0870235528055728	0.0841854653537211	0.08102852618921898	0.08523441730970893	0.10048248535776652	0.09285845133373773	0.09285845133373773	0.09285845133373773	0.09285845133373773
0.09582464319399012	0.11532474991372617	0.14371312433160519	0.09248857966749856	0.14186942584330914	0.16545552692225732	0.1443466727873967	0.11920737125863094	0.13453411558299153	0.14925143177974343	0.14626328669642377	0.12080610762294958	0.13962491019761442	0.15166171532110198	0.1298242552477816	0.1551137459480588	0.1222005417833732	0.12283050326542841	0.1308493098999295	0.1658712524826487	0.15504640390745297	0.1626575513895797	0.16060162379545787	0.10916798481256088	0.10778249693722271	0.1494426470054272	0.13037961452903227	0.12267061806965016	0.1341161881331601	0.11140500020064951	0.13340657032408598	0.14689591980316943	0.13315791706385918	0.13953042999042967	0.13629822008378678	0.1112041870145287	0.18028277071406573	0.08947310914309022	0.1635453469289764	0.188708318745467	0.13808378332823273	0.17683532957558906	0.1438534091279861	0.16034436935178759	0.16034436935178759	0.16034436935178759	0.16034436935178759	0.16034436935178759	0.16034436935178759	0.16034436935178759
0.1072737698042747	0.10726807769112043	0.13875031048732403	0.10047946399894377	0.10622413823153304	0.13565099589703933	0.11318892423456854	0.10968267972994127	0.12319930167786536	0.0989421552455114	0.1177566356982435	0.11507712579445155	0.11641688074634753	0.11641688074634753	0.11641688074634753	0.11641688074634753	0.11641688074634753	0.11641688074634753	0.11641688074634753	0.11641688074634753	0.11641688074634753	0.11641688074634753	0.11641688074634753	0.11641688074634753	0.11641688074634753	0.11641688074634753	0.11641688074634753	0.11641688074634753	0.11641688074634753	0.11641688074634753	0.11641688074634753	0.11641688074634753	0.11641688074634753	0.11641688074634753	0.11641688074634753	0.11641688074634753	0.11641688074634753	0.11641688074634753	0.11641688074634753	0.11641688074634753	0.11641688074634753	0.11641688074634753	0.11641688074634753	0.11641688074634753	0.11641688074634753	0.11641688074634753	0.11641688074634753	0.11641688074634753	0.11641688074634753	0.11641688074634753
0.11778870878031616	0.12797982944716127	0.10761438315999827	0.12776378840213798	0.1275222376967295	0.10687750244756769	0.11614622875380744	0.1331676775231436	0.11398022164188447	0.08064106502245938	0.10763739208757254	0.12142492428510485	0.17342496687494366	0.1142892149044929	0.10876856647697565	0.13381240076206283	0.13803916666849694	0.1148609493351833	0.1510704099976473	0.10268274964652105	0.11475445415303605	0.10548737856792967	0.0947442590119898	0.12116991622774717	0.15072447206886636	0.09354393383996697	0.11654773338982018	0.1249874069441376	0.1297354436065088	0.08826314488019153	0.07578871312022126	0.11710740023101326	0.12962986265952559	0.11419270743188562	0.10355659604276587	0.10609037155171022	0.14473069018322446	0.12143433643143091	0.10996723340330256	0.11648229866748559	0.11658380599157259	0.1165330523295291	0.1165330523295291	0.1165330523295291	0.1165330523295291	0.1165330523295291	0.1165330523295291	0.1165330523295291	0.1165330523295291	0.1165330523295291
0.07267471255879072	0.05938614182999023	0.059169180222117375	0.0753504948301077	0.07822723039916406	0.07429252131704511	0.053617110372301505	0.05140869635127392	0.05432127023813483	0.07340415544212542	0.057740044676297224	0.0504085318036627	0.05009894354455137	0.07647995438198064	0.07069685570145434	0.07264304029534799	0.05389331626472605	0.06591538455035371	0.0805900314959885	0.06504837614161625	0.06267355982788424	0.0575694672648156	0.07989752601008539	0.06563153835003765	0.05154743684760299	0.05088774491613742	0.07583814244712586	0.0489383664443714	0.056732863048616744	0.04854211152997486	0.06526582823013027	0.0672629432975682	0.06363187489364168	0.06659292363959014	0.06697866837229594	0.06895314551333405	0.0639053171321718	0.06353360886810915	0.048230467533255696	0.05243764929836277	0.05927452923196042	0.07615889141974659	0.06948671727135868	0.05567424700103355	0.06733147847435625	0.06150286273769491	0.06150286273769491	0.06150286273769491	0.06150286273769491	0.06150286273769491
0.40788898437997856	0.13397554695716407	0.18984506192042197	0.24675461712080587	0.08607366611168474	0.14365053078979081	0.19515134351389313	0.1434948979298291	0.1434948979298291	0.16447306092899475	0.2382855497517376	0.0	0.37870153505669907	0.4735345180333422	0.15403265306469338	0.037252119700466275	0.3387845060973836	0.28743615921409604	0.23841501398936377	0.26826308260735504	0.3024021762266874	0.24932382668947087	0.39451240587196224	0.27025185113779626	0.4295855512644561	0.020875382836932032	0.23845271143610985	0.2820575378917758	0.19946939280242762	0.3483045382940983	0.23489635549045823	0.35054645674185325	0.2997512078283746	0.26787576820865117	0.2974715377808719	0.29454744517724374	0.20031358256470974	0.19970979639844835	0.22419922972778358	0.2851903750915478	0.08465568585875698	0.24912842281114259	0.24207015636638402	0.14307844454284122	0.12899589766673206	0.13603717110478664	0.13603717110478664	0.13603717110478664	0.13603717110478664	0.13603717110478664
0.10670357857544638	0.15047650628479697	0.12328489899933116	0.14027682789952542	0.13763495540462592	0.11373878980274271	0.16339544703985068	0.13139721759829953	0.12565668453796272	0.19187715126301577	0.1234149872107604	0.10826311748757043	0.17712932810206242	0.1609686010804091	0.12005743466839314	0.14901353391023364	0.13890978521220831	0.1590891760270853	0.16399252979569234	0.16245835115453947	0.13350257415826855	0.164903352063371	0.12726167183822257	0.14353155852974428	0.20418644955238202	0.13087784807580483	0.18711707749293777	0.1385321427404776	0.11439102272413312	0.12352545265927982	0.16541033987916656	0.17678733380628692	0.17399528586807686	0.14961071835887935	0.1870572732755991	0.1408494438459918	0.15191635107538543	0.16432590686907522	0.10463387470823898	0.14874775534708062	0.15859975310107602	0.15503688345061972	0.13605028208483125	0.14554358276772547	0.14554358276772547	0.14554358276772547	0.14554358276772547	0.14554358276772547	0.14554358276772547	0.14554358276772547
0.0825083050966032	0.09448411458446754	0.09842506724441967	0.13653811009032155	0.10439602737485001	0.1394384948363391	0.12566426717587306	0.11144531152717568	0.10278192950332458	0.1078188528281283	0.0906825744848173	0.1234589648064524	0.12101629869806506	0.09366357316848162	0.10834142818932302	0.11687440621385253	0.1055637030111314	0.12340104891255964	0.15836562423677522	0.1171604880494439	0.10025853786377877	0.11040718778921724	0.0715155451361557	0.10720641229047999	0.07860471512668349	0.1305513446335542	0.11220598438295874	0.09672808041375358	0.11527643707337351	0.1282884655058548	0.11197291713322688	0.1180978457182968	0.13111834087958749	0.11935907404935811	0.09467875899274973	0.10028927833982809	0.11400085038539909	0.12340139809740687	0.09431535880302255	0.11065741396725896	0.10248638638514075	0.10248638638514075	0.10248638638514075	0.10248638638514075	0.10248638638514075	0.10248638638514075	0.10248638638514075	0.10248638638514075	0.10248638638514075	0.10248638638514075
0.1496208900273481	0.1028466069854792	0.1611244048933518	0.158405877299519	0.13238573618626207	0.17891073927257728	0.1304811129874923	0.16830619942562217	0.1191757553184409	0.12746539344591817	0.16123510495200724	0.15214577925358086	0.14934811781689922	0.11630171430304309	0.12672484289584124	0.12240632977346684	0.13854329157300907	0.13358942168928345	0.16072516063605577	0.15544564744572065	0.17023572474927737	0.13916386862125774	0.14933770249459763	0.11652231452071474	0.11756956316337094	0.13337293459594987	0.13121959919643778	0.12264237492934267	0.1209009694499898	0.1574706019137961	0.14460747108940528	0.1494259281170049	0.11654433184344849	0.1353137072342022	0.11451576121889516	0.11096192593313886	0.14133558984138314	0.11533617697730542	0.13197444260057423	0.12662562448735382	0.17570975496378913	0.15116768972557146	0.15116768972557146	0.15116768972557146	0.15116768972557146	0.15116768972557146	0.15116768972557146	0.15116768972557146	0.15116768972557146	0.15116768972557146
0.07217193594200788	0.055274447600399845	0.08522365027946895	0.061305425738074765	0.0712133096955427	0.0574070193990789	0.07996915518852572	0.06858777354342153	0.08073358533630753	0.09323132624702737	0.06937030543398567	0.06796529197380494	0.06951592040579076	0.08093945213206395	0.08483472708244472	0.08987883345026056	0.10836232178945752	0.08023442339096823	0.07380481379232251	0.07232159736488653	0.078749444505435	0.08889803877415581	0.06251768584525838	0.08423448679677947	0.08029194683393057	0.07750676010182886	0.08177758767263052	0.05832757058419484	0.07453902423220786	0.08985513563363269	0.07513689850228815	0.09852949388192742	0.08717769948983424	0.07400680601555974	0.08083271714855186	0.07876760642602597	0.07874502713721367	0.0754575361983736	0.07617230051904732	0.08649319271516073	0.0941671105828131	0.07317286770905897	0.0687267866458967	0.07134557926462926	0.07731586094422861	0.08125793124910857	0.07147828040705667	0.07742079346531415	0.0823173105276045	0.09326603530611173
0.17627403818977697	0.24433497298562631	0.1474988369770133	0.26163428121142934	0.001857368120629062	0.2524787309529681	0.325391882418717	0.21951599807097588	0.253129815125188	0.2113662024611581	0.2719197240522008	0.3071812183568464	0.4082864942324258	0.2919100163433315	0.3361963525756952	0.2628557432120241	0.3501671239941509	0.28309665747878215	0.29943046568429715	0.24279363746645793	0.32610935369651506	0.296145260110945	0.4229480877618058	0.38654743963803156	0.3854956462623062	0.2641004414975081	0.34708453048753407	0.3144607852590474	0.33001067448069693	0.3827906266479771	0.373812649055381	0.3583677545378548	0.29538910255655104	0.34501996024310344	0.2468709430476296	0.39732132369280543	0.2635184167335702	0.25396102091217115	0.39400781624565767	0.3699083024147794	0.37426085510899465	0.2822142287226334	0.4341877592524394	0.2162109281928192	0.35056201676647625	0.42260981467256686	0.32870411744423156	0.2575571898622304	0.36290888307044383	0.4781940188729608
0.11506401900047623	0.12568924320173983	0.10429410899035262	0.125030045968953	0.12053494462814823	0.13420375388466435	0.11455460899227002	0.13246802626703919	0.1330250163175406	0.15188083522122828	0.12532125849407905	0.13037972838927525	0.12450600042155668	0.13075145529931045	0.12233548448380717	0.1024842905237753	0.12635766881810637	0.13555579964708958	0.1375453167474995	0.14072017953644483	0.15127782693807948	0.12671218455386632	0.14071358564764191	0.11000298878564425	0.14129104597193973	0.12067485532560321	0.15627856900710396	0.1339389788494153	0.09804961817589293	0.11217624607308532	0.12784221449182814	0.13349293089517003	0.10877665584978241	0.14440330204193025	0.11135985356486079	0.14892309446491436	0.1392626150180953	0.14524286128597455	0.12392091155954356	0.1276864956547804	0.12615356753010765	0.14458589368838495	0.12664068788788224	0.11264520881205668	0.11319239416556887	0.13988309642489113	0.12193764883573485	0.1542760908880698	0.15097095022202134	0.09998188060193361
0.06509218825920027	0.06842205068327882	0.05713352566852023	0.06941556076666922	0.07803794535521189	0.05250628954994394	0.06905104697871103	0.06347936356718402	0.0571236607404353	0.063318602152951	0.05761094800855373	0.04623793357502964	0.058841666442928854	0.07236562298134167	0.06781873755252717	0.06589109868356227	0.06778942653715486	0.07458941393092634	0.07943031230074679	0.047399598523465584	0.059980318956199416	0.07452967281197492	0.10624650433101618	0.06967506794635986	0.0645581795761397	0.08301561118890213	0.07840917033008885	0.06429545890902162	0.060822436245058294	0.07469566624016456	0.07288107766570229	0.07161505090790751	0.07030158318937746	0.08469620563018299	0.05719982258235459	0.06585245181638816	0.048933305937865636	0.06179276151538888	0.0781902992439969	0.05460777144574254	0.06647879511053092	0.06983574041972822	0.06815842177861295	0.06998196333343647	0.05942455777938011	0.06889704259828605	0.06740378229900888	0.0750154054462476	0.062165364250976234	0.05648432454028099
0.09244438814370584	0.06563533136788058	0.09956773590167634	0.10360230224208562	0.10376132133521682	0.10260698571937836	0.09810033297368677	0.0981593889766111	0.0975159155010405	0.08806636744098952	0.12399613843479164	0.12610742984194034	0.10272120872644924	0.12225996810663159	0.09532302317124582	0.1148534350944802	0.10075721961734307	0.13134742872812855	0.10903270680154518	0.09544591851566794	0.1145364210500909	0.08015508011253597	0.08237814196226198	0.09595037393817578	0.08499433426402546	0.10709900298625202	0.11514447508111081	0.12035728991833179	0.10151699743276205	0.10003710079020688	0.13349703851673228	0.10043035196578237	0.11731278623608493	0.10689281665581309	0.13097538410460513	0.10485010095677307	0.12420858909103907	0.10294179161479758	0.13315510853080875	0.11588098142031794	0.1025984632967416	0.14881683582941618	0.09121342291568638	0.10891200143771058	0.12414999645198672	0.11109196312670962	0.1173613202558547	0.09029138498254632	0.09209446718119642	0.1166144604692913
0.061769557116512656	0.0628812239562518	0.0441576371208466	0.07694670862847117	0.05084804896531719	0.054818716781862814	0.04448071925245763	0.07232499958174927	0.061753435202344976	0.06739766636882323	0.06501423130801692	0.059067705265484854	0.05806704061596338	0.06941152116243175	0.05081212639152299	0.05466281983742199	0.06968717431597914	0.06333729825519098	0.06329860388689507	0.05603209930423716	0.06314582536738989	0.06251991222700737	0.05776964680025053	0.06407110231964451	0.06041435734648558	0.062110640728724714	0.07441846798265081	0.06209701161916634	0.07559220312954729	0.07897921554727734	0.0632395187329564	0.05563662438138749	0.052198886866806286	0.05658870821555204	0.06451116191916911	0.06215785243595879	0.05728860995869916	0.08181424935174005	0.07391858182573892	0.06604294126273999	0.05784242328815006	0.06039490026174582	0.07247755996145964	0.06643623011160274	0.06643623011160274	0.06643623011160274	0.06643623011160274	0.06643623011160274	0.06643623011160274	0.06643623011160274
0.1004283859058253	0.09196810941667558	0.09385146485787857	0.12768931043466167	0.11173787710972943	0.11361520829520481	0.08877706726571485	0.13358149530735292	0.11654504089426738	0.1054854954081363	0.09885187710579335	0.10216868625696483	0.10216868625696483	0.10216868625696483	0.10216868625696483	0.10216868625696483	0.10216868625696483	0.10216868625696483	0.10216868625696483	0.10216868625696483	0.10216868625696483	0.10216868625696483	0.10216868625696483	0.10216868625696483	0.10216868625696483	0.10216868625696483	0.10216868625696483	0.10216868625696483	0.10216868625696483	0.10216868625696483	0.10216868625696483	0.10216868625696483	0.10216868625696483	0.10216868625696483	0.10216868625696483	0.10216868625696483	0.10216868625696483	0.10216868625696483	0.10216868625696483	0.10216868625696483	0.10216868625696483	0.10216868625696483	0.10216868625696483	0.10216868625696483	0.10216868625696483	0.10216868625696483	0.10216868625696483	0.10216868625696483	0.10216868625696483	0.10216868625696483
0.12430565106552449	0.11032166363498982	0.11338189944059736	0.10510304502712504	0.12366671515518113	0.13257697770393473	0.12812184642955793	0.12812184642955793	0.12812184642955793	0.12812184642955793	0.12812184642955793	0.12812184642955793	0.12812184642955793	0.12812184642955793	0.12812184642955793	0.12812184642955793	0.12812184642955793	0.12812184642955793	0.12812184642955793	0.12812184642955793	0.12812184642955793	0.12812184642955793	0.12812184642955793	0.12812184642955793	0.12812184642955793	0.12812184642955793	0.12812184642955793	0.12812184642955793	0.12812184642955793	0.12812184642955793	0.12812184642955793	0.12812184642955793	0.12812184642955793	0.12812184642955793	0.12812184642955793	0.12812184642955793	0.12812184642955793	0.12812184642955793	0.12812184642955793	0.12812184642955793	0.12812184642955793	0.12812184642955793	0.12812184642955793	0.12812184642955793	0.12812184642955793	0.12812184642955793	0.12812184642955793	0.12812184642955793	0.12812184642955793	0.12812184642955793
0.14931772471625435	0.3476190933611514	0.398231579419461	0.39398835127466286	0.3156887954329095	0.27987719846969666	0.31893901800336394	0.27437546494784293	0.29525671861403946	0.3031187757487354	0.28370784302756735	0.2654280457938315	0.23306722380143594	0.1782045540458116	0.25703336757467227	0.2192492261976996	0.23796587028593885	0.23404053406029646	0.289030498601281	0.2556712330869743	0.2920603565171568	0.28324184189668444	0.35866378012533584	0.26749955072981413	0.31122935786573513	0.32375590661911346	0.31058716284489596	0.22517510402296556	0.20548106175546393	0.22445794506158648	0.232797821700714	0.21651111105306908	0.2596285216290539	0.18610340888863358	0.24767083923784564	0.187031672755106	0.21735125599647578	0.21735125599647578	0.21735125599647578	0.21735125599647578	0.21735125599647578	0.21735125599647578	0.21735125599647578	0.21735125599647578	0.21735125599647578	0.21735125599647578	0.21735125599647578	0.21735125599647578	0.21735125599647578	0.21735125599647578
0.0677214237860549	0.08276978670880315	0.0737000811391554	0.09943836043096911	0.08001568679098654	0.07534554288113389	0.07703821175088608	0.10021078434636739	0.10240468382315623	0.08191316447234707	0.0897474274860379	0.0871091204779325	0.09366583584093338	0.08460280766679239	0.06893924297373936	0.08989327740385696	0.07389156288680283	0.07724132106271094	0.06956292515050198	0.10348850836349456	0.09355669754687239	0.09293716166451577	0.11176183514011837	0.07507450630870786	0.09734578045247462	0.07664960054021899	0.07982775829842742	0.0782386794193232	0.0782386794193232	0.0782386794193232	0.0782386794193232	0.0782386794193232	0.0782386794193232	0.0782386794193232	0.0782386794193232	0.0782386794193232	0.0782386794193232	0.0782386794193232	0.0782386794193232	0.0782386794193232	0.0782386794193232	0.0782386794193232	0.0782386794193232	0.0782386794193232	0.0782386794193232	0.0782386794193232	0.0782386794193232	0.0782386794193232	0.0782386794193232	0.0782386794193232
0.1279154800833439	0.11788842487446574	0.12231998221016181	0.13661799319514056	0.09323694579675244	0.08117344637913225	0.13850850114132252	0.11969657589669622	0.14212837435338058	0.10490393329742799	0.15757929275700608	0.11957577915919061	0.1292832229394536	0.12025114235116892	0.12953090216138743	0.11609251715267077	0.13189036883479344	0.11206609079003284	0.13354332707640065	0.10500608025475881	0.11927470366557971	0.11927470366557971	0.11927470366557971	0.11927470366557971	0.11927470366557971	0.11927470366557971	0.11927470366557971	0.11927470366557971	0.11927470366557971	0.11927470366557971	0.11927470366557971	0.11927470366557971	0.11927470366557971	0.11927470366557971	0.11927470366557971	0.11927470366557971	0.11927470366557971	0.11927470366557971	0.11927470366557971	0.11927470366557971	0.11927470366557971	0.11927470366557971	0.11927470366557971	0.11927470366557971	0.11927470366557971	0.11927470366557971	0.11927470366557971	0.11927470366557971	0.11927470366557971	0.11927470366557971
0.07611360843374883	0.08463902993416761	0.0830627230650946	0.06053164499434198	0.07138601572066111	0.09160639946065849	0.06435963691543663	0.07304942996922066	0.09688452108651172	0.08935173847627843	0.09205435066311499	0.10428055799212503	0.09540338456114791	0.07198976787485802	0.09932563363347506	0.08469193493958677	0.08368212968465906	0.06882719433594552	0.08683026129568011	0.08711411564651615	0.08194304007268541	0.0817871576761885	0.0902339097188831	0.08912682664623389	0.10695500275573769	0.08444375807874364	0.08621372357443059	0.10285688457763491	0.06187829426776553	0.10269008644562179	0.12076940824093033	0.07793331518081166	0.08310638027281511	0.09877595783211521	0.09232035854391868	0.10624110561565903	0.08222428611156532	0.09423269586361219	0.09423269586361219	0.09423269586361219	0.09423269586361219	0.09423269586361219	0.09423269586361219	0.09423269586361219	0.09423269586361219	0.09423269586361219	0.09423269586361219	0.09423269586361219	0.09423269586361219	0.09423269586361219
0.10660618985405089	0.12400043405695221	0.12415421406315169	0.09138341067137502	0.09362434193010621	0.09275528318236645	0.12332554788568839	0.14073224676053483	0.08809324176320693	0.10058418539266746	0.13225530655138693	0.10087151149830295	0.09519380147624579	0.125867795196121	0.12919878379804187	0.12070505170533209	0.1302257653729054	0.13138571996573514	0.10732316297497663	0.11339708316483364	0.12341211604979237	0.09077304311987697	0.10297712891061449	0.093004463602546	0.10332492457060105	0.12823339287100047	0.10171866765967828	0.1312380920283438	0.11176265413354076	0.08733023440659687	0.1120973915131275	0.10998713108786282	0.11104226130049515	0.11104226130049515	0.11104226130049515	0.11104226130049515	0.11104226130049515	0.11104226130049515	0.11104226130049515	0.11104226130049515	0.11104226130049515	0.11104226130049515	0.11104226130049515	0.11104226130049515	0.11104226130049515	0.11104226130049515	0.11104226130049515	0.11104226130049515	0.11104226130049515	0.11104226130049515
0.14989871928361412	0.1394021037582459	0.17241163607331197	0.08632492570502932	0.17267447366854363	0.12632328205429694	0.17303886745649805	0.16682977867993432	0.2032470503513247	0.24153851823610037	0.22820647570501149	0.20374976195062156	0.136312564604686	0.191672154749063	0.1632442820139566	0.2521697143041104	0.17787433187800009	0.202415113529468	0.1979533942957731	0.12208184397360718	0.13260507404195224	0.3368168224580541	0.15006620257888192	0.20437037364863836	0.16770418817718685	0.20782943832848125	0.18567872481889924	0.15550184453753782	0.24454029836423818	0.20585384745238297	0.15292666308288494	0.15482897741304308	0.21091416130745622	0.18213645019666103	0.19652530575205862	0.19652530575205862	0.19652530575205862	0.19652530575205862	0.19652530575205862	0.19652530575205862	0.19652530575205862	0.19652530575205862	0.19652530575205862	0.19652530575205862	0.19652530575205862	0.19652530575205862	0.19652530575205862	0.19652530575205862	0.19652530575205862	0.19652530575205862
0.0930556170625949	0.10258642377479196	0.0894295912594662	0.09326912096481155	0.09208419359993354	0.11696212589590092	0.08752360169601088	0.12670666900554464	0.11640789062748803	0.08994680372700617	0.10604348625117156	0.10259615907449808	0.10957268927774523	0.11942912721355757	0.11073662162387021	0.12475588851325593	0.08781167381349349	0.1255503484354978	0.1097599084966481	0.12431655893669752	0.13017387107026893	0.11335190924290608	0.1217628901565875	0.1217628901565875	0.1217628901565875	0.1217628901565875	0.1217628901565875	0.1217628901565875	0.1217628901565875	0.1217628901565875	0.1217628901565875	0.1217628901565875	0.1217628901565875	0.1217628901565875	0.1217628901565875	0.1217628901565875	0.1217628901565875	0.1217628901565875	0.1217628901565875	0.1217628901565875	0.1217628901565875	0.1217628901565875	0.1217628901565875	0.1217628901565875	0.1217628901565875	0.1217628901565875	0.1217628901565875	0.1217628901565875	0.1217628901565875	0.1217628901565875
0.13328779757659004	0.08964887520999701	0.09393382893866627	0.1432705378616843	0.12236135601824083	0.13912837232647543	0.1663149803706528	0.11054626168298098	0.19934400217590637	0.2097375103783567	0.3209842356385048	0.19446776978791142	0.17060185651428084	0.10923154298146204	0.1943184099912168	0.20613859472995585	0.14642768215622054	0.1814922199873791	0.26204436131081577	0.19585204482045618	0.2250720642949191	0.15825782821957782	0.15790510576892053	0.17553614684511817	0.26092680868948837	0.2074475835344531	0.09710795986268271	0.16822933995937991	0.14540600953792204	0.15023509907223714	0.21008780200624286	0.30557106206011264	0.19736257070638188	0.19507313134816345	0.3499224240493891	0.16630941736847316	0.2662142825882198	0.18477591215877187	0.18615292034901487	0.14858286622412012	0.13393107050748868	0.1412569683658044	0.1412569683658044	0.1412569683658044	0.1412569683658044	0.1412569683658044	0.1412569683658044	0.1412569683658044	0.1412569683658044	0.1412569683658044
0.11934982235576028	0.11153956721755236	0.13965960939774255	0.07852438453254262	0.13483569575056428	0.10812717345188363	0.11331620819416667	0.10856090844589983	0.09242910661002322	0.1145642114914225	0.10356424687088676	0.11185253196107034	0.10024900846800638	0.13140234636249912	0.11123186642024137	0.08686147456341503	0.09942039270927375	0.10488330716370173	0.11848332735286851	0.11353330180663997	0.09598355183956067	0.10442223197735852	0.10933516834534636	0.08309123607896068	0.07609978086987704	0.07959550847441886	0.07959550847441886	0.07959550847441886	0.07959550847441886	0.07959550847441886	0.07959550847441886	0.07959550847441886	0.07959550847441886	0.07959550847441886	0.07959550847441886	0.07959550847441886	0.07959550847441886	0.07959550847441886	0.07959550847441886	0.07959550847441886	0.07959550847441886	0.07959550847441886	0.07959550847441886	0.07959550847441886	0.07959550847441886	0.07959550847441886	0.07959550847441886	0.07959550847441886	0.07959550847441886	0.07959550847441886
0.14049107069295755	0.15342805739797516	0.2141069506409756	0.1660036097127329	0.16338544038062863	0.2241605517174288	0.2024375830785914	0.1814383357705248	0.15847324194507048	0.14131324425074987	0.1368860585965709	0.19892006520282685	0.17687215291807964	0.17370802209877997	0.13665877564530604	0.1557642166036156	0.21442885198033665	0.17716887084233163	0.2112539936950923	0.2017769439602636	0.1736835724748105	0.1994954931904244	0.16888937726504125	0.23636223012776544	0.17758858281710363	0.17016103480148487	0.14506468483460494	0.1996431210627471	0.24177451117851703	0.16885095942916226	0.20531273530383964	0.20531273530383964	0.20531273530383964	0.20531273530383964	0.20531273530383964	0.20531273530383964	0.20531273530383964	0.20531273530383964	0.20531273530383964	0.20531273530383964	0.20531273530383964	0.20531273530383964	0.20531273530383964	0.20531273530383964	0.20531273530383964	0.20531273530383964	0.20531273530383964	0.20531273530383964	0.20531273530383964	0.20531273530383964
0.08795080514109599	0.1043909102673338	0.11281060770161266	0.0965229315034381	0.098244630677286	0.11748556033398813	0.12163682352395147	0.12101708351566974	0.13139584938301757	0.10296478318321514	0.10116996447339686	0.11124627328676827	0.12148308232246414	0.09648047157653297	0.10714850496871252	0.1265141791635278	0.11652698266658869	0.1056842610055563	0.11110562183607248	0.11110562183607248	0.11110562183607248	0.11110562183607248	0.11110562183607248	0.11110562183607248	0.11110562183607248	0.11110562183607248	0.11110562183607248	0.11110562183607248	0.11110562183607248	0.11110562183607248	0.11110562183607248	0.11110562183607248	0.11110562183607248	0.11110562183607248	0.11110562183607248	0.11110562183607248	0.11110562183607248	0.11110562183607248	0.11110562183607248	0.11110562183607248	0.11110562183607248	0.11110562183607248	0.11110562183607248	0.11110562183607248	0.11110562183607248	0.11110562183607248	0.11110562183607248	0.11110562183607248	0.11110562183607248	0.11110562183607248
0.10824106424890383	0.10958066907760478	0.09308315242496705	0.09848917313819282	0.12351562764055092	0.11659708825743119	0.1048660781459602	0.139172768733636	0.12831313378755327	0.13953829204782023	0.11919451291693123	0.09880865357643026	0.1122043035333537	0.12021473985680109	0.11566858943337165	0.13453246317076636	0.13797906996790268	0.1017041176518133	0.09921130224104267	0.07542150158360586	0.12167817335528422	0.10846975119512467	0.11348600902863336	0.0947485237782553	0.08586627010561848	0.1322193977215478	0.1068082284066567	0.11175877462014643	0.08989931160070255	0.1008290431104245	0.1008290431104245	0.1008290431104245	0.1008290431104245	0.1008290431104245	0.1008290431104245	0.1008290431104245	0.1008290431104245	0.1008290431104245	0.1008290431104245	0.1008290431104245	0.1008290431104245	0.1008290431104245	0.1008290431104245	0.1008290431104245	0.1008290431104245	0.1008290431104245	0.1008290431104245	0.1008290431104245	0.1008290431104245	0.1008290431104245
0.09475401712272835	0.11549298829860588	0.08871198915051778	0.1535049448178969	0.16689423330888023	0.13073688517641163	0.17420683425579012	0.16458075647906795	0.15879989366754435	0.16277063271021472	0.18184442169274226	0.17532275556748844	0.17160223910085823	0.1990628633574469	0.15232153800673554	0.14444393069462774	0.1465012232022167	0.19270995924228826	0.1427104868973357	0.11054385101655972	0.09814046052196514	0.15667931524544307	0.1274098878837041	0.1274098878837041	0.1274098878837041	0.1274098878837041	0.1274098878837041	0.1274098878837041	0.1274098878837041	0.1274098878837041	0.1274098878837041	0.1274098878837041	0.1274098878837041	0.1274098878837041	0.1274098878837041	0.1274098878837041	0.1274098878837041	0.1274098878837041	0.1274098878837041	0.1274098878837041	0.1274098878837041	0.1274098878837041	0.1274098878837041	0.1274098878837041	0.1274098878837041	0.1274098878837041	0.1274098878837041	0.1274098878837041	0.1274098878837041	0.1274098878837041
0.07891985864515343	0.10926619196341465	0.09825406465485949	0.08724495607094702	0.08486030544567692	0.09864361018316262	0.08981249212193677	0.09768399549568256	0.06831052732665424	0.1273658895586121	0.09902764513611294	0.11217522641294943	0.08424656599138743	0.11580575711888548	0.08719418606175926	0.09897780596039919	0.10957336928783169	0.07829048048723435	0.10181123185208289	0.09887138128996441	0.08514582287902071	0.112322351528582	0.08871392189736951	0.10255130939225185	0.09028169620465949	0.0771358937816183	0.0837087949931389	0.0837087949931389	0.0837087949931389	0.0837087949931389	0.0837087949931389	0.0837087949931389	0.0837087949931389	0.0837087949931389	0.0837087949931389	0.0837087949931389	0.0837087949931389	0.0837087949931389	0.0837087949931389	0.0837087949931389	0.0837087949931389	0.0837087949931389	0.0837087949931389	0.0837087949931389	0.0837087949931389	0.0837087949931389	0.0837087949931389	0.0837087949931389	0.0837087949931389	0.0837087949931389
0.07818413298388233	0.13095984376285916	0.09196830611541466	0.12082050715382396	0.11576816327774311	0.12064288954257724	0.11433447229769629	0.1399072293617756	0.1261997078294821	0.16306191280240567	0.12594444472295863	0.1376912958792581	0.11611933388954075	0.1197252549595109	0.126917323896218	0.11732046309640425	0.14815287942303662	0.11328837817154445	0.14534269110937226	0.12644834280827885	0.09879639101509827	0.13203881651471136	0.09599495607332702	0.1513889229361182	0.1236919395047226	0.1236919395047226	0.1236919395047226	0.1236919395047226	0.1236919395047226	0.1236919395047226	0.1236919395047226	0.1236919395047226	0.1236919395047226	0.1236919395047226	0.1236919395047226	0.1236919395047226	0.1236919395047226	0.1236919395047226	0.1236919395047226	0.1236919395047226	0.1236919395047226	0.1236919395047226	0.1236919395047226	0.1236919395047226	0.1236919395047226	0.1236919395047226	0.1236919395047226	0.1236919395047226	0.1236919395047226	0.1236919395047226
0.08612012853250726	0.10466164837429433	0.07650726093590293	0.06770871455513894	0.0988781915095097	0.10189811249112599	0.10396854481001101	0.09060001969025631	0.11642294115978975	0.10291057114177052	0.11788850740459068	0.08202226892065316	0.09602552607507871	0.10482606121906136	0.07539176358936253	0.11503168068318255	0.10321901320684414	0.12342581170133003	0.0820324240153179	0.10163704664831949	0.09389657262291434	0.10299869900663564	0.13055637582352395	0.10954138437967408	0.12004888010159902	0.12004888010159902	0.12004888010159902	0.12004888010159902	0.12004888010159902	0.12004888010159902	0.12004888010159902	0.12004888010159902	0.12004888010159902	0.12004888010159902	0.12004888010159902	0.12004888010159902	0.12004888010159902	0.12004888010159902	0.12004888010159902	0.12004888010159902	0.12004888010159902	0.12004888010159902	0.12004888010159902	0.12004888010159902	0.12004888010159902	0.12004888010159902	0.12004888010159902	0.12004888010159902	0.12004888010159902	0.12004888010159902
0.06649265759317119	0.0881141568099809	0.07277948966256115	0.0910547202855299	0.12728604828701512	0.10386622045545592	0.07391177627119683	0.10495848286282743	0.1166863506767844	0.0861359073876441	0.10304449188676627	0.09930540313967332	0.08729306978690267	0.08475036640181353	0.10391888330007135	0.08995282211595124	0.09126628018220322	0.08344405089708272	0.09332813943894158	0.07803057534374384	0.10067392831563472	0.09890627373286132	0.1031749062090203	0.1010405899709408	0.1010405899709408	0.1010405899709408	0.1010405899709408	0.1010405899709408	0.1010405899709408	0.1010405899709408	0.1010405899709408	0.1010405899709408	0.1010405899709408	0.1010405899709408	0.1010405899709408	0.1010405899709408	0.1010405899709408	0.1010405899709408	0.1010405899709408	0.1010405899709408	0.1010405899709408	0.1010405899709408	0.1010405899709408	0.1010405899709408	0.1010405899709408	0.1010405899709408	0.1010405899709408	0.1010405899709408	0.1010405899709408	0.1010405899709408
0.0692113760223822	0.09375083503551232	0.07444937483651487	0.1202555046342433	0.11505498564557883	0.07762540354066695	0.10587317283121468	0.10146417321408889	0.1061893462452979	0.09904288556466102	0.08651748151040772	0.10786202723541559	0.09480760022743255	0.07918929049106842	0.08766966050837223	0.08599062065801354	0.11830694802737242	0.09919139400962622	0.08617918222012161	0.09587400943056781	0.09784219069900993	0.08523942486962426	0.09393304763331671	0.07394740776614882	0.08394022769973276	0.08394022769973276	0.08394022769973276	0.08394022769973276	0.08394022769973276	0.08394022769973276	0.08394022769973276	0.08394022769973276	0.08394022769973276	0.08394022769973276	0.08394022769973276	0.08394022769973276	0.08394022769973276	0.08394022769973276	0.08394022769973276	0.08394022769973276	0.08394022769973276	0.08394022769973276	0.08394022769973276	0.08394022769973276	0.08394022769973276	0.08394022769973276	0.08394022769973276	0.08394022769973276	0.08394022769973276	0.08394022769973276
0.07451023899609727	0.07298067197030422	0.10482501308291245	0.08788126116898229	0.09437484781802484	0.09000629310744795	0.08667579751867524	0.05892235347499696	0.06387390605151616	0.07740259993998583	0.08850379522419816	0.07462114719184336	0.06321797983558505	0.07292362933369631	0.07393575675951243	0.06979894383234966	0.08656560342559826	0.07365258436274676	0.06960559624852376	0.07050083213043905	0.08293425587722394	0.07665257277901345	0.09127598280376079	0.05792778712244269	0.08202456817402846	0.08536233493934756	0.0942704048813196	0.07815605631460112	0.06401301090500278	0.06829785748514847	0.06615543419507561	0.06615543419507561	0.06615543419507561	0.06615543419507561	0.06615543419507561	0.06615543419507561	0.06615543419507561	0.06615543419507561	0.06615543419507561	0.06615543419507561	0.06615543419507561	0.06615543419507561	0.06615543419507561	0.06615543419507561	0.06615543419507561	0.06615543419507561	0.06615543419507561	0.06615543419507561	0.06615543419507561	0.06615543419507561
0.06066618859232574	0.09124138099562275	0.07268774570717149	0.06314617132529693	0.06932511881937008	0.06831358254250935	0.07273865728604968	0.05249815241168295	0.0740891090709462	0.05460978460489576	0.07424222384650035	0.09623198592532876	0.07069937274309068	0.07699400237470805	0.06676039147970136	0.08654882451148227	0.08832874321061862	0.06531595577799022	0.0629060558340075	0.07946791449660918	0.0726428491880881	0.07727178376539819	0.08848904343201325	0.06316707373679281	0.07190090440138615	0.0934053200746947	0.07182029265737258	0.08993958598692937	0.06564182242807781	0.06828002485658513	0.07928067824504482	0.07378035155081497	0.07378035155081497	0.07378035155081497	0.07378035155081497	0.07378035155081497	0.07378035155081497	0.07378035155081497	0.07378035155081497	0.07378035155081497	0.07378035155081497	0.07378035155081497	0.07378035155081497	0.07378035155081497	0.07378035155081497	0.07378035155081497	0.07378035155081497	0.07378035155081497	0.07378035155081497	0.07378035155081497
0.07622419410862194	0.08819079077585129	0.1025408880007412	0.0795913629016261	0.11521224124578085	0.07974302779409091	0.11356035651487768	0.10114480964821145	0.10354004492943499	0.09635415444792961	0.08349236131601172	0.0850051641254722	0.1122074344710867	0.10267696835315406	0.09248709319526004	0.0987687748850229	0.09047995140074797	0.11079064034320203	0.10525884271070643	0.1021346939879043	0.12920308512166015	0.09070330650751522	0.09913027708784376	0.09506170509617298	0.1088711576122155	0.13071136509827272	0.08670940422985284	0.11208791741822732	0.09470495871895682	0.1261222773935787	0.11041361805626776	0.11041361805626776	0.11041361805626776	0.11041361805626776	0.11041361805626776	0.11041361805626776	0.11041361805626776	0.11041361805626776	0.11041361805626776	0.11041361805626776	0.11041361805626776	0.11041361805626776	0.11041361805626776	0.11041361805626776	0.11041361805626776	0.11041361805626776	0.11041361805626776	0.11041361805626776	0.11041361805626776	0.11041361805626776
0.05695539597946037	0.10640415216804103	0.09537780973667738	0.07907543859022519	0.09356498832796632	0.10542558715299402	0.07086925043649468	0.07996137358487264	0.06187775039651351	0.07506802175330475	0.08208997300719906	0.08355710300972059	0.08219065671611836	0.06074154258276883	0.10544121691657128	0.06766117319289963	0.06640989000055375	0.0635361834461656	0.08832184178517902	0.07519765538948943	0.08175974858733423	0.08175974858733423	0.08175974858733423	0.08175974858733423	0.08175974858733423	0.08175974858733423	0.08175974858733423	0.08175974858733423	0.08175974858733423	0.08175974858733423	0.08175974858733423	0.08175974858733423	0.08175974858733423	0.08175974858733423	0.08175974858733423	0.08175974858733423	0.08175974858733423	0.08175974858733423	0.08175974858733423	0.08175974858733423	0.08175974858733423	0.08175974858733423	0.08175974858733423	0.08175974858733423	0.08175974858733423	0.08175974858733423	0.08175974858733423	0.08175974858733423	0.08175974858733423	0.08175974858733423
0.0975968651041779	0.09838582835956648	0.10170607537896015	0.07824716326942786	0.1116141901745465	0.08946040302152941	0.09657993136659017	0.11428216942950302	0.10109287807236479	0.09262629854227435	0.0684463835748348	0.09385202205406289	0.11927546095241592	0.10812213143233247	0.12361397130786655	0.10929795072988906	0.08574580244243905	0.11941166105333252	0.106201505053941	0.1052284547474121	0.10428065251986232	0.11762681855209856	0.08737623312183672	0.10192274938752613	0.07855068511654031	0.09713665298512084	0.11282751053882528	0.10498208176197306	0.10498208176197306	0.10498208176197306	0.10498208176197306	0.10498208176197306	0.10498208176197306	0.10498208176197306	0.10498208176197306	0.10498208176197306	0.10498208176197306	0.10498208176197306	0.10498208176197306	0.10498208176197306	0.10498208176197306	0.10498208176197306	0.10498208176197306	0.10498208176197306	0.10498208176197306	0.10498208176197306	0.10498208176197306	0.10498208176197306	0.10498208176197306	0.10498208176197306
0.05859854281452694	0.07128057236313108	0.062368617054872726	0.05665071408448987	0.07605241026588681	0.04899182878285526	0.07579713778370521	0.0755192708321095	0.05586569137485917	0.07016399381052513	0.07187056807082817	0.06832828303621623	0.07137515620369993	0.08127076937706447	0.05678015623782795	0.061179529316933566	0.07171983592664759	0.08114367166565525	0.05839378457459772	0.05420581738441424	0.052980184592978284	0.07247818732958204	0.07562568294616168	0.06193974956221578	0.06537655623611596	0.05964016453185257	0.06503359882266972	0.06750208016788542	0.07124441936207604	0.06298816355481668	0.07646865855969714	0.07508255793686854	0.07577560824828283	0.07577560824828283	0.07577560824828283	0.07577560824828283	0.07577560824828283	0.07577560824828283	0.07577560824828283	0.07577560824828283	0.07577560824828283	0.07577560824828283	0.07577560824828283	0.07577560824828283	0.07577560824828283	0.07577560824828283	0.07577560824828283	0.07577560824828283	0.07577560824828283	0.07577560824828283
0.17273179740308253	0.36844213112492474	0.1936030233424766	0.00024309662496132663	0.21107016905597614	0.1608373764127249	0.1356414553855695	0.2408210171286567	0.26286415205987657	0.26834805079028473	0.1793452978003734	0.3028913717157955	0.26180746926618076	0.21564834162203744	0.19526874462158073	0.2054585431218091	0.2054585431218091	0.2054585431218091	0.2054585431218091	0.2054585431218091	0.2054585431218091	0.2054585431218091	0.2054585431218091	0.2054585431218091	0.2054585431218091	0.2054585431218091	0.2054585431218091	0.2054585431218091	0.2054585431218091	0.2054585431218091	0.2054585431218091	0.2054585431218091	0.2054585431218091	0.2054585431218091	0.2054585431218091	0.2054585431218091	0.2054585431218091	0.2054585431218091	0.2054585431218091	0.2054585431218091	0.2054585431218091	0.2054585431218091	0.2054585431218091	0.2054585431218091	0.2054585431218091	0.2054585431218091	0.2054585431218091	0.2054585431218091	0.2054585431218091	0.2054585431218091
0.08094840674181321	0.07700065745596295	0.08177356110689148	0.09160710944362002	0.07948520299178047	0.054865597894797294	0.07204304116538547	0.06885915242887398	0.0740619104311884	0.07493771484174871	0.08665077312641158	0.07446259915052157	0.09274902024919035	0.10999246979926773	0.07000031688344217	0.08819756799971554	0.09306922181472851	0.058212804424327344	0.07041797782747047	0.08328425120062562	0.07850956639576023	0.08678039891366586	0.0783534492277928	0.09409150894595132	0.08622247908687207	0.08622247908687207	0.08622247908687207	0.08622247908687207	0.08622247908687207	0.08622247908687207	0.08622247908687207	0.08622247908687207	0.08622247908687207	0.08622247908687207	0.08622247908687207	0.08622247908687207	0.08622247908687207	0.08622247908687207	0.08622247908687207	0.08622247908687207	0.08622247908687207	0.08622247908687207	0.08622247908687207	0.08622247908687207	0.08622247908687207	0.08622247908687207	0.08622247908687207	0.08622247908687207	0.08622247908687207	0.08622247908687207
0.08911736050626448	0.12473939038870754	0.206426431198531	0.1521298945498698	0.15304471207562997	0.1642374284616439	0.18133002499120204	0.1338805615742803	0.16589086892665184	0.11916740235595447	0.18503046430510278	0.16538494763771072	0.10157407995174757	0.14642494385326157	0.1396776417624146	0.14139237297136506	0.18513088608243997	0.19069310010814625	0.13721162714193244	0.15575620954447006	0.18625254212532488	0.1300431527563622	0.1337575213725554	0.1400940401518013	0.13692578076217835	0.13692578076217835	0.13692578076217835	0.13692578076217835	0.13692578076217835	0.13692578076217835	0.13692578076217835	0.13692578076217835	0.13692578076217835	0.13692578076217835	0.13692578076217835	0.13692578076217835	0.13692578076217835	0.13692578076217835	0.13692578076217835	0.13692578076217835	0.13692578076217835	0.13692578076217835	0.13692578076217835	0.13692578076217835	0.13692578076217835	0.13692578076217835	0.13692578076217835	0.13692578076217835	0.13692578076217835	0.13692578076217835
0.11486074544258416	0.14449522169628895	0.10203320814434028	0.09625168128124376	0.11227748939123758	0.10455452893713463	0.14903990477732262	0.12193542526355068	0.07711438340686107	0.10111217486967815	0.11787170108727556	0.09587256314350708	0.11977262520804406	0.10996273438147638	0.10777056645016285	0.12726253393510162	0.1411672350739521	0.1093179214250461	0.10583452283314748	0.1173788396195124	0.09467707008186117	0.09039518848019493	0.09395301668571372	0.10144144495387877	0.1121989251262188	0.13064386089835148	0.11293637158393446	0.1233163893935496	0.09709513853319623	0.11730283710837852	0.10719898782078738	0.10719898782078738	0.10719898782078738	0.10719898782078738	0.10719898782078738	0.10719898782078738	0.10719898782078738	0.10719898782078738	0.10719898782078738	0.10719898782078738	0.10719898782078738	0.10719898782078738	0.10719898782078738	0.10719898782078738	0.10719898782078738	0.10719898782078738	0.10719898782078738	0.10719898782078738	0.10719898782078738	0.10719898782078738
0.06049174801321489	0.057189048795230145	0.06404091639051396	0.06445917760199088	0.07872451187662549	0.0755801408983965	0.06690781870784007	0.06492734169810063	0.06447597479340486	0.06944769521323298	0.06777750439365848	0.1093286099667127	0.08020693973561427	0.09476777485116349	0.09476777485116349	0.09476777485116349	0.09476777485116349	0.09476777485116349	0.09476777485116349	0.09476777485116349	0.09476777485116349	0.09476777485116349	0.09476777485116349	0.09476777485116349	0.09476777485116349	0.09476777485116349	0.09476777485116349	0.09476777485116349	0.09476777485116349	0.09476777485116349	0.09476777485116349	0.09476777485116349	0.09476777485116349	0.09476777485116349	0.09476777485116349	0.09476777485116349	0.09476777485116349	0.09476777485116349	0.09476777485116349	0.09476777485116349	0.09476777485116349	0.09476777485116349	0.09476777485116349	0.09476777485116349	0.09476777485116349	0.09476777485116349	0.09476777485116349	0.09476777485116349	0.09476777485116349	0.09476777485116349
0.13702725763437104	0.13022917763275915	0.11999078656628866	0.15784759770060963	0.14960528452035637	0.15046576969083963	0.11753500356917411	0.12233754170280679	0.12301074278498123	0.1408429266821191	0.09604349044297864	0.10155032218574775	0.14798531064955925	0.08880723239346128	0.09422431809297903	0.12102141793542219	0.10869543323903261	0.10220609683242404	0.13284352809321287	0.12966904980692814	0.11921106392791428	0.13533174245993387	0.1103141271854439	0.09429347124649816	0.10889708936934521	0.1015952803079217	0.1015952803079217	0.1015952803079217	0.1015952803079217	0.1015952803079217	0.1015952803079217	0.1015952803079217	0.1015952803079217	0.1015952803079217	0.1015952803079217	0.1015952803079217	0.1015952803079217	0.1015952803079217	0.1015952803079217	0.1015952803079217	0.1015952803079217	0.1015952803079217	0.1015952803079217	0.1015952803079217	0.1015952803079217	0.1015952803079217	0.1015952803079217	0.1015952803079217	0.1015952803079217	0.1015952803079217
0.06335660260425922	0.08485480462745244	0.07512871523837933	0.08582874388595063	0.0739840656735545	0.09152126514979501	0.06185108449538	0.07602341161294028	0.09625077054238763	0.06434019845670434	0.06923142653042326	0.09621177676214915	0.07683755017186301	0.05143654357450781	0.06279337705946007	0.11123634136172582	0.08303249369629936	0.05513364833914835	0.09159900493635179	0.08218891230672606	0.056310113926849974	0.09336979817367032	0.07227534630524617	0.1164235474359745	0.09576906732306878	0.10652190641959955	0.10114548687133415	0.10114548687133415	0.10114548687133415	0.10114548687133415	0.10114548687133415	0.10114548687133415	0.10114548687133415	0.10114548687133415	0.10114548687133415	0.10114548687133415	0.10114548687133415	0.10114548687133415	0.10114548687133415	0.10114548687133415	0.10114548687133415	0.10114548687133415	0.10114548687133415	0.10114548687133415	0.10114548687133415	0.10114548687133415	0.10114548687133415	0.10114548687133415	0.10114548687133415	0.10114548687133415
0.22451357607737835	0.16759210381062786	0.14496898509708464	0.14441691645493707	0.14672818605335106	0.15625999541348198	0.1679243001254624	0.2127547341677111	0.13689717187303618	0.10165560269731243	0.17847093542608344	0.1541320243391066	0.14892354349090023	0.1893011027104447	0.10450902010454893	0.12740245953022936	0.1054549922203712	0.15082015003498653	0.10245330541765255	0.10568522485518156	0.1731375873796039	0.20122921933726193	0.17124434227830096	0.15984533539030868	0.08850612679526365	0.18768358652240424	0.13809485665883395	0.13809485665883395	0.13809485665883395	0.13809485665883395	0.13809485665883395	0.13809485665883395	0.13809485665883395	0.13809485665883395	0.13809485665883395	0.13809485665883395	0.13809485665883395	0.13809485665883395	0.13809485665883395	0.13809485665883395	0.13809485665883395	0.13809485665883395	0.13809485665883395	0.13809485665883395	0.13809485665883395	0.13809485665883395	0.13809485665883395	0.13809485665883395	0.13809485665883395	0.13809485665883395
0.057680586393928514	0.044889675740830026	0.06297864633483347	0.07417850509060533	0.06273301659483066	0.04493243026484942	0.055288021149090115	0.06285413361162526	0.06571498119895973	0.04389509372096656	0.05860331191370568	0.04856287486138404	0.0654161673266671	0.058664048727381075	0.05817261337716372	0.07568575921735134	0.06430969975527541	0.0570916246438333	0.07514750897684813	0.069574125034308	0.07119925956505044	0.07218851984017624	0.06432223171260082	0.06583296643941583	0.059349081906173315	0.055475724272449664	0.05741240308931149	0.05741240308931149	0.05741240308931149	0.05741240308931149	0.05741240308931149	0.05741240308931149	0.05741240308931149	0.05741240308931149	0.05741240308931149	0.05741240308931149	0.05741240308931149	0.05741240308931149	0.05741240308931149	0.05741240308931149	0.05741240308931149	0.05741240308931149	0.05741240308931149	0.05741240308931149	0.05741240308931149	0.05741240308931149	0.05741240308931149	0.05741240308931149	0.05741240308931149	0.05741240308931149
0.0741716091489702	0.08616643593407539	0.14293060010217837	0.09855739271201731	0.07118937859634916	0.08420880981061707	0.08638393448806532	0.10891857043897701	0.08224701953749153	0.10973717194743418	0.1173176430154733	0.08044680220775241	0.08920854177479177	0.08472864565583471	0.07476990901674188	0.09826117007944773	0.0779353132940799	0.12347884012298596	0.08778801198961292	0.08242818587643187	0.1234196194652944	0.10592827457257036	0.09401735372612137	0.10786082126991574	0.08864378142305662	0.09825230134648617	0.09825230134648617	0.09825230134648617	0.09825230134648617	0.09825230134648617	0.09825230134648617	0.09825230134648617	0.09825230134648617	0.09825230134648617	0.09825230134648617	0.09825230134648617	0.09825230134648617	0.09825230134648617	0.09825230134648617	0.09825230134648617	0.09825230134648617	0.09825230134648617	0.09825230134648617	0.09825230134648617	0.09825230134648617	0.09825230134648617	0.09825230134648617	0.09825230134648617	0.09825230134648617	0.09825230134648617
0.07816053746956009	0.10657200784553555	0.11094951855061459	0.08782981578136934	0.10056414490962971	0.1046689553107618	0.14786497160807605	0.10492504240641856	0.09759156966519156	0.09905207727012119	0.12018916375346403	0.11791005617870833	0.07544389872365834	0.06936088268238899	0.09993527960086955	0.09223615661862515	0.08320037696785469	0.12469756569821552	0.09386854688248165	0.10626905352926065	0.10163186218212944	0.10048625138670363	0.09297305801857128	0.08909862662025361	0.09306421729915723	0.09108142195970542	0.09108142195970542	0.09108142195970542	0.09108142195970542	0.09108142195970542	0.09108142195970542	0.09108142195970542	0.09108142195970542	0.09108142195970542	0.09108142195970542	0.09108142195970542	0.09108142195970542	0.09108142195970542	0.09108142195970542	0.09108142195970542	0.09108142195970542	0.09108142195970542	0.09108142195970542	0.09108142195970542	0.09108142195970542	0.09108142195970542	0.09108142195970542	0.09108142195970542	0.09108142195970542	0.09108142195970542
0.056507075856232485	0.04206236897726817	0.06494302513936737	0.05970319190854786	0.05614999291614159	0.08507244073588867	0.05396900865683288	0.06760490169786425	0.05691613651260125	0.07595139930110803	0.05791394763656998	0.07205118773517802	0.07322359601522514	0.06692638315057743	0.071028148539285	0.0788774497576833	0.05322103864145951	0.06260046889906742	0.07437018314088084	0.058991963378516865	0.05847191424829666	0.06494664426857276	0.03884996797807994	0.056843171695423536	0.09319515146126615	0.07501916157834485	0.07501916157834485	0.07501916157834485	0.07501916157834485	0.07501916157834485	0.07501916157834485	0.07501916157834485	0.07501916157834485	0.07501916157834485	0.07501916157834485	0.07501916157834485	0.07501916157834485	0.07501916157834485	0.07501916157834485	0.07501916157834485	0.07501916157834485	0.07501916157834485	0.07501916157834485	0.07501916157834485	0.07501916157834485	0.07501916157834485	0.07501916157834485	0.07501916157834485	0.07501916157834485	0.07501916157834485
0.09764254110905422	0.13299770546964385	0.17260625440809518	0.13479670681068273	0.07716126806354996	0.13035126429106556	0.11249578334697449	0.11773311866140027	0.11828487077052087	0.12899597031661003	0.09936414193572493	0.09864885031800556	0.15107660383746105	0.10981305841009098	0.13791475719372337	0.12780634857489342	0.11676854071378384	0.10330305829949221	0.12044128907390869	0.2448305822132461	0.1826359356435774	0.1826359356435774	0.1826359356435774	0.1826359356435774	0.1826359356435774	0.1826359356435774	0.1826359356435774	0.1826359356435774	0.1826359356435774	0.1826359356435774	0.1826359356435774	0.1826359356435774	0.1826359356435774	0.1826359356435774	0.1826359356435774	0.1826359356435774	0.1826359356435774	0.1826359356435774	0.1826359356435774	0.1826359356435774	0.1826359356435774	0.1826359356435774	0.1826359356435774	0.1826359356435774	0.1826359356435774	0.1826359356435774	0.1826359356435774	0.1826359356435774	0.1826359356435774	0.1826359356435774
0.06283581609894857	0.058274923319998076	0.08375231024175689	0.08062354673479416	0.062471036909711286	0.05911957116823657	0.034367750338428385	0.06522216289776156	0.0608767192297252	0.05510005457829528	0.04453272011130427	0.05679961397354736	0.05988815575293922	0.059505543620539975	0.06102991761956099	0.05806907140686831	0.06511160916715607	0.0523674526530709	0.05800697280011524	0.05602484981506752	0.05701591130759138	0.05701591130759138	0.05701591130759138	0.05701591130759138	0.05701591130759138	0.05701591130759138	0.05701591130759138	0.05701591130759138	0.05701591130759138	0.05701591130759138	0.05701591130759138	0.05701591130759138	0.05701591130759138	0.05701591130759138	0.05701591130759138	0.05701591130759138	0.05701591130759138	0.05701591130759138	0.05701591130759138	0.05701591130759138	0.05701591130759138	0.05701591130759138	0.05701591130759138	0.05701591130759138	0.05701591130759138	0.05701591130759138	0.05701591130759138	0.05701591130759138	0.05701591130759138	0.05701591130759138
0.15649537398000252	0.13021311188404033	0.17573917635990313	0.10301358699402072	0.14966843245830855	0.17441956520276883	0.15289645120695575	0.18242518018062284	0.15626864261314913	0.1297754295513749	0.14457217927680957	0.13147312729170027	0.14249703192721574	0.12611422474107897	0.14361181074329696	0.232975371403267	0.1391769717622915	0.14176225650218688	0.17430361527555363	0.19624697085844564	0.10906924172042921	0.14560218081854784	0.11783372472428333	0.07828743698942218	0.14807129560518614	0.17422065173857687	0.16910286529397708	0.171661758516277	0.171661758516277	0.171661758516277	0.171661758516277	0.171661758516277	0.171661758516277	0.171661758516277	0.171661758516277	0.171661758516277	0.171661758516277	0.171661758516277	0.171661758516277	0.171661758516277	0.171661758516277	0.171661758516277	0.171661758516277	0.171661758516277	0.171661758516277	0.171661758516277	0.171661758516277	0.171661758516277	0.171661758516277	0.171661758516277
0.10536482411070312	0.10480300424667056	0.1404300255097848	0.15892637717475222	0.14012893503460777	0.14496115430628423	0.1159191525817588	0.14102504767244145	0.16790739625038753	0.10821834622474338	0.1676428782373872	0.131065927412593	0.11526401662222485	0.14844192005191523	0.1552276398412062	0.1201162358469963	0.11303889872242812	0.1396844065658125	0.12026723634788869	0.15556596610783766	0.15159797435581684	0.11689565436911631	0.14772384651544612	0.14394371226504515	0.14583377939024564	0.14583377939024564	0.14583377939024564	0.14583377939024564	0.14583377939024564	0.14583377939024564	0.14583377939024564	0.14583377939024564	0.14583377939024564	0.14583377939024564	0.14583377939024564	0.14583377939024564	0.14583377939024564	0.14583377939024564	0.14583377939024564	0.14583377939024564	0.14583377939024564	0.14583377939024564	0.14583377939024564	0.14583377939024564	0.14583377939024564	0.14583377939024564	0.14583377939024564	0.14583377939024564	0.14583377939024564	0.14583377939024564
0.09227186512280283	0.13295318301410342	0.09541414906260927	0.10072361269094737	0.13202944560608407	0.09693384333893242	0.1436912970852936	0.13595697620639657	0.12334312759968655	0.12938495190121402	0.14425857105225698	0.11094731020516634	0.1188861603183457	0.08761304467056938	0.0918100397901803	0.11920230558740633	0.09112321016401655	0.11440046632356506	0.09552155330521434	0.12865054677664986	0.06919377967407882	0.08140452963449318	0.10208367555620403	0.0801665575604669	0.11010352325002568	0.1431668050123968	0.12663516413121123	0.12663516413121123	0.12663516413121123	0.12663516413121123	0.12663516413121123	0.12663516413121123	0.12663516413121123	0.12663516413121123	0.12663516413121123	0.12663516413121123	0.12663516413121123	0.12663516413121123	0.12663516413121123	0.12663516413121123	0.12663516413121123	0.12663516413121123	0.12663516413121123	0.12663516413121123	0.12663516413121123	0.12663516413121123	0.12663516413121123	0.12663516413121123	0.12663516413121123	0.12663516413121123
0.18714138047159345	0.16907374756794835	0.15946182689823357	0.20851751567777646	0.19790204407093456	0.21060069090350975	0.20497764017381667	0.19081833213377633	0.1940902648376707	0.185293569446838	0.18956885983246846	0.19260713959120807	0.29530731082526757	0.19835525021299155	0.16780976994453697	0.22287301872875853	0.17744686144092922	0.17625786470912017	0.16881383394233287	0.15467603013811446	0.21103961570133783	0.1766717698272988	0.17520193583264257	0.17593685282997068	0.17593685282997068	0.17593685282997068	0.17593685282997068	0.17593685282997068	0.17593685282997068	0.17593685282997068	0.17593685282997068	0.17593685282997068	0.17593685282997068	0.17593685282997068	0.17593685282997068	0.17593685282997068	0.17593685282997068	0.17593685282997068	0.17593685282997068	0.17593685282997068	0.17593685282997068	0.17593685282997068	0.17593685282997068	0.17593685282997068	0.17593685282997068	0.17593685282997068	0.17593685282997068	0.17593685282997068	0.17593685282997068	0.17593685282997068
0.055739226245577825	0.07206186931708486	0.0659622170939271	0.09785254943881662	0.09315591133265091	0.09005489065279189	0.08059617279118396	0.07610589262527133	0.0788796127368528	0.08381417607068237	0.09253347992269781	0.07787272130229606	0.08782666096285133	0.0971387100368743	0.07515751941715453	0.1043746008548359	0.09499414780136775	0.0865421427179407	0.07952126999622527	0.05869745157700336	0.08662970886039978	0.07266358021870158	0.07266358021870158	0.07266358021870158	0.07266358021870158	0.07266358021870158	0.07266358021870158	0.07266358021870158	0.07266358021870158	0.07266358021870158	0.07266358021870158	0.07266358021870158	0.07266358021870158	0.07266358021870158	0.07266358021870158	0.07266358021870158	0.07266358021870158	0.07266358021870158	0.07266358021870158	0.07266358021870158	0.07266358021870158	0.07266358021870158	0.07266358021870158	0.07266358021870158	0.07266358021870158	0.07266358021870158	0.07266358021870158	0.07266358021870158	0.07266358021870158	0.07266358021870158
0.06666563264422933	0.0917694470003206	0.07487690058458074	0.0949885173961449	0.06849250149411218	0.09172543151522135	0.07334544343955646	0.0996773900518513	0.07738312876467072	0.09487376063442167	0.06618336322390271	0.0878447821143663	0.0754850939146152	0.08148522714220546	0.10203979487987211	0.09534072278773578	0.1012511600528273	0.09243305760651048	0.08489984502045249	0.07910106765130454	0.07359540744021056	0.08492437207016851	0.06391279988058239	0.0930128295182339	0.0879165200541143	0.1148579642022461	0.08285676824390434	0.08670763471233686	0.09102958758130081	0.07346855713848552	0.07874929189251406	0.06559830831027479	0.10833182095581365	0.08696506463304421	0.08696506463304421	0.08696506463304421	0.08696506463304421	0.08696506463304421	0.08696506463304421	0.08696506463304421	0.08696506463304421	0.08696506463304421	0.08696506463304421	0.08696506463304421	0.08696506463304421	0.08696506463304421	0.08696506463304421	0.08696506463304421	0.08696506463304421	0.08696506463304421
0.07951129962936518	0.08179609631148255	0.07345032731827478	0.06907670375962424	0.09790600953713302	0.05570083273640977	0.07202924451294025	0.0696375434261544	0.05558580634180023	0.0672966531627515	0.08518036286635951	0.05054351853964713	0.0832733806487207	0.089641869673696	0.07298205823504146	0.10758971440202236	0.07420903664836978	0.0919910443079221	0.06448606551787475	0.07942744512456412	0.06453585485148826	0.06979488076551463	0.0771618834826859	0.08064968166730824	0.06550308807969182	0.09860496011378787	0.06361050732253255	0.07554417460100492	0.060809724479086724	0.06917076743894443	0.07230227914985403	0.05469029894487424	0.07460047517014301	0.06464538705750862	0.06464538705750862	0.06464538705750862	0.06464538705750862	0.06464538705750862	0.06464538705750862	0.06464538705750862	0.06464538705750862	0.06464538705750862	0.06464538705750862	0.06464538705750862	0.06464538705750862	0.06464538705750862	0.06464538705750862	0.06464538705750862	0.06464538705750862	0.06464538705750862
0.09539577303609122	0.09883038170852351	0.11609490194321748	0.10243083770323465	0.11036008683753301	0.0997353672734477	0.10465247014897491	0.11072489901064732	0.09608203823918648	0.09425300489499167	0.10374053210274115	0.08783825663110215	0.12025160902135072	0.11339156924082341	0.09903275789265263	0.11918084371158287	0.08108413388902477	0.07771184947109479	0.10835693477163048	0.09608435231276431	0.06715148649751639	0.08161791940514035	0.08161791940514035	0.08161791940514035	0.08161791940514035	0.08161791940514035	0.08161791940514035	0.08161791940514035	0.08161791940514035	0.08161791940514035	0.08161791940514035	0.08161791940514035	0.08161791940514035	0.08161791940514035	0.08161791940514035	0.08161791940514035	0.08161791940514035	0.08161791940514035	0.08161791940514035	0.08161791940514035	0.08161791940514035	0.08161791940514035	0.08161791940514035	0.08161791940514035	0.08161791940514035	0.08161791940514035	0.08161791940514035	0.08161791940514035	0.08161791940514035	0.08161791940514035
0.06596091494919802	0.06066784162546922	0.0724619916959265	0.0704793715859634	0.06387640537446315	0.07422665188248882	0.061114418042641255	0.07919888262581085	0.06357587441825285	0.07481848653401175	0.08076448235318974	0.08788392789626047	0.10196489471105653	0.06640174259141571	0.05277947603268649	0.05710985908552854	0.06467495301282236	0.0724722972918075	0.06888903622389432	0.1141863115012666	0.08398800922618181	0.12814241007456026	0.061893382037962484	0.06362729766916811	0.0627603398535653	0.0627603398535653	0.0627603398535653	0.0627603398535653	0.0627603398535653	0.0627603398535653	0.0627603398535653	0.0627603398535653	0.0627603398535653	0.0627603398535653	0.0627603398535653	0.0627603398535653	0.0627603398535653	0.0627603398535653	0.0627603398535653	0.0627603398535653	0.0627603398535653	0.0627603398535653	0.0627603398535653	0.0627603398535653	0.0627603398535653	0.0627603398535653	0.0627603398535653	0.0627603398535653	0.0627603398535653	0.0627603398535653
0.11092212910437148	0.13915346810530071	0.11065010561525941	0.10561738604229942	0.10232980462650013	0.12949280124114013	0.13627047716402813	0.10169581407305461	0.08732339656498096	0.11759778637524534	0.09441487708668915	0.13610769524473693	0.1093821835595236	0.1120113888970239	0.1358434701937397	0.11273963707296959	0.1132403228734981	0.09737859934289195	0.12406180625160346	0.1199956496666041	0.074853097216455	0.1386910509165111	0.09918190369064245	0.09898373394630813	0.1360149435787303	0.16886660508326543	0.15244077433099787	0.15244077433099787	0.15244077433099787	0.15244077433099787	0.15244077433099787	0.15244077433099787	0.15244077433099787	0.15244077433099787	0.15244077433099787	0.15244077433099787	0.15244077433099787	0.15244077433099787	0.15244077433099787	0.15244077433099787	0.15244077433099787	0.15244077433099787	0.15244077433099787	0.15244077433099787	0.15244077433099787	0.15244077433099787	0.15244077433099787	0.15244077433099787	0.15244077433099787	0.15244077433099787
0.06879521869546068	0.06735621082064529	0.07385221017137947	0.06704963348558413	0.06402506974559544	0.08458692907464793	0.09633292381290808	0.08046455469716139	0.08082157130900466	0.06560074176158229	0.07270496013127498	0.0750210838611244	0.07423118339130366	0.08424503943145252	0.09905614006490525	0.07204297520466103	0.0680237573382433	0.07608150307322958	0.08943884888121113	0.0733101817880484	0.08137451533462978	0.08137451533462978	0.08137451533462978	0.08137451533462978	0.08137451533462978	0.08137451533462978	0.08137451533462978	0.08137451533462978	0.08137451533462978	0.08137451533462978	0.08137451533462978	0.08137451533462978	0.08137451533462978	0.08137451533462978	0.08137451533462978	0.08137451533462978	0.08137451533462978	0.08137451533462978	0.08137451533462978	0.08137451533462978	0.08137451533462978	0.08137451533462978	0.08137451533462978	0.08137451533462978	0.08137451533462978	0.08137451533462978	0.08137451533462978	0.08137451533462978	0.08137451533462978	0.08137451533462978
0.07849651386865228	0.07106573956215939	0.0910020615933076	0.07978901574012887	0.06792902052738514	0.07334835844167899	0.07724861023505042	0.10396569480502103	0.07068750435031362	0.059873653439364675	0.06170011115328232	0.09088664471220394	0.06783241202182212	0.07945911958019751	0.07817963713197953	0.060029560569821776	0.08872532255062678	0.07410497979571896	0.07628571694895579	0.07600883174222471	0.07161058248711612	0.06434565891860244	0.06797812070285927	0.06797812070285927	0.06797812070285927	0.06797812070285927	0.06797812070285927	0.06797812070285927	0.06797812070285927	0.06797812070285927	0.06797812070285927	0.06797812070285927	0.06797812070285927	0.06797812070285927	0.06797812070285927	0.06797812070285927	0.06797812070285927	0.06797812070285927	0.06797812070285927	0.06797812070285927	0.06797812070285927	0.06797812070285927	0.06797812070285927	0.06797812070285927	0.06797812070285927	0.06797812070285927	0.06797812070285927	0.06797812070285927	0.06797812070285927	0.06797812070285927
0.15121604772440422	0.14891579210854938	0.13233754185330396	0.11123240641461833	0.14759796151522228	0.13228361053158857	0.11823672759352546	0.12169522686317351	0.17654208071510996	0.13831832287654602	0.14270610910589354	0.13801081682354224	0.1220345043823504	0.11294366162217208	0.153133368449629	0.19317562610493286	0.14266097154634	0.16308093049028594	0.12739131839737497	0.24612525696852974	0.18675828768295236	0.18675828768295236	0.18675828768295236	0.18675828768295236	0.18675828768295236	0.18675828768295236	0.18675828768295236	0.18675828768295236	0.18675828768295236	0.18675828768295236	0.18675828768295236	0.18675828768295236	0.18675828768295236	0.18675828768295236	0.18675828768295236	0.18675828768295236	0.18675828768295236	0.18675828768295236	0.18675828768295236	0.18675828768295236	0.18675828768295236	0.18675828768295236	0.18675828768295236	0.18675828768295236	0.18675828768295236	0.18675828768295236	0.18675828768295236	0.18675828768295236	0.18675828768295236	0.18675828768295236
0.13388276595193627	0.10917304067875576	0.1602589434359452	0.1332177852918133	0.14557770477597248	0.1444150202076605	0.10611513750704035	0.13098806022029677	0.160947668080112	0.13765732465048441	0.12295962455998383	0.13268786801504387	0.11460206394584761	0.13834362096060066	0.1553423409949887	0.11347049659087402	0.12259568445749808	0.11361336053415826	0.13979348271219708	0.09699672060321689	0.11782061965394415	0.12793934998539838	0.13664417247063992	0.13229176122801914	0.13229176122801914	0.13229176122801914	0.13229176122801914	0.13229176122801914	0.13229176122801914	0.13229176122801914	0.13229176122801914	0.13229176122801914	0.13229176122801914	0.13229176122801914	0.13229176122801914	0.13229176122801914	0.13229176122801914	0.13229176122801914	0.13229176122801914	0.13229176122801914	0.13229176122801914	0.13229176122801914	0.13229176122801914	0.13229176122801914	0.13229176122801914	0.13229176122801914	0.13229176122801914	0.13229176122801914	0.13229176122801914	0.13229176122801914
0.10550103318481477	0.12042134477122714	0.0897315461522097	0.08398344507290248	0.1435334035491263	0.11072276818846519	0.1325924147214677	0.1227331629675568	0.13908996910412114	0.12210381772457936	0.11932867051977787	0.1341893565895651	0.10848094419762817	0.10925073642108997	0.125251824492676	0.11851388217687796	0.13127219314327399	0.13626881403689647	0.08903591939139323	0.1373731940874556	0.09359478983585069	0.11413039143613127	0.10386259063599097	0.10386259063599097	0.10386259063599097	0.10386259063599097	0.10386259063599097	0.10386259063599097	0.10386259063599097	0.10386259063599097	0.10386259063599097	0.10386259063599097	0.10386259063599097	0.10386259063599097	0.10386259063599097	0.10386259063599097	0.10386259063599097	0.10386259063599097	0.10386259063599097	0.10386259063599097	0.10386259063599097	0.10386259063599097	0.10386259063599097	0.10386259063599097	0.10386259063599097	0.10386259063599097	0.10386259063599097	0.10386259063599097	0.10386259063599097	0.10386259063599097
0.08442104548782024	0.1086623570957706	0.1124910507387268	0.11381601988350176	0.13043304137182143	0.11925319726288042	0.09867304684026387	0.11684299771246082	0.10293346155493256	0.11935097450300418	0.11494153158392074	0.12338421700441544	0.10162192329229414	0.10869101204529256	0.10057670483896107	0.13036913333698127	0.1229524725556959	0.09632558188979543	0.10246885785763829	0.12997341380647237	0.09115586456940304	0.09916674916590437	0.11292893146951467	0.1186845795053838	0.09362095809037174	0.12472707599218467	0.11989247342998569	0.11817616281949406	0.13331260178754092	0.0817119386367025	0.18172151912622952	0.131716728881466	0.131716728881466	0.131716728881466	0.131716728881466	0.131716728881466	0.131716728881466	0.131716728881466	0.131716728881466	0.131716728881466	0.131716728881466	0.131716728881466	0.131716728881466	0.131716728881466	0.131716728881466	0.131716728881466	0.131716728881466	0.131716728881466	0.131716728881466	0.131716728881466
0.05731282426472324	0.05842534824283105	0.08076529635060528	0.08384045274240326	0.08382924870809182	0.07987311814756833	0.05588806876002089	0.06961723869058987	0.08269066889284712	0.07753002659268128	0.09267289109551415	0.0693876445182141	0.0957427997261199	0.08511915728576609	0.0726091271768627	0.08844745222797197	0.0781552350982316	0.08169316477314771	0.08589547450751835	0.09086769664791974	0.07608605946238901	0.07228884997414146	0.07003339955107048	0.0977469979165098	0.08540196054369723	0.08022876991123917	0.08379427911281835	0.10754771586468953	0.07728384492855843	0.06885231428298505	0.07651187756264534	0.0726820959228152	0.0726820959228152	0.0726820959228152	0.0726820959228152	0.0726820959228152	0.0726820959228152	0.0726820959228152	0.0726820959228152	0.0726820959228152	0.0726820959228152	0.0726820959228152	0.0726820959228152	0.0726820959228152	0.0726820959228152	0.0726820959228152	0.0726820959228152	0.0726820959228152	0.0726820959228152	0.0726820959228152
0.11683615025511719	0.13995151797515096	0.10522575700846155	0.10634962430497433	0.12604250765386757	0.12391418318226596	0.11842261011961178	0.13458756989854784	0.07491933242444072	0.13739150780785436	0.10933707347196285	0.15711000380910503	0.10525310695653194	0.13382752666523529	0.11241453281327957	0.11964181241320468	0.120074929959141	0.10901935822281376	0.13163170408546157	0.10676008232309445	0.1437192301695149	0.12523965624630468	0.12523965624630468	0.12523965624630468	0.12523965624630468	0.12523965624630468	0.12523965624630468	0.12523965624630468	0.12523965624630468	0.12523965624630468	0.12523965624630468	0.12523965624630468	0.12523965624630468	0.12523965624630468	0.12523965624630468	0.12523965624630468	0.12523965624630468	0.12523965624630468	0.12523965624630468	0.12523965624630468	0.12523965624630468	0.12523965624630468	0.12523965624630468	0.12523965624630468	0.12523965624630468	0.12523965624630468	0.12523965624630468	0.12523965624630468	0.12523965624630468	0.12523965624630468
0.4423259171394668	0.4586301181466722	0.4470792963596374	0.04834933941760469	0.6189532586262644	0.4837243078017629	0.7386921755560565	0.552704382162306	0.4540641660592652	0.0	0.5311987852720751	0.34695630922886733	0.17900332127174604	0.6186769157174535	0.47433011983289824	0.5739404734410066	0.0	0.6367825751322099	0.10146245046637338	0.4421652998427873	0.4796163768051787	0.46089083832398303	0.46089083832398303	0.46089083832398303	0.46089083832398303	0.46089083832398303	0.46089083832398303	0.46089083832398303	0.46089083832398303	0.46089083832398303	0.46089083832398303	0.46089083832398303	0.46089083832398303	0.46089083832398303	0.46089083832398303	0.46089083832398303	0.46089083832398303	0.46089083832398303	0.46089083832398303	0.46089083832398303	0.46089083832398303	0.46089083832398303	0.46089083832398303	0.46089083832398303	0.46089083832398303	0.46089083832398303	0.46089083832398303	0.46089083832398303	0.46089083832398303	0.46089083832398303
0.104720474316748	0.15594646211094915	0.12123346149222994	0.09711271501153054	0.12023899222326909	0.1479720574312675	0.11651461428945092	0.1265215403948501	0.14058939732315162	0.15217607988442075	0.09518088182400712	0.07967645146809754	0.11781578487057257	0.13328996585967842	0.13359767959156252	0.10565080806893586	0.1170406347889686	0.14746210504718033	0.14107212956358264	0.12638064315005945	0.13013173559412702	0.12295818004341531	0.12148889056400777	0.13738740073805455	0.10319411449871038	0.08540035186737517	0.15996856688031313	0.13972218195169311	0.0957325236377861	0.11772735279473961	0.11772735279473961	0.11772735279473961	0.11772735279473961	0.11772735279473961	0.11772735279473961	0.11772735279473961	0.11772735279473961	0.11772735279473961	0.11772735279473961	0.11772735279473961	0.11772735279473961	0.11772735279473961	0.11772735279473961	0.11772735279473961	0.11772735279473961	0.11772735279473961	0.11772735279473961	0.11772735279473961	0.11772735279473961	0.11772735279473961
0.06638046296256885	0.09315934943678374	0.09914315407069299	0.07738862870589511	0.08881119105444224	0.104562952831253	0.09374447878716782	0.0980632493473316	0.08246370577988686	0.10449677272853099	0.09797127979515378	0.0994489318613962	0.09542921498551671	0.1259668720600709	0.09744120663277461	0.10098236777255783	0.09040116770952066	0.09955475200684186	0.10861714758717557	0.07448932215822131	0.10759138559491235	0.09948302532927752	0.0913876511859215	0.08844538758897108	0.08872590794325415	0.08278037349767618	0.10184517943596956	0.10473941056865557	0.09057677342133479	0.09947568290548739	0.11363754557117423	0.09364258492196621	0.10326616362140552	0.08588942956165696	0.07401106077725354	0.07995024516945526	0.07995024516945526	0.07995024516945526	0.07995024516945526	0.07995024516945526	0.07995024516945526	0.07995024516945526	0.07995024516945526	0.07995024516945526	0.07995024516945526	0.07995024516945526	0.07995024516945526	0.07995024516945526	0.07995024516945526	0.07995024516945526
0.047561258371217136	0.06363096319916206	0.07998605844267948	0.07784613097544221	0.05785672444068931	0.07961740574828843	0.08060364759620238	0.06446679023580644	0.060979776480933716	0.08562284657032865	0.05440096194556857	0.0581641521965713	0.06451382862663285	0.06618477697157016	0.07861447290955194	0.07508675161001188	0.06599378111473474	0.07891966484999441	0.062088059543955555	0.06197809957008682	0.06997728379446194	0.08472760894549498	0.07880416761383653	0.08648112740371608	0.07059243374987355	0.09465521319370827	0.06740591821362889	0.08223399929151821	0.07416035712312044	0.0753448450349844	0.07680198434525613	0.06436163128382019	0.09492365359690817	0.06838572604589548	0.09319199723435631	0.06752752301471836	0.0676800324538936	0.07834172020601168	0.07670667428249525	0.06791187704393085	0.07230927566321305	0.07230927566321305	0.07230927566321305	0.07230927566321305	0.07230927566321305	0.07230927566321305	0.07230927566321305	0.07230927566321305	0.07230927566321305	0.07230927566321305
0.10239199133832247	0.08370960059308681	0.07856766039013889	0.13409928689942358	0.08738373508610123	0.1319651159967155	0.10602685921133492	0.085652912639961	0.10280949439545983	0.10030048902889323	0.09560636683043662	0.1138192256844348	0.09329181751632287	0.10691244441498758	0.1151545370218524	0.09605825500999167	0.11481071617590276	0.09028449863589029	0.10615814744055253	0.1212364753578543	0.0935175787818847	0.08117652387080507	0.12490595237038528	0.11097037112554747	0.1115123149661263	0.11124134304583688	0.11124134304583688	0.11124134304583688	0.11124134304583688	0.11124134304583688	0.11124134304583688	0.11124134304583688	0.11124134304583688	0.11124134304583688	0.11124134304583688	0.11124134304583688	0.11124134304583688	0.11124134304583688	0.11124134304583688	0.11124134304583688	0.11124134304583688	0.11124134304583688	0.11124134304583688	0.11124134304583688	0.11124134304583688	0.11124134304583688	0.11124134304583688	0.11124134304583688	0.11124134304583688	0.11124134304583688
0.05947551042224748	0.09189424117770517	0.08744132456802696	0.10551160043407243	0.09821950790658687	0.0835266304198997	0.10153016285786207	0.0843957090950709	0.09641588610735896	0.09348548654043344	0.08867281439734379	0.08804510704806087	0.08256948484648376	0.0946970073000252	0.10058795861763471	0.09274524305724156	0.11032319156125371	0.08880948837410411	0.09283819004346233	0.0992594895814694	0.10651037148788642	0.11087297733797662	0.0603259248697928	0.10525477222028604	0.07550195268801767	0.07275853968568091	0.08433186792114392	0.08672600055089034	0.1050948907758946	0.06806410968204127	0.08420242624207253	0.0761332679620569	0.0761332679620569	0.0761332679620569	0.0761332679620569	0.0761332679620569	0.0761332679620569	0.0761332679620569	0.0761332679620569	0.0761332679620569	0.0761332679620569	0.0761332679620569	0.0761332679620569	0.0761332679620569	0.0761332679620569	0.0761332679620569	0.0761332679620569	0.0761332679620569	0.0761332679620569	0.0761332679620569
0.4339701237563328	0.6030326223167692	0.25874940143307873	0.36922845854154124	0.2699692142299076	0.3782250618894255	0.48668113263753743	0.3961715024684666	0.5888827259590221	0.28339665583030427	0.3728274686567246	0.34083713722826764	0.3036363248735636	0.3388812104003239	0.44145633431617054	0.3509211997988665	0.3996371971619477	0.22652758271985404	0.24449509746576756	0.42797470957702605	0.5421107868648722	0.5009734255576296	0.34793699828985825	0.29212203185694446	0.32453024316658136	0.2230306971477285	0.27378047015715495	0.27378047015715495	0.27378047015715495	0.27378047015715495	0.27378047015715495	0.27378047015715495	0.27378047015715495	0.27378047015715495	0.27378047015715495	0.27378047015715495	0.27378047015715495	0.27378047015715495	0.27378047015715495	0.27378047015715495	0.27378047015715495	0.27378047015715495	0.27378047015715495	0.27378047015715495	0.27378047015715495	0.27378047015715495	0.27378047015715495	0.27378047015715495	0.27378047015715495	0.27378047015715495
0.09182426246319211	0.09916805486951055	0.11222077324725002	0.08817621337129708	0.06842316206129395	0.08260088908925378	0.07361983287724116	0.07235669364099934	0.08110803129492287	0.07062339850685777	0.07367193767433648	0.07634630476298386	0.08828527419443667	0.07092415905971668	0.08042854415625378	0.07495242794870681	0.07378473652511404	0.06521267872307435	0.05771273498379676	0.07544296835352621	0.05669832938201763	0.07155503996205714	0.06259192056132504	0.06707348026169109	0.06707348026169109	0.06707348026169109	0.06707348026169109	0.06707348026169109	0.06707348026169109	0.06707348026169109	0.06707348026169109	0.06707348026169109	0.06707348026169109	0.06707348026169109	0.06707348026169109	0.06707348026169109	0.06707348026169109	0.06707348026169109	0.06707348026169109	0.06707348026169109	0.06707348026169109	0.06707348026169109	0.06707348026169109	0.06707348026169109	0.06707348026169109	0.06707348026169109	0.06707348026169109	0.06707348026169109	0.06707348026169109	0.06707348026169109
0.08975258003035623	0.08380712458525558	0.11618130943531063	0.10670911502764308	0.11047492506724553	0.10189528492198292	0.10349806493453448	0.1053683135058383	0.11285863221053131	0.11108602249656889	0.0965593006405542	0.07748640525820069	0.08570659742651535	0.107070442927244	0.08951973422751558	0.11815932613375803	0.12160985661454331	0.08263862398096164	0.08977095110089534	0.11306391555453871	0.11966359678607673	0.11428738545656983	0.12273321064427967	0.10562313966055563	0.11060976286384346	0.08938377150597492	0.10439680612479262	0.10884333890950776	0.10682528186222169	0.08656206306223131	0.10563010351934136	0.09609608329078634	0.09609608329078634	0.09609608329078634	0.09609608329078634	0.09609608329078634	0.09609608329078634	0.09609608329078634	0.09609608329078634	0.09609608329078634	0.09609608329078634	0.09609608329078634	0.09609608329078634	0.09609608329078634	0.09609608329078634	0.09609608329078634	0.09609608329078634	0.09609608329078634	0.09609608329078634	0.09609608329078634
0.21605980913185657	0.22709044741209708	0.16289967189075472	0.22705794959749998	0.22304994396773556	0.23540546888439512	0.24037773398150017	0.2648269441249455	0.23363166184333642	0.27224074490503375	0.19791040517420078	0.21255492955892036	0.24730971894458814	0.20785789896774992	0.23382397617385192	0.1839584185996388	0.1460637743627536	0.13076978741603465	0.16818301877445435	0.17391254823505226	0.16439163488192277	0.15631483792648718	0.1272119854966845	0.2302509303905721	0.1843163871266054	0.051527503950546734	0.13638667586958875	0.27852660591513945	0.21718459069636628	0.14446954367734857	0.2269544033218523	0.20887915630863713	0.3086613901071333	0.21100408895369901	0.23202842275512545	0.24186163341519779	0.21471850589385003	0.23760680579499066	0.22616265584442036	0.22616265584442036	0.22616265584442036	0.22616265584442036	0.22616265584442036	0.22616265584442036	0.22616265584442036	0.22616265584442036	0.22616265584442036	0.22616265584442036	0.22616265584442036	0.22616265584442036
0.14286033696842065	0.06622134362260447	0.06934320349885562	0.170571869930319	0.10819680082894585	0.087717125785593	0.14369383643547723	0.1250550071356236	0.1810039509050694	0.15289015169071346	0.1671992870366964	0.20072087296097446	0.23178694380886908	0.18036345198337364	0.28588900201538203	0.3194128203622142	0.3542942953450771	0.23620214448879673	0.3391763098984409	0.31262671505694883	0.4091373413265266	0.353593367923893	0.32798742183959595	0.2948583474142281	0.2681910357543299	0.27441655695539385	0.3223853385560647	0.2288518011695215	0.2724890757841378	0.2772600165813769	0.23046627535880315	0.33000988049970614	0.26114271941386646	0.32084865844996635	0.19176886438000454	0.38031451385537407	0.20049688765734663	0.3668812354837161	0.35740461274929486	0.255422492620918	0.33401727638404505	0.2470171679057532	0.21153378582927918	0.2663508305962128	0.23894230821274598	0.23894230821274598	0.23894230821274598	0.23894230821274598	0.23894230821274598	0.23894230821274598
0.0718682170733233	0.08469372547952425	0.06356452423787323	0.05416383511681044	0.0650333886655153	0.05299945176864262	0.08216000870405246	0.05258423001167865	0.028223873815455113	0.06594627890607611	0.05597081263955022	0.08080481503191277	0.04576709551062885	0.05793558917508012	0.07630610330076665	0.03435747838568865	0.0634005696781715	0.04653504333983801	0.05586011988224667	0.04960224285777795	0.08770601532754846	0.055357217397475705	0.08462552115761433	0.05750314150215232	0.056344369475001405	0.06467080693328124	0.055237344795087996	0.06613054804694309	0.08833936811596059	0.05898734768668901	0.05776264510778426	0.08558967099388784	0.08344935658202694	0.07617620031613971	0.07264688747117623	0.1145726229464868	0.09581359126627095	0.13566985570292814	0.11708653852604299	0.09277065078490626	0.11802700593498748	0.14427812283415617	0.12914124509046976	0.15774740938748108	0.15426639612608672	0.1560069027567839	0.1560069027567839	0.1560069027567839	0.1560069027567839	0.1560069027567839
0.1216102338178066	0.1624672752969995	0.16256373618261483	0.11816981922637808	0.17100155588945337	0.10743653283584642	0.15527757513297255	0.12877309482867444	0.1379650956057336	0.1538123003058013	0.13243086002714596	0.13457193846538107	0.10316066917558503	0.13697842351454417	0.17708581237357526	0.13747383919277695	0.15761601555158122	0.12248258947503708	0.11856745797262289	0.13440043553140785	0.10994049664759256	0.15824891728489304	0.12434502161201533	0.11787807348934462	0.13054924776594898	0.16777036257025474	0.09991156139064543	0.14571491213430676	0.15615832159470497	0.10931741349871422	0.12036114340639746	0.15800449343421466	0.16588983357970705	0.11445504058766892	0.12736348099551928	0.1082802273794074	0.11843574243873686	0.12525049563025312	0.19837502282499755	0.16181275922762534	0.16181275922762534	0.16181275922762534	0.16181275922762534	0.16181275922762534	0.16181275922762534	0.16181275922762534	0.16181275922762534	0.16181275922762534	0.16181275922762534	0.16181275922762534
0.314165363850935	0.2524341817160151	0.27208384775055233	0.19049339801171894	0.300711515318886	0.30098149620713105	0.2597190899745927	0.25686219826345086	0.11424095036675427	0.18555157431510258	0.18555157431510258	0.18555157431510258	0.18555157431510258	0.18555157431510258	0.18555157431510258	0.18555157431510258	0.18555157431510258	0.18555157431510258	0.18555157431510258	0.18555157431510258	0.18555157431510258	0.18555157431510258	0.18555157431510258	0.18555157431510258	0.18555157431510258	0.18555157431510258	0.18555157431510258	0.18555157431510258	0.18555157431510258	0.18555157431510258	0.18555157431510258	0.18555157431510258	0.18555157431510258	0.18555157431510258	0.18555157431510258	0.18555157431510258	0.18555157431510258	0.18555157431510258	0.18555157431510258	0.18555157431510258	0.18555157431510258	0.18555157431510258	0.18555157431510258	0.18555157431510258	0.18555157431510258	0.18555157431510258	0.18555157431510258	0.18555157431510258	0.18555157431510258	0.18555157431510258
0.006918276855033921	0.01829394548396748	0.07328721229444214	0.08279045367061716	0.10152898109684952	0.0	0.00840076475254119	0.01829394548396748	0.0	0.07858265038630612	0.07855452061723775	0.09687659587027359	0.0	0.0	0.11336472292258337	0.032688439341333704	0.0	0.10127056025168361	0.14982123738618056	0.1603254692139712	0.1550733533000759	0.1550733533000759	0.1550733533000759	0.1550733533000759	0.1550733533000759	0.1550733533000759	0.1550733533000759	0.1550733533000759	0.1550733533000759	0.1550733533000759	0.1550733533000759	0.1550733533000759	0.1550733533000759	0.1550733533000759	0.1550733533000759	0.1550733533000759	0.1550733533000759	0.1550733533000759	0.1550733533000759	0.1550733533000759	0.1550733533000759	0.1550733533000759	0.1550733533000759	0.1550733533000759	0.1550733533000759	0.1550733533000759	0.1550733533000759	0.1550733533000759	0.1550733533000759	0.1550733533000759
0.17880603659094424	0.23559755278928735	0.24346559049446118	0.21775369189201763	0.24012400745133536	0.2695611279215988	0.1880639869353884	0.16739899341680087	0.18095185616450282	0.16911299241769473	0.19583992683157259	0.15786676595638915	0.210450716364537	0.32084549564175424	0.1790193522462672	0.1916218955406085	0.22791294686068428	0.1322854506603009	0.1973358183740479	0.20092265756133262	0.07239580713139107	0.25551081122008895	0.2274420067178809	0.26704767019862513	0.22693556870202847	0.33290056082411545	0.3024556738238915	0.39896256218732895	0.3170259735360775	0.21713302729461348	0.29277566803279015	0.2036165575727748	0.24819611280278248	0.24819611280278248	0.24819611280278248	0.24819611280278248	0.24819611280278248	0.24819611280278248	0.24819611280278248	0.24819611280278248	0.24819611280278248	0.24819611280278248	0.24819611280278248	0.24819611280278248	0.24819611280278248	0.24819611280278248	0.24819611280278248	0.24819611280278248	0.24819611280278248	0.24819611280278248
0.12319802074448508	0.1187986584181324	0.11007643548724114	0.11478362159560868	0.10897805116733782	0.11615146248448698	0.11799804765109151	0.13449056484346267	0.1259335663977224	0.11057211285354097	0.11256221152570411	0.1658149929971065	0.09972069760603479	0.0829726070150025	0.12449245845202156	0.12088294017789557	0.11282324347278543	0.13036130287349915	0.08382071468615619	0.12532357381928705	0.08747301617560184	0.09710916393582525	0.11381639649733648	0.10546278021658086	0.10546278021658086	0.10546278021658086	0.10546278021658086	0.10546278021658086	0.10546278021658086	0.10546278021658086	0.10546278021658086	0.10546278021658086	0.10546278021658086	0.10546278021658086	0.10546278021658086	0.10546278021658086	0.10546278021658086	0.10546278021658086	0.10546278021658086	0.10546278021658086	0.10546278021658086	0.10546278021658086	0.10546278021658086	0.10546278021658086	0.10546278021658086	0.10546278021658086	0.10546278021658086	0.10546278021658086	0.10546278021658086	0.10546278021658086
0.138479000772572	0.18535069575651134	0.2190760633297611	0.12745773145324812	0.19497135532671392	0.13864612545261984	0.1774545471895525	0.20262698894072742	0.12556412206016465	0.21058294906950623	0.18449311614897473	0.1975380326092405	0.1975380326092405	0.1975380326092405	0.1975380326092405	0.1975380326092405	0.1975380326092405	0.1975380326092405	0.1975380326092405	0.1975380326092405	0.1975380326092405	0.1975380326092405	0.1975380326092405	0.1975380326092405	0.1975380326092405	0.1975380326092405	0.1975380326092405	0.1975380326092405	0.1975380326092405	0.1975380326092405	0.1975380326092405	0.1975380326092405	0.1975380326092405	0.1975380326092405	0.1975380326092405	0.1975380326092405	0.1975380326092405	0.1975380326092405	0.1975380326092405	0.1975380326092405	0.1975380326092405	0.1975380326092405	0.1975380326092405	0.1975380326092405	0.1975380326092405	0.1975380326092405	0.1975380326092405	0.1975380326092405	0.1975380326092405	0.1975380326092405
0.12757932901028576	0.09682039034984936	0.10845811250793927	0.09779533963738249	0.10040883385038481	0.12166678455103118	0.107343812291963	0.08376489877457469	0.11453499668213725	0.09981718515006947	0.11090871779146765	0.10367757870174517	0.10642492978044005	0.08015078750774966	0.09934437026519018	0.09729057125686842	0.10120932608398048	0.09769582478300799	0.12461739081107634	0.11090701474065073	0.10036196967823646	0.10035713554432538	0.10283618794207178	0.0905788806681261	0.11040567750154802	0.09831867718873895	0.11018227926664113	0.14786101449872457	0.12902164688268283	0.12902164688268283	0.12902164688268283	0.12902164688268283	0.12902164688268283	0.12902164688268283	0.12902164688268283	0.12902164688268283	0.12902164688268283	0.12902164688268283	0.12902164688268283	0.12902164688268283	0.12902164688268283	0.12902164688268283	0.12902164688268283	0.12902164688268283	0.12902164688268283	0.12902164688268283	0.12902164688268283	0.12902164688268283	0.12902164688268283	0.12902164688268283
0.08781786941310614	0.06405025096112202	0.05013232015627481	0.11323965090255586	0.06384395878531092	0.09006920252497413	0.025193791241110985	0.05353252213253701	0.07883686383429458	0.11900494699749825	0.08521401051731613	0.09879250578892865	0.12109651051989598	0.14815614499484683	0.10672128396968643	0.12305531656102467	0.08571974684554043	0.09768520909481783	0.07310327634485843	0.14493354537482223	0.1031398741209713	0.07006563559236273	0.16443641439610854	0.0886765333134511	0.11081892377202343	0.08488184137197881	0.11546136504824092	0.07111991621100648	0.12480998012356029	0.14545082223668396	0.11543177016079953	0.09268618942640361	0.10405897979360156	0.10405897979360156	0.10405897979360156	0.10405897979360156	0.10405897979360156	0.10405897979360156	0.10405897979360156	0.10405897979360156	0.10405897979360156	0.10405897979360156	0.10405897979360156	0.10405897979360156	0.10405897979360156	0.10405897979360156	0.10405897979360156	0.10405897979360156	0.10405897979360156	0.10405897979360156
0.13616304521983894	0.16942048517868447	0.10221380254590487	0.2082699824947337	0.12135489792079962	0.16554586944562077	0.23020695849139183	0.15155824544578242	0.17472046375886033	0.1820937887954922	0.14933978403127907	0.16960477367864227	0.14022402140448784	0.16146260067982307	0.1753681753075554	0.2098448504591254	0.12729940535762962	0.16563582697234538	0.13534940220486813	0.15630811877236145	0.13862997173942507	0.19834104143836664	0.1603364487800568	0.1527656670945529	0.14346644945055378	0.17564047056218074	0.1608500933014441	0.14645399656621869	0.15704722926640186	0.1787174634782333	0.18919277233731283	0.2002678432464491	0.17735507338579534	0.19103704923696263	0.1706201655165788	0.19479387226181605	0.18270701888919744	0.18270701888919744	0.18270701888919744	0.18270701888919744	0.18270701888919744	0.18270701888919744	0.18270701888919744	0.18270701888919744	0.18270701888919744	0.18270701888919744	0.18270701888919744	0.18270701888919744	0.18270701888919744	0.18270701888919744
0.08350921980909369	0.11926076840211465	0.08603451191303625	0.10198457791232586	0.0803739172284967	0.0953381741571405	0.09076964684120196	0.09308122397905232	0.11152318308421234	0.08291167441834764	0.09350996853352758	0.09092357906193776	0.08824814075812211	0.09537153394834716	0.07904830545376804	0.10436488668984029	0.10576462631781655	0.08929831839912426	0.09261917440329205	0.10296359779552061	0.10536250288551535	0.08062537752310564	0.09476928485700095	0.07441960483498324	0.07145531436670094	0.10556738347954747	0.10966317039715454	0.08152828641721274	0.1025293429908421	0.097280355660318	0.10860317807699815	0.10294176686865808	0.10294176686865808	0.10294176686865808	0.10294176686865808	0.10294176686865808	0.10294176686865808	0.10294176686865808	0.10294176686865808	0.10294176686865808	0.10294176686865808	0.10294176686865808	0.10294176686865808	0.10294176686865808	0.10294176686865808	0.10294176686865808	0.10294176686865808	0.10294176686865808	0.10294176686865808	0.10294176686865808
0.12452588603873473	0.12900582177562708	0.15348162088307335	0.13125415051084638	0.09206998894414764	0.12740682977243822	0.13661339688522936	0.15578116676165665	0.12722643628488028	0.15450806862480182	0.11923918726866192	0.16811060114662288	0.1405462559605756	0.1413653828642912	0.15334464921999008	0.14966019230798486	0.13881289230091706	0.1314706651783696	0.12005269769834016	0.14160896636172987	0.12028847792203999	0.15321536214984618	0.1450609188898575	0.14910525424081125	0.17285058047886584	0.14859203099275684	0.14915885734842216	0.12981297036973974	0.14571150199127292	0.19171542822422624	0.1276626580976345	0.14179143619659046	0.20726864541470624	0.15227441219644675	0.1544513890674113	0.12794193145351734	0.17465800262062864	0.15129996703707302	0.15129996703707302	0.15129996703707302	0.15129996703707302	0.15129996703707302	0.15129996703707302	0.15129996703707302	0.15129996703707302	0.15129996703707302	0.15129996703707302	0.15129996703707302	0.15129996703707302	0.15129996703707302
0.02834672590286089	0.0	0.030122163269990246	0.018266838171247256	0.041423523788327594	0.0	0.0	0.0	0.1696353963899285	0.11677226235432787	0.04705746445924465	0.04780374968632971	0.06987334332123704	0.05847098639401286	0.07109793461137412	0.045946873207349845	0.09275762449051644	0.04245329913272235	0.049173057344985206	0.0635910454117555	0.06858281711198211	0.05585541392844082	0.07263683307232364	0.09100780623063133	0.09923371773963864	0.07626194741965503	0.09652409569427012	0.06634360697177963	0.10272953217213694	0.08036250666613824	0.12460821711007951	0.15896037337358176	0.14178429524183064	0.14178429524183064	0.14178429524183064	0.14178429524183064	0.14178429524183064	0.14178429524183064	0.14178429524183064	0.14178429524183064	0.14178429524183064	0.14178429524183064	0.14178429524183064	0.14178429524183064	0.14178429524183064	0.14178429524183064	0.14178429524183064	0.14178429524183064	0.14178429524183064	0.14178429524183064
0.07127481426754624	0.21864011669776812	0.18447089661203436	0.18675247591925156	0.21287348413365045	0.30706152398840664	0.2558962767986357	0.19372222372829115	0.21775106937933988	0.21295034529568876	0.20417158944013802	0.187141232743423	0.22563987918197803	0.20066795016249286	0.19574397755099243	0.2218114891132697	0.21294094668380195	0.32191482020135986	0.22997844675533463	0.2006821281542702	0.19134801154191053	0.20535654219948268	0.2410904916186504	0.20466032688709518	0.19068609636544848	0.2227963941415645	0.2082943460294209	0.22010444606295568	0.210048634459627	0.22824134982872143	0.23898297581131597	0.2336121628200187	0.2336121628200187	0.2336121628200187	0.2336121628200187	0.2336121628200187	0.2336121628200187	0.2336121628200187	0.2336121628200187	0.2336121628200187	0.2336121628200187	0.2336121628200187	0.2336121628200187	0.2336121628200187	0.2336121628200187	0.2336121628200187	0.2336121628200187	0.2336121628200187	0.2336121628200187	0.2336121628200187
0.07442705898003936	0.07222646250397693	0.09975549108385955	0.09379380814029786	0.07638393331989328	0.10206270051941427	0.11180054372410321	0.12202918849618663	0.11768900650840225	0.09210000302133384	0.12387637196603236	0.13191448918243476	0.13631650202749773	0.1315520557146359	0.1370978086811505	0.13134941178112075	0.1493010522100547	0.12314237513843561	0.11586315316577296	0.1377155297046962	0.13866589885942773	0.1127661807122709	0.1487628383268599	0.1519287377580203	0.14462610423561148	0.12169047615623531	0.09905738948030114	0.11422968178762244	0.1149917023507618	0.13326430299582573	0.10027204670997147	0.13831584999583665	0.13049832354309127	0.1376127966951962	0.13841024938809732	0.14849833690209518	0.14941941192772762	0.13861931486746662	0.1598320278932972	0.1362760363233552	0.14805403210832618	0.14805403210832618	0.14805403210832618	0.14805403210832618	0.14805403210832618	0.14805403210832618	0.14805403210832618	0.14805403210832618	0.14805403210832618	0.14805403210832618
0.10160542048208622	0.08151889981214626	0.10162173474373011	0.07508374497745783	0.07436175783063696	0.08390791093571934	0.07079447761321638	0.12105807655624817	0.09120932281937004	0.08627300126052087	0.09915532400577157	0.1096171590806596	0.08603247898352137	0.10222651002207912	0.07510402789475296	0.0950182013130592	0.09915942530062953	0.0826286290164733	0.08239363376138091	0.09634517193542005	0.10559096221439243	0.10088677954275986	0.09728021223685158	0.09166619810809261	0.10365282439648671	0.12827440777228713	0.11940643222102607	0.07945539073010899	0.069418323931084	0.09431372143539934	0.09893261858502568	0.09796940570226631	0.0826930621965414	0.08080715681091172	0.11598702663217793	0.09839709172154482	0.09839709172154482	0.09839709172154482	0.09839709172154482	0.09839709172154482	0.09839709172154482	0.09839709172154482	0.09839709172154482	0.09839709172154482	0.09839709172154482	0.09839709172154482	0.09839709172154482	0.09839709172154482	0.09839709172154482	0.09839709172154482
0.16692356824711294	0.16481706715916003	0.18545187515252487	0.16930268099391294	0.2052817876008051	0.1464486118069165	0.21199158880529437	0.17963428933145378	0.16729052364439986	0.19362568186114715	0.16256144338290107	0.1663659276643109	0.1268359062615894	0.16316571753027811	0.20279267885772626	0.14322865218270978	0.16787380115740017	0.16940034226906603	0.15613468251527182	0.15457477297948266	0.17475020843008224	0.15355677643923443	0.1338135206990069	0.13916113155945928	0.1266559081837945	0.2047097154710192	0.1795212894156327	0.1493582760357361	0.2182934126608833	0.1648035952086561	0.1915485039347697	0.1915485039347697	0.1915485039347697	0.1915485039347697	0.1915485039347697	0.1915485039347697	0.1915485039347697	0.1915485039347697	0.1915485039347697	0.1915485039347697	0.1915485039347697	0.1915485039347697	0.1915485039347697	0.1915485039347697	0.1915485039347697	0.1915485039347697	0.1915485039347697	0.1915485039347697	0.1915485039347697	0.1915485039347697
0.24092228677761954	0.4299911938112663	0.29097843988846833	0.34028701929121324	0.45632327370539977	0.1501604561003328	0.27026780302611386	0.44669260671994404	0.24823215302779195	0.29873712347987214	0.3321610537546794	0.2587905877517475	0.41161054113226275	0.35974377091079146	0.3317999686249691	0.4515501035585139	0.36584417233026284	0.25743217808563434	0.20135342162163608	0.34533585622495744	0.3240833065185	0.23487034180232214	0.26325028758046054	0.3596456634926781	0.32241109244109467	0.24315358159510236	0.2620075317342552	0.39698588183977973	0.3255100085916303	0.21064857936517772	0.2349364815460441	0.2840687973243695	0.32996049292967866	0.342147353050841	0.3067577072853535	0.3244525301680973	0.3244525301680973	0.3244525301680973	0.3244525301680973	0.3244525301680973	0.3244525301680973	0.3244525301680973	0.3244525301680973	0.3244525301680973	0.3244525301680973	0.3244525301680973	0.3244525301680973	0.3244525301680973	0.3244525301680973	0.3244525301680973
0.082105588516236	0.10497664498745697	0.11168646304240755	0.09303550548859943	0.08547770202256437	0.10418137878321189	0.09482947397859039	0.09807157126916609	0.09428313051982132	0.08553411240051594	0.0926422008608124	0.10455824524924351	0.09553919505884069	0.09677418083468393	0.07728402597686967	0.13286755941490178	0.10678490467068127	0.09157919625830696	0.10412236472306188	0.09781282445916942	0.13751433968930116	0.11139829437118011	0.12143992679292635	0.09511095246052258	0.10695628104395999	0.10609253518748882	0.1325347012777801	0.12559219835551563	0.0974463225076216	0.09912820454481576	0.0880060350689869	0.1084989775438356	0.07891291656037977	0.1252430364911351	0.10497249198147704	0.11510776423630609	0.11510776423630609	0.11510776423630609	0.11510776423630609	0.11510776423630609	0.11510776423630609	0.11510776423630609	0.11510776423630609	0.11510776423630609	0.11510776423630609	0.11510776423630609	0.11510776423630609	0.11510776423630609	0.11510776423630609	0.11510776423630609
0.111727345090903	0.1253782136036558	0.10094239553248792	0.094763513280648	0.0934469022820858	0.11070556284937325	0.08069978159569136	0.1003451152612958	0.10624677579611966	0.12114443557873908	0.11417071873672267	0.10257838678582973	0.11864276745927087	0.1182155839286882	0.13811192585838009	0.10647560488547322	0.09504791750952313	0.11835248903899327	0.10285551683538967	0.12755616885397983	0.10655678790291662	0.08925919070961207	0.11811933870810225	0.14242271983633523	0.10551670007239056	0.09435022099013066	0.12010740535758914	0.0980736343589571	0.11582410234546188	0.10981201585612127	0.11526898676569028	0.11254050131090577	0.11254050131090577	0.11254050131090577	0.11254050131090577	0.11254050131090577	0.11254050131090577	0.11254050131090577	0.11254050131090577	0.11254050131090577	0.11254050131090577	0.11254050131090577	0.11254050131090577	0.11254050131090577	0.11254050131090577	0.11254050131090577	0.11254050131090577	0.11254050131090577	0.11254050131090577	0.11254050131090577
0.07792167902101033	0.08817153192415148	0.10103051204179841	0.09641644791438339	0.09402587604193612	0.07171693472090872	0.09491558139953472	0.11076149348182293	0.10523597529152581	0.09234583609847852	0.09484895975657397	0.10422448524814136	0.10958302922645775	0.08123464298267992	0.11451292025821923	0.09420379634469866	0.10425134054920623	0.0788822784091485	0.09256056569300934	0.10834049324775137	0.08739603437304444	0.08765867501070806	0.12046683815259226	0.10560527725345803	0.08330884447607312	0.1104411552806377	0.10543435576264872	0.07078886800424719	0.08948511165927703	0.11420342406356586	0.08819408463986923	0.0831941316179745	0.08569410812892188	0.08569410812892188	0.08569410812892188	0.08569410812892188	0.08569410812892188	0.08569410812892188	0.08569410812892188	0.08569410812892188	0.08569410812892188	0.08569410812892188	0.08569410812892188	0.08569410812892188	0.08569410812892188	0.08569410812892188	0.08569410812892188	0.08569410812892188	0.08569410812892188	0.08569410812892188
0.058003554237966326	0.06723683793648386	0.0663705862915422	0.06330144939789666	0.07556303424753033	0.07428925225449123	0.10604642946137847	0.0845226239373681	0.09766517946508296	0.09748209089225232	0.09542519229985968	0.07038697273513314	0.08881166524082708	0.07095791569656482	0.07820983443258658	0.07692172217055823	0.08968239687061062	0.059477304515375605	0.0863249064595168	0.08742581104766949	0.08257865253197627	0.09455035207335724	0.07030332393649488	0.08120958392889059	0.09016278705832677	0.0586592945768343	0.06591106143155186	0.06228517800419308	0.06228517800419308	0.06228517800419308	0.06228517800419308	0.06228517800419308	0.06228517800419308	0.06228517800419308	0.06228517800419308	0.06228517800419308	0.06228517800419308	0.06228517800419308	0.06228517800419308	0.06228517800419308	0.06228517800419308	0.06228517800419308	0.06228517800419308	0.06228517800419308	0.06228517800419308	0.06228517800419308	0.06228517800419308	0.06228517800419308	0.06228517800419308	0.06228517800419308
0.07036195432932864	0.07829773755741393	0.09460055998845991	0.09278334040176227	0.059804783984071436	0.08430167265197212	0.07084019841796789	0.07732884924920361	0.06272996050039005	0.062737630560241	0.07641454719743175	0.06914659270825153	0.06918236868920229	0.07203064234343486	0.06007387140568003	0.08787914821984648	0.05475504276166409	0.06998553109499381	0.07889214703385684	0.06577757261334638	0.053455247623658025	0.07019145846466841	0.062479576719747985	0.0733738302342441	0.08817435727200541	0.06185110440404457	0.10094273324675432	0.08187064657021764	0.07586390078409712	0.07300904368553257	0.06905115806431349	0.0633656552297284	0.07212706518855387	0.08100617697300913	0.07100783614942206	0.07593419180092131	0.07396481500079671	0.07928437839896926	0.10729884755559263	0.06146838019797449	0.06626761367347646	0.06410365677873726	0.08631207554779914	0.06050364214277821	0.05990699855240261	0.0700495896668362	0.07367156720702754	0.07186057843693187	0.07186057843693187	0.07186057843693187
0.0	0.5015358160000567	0.09128819661260708	0.22812799447790624	0.0	0.2416892478193809	0.0	0.23983702651891106	0.13683979786529915	0.0025074302911996917	0.21945582546469125	0.22812799447790624	0.13683979786529915	0.331138083094767	0.05108904939517988	0.3038228327768981	0.2283566951219832	0.023460608088943725	0.2045782502880819	0.37775278359214143	0.008672169013215	0.3633181779947689	0.3090084305363392	0.023460608088943725	0.21943532323420537	0.31582890712163647	0.008658285872316483	0.33565021261066746	0.377530874854692	0.5309348437285961	0.07059357432140234	0.5882842228460932	0.5073223434229235	0.5478032831345083	0.5478032831345083	0.5478032831345083	0.5478032831345083	0.5478032831345083	0.5478032831345083	0.5478032831345083	0.5478032831345083	0.5478032831345083	0.5478032831345083	0.5478032831345083	0.5478032831345083	0.5478032831345083	0.5478032831345083	0.5478032831345083	0.5478032831345083	0.5478032831345083
0.013275321254127849	0.0	0.4144548566641517	0.0	0.16769232263286832	0.5737867670781222	0.5788214109769616	0.8490254670078441	0.4186997647058916	0.6379824695150935	0.5196328303805744	0.5512097825254914	0.375964808861434	0.0	0.25326010525042775	0.6544180690331205	0.5478479067838365	0.09453408124425637	0.41441716574882415	0.47894020862372627	0.6844078033330087	0.5212652600623807	0.7478688516363473	0.5787800522173209	0.0	0.3262282838233825	0.41889425554290516	0.5905580311496387	0.5692523341398179	0.022054620063488375	0.5907801255647974	0.6836843422502307	0.637232233907514	0.637232233907514	0.637232233907514	0.637232233907514	0.637232233907514	0.637232233907514	0.637232233907514	0.637232233907514	0.637232233907514	0.637232233907514	0.637232233907514	0.637232233907514	0.637232233907514	0.637232233907514	0.637232233907514	0.637232233907514	0.637232233907514	0.637232233907514
0.06826430674193397	0.06848356463835978	0.075943658485048	0.06949415071821433	0.07183525513591377	0.06900016866342021	0.07131986606136369	0.04892020627589077	0.044576201661417486	0.05857022388639773	0.059338520474155325	0.07325157455148198	0.06451460694067994	0.07098182952899038	0.06494751945404051	0.05320453103977284	0.06392440919746235	0.0648580457866883	0.07174728302985157	0.05356090473328996	0.06282548869001009	0.058193196711650026	0.058193196711650026	0.058193196711650026	0.058193196711650026	0.058193196711650026	0.058193196711650026	0.058193196711650026	0.058193196711650026	0.058193196711650026	0.058193196711650026	0.058193196711650026	0.058193196711650026	0.058193196711650026	0.058193196711650026	0.058193196711650026	0.058193196711650026	0.058193196711650026	0.058193196711650026	0.058193196711650026	0.058193196711650026	0.058193196711650026	0.058193196711650026	0.058193196711650026	0.058193196711650026	0.058193196711650026	0.058193196711650026	0.058193196711650026	0.058193196711650026	0.058193196711650026
0.052163786028371704	0.055323643731414344	0.07299707566178595	0.05405453387138667	0.056226196946798944	0.06831759162828449	0.05690716923710148	0.04735270945943422	0.07757071076658545	0.05947752633328944	0.05529183523089626	0.05365389627291175	0.07561453950028985	0.06805800854100386	0.06055810405610797	0.055586195379736206	0.0682218713195288	0.07974578309993535	0.07024414288378851	0.070856757372681	0.048454784751171695	0.05984204789200991	0.05414841632159081	0.05414841632159081	0.05414841632159081	0.05414841632159081	0.05414841632159081	0.05414841632159081	0.05414841632159081	0.05414841632159081	0.05414841632159081	0.05414841632159081	0.05414841632159081	0.05414841632159081	0.05414841632159081	0.05414841632159081	0.05414841632159081	0.05414841632159081	0.05414841632159081	0.05414841632159081	0.05414841632159081	0.05414841632159081	0.05414841632159081	0.05414841632159081	0.05414841632159081	0.05414841632159081	0.05414841632159081	0.05414841632159081	0.05414841632159081	0.05414841632159081
0.06740552287062919	0.05089163296091076	0.06617761142474173	0.06879503730472539	0.06558391987231252	0.08362598085125593	0.06647940061792185	0.0604182555581284	0.06165712119807777	0.07756716344176572	0.06412648601623491	0.07155241558770334	0.04655993152034819	0.05005732562075788	0.09562543902943584	0.06377404660132605	0.06435190582033702	0.05770711897112164	0.06523483158758737	0.06855052209082348	0.07570474045376087	0.055497710717982394	0.06560122558587163	0.06560122558587163	0.06560122558587163	0.06560122558587163	0.06560122558587163	0.06560122558587163	0.06560122558587163	0.06560122558587163	0.06560122558587163	0.06560122558587163	0.06560122558587163	0.06560122558587163	0.06560122558587163	0.06560122558587163	0.06560122558587163	0.06560122558587163	0.06560122558587163	0.06560122558587163	0.06560122558587163	0.06560122558587163	0.06560122558587163	0.06560122558587163	0.06560122558587163	0.06560122558587163	0.06560122558587163	0.06560122558587163	0.06560122558587163	0.06560122558587163
0.06093626725432324	0.059709277524774666	0.08090397454827637	0.05677410273056494	0.06266145799981834	0.05535243022066411	0.060793957963919724	0.060224456328806575	0.04743677414148283	0.06847163266143715	0.07893078929886382	0.0932888032938293	0.061666333001938585	0.06639061814655424	0.06830012219754723	0.07872901469470271	0.06381271594791342	0.05833433926380844	0.04890541023744754	0.05361987475062799	0.05361987475062799	0.05361987475062799	0.05361987475062799	0.05361987475062799	0.05361987475062799	0.05361987475062799	0.05361987475062799	0.05361987475062799	0.05361987475062799	0.05361987475062799	0.05361987475062799	0.05361987475062799	0.05361987475062799	0.05361987475062799	0.05361987475062799	0.05361987475062799	0.05361987475062799	0.05361987475062799	0.05361987475062799	0.05361987475062799	0.05361987475062799	0.05361987475062799	0.05361987475062799	0.05361987475062799	0.05361987475062799	0.05361987475062799	0.05361987475062799	0.05361987475062799	0.05361987475062799	0.05361987475062799
[truncated: 6 more columns]
