# Supplementary material for: Neuronal tuning aligns dynamically with object and texture manifolds across the visual hierarchy
Source: Nat Neurosci. 2026 Mar 10;29(4):864–75. doi: 10.1038/s41593-026-02207-1 (PMC13061647; doi:10.1038/s41593-026-02207-1)
Supplement: Supplementary file 10 — Attribution data for time windows 5, 10, 20, 25 and 50 ms, for panel b. Time window specific evolution trajectory of time windows 10, 20, 25 and 50 ms, for panel c. [file 41593_2026_2207_MOESM10_ESM.zip › ExtendedFig4_Source_data/FigureExtended4C_src_normresp_wdw_75-100_BigGAN_sem.csv]

0	1	2	3	4	5	6	7	8	9	10	11	12	13	14	15	16	17	18	19	20	21	22	23	24	25	26	27	28	29	30	31	32	33	34	35	36	37	38	39	40	41	42	43	44	45	46	47	48	49
0.048189663102842804	0.06507329835418857	0.073063764996485	0.048993780826381284	0.06048427262310718	0.059630230525160616	0.07974906327869269	0.08340768983792193	0.09029846764723727	0.08178394952667961	0.08466467556766746	0.10396887842901331	0.08762442447532978	0.07457687720692463	0.08100866280842074	0.06942026822401114	0.08710053361269518	0.09124519019585191	0.06776433489595884	0.08168681580568615	0.10261766692838145	0.09331347885518652	0.06391350594086447	0.08416407196245705	0.07174284541646024	0.08694852258822117	0.06888240678078117	0.06625073022881976	0.0761255144606802	0.07637646088941402	0.060095949875083904	0.06601782716684619	0.07894740550695396	0.08810816156740037	0.08228869296429865	0.09641784568691253	0.08778624908404871	0.07080557131898006	0.05167486172666174	0.1127536292571008	0.08260495535309241	0.08947355666004879	0.06785042120807719	0.06537702852127895	0.0620429172397646	0.07375014480533575	0.06726230999411606	0.07050622739972591	0.07050622739972591	0.07050622739972591
0.04879865463342111	0.06518765352029472	0.0909853681398674	0.08101523823607981	0.08911170577119683	0.06236091844887086	0.07342469568023421	0.0790914192777847	0.08091341233002482	0.07425286378641001	0.06744875899884444	0.07392319995851696	0.08303969902428464	0.07282569768862276	0.08084721876263859	0.07718825516838958	0.07337274569803089	0.0662476011812125	0.05922051455265356	0.07634627014172579	0.09920556724282129	0.07952912963454642	0.07474085569930718	0.08902358474472595	0.08072494318068946	0.07602881926179504	0.08758247367514586	0.06985143204162407	0.07064365265505938	0.08773060286084002	0.08700041092302635	0.086302863859673	0.08033564655210294	0.08208673261495004	0.09196926972561914	0.0870280011702846	0.0870280011702846	0.0870280011702846	0.0870280011702846	0.0870280011702846	0.0870280011702846	0.0870280011702846	0.0870280011702846	0.0870280011702846	0.0870280011702846	0.0870280011702846	0.0870280011702846	0.0870280011702846	0.0870280011702846	0.0870280011702846
0.09012576627938201	0.0916651361530036	0.09721278127926884	0.08222259582133182	0.0764904939264014	0.07863663644724225	0.07194274256390001	0.08132072873225962	0.07276610764282344	0.07234044657833368	0.10351911452976935	0.07464998103458981	0.07518400786690596	0.0891361314516223	0.06863089901956865	0.11437615038943715	0.09088592453606041	0.11292350250572825	0.09472995740784422	0.08754245617421824	0.10826597397341682	0.10763869311647087	0.10236992088466722	0.08654652897591109	0.07386919109950527	0.17225321255570678	0.10367175027921563	0.09432645521937692	0.08974551307242556	0.09408585958696293	0.07645926046410578	0.10064484502978813	0.1139257250818625	0.10728528505582531	0.10728528505582531	0.10728528505582531	0.10728528505582531	0.10728528505582531	0.10728528505582531	0.10728528505582531	0.10728528505582531	0.10728528505582531	0.10728528505582531	0.10728528505582531	0.10728528505582531	0.10728528505582531	0.10728528505582531	0.10728528505582531	0.10728528505582531	0.10728528505582531
0.06214018958867462	0.06428157239172962	0.058618861626737274	0.06509016189239392	0.08137253709443229	0.04510952613003776	0.057362668554327916	0.038948951343507794	0.07277710821660992	0.08170214315885226	0.06303526084647651	0.06770695901528204	0.04744374505194082	0.05124406645684772	0.04323188568472046	0.06127854788911861	0.0654796808932758	0.053947090467054835	0.06853396362520132	0.05038389273159322	0.04675646569217985	0.04963950631049413	0.050404036171732176	0.062364588243992075	0.06023612542357018	0.05317669078948007	0.053961829481691016	0.06730614309087501	0.05031692418245085	0.057707587291670914	0.06582938541209046	0.04769672969198292	0.042736074328742275	0.06089696664675581	0.061566696165253745	0.0567647582357835	0.06548983158463331	0.04829779781647141	0.05689381470055236	0.05689381470055236	0.05689381470055236	0.05689381470055236	0.05689381470055236	0.05689381470055236	0.05689381470055236	0.05689381470055236	0.05689381470055236	0.05689381470055236	0.05689381470055236	0.05689381470055236
0.055744076134791536	0.06437417217496755	0.08642288373104057	0.05053639680213142	0.08656322251752835	0.06561553859545008	0.0697329996771756	0.05101883800646208	0.03938288176780601	0.06126665145969362	0.07249934193328374	0.06313667415995072	0.07157849466923254	0.058367415296008855	0.053976367567122374	0.05068303864240316	0.06523360371329613	0.07198932757385403	0.05464467044203298	0.05767677792625513	0.0719063575314963	0.04725303001338256	0.056551712828479574	0.05750709543195626	0.062492939554839505	0.06403079557011994	0.056097780861024286	0.06406926923643914	0.06404704225709518	0.06607388155890626	0.06506046190800072	0.06506046190800072	0.06506046190800072	0.06506046190800072	0.06506046190800072	0.06506046190800072	0.06506046190800072	0.06506046190800072	0.06506046190800072	0.06506046190800072	0.06506046190800072	0.06506046190800072	0.06506046190800072	0.06506046190800072	0.06506046190800072	0.06506046190800072	0.06506046190800072	0.06506046190800072	0.06506046190800072	0.06506046190800072
0.05615171775058941	0.09797931791144249	0.10007167979120643	0.12152608107547998	0.1145624139152253	0.0900432386244111	0.11776898397812205	0.07589723307350521	0.09609664944150376	0.09363868739660602	0.0925893457662678	0.0910130413282468	0.10465598571463049	0.0955034871249662	0.08849600840269	0.08510268061053701	0.101865836278253	0.12724147887000872	0.1384368053969515	0.09611410963306599	0.11507165557846752	0.09454741589659742	0.09437929761636853	0.09419559999532133	0.11145981350428553	0.07524679328561795	0.09177207071244695	0.10377046647906156	0.06884294180852264	0.10874696892484546	0.09845100427574119	0.07580890376935995	0.10643801033384004	0.12772680039499185	0.0717687760494593	0.13971640913373287	0.09642364854724329	0.09155173637850143	0.0792538973461828	0.07762112967523158	0.07843751351070719	0.07843751351070719	0.07843751351070719	0.07843751351070719	0.07843751351070719	0.07843751351070719	0.07843751351070719	0.07843751351070719	0.07843751351070719	0.07843751351070719
0.0985998440747271	0.11476526507977727	0.12513945172322205	0.14374206869809145	0.14464382668139084	0.0973360900490185	0.1148367280451432	0.11441864559570632	0.11017567780748114	0.10318843877799688	0.10739500558725883	0.1181696978724161	0.1248312509179582	0.0743572600363306	0.1137601700657771	0.12626012346426785	0.0890497122978198	0.09522806968420924	0.11918174033560788	0.12080371446995831	0.14299245905203004	0.1474812799194976	0.10634073554440078	0.12494354521856764	0.12792690558209638	0.17562367322161052	0.15177528940185345	0.15177528940185345	0.15177528940185345	0.15177528940185345	0.15177528940185345	0.15177528940185345	0.15177528940185345	0.15177528940185345	0.15177528940185345	0.15177528940185345	0.15177528940185345	0.15177528940185345	0.15177528940185345	0.15177528940185345	0.15177528940185345	0.15177528940185345	0.15177528940185345	0.15177528940185345	0.15177528940185345	0.15177528940185345	0.15177528940185345	0.15177528940185345	0.15177528940185345	0.15177528940185345
0.03946665894054218	0.0397024278838054	0.04233557427328175	0.047856510200481046	0.052794241801773965	0.036762059177325314	0.04147161386233762	0.04095144058216787	0.04916705490561173	0.062404227671889655	0.04789709797078383	0.046243960281027396	0.0456926397352806	0.047132920334531744	0.03625860890352392	0.05037617512249825	0.04027869025059907	0.039883665216632294	0.03956118243807783	0.03569936218614702	0.047135387933589096	0.0550245279411192	0.04261760657153987	0.039006705611901143	0.04249855155080603	0.0336730937961625	0.06806441424187452	0.05086875401901851	0.05086875401901851	0.05086875401901851	0.05086875401901851	0.05086875401901851	0.05086875401901851	0.05086875401901851	0.05086875401901851	0.05086875401901851	0.05086875401901851	0.05086875401901851	0.05086875401901851	0.05086875401901851	0.05086875401901851	0.05086875401901851	0.05086875401901851	0.05086875401901851	0.05086875401901851	0.05086875401901851	0.05086875401901851	0.05086875401901851	0.05086875401901851	0.05086875401901851
0.06297864825144493	0.07466072112274576	0.08400243825753528	0.06901042835044377	0.05632572007023973	0.06918317061715432	0.0774170294102358	0.07344527059168476	0.06583698648080605	0.0814927412360464	0.05455009607603543	0.06070295501745035	0.08775283940356372	0.06429769900799932	0.09528412204462368	0.05128759200865989	0.05613193112002769	0.07199281255762013	0.06787340335876195	0.07753409510457411	0.07048842255019837	0.07926401940784858	0.06472949233803103	0.08137251396001223	0.07368272822638013	0.08328831665247784	0.053298986810772976	0.07258249688073297	0.07742541110138881	0.07097254925429168	0.08068484118938529	0.08539862016845513	0.06790944314788797	0.06663090507492503	0.06727017411140648	0.06727017411140648	0.06727017411140648	0.06727017411140648	0.06727017411140648	0.06727017411140648	0.06727017411140648	0.06727017411140648	0.06727017411140648	0.06727017411140648	0.06727017411140648	0.06727017411140648	0.06727017411140648	0.06727017411140648	0.06727017411140648	0.06727017411140648
0.07143605571705994	0.05602021828780809	0.07206069485475472	0.0872039176285451	0.0647035242775609	0.09168106281087618	0.10748626475211635	0.09044129551779771	0.07041433690733709	0.0924610259573252	0.09535943979981629	0.08715655418736562	0.06748374807291858	0.0864749738926331	0.07961562396114222	0.08513384204332707	0.07133653491107886	0.07563601551421008	0.08517185002892085	0.059240023623703765	0.09227662848045022	0.08727356039265356	0.0906511877387572	0.08807411260019961	0.09314366098462874	0.09788331800297867	0.0847396714567279	0.07660857086452041	0.09485111105172403	0.07745009284518509	0.08013852309411823	0.0839577769029264	0.09294314294541692	0.08845045992417165	0.08845045992417165	0.08845045992417165	0.08845045992417165	0.08845045992417165	0.08845045992417165	0.08845045992417165	0.08845045992417165	0.08845045992417165	0.08845045992417165	0.08845045992417165	0.08845045992417165	0.08845045992417165	0.08845045992417165	0.08845045992417165	0.08845045992417165	0.08845045992417165
0.09745629010375896	0.050987989744824554	0.08109137852161694	0.07476338987821853	0.08147132301241214	0.06428661821755403	0.08254423956141455	0.09538705605049351	0.07503984025146031	0.06909598596179288	0.08301881850932669	0.07868939858692131	0.09212809976810243	0.09334876284357413	0.07556388830738135	0.07396909882174679	0.10050759033498519	0.08716159064396688	0.07805150392837308	0.08668416850187384	0.06594186644022586	0.09826965925735054	0.09448428301457015	0.08914091319103029	0.0763098913211609	0.07409321721672418	0.08227152288426938	0.08308459609066175	0.10969241711091277	0.09875533051539884	0.0748052965823638	0.08678031354888133	0.08678031354888133	0.08678031354888133	0.08678031354888133	0.08678031354888133	0.08678031354888133	0.08678031354888133	0.08678031354888133	0.08678031354888133	0.08678031354888133	0.08678031354888133	0.08678031354888133	0.08678031354888133	0.08678031354888133	0.08678031354888133	0.08678031354888133	0.08678031354888133	0.08678031354888133	0.08678031354888133
0.03513489872430626	0.036795162685024856	0.04478379757839925	0.03946765737164914	0.040813526998681016	0.04164930348356014	0.04330342061826957	0.040255728581820936	0.0651795170190141	0.04229696172382355	0.046248469654326316	0.04788466184917235	0.052589393578563196	0.04992911417185062	0.06127982650469095	0.06001904492347732	0.05039680627648473	0.04323283507568805	0.05182776167662749	0.06458872191204701	0.06319393646045476	0.04573105494406023	0.046806973678610996	0.055851208082379325	0.051799726939023814	0.05124857297429247	0.049650334327980584	0.05218223281223134	0.04445495405551293	0.05825127772847397	0.05672138279134704	0.05748633025991051	0.05748633025991051	0.05748633025991051	0.05748633025991051	0.05748633025991051	0.05748633025991051	0.05748633025991051	0.05748633025991051	0.05748633025991051	0.05748633025991051	0.05748633025991051	0.05748633025991051	0.05748633025991051	0.05748633025991051	0.05748633025991051	0.05748633025991051	0.05748633025991051	0.05748633025991051	0.05748633025991051
0.08488202744599961	0.08507036888996314	0.06984119452382935	0.06473269701412324	0.05476695489324847	0.0797839264568767	0.06621693816813944	0.06287889123125341	0.07445427958667189	0.08142622424501715	0.0716941912715256	0.05953449835438658	0.09268387375617172	0.07548918219303526	0.07324615990841388	0.08876745354831175	0.09746679079046808	0.08173185792896644	0.07169687781166616	0.05820484752229925	0.07991095144764349	0.0817790853569463	0.08382983452059375	0.06710148289436377	0.06891730320181388	0.08520125013113136	0.08245333675037134	0.08111999676965716	0.08635481527256615	0.09536311842746116	0.0712369844385292	0.08330005143299518	0.08330005143299518	0.08330005143299518	0.08330005143299518	0.08330005143299518	0.08330005143299518	0.08330005143299518	0.08330005143299518	0.08330005143299518	0.08330005143299518	0.08330005143299518	0.08330005143299518	0.08330005143299518	0.08330005143299518	0.08330005143299518	0.08330005143299518	0.08330005143299518	0.08330005143299518	0.08330005143299518
0.0681737895217327	0.06962665336752588	0.07971096511270265	0.07568365074955018	0.07537555647816	0.08703846610257296	0.06288990297746293	0.08305776620512513	0.07144369304105733	0.0701865842934641	0.06620592561230725	0.09494320065586176	0.07901252198803065	0.07147331460663638	0.06575814969155303	0.07609931780520879	0.06825703076387053	0.11030428694819595	0.08322806812204112	0.06900549847779917	0.09689902914494872	0.08812754920622008	0.08540134647180503	0.07159443571343185	0.06848046987795264	0.07863703674553776	0.0821687438562913	0.0711122237897291	0.0831703872661945	0.08911794860464328	0.08360242645179891	0.07760826897424696	0.08060534771302293	0.08060534771302293	0.08060534771302293	0.08060534771302293	0.08060534771302293	0.08060534771302293	0.08060534771302293	0.08060534771302293	0.08060534771302293	0.08060534771302293	0.08060534771302293	0.08060534771302293	0.08060534771302293	0.08060534771302293	0.08060534771302293	0.08060534771302293	0.08060534771302293	0.08060534771302293
0.05769003624597974	0.06580489985613418	0.04776607124734452	0.06650961343654992	0.06572832569878038	0.06976173828303665	0.07668126730631179	0.08510653016777393	0.08711988770085927	0.09246847593492656	0.09809659646313657	0.09348644488844413	0.07236329090224702	0.10958306321358646	0.10538376108921177	0.09321168838544215	0.10231263559621533	0.08839689299476261	0.08869766267413932	0.09903949309718167	0.08974965553835071	0.10454253452921881	0.09516922608422718	0.09829170030281781	0.08156888326972667	0.07907378867056475	0.10206092272844203	0.08904990908030552	0.08864778897295288	0.08250358372355099	0.08557568634825193	0.08557568634825193	0.08557568634825193	0.08557568634825193	0.08557568634825193	0.08557568634825193	0.08557568634825193	0.08557568634825193	0.08557568634825193	0.08557568634825193	0.08557568634825193	0.08557568634825193	0.08557568634825193	0.08557568634825193	0.08557568634825193	0.08557568634825193	0.08557568634825193	0.08557568634825193	0.08557568634825193	0.08557568634825193
0.07506926312156625	0.09232612074454283	0.06417738284626287	0.06008244625307275	0.03417431530510268	0.07632269092699331	0.07524182550273875	0.08208851697249883	0.09799144647400437	0.07705666365736503	0.08073669197759974	0.07455178306685054	0.07521108462898321	0.059865319183285436	0.054478964204478585	0.08750457202001989	0.10401792457929497	0.061208085848624104	0.07057181329120059	0.07768860394810163	0.08619284943621604	0.07049246552217338	0.0776169779767411	0.07405472174945722	0.07405472174945722	0.07405472174945722	0.07405472174945722	0.07405472174945722	0.07405472174945722	0.07405472174945722	0.07405472174945722	0.07405472174945722	0.07405472174945722	0.07405472174945722	0.07405472174945722	0.07405472174945722	0.07405472174945722	0.07405472174945722	0.07405472174945722	0.07405472174945722	0.07405472174945722	0.07405472174945722	0.07405472174945722	0.07405472174945722	0.07405472174945722	0.07405472174945722	0.07405472174945722	0.07405472174945722	0.07405472174945722	0.07405472174945722
0.058645083453056204	0.06311982566556175	0.06188374278495939	0.053335409446438914	0.07586567398068726	0.07493263583108845	0.08176762747280004	0.07159201839796678	0.08630918540589248	0.07748073872293386	0.08438905338938214	0.08873633935841296	0.09502872856115653	0.06919777586775026	0.08088619832938591	0.06442398734556404	0.07450038643702013	0.06188552036263308	0.06386369355468091	0.07948692993314718	0.0706536614581043	0.0752587965804558	0.08031855825292221	0.077788677416689	0.077788677416689	0.077788677416689	0.077788677416689	0.077788677416689	0.077788677416689	0.077788677416689	0.077788677416689	0.077788677416689	0.077788677416689	0.077788677416689	0.077788677416689	0.077788677416689	0.077788677416689	0.077788677416689	0.077788677416689	0.077788677416689	0.077788677416689	0.077788677416689	0.077788677416689	0.077788677416689	0.077788677416689	0.077788677416689	0.077788677416689	0.077788677416689	0.077788677416689	0.077788677416689
0.12679241867166147	0.1079234434724128	0.13653267004771405	0.1258065070257159	0.07932979961545833	0.09388837506602006	0.10839650769849805	0.09037426249769455	0.09617518304670387	0.09823343845512716	0.1069037978568203	0.1202777247847848	0.09461931674990273	0.12903167212794406	0.1402849943441737	0.1035488038481396	0.10721840582256378	0.12361343803748324	0.11169064729394833	0.10375076942197071	0.10474189108856401	0.11066928626423828	0.1370223641414303	0.11327319892912782	0.12306860358674393	0.11059311992638404	0.10549771172778265	0.10478066141873106	0.11892601945499234	0.12424391230896252	0.12158496588197741	0.12158496588197741	0.12158496588197741	0.12158496588197741	0.12158496588197741	0.12158496588197741	0.12158496588197741	0.12158496588197741	0.12158496588197741	0.12158496588197741	0.12158496588197741	0.12158496588197741	0.12158496588197741	0.12158496588197741	0.12158496588197741	0.12158496588197741	0.12158496588197741	0.12158496588197741	0.12158496588197741	0.12158496588197741
0.09010674258998731	0.06303921159637813	0.0870595631915805	0.07145552067766282	0.09909545625125839	0.07649269516844628	0.10228486630822779	0.09450807420138488	0.09021589362966508	0.08875740310897452	0.08729834985978513	0.07343423684612584	0.08702867330576135	0.08279450540909937	0.09494845416218804	0.08466007999429877	0.08769199684912865	0.10037729214272068	0.09264927021699716	0.07232383971772009	0.08029644417911781	0.08749181384916414	0.08514104860129955	0.09569658653797414	0.10756260283698608	0.1250056356229486	0.10743461407717196	0.11426908964265603	0.09583831595413998	0.0780102931672717	0.09200690739493224	0.08474854198675284	0.08837772469084254	0.08837772469084254	0.08837772469084254	0.08837772469084254	0.08837772469084254	0.08837772469084254	0.08837772469084254	0.08837772469084254	0.08837772469084254	0.08837772469084254	0.08837772469084254	0.08837772469084254	0.08837772469084254	0.08837772469084254	0.08837772469084254	0.08837772469084254	0.08837772469084254	0.08837772469084254
0.062178348785948474	0.057867871866390044	0.08984269636710836	0.06829604458460972	0.07582415756746598	0.09091009929633928	0.07320482654748392	0.0868615725137282	0.05792662704796656	0.08822348327661012	0.07101387047545443	0.08620703513068954	0.084233523844672	0.08558103007993222	0.09811978730639558	0.07956630942105072	0.08408264089513191	0.0835771885834803	0.07986822756479518	0.09342546825551812	0.08116181298576694	0.08748686072597969	0.056987794660970224	0.08379938198363214	0.08900725263809829	0.07252568550673247	0.07758805072641566	0.0909776500111462	0.08051577276857357	0.09436450917490598	0.0942948538497151	0.06509413037857391	0.09446039676282539	0.08174983111957007	0.07966596572669377	0.08070789842313192	0.08070789842313192	0.08070789842313192	0.08070789842313192	0.08070789842313192	0.08070789842313192	0.08070789842313192	0.08070789842313192	0.08070789842313192	0.08070789842313192	0.08070789842313192	0.08070789842313192	0.08070789842313192	0.08070789842313192	0.08070789842313192
0.05801708667137868	0.061521855430728266	0.046927620869630864	0.04957227117336553	0.05713850005907092	0.06598258602670594	0.07674107096349755	0.07112091644092101	0.06856159220063042	0.06796289692902527	0.05755037567369135	0.0677830074049365	0.061978460849011464	0.05054134139023664	0.05986589236353575	0.06872149912200896	0.052792852306660504	0.07324022924303716	0.05962314389657661	0.061578687147745365	0.052065857846469776	0.07055058659821944	0.08157482520046222	0.06247817016648365	0.07186959896803892	0.08217772625213876	0.070979939566322	0.06431866949760022	0.06764930453196111	0.06764930453196111	0.06764930453196111	0.06764930453196111	0.06764930453196111	0.06764930453196111	0.06764930453196111	0.06764930453196111	0.06764930453196111	0.06764930453196111	0.06764930453196111	0.06764930453196111	0.06764930453196111	0.06764930453196111	0.06764930453196111	0.06764930453196111	0.06764930453196111	0.06764930453196111	0.06764930453196111	0.06764930453196111	0.06764930453196111	0.06764930453196111
0.092029504311646	0.14107608301920935	0.18154632568767864	0.14929131206886725	0.11965261325509927	0.15001100622390726	0.1235589517072162	0.17375982354496788	0.1931131366297585	0.10185519697440917	0.1705333283546632	0.1624721813492167	0.11738881808424237	0.15589158228804004	0.14140929899664648	0.14000389276174494	0.16559473784389056	0.11169050296788954	0.1489563409715187	0.14243670107107415	0.12396649086691837	0.12218646654678936	0.1392802090657099	0.14437660278073394	0.16252019517953223	0.14709473379908877	0.12992007026297947	0.16123953033357535	0.13426481384235991	0.14775217208796762	0.14775217208796762	0.14775217208796762	0.14775217208796762	0.14775217208796762	0.14775217208796762	0.14775217208796762	0.14775217208796762	0.14775217208796762	0.14775217208796762	0.14775217208796762	0.14775217208796762	0.14775217208796762	0.14775217208796762	0.14775217208796762	0.14775217208796762	0.14775217208796762	0.14775217208796762	0.14775217208796762	0.14775217208796762	0.14775217208796762
0.07155874755455593	0.09966316120782184	0.08714875313664193	0.08271206077994263	0.06397199115994069	0.07902636452456496	0.07750344707202701	0.06741470655094581	0.07530026478447292	0.07612492066894228	0.06848397441004568	0.06925279320845396	0.06261992727984361	0.07729835894731717	0.04681408331724591	0.0694723931065177	0.07453840370041798	0.07019056432660514	0.06994701478177173	0.07610649991436073	0.054826293124581524	0.07374124607644619	0.0685901474244014	0.0769725287940957	0.04842517822927733	0.07121818040615185	0.05982167931771459	0.05982167931771459	0.05982167931771459	0.05982167931771459	0.05982167931771459	0.05982167931771459	0.05982167931771459	0.05982167931771459	0.05982167931771459	0.05982167931771459	0.05982167931771459	0.05982167931771459	0.05982167931771459	0.05982167931771459	0.05982167931771459	0.05982167931771459	0.05982167931771459	0.05982167931771459	0.05982167931771459	0.05982167931771459	0.05982167931771459	0.05982167931771459	0.05982167931771459	0.05982167931771459
0.05438730401000553	0.08284141239294808	0.07013873449883863	0.07606233109231764	0.08514693218667733	0.0788812806836843	0.06913998523378656	0.05876229162287555	0.06735180533720084	0.06151319470799928	0.0566634570709287	0.03733059560231223	0.07056445903046757	0.07182626266438455	0.05525129446365304	0.058199095401966605	0.07554283287090809	0.06792091858224596	0.07021856874269965	0.06972478462928854	0.07745607912266284	0.06320107244338595	0.07032857578302439	0.07032857578302439	0.07032857578302439	0.07032857578302439	0.07032857578302439	0.07032857578302439	0.07032857578302439	0.07032857578302439	0.07032857578302439	0.07032857578302439	0.07032857578302439	0.07032857578302439	0.07032857578302439	0.07032857578302439	0.07032857578302439	0.07032857578302439	0.07032857578302439	0.07032857578302439	0.07032857578302439	0.07032857578302439	0.07032857578302439	0.07032857578302439	0.07032857578302439	0.07032857578302439	0.07032857578302439	0.07032857578302439	0.07032857578302439	0.07032857578302439
0.05186566309545624	0.052087671121383565	0.04665057823280992	0.05489477622670676	0.05404501863829109	0.06576323841193531	0.06009608220841708	0.06384139891657503	0.05958363054758305	0.07182269477591023	0.06241122358824377	0.06963632515825771	0.04920982201153963	0.05615323687856851	0.06036232153932114	0.05565393041407071	0.05822883354779403	0.06560712361350331	0.04593158618993823	0.05955319953713235	0.06325472194588429	0.05682964163627859	0.05555520440067518	0.06264537355797997	0.05058167478807705	0.05877433406755195	0.05794503508249381	0.05835968457502287	0.05835968457502287	0.05835968457502287	0.05835968457502287	0.05835968457502287	0.05835968457502287	0.05835968457502287	0.05835968457502287	0.05835968457502287	0.05835968457502287	0.05835968457502287	0.05835968457502287	0.05835968457502287	0.05835968457502287	0.05835968457502287	0.05835968457502287	0.05835968457502287	0.05835968457502287	0.05835968457502287	0.05835968457502287	0.05835968457502287	0.05835968457502287	0.05835968457502287
0.08869581040951476	0.10007542645447036	0.11591563264885271	0.09169512402168174	0.0755772193413315	0.08947295906900798	0.10064088923338949	0.09463306233152904	0.09950066959443171	0.05605632923809241	0.1246857699201374	0.09615417831539019	0.08619003437987961	0.10927268275710532	0.09877630250488875	0.09121058120829578	0.10030763342411753	0.10528792090549512	0.10346119642499159	0.08624294933901372	0.09277145205822127	0.07448580572579848	0.09569241611719523	0.0936102272967276	0.11306783245136698	0.07290806178896882	0.0631138185334162	0.08026326547836846	0.09241681335388836	0.0863400394161284	0.0863400394161284	0.0863400394161284	0.0863400394161284	0.0863400394161284	0.0863400394161284	0.0863400394161284	0.0863400394161284	0.0863400394161284	0.0863400394161284	0.0863400394161284	0.0863400394161284	0.0863400394161284	0.0863400394161284	0.0863400394161284	0.0863400394161284	0.0863400394161284	0.0863400394161284	0.0863400394161284	0.0863400394161284	0.0863400394161284
0.09886062682803134	0.0737644612685966	0.08469350498546001	0.09234578013197452	0.07987178620646408	0.0950589031728703	0.09557128955290982	0.09748392005029351	0.09315242399298009	0.10100544527307569	0.06911647172363924	0.09107013218634981	0.08163992062757917	0.10033777589562258	0.10376536460406968	0.1084115902565718	0.07634094221677283	0.09104038094296507	0.08809113968544487	0.1009967143377699	0.1191287185939049	0.09267729397317927	0.09036735222569117	0.10854332318232589	0.09721963134969781	0.08783760426685089	0.08771099643257207	0.1022437195157649	0.09155448738959948	0.0932563565098487	0.08932286815445667	0.09252608239330912	0.09652988321587554	0.050880518820855675	0.09137531153935614	0.10451840878495249	0.0795092134259409	0.10415862849353479	0.09183392095973784	0.09183392095973784	0.09183392095973784	0.09183392095973784	0.09183392095973784	0.09183392095973784	0.09183392095973784	0.09183392095973784	0.09183392095973784	0.09183392095973784	0.09183392095973784	0.09183392095973784
0.08874262976075095	0.08403904368651308	0.09700095489907459	0.07416199818321886	0.07047121178809472	0.07620236618908896	0.07814740572459752	0.07794530210346709	0.09601880993164662	0.07495046289220925	0.08959013705605252	0.08642202358699869	0.08901087708158469	0.08444727057350353	0.06734830338032699	0.09859826714501647	0.08103167187887356	0.09674121504850006	0.1069973267251724	0.06296282143405316	0.0805545434064441	0.09794648492418606	0.08957727304148541	0.08312120924568067	0.07978464585619212	0.08456650759007699	0.08070418565553708	0.08303987973979603	0.049479694736106375	0.06448469379355398	0.07099488578217615	0.05670610296311132	0.08676727389883064	0.07427032660748811	0.09023102825583516	0.0786689258988091	0.057012780961843174	0.05427968786544694	0.06721450305468527	0.06437846840549313	0.08037023386295468	0.10951052832466361	0.09494038109380916	0.09494038109380916	0.09494038109380916	0.09494038109380916	0.09494038109380916	0.09494038109380916	0.09494038109380916	0.09494038109380916
0.055209790730347603	0.04818592857380162	0.06261056130104113	0.05326314403706024	0.06643750649975456	0.06032126191879786	0.0548512335512748	0.06705688543210685	0.06488742881152429	0.06936963314702639	0.07440583134265966	0.060702672357705635	0.07215353764200579	0.06969959729290562	0.06858424123494533	0.050851519200061646	0.06603054480591844	0.05933477376975669	0.06482209884406007	0.07095993138213728	0.08431071963885631	0.07722937355172899	0.06740146118579433	0.08085229979661428	0.09034319412123304	0.08481994686418706	0.06717106369537557	0.06555249963340484	0.06636178166439019	0.06636178166439019	0.06636178166439019	0.06636178166439019	0.06636178166439019	0.06636178166439019	0.06636178166439019	0.06636178166439019	0.06636178166439019	0.06636178166439019	0.06636178166439019	0.06636178166439019	0.06636178166439019	0.06636178166439019	0.06636178166439019	0.06636178166439019	0.06636178166439019	0.06636178166439019	0.06636178166439019	0.06636178166439019	0.06636178166439019	0.06636178166439019
0.05631510912534014	0.07390417200591216	0.08705469087747783	0.05818660972059267	0.05526307711985999	0.04789946604948867	0.07612242372587896	0.07652019653245955	0.06357694172386359	0.0669756288110597	0.06588758645336583	0.07995656499295972	0.07506821028539844	0.08133707671984694	0.07423514272983815	0.06401405730118999	0.08592449965241833	0.07176244778866067	0.07365489721304556	0.07487422397277835	0.06033060093892879	0.08115805501339175	0.07425570625225902	0.06614255396388864	0.06426539503029462	0.06520397449709163	0.06520397449709163	0.06520397449709163	0.06520397449709163	0.06520397449709163	0.06520397449709163	0.06520397449709163	0.06520397449709163	0.06520397449709163	0.06520397449709163	0.06520397449709163	0.06520397449709163	0.06520397449709163	0.06520397449709163	0.06520397449709163	0.06520397449709163	0.06520397449709163	0.06520397449709163	0.06520397449709163	0.06520397449709163	0.06520397449709163	0.06520397449709163	0.06520397449709163	0.06520397449709163	0.06520397449709163
0.03361396429695208	0.04162940764294782	0.04116966017493464	0.05199713484184456	0.059300907635783905	0.044069239656615446	0.03659721313790709	0.05176767480043402	0.0435308721319401	0.04248774969208616	0.03943205590229006	0.045572059009906705	0.051454244897811904	0.049474738273663325	0.0429684849044738	0.04490573709721399	0.048500091829992285	0.0417219196063849	0.03612409474336867	0.034341474309625274	0.046066603914982227	0.04020403911230375	0.04020403911230375	0.04020403911230375	0.04020403911230375	0.04020403911230375	0.04020403911230375	0.04020403911230375	0.04020403911230375	0.04020403911230375	0.04020403911230375	0.04020403911230375	0.04020403911230375	0.04020403911230375	0.04020403911230375	0.04020403911230375	0.04020403911230375	0.04020403911230375	0.04020403911230375	0.04020403911230375	0.04020403911230375	0.04020403911230375	0.04020403911230375	0.04020403911230375	0.04020403911230375	0.04020403911230375	0.04020403911230375	0.04020403911230375	0.04020403911230375	0.04020403911230375
0.06527043655267427	0.06681688626382867	0.06030749577628875	0.057166139719859704	0.0854642428078926	0.06481642302472629	0.08117087994354706	0.07617932430838181	0.0849083331108319	0.09357708780268885	0.07300477927213868	0.10139010055536771	0.07812356142006148	0.06545935273933513	0.10049136440584623	0.07446483437322612	0.08090234812496441	0.09013086373683636	0.08281236226061353	0.10501182925838483	0.07351412422196471	0.10906060570588813	0.08959729992207248	0.0993289528139803	0.0993289528139803	0.0993289528139803	0.0993289528139803	0.0993289528139803	0.0993289528139803	0.0993289528139803	0.0993289528139803	0.0993289528139803	0.0993289528139803	0.0993289528139803	0.0993289528139803	0.0993289528139803	0.0993289528139803	0.0993289528139803	0.0993289528139803	0.0993289528139803	0.0993289528139803	0.0993289528139803	0.0993289528139803	0.0993289528139803	0.0993289528139803	0.0993289528139803	0.0993289528139803	0.0993289528139803	0.0993289528139803	0.0993289528139803
0.06444150955642296	0.06057815135942845	0.05417473742565891	0.06811594500445818	0.05773577084375155	0.07446872092905994	0.05580959740593917	0.05556845389451047	0.07522053648191172	0.06615999624698325	0.05036945577505383	0.053157457125308	0.051151371224498636	0.0565826399055475	0.0536071169396023	0.06704106761629663	0.047560313653514937	0.05802018072589029	0.0571421871453683	0.06997333914395801	0.07433791828989396	0.07215562871692599	0.07215562871692599	0.07215562871692599	0.07215562871692599	0.07215562871692599	0.07215562871692599	0.07215562871692599	0.07215562871692599	0.07215562871692599	0.07215562871692599	0.07215562871692599	0.07215562871692599	0.07215562871692599	0.07215562871692599	0.07215562871692599	0.07215562871692599	0.07215562871692599	0.07215562871692599	0.07215562871692599	0.07215562871692599	0.07215562871692599	0.07215562871692599	0.07215562871692599	0.07215562871692599	0.07215562871692599	0.07215562871692599	0.07215562871692599	0.07215562871692599	0.07215562871692599
0.05873552744562023	0.0639151954282255	0.061394355676175245	0.09556312929892757	0.10225544732757928	0.06449333427376021	0.06781552762517343	0.0796364635660269	0.06535054676885614	0.09136752137489837	0.07837566847609138	0.07989218572341596	0.07589372515530556	0.08193975460578827	0.08145486295894017	0.08200322683486999	0.0757938350201042	0.07837764789131231	0.08695672520099614	0.07755906431897602	0.07116786129064766	0.09526754038079627	0.07904102818602847	0.0866458017327753	0.07423099733671892	0.08043839953474712	0.08043839953474712	0.08043839953474712	0.08043839953474712	0.08043839953474712	0.08043839953474712	0.08043839953474712	0.08043839953474712	0.08043839953474712	0.08043839953474712	0.08043839953474712	0.08043839953474712	0.08043839953474712	0.08043839953474712	0.08043839953474712	0.08043839953474712	0.08043839953474712	0.08043839953474712	0.08043839953474712	0.08043839953474712	0.08043839953474712	0.08043839953474712	0.08043839953474712	0.08043839953474712	0.08043839953474712
0.06081451146328552	0.07695847199746342	0.06441955477753548	0.11039769919645369	0.07089386440292908	0.08110015284209353	0.08808377443979785	0.10697431605316697	0.06429995377689592	0.07448563285952174	0.09974055346115138	0.07923204382503814	0.06404840739138054	0.09045418875614332	0.09184305979311036	0.09415908897967974	0.08093066615285492	0.05961730138476999	0.09120340205072547	0.09988471836513796	0.0955440602079317	0.0955440602079317	0.0955440602079317	0.0955440602079317	0.0955440602079317	0.0955440602079317	0.0955440602079317	0.0955440602079317	0.0955440602079317	0.0955440602079317	0.0955440602079317	0.0955440602079317	0.0955440602079317	0.0955440602079317	0.0955440602079317	0.0955440602079317	0.0955440602079317	0.0955440602079317	0.0955440602079317	0.0955440602079317	0.0955440602079317	0.0955440602079317	0.0955440602079317	0.0955440602079317	0.0955440602079317	0.0955440602079317	0.0955440602079317	0.0955440602079317	0.0955440602079317	0.0955440602079317
0.03289179203271172	0.05545165653107774	0.05186743283210786	0.057937496716953134	0.05404014441200072	0.05490680966550523	0.05789608397125886	0.06398548336588115	0.05230680583443449	0.05799403002071237	0.03729895463510946	0.06222522896245213	0.04211901417249342	0.04695515855956248	0.046212293871876475	0.05022157955703452	0.03382547671625778	0.04884935906399467	0.06290292076679642	0.037008144058666155	0.048412317967004875	0.03971006789560519	0.04406119293130503	0.04406119293130503	0.04406119293130503	0.04406119293130503	0.04406119293130503	0.04406119293130503	0.04406119293130503	0.04406119293130503	0.04406119293130503	0.04406119293130503	0.04406119293130503	0.04406119293130503	0.04406119293130503	0.04406119293130503	0.04406119293130503	0.04406119293130503	0.04406119293130503	0.04406119293130503	0.04406119293130503	0.04406119293130503	0.04406119293130503	0.04406119293130503	0.04406119293130503	0.04406119293130503	0.04406119293130503	0.04406119293130503	0.04406119293130503	0.04406119293130503
0.05923251050584828	0.04913085069089637	0.07075798543195433	0.06176244097888035	0.0751699670093426	0.056033806793519145	0.048178259235303854	0.05680458384586844	0.06412658198383617	0.08362051316967445	0.04661040078637435	0.06418424539629021	0.04941604145591643	0.07574470290751154	0.05631792289448231	0.07011700524642264	0.08657053237368491	0.06697084556892009	0.06638077979820373	0.06501788278865252	0.06569933129342811	0.06569933129342811	0.06569933129342811	0.06569933129342811	0.06569933129342811	0.06569933129342811	0.06569933129342811	0.06569933129342811	0.06569933129342811	0.06569933129342811	0.06569933129342811	0.06569933129342811	0.06569933129342811	0.06569933129342811	0.06569933129342811	0.06569933129342811	0.06569933129342811	0.06569933129342811	0.06569933129342811	0.06569933129342811	0.06569933129342811	0.06569933129342811	0.06569933129342811	0.06569933129342811	0.06569933129342811	0.06569933129342811	0.06569933129342811	0.06569933129342811	0.06569933129342811	0.06569933129342811
0.09915300572784651	0.10704317748206797	0.10139740563737992	0.11168322324029535	0.129439547054629	0.11286938739925272	0.10716495888287507	0.10845039277244774	0.1053805602948848	0.08071546872950355	0.1175964466098483	0.1434509265913612	0.09745487130411225	0.11401034519436509	0.10752143186562636	0.09745058691396068	0.11907616190609158	0.09536788741424024	0.13222778984206185	0.11146533117706214	0.12057188186808095	0.11435306632332244	0.10132391590611904	0.12156112563752855	0.10316636190140066	0.08642835287698726	0.12853409805073615	0.1143235429109412	0.11353868895148164	0.10454130128453454	0.11188152363422531	0.12367399804668582	0.09578011638929533	0.10737803806705411	0.08620777538238966	0.09679290672472188	0.09679290672472188	0.09679290672472188	0.09679290672472188	0.09679290672472188	0.09679290672472188	0.09679290672472188	0.09679290672472188	0.09679290672472188	0.09679290672472188	0.09679290672472188	0.09679290672472188	0.09679290672472188	0.09679290672472188	0.09679290672472188
0.05615323332667231	0.09815839049759474	0.07940529359553533	0.061108037548082556	0.06272855451355208	0.05500521094818377	0.07253267855352045	0.07073446880110579	0.07107860785961688	0.07624085217116473	0.08000950624078401	0.06588056743293202	0.06490407786272281	0.048693076988960166	0.061884853659357954	0.06385231362219028	0.06286858364077412	0.06286858364077412	0.06286858364077412	0.06286858364077412	0.06286858364077412	0.06286858364077412	0.06286858364077412	0.06286858364077412	0.06286858364077412	0.06286858364077412	0.06286858364077412	0.06286858364077412	0.06286858364077412	0.06286858364077412	0.06286858364077412	0.06286858364077412	0.06286858364077412	0.06286858364077412	0.06286858364077412	0.06286858364077412	0.06286858364077412	0.06286858364077412	0.06286858364077412	0.06286858364077412	0.06286858364077412	0.06286858364077412	0.06286858364077412	0.06286858364077412	0.06286858364077412	0.06286858364077412	0.06286858364077412	0.06286858364077412	0.06286858364077412	0.06286858364077412
0.07842978745559252	0.07930693090434755	0.08434400455806086	0.0755746138894474	0.07214827392953398	0.07199433415909265	0.06991035418249453	0.07884200770664204	0.04732438519037923	0.059963400822531425	0.06333507064756276	0.07792503947223528	0.08518299750032389	0.07071655495671131	0.06516043604179336	0.06683640859645557	0.07192853680622364	0.059748191548347145	0.06309450504247971	0.03878356212826049	0.0629441903757337	0.07039357821166077	0.06290248194369616	0.07262303460797621	0.06776275827583618	0.06776275827583618	0.06776275827583618	0.06776275827583618	0.06776275827583618	0.06776275827583618	0.06776275827583618	0.06776275827583618	0.06776275827583618	0.06776275827583618	0.06776275827583618	0.06776275827583618	0.06776275827583618	0.06776275827583618	0.06776275827583618	0.06776275827583618	0.06776275827583618	0.06776275827583618	0.06776275827583618	0.06776275827583618	0.06776275827583618	0.06776275827583618	0.06776275827583618	0.06776275827583618	0.06776275827583618	0.06776275827583618
0.08690135137172031	0.1229518624522723	0.11119843281222666	0.10912394757827461	0.10354975581541698	0.10173431971276112	0.1025782194944906	0.10523935175977119	0.08463418494566367	0.08820274133097153	0.08960080530531563	0.11254825967948408	0.09332953169021824	0.09226121481068292	0.138837540682691	0.11617686543457025	0.07417620955685515	0.07374288146861771	0.07395954551273642	0.07395954551273642	0.07395954551273642	0.07395954551273642	0.07395954551273642	0.07395954551273642	0.07395954551273642	0.07395954551273642	0.07395954551273642	0.07395954551273642	0.07395954551273642	0.07395954551273642	0.07395954551273642	0.07395954551273642	0.07395954551273642	0.07395954551273642	0.07395954551273642	0.07395954551273642	0.07395954551273642	0.07395954551273642	0.07395954551273642	0.07395954551273642	0.07395954551273642	0.07395954551273642	0.07395954551273642	0.07395954551273642	0.07395954551273642	0.07395954551273642	0.07395954551273642	0.07395954551273642	0.07395954551273642	0.07395954551273642
0.07015125390574715	0.08997554644068377	0.06264632446609024	0.07805319445609012	0.08222405828706057	0.05709153496474841	0.06438370952585741	0.06655115249748808	0.0678159845926778	0.07875619437383016	0.08040693154595485	0.08437720467325381	0.07873693599482125	0.05503802947169557	0.07021503862186568	0.08551691712149309	0.07981201883079464	0.07383140394263482	0.08069009055250569	0.061765105250330216	0.0701576389305724	0.0659613720904513	0.0659613720904513	0.0659613720904513	0.0659613720904513	0.0659613720904513	0.0659613720904513	0.0659613720904513	0.0659613720904513	0.0659613720904513	0.0659613720904513	0.0659613720904513	0.0659613720904513	0.0659613720904513	0.0659613720904513	0.0659613720904513	0.0659613720904513	0.0659613720904513	0.0659613720904513	0.0659613720904513	0.0659613720904513	0.0659613720904513	0.0659613720904513	0.0659613720904513	0.0659613720904513	0.0659613720904513	0.0659613720904513	0.0659613720904513	0.0659613720904513	0.0659613720904513
0.08779726740687917	0.0898556595772234	0.0914516760172144	0.07739583418422559	0.10799416453461767	0.09599984235340794	0.08123156153617181	0.07881399774180177	0.09988607450586642	0.11098815436549456	0.1054371144356805	0.1054371144356805	0.1054371144356805	0.1054371144356805	0.1054371144356805	0.1054371144356805	0.1054371144356805	0.1054371144356805	0.1054371144356805	0.1054371144356805	0.1054371144356805	0.1054371144356805	0.1054371144356805	0.1054371144356805	0.1054371144356805	0.1054371144356805	0.1054371144356805	0.1054371144356805	0.1054371144356805	0.1054371144356805	0.1054371144356805	0.1054371144356805	0.1054371144356805	0.1054371144356805	0.1054371144356805	0.1054371144356805	0.1054371144356805	0.1054371144356805	0.1054371144356805	0.1054371144356805	0.1054371144356805	0.1054371144356805	0.1054371144356805	0.1054371144356805	0.1054371144356805	0.1054371144356805	0.1054371144356805	0.1054371144356805	0.1054371144356805	0.1054371144356805
0.08211759981058532	0.08144844516754356	0.08750369803652122	0.08202489229410398	0.06647587083196785	0.08640138014499912	0.09329213313974945	0.07717768830257776	0.0804881028759981	0.09724733970269718	0.0752266128418003	0.07500325748287803	0.06348672467861624	0.06461973174252586	0.09660463992372706	0.08490474016264515	0.07969872188260001	0.08982897947192582	0.08476385067726291	0.08476385067726291	0.08476385067726291	0.08476385067726291	0.08476385067726291	0.08476385067726291	0.08476385067726291	0.08476385067726291	0.08476385067726291	0.08476385067726291	0.08476385067726291	0.08476385067726291	0.08476385067726291	0.08476385067726291	0.08476385067726291	0.08476385067726291	0.08476385067726291	0.08476385067726291	0.08476385067726291	0.08476385067726291	0.08476385067726291	0.08476385067726291	0.08476385067726291	0.08476385067726291	0.08476385067726291	0.08476385067726291	0.08476385067726291	0.08476385067726291	0.08476385067726291	0.08476385067726291	0.08476385067726291	0.08476385067726291
0.05974426633624439	0.08601050046295598	0.08429676033393259	0.0876365103699028	0.09719381075424846	0.11762146040334145	0.09416008711349724	0.09497491053834407	0.1089646997393368	0.13883915524873497	0.08103910726246451	0.08427428535769892	0.08943466229441806	0.1175698200923277	0.12573747753697345	0.15591689804799216	0.1399613601683913	0.17087330108132964	0.15856150247874656	0.14124619884759254	0.13097631602150797	0.1362468867102617	0.11502861738665483	0.14198429940130863	0.13185635188145275	0.1211887364771827	0.12934457811046304	0.1639261411180847	0.15689318622075107	0.13601930860013062	0.131054842205768	0.13353707540294932	0.13353707540294932	0.13353707540294932	0.13353707540294932	0.13353707540294932	0.13353707540294932	0.13353707540294932	0.13353707540294932	0.13353707540294932	0.13353707540294932	0.13353707540294932	0.13353707540294932	0.13353707540294932	0.13353707540294932	0.13353707540294932	0.13353707540294932	0.13353707540294932	0.13353707540294932	0.13353707540294932
0.053535378843010815	0.04909154576475951	0.062008755809184024	0.060618412621012474	0.07036945027876862	0.05780810010001469	0.066156684617321	0.07681214245240194	0.08626146072277159	0.06157793850957021	0.10057136439559934	0.07553915167627556	0.08360838832443253	0.08233043765987713	0.08186164468075072	0.08973981339770355	0.07780570517965019	0.07422002978289073	0.0682655333232144	0.07706088133279712	0.0911856846541095	0.08924643071582367	0.06620639246233095	0.06897169416130569	0.06758904331181832	0.06758904331181832	0.06758904331181832	0.06758904331181832	0.06758904331181832	0.06758904331181832	0.06758904331181832	0.06758904331181832	0.06758904331181832	0.06758904331181832	0.06758904331181832	0.06758904331181832	0.06758904331181832	0.06758904331181832	0.06758904331181832	0.06758904331181832	0.06758904331181832	0.06758904331181832	0.06758904331181832	0.06758904331181832	0.06758904331181832	0.06758904331181832	0.06758904331181832	0.06758904331181832	0.06758904331181832	0.06758904331181832
0.05372520885885515	0.048531933264078495	0.0712476080490438	0.054264760629917766	0.07223946556653445	0.057750524481124124	0.06513586892014042	0.0757401538750675	0.07114879281233864	0.054638032267761885	0.06858139476608974	0.061609713516925804	0.061609713516925804	0.061609713516925804	0.061609713516925804	0.061609713516925804	0.061609713516925804	0.061609713516925804	0.061609713516925804	0.061609713516925804	0.061609713516925804	0.061609713516925804	0.061609713516925804	0.061609713516925804	0.061609713516925804	0.061609713516925804	0.061609713516925804	0.061609713516925804	0.061609713516925804	0.061609713516925804	0.061609713516925804	0.061609713516925804	0.061609713516925804	0.061609713516925804	0.061609713516925804	0.061609713516925804	0.061609713516925804	0.061609713516925804	0.061609713516925804	0.061609713516925804	0.061609713516925804	0.061609713516925804	0.061609713516925804	0.061609713516925804	0.061609713516925804	0.061609713516925804	0.061609713516925804	0.061609713516925804	0.061609713516925804	0.061609713516925804
0.08735611654190129	0.11046322675599766	0.08577594879209506	0.10557964747121638	0.10488673041910082	0.1170089186759384	0.10411211607351414	0.10930537571376796	0.14113065054907023	0.09653933530276364	0.0964322971968284	0.10339002098938538	0.0987359337122795	0.09836210116377055	0.11286164890075415	0.10936665288925929	0.1009424764906869	0.10930330726273917	0.10512289187671303	0.10512289187671303	0.10512289187671303	0.10512289187671303	0.10512289187671303	0.10512289187671303	0.10512289187671303	0.10512289187671303	0.10512289187671303	0.10512289187671303	0.10512289187671303	0.10512289187671303	0.10512289187671303	0.10512289187671303	0.10512289187671303	0.10512289187671303	0.10512289187671303	0.10512289187671303	0.10512289187671303	0.10512289187671303	0.10512289187671303	0.10512289187671303	0.10512289187671303	0.10512289187671303	0.10512289187671303	0.10512289187671303	0.10512289187671303	0.10512289187671303	0.10512289187671303	0.10512289187671303	0.10512289187671303	0.10512289187671303
0.09021243007014956	0.10604383418032264	0.08107580511431343	0.09302839880170048	0.10116172674511266	0.0781915709436402	0.12552592590864994	0.11748255894816541	0.11737727595519824	0.10886987406723167	0.12237186822772012	0.0952381099348117	0.1094918040002847	0.1333731886977829	0.09320083417204703	0.11328701143491496	0.11328701143491496	0.11328701143491496	0.11328701143491496	0.11328701143491496	0.11328701143491496	0.11328701143491496	0.11328701143491496	0.11328701143491496	0.11328701143491496	0.11328701143491496	0.11328701143491496	0.11328701143491496	0.11328701143491496	0.11328701143491496	0.11328701143491496	0.11328701143491496	0.11328701143491496	0.11328701143491496	0.11328701143491496	0.11328701143491496	0.11328701143491496	0.11328701143491496	0.11328701143491496	0.11328701143491496	0.11328701143491496	0.11328701143491496	0.11328701143491496	0.11328701143491496	0.11328701143491496	0.11328701143491496	0.11328701143491496	0.11328701143491496	0.11328701143491496	0.11328701143491496
0.11293447323020554	0.12823802105037185	0.11165948583258582	0.09078715451344274	0.11030875514262062	0.11271777358987219	0.1221079722230509	0.12233643292090796	0.11830856011150585	0.11352644930634623	0.12615795374383443	0.09428367881376205	0.1393936201606763	0.1578756303840347	0.11391747544740354	0.12055334016018357	0.10747618605276343	0.13074016888503792	0.13453740963319172	0.10376589952238222	0.11166673440346431	0.11599340964790647	0.1277851527713329	0.11264378275271368	0.1305082064006734	0.1313457474374304	0.12875827369364526	0.13313878566709894	0.1309485296803721	0.1309485296803721	0.1309485296803721	0.1309485296803721	0.1309485296803721	0.1309485296803721	0.1309485296803721	0.1309485296803721	0.1309485296803721	0.1309485296803721	0.1309485296803721	0.1309485296803721	0.1309485296803721	0.1309485296803721	0.1309485296803721	0.1309485296803721	0.1309485296803721	0.1309485296803721	0.1309485296803721	0.1309485296803721	0.1309485296803721	0.1309485296803721
0.11143723352789124	0.11115023412813839	0.11034664357616705	0.12113147410636309	0.09162710275581755	0.10025404739091909	0.1119773115698589	0.11703507914536017	0.12439544460653074	0.09399338782767526	0.1001591414395111	0.11377128819334635	0.12228569190333823	0.12958910765164797	0.152749927082279	0.07862602303096375	0.092969300424117	0.089638640866294	0.08391018096340902	0.12093487236863189	0.09876574548540093	0.09297073523737541	0.11025679807172993	0.10161376665455266	0.10161376665455266	0.10161376665455266	0.10161376665455266	0.10161376665455266	0.10161376665455266	0.10161376665455266	0.10161376665455266	0.10161376665455266	0.10161376665455266	0.10161376665455266	0.10161376665455266	0.10161376665455266	0.10161376665455266	0.10161376665455266	0.10161376665455266	0.10161376665455266	0.10161376665455266	0.10161376665455266	0.10161376665455266	0.10161376665455266	0.10161376665455266	0.10161376665455266	0.10161376665455266	0.10161376665455266	0.10161376665455266	0.10161376665455266
0.0785414152499932	0.08338132271210011	0.07936484805952256	0.08041032899212473	0.09933863928760162	0.09189878934833068	0.10155416760060357	0.07893034443368989	0.10211832746364424	0.10006632804360649	0.10443415592234064	0.10253574779959301	0.09222828398148163	0.07728630053732666	0.11278612888879985	0.1036305098828608	0.10928079594673792	0.10308875210841267	0.10460800086106357	0.08570681479878996	0.09782165394221232	0.09176423437050113	0.09176423437050113	0.09176423437050113	0.09176423437050113	0.09176423437050113	0.09176423437050113	0.09176423437050113	0.09176423437050113	0.09176423437050113	0.09176423437050113	0.09176423437050113	0.09176423437050113	0.09176423437050113	0.09176423437050113	0.09176423437050113	0.09176423437050113	0.09176423437050113	0.09176423437050113	0.09176423437050113	0.09176423437050113	0.09176423437050113	0.09176423437050113	0.09176423437050113	0.09176423437050113	0.09176423437050113	0.09176423437050113	0.09176423437050113	0.09176423437050113	0.09176423437050113
0.1102109603034438	0.143055232907547	0.15424166677809878	0.1279620022802835	0.14431559317716797	0.13870161328247133	0.10450834683413357	0.1261336124239971	0.08375381288903726	0.13914795842575312	0.11271415320930776	0.11358513972821234	0.08715651214669524	0.10853469538921993	0.1468384051203783	0.13550997625032227	0.14576796971268532	0.11283715608097236	0.12930256289682884	0.12930256289682884	0.12930256289682884	0.12930256289682884	0.12930256289682884	0.12930256289682884	0.12930256289682884	0.12930256289682884	0.12930256289682884	0.12930256289682884	0.12930256289682884	0.12930256289682884	0.12930256289682884	0.12930256289682884	0.12930256289682884	0.12930256289682884	0.12930256289682884	0.12930256289682884	0.12930256289682884	0.12930256289682884	0.12930256289682884	0.12930256289682884	0.12930256289682884	0.12930256289682884	0.12930256289682884	0.12930256289682884	0.12930256289682884	0.12930256289682884	0.12930256289682884	0.12930256289682884	0.12930256289682884	0.12930256289682884
0.08562560329062002	0.06795804790138035	0.07713417324077936	0.07840706428126949	0.05461010455118214	0.06879587119085655	0.07105657006150788	0.06706923857295087	0.06341954672386432	0.054567848420558264	0.08468304198742199	0.06745555219590464	0.07571788865572965	0.05558281161214768	0.07712584913113182	0.05510295963209922	0.08085153641830514	0.06003069661458852	0.06855073433777392	0.061522587167218395	0.06503666075249616	0.06503666075249616	0.06503666075249616	0.06503666075249616	0.06503666075249616	0.06503666075249616	0.06503666075249616	0.06503666075249616	0.06503666075249616	0.06503666075249616	0.06503666075249616	0.06503666075249616	0.06503666075249616	0.06503666075249616	0.06503666075249616	0.06503666075249616	0.06503666075249616	0.06503666075249616	0.06503666075249616	0.06503666075249616	0.06503666075249616	0.06503666075249616	0.06503666075249616	0.06503666075249616	0.06503666075249616	0.06503666075249616	0.06503666075249616	0.06503666075249616	0.06503666075249616	0.06503666075249616
0.040315475715522686	0.07779420212263093	0.03892927322650627	0.02548630489766748	0.05723747562142266	0.048684209895545866	0.039577199387222144	0.041391322169897625	0.0	0.05132821846119766	0.04310878668108105	0.06470440631703916	0.08301334097721082	0.05958860309108764	0.08828201703030657	0.09075934327468739	0.10493279253908554	0.06652074813988548	0.08904037728910634	0.1144006428737672	0.10077328698525236	0.10507794066032888	0.08543693080229374	0.12178883234572975	0.10510435100598305	0.09602405034766161	0.11323120294461479	0.11538043682531547	0.13110023921349437	0.1386573122476917	0.0945898332592181	0.11200433195145516	0.14224654691049235	0.10422775014563666	0.1143729902699934	0.10088320627412231	0.09727245565324902	0.1085073959303947	0.10744955580343508	0.09468163745152426	0.11149424102341343	0.10308793923746884	0.10308793923746884	0.10308793923746884	0.10308793923746884	0.10308793923746884	0.10308793923746884	0.10308793923746884	0.10308793923746884	0.10308793923746884
0.09914742329126736	0.1439922506805762	0.11010779513912664	0.09158687185723957	0.08066218405871682	0.07766877419789271	0.0838852588076253	0.12370839846207546	0.10925126067551771	0.08548205474147187	0.07519493583017613	0.08091079351110327	0.11700592175652193	0.10654161318032694	0.1328797579657036	0.15163949463781753	0.12278392467953375	0.12190425194190616	0.08912511898938345	0.11225480078728575	0.10982704870332378	0.12438650270022024	0.16787420777892997	0.10818281937513209	0.1143343341989752	0.11989691224659615	0.16978838221059606	0.13111735410784153	0.14998996116062902	0.15711009194621867	0.15331630239532196	0.09919806002230057	0.15528786080663107	0.1320392062172498	0.18508679647436616	0.22806853183809347	0.15696538795371046	0.1877961559072708	0.21760696002395147	0.17063741827051596	0.19335567468157336	0.17460865863825395	0.12834737133473562	0.14199259063259262	0.1683769231533091	0.17121315547645827	0.16979503931488368	0.16979503931488368	0.16979503931488368	0.16979503931488368
0.05487143121218234	0.045193414531396206	0.03500633477052551	0.039674832264639893	0.05098072444009058	0.039649274163160775	0.054659736802928474	0.04848996813310258	0.04598473730919705	0.0606944193191146	0.049637454479366745	0.05277323519340699	0.04607820287998308	0.054933909241605065	0.052352322698929206	0.0626369507825667	0.05329813736749622	0.04985370300423773	0.05197809468444141	0.05254222374490701	0.05195812708361319	0.04592452397457815	0.05420899252681696	0.03839398122898821	0.05675896784943283	0.05547291914600747	0.0606769413928804	0.045182439702854814	0.05635517617669979	0.04952519695064339	0.05691522559479276	0.053530877237804114	0.053309863430034285	0.059587968369516006	0.060486368453391996	0.05408020730466094	0.04848762000391013	0.054150600169303155	0.07239833023418202	0.04929376076374683	0.058988068894187805	0.05414091482896732	0.05414091482896732	0.05414091482896732	0.05414091482896732	0.05414091482896732	0.05414091482896732	0.05414091482896732	0.05414091482896732	0.05414091482896732
0.0625574694867127	0.07491249349721285	0.0661580111446232	0.05109231599784192	0.048873426442339836	0.06249215647654994	0.05822972210406065	0.06883837817318407	0.06844790642000209	0.06777253619287552	0.06462051485408883	0.05823756072955217	0.08321582904052577	0.04981153864793146	0.06641253103234591	0.07592909087724838	0.07441130619894883	0.08005547244519183	0.06894990732334826	0.060254092946941853	0.07584255919547378	0.08123360127040531	0.08109076750161948	0.06869328427512982	0.08363333464305257	0.06631676672618893	0.06878818316504415	0.07765408579555426	0.08361736113558182	0.08564446853090495	0.0771094093803171	0.09365820000445	0.08467675291480468	0.09155585008738197	0.08002557573210806	0.08828569582630201	0.09372209145624641	0.09084949114455015	0.08094802387740963	0.08991694781183916	0.06357962726667239	0.08182455851272404	0.07780787636677854	0.08258684526890085	0.0795976782227123	0.09049680439605223	0.08504724130938227	0.08504724130938227	0.08504724130938227	0.08504724130938227
0.10233835810157078	0.07954043499793259	0.062395591007665695	0.0733592001879855	0.07577424285840517	0.1065423233940706	0.09897534533437669	0.06482603171028829	0.11007257327340808	0.10658429293192176	0.10889218645632366	0.07547301042730653	0.09537506383587341	0.08245098620898499	0.08056631629685859	0.08840460252910118	0.07663763586269746	0.069912192104322	0.090044215420359	0.11172931031583512	0.07056925183351259	0.1004064189977367	0.06561478780653937	0.11037721061446103	0.07922655847177729	0.09244869236860287	0.11565703113159692	0.09800722669387757	0.07482458007823412	0.0789907801116129	0.0769555554791199	0.10323210677626239	0.11878891945379912	0.10727985602985907	0.0694012499893212	0.09542952835410227	0.07615851073149649	0.0654843252731381	0.10095003609591827	0.08884771797810606	0.06601652041537993	0.07915138102631557	0.10217107872619936	0.09066122987625747	0.09066122987625747	0.09066122987625747	0.09066122987625747	0.09066122987625747	0.09066122987625747	0.09066122987625747
0.11908180733872203	0.10959054663194703	0.10602561828500907	0.0925284721710696	0.09658810873098483	0.1280360483306928	0.1024198007175601	0.07740301192635404	0.11877340734424369	0.09818942374503896	0.10185026607586678	0.09799069990457494	0.09992048299022087	0.09992048299022087	0.09992048299022087	0.09992048299022087	0.09992048299022087	0.09992048299022087	0.09992048299022087	0.09992048299022087	0.09992048299022087	0.09992048299022087	0.09992048299022087	0.09992048299022087	0.09992048299022087	0.09992048299022087	0.09992048299022087	0.09992048299022087	0.09992048299022087	0.09992048299022087	0.09992048299022087	0.09992048299022087	0.09992048299022087	0.09992048299022087	0.09992048299022087	0.09992048299022087	0.09992048299022087	0.09992048299022087	0.09992048299022087	0.09992048299022087	0.09992048299022087	0.09992048299022087	0.09992048299022087	0.09992048299022087	0.09992048299022087	0.09992048299022087	0.09992048299022087	0.09992048299022087	0.09992048299022087	0.09992048299022087
0.10623481756333432	0.10607166715719818	0.1349266287497673	0.10430107768637611	0.1004957705411833	0.0793658978973581	0.10140965868206542	0.1138528095346672	0.13252016855994225	0.1127187365009198	0.1308780345303004	0.09422335302198664	0.10263383779127368	0.1293119187389902	0.12726944346285898	0.07265439037222492	0.09866175508880505	0.12701145612035153	0.09388809966637729	0.11415958798547392	0.12028653283352958	0.1200727010282022	0.11802168993651414	0.10455911234850936	0.14078185666830795	0.10976722965298326	0.10400972444977796	0.10210284103546974	0.1391795631726881	0.10168751411522628	0.13452318613219935	0.10797562648149037	0.10665399280666167	0.10716640317984713	0.13142763455193596	0.12906432272574767	0.10911045175467501	0.11099130593619222	0.13022183493969805	0.09219533988408893	0.08604078955847827	0.08911806472128361	0.08911806472128361	0.08911806472128361	0.08911806472128361	0.08911806472128361	0.08911806472128361	0.08911806472128361	0.08911806472128361	0.08911806472128361
0.04559281306723372	0.05869743467022285	0.05060350753394259	0.07011048571327891	0.06506623653416975	0.07232266545859815	0.08290615347545476	0.06733890428016222	0.06859659181843604	0.06653584655321942	0.056372684738622905	0.07417407327509118	0.06777717560500589	0.05533530504134105	0.06337658163633604	0.06728893218032894	0.0646041471906312	0.06505231692375522	0.06640936200439372	0.0672220043986222	0.047973231965636735	0.06487328857971793	0.0617154808728696	0.0631988311628068	0.050552821978027324	0.06353190400112241	0.05530340756708976	0.06459659079713988	0.05228847739677588	0.05448443500037546	0.06418361485760135	0.06320310237045747	0.07809352081929578	0.04819644473592641	0.05642712697971106	0.053595428243045966	0.0653873891878576	0.059932919058575986	0.07099363016805897	0.06478160840594159	0.06999016964182715	0.056434826165954445	0.05420741936061165	0.05828936671335245	0.09146960744127447	0.07487948707731346	0.07487948707731346	0.07487948707731346	0.07487948707731346	0.07487948707731346
0.25918391015059017	0.22111408951588102	0.12205608905960404	0.25668430162870237	0.19062843980139005	0.2955897647529684	0.0	0.3048617882403699	0.4231706832617185	0.19144288297815246	0.21443863240380093	0.3594063353956841	0.29094853218900746	0.321819678396477	0.33307530188187323	0.11465633635168485	0.3188777217108107	0.1547738453334977	0.15649514089302277	0.10322944727238462	0.1671068590358716	0.2459359370411255	0.13447831578218086	0.19132653057310556	0.30911201974419544	0.2718211731600788	0.37240673455885354	0.2809700702483095	0.34244451476747156	0.34244476694555687	0.19133984838219809	0.2788658882884525	0.12203815803356974	0.2682776466376765	0.258695087233173	0.19065112449909039	0.1908893820482136	0.16998705265698208	0.3573739314620449	0.23730560387828697	0.15931117339594056	0.2547087483512563	0.33788692585394803	0.4036690187768457	0.2052708570153188	0.30446993789608223	0.30446993789608223	0.30446993789608223	0.30446993789608223	0.30446993789608223
0.059040585242528996	0.06841897720393977	0.0678681076531903	0.061830003721751264	0.07709900126582495	0.05518790389822744	0.05630961541579958	0.06437301883626288	0.0864008512954718	0.0530038973375226	0.058041816785682265	0.05914099768314641	0.07783291690745761	0.05252875486771765	0.06343446639204466	0.07290145583949295	0.0678165635809974	0.07517282864544095	0.07968241711907878	0.0505278179483136	0.09095361731607413	0.07219928092427862	0.07740773323852285	0.07134050295293348	0.0503760057393189	0.06406748307599038	0.09254407148179078	0.05235180273043751	0.05940650558108319	0.10895231539445953	0.06933431320574766	0.06973074137848824	0.07146654673935138	0.10125145201381304	0.07139488397585046	0.06851414243838022	0.06183683689201456	0.069005956597885	0.06879914412625804	0.0868725783425524	0.04815186402344308	0.081580833568784	0.08431463284258572	0.08294773320568487	0.08294773320568487	0.08294773320568487	0.08294773320568487	0.08294773320568487	0.08294773320568487	0.08294773320568487
0.05456743369295805	0.05446833979552015	0.05695377210371589	0.07733920494509511	0.07400763348712662	0.06834173695935507	0.06256474489709626	0.06804972343340768	0.05150265283677826	0.038800767165955825	0.06396276520308437	0.070639321354896	0.0830388838141277	0.0449955912050048	0.04483426644059139	0.07122044946225058	0.07021424050418543	0.06419727365822553	0.0638958408926802	0.07296734020319516	0.06338926456813787	0.061816975285328084	0.06664902000339434	0.05494195181260391	0.05175164349884271	0.07234399511446603	0.05662439770416151	0.05564587267154612	0.05936581716480063	0.06440578683072162	0.05777617666049747	0.0488681656137141	0.09449935560771108	0.047995527698161754	0.0675071586878636	0.06394521269068341	0.06802695807945655	0.07933336462407409	0.08420678369539362	0.061640058087991445	0.07292342089169253	0.07292342089169253	0.07292342089169253	0.07292342089169253	0.07292342089169253	0.07292342089169253	0.07292342089169253	0.07292342089169253	0.07292342089169253	0.07292342089169253
0.06523021979895326	0.052679613031155835	0.0548379395588743	0.07355094133815313	0.055984750028804445	0.06229686559295564	0.07783304247653978	0.07020712205905852	0.07207170848477257	0.08327906358282976	0.07367270559172098	0.08133487635345721	0.08133549087096761	0.06740211632573805	0.042115965864988586	0.07919951328715465	0.07867175827656166	0.06047676720899249	0.053642368502775505	0.07636580744909471	0.07587794657154551	0.08825183909944284	0.08508166927268493	0.06272606051420103	0.068942726800439	0.0819592315658796	0.08831016006043935	0.0789078601257422	0.07886657423394415	0.08550801648293162	0.07419026814288436	0.08621457922914628	0.07157852974090038	0.07033968990697777	0.09150946462356582	0.08686682548996871	0.06675803990803911	0.08505553703900813	0.09004944558792687	0.0749407822134137	0.089869615560154	0.08240519888678385	0.08240519888678385	0.08240519888678385	0.08240519888678385	0.08240519888678385	0.08240519888678385	0.08240519888678385	0.08240519888678385	0.08240519888678385
0.03609707776780187	0.02535398401744275	0.05639709136296187	0.04499343899716634	0.030364670864778728	0.023753179696780608	0.032347603506574125	0.03543945627380069	0.03356080798708587	0.032215232923729555	0.023634922325207208	0.03890537181393805	0.038161138315984035	0.030925864804931397	0.04338190287372881	0.0263598544706939	0.04223694460457459	0.027068854061071807	0.021372550563575617	0.038350192336336436	0.03909162496567102	0.032698107515658055	0.041464813740600834	0.035163754636391494	0.03684470784677463	0.034304500106658316	0.04380984653804017	0.04742902361309074	0.026760003394503653	0.042585278908417026	0.029769571508997696	0.03546101599915791	0.035806630850172966	0.04272752697024396	0.038615253513372624	0.03106093019314544	0.043116435084071675	0.03761116035406894	0.05104469702374207	0.03578696848605124	0.026957393283783333	0.036794496194907524	0.03593189359649373	0.037034800350843486	0.04741588950420623	0.032513552737564434	0.03846857295977166	0.05184008619301533	0.03135745898545078	0.03876022763762376
0.05453665750215563	0.19612853283149612	0.09911695635122716	0.10037902602055565	0.09751939857535491	0.021815598806890272	0.10394457979890889	0.1358061102505549	0.13578233946156804	0.0302751935295316	0.08759817417087461	0.10313623992460579	0.09740545624223063	0.058632972046070195	0.17598230012161112	0.023666238517357125	0.1350816832428871	0.09719713831420677	0.08739527634933161	0.16052536489647115	0.13502665043022544	0.13513493841631632	0.010542698296383846	0.15688640834954354	0.10700406608052733	0.09379714383736676	0.00021608160411145833	0.1619961789094965	0.09740545624223063	0.11155269351545749	0.0990345338641864	0.12613579714008866	0.16223542068116192	0.07555115210667832	0.03899110867419229	0.16166508463016963	0.021786872009409344	0.2745105465117782	0.08739527634933161	0.16372859424494451	0.0953412530322408	0.0	0.1333960325060046	0.13513493841631632	0.01001226932108686	0.07556554096686184	0.1625218504043598	0.13160794563858855	0.10355882071817678	0.12245773769017888
0.0752263760085376	0.11772689175374745	0.08162170044720894	0.07601684945423501	0.08842414578993388	0.07283983442016836	0.073431356599801	0.10384332629402097	0.09523405656899836	0.086340131739807	0.09056675437584426	0.08986068715858976	0.1185699761520675	0.08213501755189649	0.1028030928231879	0.11710552080557966	0.07695555710757886	0.09193875318358082	0.11536204348140525	0.09149622034171415	0.10245297311363305	0.10521812001283362	0.10797787072249035	0.0764620658755392	0.09096261357626977	0.10802624270650579	0.08535238508683611	0.0881815935100244	0.10408318955377747	0.10629258058507286	0.09276191575381475	0.10941411799604772	0.08240580671199087	0.09028966120910781	0.07951538843577946	0.11128161690448564	0.08092174577894444	0.09051896666882389	0.0785514303440509	0.11644125502943578	0.09369761204650894	0.08492576535636039	0.07224279245727117	0.09246446431713691	0.09898340250704978	0.0786951746178821	0.09354237730523823	0.0798411039971132	0.11918194692708516	0.12630638320036572
0.05751183495473431	0.06573843118944048	0.06531414265444481	0.056381721180253024	0.04351759758950498	0.051189619102340905	0.06128182546031881	0.06252095021024791	0.061951972076810906	0.04412862769989342	0.061759979643176074	0.058849938959733866	0.07083717624539587	0.06264349399682237	0.06879542256514358	0.068391336486757	0.06527753023368804	0.04807421691452871	0.06922596316100033	0.05529870194519474	0.0616426333835956	0.06843529221680482	0.06893717175740278	0.04953072294575561	0.05156286198545998	0.05900231858564832	0.04873942618561198	0.06289337888081499	0.05603425494500457	0.0520163365986431	0.07711313843247943	0.04560596417390222	0.04465417672150787	0.06084163713724231	0.06895259847963638	0.05960845651307948	0.05971884130662821	0.06161473974180022	0.058790619364437906	0.06277274629277892	0.04875308601679228	0.05996549769254359	0.05159068418637376	0.05410827788273187	0.05731221348249532	0.05471543796638297	0.06140907670301745	0.04043056273036013	0.055843740360354485	0.050012746069130476
0.047571881814182086	0.07433986623571674	0.06928425427944564	0.04929051270040928	0.05614043760905199	0.05032238251967295	0.027404463240597053	0.055699400794766714	0.05441309387078855	0.04560921460935131	0.055759364965697306	0.04809370371052213	0.04223625087784874	0.05003800813548677	0.04729542702260814	0.04766895788164885	0.046111561282997614	0.04386789198536314	0.06352696582827284	0.05089740441041649	0.0500359512854168	0.05640502700950406	0.07224424678334154	0.05031223805960825	0.052980668585108824	0.0484319923414241	0.06907494624700257	0.04233258899805	0.04324898621511497	0.04852350489380187	0.06479950024888106	0.0538720093700808	0.05719042278036242	0.04313377989734902	0.05959000238025409	0.05835276734562246	0.051201431480931626	0.06805254758953727	0.056918239134249336	0.043631504357378885	0.054356997049590156	0.06131256414158598	0.06900142033181537	0.05015698813787404	0.060705412965351736	0.04407083358189745	0.047181238924031046	0.06523666368856071	0.04914138237228202	0.06183293016858251
0.07156244784177242	0.06807044754581679	0.05859633918989617	0.056772902848591336	0.06570153193939883	0.056353261178495116	0.061776927836582465	0.05056829125076868	0.052120904424199706	0.0792258955580134	0.04646053425907864	0.06661773666896036	0.06052130871487768	0.05403554443629569	0.06642482701102786	0.05791305745540447	0.04920270148417486	0.051483958604292175	0.050879739415486	0.07405112068418541	0.06570248213778776	0.06914477172265003	0.06218841895361293	0.05953239931308639	0.059195075218825347	0.06112605897996783	0.05053006920803928	0.06848804936224169	0.048188387676487796	0.05714538278951739	0.054094227881382934	0.06404344240887226	0.056794947474509326	0.04129263155494488	0.0574855612978725	0.06463405690630894	0.06871355844931155	0.06037929126061033	0.05837017295275355	0.0632190053870353	0.06184992042268532	0.060035175881087574	0.059977049378044864	0.060006112629566226	0.060006112629566226	0.060006112629566226	0.060006112629566226	0.060006112629566226	0.060006112629566226	0.060006112629566226
0.07868525096677409	0.09545471428427066	0.09081388629780977	0.10439974675537729	0.11419931710176709	0.08296096090168638	0.0858711324550894	0.08477424025990084	0.09765477319025333	0.12277225440465891	0.1065426669989799	0.11465746070181941	0.11465746070181941	0.11465746070181941	0.11465746070181941	0.11465746070181941	0.11465746070181941	0.11465746070181941	0.11465746070181941	0.11465746070181941	0.11465746070181941	0.11465746070181941	0.11465746070181941	0.11465746070181941	0.11465746070181941	0.11465746070181941	0.11465746070181941	0.11465746070181941	0.11465746070181941	0.11465746070181941	0.11465746070181941	0.11465746070181941	0.11465746070181941	0.11465746070181941	0.11465746070181941	0.11465746070181941	0.11465746070181941	0.11465746070181941	0.11465746070181941	0.11465746070181941	0.11465746070181941	0.11465746070181941	0.11465746070181941	0.11465746070181941	0.11465746070181941	0.11465746070181941	0.11465746070181941	0.11465746070181941	0.11465746070181941	0.11465746070181941
0.08659567303420844	0.0821288106430856	0.11471075508187605	0.09273258912224792	0.09897819808753305	0.10642637386258802	0.10270228597506054	0.10270228597506054	0.10270228597506054	0.10270228597506054	0.10270228597506054	0.10270228597506054	0.10270228597506054	0.10270228597506054	0.10270228597506054	0.10270228597506054	0.10270228597506054	0.10270228597506054	0.10270228597506054	0.10270228597506054	0.10270228597506054	0.10270228597506054	0.10270228597506054	0.10270228597506054	0.10270228597506054	0.10270228597506054	0.10270228597506054	0.10270228597506054	0.10270228597506054	0.10270228597506054	0.10270228597506054	0.10270228597506054	0.10270228597506054	0.10270228597506054	0.10270228597506054	0.10270228597506054	0.10270228597506054	0.10270228597506054	0.10270228597506054	0.10270228597506054	0.10270228597506054	0.10270228597506054	0.10270228597506054	0.10270228597506054	0.10270228597506054	0.10270228597506054	0.10270228597506054	0.10270228597506054	0.10270228597506054	0.10270228597506054
0.12802039401826298	0.11089023518890304	0.1808875065875896	0.2131318655100794	0.18983704814214006	0.18431952044441743	0.10641151597215379	0.14291419796188	0.14540819227887677	0.09151184418363395	0.0	0.08649979344311857	0.1432999250249658	0.11964548532747751	0.03936672165449998	0.08634726831460224	0.0	0.11919481030808415	0.15771924450349858	0.08642174291405559	0.17513194229191234	0.11710812077292573	0.14313456897041402	0.15849369980452904	0.0987889491849527	0.12189827003872929	0.1577192445034986	0.08320279597373006	0.11951286684111694	0.15645560382247434	0.1747874236846383	0.17949836227111848	0.11567263681701853	0.14409314215692046	0.0987889491849527	0.13194462032051038	0.11536678475273154	0.11536678475273154	0.11536678475273154	0.11536678475273154	0.11536678475273154	0.11536678475273154	0.11536678475273154	0.11536678475273154	0.11536678475273154	0.11536678475273154	0.11536678475273154	0.11536678475273154	0.11536678475273154	0.11536678475273154
0.048373095238242486	0.06147537463086991	0.07180058837998217	0.06267753095329885	0.056162585002994876	0.07272572748982813	0.06580651961221579	0.06680737019524749	0.05231237890353201	0.08314634023625844	0.06242831349821365	0.06593369032751743	0.07721110493945683	0.06271017723001683	0.0651918866621745	0.06424398847049965	0.060187652891587284	0.06199493835257573	0.07546773566656939	0.06381345123928363	0.06600406718255575	0.0680373625288296	0.043646273658855116	0.05986019858938903	0.06749786281128492	0.07555628772091001	0.07776608440793419	0.07666118606442208	0.07666118606442208	0.07666118606442208	0.07666118606442208	0.07666118606442208	0.07666118606442208	0.07666118606442208	0.07666118606442208	0.07666118606442208	0.07666118606442208	0.07666118606442208	0.07666118606442208	0.07666118606442208	0.07666118606442208	0.07666118606442208	0.07666118606442208	0.07666118606442208	0.07666118606442208	0.07666118606442208	0.07666118606442208	0.07666118606442208	0.07666118606442208	0.07666118606442208
0.08412588724907878	0.10471278064447243	0.09184682390267017	0.08040490027136862	0.08885920565362079	0.11016544842293484	0.09721079104878184	0.10197583340711114	0.08992904440334093	0.08005356938028675	0.10975736427069947	0.10523198805927698	0.08470964010521514	0.09911102254341286	0.09502141011262866	0.10902514523608894	0.1143259941533876	0.09332048381127263	0.09359001033175311	0.07949765880258203	0.08654383456716758	0.08654383456716758	0.08654383456716758	0.08654383456716758	0.08654383456716758	0.08654383456716758	0.08654383456716758	0.08654383456716758	0.08654383456716758	0.08654383456716758	0.08654383456716758	0.08654383456716758	0.08654383456716758	0.08654383456716758	0.08654383456716758	0.08654383456716758	0.08654383456716758	0.08654383456716758	0.08654383456716758	0.08654383456716758	0.08654383456716758	0.08654383456716758	0.08654383456716758	0.08654383456716758	0.08654383456716758	0.08654383456716758	0.08654383456716758	0.08654383456716758	0.08654383456716758	0.08654383456716758
0.06273690456651668	0.07380775511957055	0.06889135679955935	0.0574856826866283	0.07795172723688981	0.07201858829826217	0.07265903499147552	0.06839921675322636	0.048919687536414735	0.07857154915417978	0.052859673959752135	0.0692939438200174	0.08043606990841355	0.07192988754414881	0.0655194338975776	0.06640603711484527	0.10339361761533136	0.05802091467036159	0.05750379874146782	0.08363848661590131	0.056269951564249895	0.07079117953917305	0.052340322348570945	0.07534796059198831	0.0645651945240236	0.08584144745032103	0.06869720767416139	0.07058535778845686	0.05301368306801886	0.05627046584527915	0.06340523117988707	0.06690738983121958	0.07838227654503417	0.0656667638761334	0.07251400447038434	0.08257335422034665	0.08083945826853098	0.08170640624443881	0.08170640624443881	0.08170640624443881	0.08170640624443881	0.08170640624443881	0.08170640624443881	0.08170640624443881	0.08170640624443881	0.08170640624443881	0.08170640624443881	0.08170640624443881	0.08170640624443881	0.08170640624443881
0.08573793831158502	0.0688735246925778	0.07948439498570857	0.08998115817617809	0.08161899372410628	0.086281271113194	0.06970921412300561	0.08485366044075535	0.10434361316324048	0.07878040663994196	0.0750634112332309	0.0862677862440952	0.07761626726557866	0.07435076321937914	0.1204819218101173	0.08414242215346372	0.10174787174345988	0.0776436342312293	0.07478399496063631	0.11168973756449349	0.10102404598050248	0.10922691016637547	0.08077364251330338	0.08142751142325474	0.09104483929780692	0.09176853372348649	0.07170316902814877	0.084143197650674	0.09932591526381566	0.09801659901505887	0.08112000381474584	0.08317451049030526	0.08214725715252556	0.08214725715252556	0.08214725715252556	0.08214725715252556	0.08214725715252556	0.08214725715252556	0.08214725715252556	0.08214725715252556	0.08214725715252556	0.08214725715252556	0.08214725715252556	0.08214725715252556	0.08214725715252556	0.08214725715252556	0.08214725715252556	0.08214725715252556	0.08214725715252556	0.08214725715252556
0.10436284680910117	0.07869166724314398	0.03719550534108519	0.07527935412480413	0.08271943103612374	0.1556755808091873	0.1086529832175349	0.10309247088458318	0.12252186487738576	0.09053217931738076	0.11591919417214232	0.09975499389024745	0.07152537666197002	0.10531019884794379	0.09568980633443232	0.06967012001016774	0.062145747686268876	0.13553102549678836	0.09473070278693324	0.1191731171843138	0.05810389432837236	0.06958026469189277	0.09658398604788482	0.09854990205460476	0.09697888081791367	0.11697990915165085	0.12031459313334754	0.10743372117810644	0.10464368799290931	0.13784113896513586	0.09494558469498135	0.16546343141048522	0.1376641185592981	0.14190034783204852	0.13978223319567332	0.13978223319567332	0.13978223319567332	0.13978223319567332	0.13978223319567332	0.13978223319567332	0.13978223319567332	0.13978223319567332	0.13978223319567332	0.13978223319567332	0.13978223319567332	0.13978223319567332	0.13978223319567332	0.13978223319567332	0.13978223319567332	0.13978223319567332
0.07410422764651863	0.08123857653965857	0.08730642814710186	0.08917342440581341	0.089152990166313	0.07080047250445648	0.07229144904614376	0.11490258918629771	0.09417138772576171	0.08311861478341864	0.1021632134688631	0.0838010956565919	0.05746512770776845	0.06847255098323247	0.07573746784384755	0.06966677700172	0.08140567850051038	0.09808104472338665	0.1021400117139982	0.09713977366896734	0.09580539743878667	0.09758028296239267	0.09669284020058967	0.09669284020058967	0.09669284020058967	0.09669284020058967	0.09669284020058967	0.09669284020058967	0.09669284020058967	0.09669284020058967	0.09669284020058967	0.09669284020058967	0.09669284020058967	0.09669284020058967	0.09669284020058967	0.09669284020058967	0.09669284020058967	0.09669284020058967	0.09669284020058967	0.09669284020058967	0.09669284020058967	0.09669284020058967	0.09669284020058967	0.09669284020058967	0.09669284020058967	0.09669284020058967	0.09669284020058967	0.09669284020058967	0.09669284020058967	0.09669284020058967
0.03582215776041393	0.056394820979891375	0.045980400312653845	0.0	0.07307317720333074	0.04521347797550731	0.09608577307720857	0.03838789961706225	0.05319466542016067	0.04608787907238961	0.07871032245726432	0.05195069841481664	0.09857788394407939	0.10270433725326235	0.08667826315651044	0.05490824148481883	0.03328508831384234	0.06330913751308917	0.08017175493003152	0.0458953886625446	0.049844162430690925	0.06704806385708917	0.045205693326876774	0.09956065172310846	0.03499589876321372	0.10306366254631809	0.05645979551082442	0.08619174183537452	0.0005074291486410203	0.078061944848825	0.06101874470504227	0.12168904686395196	0.07155015461520235	0.06645901692578127	0.08934562958008414	0.09789737194899671	0.07822969133421973	0.10628508097331785	0.040739252476730756	0.052678881616973726	0.04121714068696493	0.04694801115196933	0.04694801115196933	0.04694801115196933	0.04694801115196933	0.04694801115196933	0.04694801115196933	0.04694801115196933	0.04694801115196933	0.04694801115196933
0.06342061364975905	0.0759950368299456	0.0699381656263679	0.07284424155297707	0.06400499237563535	0.07727967285210467	0.07841869762081805	0.07669310245699996	0.07117307836378618	0.08038143685752865	0.09172938509151553	0.07673071164780162	0.07736200571636735	0.07121364684934062	0.0743514232313679	0.10451638887628974	0.08907824554000782	0.09333390634946676	0.06674250236116994	0.09199898639026563	0.07823141412580026	0.07255150486518208	0.11141974171946223	0.07429772599043573	0.08565663899607533	0.07997718249325551	0.07997718249325551	0.07997718249325551	0.07997718249325551	0.07997718249325551	0.07997718249325551	0.07997718249325551	0.07997718249325551	0.07997718249325551	0.07997718249325551	0.07997718249325551	0.07997718249325551	0.07997718249325551	0.07997718249325551	0.07997718249325551	0.07997718249325551	0.07997718249325551	0.07997718249325551	0.07997718249325551	0.07997718249325551	0.07997718249325551	0.07997718249325551	0.07997718249325551	0.07997718249325551	0.07997718249325551
0.07113975464014681	0.10458191200273402	0.051360071216170616	0.060277580992429546	0.06189858305216717	0.03840020623503765	0.003998336954553324	0.07965769490151209	0.05693998263880165	0.06206570820583393	0.07574039770551932	0.06434552327274466	0.060908519155367026	0.07427710995067859	0.09346836078134513	0.06513112277376362	0.09052436385016903	0.0856815295504813	0.06460281089728752	0.0921425536389001	0.07605121866717214	0.06648355659137811	0.04191872608218282	0.05479667998513916	0.07612730104994651	0.0654019144465858	0.053687005590227724	0.05366450323896998	0.06001883277675274	0.06963560136968878	0.06482721707322076	0.06482721707322076	0.06482721707322076	0.06482721707322076	0.06482721707322076	0.06482721707322076	0.06482721707322076	0.06482721707322076	0.06482721707322076	0.06482721707322076	0.06482721707322076	0.06482721707322076	0.06482721707322076	0.06482721707322076	0.06482721707322076	0.06482721707322076	0.06482721707322076	0.06482721707322076	0.06482721707322076	0.06482721707322076
0.06889030147863011	0.055257165578923975	0.08652681293750099	0.05679298348563422	0.07984915526241493	0.07119442882063426	0.06994971453734199	0.08107229092876937	0.07141841411681124	0.07279776647406308	0.07526601314174852	0.0760001225275056	0.06977777102560918	0.06087803106132689	0.07222245827461464	0.06475414597923736	0.094181355752993	0.07112623016332918	0.08265379295816108	0.08265379295816108	0.08265379295816108	0.08265379295816108	0.08265379295816108	0.08265379295816108	0.08265379295816108	0.08265379295816108	0.08265379295816108	0.08265379295816108	0.08265379295816108	0.08265379295816108	0.08265379295816108	0.08265379295816108	0.08265379295816108	0.08265379295816108	0.08265379295816108	0.08265379295816108	0.08265379295816108	0.08265379295816108	0.08265379295816108	0.08265379295816108	0.08265379295816108	0.08265379295816108	0.08265379295816108	0.08265379295816108	0.08265379295816108	0.08265379295816108	0.08265379295816108	0.08265379295816108	0.08265379295816108	0.08265379295816108
0.07248456823025333	0.09271079034943717	0.08060732089698784	0.07842731948289682	0.09380675056991492	0.11986776074860667	0.09734771551284757	0.08835601146303505	0.07730761590506458	0.09839826112040274	0.10823289529167478	0.08193762950215006	0.08924229556149688	0.08749832710453172	0.0931576492649352	0.0893827215362962	0.08826363137003992	0.08546064527111077	0.10822696201753378	0.0799095884622219	0.10009783170558723	0.0882694692371035	0.09421499994188297	0.09230077497751824	0.09811554248635407	0.08702692511162805	0.08211413008497949	0.11058113007985357	0.1069741988570696	0.1087776644684616	0.1087776644684616	0.1087776644684616	0.1087776644684616	0.1087776644684616	0.1087776644684616	0.1087776644684616	0.1087776644684616	0.1087776644684616	0.1087776644684616	0.1087776644684616	0.1087776644684616	0.1087776644684616	0.1087776644684616	0.1087776644684616	0.1087776644684616	0.1087776644684616	0.1087776644684616	0.1087776644684616	0.1087776644684616	0.1087776644684616
0.08141485507974514	0.10505707475532552	0.06555207921476609	0.056839550793721334	0.06014896614698732	0.06611216845455983	0.10038670361618166	0.07509438111622083	0.08800537526651098	0.0737087263799856	0.07807876791617419	0.08600265294628692	0.06643182458419236	0.069714414414272	0.07222884095478045	0.08637076585038235	0.06985829188062474	0.06860592825035301	0.08048858223675463	0.07167584214983419	0.09411957634342434	0.07373680051347861	0.08392818842845148	0.08392818842845148	0.08392818842845148	0.08392818842845148	0.08392818842845148	0.08392818842845148	0.08392818842845148	0.08392818842845148	0.08392818842845148	0.08392818842845148	0.08392818842845148	0.08392818842845148	0.08392818842845148	0.08392818842845148	0.08392818842845148	0.08392818842845148	0.08392818842845148	0.08392818842845148	0.08392818842845148	0.08392818842845148	0.08392818842845148	0.08392818842845148	0.08392818842845148	0.08392818842845148	0.08392818842845148	0.08392818842845148	0.08392818842845148	0.08392818842845148
0.0683804373678207	0.0831141481126021	0.08497961269333859	0.06980327850229551	0.07759207256961176	0.0767987716179225	0.09161600505803782	0.07592126789483845	0.09034467788540988	0.07938154226388397	0.09580431454557695	0.09930629771219242	0.06787321296796679	0.07948205994490122	0.09194911484567371	0.10887581520586806	0.08801769747501598	0.09399526357731255	0.08216881764494266	0.0681043645459583	0.08216305956030605	0.08269205179959148	0.09518428835389436	0.08134159614178982	0.07779323421823593	0.08476974180317126	0.08128148801070359	0.08128148801070359	0.08128148801070359	0.08128148801070359	0.08128148801070359	0.08128148801070359	0.08128148801070359	0.08128148801070359	0.08128148801070359	0.08128148801070359	0.08128148801070359	0.08128148801070359	0.08128148801070359	0.08128148801070359	0.08128148801070359	0.08128148801070359	0.08128148801070359	0.08128148801070359	0.08128148801070359	0.08128148801070359	0.08128148801070359	0.08128148801070359	0.08128148801070359	0.08128148801070359
0.07799979248276322	0.08316635418589395	0.07302630474188732	0.05721228218745944	0.06507696336756233	0.0612885605273318	0.0984469192592496	0.0826664597855234	0.06225237350104237	0.06399397452649579	0.061864489068411264	0.08050682523250106	0.054957867866820664	0.07463235842104901	0.08423712345585833	0.0891807639567109	0.09049761095971502	0.07493379429139199	0.08228478189802521	0.0592595884176472	0.0826156684105105	0.05430682042621604	0.07300559237625091	0.07237206882992882	0.07268883060308985	0.07268883060308985	0.07268883060308985	0.07268883060308985	0.07268883060308985	0.07268883060308985	0.07268883060308985	0.07268883060308985	0.07268883060308985	0.07268883060308985	0.07268883060308985	0.07268883060308985	0.07268883060308985	0.07268883060308985	0.07268883060308985	0.07268883060308985	0.07268883060308985	0.07268883060308985	0.07268883060308985	0.07268883060308985	0.07268883060308985	0.07268883060308985	0.07268883060308985	0.07268883060308985	0.07268883060308985	0.07268883060308985
0.06357399021730731	0.07954546277606453	0.07447961552960813	0.07784713404153269	0.08796477351728224	0.08947913556076305	0.09488184342286396	0.08488471033790004	0.07507471467804125	0.08138870198899352	0.07378976293315584	0.08409749504067056	0.09983365067665968	0.09863456187754532	0.09302418298264635	0.09247774158463754	0.08312901649475148	0.10118525580551745	0.10177215079918693	0.08386766279487609	0.10640280119512577	0.07695883260877762	0.06320776383122459	0.07093024701624796	0.06706900542373628	0.06706900542373628	0.06706900542373628	0.06706900542373628	0.06706900542373628	0.06706900542373628	0.06706900542373628	0.06706900542373628	0.06706900542373628	0.06706900542373628	0.06706900542373628	0.06706900542373628	0.06706900542373628	0.06706900542373628	0.06706900542373628	0.06706900542373628	0.06706900542373628	0.06706900542373628	0.06706900542373628	0.06706900542373628	0.06706900542373628	0.06706900542373628	0.06706900542373628	0.06706900542373628	0.06706900542373628	0.06706900542373628
0.0380626161657478	0.04778286295078144	0.040017056379920216	0.05575213258010564	0.08176833093285374	0.06815568684059453	0.08026731201353814	0.0820887647279711	0.08118504996853126	0.07536269944071972	0.07697273351814111	0.05802095577751122	0.08086700229089326	0.06868519491813377	0.08533051357387643	0.0963544977328096	0.10134489653522216	0.12338454060268222	0.10151193744975097	0.09592289344037994	0.08671735906771645	0.09960607213021389	0.08524170899723314	0.09242389056372352	0.09242389056372352	0.09242389056372352	0.09242389056372352	0.09242389056372352	0.09242389056372352	0.09242389056372352	0.09242389056372352	0.09242389056372352	0.09242389056372352	0.09242389056372352	0.09242389056372352	0.09242389056372352	0.09242389056372352	0.09242389056372352	0.09242389056372352	0.09242389056372352	0.09242389056372352	0.09242389056372352	0.09242389056372352	0.09242389056372352	0.09242389056372352	0.09242389056372352	0.09242389056372352	0.09242389056372352	0.09242389056372352	0.09242389056372352
0.0771336281190343	0.08210411968239821	0.08728698228933869	0.07229240742371246	0.07579548195689112	0.09288177009184377	0.07910899791353822	0.07466884806870124	0.07476426809463206	0.06537779457521262	0.0808432064812149	0.06536618897083081	0.06804433397331107	0.06447367870182298	0.06211200520475469	0.07754357294877366	0.07844732264443163	0.08443061065471888	0.08409023755265585	0.09087181036234099	0.0727898559769623	0.07368692700528125	0.09274563779601912	0.061092731698287106	0.0769191847471531	0.0769191847471531	0.0769191847471531	0.0769191847471531	0.0769191847471531	0.0769191847471531	0.0769191847471531	0.0769191847471531	0.0769191847471531	0.0769191847471531	0.0769191847471531	0.0769191847471531	0.0769191847471531	0.0769191847471531	0.0769191847471531	0.0769191847471531	0.0769191847471531	0.0769191847471531	0.0769191847471531	0.0769191847471531	0.0769191847471531	0.0769191847471531	0.0769191847471531	0.0769191847471531	0.0769191847471531	0.0769191847471531
0.08873336793230954	0.11478725926524018	0.08708876954793225	0.08802313160193571	0.07208557586057333	0.09939098097572997	0.08998430430561905	0.06747722145058166	0.07373898895851805	0.07346503080142182	0.08258313663273434	0.10793483317352902	0.1013063783638145	0.10737238838283418	0.08769474961094005	0.0738931990521821	0.07623387134780135	0.08471465307396665	0.09595790512168294	0.09013301175614473	0.08583872624237533	0.09753369473206466	0.07634837139875726	0.08879208777540731	0.08445950465789576	0.09414404047515122	0.07228015020652788	0.07907879144407388	0.06156409278292881	0.09716408227385812	0.07936408752839347	0.07936408752839347	0.07936408752839347	0.07936408752839347	0.07936408752839347	0.07936408752839347	0.07936408752839347	0.07936408752839347	0.07936408752839347	0.07936408752839347	0.07936408752839347	0.07936408752839347	0.07936408752839347	0.07936408752839347	0.07936408752839347	0.07936408752839347	0.07936408752839347	0.07936408752839347	0.07936408752839347	0.07936408752839347
0.07224426436062709	0.06488772583367709	0.07369068267390891	0.10162901331765603	0.0830967636521562	0.08346866510342947	0.05993095875964702	0.09313485664753474	0.0858556669967957	0.07086012865323403	0.06709087873765908	0.062388598068209185	0.0698844175522901	0.08797356348875832	0.06174067078138456	0.05944505526503126	0.07152888180063639	0.06368969293914643	0.08707032491273452	0.0759207709278534	0.07285294454509736	0.05849037337875621	0.09831846496789305	0.07195952779616362	0.06141036294313292	0.07283896631280887	0.07387004315850934	0.07889022775834	0.0799437079456754	0.058495706233980246	0.06358261090298266	0.06103915856848145	0.06103915856848145	0.06103915856848145	0.06103915856848145	0.06103915856848145	0.06103915856848145	0.06103915856848145	0.06103915856848145	0.06103915856848145	0.06103915856848145	0.06103915856848145	0.06103915856848145	0.06103915856848145	0.06103915856848145	0.06103915856848145	0.06103915856848145	0.06103915856848145	0.06103915856848145	0.06103915856848145
0.08349872723387043	0.06306066185184299	0.08761577607383463	0.06369978397226816	0.09997997635574397	0.10470802970055315	0.08438368650613036	0.09864132900391336	0.06717010813218285	0.0908992628224813	0.09426687337576545	0.09415685993809739	0.0992801471999607	0.07694786864976866	0.09540870764349917	0.10438943243198086	0.09909408237449598	0.08876123908890561	0.0845751176177404	0.10310393205947294	0.08602306673340536	0.09657516140910348	0.10851481526691542	0.09239827183755685	0.09970526358742537	0.0928007886331452	0.10917809104543219	0.1071981981710367	0.09010858200617776	0.07674005293119258	0.08342431746868517	0.08342431746868517	0.08342431746868517	0.08342431746868517	0.08342431746868517	0.08342431746868517	0.08342431746868517	0.08342431746868517	0.08342431746868517	0.08342431746868517	0.08342431746868517	0.08342431746868517	0.08342431746868517	0.08342431746868517	0.08342431746868517	0.08342431746868517	0.08342431746868517	0.08342431746868517	0.08342431746868517	0.08342431746868517
0.06105761092370026	0.07503773680664924	0.08650248473563002	0.07090165827893914	0.05927160603725187	0.08685154900318078	0.07065675781413351	0.06971329034652311	0.056591652468681905	0.09439333020614551	0.08291767821079357	0.06348975668453076	0.09072546082123255	0.08445529960373767	0.08087182078520477	0.08351130613518978	0.07541821638279922	0.09103902105027277	0.08231752272183455	0.0709101856322186	0.07661385417702657	0.07661385417702657	0.07661385417702657	0.07661385417702657	0.07661385417702657	0.07661385417702657	0.07661385417702657	0.07661385417702657	0.07661385417702657	0.07661385417702657	0.07661385417702657	0.07661385417702657	0.07661385417702657	0.07661385417702657	0.07661385417702657	0.07661385417702657	0.07661385417702657	0.07661385417702657	0.07661385417702657	0.07661385417702657	0.07661385417702657	0.07661385417702657	0.07661385417702657	0.07661385417702657	0.07661385417702657	0.07661385417702657	0.07661385417702657	0.07661385417702657	0.07661385417702657	0.07661385417702657
0.08568138647604856	0.08513249379940561	0.07207192025655715	0.08477374202628032	0.07865432785771372	0.07832410868916184	0.07288361763159579	0.09752697407991169	0.06753754748171535	0.0864035015589335	0.07631565095630402	0.10873594364465217	0.0693015103982959	0.07919842142917907	0.05826808584369646	0.08758573212961919	0.09374869057655229	0.08493513686071463	0.09846718334379809	0.0804999179967419	0.06601328836810848	0.09594931845968623	0.07837724278706505	0.06733641086170065	0.08311963003686552	0.0923748022562101	0.07886264440800447	0.0856187233321073	0.0856187233321073	0.0856187233321073	0.0856187233321073	0.0856187233321073	0.0856187233321073	0.0856187233321073	0.0856187233321073	0.0856187233321073	0.0856187233321073	0.0856187233321073	0.0856187233321073	0.0856187233321073	0.0856187233321073	0.0856187233321073	0.0856187233321073	0.0856187233321073	0.0856187233321073	0.0856187233321073	0.0856187233321073	0.0856187233321073	0.0856187233321073	0.0856187233321073
0.0602813589251533	0.06743366341759162	0.08234563470137467	0.07331251782025579	0.07977048563697359	0.08124924037085691	0.0729085142559363	0.07609943278939153	0.06577556236300426	0.10111344984732613	0.08539984222979255	0.06802823369190862	0.08369218071973185	0.06760829230576273	0.07978284657971602	0.07996817961919925	0.07699200871013155	0.07624475770351412	0.07594830197543143	0.07549943781207288	0.08189596087233457	0.09135567093609731	0.08867689896241295	0.09735070018708156	0.09515469404686137	0.0663110963730451	0.08080895111254516	0.05911721682956514	0.10090494421641412	0.06336133650043858	0.08867865849013926	0.07994848894710986	0.08431357371862457	0.08431357371862457	0.08431357371862457	0.08431357371862457	0.08431357371862457	0.08431357371862457	0.08431357371862457	0.08431357371862457	0.08431357371862457	0.08431357371862457	0.08431357371862457	0.08431357371862457	0.08431357371862457	0.08431357371862457	0.08431357371862457	0.08431357371862457	0.08431357371862457	0.08431357371862457
0.2618094213496243	0.10730806465236546	0.03266791926031376	0.14537574803240413	0.3237155250334696	0.17855696963887926	0.2573698358776907	0.3430162525360243	0.3131771324403071	0.35279499716115864	0.38281500048736794	0.340637644148229	0.4015848713497922	0.30068746975980704	0.5348658796142417	0.4177766746870244	0.4177766746870244	0.4177766746870244	0.4177766746870244	0.4177766746870244	0.4177766746870244	0.4177766746870244	0.4177766746870244	0.4177766746870244	0.4177766746870244	0.4177766746870244	0.4177766746870244	0.4177766746870244	0.4177766746870244	0.4177766746870244	0.4177766746870244	0.4177766746870244	0.4177766746870244	0.4177766746870244	0.4177766746870244	0.4177766746870244	0.4177766746870244	0.4177766746870244	0.4177766746870244	0.4177766746870244	0.4177766746870244	0.4177766746870244	0.4177766746870244	0.4177766746870244	0.4177766746870244	0.4177766746870244	0.4177766746870244	0.4177766746870244	0.4177766746870244	0.4177766746870244
0.06875715623756026	0.07710758591006443	0.07716322158353002	0.07992170874999631	0.07335478085403258	0.07142797511511371	0.08819787471632454	0.0625043101293401	0.07799691174954136	0.07551816601900695	0.09210966815547776	0.0686295053213788	0.06974569216413759	0.08202198773173698	0.06828641893215324	0.07465501862304073	0.0660723970477419	0.07013520340952883	0.05786581620149192	0.0843071612792488	0.07708585534183955	0.08358700470706258	0.05256261884244213	0.0819159918109424	0.06723930532669227	0.06723930532669227	0.06723930532669227	0.06723930532669227	0.06723930532669227	0.06723930532669227	0.06723930532669227	0.06723930532669227	0.06723930532669227	0.06723930532669227	0.06723930532669227	0.06723930532669227	0.06723930532669227	0.06723930532669227	0.06723930532669227	0.06723930532669227	0.06723930532669227	0.06723930532669227	0.06723930532669227	0.06723930532669227	0.06723930532669227	0.06723930532669227	0.06723930532669227	0.06723930532669227	0.06723930532669227	0.06723930532669227
0.06827358330782388	0.0849783587824225	0.10128464089236093	0.07481264086419262	0.09101204812732956	0.0762606635169751	0.07588118773093494	0.07907269944624569	0.10411976683975886	0.08345479291634028	0.10123549432977856	0.08194199716351454	0.12824851095113846	0.05605554748316758	0.09458187722921353	0.06294936025660886	0.0891661955966217	0.08494113486320296	0.08688934618918648	0.09593327877126896	0.13034513647334284	0.10580724187818355	0.0914062277813255	0.08714588320855897	0.08927605549494225	0.08927605549494225	0.08927605549494225	0.08927605549494225	0.08927605549494225	0.08927605549494225	0.08927605549494225	0.08927605549494225	0.08927605549494225	0.08927605549494225	0.08927605549494225	0.08927605549494225	0.08927605549494225	0.08927605549494225	0.08927605549494225	0.08927605549494225	0.08927605549494225	0.08927605549494225	0.08927605549494225	0.08927605549494225	0.08927605549494225	0.08927605549494225	0.08927605549494225	0.08927605549494225	0.08927605549494225	0.08927605549494225
0.06014190909191977	0.08642645076743925	0.07644559074741498	0.06683376489468089	0.06349588168864696	0.10158535910832306	0.10761590519698677	0.08943523012462902	0.09098018536182054	0.09189022640287116	0.11915519045696366	0.08520402962500194	0.11676362584770769	0.09389810723023832	0.10580766704952706	0.09021897739990437	0.07327854583814276	0.10032052874256005	0.06835433231333864	0.0999334041758107	0.11074746106967553	0.10173818571533096	0.11284583699800292	0.09664115142524048	0.09373113635274077	0.06150303387936854	0.09934347058164585	0.10600826707871136	0.08737772081315294	0.08830671953026298	0.08784222017170797	0.08784222017170797	0.08784222017170797	0.08784222017170797	0.08784222017170797	0.08784222017170797	0.08784222017170797	0.08784222017170797	0.08784222017170797	0.08784222017170797	0.08784222017170797	0.08784222017170797	0.08784222017170797	0.08784222017170797	0.08784222017170797	0.08784222017170797	0.08784222017170797	0.08784222017170797	0.08784222017170797	0.08784222017170797
0.09017285954012186	0.07981375790873393	0.08794770156059853	0.07547699509960096	0.07725187800640547	0.06969677074868555	0.09360475740087822	0.09377820951504437	0.07518763444424718	0.0955507379825099	0.0912012896488524	0.059864733099246316	0.12029472935129851	0.09007973122527242	0.09007973122527242	0.09007973122527242	0.09007973122527242	0.09007973122527242	0.09007973122527242	0.09007973122527242	0.09007973122527242	0.09007973122527242	0.09007973122527242	0.09007973122527242	0.09007973122527242	0.09007973122527242	0.09007973122527242	0.09007973122527242	0.09007973122527242	0.09007973122527242	0.09007973122527242	0.09007973122527242	0.09007973122527242	0.09007973122527242	0.09007973122527242	0.09007973122527242	0.09007973122527242	0.09007973122527242	0.09007973122527242	0.09007973122527242	0.09007973122527242	0.09007973122527242	0.09007973122527242	0.09007973122527242	0.09007973122527242	0.09007973122527242	0.09007973122527242	0.09007973122527242	0.09007973122527242	0.09007973122527242
0.07891675460383651	0.12025547822826481	0.09626358340156242	0.055744696023005524	0.09058909198627077	0.11816725498522794	0.09631263971233137	0.08052147124531482	0.08768055257743955	0.10051442840773546	0.09365583107666665	0.10721499246135646	0.0688955298993031	0.07648982005700784	0.08475857157716042	0.08911295072553015	0.07421617366085748	0.09589859711130827	0.04931833362202615	0.10107053544464491	0.06841650571559643	0.0810867039043184	0.08667819014413862	0.11720174126835611	0.09099817572969782	0.10409995849902698	0.10409995849902698	0.10409995849902698	0.10409995849902698	0.10409995849902698	0.10409995849902698	0.10409995849902698	0.10409995849902698	0.10409995849902698	0.10409995849902698	0.10409995849902698	0.10409995849902698	0.10409995849902698	0.10409995849902698	0.10409995849902698	0.10409995849902698	0.10409995849902698	0.10409995849902698	0.10409995849902698	0.10409995849902698	0.10409995849902698	0.10409995849902698	0.10409995849902698	0.10409995849902698	0.10409995849902698
0.09245348875689735	0.0962036062279555	0.0752437400572904	0.09002015584908508	0.08453290732855641	0.1108972695705741	0.08764333944994816	0.08716252593911436	0.09186870172143297	0.08318641344912218	0.0904433246456169	0.07350137428469307	0.09485507058610025	0.07986471599070522	0.10947861016554851	0.09144147678549268	0.0764556792848767	0.10375744084493262	0.09612796367703517	0.09098781067221251	0.077505863793886	0.0860677040190642	0.09919780995060619	0.10287697903104613	0.0971694429264535	0.12023958476284201	0.10870451384464776	0.10870451384464776	0.10870451384464776	0.10870451384464776	0.10870451384464776	0.10870451384464776	0.10870451384464776	0.10870451384464776	0.10870451384464776	0.10870451384464776	0.10870451384464776	0.10870451384464776	0.10870451384464776	0.10870451384464776	0.10870451384464776	0.10870451384464776	0.10870451384464776	0.10870451384464776	0.10870451384464776	0.10870451384464776	0.10870451384464776	0.10870451384464776	0.10870451384464776	0.10870451384464776
0.04596799355359071	0.00977900562933101	0.033883302478294984	0.09679441795613392	0.061654847447908605	0.11539979381292727	0.0830323442299056	0.11973472307426274	0.10809146704621589	0.07947083283371967	0.06032099423499993	0.10873906610665324	0.07852501244370566	0.06181420586529018	0.059920130534057196	0.06467767584026267	0.033918880918206384	0.06454502899320656	0.12874560515642205	0.14064393110503792	0.1352074247021335	0.07033958133721625	0.14396127247289664	0.04314897710389213	0.09235080844518288	0.08315894300951071	0.0877548757273468	0.0877548757273468	0.0877548757273468	0.0877548757273468	0.0877548757273468	0.0877548757273468	0.0877548757273468	0.0877548757273468	0.0877548757273468	0.0877548757273468	0.0877548757273468	0.0877548757273468	0.0877548757273468	0.0877548757273468	0.0877548757273468	0.0877548757273468	0.0877548757273468	0.0877548757273468	0.0877548757273468	0.0877548757273468	0.0877548757273468	0.0877548757273468	0.0877548757273468	0.0877548757273468
0.05499977846082234	0.05208361063555257	0.0526009582282998	0.05045017231009898	0.06307123755674642	0.05502971946324044	0.04401012827946253	0.05653040544795763	0.04785637692929889	0.052674968607861326	0.06370150625923261	0.038729205616788026	0.04842347226450762	0.05693495127267929	0.05561788729377574	0.05139151620388845	0.06830923167130207	0.051458640042392395	0.05778985132972755	0.06415538546180925	0.0650505202389109	0.06044049602242197	0.07686764699328831	0.060113134311735615	0.06286998160832732	0.05337690940713645	0.05812344550773189	0.05812344550773189	0.05812344550773189	0.05812344550773189	0.05812344550773189	0.05812344550773189	0.05812344550773189	0.05812344550773189	0.05812344550773189	0.05812344550773189	0.05812344550773189	0.05812344550773189	0.05812344550773189	0.05812344550773189	0.05812344550773189	0.05812344550773189	0.05812344550773189	0.05812344550773189	0.05812344550773189	0.05812344550773189	0.05812344550773189	0.05812344550773189	0.05812344550773189	0.05812344550773189
0.11805271166062511	0.12522451722256056	0.1304652055422898	0.10738206357021089	0.08394808086356227	0.12183807786071321	0.12611087187566722	0.10611292527683705	0.08469244689495185	0.11530213423805537	0.14406309282853197	0.10551025800727022	0.08265788562557765	0.12372711666466522	0.1152596676759184	0.09724260534062883	0.12247008068970015	0.09683284074804299	0.14944862559837596	0.09144883825219291	0.10312329808418544	0.10929948936834265	0.13333674642335933	0.0984767545744674	0.07962255381912776	0.08904965419679758	0.08904965419679758	0.08904965419679758	0.08904965419679758	0.08904965419679758	0.08904965419679758	0.08904965419679758	0.08904965419679758	0.08904965419679758	0.08904965419679758	0.08904965419679758	0.08904965419679758	0.08904965419679758	0.08904965419679758	0.08904965419679758	0.08904965419679758	0.08904965419679758	0.08904965419679758	0.08904965419679758	0.08904965419679758	0.08904965419679758	0.08904965419679758	0.08904965419679758	0.08904965419679758	0.08904965419679758
0.08802475003458812	0.0958169017286273	0.08478849414785022	0.08604706684789479	0.09939184387929229	0.08594457270836484	0.0951512294708038	0.09873250919862908	0.10969790488521634	0.11509363233116665	0.0810327602111715	0.09123457345612708	0.11036669841446806	0.09305097291618053	0.10156582299692675	0.10738770887162585	0.0856462228312607	0.08704339981656871	0.09338517205916166	0.09615168704411906	0.10957730861074363	0.08858445479733053	0.08948139654435015	0.09440829277418455	0.08616371334364199	0.09028600305891327	0.09028600305891327	0.09028600305891327	0.09028600305891327	0.09028600305891327	0.09028600305891327	0.09028600305891327	0.09028600305891327	0.09028600305891327	0.09028600305891327	0.09028600305891327	0.09028600305891327	0.09028600305891327	0.09028600305891327	0.09028600305891327	0.09028600305891327	0.09028600305891327	0.09028600305891327	0.09028600305891327	0.09028600305891327	0.09028600305891327	0.09028600305891327	0.09028600305891327	0.09028600305891327	0.09028600305891327
0.07717228508020946	0.08286850993020407	0.08556836057302951	0.07672984753139642	0.053288627222861984	0.08646695221937496	0.07773330131985885	0.07438762836042624	0.05653242248311114	0.07602996784057364	0.08116818119950238	0.08476162427076599	0.0734402361524349	0.06085431668766304	0.08155388427967636	0.07796689297939421	0.07597213671579256	0.0772547546311601	0.06451620788656309	0.08344925129815634	0.06861557234259817	0.08861641603840963	0.058135092528987374	0.0767300421165147	0.06158835008010157	0.06915919609830813	0.06915919609830813	0.06915919609830813	0.06915919609830813	0.06915919609830813	0.06915919609830813	0.06915919609830813	0.06915919609830813	0.06915919609830813	0.06915919609830813	0.06915919609830813	0.06915919609830813	0.06915919609830813	0.06915919609830813	0.06915919609830813	0.06915919609830813	0.06915919609830813	0.06915919609830813	0.06915919609830813	0.06915919609830813	0.06915919609830813	0.06915919609830813	0.06915919609830813	0.06915919609830813	0.06915919609830813
0.08847867210333021	0.13052442814474174	0.1372037945286941	0.13402453776613263	0.11965126061145309	0.12670353001299195	0.1040834743444536	0.0883843986681231	0.1054762753440904	0.08170004612694313	0.11889223186900298	0.11336658498195527	0.09762390606449528	0.12009697882834915	0.11679075369487739	0.0883286079837169	0.09745015810525351	0.0996921332158131	0.0988261319620005	0.14813370289301592	0.12347991742750822	0.12347991742750822	0.12347991742750822	0.12347991742750822	0.12347991742750822	0.12347991742750822	0.12347991742750822	0.12347991742750822	0.12347991742750822	0.12347991742750822	0.12347991742750822	0.12347991742750822	0.12347991742750822	0.12347991742750822	0.12347991742750822	0.12347991742750822	0.12347991742750822	0.12347991742750822	0.12347991742750822	0.12347991742750822	0.12347991742750822	0.12347991742750822	0.12347991742750822	0.12347991742750822	0.12347991742750822	0.12347991742750822	0.12347991742750822	0.12347991742750822	0.12347991742750822	0.12347991742750822
0.05498407965234504	0.05842347200059584	0.07347510747714955	0.06107717675144874	0.06869775180337702	0.04803554951179674	0.04944179934912697	0.06289370513531173	0.04867431986764773	0.05825651835495323	0.0672129405351783	0.06410823396103692	0.05683323094183798	0.052326894957462074	0.0638034492694738	0.05353096909200934	0.0511931340995959	0.051465391541055734	0.06498688959956743	0.04888953010258123	0.05693820985107432	0.05693820985107432	0.05693820985107432	0.05693820985107432	0.05693820985107432	0.05693820985107432	0.05693820985107432	0.05693820985107432	0.05693820985107432	0.05693820985107432	0.05693820985107432	0.05693820985107432	0.05693820985107432	0.05693820985107432	0.05693820985107432	0.05693820985107432	0.05693820985107432	0.05693820985107432	0.05693820985107432	0.05693820985107432	0.05693820985107432	0.05693820985107432	0.05693820985107432	0.05693820985107432	0.05693820985107432	0.05693820985107432	0.05693820985107432	0.05693820985107432	0.05693820985107432	0.05693820985107432
0.044619343620714624	0.09425669144131005	0.1082073817240312	0.07182020834472636	0.07074486827244801	0.09894338560165794	0.07863063974154653	0.11278016925838383	0.09590492362791345	0.03271786173721894	0.0788452701246485	0.04254665396918551	0.1005808844188343	0.036261474867333554	0.10947198419664138	0.06248708754032045	0.10127267052620423	0.07381003664229024	0.08088208960713086	0.14090488954019598	0.1243256190268244	0.08144130491280982	0.1337998619388619	0.06970680716376458	0.07706806348331466	0.14193702891486815	0.053806889412338806	0.09787195916360347	0.09787195916360347	0.09787195916360347	0.09787195916360347	0.09787195916360347	0.09787195916360347	0.09787195916360347	0.09787195916360347	0.09787195916360347	0.09787195916360347	0.09787195916360347	0.09787195916360347	0.09787195916360347	0.09787195916360347	0.09787195916360347	0.09787195916360347	0.09787195916360347	0.09787195916360347	0.09787195916360347	0.09787195916360347	0.09787195916360347	0.09787195916360347	0.09787195916360347
0.08568466340975865	0.08027015934532736	0.0811685824484881	0.0825735598111153	0.0945936392505209	0.0975464202211527	0.08612749038127512	0.10560520753203566	0.09099571983031089	0.11780485031031873	0.10730144629220652	0.09956747185070737	0.10281702652616305	0.09110834803692437	0.11714769113823913	0.0870947723101063	0.10761436321349556	0.08719044245049876	0.08232215887406578	0.10513345577827045	0.09013904590444778	0.0758740230863467	0.09109484535023556	0.09956717167608505	0.0953310085131603	0.0953310085131603	0.0953310085131603	0.0953310085131603	0.0953310085131603	0.0953310085131603	0.0953310085131603	0.0953310085131603	0.0953310085131603	0.0953310085131603	0.0953310085131603	0.0953310085131603	0.0953310085131603	0.0953310085131603	0.0953310085131603	0.0953310085131603	0.0953310085131603	0.0953310085131603	0.0953310085131603	0.0953310085131603	0.0953310085131603	0.0953310085131603	0.0953310085131603	0.0953310085131603	0.0953310085131603	0.0953310085131603
0.06234562037470555	0.08729509416750707	0.08328412544780825	0.07482749929022725	0.0750644236626951	0.0781268579512776	0.10556018036526832	0.08809304447107007	0.062023661746566795	0.09749576926042089	0.10906923398967563	0.05917455711454173	0.09965349924782521	0.09934768911660588	0.08088361207204746	0.08704434309234567	0.09261839557805585	0.08543812999406432	0.08537386365470437	0.06825644570510538	0.1009625076786037	0.08041118971286781	0.08279674295929726	0.08226396460068754	0.0885258803619698	0.07783381945643576	0.08317984990920277	0.08317984990920277	0.08317984990920277	0.08317984990920277	0.08317984990920277	0.08317984990920277	0.08317984990920277	0.08317984990920277	0.08317984990920277	0.08317984990920277	0.08317984990920277	0.08317984990920277	0.08317984990920277	0.08317984990920277	0.08317984990920277	0.08317984990920277	0.08317984990920277	0.08317984990920277	0.08317984990920277	0.08317984990920277	0.08317984990920277	0.08317984990920277	0.08317984990920277	0.08317984990920277
0.14210815211677513	0.18491245028369177	0.16670779347113038	0.16232810380409718	0.1725295858032012	0.17021819384247364	0.17637522918570833	0.11663456444614742	0.16405443717217041	0.1665077912138553	0.1918245325037142	0.11590258452155908	0.16377058130625613	0.14656696006008751	0.16132233962775827	0.17418290759793462	0.15997176970375093	0.17513336787535855	0.1714982662992346	0.15548866709645487	0.1616653815744013	0.1350975563802938	0.15528655638769923	0.14519205638399652	0.14519205638399652	0.14519205638399652	0.14519205638399652	0.14519205638399652	0.14519205638399652	0.14519205638399652	0.14519205638399652	0.14519205638399652	0.14519205638399652	0.14519205638399652	0.14519205638399652	0.14519205638399652	0.14519205638399652	0.14519205638399652	0.14519205638399652	0.14519205638399652	0.14519205638399652	0.14519205638399652	0.14519205638399652	0.14519205638399652	0.14519205638399652	0.14519205638399652	0.14519205638399652	0.14519205638399652	0.14519205638399652	0.14519205638399652
0.06455060861346407	0.05658552553196277	0.06438574491624133	0.054900797258647924	0.08298583329702533	0.051853027873727336	0.06180958288659502	0.0699523157715596	0.06341538209056997	0.0743805633768788	0.052544948205122614	0.07437881398854415	0.08752669758631156	0.07121401890604802	0.05275895436745206	0.07024082661606644	0.07155164620573573	0.056383541112204096	0.07489361432435017	0.07970440066239243	0.07716087824059698	0.0784326394514947	0.0784326394514947	0.0784326394514947	0.0784326394514947	0.0784326394514947	0.0784326394514947	0.0784326394514947	0.0784326394514947	0.0784326394514947	0.0784326394514947	0.0784326394514947	0.0784326394514947	0.0784326394514947	0.0784326394514947	0.0784326394514947	0.0784326394514947	0.0784326394514947	0.0784326394514947	0.0784326394514947	0.0784326394514947	0.0784326394514947	0.0784326394514947	0.0784326394514947	0.0784326394514947	0.0784326394514947	0.0784326394514947	0.0784326394514947	0.0784326394514947	0.0784326394514947
0.04898350088253696	0.06667463753003089	0.0490045449640528	0.060306290468102625	0.06427573849185914	0.06662301107136279	0.06117107097370794	0.06720428041152532	0.06495178810754637	0.08562023004413939	0.07581834763037858	0.04957733541541927	0.0626420651644095	0.061962817382461836	0.07665542087476314	0.07445776498608878	0.0745898106298965	0.07805427689047206	0.05770948896387431	0.07586991406888496	0.04943120934718149	0.0825812112858294	0.07739950236514634	0.07523266551292862	0.08195117177295283	0.0647023339363605	0.06724802067758735	0.07377644914044187	0.06169810103448434	0.05536339041481341	0.07179947968095833	0.06623862981162676	0.08643920034102216	0.07633891507632445	0.07633891507632445	0.07633891507632445	0.07633891507632445	0.07633891507632445	0.07633891507632445	0.07633891507632445	0.07633891507632445	0.07633891507632445	0.07633891507632445	0.07633891507632445	0.07633891507632445	0.07633891507632445	0.07633891507632445	0.07633891507632445	0.07633891507632445	0.07633891507632445
0.06650686863594638	0.08369634252156789	0.05557800577521295	0.06340715963704481	0.055112251461953435	0.04645796821310474	0.06173656556145877	0.056755516712229816	0.056765107104999546	0.06321400462434375	0.06227533264111259	0.06580685627094593	0.07388806319387577	0.06335579705791645	0.06322931958190502	0.05651102120255727	0.06490819573990686	0.06923294114266905	0.06881528912298206	0.0658485948466195	0.060002178333487394	0.059241465354974855	0.07321669290692279	0.06348526509552531	0.07347162263961002	0.0610789243633703	0.07806753703444166	0.05506925698983968	0.06974443906572185	0.07421767345726908	0.05793884567477505	0.07446987422492062	0.059072110068647654	0.06677099214678414	0.06677099214678414	0.06677099214678414	0.06677099214678414	0.06677099214678414	0.06677099214678414	0.06677099214678414	0.06677099214678414	0.06677099214678414	0.06677099214678414	0.06677099214678414	0.06677099214678414	0.06677099214678414	0.06677099214678414	0.06677099214678414	0.06677099214678414	0.06677099214678414
0.06747596399975775	0.07173371869683114	0.07037544251599312	0.07497033310221779	0.07941957893478592	0.08350991172811492	0.08204677770312313	0.0916967068583164	0.056422871550691665	0.07829389032869424	0.08112223729991716	0.06691768071822629	0.08403693564078615	0.08129513083524093	0.08517334606377154	0.07563770329590729	0.06834096524730074	0.09944123206853354	0.059744627337797146	0.07035340514666967	0.06327286944740171	0.06681313729703568	0.06681313729703568	0.06681313729703568	0.06681313729703568	0.06681313729703568	0.06681313729703568	0.06681313729703568	0.06681313729703568	0.06681313729703568	0.06681313729703568	0.06681313729703568	0.06681313729703568	0.06681313729703568	0.06681313729703568	0.06681313729703568	0.06681313729703568	0.06681313729703568	0.06681313729703568	0.06681313729703568	0.06681313729703568	0.06681313729703568	0.06681313729703568	0.06681313729703568	0.06681313729703568	0.06681313729703568	0.06681313729703568	0.06681313729703568	0.06681313729703568	0.06681313729703568
0.044546608820753855	0.06121028260110249	0.04993397513639524	0.06599832247467127	0.04405528235238755	0.0458387058233589	0.05596285141598036	0.051226442590659234	0.05802309007804809	0.05630400723575098	0.06111752289467198	0.050862141815041506	0.059341845775123456	0.06131803799677473	0.0683497478652375	0.0464367032235531	0.06240858071917529	0.06109114690166558	0.043684737676120584	0.12410082218415354	0.06562323520430333	0.12334490179402832	0.04902742341513278	0.05184906618569401	0.050438244800413395	0.050438244800413395	0.050438244800413395	0.050438244800413395	0.050438244800413395	0.050438244800413395	0.050438244800413395	0.050438244800413395	0.050438244800413395	0.050438244800413395	0.050438244800413395	0.050438244800413395	0.050438244800413395	0.050438244800413395	0.050438244800413395	0.050438244800413395	0.050438244800413395	0.050438244800413395	0.050438244800413395	0.050438244800413395	0.050438244800413395	0.050438244800413395	0.050438244800413395	0.050438244800413395	0.050438244800413395	0.050438244800413395
0.08394669921384662	0.09298766359377209	0.10991772667244405	0.12584079657485778	0.0730766569782522	0.10584175768196998	0.10025191662526249	0.09860164309791548	0.10694011069695974	0.12887855625075428	0.1401053477908439	0.08602178377011502	0.1259367350829956	0.0867144386795696	0.1049925514568007	0.09635010715631874	0.13125641205622568	0.11702137149877465	0.1014667351288335	0.08976482896867936	0.10557389718350511	0.08536144728151267	0.09446371568249355	0.1064174821846706	0.08607950252756205	0.08743902354411284	0.08675926303583745	0.08675926303583745	0.08675926303583745	0.08675926303583745	0.08675926303583745	0.08675926303583745	0.08675926303583745	0.08675926303583745	0.08675926303583745	0.08675926303583745	0.08675926303583745	0.08675926303583745	0.08675926303583745	0.08675926303583745	0.08675926303583745	0.08675926303583745	0.08675926303583745	0.08675926303583745	0.08675926303583745	0.08675926303583745	0.08675926303583745	0.08675926303583745	0.08675926303583745	0.08675926303583745
0.09052053398616615	0.07968446453561145	0.08434234087895706	0.07058424866238475	0.07433024455397567	0.09012226624416382	0.08787646421342121	0.08535857104622648	0.07281099353067719	0.10650157270385033	0.08448663504825371	0.07569371883890577	0.09390408926328413	0.07754132240708933	0.0838984123431883	0.061266727568165966	0.09568881373731716	0.08370652503808078	0.0785779359444929	0.08160794347365954	0.08009293970907623	0.08009293970907623	0.08009293970907623	0.08009293970907623	0.08009293970907623	0.08009293970907623	0.08009293970907623	0.08009293970907623	0.08009293970907623	0.08009293970907623	0.08009293970907623	0.08009293970907623	0.08009293970907623	0.08009293970907623	0.08009293970907623	0.08009293970907623	0.08009293970907623	0.08009293970907623	0.08009293970907623	0.08009293970907623	0.08009293970907623	0.08009293970907623	0.08009293970907623	0.08009293970907623	0.08009293970907623	0.08009293970907623	0.08009293970907623	0.08009293970907623	0.08009293970907623	0.08009293970907623
0.07513979038269443	0.08202265094612286	0.08317839230235903	0.0839079721432126	0.07702389259815562	0.08459139028559426	0.08821064183885327	0.09610752772481108	0.08884243564781895	0.066048162447667	0.08294181058501895	0.07076422408713162	0.08661579926179991	0.06389877540480782	0.07260353950397894	0.07378705572108608	0.08392161815702377	0.07627177195037274	0.09285100303466441	0.06920930091842406	0.07139590022320241	0.08665575867802705	0.07902582945061473	0.07902582945061473	0.07902582945061473	0.07902582945061473	0.07902582945061473	0.07902582945061473	0.07902582945061473	0.07902582945061473	0.07902582945061473	0.07902582945061473	0.07902582945061473	0.07902582945061473	0.07902582945061473	0.07902582945061473	0.07902582945061473	0.07902582945061473	0.07902582945061473	0.07902582945061473	0.07902582945061473	0.07902582945061473	0.07902582945061473	0.07902582945061473	0.07902582945061473	0.07902582945061473	0.07902582945061473	0.07902582945061473	0.07902582945061473	0.07902582945061473
0.0976823815395568	0.08551943589571931	0.09375678338854962	0.10128497759011672	0.06863557819914651	0.11454610001559618	0.11302878011668512	0.09216454205093542	0.11041175713129883	0.09792692203756782	0.10755098364656014	0.10799562135215295	0.12045971642005121	0.12358568840207637	0.08608941917330581	0.12291642784602728	0.10839650528133725	0.10869880810189549	0.10124192868965806	0.12728825424092197	0.11426509146529001	0.11426509146529001	0.11426509146529001	0.11426509146529001	0.11426509146529001	0.11426509146529001	0.11426509146529001	0.11426509146529001	0.11426509146529001	0.11426509146529001	0.11426509146529001	0.11426509146529001	0.11426509146529001	0.11426509146529001	0.11426509146529001	0.11426509146529001	0.11426509146529001	0.11426509146529001	0.11426509146529001	0.11426509146529001	0.11426509146529001	0.11426509146529001	0.11426509146529001	0.11426509146529001	0.11426509146529001	0.11426509146529001	0.11426509146529001	0.11426509146529001	0.11426509146529001	0.11426509146529001
0.08128764337454661	0.12367305708853117	0.09475022418958144	0.08784408627342546	0.10089071419492646	0.10768359626860728	0.11421551832200243	0.11391094572649403	0.1196330755826197	0.11100597202872534	0.11680652087111251	0.10648998343148841	0.10540720239140898	0.11212724976408085	0.08479834830681916	0.11123052541398899	0.11725536185126947	0.11646876702752149	0.10656392214789187	0.09819518719269264	0.10158922391733892	0.10679227944268542	0.08400846777794432	0.09540037361031488	0.09540037361031488	0.09540037361031488	0.09540037361031488	0.09540037361031488	0.09540037361031488	0.09540037361031488	0.09540037361031488	0.09540037361031488	0.09540037361031488	0.09540037361031488	0.09540037361031488	0.09540037361031488	0.09540037361031488	0.09540037361031488	0.09540037361031488	0.09540037361031488	0.09540037361031488	0.09540037361031488	0.09540037361031488	0.09540037361031488	0.09540037361031488	0.09540037361031488	0.09540037361031488	0.09540037361031488	0.09540037361031488	0.09540037361031488
0.1028448699213469	0.09938306364558212	0.08934562419901686	0.09403003837161235	0.10409573353378224	0.1318441372755281	0.09889360520335255	0.08484282839404862	0.09067172585054903	0.10131735465656794	0.10203584546652035	0.08627978277870027	0.0849885581766202	0.07975725333701239	0.06496396160458535	0.07220360856104366	0.09387906939262804	0.10224309631539136	0.07108116444359831	0.0817953523836131	0.11973146165377675	0.07490316851910009	0.09731731508643841	0.09731731508643841	0.09731731508643841	0.09731731508643841	0.09731731508643841	0.09731731508643841	0.09731731508643841	0.09731731508643841	0.09731731508643841	0.09731731508643841	0.09731731508643841	0.09731731508643841	0.09731731508643841	0.09731731508643841	0.09731731508643841	0.09731731508643841	0.09731731508643841	0.09731731508643841	0.09731731508643841	0.09731731508643841	0.09731731508643841	0.09731731508643841	0.09731731508643841	0.09731731508643841	0.09731731508643841	0.09731731508643841	0.09731731508643841	0.09731731508643841
0.09350736940667964	0.0862963974601706	0.1209881328143559	0.0696816221512698	0.09354232296243235	0.09365769831559727	0.10814035956598612	0.09436594735593959	0.07722740389098576	0.08361504163579121	0.09611007253046866	0.06999449819582629	0.10535340272064268	0.07907599442913764	0.09787645752101172	0.08497518093035236	0.11841464928700397	0.10902606057649311	0.09330505625389354	0.09784457950741225	0.09903697594032805	0.10399122341647758	0.10741171734024983	0.08588406922293824	0.09200365920738653	0.09129720118173919	0.10751445206215064	0.10596305803713663	0.09272941042251945	0.08500710263162754	0.1790789479987661	0.13204302531519682	0.13204302531519682	0.13204302531519682	0.13204302531519682	0.13204302531519682	0.13204302531519682	0.13204302531519682	0.13204302531519682	0.13204302531519682	0.13204302531519682	0.13204302531519682	0.13204302531519682	0.13204302531519682	0.13204302531519682	0.13204302531519682	0.13204302531519682	0.13204302531519682	0.13204302531519682	0.13204302531519682
0.065456628477548	0.07304087401488187	0.06515435449192337	0.058821760978917996	0.0703774733781954	0.08465119377053393	0.06555295137064329	0.06387792169691447	0.06725729605700732	0.07039666029848818	0.07535108479623884	0.09272021307838381	0.09661310557700589	0.09122785415630821	0.05614469049053939	0.06930380030270102	0.05919111334796265	0.07486543546096522	0.05966369005030755	0.07607610531958123	0.05225524091145711	0.05489685271446609	0.06915186050433456	0.0762899391123259	0.07948600415966524	0.06332357042929224	0.06388463616251751	0.0721871685743613	0.07739708432939171	0.06524977818946322	0.06315068124123029	0.06420022971534675	0.06420022971534675	0.06420022971534675	0.06420022971534675	0.06420022971534675	0.06420022971534675	0.06420022971534675	0.06420022971534675	0.06420022971534675	0.06420022971534675	0.06420022971534675	0.06420022971534675	0.06420022971534675	0.06420022971534675	0.06420022971534675	0.06420022971534675	0.06420022971534675	0.06420022971534675	0.06420022971534675
0.0997297188864478	0.06332090880344197	0.07473496866425494	0.062299311587851645	0.08422561710605765	0.09249076051527012	0.08408076280197761	0.10738617256512543	0.10042348384254259	0.07811776556024909	0.0963536838844008	0.09450844936198541	0.09228947698045	0.07619794835604557	0.08834474773000021	0.08693777052949606	0.09665736614356817	0.12066504836712146	0.09285170881650559	0.08522817097695967	0.0613330437623523	0.073280607369656	0.073280607369656	0.073280607369656	0.073280607369656	0.073280607369656	0.073280607369656	0.073280607369656	0.073280607369656	0.073280607369656	0.073280607369656	0.073280607369656	0.073280607369656	0.073280607369656	0.073280607369656	0.073280607369656	0.073280607369656	0.073280607369656	0.073280607369656	0.073280607369656	0.073280607369656	0.073280607369656	0.073280607369656	0.073280607369656	0.073280607369656	0.073280607369656	0.073280607369656	0.073280607369656	0.073280607369656	0.073280607369656
0.4137920307213962	0.5713568391419468	0.49516260690101144	0.21437061955422623	0.5058263194217884	0.49516260690101144	0.4981616682853827	0.0	0.49244953145371967	0.35735521787900104	0.08009838970461601	0.0	0.4858500267788713	0.35373223987423	0.44288152731393865	0.4457010035380759	0.0	0.2144043285496035	0.3760210816825362	0.003931197213479971	0.4704509257840097	0.23719106149874483	0.23719106149874483	0.23719106149874483	0.23719106149874483	0.23719106149874483	0.23719106149874483	0.23719106149874483	0.23719106149874483	0.23719106149874483	0.23719106149874483	0.23719106149874483	0.23719106149874483	0.23719106149874483	0.23719106149874483	0.23719106149874483	0.23719106149874483	0.23719106149874483	0.23719106149874483	0.23719106149874483	0.23719106149874483	0.23719106149874483	0.23719106149874483	0.23719106149874483	0.23719106149874483	0.23719106149874483	0.23719106149874483	0.23719106149874483	0.23719106149874483	0.23719106149874483
0.08722268781031374	0.08745780776398182	0.08186925775344724	0.08299604674156087	0.07464182626225749	0.07065364325059309	0.09123736844809782	0.06445851676255641	0.08812743656614593	0.09452488575587288	0.07517358623549986	0.08852936067546503	0.0635839799205941	0.07358542471629588	0.08549781206633972	0.09482289188116155	0.08195078129647183	0.10783941034244778	0.09266599993890946	0.10381744652375888	0.09898386209508797	0.08268633071785823	0.09263818881253454	0.07089439442516626	0.07968484220431597	0.08625510240408103	0.06974259380328215	0.090816918171164	0.0763547779444589	0.08358584805781145	0.08358584805781145	0.08358584805781145	0.08358584805781145	0.08358584805781145	0.08358584805781145	0.08358584805781145	0.08358584805781145	0.08358584805781145	0.08358584805781145	0.08358584805781145	0.08358584805781145	0.08358584805781145	0.08358584805781145	0.08358584805781145	0.08358584805781145	0.08358584805781145	0.08358584805781145	0.08358584805781145	0.08358584805781145	0.08358584805781145
0.0563387722010132	0.08541131168486067	0.05751022638603578	0.07529938695229776	0.047639605112869875	0.05950881825589701	0.046907152373004926	0.078963945687081	0.06693383016723461	0.044873436440109334	0.057782886592815726	0.06547569888056877	0.06048842154894147	0.06236582604596166	0.049702966342545625	0.07789094678844749	0.05068641194113185	0.06952096578737348	0.07094634604078237	0.07119492231449855	0.04722247939316227	0.05213592189604906	0.05725245367990766	0.06697845011505472	0.06884771217005065	0.06782306759614468	0.05611179629108567	0.061639870353885545	0.06419557912091965	0.09070084235392463	0.06012124053198089	0.07809774042274945	0.05485558828181005	0.06211801713712167	0.06941784037990668	0.06576792875851419	0.06576792875851419	0.06576792875851419	0.06576792875851419	0.06576792875851419	0.06576792875851419	0.06576792875851419	0.06576792875851419	0.06576792875851419	0.06576792875851419	0.06576792875851419	0.06576792875851419	0.06576792875851419	0.06576792875851419	0.06576792875851419
0.0599751886778923	0.06715312196127197	0.07293462377982737	0.07531981746522536	0.06380819133138753	0.0719403296530207	0.05554861408437187	0.08112745531996209	0.053330433820980225	0.0638725735384664	0.06980616392718174	0.06323397122857027	0.05298982507160763	0.07840479693049325	0.07342157578254849	0.07959573179342813	0.08139842400439223	0.07300573332058587	0.08990764146320332	0.07938910935562132	0.07594591765458424	0.09453149794877677	0.08307482874595667	0.07404209328910198	0.07369693102376228	0.08984202323724397	0.08498300577172117	0.08755767746358464	0.07421275351232509	0.08593549556204533	0.08183254193752422	0.09469576957035743	0.09030964328457958	0.09125968161094553	0.06839935070162746	0.0888243265371455	0.07406014674857772	0.0792433278682509	0.08567253192214046	0.08014461845395102	0.08290857518804573	0.08290857518804573	0.08290857518804573	0.08290857518804573	0.08290857518804573	0.08290857518804573	0.08290857518804573	0.08290857518804573	0.08290857518804573	0.08290857518804573
0.07278356291835343	0.08810696396937391	0.0784025315190595	0.08129889139454732	0.11674346097405994	0.08025842616077433	0.08149579628278386	0.08233621814739299	0.09091313309528586	0.08814969092151158	0.12474358309581493	0.08999007256474119	0.11210023960374721	0.07789185625589456	0.07415670363942671	0.1017159793835289	0.08222937220912464	0.09365550878238763	0.08884590455343787	0.08850166068931885	0.09495601898660719	0.08706099346230858	0.12100340537341012	0.09248710445814137	0.07600471550899114	0.08424590998356625	0.08424590998356625	0.08424590998356625	0.08424590998356625	0.08424590998356625	0.08424590998356625	0.08424590998356625	0.08424590998356625	0.08424590998356625	0.08424590998356625	0.08424590998356625	0.08424590998356625	0.08424590998356625	0.08424590998356625	0.08424590998356625	0.08424590998356625	0.08424590998356625	0.08424590998356625	0.08424590998356625	0.08424590998356625	0.08424590998356625	0.08424590998356625	0.08424590998356625	0.08424590998356625	0.08424590998356625
0.05325373880788108	0.06081477522724866	0.06008650548125135	0.05800654351026404	0.05606445904341362	0.06532349156722726	0.061945737103471475	0.06566811157477204	0.06451060766435954	0.057687011763279485	0.05150890848611128	0.06070720438015626	0.05244729717513678	0.055025411833013814	0.06685521644573544	0.07332756460143197	0.0606047080570775	0.05419693111757891	0.062111313399470056	0.054855639977166346	0.0520801528179956	0.05371814018861366	0.060498687347509746	0.059671080212989475	0.061867294114950504	0.05846425869265498	0.04606183802382429	0.04396702723878966	0.05129354014654905	0.05479770173171002	0.05329181896086688	0.054044760346288453	0.054044760346288453	0.054044760346288453	0.054044760346288453	0.054044760346288453	0.054044760346288453	0.054044760346288453	0.054044760346288453	0.054044760346288453	0.054044760346288453	0.054044760346288453	0.054044760346288453	0.054044760346288453	0.054044760346288453	0.054044760346288453	0.054044760346288453	0.054044760346288453	0.054044760346288453	0.054044760346288453
0.20266636455372183	0.2783016756622061	0.23213566587986323	0.2343825814465307	0.25770654543238514	0.14243296984356452	0.14910074135368803	0.3360630252884841	0.206999521146463	0.2036216646880224	0.3625650747697777	0.28705583768474235	0.2710837500140252	0.2797628043650364	0.20159575621725448	0.2728290045884834	0.3018709477484789	0.27290588584177927	0.23011522507130228	0.20688248627030023	0.19051116361654347	0.15021707189499472	0.23165706562789706	0.24919855253314768	0.19512194278681474	0.28542819605243647	0.2402750694196256	0.2402750694196256	0.2402750694196256	0.2402750694196256	0.2402750694196256	0.2402750694196256	0.2402750694196256	0.2402750694196256	0.2402750694196256	0.2402750694196256	0.2402750694196256	0.2402750694196256	0.2402750694196256	0.2402750694196256	0.2402750694196256	0.2402750694196256	0.2402750694196256	0.2402750694196256	0.2402750694196256	0.2402750694196256	0.2402750694196256	0.2402750694196256	0.2402750694196256	0.2402750694196256
0.054712888543986864	0.05449316468241736	0.06442200856861474	0.0610339246769041	0.06881042329966795	0.05623270245560903	0.07774118722361024	0.060970594236842396	0.06671593020273203	0.054766749352311274	0.06302731780856743	0.05990549315056811	0.06295328555954373	0.057423695929181444	0.0754343129847958	0.05627438965962306	0.05099067609744197	0.05143242846080072	0.042994347421026695	0.07747787109694113	0.07193615574567762	0.05817894509324162	0.0683872507484915	0.06328309792086655	0.06328309792086655	0.06328309792086655	0.06328309792086655	0.06328309792086655	0.06328309792086655	0.06328309792086655	0.06328309792086655	0.06328309792086655	0.06328309792086655	0.06328309792086655	0.06328309792086655	0.06328309792086655	0.06328309792086655	0.06328309792086655	0.06328309792086655	0.06328309792086655	0.06328309792086655	0.06328309792086655	0.06328309792086655	0.06328309792086655	0.06328309792086655	0.06328309792086655	0.06328309792086655	0.06328309792086655	0.06328309792086655	0.06328309792086655
0.11122087416779836	0.0954323966950403	0.08398054785771014	0.10369482034057838	0.1271133982725641	0.09169543961405917	0.10496664687772675	0.07178500298227278	0.09425546723905923	0.10533311050257267	0.10171095833407942	0.10779571953808116	0.10827421067819733	0.08149447811377722	0.08882621628021399	0.10269712057415004	0.08130388446416668	0.0971025515813145	0.08867830429061889	0.09144766182077227	0.08356509408643001	0.09794443865003329	0.10493296395892518	0.1006543673796291	0.07093721135235984	0.08727509325713949	0.1019998139867786	0.09531787821626106	0.08431253629023519	0.10229108671371726	0.14443283279122643	0.12336195975247183	0.12336195975247183	0.12336195975247183	0.12336195975247183	0.12336195975247183	0.12336195975247183	0.12336195975247183	0.12336195975247183	0.12336195975247183	0.12336195975247183	0.12336195975247183	0.12336195975247183	0.12336195975247183	0.12336195975247183	0.12336195975247183	0.12336195975247183	0.12336195975247183	0.12336195975247183	0.12336195975247183
0.10945520742772778	0.22663523870749996	0.20323101715424563	0.15656890904564433	0.1504836396971475	0.06153613805056445	0.15561050348448047	0.17838009221185577	0.20374506185793603	0.15569275051674047	0.1195123032513614	0.1851486862395602	0.12807669599579793	0.17628878389319735	0.15232676825640953	0.11841041719960257	0.1441653091211559	0.13297110387366604	0.0754798739647206	0.1057711017666112	0.10730679840786594	0.0	0.10246982970268496	0.1319528533222177	0.16918532130051014	0.1510774921136416	0.11954730286925655	0.1818898044883122	0.09773121963571639	0.13551218562814965	0.17579365558079035	0.09766362505360408	0.12443631981648483	0.1029223357578346	0.14628913177371694	0.18880524023988096	0.19329066882627147	0.18700645098868482	0.19014855990747814	0.19014855990747814	0.19014855990747814	0.19014855990747814	0.19014855990747814	0.19014855990747814	0.19014855990747814	0.19014855990747814	0.19014855990747814	0.19014855990747814	0.19014855990747814	0.19014855990747814
0.02575231203794965	0.0	0.055321770517217136	0.0	0.10483673148042086	0.06479405450535633	0.07342873271881645	0.05213186599563713	0.0722672295507974	0.0	0.0	0.0	0.00011563869092004586	0.07574842869516603	0.051063186952898326	0.060772048499268955	0.061699986939137585	0.04057262177442742	0.07178551066902245	0.05213186599563713	0.0501158457563448	0.04604801113629835	0.01271558836435348	0.09686759002613696	0.108590275104272	0.0019817662182280995	0.10442295598499228	0.11916403558846318	0.028944760414372595	0.07360030943590573	0.11336321423208785	0.020861201378126824	0.005934222634336676	0.05608512436724361	0.01167117145651369	0.04676650186287684	0.11567209207393062	0.0	0.07750833774507535	0.0005729985933264468	0.07246414642604618	0.05690174982910762	0.04687460483265341	0.061746429171522406	0.05431051700208791	0.05431051700208791	0.05431051700208791	0.05431051700208791	0.05431051700208791	0.05431051700208791
0.10403319638690196	0.12263606931369017	0.08109438497051376	0.07892032260944672	0.09835566093477381	0.08326204554974802	0.08779329516884345	0.07826285541730271	0.10063361261509818	0.06575650544941819	0.0713485820316036	0.11762433505183305	0.060231183974377364	0.07907079630186839	0.08075872517630407	0.0674594911113211	0.06172207880841726	0.07978691880848775	0.07058313671861856	0.10256886254498641	0.07180901600966705	0.08782824284035087	0.09428335601708057	0.0688353855467924	0.07870674132027333	0.07816924846870338	0.08500523264489977	0.07603439821832966	0.09906210515088293	0.09671335190366336	0.07363479741203276	0.08649897484209944	0.11447664779116268	0.07386932184387333	0.07180916410906041	0.0684608872874133	0.08013343409469756	0.08626403643440823	0.12801273769429972	0.10205564846793887	0.10056916217922135	0.10379655676824757	0.1292841774346917	0.12750408021538126	0.1340437319933836	0.13077390610438244	0.13077390610438244	0.13077390610438244	0.13077390610438244	0.13077390610438244
0.09906110575025234	0.03383305708901362	0.06085983014096058	0.08467345821258604	0.04669677304457156	0.1355314060529138	0.07754240096687674	0.07123229783429984	0.06034565695392603	0.07999369026342976	0.11183912947085638	0.09712133264429648	0.13142542169163643	0.09473807885346269	0.10390431968826552	0.07866317180665404	0.1375856552890537	0.12031788918477297	0.1079442355744809	0.10727071707923605	0.11678439353897496	0.11827675497097905	0.1186682270059891	0.09999893954524293	0.15447962284427813	0.09997534468216647	0.0964551512166492	0.13635191469550878	0.1042045441627324	0.1122540960485967	0.10012107524503218	0.12596121626650528	0.12200668611026705	0.09410777946098764	0.16027460655174378	0.12744212842447336	0.16031421301536602	0.12793597805229567	0.2135712681885568	0.17075362312042622	0.17075362312042622	0.17075362312042622	0.17075362312042622	0.17075362312042622	0.17075362312042622	0.17075362312042622	0.17075362312042622	0.17075362312042622	0.17075362312042622	0.17075362312042622
0.2491498968512095	0.1636592686074581	0.24742244952145814	0.16746995370521428	0.2148506897358552	0.16843279967278707	0.1422123294661436	0.20936804131131495	0.19336114180668545	0.2013645915590002	0.2013645915590002	0.2013645915590002	0.2013645915590002	0.2013645915590002	0.2013645915590002	0.2013645915590002	0.2013645915590002	0.2013645915590002	0.2013645915590002	0.2013645915590002	0.2013645915590002	0.2013645915590002	0.2013645915590002	0.2013645915590002	0.2013645915590002	0.2013645915590002	0.2013645915590002	0.2013645915590002	0.2013645915590002	0.2013645915590002	0.2013645915590002	0.2013645915590002	0.2013645915590002	0.2013645915590002	0.2013645915590002	0.2013645915590002	0.2013645915590002	0.2013645915590002	0.2013645915590002	0.2013645915590002	0.2013645915590002	0.2013645915590002	0.2013645915590002	0.2013645915590002	0.2013645915590002	0.2013645915590002	0.2013645915590002	0.2013645915590002	0.2013645915590002	0.2013645915590002
0.1669530081133369	0.17285896336197934	0.21397896355003665	0.1958444168020745	0.17604186255818885	0.2717133001869662	0.1948923744998455	0.19998535134311696	0.20876993528645435	0.15180718948954341	0.21422853333676278	0.19555378883520874	0.26313029448673714	0.14699840679453127	0.17156095789850181	0.12406992389032755	0.15395575425962338	0.19972759993117692	0.19864279645802796	0.28192863983661354	0.24028571814732075	0.24028571814732075	0.24028571814732075	0.24028571814732075	0.24028571814732075	0.24028571814732075	0.24028571814732075	0.24028571814732075	0.24028571814732075	0.24028571814732075	0.24028571814732075	0.24028571814732075	0.24028571814732075	0.24028571814732075	0.24028571814732075	0.24028571814732075	0.24028571814732075	0.24028571814732075	0.24028571814732075	0.24028571814732075	0.24028571814732075	0.24028571814732075	0.24028571814732075	0.24028571814732075	0.24028571814732075	0.24028571814732075	0.24028571814732075	0.24028571814732075	0.24028571814732075	0.24028571814732075
0.15626667839511865	0.19991485894045885	0.31329708009415125	0.19841577109077616	0.27881421683497054	0.21518080473721424	0.17841046456239731	0.19377045078315638	0.2412842022557395	0.19655990161313308	0.15603297611162403	0.1895268649350542	0.2115761945991109	0.2007024455705867	0.18055246943765135	0.15626237160842224	0.20391821166844457	0.15337017923108695	0.16625639010672594	0.2188420140019846	0.16705185922141444	0.261880283587652	0.2055938739183039	0.19341963166959472	0.1788992651714841	0.19787195379762154	0.21218495035442572	0.2572563334906866	0.1496166236245594	0.19982089754566495	0.20526509221697345	0.11506126023222148	0.16016317622459747	0.16016317622459747	0.16016317622459747	0.16016317622459747	0.16016317622459747	0.16016317622459747	0.16016317622459747	0.16016317622459747	0.16016317622459747	0.16016317622459747	0.16016317622459747	0.16016317622459747	0.16016317622459747	0.16016317622459747	0.16016317622459747	0.16016317622459747	0.16016317622459747	0.16016317622459747
0.10651671381284758	0.08209177981258792	0.06517246293729245	0.06586201272016924	0.11325714867818647	0.08362301392645155	0.08440341485681829	0.07259381168788934	0.06655306957081052	0.0956693779090783	0.07008113345621489	0.08673720520163967	0.05841568462607654	0.06142960178470238	0.08321506276276266	0.09399060594210824	0.08577267796177175	0.11248405638627122	0.08511614793095729	0.08156528556091171	0.0807083740048905	0.08293470881897737	0.0976039100503617	0.09026930943466953	0.09026930943466953	0.09026930943466953	0.09026930943466953	0.09026930943466953	0.09026930943466953	0.09026930943466953	0.09026930943466953	0.09026930943466953	0.09026930943466953	0.09026930943466953	0.09026930943466953	0.09026930943466953	0.09026930943466953	0.09026930943466953	0.09026930943466953	0.09026930943466953	0.09026930943466953	0.09026930943466953	0.09026930943466953	0.09026930943466953	0.09026930943466953	0.09026930943466953	0.09026930943466953	0.09026930943466953	0.09026930943466953	0.09026930943466953
0.1873362990314951	0.22106079789000072	0.186340949845951	0.14582986805326537	0.12988060184865985	0.16684867053596592	0.15561838335074127	0.14190795306211287	0.18857620865853533	0.17888411927417872	0.17972138007160804	0.17930274967289336	0.17930274967289336	0.17930274967289336	0.17930274967289336	0.17930274967289336	0.17930274967289336	0.17930274967289336	0.17930274967289336	0.17930274967289336	0.17930274967289336	0.17930274967289336	0.17930274967289336	0.17930274967289336	0.17930274967289336	0.17930274967289336	0.17930274967289336	0.17930274967289336	0.17930274967289336	0.17930274967289336	0.17930274967289336	0.17930274967289336	0.17930274967289336	0.17930274967289336	0.17930274967289336	0.17930274967289336	0.17930274967289336	0.17930274967289336	0.17930274967289336	0.17930274967289336	0.17930274967289336	0.17930274967289336	0.17930274967289336	0.17930274967289336	0.17930274967289336	0.17930274967289336	0.17930274967289336	0.17930274967289336	0.17930274967289336	0.17930274967289336
0.0789208776388453	0.08685531221187391	0.11669438617054914	0.09949018090645062	0.12078374962173437	0.08897203931144992	0.07918531175312678	0.09172527872390022	0.08353702300602239	0.0749049887424885	0.08064873875703786	0.08057001773596585	0.07689956887424884	0.06550574340144999	0.07853449682946163	0.07517227645793735	0.09250596575853658	0.10010439780683568	0.106681462206828	0.09799196485481891	0.11574391145856786	0.07047147166921379	0.10589385120979276	0.10237286562578149	0.08477494182207017	0.07808712705477625	0.09914236276671703	0.08915523918787976	0.0941488009772984	0.0941488009772984	0.0941488009772984	0.0941488009772984	0.0941488009772984	0.0941488009772984	0.0941488009772984	0.0941488009772984	0.0941488009772984	0.0941488009772984	0.0941488009772984	0.0941488009772984	0.0941488009772984	0.0941488009772984	0.0941488009772984	0.0941488009772984	0.0941488009772984	0.0941488009772984	0.0941488009772984	0.0941488009772984	0.0941488009772984	0.0941488009772984
0.04423570653630747	0.002664393211120931	0.0	0.020390866715350946	0.0	0.00028476586028389813	0.04816716608783167	0.002664393211120931	0.027785392655175434	0.025379628925026054	0.014387769488403517	0.0010150471461529119	0.0359407706803544	0.04117467055172612	0.0583091198227602	0.06925314963762902	0.042382371139296604	0.0	0.03218719715015394	0.0310413014063269	0.025908223582662177	0.020104054853201717	0.07506027699273217	0.0	0.00028841305754378913	0.01554073223768169	0.04650350619340592	0.0517893226901599	0.03267358346174204	0.035914991822052225	0.0026643932111209308	0.02967516416146834	0.016169778686294635	0.016169778686294635	0.016169778686294635	0.016169778686294635	0.016169778686294635	0.016169778686294635	0.016169778686294635	0.016169778686294635	0.016169778686294635	0.016169778686294635	0.016169778686294635	0.016169778686294635	0.016169778686294635	0.016169778686294635	0.016169778686294635	0.016169778686294635	0.016169778686294635	0.016169778686294635
0.053350538369154314	0.02943705608035187	0.0885788127819557	0.056519701182317056	0.06530667518521271	0.07839589530079462	0.0773354506139325	0.048265559510864184	0.04810710640689873	0.07427556405307793	0.02436714067546741	0.05509742795935216	0.08661812646359628	0.0754757504172862	0.09732418566122013	0.08110497324457393	0.0980183346215242	0.060345960139157336	0.09343643146955252	0.10110216492227239	0.06473473219962614	0.0986588500710846	0.09690265036739287	0.11024091650563698	0.08517008349729613	0.0927919072839756	0.060247485223641296	0.1054660648511498	0.09746242111922436	0.04557068399954857	0.06723164742792061	0.08340665098027708	0.10695042752554176	0.08552938873236027	0.08679578443904662	0.08484506065524637	0.08582042254714649	0.08582042254714649	0.08582042254714649	0.08582042254714649	0.08582042254714649	0.08582042254714649	0.08582042254714649	0.08582042254714649	0.08582042254714649	0.08582042254714649	0.08582042254714649	0.08582042254714649	0.08582042254714649	0.08582042254714649
0.0551720747300439	0.07662488137059392	0.08157195487483497	0.0676852118973699	0.06017105861276412	0.07078543100473812	0.08073854188648102	0.08400825571288563	0.06908696412667355	0.07116675367048206	0.06385301465884059	0.09826801618231076	0.07267714966700424	0.07024677738894668	0.08253129177860238	0.06752793219157492	0.07639127154815195	0.07963084367980681	0.06526340026781476	0.08054540418564962	0.06914058534732354	0.08078071958101651	0.10063311059486511	0.10075352771618355	0.09236254763408792	0.08432464342997792	0.07526399260267323	0.07792925156773639	0.07564403720030752	0.09289649894514201	0.07831808147015186	0.08560729020764693	0.08560729020764693	0.08560729020764693	0.08560729020764693	0.08560729020764693	0.08560729020764693	0.08560729020764693	0.08560729020764693	0.08560729020764693	0.08560729020764693	0.08560729020764693	0.08560729020764693	0.08560729020764693	0.08560729020764693	0.08560729020764693	0.08560729020764693	0.08560729020764693	0.08560729020764693	0.08560729020764693
0.12809532453104566	0.10494391204449287	0.11398871115654352	0.10797272215561964	0.09816247765733177	0.14485342758167036	0.12181122808535715	0.11425490117569267	0.09386662842076443	0.11259035713174091	0.10584385698082016	0.1250227344101895	0.16320027336773885	0.15219455545139207	0.16904853941892106	0.10842841184201554	0.12110560152406408	0.08806174780164903	0.13523099128415494	0.1293695121632961	0.13022157195404618	0.13195871232379414	0.09315732175339075	0.10958165294715304	0.105195563994472	0.12186031227805347	0.16804119951606944	0.11956104556692312	0.13644473953575742	0.12375496121497932	0.1257084513619788	0.12714383642986907	0.11013580925161906	0.0972046251245294	0.07529869024398347	0.1285294935373976	0.09973859843928023	0.11413404598833891	0.11413404598833891	0.11413404598833891	0.11413404598833891	0.11413404598833891	0.11413404598833891	0.11413404598833891	0.11413404598833891	0.11413404598833891	0.11413404598833891	0.11413404598833891	0.11413404598833891	0.11413404598833891
0.0	0.0	0.0	0.0	0.0	0.0	0.0	0.0	0.044434566220729374	0.1061228384745557	0.056023212917985114	0.04688417001704795	0.03742515402553903	0.05434944228288838	0.04055801522255633	0.04194088745778389	0.05273070651917527	0.040633929796261146	0.05592079633777458	0.03380825760345261	0.04414136610365905	0.024771072461834735	0.006312029109303202	0.02950254715090707	0.0259065183144998	0.025863159977413185	0.038998698177742826	0.04843523621180693	0.043181417699511754	0.03477629083102787	0.03822971244311005	0.0021612349542557943	0.020195473698682923	0.020195473698682923	0.020195473698682923	0.020195473698682923	0.020195473698682923	0.020195473698682923	0.020195473698682923	0.020195473698682923	0.020195473698682923	0.020195473698682923	0.020195473698682923	0.020195473698682923	0.020195473698682923	0.020195473698682923	0.020195473698682923	0.020195473698682923	0.020195473698682923	0.020195473698682923
0.11262427596340469	0.13495163040413274	0.13019165681252956	0.12501656335569444	0.11855775971904828	0.1540156739681216	0.08644883960529558	0.07552396284578874	0.13256631390166754	0.15257856623946014	0.15761200496580097	0.16575510385628894	0.12059893835879296	0.15232647088829088	0.20332043404181574	0.12214717182541891	0.10456970196127231	0.08468720368154213	0.15388848806928446	0.11325832339862792	0.09716584380880172	0.17246139963341756	0.09817564408432301	0.16381063231122986	0.12299403019676895	0.136922836075137	0.14408975341614255	0.15192773769037027	0.1365739423508354	0.12376620016472703	0.2147513009496627	0.16925875055719486	0.16925875055719486	0.16925875055719486	0.16925875055719486	0.16925875055719486	0.16925875055719486	0.16925875055719486	0.16925875055719486	0.16925875055719486	0.16925875055719486	0.16925875055719486	0.16925875055719486	0.16925875055719486	0.16925875055719486	0.16925875055719486	0.16925875055719486	0.16925875055719486	0.16925875055719486	0.16925875055719486
0.06390677021257964	0.08689513166678116	0.10747976623887101	0.0778448295147361	0.12090223858315302	0.09650211436714025	0.1572834462173558	0.09879183720753498	0.10318441495957184	0.12666143154906004	0.1331425269023245	0.10257872829850924	0.09099751014575247	0.13347978989263104	0.1081494141742706	0.13196901719444185	0.11961477766940405	0.13821771552094472	0.1467264894739738	0.13892378535945657	0.1037094752531422	0.11195929116490703	0.10538397323542423	0.09771555560545318	0.1256989500964528	0.12227884017278029	0.11199495295904505	0.09883528616301863	0.1087892297910009	0.11716067592241923	0.11698397768230843	0.09244190760369253	0.10728321631884374	0.07907151937851681	0.13857271208610925	0.08532410546786176	0.14750960147197847	0.12108803108616727	0.11356760645895728	0.1126018424964394	0.11308472447769835	0.11308472447769835	0.11308472447769835	0.11308472447769835	0.11308472447769835	0.11308472447769835	0.11308472447769835	0.11308472447769835	0.11308472447769835	0.11308472447769835
0.07767834749233647	0.053011115918106456	0.06586195977189169	0.04367380435124661	0.0632045972425157	0.06709441492118488	0.05245435984467815	0.049544696642507075	0.0656726537883432	0.06848018064285388	0.09644969169739873	0.08531345918713128	0.06676929554518136	0.09313873384255458	0.08581756058664504	0.08251700641357829	0.08375974871402987	0.11378128956408506	0.08185954895362653	0.06370803827636944	0.09717570481244903	0.06876072645903443	0.09632129378928193	0.08859471544049824	0.1084913037215011	0.09265229906169536	0.06444233829335182	0.04777661062214064	0.06241854275406216	0.06046046991311716	0.07917572524906644	0.10418051780219749	0.08351460630944062	0.06057455508445523	0.08406266676101512	0.07231861092273517	0.07231861092273517	0.07231861092273517	0.07231861092273517	0.07231861092273517	0.07231861092273517	0.07231861092273517	0.07231861092273517	0.07231861092273517	0.07231861092273517	0.07231861092273517	0.07231861092273517	0.07231861092273517	0.07231861092273517	0.07231861092273517
0.10308761587049318	0.1083486035866721	0.11717644354068027	0.14176984757099254	0.11581584449716863	0.08876748512678131	0.10385948941415377	0.14561278868371424	0.1469505048448352	0.1220941591688683	0.15234686572807876	0.1731712794612522	0.12165427491700698	0.11556935949567793	0.12654005744311989	0.11968297999417367	0.14107418926536797	0.13318112949318112	0.1310732235089703	0.12043753235914353	0.10171060628708649	0.10954555832259322	0.14322310682591682	0.11405126755728082	0.10187412514567235	0.16365883670262632	0.12966079763054547	0.09749989626570989	0.1331054307231279	0.11715940103211933	0.1251324158776236	0.1251324158776236	0.1251324158776236	0.1251324158776236	0.1251324158776236	0.1251324158776236	0.1251324158776236	0.1251324158776236	0.1251324158776236	0.1251324158776236	0.1251324158776236	0.1251324158776236	0.1251324158776236	0.1251324158776236	0.1251324158776236	0.1251324158776236	0.1251324158776236	0.1251324158776236	0.1251324158776236	0.1251324158776236
0.2987635398553691	0.3144739218288145	0.32516266266529825	0.2163986472806184	0.3715934502307982	0.26800000353377695	0.22307328240240218	0.2869873820197844	0.20865042461048613	0.28880395516490037	0.273605210185555	0.1168609357020296	0.258040532034932	0.13701321867700406	0.3050691243182015	0.17079419506658441	0.18973325834231464	0.32465027723561535	0.25762864160979104	0.2591891346429144	0.14285337219597352	0.3097485337741988	0.14217898742756083	0.3077888947899567	0.21500624204616356	0.2063949082877211	0.3029003782285472	0.20417183362574856	0.2231307704031636	0.20092386380813587	0.2694318793477397	0.2546653990724803	0.33353358181492604	0.19967650262457318	0.18878041830794365	0.19422846046625844	0.19422846046625844	0.19422846046625844	0.19422846046625844	0.19422846046625844	0.19422846046625844	0.19422846046625844	0.19422846046625844	0.19422846046625844	0.19422846046625844	0.19422846046625844	0.19422846046625844	0.19422846046625844	0.19422846046625844	0.19422846046625844
0.07879288817783726	0.08342360241224751	0.08370439209041128	0.08224771330953264	0.10016497957964376	0.0774634061550771	0.10295529112257401	0.06139338076725011	0.09901544876799531	0.08500107586393801	0.096285634472595	0.08854302244541419	0.09384959133866444	0.07932607934272493	0.0846100950512627	0.0954750086296895	0.12262006655548843	0.09783226553142871	0.0950659787205429	0.09202413939666805	0.09794420586305004	0.0858107528060719	0.09436007667258615	0.09568236533696478	0.09977293268608382	0.09150623537221517	0.100262523163617	0.08323059853018783	0.08938526323912342	0.0924554409125556	0.08955234455312075	0.09943210505135132	0.11426507711046816	0.10081067257259019	0.07822208714905342	0.08951637986082181	0.08951637986082181	0.08951637986082181	0.08951637986082181	0.08951637986082181	0.08951637986082181	0.08951637986082181	0.08951637986082181	0.08951637986082181	0.08951637986082181	0.08951637986082181	0.08951637986082181	0.08951637986082181	0.08951637986082181	0.08951637986082181
0.07108511667344519	0.07429341956608444	0.07221133815652228	0.06807609089588049	0.06390885617442084	0.0880073420404806	0.063068358331495	0.07183119517778358	0.05985274357022986	0.09648094544456753	0.07477118522536172	0.07791399161055784	0.07500736057956474	0.06875763248976742	0.07744734738371183	0.08513094452504563	0.08574642750554202	0.07222323713709693	0.06254325498733372	0.09776701439011964	0.06756379817798304	0.10063014972830203	0.0837068340002565	0.07295778434405698	0.08409775147528453	0.07392744794755803	0.08885673280334533	0.07788249659100849	0.07195682257718111	0.07945073562835164	0.0850281394707782	0.0822394375495649	0.0822394375495649	0.0822394375495649	0.0822394375495649	0.0822394375495649	0.0822394375495649	0.0822394375495649	0.0822394375495649	0.0822394375495649	0.0822394375495649	0.0822394375495649	0.0822394375495649	0.0822394375495649	0.0822394375495649	0.0822394375495649	0.0822394375495649	0.0822394375495649	0.0822394375495649	0.0822394375495649
0.07681006149779451	0.09095290982744741	0.06892397949975419	0.05258197880870391	0.08389583827969219	0.0972021301399829	0.07653974305875513	0.08720941152564331	0.07641323432072177	0.06887088252804613	0.07495991271164928	0.09710874831170097	0.0968953206214704	0.08949333464100215	0.08670026875753231	0.09257247351201649	0.09247922100199654	0.07169022561874247	0.06848887595719184	0.08792891796217162	0.08604997033027645	0.08446416999640009	0.07786517530971099	0.081706948454568	0.07857300407208152	0.10296129268025224	0.10056934209448799	0.09359668825984178	0.08077582102553481	0.0812524048942481	0.08883173698435719	0.08138071528832322	0.08510622613634021	0.08510622613634021	0.08510622613634021	0.08510622613634021	0.08510622613634021	0.08510622613634021	0.08510622613634021	0.08510622613634021	0.08510622613634021	0.08510622613634021	0.08510622613634021	0.08510622613634021	0.08510622613634021	0.08510622613634021	0.08510622613634021	0.08510622613634021	0.08510622613634021	0.08510622613634021
0.05955813956811393	0.07527618270342132	0.07296811143919509	0.06864091002999324	0.06464799545421225	0.06838895816571666	0.06653974048251378	0.05938163123349794	0.04565672632978774	0.07934842019043777	0.06951505866866534	0.065469578855205	0.06759188804815557	0.07467322466191337	0.05411730774726174	0.06371986465521935	0.05887701920096125	0.057155109599592746	0.042169939375649425	0.04946934059184124	0.041474330247543365	0.0606030693535429	0.05563843056431632	0.04231133695516967	0.05480209601185087	0.06017651353914363	0.0733093011892494	0.06674290736419652	0.06674290736419652	0.06674290736419652	0.06674290736419652	0.06674290736419652	0.06674290736419652	0.06674290736419652	0.06674290736419652	0.06674290736419652	0.06674290736419652	0.06674290736419652	0.06674290736419652	0.06674290736419652	0.06674290736419652	0.06674290736419652	0.06674290736419652	0.06674290736419652	0.06674290736419652	0.06674290736419652	0.06674290736419652	0.06674290736419652	0.06674290736419652	0.06674290736419652
0.06706868573251425	0.06314384659811596	0.06650097255637226	0.07644405141167615	0.04756767513263109	0.057789816887299596	0.08168773592980035	0.06352966388506298	0.07805290181920402	0.07183665013988495	0.0727848920270289	0.06832552167613833	0.07231447636053699	0.08105687231870266	0.06343159164679892	0.07129634750390783	0.08520622731166896	0.06901938147076808	0.07350668906758848	0.07802373183612311	0.05828370275765776	0.07522646531719022	0.08504681640724758	0.06594561421642853	0.07600592437080249	0.06828213701591197	0.07803512626021496	0.062238594735286534	0.07562432515069735	0.08122659605757997	0.08531210159913984	0.0648377005711129	0.06622877607161973	0.08481377666285303	0.06878457144149215	0.07393692701399143	0.08397453758329787	0.06512488674161826	0.0825029700634694	0.08437389881909167	0.09306212183120165	0.08198039664357139	0.061034845993975205	0.06762601239979317	0.06259918214361473	0.05580055693691418	0.07237881786505013	0.06408968740098214	0.06408968740098214	0.06408968740098214
0.0	0.0	0.04087123951614391	0.0	0.0	0.2977467766031977	0.0	0.22599389983581727	0.17578570991347267	0.3026459847437935	0.2677232910307707	0.025962570183357965	0.0	0.1804800368319447	0.01876848647115498	0.006937735210572	0.30264598676624455	0.18250239558232503	0.0	0.20886910185793814	0.18250239558232503	0.0	0.19372635095251028	0.18250239558232503	0.0	0.2821170594698505	0.2032442336745487	0.19186962121512885	0.30776278699597154	0.36527129390684654	0.18513503430767636	0.30564954172584874	0.22754996493121754	0.2665997533285332	0.2665997533285332	0.2665997533285332	0.2665997533285332	0.2665997533285332	0.2665997533285332	0.2665997533285332	0.2665997533285332	0.2665997533285332	0.2665997533285332	0.2665997533285332	0.2665997533285332	0.2665997533285332	0.2665997533285332	0.2665997533285332	0.2665997533285332	0.2665997533285332
0.0	0.0	0.5555363785309047	0.0	0.034476867825614294	0.13415385810629465	0.41570626430445945	0.0	0.0	0.034476867825614294	0.33524871491476155	0.0	0.0	0.0	0.0	0.034476867825614294	0.0007436473217477986	0.034476867825614294	0.0	0.33511540443432425	0.5945488268556162	0.0	0.5600536585879355	0.33524871491476155	0.477009980223407	0.33524871491476155	0.4615877818669793	0.5551319361070538	0.3315638853313215	0.8375025392543829	0.4150779099591488	0.3893984961317017	0.40223820304542524	0.40223820304542524	0.40223820304542524	0.40223820304542524	0.40223820304542524	0.40223820304542524	0.40223820304542524	0.40223820304542524	0.40223820304542524	0.40223820304542524	0.40223820304542524	0.40223820304542524	0.40223820304542524	0.40223820304542524	0.40223820304542524	0.40223820304542524	0.40223820304542524	0.40223820304542524
0.06866224249612068	0.056096160584287354	0.08216527428611524	0.06666193796282231	0.08473924828775768	0.07422927314980213	0.069071596254112	0.06404453175536033	0.0673179634305109	0.07247136059248435	0.0665661629724236	0.06931720981742558	0.06567175466396456	0.06690800914187747	0.062245028856552795	0.07372255497442753	0.05553521147633216	0.08057720355066618	0.056288699810731965	0.07526145336964767	0.06486336252795037	0.07006240794879902	0.07006240794879902	0.07006240794879902	0.07006240794879902	0.07006240794879902	0.07006240794879902	0.07006240794879902	0.07006240794879902	0.07006240794879902	0.07006240794879902	0.07006240794879902	0.07006240794879902	0.07006240794879902	0.07006240794879902	0.07006240794879902	0.07006240794879902	0.07006240794879902	0.07006240794879902	0.07006240794879902	0.07006240794879902	0.07006240794879902	0.07006240794879902	0.07006240794879902	0.07006240794879902	0.07006240794879902	0.07006240794879902	0.07006240794879902	0.07006240794879902	0.07006240794879902
0.07266403895536093	0.07435153038709358	0.08161375020736095	0.06248137638591936	0.0785960390759257	0.08087404836080085	0.05896816793438109	0.06654843259598073	0.0660895823084704	0.06067223848257664	0.06624144994945315	0.06727426456792109	0.09522389550541352	0.09336982862959585	0.06204453601898422	0.07990662015699809	0.0817640165654702	0.07715075278992976	0.070841192862608	0.05478802415111116	0.06245126356739856	0.0776861917091273	0.07006872763826293	0.07006872763826293	0.07006872763826293	0.07006872763826293	0.07006872763826293	0.07006872763826293	0.07006872763826293	0.07006872763826293	0.07006872763826293	0.07006872763826293	0.07006872763826293	0.07006872763826293	0.07006872763826293	0.07006872763826293	0.07006872763826293	0.07006872763826293	0.07006872763826293	0.07006872763826293	0.07006872763826293	0.07006872763826293	0.07006872763826293	0.07006872763826293	0.07006872763826293	0.07006872763826293	0.07006872763826293	0.07006872763826293	0.07006872763826293	0.07006872763826293
0.06279175844201497	0.07304167076765662	0.08737960393753438	0.04945743534552232	0.07762969416006542	0.07731089412031164	0.04952163720669346	0.05335491927152357	0.0614460465000757	0.07378827202216114	0.05477068025112359	0.04961716937539042	0.06634450273475476	0.06606781120925159	0.07707215582158393	0.07442813355725424	0.05874057992890046	0.03687605913950793	0.07645463445351847	0.0747889257936901	0.08902466978409967	0.06761882003030442	0.07832174490720205	0.07832174490720205	0.07832174490720205	0.07832174490720205	0.07832174490720205	0.07832174490720205	0.07832174490720205	0.07832174490720205	0.07832174490720205	0.07832174490720205	0.07832174490720205	0.07832174490720205	0.07832174490720205	0.07832174490720205	0.07832174490720205	0.07832174490720205	0.07832174490720205	0.07832174490720205	0.07832174490720205	0.07832174490720205	0.07832174490720205	0.07832174490720205	0.07832174490720205	0.07832174490720205	0.07832174490720205	0.07832174490720205	0.07832174490720205	0.07832174490720205
0.058701854572660916	0.07405996168438032	0.050534330644134956	0.06185355280196836	0.040632756315279656	0.043957323083284795	0.0654756151948552	0.0504455020388648	0.046769794878170345	0.06152245361651387	0.04638988852602489	0.0665566770716217	0.0529147294097973	0.05066528465742531	0.07005143697255423	0.06730929852185258	0.0593927379643327	0.07784319389283453	0.05944983299577401	0.06864651344430428	0.06864651344430428	0.06864651344430428	0.06864651344430428	0.06864651344430428	0.06864651344430428	0.06864651344430428	0.06864651344430428	0.06864651344430428	0.06864651344430428	0.06864651344430428	0.06864651344430428	0.06864651344430428	0.06864651344430428	0.06864651344430428	0.06864651344430428	0.06864651344430428	0.06864651344430428	0.06864651344430428	0.06864651344430428	0.06864651344430428	0.06864651344430428	0.06864651344430428	0.06864651344430428	0.06864651344430428	0.06864651344430428	0.06864651344430428	0.06864651344430428	0.06864651344430428	0.06864651344430428	0.06864651344430428
[truncated: 6 more columns]
