# Supplementary material for: Neuronal tuning aligns dynamically with object and texture manifolds across the visual hierarchy
Source: Nat Neurosci. 2026 Mar 10;29(4):864–75. doi: 10.1038/s41593-026-02207-1 (PMC13061647; doi:10.1038/s41593-026-02207-1)
Supplement: Supplementary file 10 — Attribution data for time windows 5, 10, 20, 25 and 50 ms, for panel b. Time window specific evolution trajectory of time windows 10, 20, 25 and 50 ms, for panel c. [file 41593_2026_2207_MOESM10_ESM.zip › ExtendedFig4_Source_data/FigureExtended4C_src_normresp_wdw_0-50_BigGAN_mean.csv]

0	1	2	3	4	5	6	7	8	9	10	11	12	13	14	15	16	17	18	19	20	21	22	23	24	25	26	27	28	29	30	31	32	33	34	35	36	37	38	39	40	41	42	43	44	45	46	47	48	49
0.1961641573135451	0.1207021238816916	0.1215780263290997	0.16232685047494386	0.18084176884953346	0.1265138079230023	0.0914561521869458	0.07924179844330564	0.18037206286679489	0.09455051520389439	0.12513085776676408	0.12686331596625358	0.13380238742889963	0.13931316440308208	0.09602886631263953	0.17086100368891358	0.12287671397056293	0.10292231506145436	0.1547897847608421	0.11162921872867652	0.1060436003381453	0.0840341049239111	0.1275605927709768	0.08833804428104389	0.11945395457671795	0.10791218395476954	0.11665239571189535	0.08997693878461749	0.13801979273678744	0.18701444651451177	0.060226027768453046	0.11325404557374252	0.13512377553033297	0.12590121423125442	0.10877874903438205	0.14351393191666892	0.14824701015355213	0.05607041648200491	0.10817905837700938	0.07739836809075624	0.0705691422009931	0.1119150463412354	0.10260420431410289	0.07176289853251226	0.06946046603534013	0.06857418266276842	0.15250075344074823	0.11053746805175833	0.11053746805175833	0.11053746805175833
0.16026610900683722	0.12278994875931785	0.2568596655500095	0.14907995466184135	0.13522489436058183	0.1957127466560493	0.1302846809895844	0.1320908607316093	0.12559279012111843	0.14658666307273305	0.10938117389930088	0.21640958821217632	0.09341649319636686	0.12356998968204855	0.1574105198241219	0.1409621109649448	0.1766516671316698	0.13931021504320634	0.13710817737142383	0.08309991356935083	0.10388419605044824	0.12263381414520255	0.10705728357013004	0.16093855005105676	0.1761677709900854	0.11544942757071391	0.13926574152716845	0.1696293622472355	0.13497129492376972	0.22758431658777878	0.15796134189511896	0.10061509230708003	0.12729706570626723	0.17438385221324826	0.12349516408357347	0.1489395081484109	0.1489395081484109	0.1489395081484109	0.1489395081484109	0.1489395081484109	0.1489395081484109	0.1489395081484109	0.1489395081484109	0.1489395081484109	0.1489395081484109	0.1489395081484109	0.1489395081484109	0.1489395081484109	0.1489395081484109	0.1489395081484109
0.07631081709974483	0.09102679712230873	0.03017429058606563	0.12579956819416394	0.08689670359023716	0.1069601917885166	0.0493757562716595	0.11069034222778451	0.050787030737718966	0.08126700465976468	0.05955363973714277	0.08790653278033483	0.06684753119012556	0.058543811191679306	0.0856134386433895	0.09206799609411219	0.06678105882373732	0.036049039264926204	0.04265053177696069	0.046250392546331266	0.036979795706260636	0.04047731478073297	0.08955419968093517	0.04254886110212476	0.05378056191856084	0.00010167067483592482	0.00829880350576557	0.09065868697647737	0.1152574519869935	0.047201667588686616	0.17459533299756094	0.07878072282429194	0.06708380939195173	0.07293226610812183	0.07293226610812183	0.07293226610812183	0.07293226610812183	0.07293226610812183	0.07293226610812183	0.07293226610812183	0.07293226610812183	0.07293226610812183	0.07293226610812183	0.07293226610812183	0.07293226610812183	0.07293226610812183	0.07293226610812183	0.07293226610812183	0.07293226610812183	0.07293226610812183
0.19659898152126346	0.21886312976574468	0.23283376150144977	0.16609466486648816	0.14158966657591004	0.21228605358732347	0.15226823490228084	0.09923448086868844	0.20201969738958964	0.13613265052758453	0.1627582062278564	0.11794004257172885	0.15500015354082852	0.17707422054034844	0.1762278796937478	0.17598939600973632	0.19110051938904532	0.15283112682972136	0.18001467335526006	0.1523260462270328	0.21129068112128688	0.15043056928249204	0.19308857405634305	0.16562200589098805	0.1385817491724385	0.10946431780674737	0.0943804464159341	0.17188474925774033	0.15514400057051683	0.21125470705494168	0.10436643912812203	0.14396961742064604	0.16024120386950244	0.11993571551164493	0.1338787514500037	0.12809938682490887	0.15450766614310985	0.15270222417985452	0.15360494516148218	0.15360494516148218	0.15360494516148218	0.15360494516148218	0.15360494516148218	0.15360494516148218	0.15360494516148218	0.15360494516148218	0.15360494516148218	0.15360494516148218	0.15360494516148218	0.15360494516148218
0.26446667554998193	0.2666461770648079	0.28959972159021125	0.2460406900878652	0.2957501290197679	0.3203236553559868	0.26310417931925617	0.3132632715018846	0.3322678780319775	0.36124134143829184	0.31267959026521824	0.3995617778689357	0.35571728670622876	0.289123676705089	0.3156456516635306	0.38056120556267836	0.37612275297383696	0.28610480107608843	0.30215229390171205	0.30433422115140724	0.32064549157209826	0.3378790920041681	0.37986098122905937	0.30654247577306337	0.35048803606488366	0.2929824575260741	0.3289630712378751	0.3760327171031611	0.33443665002246387	0.3364702006214528	0.3354534253219583	0.3354534253219583	0.3354534253219583	0.3354534253219583	0.3354534253219583	0.3354534253219583	0.3354534253219583	0.3354534253219583	0.3354534253219583	0.3354534253219583	0.3354534253219583	0.3354534253219583	0.3354534253219583	0.3354534253219583	0.3354534253219583	0.3354534253219583	0.3354534253219583	0.3354534253219583	0.3354534253219583	0.3354534253219583
0.5410489772964225	0.528721593956119	0.5114083222161223	0.4339364342289831	0.6297349918507965	0.6677217946048409	0.530532644598281	0.5444662675847443	0.5650440596465682	0.5347151876256743	0.5808949190799294	0.5655081518122086	0.6215954154513047	0.5944061043491002	0.42199726699757895	0.5784038863140216	0.6433975036309825	0.6276831884338927	0.5829028876844471	0.5847026309141031	0.47743039445298835	0.5278391205935885	0.5772005063939492	0.5567398694651875	0.5222309640495819	0.6441784572772364	0.5459550414507247	0.6193381898388297	0.508351105711146	0.6055749954719081	0.5945258139331264	0.5850933396467557	0.4684381360493905	0.47655809451202946	0.571119782627167	0.35189704071833283	0.5183509070148902	0.579042824632542	0.5202157300754136	0.4095498246819696	0.46488277737869155	0.46488277737869155	0.46488277737869155	0.46488277737869155	0.46488277737869155	0.46488277737869155	0.46488277737869155	0.46488277737869155	0.46488277737869155	0.46488277737869155
0.4803798799756086	0.45799765085102834	0.4723356646241083	0.36336691168577795	0.4007087841095524	0.3515676785825269	0.2698419238608286	0.35637679511449016	0.358569084640197	0.40343383576387953	0.2956119347735377	0.37053249239809555	0.25900993670077205	0.46804902817401906	0.2875342112228858	0.34161388484139654	0.3423691804900899	0.24095031206041553	0.32918640939354976	0.40678443485060123	0.26597742310138994	0.292083798326891	0.34599183424745694	0.3321699004230511	0.4056824365506626	0.25949607970084215	0.3325892581257524	0.3325892581257524	0.3325892581257524	0.3325892581257524	0.3325892581257524	0.3325892581257524	0.3325892581257524	0.3325892581257524	0.3325892581257524	0.3325892581257524	0.3325892581257524	0.3325892581257524	0.3325892581257524	0.3325892581257524	0.3325892581257524	0.3325892581257524	0.3325892581257524	0.3325892581257524	0.3325892581257524	0.3325892581257524	0.3325892581257524	0.3325892581257524	0.3325892581257524	0.3325892581257524
0.40508075061942006	0.45882327846835536	0.4470844689903426	0.4754295996024955	0.4321216897226158	0.49836211258615476	0.44123678923210363	0.45787009224776853	0.5728403924554256	0.4378148192909519	0.39600611458142654	0.46500839855096365	0.4612584054831879	0.46075320173168416	0.4410878440415292	0.49637409895567075	0.5476452264412391	0.523047743536144	0.5396404579155737	0.5319437745201099	0.7616354751969793	0.678547657775188	0.7044994511594959	0.5943766307514898	0.5376493812323956	0.5101602217436314	0.5441173838378861	0.5271388027907588	0.5271388027907588	0.5271388027907588	0.5271388027907588	0.5271388027907588	0.5271388027907588	0.5271388027907588	0.5271388027907588	0.5271388027907588	0.5271388027907588	0.5271388027907588	0.5271388027907588	0.5271388027907588	0.5271388027907588	0.5271388027907588	0.5271388027907588	0.5271388027907588	0.5271388027907588	0.5271388027907588	0.5271388027907588	0.5271388027907588	0.5271388027907588	0.5271388027907588
0.12639559003264705	0.11435677636444837	0.154705846705196	0.10119096016536706	0.0872163048124235	0.13513063594932453	0.09636209282082446	0.0892688630378163	0.08859187177968506	0.06727731255297549	0.08397194653369924	0.07219947247188242	0.12443578105640303	0.16259469529763348	0.09714207312374679	0.0939331365161492	0.10885526434151868	0.07734567172575098	0.07696449950923154	0.0746064721512228	0.08249678434204476	0.05330038819003301	0.11312130398827007	0.1687316039904415	0.10553256640132713	0.1508793188699324	0.12391794527104638	0.12384665592323604	0.12118855518718995	0.1040357570742192	0.09552571394703091	0.12343247988894739	0.051443513773598536	0.1030245026330438	0.07723400820332117	0.07723400820332117	0.07723400820332117	0.07723400820332117	0.07723400820332117	0.07723400820332117	0.07723400820332117	0.07723400820332117	0.07723400820332117	0.07723400820332117	0.07723400820332117	0.07723400820332117	0.07723400820332117	0.07723400820332117	0.07723400820332117	0.07723400820332117
0.21805564333541677	0.09658404051782446	0.14951457102391305	0.12802365194496665	0.2372602048649912	0.18439498443202082	0.15848736436317587	0.15550213962745948	0.12047313219364003	0.1670839140981083	0.1627922152915668	0.2015411402186789	0.16411172675682012	0.1893408638326713	0.21631245142488958	0.21331816007934817	0.16333481381608372	0.1192009258296575	0.24028922517692392	0.16642822849941497	0.20068502616518305	0.22814492315321355	0.18907547055796992	0.13556895249629	0.16073963868214422	0.11566661244662324	0.16809272353532442	0.20134252772683875	0.2158654980134324	0.1135862300270664	0.14783482326467465	0.11991883237328725	0.17095229601068654	0.1454355641919869	0.1454355641919869	0.1454355641919869	0.1454355641919869	0.1454355641919869	0.1454355641919869	0.1454355641919869	0.1454355641919869	0.1454355641919869	0.1454355641919869	0.1454355641919869	0.1454355641919869	0.1454355641919869	0.1454355641919869	0.1454355641919869	0.1454355641919869	0.1454355641919869
0.3481836416362412	0.2225536203792178	0.2746745884621124	0.3301394495037326	0.33200242492840704	0.2549955817447711	0.23419961109747375	0.2937095681686186	0.27939029732460485	0.3257720496354792	0.30413894492052373	0.33950110870606326	0.32315064053685194	0.2648176724414699	0.26777955839730083	0.3643076876193648	0.30800464449613146	0.3284587815688496	0.33489699514270543	0.31475398910829344	0.3466674349105788	0.32418592034562843	0.3400395196227765	0.3708367056379405	0.4276294507636944	0.3811998448288438	0.3201768306014163	0.3048593441882727	0.33990330466001717	0.3966827642371846	0.33178741614372226	0.3642350901904534	0.3642350901904534	0.3642350901904534	0.3642350901904534	0.3642350901904534	0.3642350901904534	0.3642350901904534	0.3642350901904534	0.3642350901904534	0.3642350901904534	0.3642350901904534	0.3642350901904534	0.3642350901904534	0.3642350901904534	0.3642350901904534	0.3642350901904534	0.3642350901904534	0.3642350901904534	0.3642350901904534
0.26548251880761853	0.2601072447750446	0.29973278682216753	0.3508191874915812	0.37540701677263083	0.32153558324682013	0.3263013610374704	0.35629169273427347	0.3080226545871788	0.391204707414596	0.3834559597037151	0.40750782730872825	0.4068368840383102	0.4971490809453139	0.4583973656569577	0.47639799415755907	0.4608554676275195	0.4833589621863736	0.5035957556859815	0.5974610236403504	0.5937491477110175	0.5554506127594031	0.5604961738521337	0.5746470762729751	0.618820823115794	0.6561026324777504	0.6459819326828596	0.7157250112238782	0.7328409624856487	0.7895137744738369	0.7795339839445121	0.7845238792091744	0.7845238792091744	0.7845238792091744	0.7845238792091744	0.7845238792091744	0.7845238792091744	0.7845238792091744	0.7845238792091744	0.7845238792091744	0.7845238792091744	0.7845238792091744	0.7845238792091744	0.7845238792091744	0.7845238792091744	0.7845238792091744	0.7845238792091744	0.7845238792091744	0.7845238792091744	0.7845238792091744
0.42686954474597355	0.3695630303274092	0.4463396395534836	0.41270297781351983	0.5099828522367629	0.41241759674787337	0.4291663821796259	0.36873701552791227	0.3659437176745583	0.3192640750683646	0.26705691025552036	0.397321926060413	0.3304683845555184	0.35009295323041045	0.3923007238636051	0.36176162475483237	0.3913140097207521	0.3894522256049492	0.37677947486491176	0.4835127852872702	0.4739965458046471	0.3633526535240721	0.38104110191076934	0.33457461309268743	0.3594620684035134	0.3747544553133038	0.37660944246063593	0.27399897374716575	0.40638717287219683	0.354900682269722	0.3933922282647025	0.37414645526721224	0.37414645526721224	0.37414645526721224	0.37414645526721224	0.37414645526721224	0.37414645526721224	0.37414645526721224	0.37414645526721224	0.37414645526721224	0.37414645526721224	0.37414645526721224	0.37414645526721224	0.37414645526721224	0.37414645526721224	0.37414645526721224	0.37414645526721224	0.37414645526721224	0.37414645526721224	0.37414645526721224
0.39160295778289783	0.29211777871898176	0.21718811474231603	0.2477708364403379	0.2551956654646818	0.18183993074992483	0.26137414349872434	0.196234381110566	0.2715536623481126	0.2567309500582692	0.2382347419823304	0.33972293983986046	0.2714216048338108	0.29639951684129007	0.24134499568795964	0.3372184872873383	0.3672022945261004	0.369144211290482	0.30923890152331	0.2533333305663279	0.3287673151474877	0.3665338536756884	0.41778328703503864	0.36516476384706953	0.4330007897897027	0.43148141975997856	0.37641039288053224	0.46174686463293024	0.3790751231855785	0.41748585101509794	0.36667161767809575	0.3656537209159439	0.3661626692970198	0.3661626692970198	0.3661626692970198	0.3661626692970198	0.3661626692970198	0.3661626692970198	0.3661626692970198	0.3661626692970198	0.3661626692970198	0.3661626692970198	0.3661626692970198	0.3661626692970198	0.3661626692970198	0.3661626692970198	0.3661626692970198	0.3661626692970198	0.3661626692970198	0.3661626692970198
0.20608491290492148	0.1288171611115678	0.21947234094150264	0.12570580584081587	0.17761506398453072	0.24882246528542176	0.17354060349816622	0.14171946407731512	0.11376688419519385	0.14776949482446533	0.16091615789920122	0.11894754024052095	0.11147461170331883	0.11607508255405892	0.12332097101609545	0.19350503103935884	0.11248144850106802	0.21588739991707206	0.12148635036698677	0.1160957406792034	0.16916578369233318	0.16940817242461018	0.1370917808520214	0.13762370465282137	0.18915922801104876	0.14360133832665797	0.09140713638958677	0.14789328813355027	0.1387693168765878	0.11857974902498822	0.128674532950788	0.128674532950788	0.128674532950788	0.128674532950788	0.128674532950788	0.128674532950788	0.128674532950788	0.128674532950788	0.128674532950788	0.128674532950788	0.128674532950788	0.128674532950788	0.128674532950788	0.128674532950788	0.128674532950788	0.128674532950788	0.128674532950788	0.128674532950788	0.128674532950788	0.128674532950788
0.26837157908481374	0.20024881450748908	0.2663455698844792	0.25429323435310075	0.19556405476056518	0.17564149375227128	0.16553591793712885	0.18906022609047382	0.22556288035114455	0.2026350129682199	0.23849201565594438	0.20150280148408936	0.11505782935063918	0.17779584103540713	0.1721323973093892	0.16620946660628244	0.23410806537059878	0.16857232044976012	0.2189238772978693	0.207347926192383	0.1945861377352004	0.241272052205927	0.1923199962737292	0.2167960242398281	0.2167960242398281	0.2167960242398281	0.2167960242398281	0.2167960242398281	0.2167960242398281	0.2167960242398281	0.2167960242398281	0.2167960242398281	0.2167960242398281	0.2167960242398281	0.2167960242398281	0.2167960242398281	0.2167960242398281	0.2167960242398281	0.2167960242398281	0.2167960242398281	0.2167960242398281	0.2167960242398281	0.2167960242398281	0.2167960242398281	0.2167960242398281	0.2167960242398281	0.2167960242398281	0.2167960242398281	0.2167960242398281	0.2167960242398281
0.2946441700549914	0.1563840633519147	0.2126163320752209	0.19152696489701543	0.23197378071322802	0.18412078147024927	0.1529798927358871	0.16389860931538258	0.20292247313534786	0.25737440815931656	0.2002214705779848	0.17719120372691796	0.21526514498725227	0.14450228035883886	0.17389584665374921	0.20833145011149443	0.16070115742031207	0.2322984699007552	0.2566004515816725	0.26751226399887557	0.1788482861052905	0.26895440500746637	0.16575355611499307	0.2173539805612297	0.2173539805612297	0.2173539805612297	0.2173539805612297	0.2173539805612297	0.2173539805612297	0.2173539805612297	0.2173539805612297	0.2173539805612297	0.2173539805612297	0.2173539805612297	0.2173539805612297	0.2173539805612297	0.2173539805612297	0.2173539805612297	0.2173539805612297	0.2173539805612297	0.2173539805612297	0.2173539805612297	0.2173539805612297	0.2173539805612297	0.2173539805612297	0.2173539805612297	0.2173539805612297	0.2173539805612297	0.2173539805612297	0.2173539805612297
0.4919362605026606	0.5579042792517568	0.5389100459919238	0.5111617419220204	0.35045278043134404	0.45475655608809845	0.3904560396362719	0.31915888827980105	0.5064790500925022	0.39597404498527367	0.5060193068942006	0.3033557472282453	0.35074894911123383	0.35257212204009397	0.3657425986623367	0.5387710755662962	0.4019217853442205	0.3660030874920604	0.44014409675100336	0.4970776686190235	0.44669554973636216	0.4609590923864067	0.5080998397982525	0.5705208701510786	0.35975745642003726	0.5035143374181169	0.5474815705486762	0.40838967272826676	0.46886726295670444	0.3648179958998324	0.4168426294282684	0.4168426294282684	0.4168426294282684	0.4168426294282684	0.4168426294282684	0.4168426294282684	0.4168426294282684	0.4168426294282684	0.4168426294282684	0.4168426294282684	0.4168426294282684	0.4168426294282684	0.4168426294282684	0.4168426294282684	0.4168426294282684	0.4168426294282684	0.4168426294282684	0.4168426294282684	0.4168426294282684	0.4168426294282684
0.2875325616106679	0.18500110384949706	0.3116775359051133	0.1926967309316229	0.2577347350547943	0.23343038900163837	0.2624403248659076	0.13323725708728149	0.16192229148500892	0.12456849078462309	0.1087233893977038	0.12510404409037965	0.15352421322614354	0.08468107546329239	0.11534982729008296	0.13936407111982618	0.06924053601082827	0.07732448069629169	0.10974450195282967	0.17942017979254196	0.1686235825659692	0.0852125229329323	0.13252182430787937	0.13399619658773898	0.11606059676379357	0.15078911232981598	0.1453404674196762	0.13426086469394385	0.09975851926189612	0.19110727912730974	0.14627008957855406	0.09181350158071201	0.11904179557963303	0.11904179557963303	0.11904179557963303	0.11904179557963303	0.11904179557963303	0.11904179557963303	0.11904179557963303	0.11904179557963303	0.11904179557963303	0.11904179557963303	0.11904179557963303	0.11904179557963303	0.11904179557963303	0.11904179557963303	0.11904179557963303	0.11904179557963303	0.11904179557963303	0.11904179557963303
0.46628835267794155	0.45730435848786355	0.47216432127122226	0.4620460106020228	0.3601266855075152	0.4026879825688309	0.36447420919418716	0.6265385779435231	0.4239265633081567	0.45303743289894366	0.36683207207989366	0.3515697445138479	0.4282260537537072	0.3633040647920305	0.464987100103613	0.34359682706300115	0.4395175938158883	0.518023943980257	0.46804200579824384	0.594972207324381	0.49750078084807514	0.5020421331706444	0.4836756308113636	0.553047133029722	0.5066376405547561	0.4739434352356703	0.5071080521270711	0.49229310686216704	0.473530259010853	0.495834584956043	0.6247437270946917	0.5706753998035221	0.6567023792278454	0.6732999508009503	0.52172159373919	0.5975107722700702	0.5975107722700702	0.5975107722700702	0.5975107722700702	0.5975107722700702	0.5975107722700702	0.5975107722700702	0.5975107722700702	0.5975107722700702	0.5975107722700702	0.5975107722700702	0.5975107722700702	0.5975107722700702	0.5975107722700702	0.5975107722700702
0.2944132284540819	0.24007210680918398	0.19733305128596473	0.25674273912960216	0.2752246483845055	0.25871372668294257	0.19900549378204785	0.24251741882299802	0.2383314128600495	0.18421856973346912	0.16647278956595163	0.20144567650981626	0.18316056866092928	0.21123915825546846	0.23085617100796924	0.26698986546660886	0.2665254262460144	0.22024613333104295	0.19294709531886303	0.26479596931266414	0.2561164118658446	0.2307655745962545	0.21849181652550237	0.21221529340733647	0.2315590190732774	0.23953193614863078	0.24934500761196504	0.19928577850972215	0.2243153930608436	0.2243153930608436	0.2243153930608436	0.2243153930608436	0.2243153930608436	0.2243153930608436	0.2243153930608436	0.2243153930608436	0.2243153930608436	0.2243153930608436	0.2243153930608436	0.2243153930608436	0.2243153930608436	0.2243153930608436	0.2243153930608436	0.2243153930608436	0.2243153930608436	0.2243153930608436	0.2243153930608436	0.2243153930608436	0.2243153930608436	0.2243153930608436
0.16370970751412484	0.1273607457900386	0.021885518073212047	0.027450518994182063	0.09354957797191651	0.08135779225645703	0.05683391800865448	0.09671811436979011	0.08279580781996584	0.17398840174731653	0.11958572380014626	0.09865905336537997	0.06410496951149171	0.12313815155442391	0.06883461988783438	0.09855371592177153	0.08508005796232557	0.04263220639979795	0.04050362213493429	0.0515589233679099	0.07190383583230722	0.08572332899239896	0.14586216287287523	0.16123129156681185	0.06228557881934317	0.08609819290450259	0.12298480438151162	0.06574582051180836	0.05171801072294043	0.05873191561737439	0.05873191561737439	0.05873191561737439	0.05873191561737439	0.05873191561737439	0.05873191561737439	0.05873191561737439	0.05873191561737439	0.05873191561737439	0.05873191561737439	0.05873191561737439	0.05873191561737439	0.05873191561737439	0.05873191561737439	0.05873191561737439	0.05873191561737439	0.05873191561737439	0.05873191561737439	0.05873191561737439	0.05873191561737439	0.05873191561737439
0.3848962077293218	0.32159283931899824	0.262199636135277	0.3482860473490386	0.2870873647195991	0.32616720497901663	0.24100376942999718	0.3783710052523114	0.2903779787664733	0.31622729881369754	0.33111662071683373	0.2266408223059316	0.33837495973145515	0.3112653375242289	0.27597167191351435	0.27319327676897415	0.2036492499464895	0.29041520575400964	0.3007292068375842	0.30094708670627174	0.34606404281488795	0.261171085778553	0.30327886418847555	0.21649113312091486	0.2765609391335223	0.29202907809674467	0.2842950086151335	0.2842950086151335	0.2842950086151335	0.2842950086151335	0.2842950086151335	0.2842950086151335	0.2842950086151335	0.2842950086151335	0.2842950086151335	0.2842950086151335	0.2842950086151335	0.2842950086151335	0.2842950086151335	0.2842950086151335	0.2842950086151335	0.2842950086151335	0.2842950086151335	0.2842950086151335	0.2842950086151335	0.2842950086151335	0.2842950086151335	0.2842950086151335	0.2842950086151335	0.2842950086151335
0.2788917977781028	0.36610133392507993	0.3090974259392156	0.3123022070110602	0.3726988696575733	0.24936491422401202	0.3457459061761804	0.3428475867009079	0.23310205086794344	0.2898189526365392	0.29430538993277183	0.37919208921880154	0.31203488805710466	0.2584933647243388	0.2579172689202045	0.2427520928455522	0.27344451879250425	0.2574436948142412	0.29431235931962046	0.22405746009316047	0.31970842380554065	0.300375758677915	0.3100420912417278	0.3100420912417278	0.3100420912417278	0.3100420912417278	0.3100420912417278	0.3100420912417278	0.3100420912417278	0.3100420912417278	0.3100420912417278	0.3100420912417278	0.3100420912417278	0.3100420912417278	0.3100420912417278	0.3100420912417278	0.3100420912417278	0.3100420912417278	0.3100420912417278	0.3100420912417278	0.3100420912417278	0.3100420912417278	0.3100420912417278	0.3100420912417278	0.3100420912417278	0.3100420912417278	0.3100420912417278	0.3100420912417278	0.3100420912417278	0.3100420912417278
0.2929332821649385	0.2339551495532036	0.2468855315571871	0.2597811124243757	0.22297752919176117	0.29086368395964657	0.2490311293789449	0.2907911374990338	0.2789934865072993	0.2895547834485444	0.25447475590559343	0.2700134271322025	0.30292253715028017	0.25139803811568057	0.2548149037518769	0.2694813165625925	0.3027490961727262	0.39135373771913834	0.24129344871606384	0.2548021225178362	0.2944690315991059	0.2682080261688721	0.28128822139370024	0.2960440427893051	0.311243001701768	0.19715499769422307	0.2861007414153045	0.24162786955476379	0.24162786955476379	0.24162786955476379	0.24162786955476379	0.24162786955476379	0.24162786955476379	0.24162786955476379	0.24162786955476379	0.24162786955476379	0.24162786955476379	0.24162786955476379	0.24162786955476379	0.24162786955476379	0.24162786955476379	0.24162786955476379	0.24162786955476379	0.24162786955476379	0.24162786955476379	0.24162786955476379	0.24162786955476379	0.24162786955476379	0.24162786955476379	0.24162786955476379
0.5755651963177888	0.639309702275112	0.6207922572202759	0.6822773621301736	0.5129506586499638	0.46046030047840536	0.5758671054273351	0.46982913672462256	0.42194508252100776	0.6621341995146649	0.5934720199663783	0.5692261181759076	0.6018626541024442	0.5644442873609422	0.42561847941202036	0.6749828778933198	0.4300341401728106	0.6242420863988682	0.5821643342299635	0.6207963644380167	0.39771899102012365	0.5827496063548784	0.5303063956097582	0.5661842314223441	0.4845650017492612	0.4264988495157682	0.491009087761747	0.5266209214946476	0.43715298232011474	0.4818869519073812	0.4818869519073812	0.4818869519073812	0.4818869519073812	0.4818869519073812	0.4818869519073812	0.4818869519073812	0.4818869519073812	0.4818869519073812	0.4818869519073812	0.4818869519073812	0.4818869519073812	0.4818869519073812	0.4818869519073812	0.4818869519073812	0.4818869519073812	0.4818869519073812	0.4818869519073812	0.4818869519073812	0.4818869519073812	0.4818869519073812
0.5759703784748197	0.634463128954046	0.6013646762012224	0.4936901151199539	0.6434643779974786	0.579002095740709	0.5904038401414293	0.5611932045083485	0.5516793018643918	0.5985766520395983	0.5166762657986965	0.6077600119814921	0.6228454467492042	0.6036884445892484	0.6160804039819908	0.5685935810228417	0.4729439557286788	0.5236375207042264	0.5688043441319882	0.5027793105534829	0.5887502334260224	0.5589356690530142	0.5242582690262497	0.6004288677761189	0.5624182593295394	0.5134937234644604	0.5120887425737785	0.5676398010805693	0.516902988618999	0.6336910508667082	0.6206366706896737	0.5535198517026693	0.6278938116727587	0.647048919774794	0.6608354787106254	0.548172970753813	0.6015868598742634	0.5287817205024845	0.565184290188374	0.565184290188374	0.565184290188374	0.565184290188374	0.565184290188374	0.565184290188374	0.565184290188374	0.565184290188374	0.565184290188374	0.565184290188374	0.565184290188374	0.565184290188374
0.00991132246903975	0.0074342454263239335	1.6490612654271468e-05	0.002974903889800167	0.0	0.020637844085012336	0.004459341536523767	0.0074342454263239335	0.0	0.0	0.017662940131338116	0.0074342454263239335	0.0	0.0	0.0	0.014868490852647867	0.0074342454263239335	0.014868490852647867	0.0074342454263239335	0.007352533174318918	0.0	0.022237514639621057	0.0	0.005769353168490416	0.0118935869628477	0.0074342454263239335	8.171225200501524e-05	0.007515957678328949	0.010409149316124102	0.0	0.0074342454263239335	0.022503633099411426	0.007515957678328949	0.021521710583106125	0.04767309011823318	0.014868490852647867	0.0002826090369590553	0.0074342454263239335	0.03708951507833393	0.0074177548136696615	0.002974903889800167	0.0	0.0014874519449000834	0.0014874519449000834	0.0014874519449000834	0.0014874519449000834	0.0014874519449000834	0.0014874519449000834	0.0014874519449000834	0.0014874519449000834
0.18980287192820308	0.1739163345425393	0.18657021030670515	0.12405857581513374	0.15818352212919162	0.21652987001197127	0.07299859088351328	0.13699259013005888	0.1526862688439817	0.15922040800594167	0.2268257040930894	0.0764614644636092	0.17805965063247964	0.16545019714397294	0.18859391760602706	0.13782131537138242	0.09842471232260983	0.15728315217394087	0.12040331068125415	0.1324371532908428	0.10523425834739673	0.06477457086681214	0.1696324914747535	0.14491028615967547	0.07738065355757166	0.15857820196097355	0.12747031150767207	0.09846668676478877	0.11296849913623042	0.11296849913623042	0.11296849913623042	0.11296849913623042	0.11296849913623042	0.11296849913623042	0.11296849913623042	0.11296849913623042	0.11296849913623042	0.11296849913623042	0.11296849913623042	0.11296849913623042	0.11296849913623042	0.11296849913623042	0.11296849913623042	0.11296849913623042	0.11296849913623042	0.11296849913623042	0.11296849913623042	0.11296849913623042	0.11296849913623042	0.11296849913623042
0.5942078451439197	0.5837371341959731	0.4679188999938653	0.6001992412850053	0.5659593266996527	0.549554131453245	0.5210302148137552	0.4444881660301013	0.48268736897482023	0.4284328588334314	0.49411081731414286	0.48589013480228005	0.5723540190996158	0.4724083789712303	0.4489234877595559	0.527218051408735	0.49278335058121897	0.5507917571006771	0.5418899851720816	0.5564378675126407	0.506851454343001	0.6152905632475647	0.6137411050359702	0.5216778404957503	0.5180574269882949	0.5198676337420227	0.5198676337420227	0.5198676337420227	0.5198676337420227	0.5198676337420227	0.5198676337420227	0.5198676337420227	0.5198676337420227	0.5198676337420227	0.5198676337420227	0.5198676337420227	0.5198676337420227	0.5198676337420227	0.5198676337420227	0.5198676337420227	0.5198676337420227	0.5198676337420227	0.5198676337420227	0.5198676337420227	0.5198676337420227	0.5198676337420227	0.5198676337420227	0.5198676337420227	0.5198676337420227	0.5198676337420227
0.63509150588967	0.6566422049834247	0.6628999368417566	0.6230876017646235	0.6071889354794385	0.5375319178699874	0.6010820286819226	0.5864255356707478	0.5762139411137851	0.6164232649907893	0.5606097399742435	0.6665405486053798	0.5532814530667303	0.5081269510959325	0.616506660411533	0.5780988654101823	0.6207939843845233	0.5703425108931671	0.554520407581889	0.5891624124415499	0.562877491429248	0.5760199519353989	0.5760199519353989	0.5760199519353989	0.5760199519353989	0.5760199519353989	0.5760199519353989	0.5760199519353989	0.5760199519353989	0.5760199519353989	0.5760199519353989	0.5760199519353989	0.5760199519353989	0.5760199519353989	0.5760199519353989	0.5760199519353989	0.5760199519353989	0.5760199519353989	0.5760199519353989	0.5760199519353989	0.5760199519353989	0.5760199519353989	0.5760199519353989	0.5760199519353989	0.5760199519353989	0.5760199519353989	0.5760199519353989	0.5760199519353989	0.5760199519353989	0.5760199519353989
0.10688949205365689	0.15943944805408972	0.10908845435115887	0.10499524227299692	0.11235317608067429	0.08811556462781112	0.07191481199699074	0.10979180568298176	0.12828312164806385	0.12206699276875106	0.06664583438420031	0.09784889089962573	0.13053883076684228	0.11706624348167359	0.07480439233568667	0.057041847185943954	0.10230693542170757	0.09307959025232997	0.06880157657015952	0.09637825409423165	0.0891205220430488	0.09230565464565209	0.05773526544491822	0.07502046004528515	0.07502046004528515	0.07502046004528515	0.07502046004528515	0.07502046004528515	0.07502046004528515	0.07502046004528515	0.07502046004528515	0.07502046004528515	0.07502046004528515	0.07502046004528515	0.07502046004528515	0.07502046004528515	0.07502046004528515	0.07502046004528515	0.07502046004528515	0.07502046004528515	0.07502046004528515	0.07502046004528515	0.07502046004528515	0.07502046004528515	0.07502046004528515	0.07502046004528515	0.07502046004528515	0.07502046004528515	0.07502046004528515	0.07502046004528515
0.3699590881261532	0.34021632538804863	0.3261808134165846	0.391317230881206	0.39434787938590143	0.25733661378108097	0.32844312121733293	0.3185975795212517	0.37876388523607596	0.42304530542888447	0.49138804439244455	0.37101070518182366	0.4049333451396143	0.5094079896346767	0.7090631089152268	0.5143427976498667	0.16795924898742584	0.15404672038825454	0.08513511364428385	0.1489677733702008	0.12016193667220934	0.13456485502120505	0.13456485502120505	0.13456485502120505	0.13456485502120505	0.13456485502120505	0.13456485502120505	0.13456485502120505	0.13456485502120505	0.13456485502120505	0.13456485502120505	0.13456485502120505	0.13456485502120505	0.13456485502120505	0.13456485502120505	0.13456485502120505	0.13456485502120505	0.13456485502120505	0.13456485502120505	0.13456485502120505	0.13456485502120505	0.13456485502120505	0.13456485502120505	0.13456485502120505	0.13456485502120505	0.13456485502120505	0.13456485502120505	0.13456485502120505	0.13456485502120505	0.13456485502120505
0.40120606025299094	0.37831139308968537	0.2755838977412977	0.25897391413569765	0.25662664695001297	0.350953660151684	0.3417698282116357	0.3125687030109036	0.2434903922080325	0.31236751675050095	0.3186767224632602	0.27785573591397944	0.23981136776938666	0.3567879588199623	0.26945502126375326	0.239064379126279	0.24764556839311155	0.30735050281886134	0.2312837488733277	0.25325771332370306	0.2954583068046312	0.3616260689271628	0.30318480932033	0.31009090478978785	0.2439479749910368	0.27701943989041233	0.27701943989041233	0.27701943989041233	0.27701943989041233	0.27701943989041233	0.27701943989041233	0.27701943989041233	0.27701943989041233	0.27701943989041233	0.27701943989041233	0.27701943989041233	0.27701943989041233	0.27701943989041233	0.27701943989041233	0.27701943989041233	0.27701943989041233	0.27701943989041233	0.27701943989041233	0.27701943989041233	0.27701943989041233	0.27701943989041233	0.27701943989041233	0.27701943989041233	0.27701943989041233	0.27701943989041233
0.6451759043573438	0.7327076566718722	0.6837021837274886	0.7095662068837475	0.6615743517414874	0.7207546440847661	0.7811515415536368	0.7269073276705408	0.6650874444466927	0.7514172754360566	0.7645904177227484	0.7472796831382513	0.7365616727997861	0.7851829719347821	0.6859075133920686	0.707816212655165	0.8022972257291067	0.7041734429004731	0.8403369123428001	0.7432405506357673	0.7917887314892836	0.7917887314892836	0.7917887314892836	0.7917887314892836	0.7917887314892836	0.7917887314892836	0.7917887314892836	0.7917887314892836	0.7917887314892836	0.7917887314892836	0.7917887314892836	0.7917887314892836	0.7917887314892836	0.7917887314892836	0.7917887314892836	0.7917887314892836	0.7917887314892836	0.7917887314892836	0.7917887314892836	0.7917887314892836	0.7917887314892836	0.7917887314892836	0.7917887314892836	0.7917887314892836	0.7917887314892836	0.7917887314892836	0.7917887314892836	0.7917887314892836	0.7917887314892836	0.7917887314892836
0.3489806806160669	0.3699498565873138	0.41652113909464616	0.3893574214245267	0.32832610222782543	0.4654972827830367	0.32217952893530627	0.40866277240792326	0.3332120553276779	0.4215888419795325	0.2784878450999175	0.2834795222604569	0.29297529438883796	0.45998497908973734	0.6754775206476593	0.5771319375747451	0.4983971333585957	0.43339212080797757	0.48373575385695367	0.3026683373134218	0.3411228210801669	0.3602083503884664	0.3506655857343166	0.3506655857343166	0.3506655857343166	0.3506655857343166	0.3506655857343166	0.3506655857343166	0.3506655857343166	0.3506655857343166	0.3506655857343166	0.3506655857343166	0.3506655857343166	0.3506655857343166	0.3506655857343166	0.3506655857343166	0.3506655857343166	0.3506655857343166	0.3506655857343166	0.3506655857343166	0.3506655857343166	0.3506655857343166	0.3506655857343166	0.3506655857343166	0.3506655857343166	0.3506655857343166	0.3506655857343166	0.3506655857343166	0.3506655857343166	0.3506655857343166
0.3742806441432953	0.3685382049572072	0.4200435966884982	0.31669914772407715	0.38048687310975576	0.42260953555840375	0.41276679495442714	0.44212614669112393	0.39534315864119174	0.4121879930381784	0.41533603621160686	0.41475587949199105	0.3695543346830209	0.4169241263036264	0.48639722718158485	0.4152723732761516	0.4226885168836471	0.39666033212105334	0.3936851310316309	0.38452517410458964	0.3891051525681103	0.3891051525681103	0.3891051525681103	0.3891051525681103	0.3891051525681103	0.3891051525681103	0.3891051525681103	0.3891051525681103	0.3891051525681103	0.3891051525681103	0.3891051525681103	0.3891051525681103	0.3891051525681103	0.3891051525681103	0.3891051525681103	0.3891051525681103	0.3891051525681103	0.3891051525681103	0.3891051525681103	0.3891051525681103	0.3891051525681103	0.3891051525681103	0.3891051525681103	0.3891051525681103	0.3891051525681103	0.3891051525681103	0.3891051525681103	0.3891051525681103	0.3891051525681103	0.3891051525681103
0.18854944328052073	0.11956499902474332	0.054572840401982944	0.17214943806024213	0.1065134199969097	0.20708203037754272	0.15156026539677597	0.18712233924160795	0.08207665944565487	0.1242038073684815	0.12738602183827868	0.09915274440972088	0.055767463265720164	0.2252314576126692	0.08222998359994342	0.13260382448925506	0.12556740530482785	0.10317246248486896	0.17297190652954908	0.167930978062053	0.07016509367604419	0.09834050608235792	0.10498354405264179	0.1468163536732964	0.14157392207707947	0.11936018254591474	0.11267241334289017	0.15649049586228003	0.09273436195717623	0.12947093169154303	0.09201318379801206	0.1494378859388525	0.1170794303593493	0.15571135392752872	0.051371172921942466	0.1035412634247356	0.1035412634247356	0.1035412634247356	0.1035412634247356	0.1035412634247356	0.1035412634247356	0.1035412634247356	0.1035412634247356	0.1035412634247356	0.1035412634247356	0.1035412634247356	0.1035412634247356	0.1035412634247356	0.1035412634247356	0.1035412634247356
0.31693986883248726	0.4020464524251305	0.36115502065008787	0.34397577376534094	0.36580873541056513	0.3277895442699642	0.40710561739004486	0.41364116620660674	0.40352183526134994	0.3099344803137539	0.29366142133584155	0.31792486897349437	0.31636351142377017	0.3516137563086132	0.39135908856437346	0.35650635671474257	0.37393272263955807	0.37393272263955807	0.37393272263955807	0.37393272263955807	0.37393272263955807	0.37393272263955807	0.37393272263955807	0.37393272263955807	0.37393272263955807	0.37393272263955807	0.37393272263955807	0.37393272263955807	0.37393272263955807	0.37393272263955807	0.37393272263955807	0.37393272263955807	0.37393272263955807	0.37393272263955807	0.37393272263955807	0.37393272263955807	0.37393272263955807	0.37393272263955807	0.37393272263955807	0.37393272263955807	0.37393272263955807	0.37393272263955807	0.37393272263955807	0.37393272263955807	0.37393272263955807	0.37393272263955807	0.37393272263955807	0.37393272263955807	0.37393272263955807	0.37393272263955807
0.4376256000731867	0.3710901697130269	0.40129499937943025	0.35919019995025153	0.3570348151320231	0.2577118419418339	0.2561695969844758	0.27467163297883795	0.33158678795805846	0.40125831015600505	0.39446741864046725	0.3394815282884942	0.2924052019372901	0.33041305671121657	0.32163836644192023	0.31278738540601436	0.29999253961352845	0.34929778168707704	0.34230634580311575	0.2649890778637242	0.2799968384802415	0.2997836341679927	0.28976668149207563	0.27549891377208924	0.2826327976320824	0.2826327976320824	0.2826327976320824	0.2826327976320824	0.2826327976320824	0.2826327976320824	0.2826327976320824	0.2826327976320824	0.2826327976320824	0.2826327976320824	0.2826327976320824	0.2826327976320824	0.2826327976320824	0.2826327976320824	0.2826327976320824	0.2826327976320824	0.2826327976320824	0.2826327976320824	0.2826327976320824	0.2826327976320824	0.2826327976320824	0.2826327976320824	0.2826327976320824	0.2826327976320824	0.2826327976320824	0.2826327976320824
0.46536587811644786	0.4743055779587852	0.4454799889044545	0.48744765786509	0.4921296156832265	0.5348883818453753	0.47915972654377154	0.4263467275432251	0.33865095808181195	0.3785904191390945	0.4114415145249816	0.46058781387558456	0.44629731212945095	0.5232313288237422	0.4628453586752678	0.38218478516879906	0.39579945855853915	0.3911602730991112	0.39347986582882516	0.39347986582882516	0.39347986582882516	0.39347986582882516	0.39347986582882516	0.39347986582882516	0.39347986582882516	0.39347986582882516	0.39347986582882516	0.39347986582882516	0.39347986582882516	0.39347986582882516	0.39347986582882516	0.39347986582882516	0.39347986582882516	0.39347986582882516	0.39347986582882516	0.39347986582882516	0.39347986582882516	0.39347986582882516	0.39347986582882516	0.39347986582882516	0.39347986582882516	0.39347986582882516	0.39347986582882516	0.39347986582882516	0.39347986582882516	0.39347986582882516	0.39347986582882516	0.39347986582882516	0.39347986582882516	0.39347986582882516
0.3291914317584275	0.3473363166777933	0.3077110120684102	0.23125524008754197	0.2706598942504317	0.27159041581713944	0.28155285144283365	0.39213151042596534	0.26145527901143356	0.2165257608686404	0.2846523891356959	0.34194996110239473	0.28503919320219173	0.2396491672664606	0.30844314934960587	0.29107354115248857	0.2732823061324752	0.2707125873725161	0.26060650608010866	0.24145782242709138	0.2641583286149708	0.2528080755210311	0.2528080755210311	0.2528080755210311	0.2528080755210311	0.2528080755210311	0.2528080755210311	0.2528080755210311	0.2528080755210311	0.2528080755210311	0.2528080755210311	0.2528080755210311	0.2528080755210311	0.2528080755210311	0.2528080755210311	0.2528080755210311	0.2528080755210311	0.2528080755210311	0.2528080755210311	0.2528080755210311	0.2528080755210311	0.2528080755210311	0.2528080755210311	0.2528080755210311	0.2528080755210311	0.2528080755210311	0.2528080755210311	0.2528080755210311	0.2528080755210311	0.2528080755210311
0.449990284092074	0.3571466642619931	0.32609336333643896	0.3704667410351451	0.3882286270431846	0.3997432492070651	0.3739007582825379	0.2576329482819023	0.3211725030696762	0.3055784913228322	0.3133754971962542	0.3133754971962542	0.3133754971962542	0.3133754971962542	0.3133754971962542	0.3133754971962542	0.3133754971962542	0.3133754971962542	0.3133754971962542	0.3133754971962542	0.3133754971962542	0.3133754971962542	0.3133754971962542	0.3133754971962542	0.3133754971962542	0.3133754971962542	0.3133754971962542	0.3133754971962542	0.3133754971962542	0.3133754971962542	0.3133754971962542	0.3133754971962542	0.3133754971962542	0.3133754971962542	0.3133754971962542	0.3133754971962542	0.3133754971962542	0.3133754971962542	0.3133754971962542	0.3133754971962542	0.3133754971962542	0.3133754971962542	0.3133754971962542	0.3133754971962542	0.3133754971962542	0.3133754971962542	0.3133754971962542	0.3133754971962542	0.3133754971962542	0.3133754971962542
0.29160066255789285	0.2660509927068527	0.3354468318975427	0.27917887321703627	0.23665261803587548	0.23181479138646288	0.27085863581101455	0.3348198524070123	0.257962128193272	0.262305898952397	0.2876222245309194	0.28070049949710196	0.28280916096374237	0.2700733983326653	0.24237762568063523	0.2487035087034887	0.2838814526753326	0.3410323210392266	0.31245688685727957	0.31245688685727957	0.31245688685727957	0.31245688685727957	0.31245688685727957	0.31245688685727957	0.31245688685727957	0.31245688685727957	0.31245688685727957	0.31245688685727957	0.31245688685727957	0.31245688685727957	0.31245688685727957	0.31245688685727957	0.31245688685727957	0.31245688685727957	0.31245688685727957	0.31245688685727957	0.31245688685727957	0.31245688685727957	0.31245688685727957	0.31245688685727957	0.31245688685727957	0.31245688685727957	0.31245688685727957	0.31245688685727957	0.31245688685727957	0.31245688685727957	0.31245688685727957	0.31245688685727957	0.31245688685727957	0.31245688685727957
0.1898609629778524	0.18654764134248703	0.14661853059688773	0.19941022553433382	0.13504895305308878	0.08354361920747362	0.06143248462204476	0.1385490826090193	0.2045767498139277	0.18043329738478522	0.15322535768364415	0.12732290946718292	0.23487013494106793	0.08595224578865342	0.09646710302508518	0.10532122987641221	0.03675087854115183	0.18412093292319906	0.13560471255690515	0.11889257410487114	0.0797036704861568	0.10949735514009501	0.1548212123988262	0.1461555087578933	0.07042321072953497	0.07515447160530218	0.08644195225770727	0.16198663017856532	0.11105259039452961	0.19821949617322907	0.09123451953103356	0.1447270078521313	0.1447270078521313	0.1447270078521313	0.1447270078521313	0.1447270078521313	0.1447270078521313	0.1447270078521313	0.1447270078521313	0.1447270078521313	0.1447270078521313	0.1447270078521313	0.1447270078521313	0.1447270078521313	0.1447270078521313	0.1447270078521313	0.1447270078521313	0.1447270078521313	0.1447270078521313	0.1447270078521313
0.19093326043681114	0.18992168036157875	0.16021497305838575	0.14212292711216187	0.17235512865882321	0.14508650735216766	0.155394286532387	0.1928918007504833	0.1231672817978156	0.17354026447553053	0.12732600880778935	0.1676452815976107	0.1768887890494449	0.14140703512574407	0.13853475602621984	0.12793929283491337	0.08203230382266483	0.11405674512037535	0.1660844975818541	0.1312106505020709	0.1549695533204589	0.12082989460636928	0.12241814316253632	0.08372252661457866	0.1030703348885575	0.1030703348885575	0.1030703348885575	0.1030703348885575	0.1030703348885575	0.1030703348885575	0.1030703348885575	0.1030703348885575	0.1030703348885575	0.1030703348885575	0.1030703348885575	0.1030703348885575	0.1030703348885575	0.1030703348885575	0.1030703348885575	0.1030703348885575	0.1030703348885575	0.1030703348885575	0.1030703348885575	0.1030703348885575	0.1030703348885575	0.1030703348885575	0.1030703348885575	0.1030703348885575	0.1030703348885575	0.1030703348885575
0.8738432815891225	0.9022545555183411	0.8132713698736901	0.8594358437107934	0.9256092971083838	0.8275160045175098	0.920111357590597	0.9212653584865143	0.8542642727604902	0.5596793001649456	0.8128553766806207	0.6862673384227832	0.6862673384227832	0.6862673384227832	0.6862673384227832	0.6862673384227832	0.6862673384227832	0.6862673384227832	0.6862673384227832	0.6862673384227832	0.6862673384227832	0.6862673384227832	0.6862673384227832	0.6862673384227832	0.6862673384227832	0.6862673384227832	0.6862673384227832	0.6862673384227832	0.6862673384227832	0.6862673384227832	0.6862673384227832	0.6862673384227832	0.6862673384227832	0.6862673384227832	0.6862673384227832	0.6862673384227832	0.6862673384227832	0.6862673384227832	0.6862673384227832	0.6862673384227832	0.6862673384227832	0.6862673384227832	0.6862673384227832	0.6862673384227832	0.6862673384227832	0.6862673384227832	0.6862673384227832	0.6862673384227832	0.6862673384227832	0.6862673384227832
0.7144588281012475	0.7440158029419677	0.7749624643537726	0.7445857600703845	0.6459332367337266	0.7794949092130893	0.7086635401424024	0.6655747078668507	0.8019976242113914	0.6658084144552844	0.895551229746929	0.7493656585474984	0.7367665389306538	0.748149354970592	0.7091053785390835	0.6412480078710269	0.786162566436393	0.69582088968288	0.7409917280596364	0.7409917280596364	0.7409917280596364	0.7409917280596364	0.7409917280596364	0.7409917280596364	0.7409917280596364	0.7409917280596364	0.7409917280596364	0.7409917280596364	0.7409917280596364	0.7409917280596364	0.7409917280596364	0.7409917280596364	0.7409917280596364	0.7409917280596364	0.7409917280596364	0.7409917280596364	0.7409917280596364	0.7409917280596364	0.7409917280596364	0.7409917280596364	0.7409917280596364	0.7409917280596364	0.7409917280596364	0.7409917280596364	0.7409917280596364	0.7409917280596364	0.7409917280596364	0.7409917280596364	0.7409917280596364	0.7409917280596364
0.35496366035359694	0.28331063746803087	0.280222355039493	0.36611551421733685	0.21286125131598438	0.41162835476851944	0.25331983990752294	0.35983324848760206	0.2511632015644336	0.2659375730656107	0.24641430428272354	0.21464664968144692	0.3333875288435269	0.37772976036803446	0.24489969535481407	0.3113147278614243	0.3113147278614243	0.3113147278614243	0.3113147278614243	0.3113147278614243	0.3113147278614243	0.3113147278614243	0.3113147278614243	0.3113147278614243	0.3113147278614243	0.3113147278614243	0.3113147278614243	0.3113147278614243	0.3113147278614243	0.3113147278614243	0.3113147278614243	0.3113147278614243	0.3113147278614243	0.3113147278614243	0.3113147278614243	0.3113147278614243	0.3113147278614243	0.3113147278614243	0.3113147278614243	0.3113147278614243	0.3113147278614243	0.3113147278614243	0.3113147278614243	0.3113147278614243	0.3113147278614243	0.3113147278614243	0.3113147278614243	0.3113147278614243	0.3113147278614243	0.3113147278614243
0.10099476669030685	0.056405561811370485	0.13472273941371232	0.1498997600982415	0.08962477844759341	0.09456022359281263	0.06717828881352514	0.14023524265736242	0.0	0.05755625449103057	0.09886129132084007	0.0693933976005038	0.08301898581852203	0.11280134232680257	0.05313503509016656	0.15127190800648763	0.07746317342408898	0.12859013567584063	0.13991951701993602	0.08776240019315784	0.06892221861157888	0.009557295403337905	0.08902831500796546	0.08848859055617583	0.07440531104730834	0.16754776917003245	0.08764429726170643	0.13962202097302642	0.11363315911736642	0.11363315911736642	0.11363315911736642	0.11363315911736642	0.11363315911736642	0.11363315911736642	0.11363315911736642	0.11363315911736642	0.11363315911736642	0.11363315911736642	0.11363315911736642	0.11363315911736642	0.11363315911736642	0.11363315911736642	0.11363315911736642	0.11363315911736642	0.11363315911736642	0.11363315911736642	0.11363315911736642	0.11363315911736642	0.11363315911736642	0.11363315911736642
0.3544587433024585	0.3641424149355058	0.291199218372768	0.31469264681374576	0.31226152310073013	0.29444223336653924	0.325898749592714	0.2723498854914971	0.2380206688946142	0.32183466695722046	0.22229788330541225	0.17213259412696094	0.2774912982962748	0.25806738040742006	0.24429587579626008	0.2893059319807185	0.3088679018913105	0.21444328474466368	0.21755951314684996	0.2542162079708132	0.3624802352685227	0.23075202068982478	0.28023469381045474	0.2554933572501397	0.2554933572501397	0.2554933572501397	0.2554933572501397	0.2554933572501397	0.2554933572501397	0.2554933572501397	0.2554933572501397	0.2554933572501397	0.2554933572501397	0.2554933572501397	0.2554933572501397	0.2554933572501397	0.2554933572501397	0.2554933572501397	0.2554933572501397	0.2554933572501397	0.2554933572501397	0.2554933572501397	0.2554933572501397	0.2554933572501397	0.2554933572501397	0.2554933572501397	0.2554933572501397	0.2554933572501397	0.2554933572501397	0.2554933572501397
0.31941687421866644	0.2846434694495366	0.3755721943899308	0.29318644381245357	0.255564719654894	0.28861134877216615	0.32647582269703884	0.37189640733951673	0.3600346124602542	0.4433430406786762	0.2784157830965069	0.36983690184398277	0.2927920417847431	0.2690192449312637	0.3799752975720378	0.3215853154982075	0.2538463937682381	0.24579822627536138	0.35039076758754045	0.2172391105887771	0.20785880652602884	0.212548958557403	0.212548958557403	0.212548958557403	0.212548958557403	0.212548958557403	0.212548958557403	0.212548958557403	0.212548958557403	0.212548958557403	0.212548958557403	0.212548958557403	0.212548958557403	0.212548958557403	0.212548958557403	0.212548958557403	0.212548958557403	0.212548958557403	0.212548958557403	0.212548958557403	0.212548958557403	0.212548958557403	0.212548958557403	0.212548958557403	0.212548958557403	0.212548958557403	0.212548958557403	0.212548958557403	0.212548958557403	0.212548958557403
0.2011021087392842	0.32513341251221944	0.32176165901445974	0.29622753784973305	0.21754420685280948	0.22245403513096504	0.2615365587025711	0.1410674612072687	0.20208595059551793	0.2786503301804997	0.31880041439463525	0.2366927645983786	0.12245563045672689	0.21874995591173502	0.2507876561029741	0.17272752996221893	0.23240210197296063	0.25003768574278895	0.2412198938578748	0.2412198938578748	0.2412198938578748	0.2412198938578748	0.2412198938578748	0.2412198938578748	0.2412198938578748	0.2412198938578748	0.2412198938578748	0.2412198938578748	0.2412198938578748	0.2412198938578748	0.2412198938578748	0.2412198938578748	0.2412198938578748	0.2412198938578748	0.2412198938578748	0.2412198938578748	0.2412198938578748	0.2412198938578748	0.2412198938578748	0.2412198938578748	0.2412198938578748	0.2412198938578748	0.2412198938578748	0.2412198938578748	0.2412198938578748	0.2412198938578748	0.2412198938578748	0.2412198938578748	0.2412198938578748	0.2412198938578748
0.31075357169252454	0.26442915750839957	0.27514082875765333	0.35860497687601534	0.2432381901155356	0.3066689284292393	0.29481758708579686	0.24093705203907834	0.2911775280585978	0.3701052631732549	0.23575921390615426	0.28296560830122836	0.275474382713388	0.3278585680825091	0.3212530766823124	0.3004703450829864	0.38084732293211876	0.31931059319575417	0.2848866647870505	0.34108193791849556	0.312984301352773	0.312984301352773	0.312984301352773	0.312984301352773	0.312984301352773	0.312984301352773	0.312984301352773	0.312984301352773	0.312984301352773	0.312984301352773	0.312984301352773	0.312984301352773	0.312984301352773	0.312984301352773	0.312984301352773	0.312984301352773	0.312984301352773	0.312984301352773	0.312984301352773	0.312984301352773	0.312984301352773	0.312984301352773	0.312984301352773	0.312984301352773	0.312984301352773	0.312984301352773	0.312984301352773	0.312984301352773	0.312984301352773	0.312984301352773
0.0	0.03692753638477262	0.0020017368417336546	0.0	0.019464636613253136	0.0	0.019464636613253136	0.0	0.015105549585509925	0.03457018619876306	0.0	0.0	0.0	0.0	0.0	0.0	0.0	0.01942146023630589	0.0	0.0	0.0	0.0	0.019635402499564563	0.0007399382038897119	0.0	0.0	4.3176376947246835e-05	0.0	0.0	0.019464636613253136	0.0	0.0	0.0	0.0	0.0	0.0	0.0	0.0	0.0	0.0	0.0	0.0	0.0	0.0	0.0	0.0	0.0	0.0	0.0	0.0
0.018662543424456227	0.019995582240488814	0.053087102235977755	0.02021536030286437	0.0	0.0	0.0797625508995797	0.0797625508995797	0.0028164609461103943	0.035513172680332356	0.01798359724304265	0.019995582240488814	0.04799264035039391	0.020039936358844518	0.07976255047962562	0.05572853298319672	0.06794386805257292	0.07648423705399406	0.04021094254335319	0.04151140814159467	0.12235039826429214	0.06132731812531549	0.13920895385311316	0.04280762538891038	0.06630129957553803	0.08203866807775712	0.08275443578970992	0.13996907526346763	0.06446473857937818	0.06652107763791358	0.09586523258906388	0.0999779112406217	0.06074686855177497	0.19643233827885065	0.07993797484359955	0.060031100839822146	0.07770621178377783	0.059986746721466436	0.07559304467264616	0.06204308583726831	0.07868611171463956	0.07550433716130997	0.059986746721466436	0.07274097492284749	0.06204308583726831	0.09863733979859501	0.08034021281793166	0.08034021281793166	0.08034021281793166	0.08034021281793166
0.39805458371673014	0.3572964231290986	0.39746312382207505	0.38893253402910977	0.42567930278627947	0.4253120109387331	0.4121477509465851	0.4763853122381033	0.44422693594772433	0.40581224322710774	0.41787397457590075	0.37163395850274505	0.4319854884638528	0.4167974316076006	0.41055539767969784	0.3981571952902914	0.39154863113032856	0.31202253589488227	0.41457186534045737	0.3882579050565654	0.4023384860579025	0.3768769032807961	0.38812230235880596	0.3068633695638995	0.40344119976808834	0.35173977428019293	0.4187518394889263	0.3162833222110604	0.3677898548638747	0.40511681769723284	0.36045175508528887	0.3662025845619701	0.3673410846911375	0.4015952498196037	0.33157119943832813	0.35512345850657623	0.36183311766994986	0.44974404599498935	0.40458503265640977	0.3696677572663763	0.3050114051900731	0.33733958122822466	0.33733958122822466	0.33733958122822466	0.33733958122822466	0.33733958122822466	0.33733958122822466	0.33733958122822466	0.33733958122822466	0.33733958122822466
0.26447344413113333	0.11436227486620633	0.15928426659265096	0.14820854142180237	0.13351891130709545	0.19649417859946444	0.09604810582565823	0.08272601525249947	0.14453512331956203	0.06936620699008715	0.1792767308460707	0.16648786550998568	0.14993571003639275	0.13764395435288107	0.09287082492276086	0.09179274249764684	0.19209221310473212	0.10783476148467971	0.13039042253472943	0.11471149290458513	0.11660389899978248	0.12135844267663512	0.14245261880628826	0.12044579973283559	0.09271909593807906	0.1263012983652017	0.10909759931360821	0.12811470427037408	0.03374111623066581	0.09270612939294812	0.11960270332690245	0.0665736802119444	0.07195189548883998	0.038909127973540056	0.12849745822140304	0.10456690956608215	0.10485373193985947	0.07989827248983578	0.16725955231429385	0.09076870660276919	0.09264068016358694	0.08082999900263521	0.1291690690316581	0.10396866473885787	0.09369784237957103	0.036887745897102614	0.06529279413833683	0.06529279413833683	0.06529279413833683	0.06529279413833683
0.3349862946453387	0.6089663788315253	0.4441805960096811	0.32504291568876614	0.3821477297194807	0.3131465354041951	0.3090950659384817	0.3865528112261411	0.33971572520192517	0.31944959483814395	0.4289723325904111	0.5038730424884235	0.42076875504471795	0.3667751586351384	0.2054781876500605	0.40552207761668224	0.29404752854148075	0.4474575091303321	0.36753925020879846	0.402107745070631	0.3538662949989968	0.3798678492255203	0.30273142284607796	0.33428355774325696	0.42194087967519717	0.3897478500472964	0.2447116490581637	0.37573360855296123	0.3382169973486027	0.3771055936743112	0.4499651577605168	0.355106007614565	0.4022063451877005	0.5114904992492026	0.45111240158105154	0.3515682665042668	0.44303207662520416	0.3257290182727871	0.44916883199504937	0.2966749320794147	0.48698810681697985	0.32544620697717574	0.27901996554588426	0.30223308626153	0.30223308626153	0.30223308626153	0.30223308626153	0.30223308626153	0.30223308626153	0.30223308626153
0.35856306290241285	0.22026831539598593	0.24733443109170275	0.24074450738795086	0.15527111900684434	0.23270854273787842	0.2082736120900308	0.14437183690758595	0.20417993558849765	0.26191446580700645	0.16777373850385235	0.32992577835543885	0.24884975842964563	0.24884975842964563	0.24884975842964563	0.24884975842964563	0.24884975842964563	0.24884975842964563	0.24884975842964563	0.24884975842964563	0.24884975842964563	0.24884975842964563	0.24884975842964563	0.24884975842964563	0.24884975842964563	0.24884975842964563	0.24884975842964563	0.24884975842964563	0.24884975842964563	0.24884975842964563	0.24884975842964563	0.24884975842964563	0.24884975842964563	0.24884975842964563	0.24884975842964563	0.24884975842964563	0.24884975842964563	0.24884975842964563	0.24884975842964563	0.24884975842964563	0.24884975842964563	0.24884975842964563	0.24884975842964563	0.24884975842964563	0.24884975842964563	0.24884975842964563	0.24884975842964563	0.24884975842964563	0.24884975842964563	0.24884975842964563
0.2521038149610034	0.2964721914628781	0.21206245364203868	0.1645086263374737	0.17440526206876233	0.24852381866369527	0.20521166132975624	0.1744505120809886	0.11660512524787023	0.13348764810016236	0.2173868860843881	0.1524422716935176	0.21750837635470746	0.24970181747834014	0.21348014321452485	0.21293313025183078	0.16879336240119627	0.17796530554096235	0.1803538291998045	0.23576976689810378	0.15604718523602085	0.25796709609179175	0.20419038986056606	0.15504394665129212	0.24575070621618597	0.24982051604804256	0.2506614496764292	0.14374838521697164	0.15719576186504	0.26166336881795454	0.14475212569123205	0.218843013722882	0.18813394571388467	0.22496451943153456	0.15439995429269934	0.16220065372420567	0.24573759419435756	0.2370928617588877	0.15349935938487655	0.23363867738406252	0.19103979586277509	0.21233923662341878	0.21233923662341878	0.21233923662341878	0.21233923662341878	0.21233923662341878	0.21233923662341878	0.21233923662341878	0.21233923662341878	0.21233923662341878
0.2194329823621525	0.2770680939397605	0.2543188924672759	0.2549346402006058	0.2254417169527626	0.26670346522155786	0.3065593854361212	0.25560875408926154	0.26672523603702714	0.24242239567552623	0.25227828931770097	0.2540475881090056	0.27048126961528485	0.27143395554988875	0.28202794778874923	0.28189909259670276	0.27830764069010205	0.3074477942319851	0.3111938391929062	0.2340782087839255	0.280827422449365	0.342943975471692	0.24207542000297003	0.2614925670648097	0.302777234095528	0.2917218164119652	0.3047680595688712	0.29755687253848184	0.3036993605333862	0.31947830711788905	0.3222030567444822	0.2770522114700639	0.30792495237216494	0.3224179608064401	0.317365969116382	0.3162719319844709	0.29398854538965846	0.31157472637397027	0.2754448600437034	0.3111713929753508	0.24999995514957005	0.22227668687640798	0.22819884558364195	0.27642774428501304	0.22988299404392915	0.25315536916447107	0.25315536916447107	0.25315536916447107	0.25315536916447107	0.25315536916447107
0.10368663592348946	0.0	0.0	0.11416503837750884	0.0	0.0	0.0	0.1147959194945599	0.0	0.0	0.057397959171931676	0.057397959171931676	0.057397959171931676	0.057397959171931676	0.0	0.057397959171931676	0.057397959171931676	0.12006782566286453	0.0	0.0	0.057397959171931676	0.00218195405650144	0.0	0.11479591834386335	0.057397959171931676	0.0	0.0	0.034429466444673894	0.0	0.0	0.0	0.057397959171931676	0.02296849272725778	0.0	0.057397959171931676	0.06330074645728738	0.0	0.0	0.0	0.057397959171931676	0.0	0.0	0.0	0.02296849272725778	0.0	0.01148424636362889	0.01148424636362889	0.01148424636362889	0.01148424636362889	0.01148424636362889
0.21669861520012063	0.16786373560428935	0.16630334619299508	0.24694192576902424	0.14868967060822608	0.09709222353285843	0.18208679220860993	0.11025297020415625	0.23325556799479372	0.19484825378062645	0.1744528604434746	0.20671577443991587	0.2265102318522098	0.1958027726159282	0.16618494406974568	0.1703296194666423	0.2501255647277353	0.12365030629513753	0.13037438155535505	0.12617743893824154	0.10184047027265088	0.06311597396307661	0.15529354767372627	0.21034521387154365	0.1323011920263057	0.11324632199710058	0.08471290310897509	0.13721584241411883	0.17269324198045347	0.19466979247625976	0.1725940259691306	0.11305975872923185	0.13172550133737287	0.1373581381640065	0.0930726900520507	0.10314430479067739	0.20974740605753003	0.16765790354342205	0.08848541959577057	0.16630334561710702	0.16650358841693383	0.1723793219001495	0.15778680177839408	0.1650830618392718	0.1650830618392718	0.1650830618392718	0.1650830618392718	0.1650830618392718	0.1650830618392718	0.1650830618392718
0.5182039670283292	0.4598810781796906	0.46215898238200465	0.39382035451147074	0.4488851063778459	0.5040553291654103	0.46249172057732835	0.3590861661266715	0.420844413358925	0.35144439796239246	0.48542155895545386	0.4410337796542103	0.4883985802663959	0.34232377761948335	0.5475713033308452	0.41468678488325506	0.40671523965619494	0.4860029632711302	0.5237146587473105	0.4357608099850577	0.46010042439015714	0.44026672064320427	0.35539159738529824	0.5195893869175271	0.5659141066479507	0.3920721041287008	0.44144510987433144	0.5167346995089239	0.4205144900352767	0.4630472783931207	0.5394326747496168	0.39260482680053366	0.5428762095418522	0.3736243083358327	0.4491543850145667	0.40762239549310686	0.4563271206610313	0.5004756989282455	0.4572954422963939	0.4895087625060457	0.4734021024012198	0.4734021024012198	0.4734021024012198	0.4734021024012198	0.4734021024012198	0.4734021024012198	0.4734021024012198	0.4734021024012198	0.4734021024012198	0.4734021024012198
0.256169453750278	0.28193510489520396	0.16698749846506497	0.2545273254697913	0.2761416440375852	0.2326529654401574	0.2227741090016575	0.21322249069319538	0.2012685916783874	0.2064311947330921	0.23890714921304976	0.23021692769799307	0.15314574095795627	0.24521213066574832	0.25710962332092824	0.2672178627590074	0.2021215096907379	0.2563932945393236	0.12712376968484862	0.20777332620274347	0.23486011779946317	0.2099674205441308	0.2027320554226412	0.2028075134052207	0.26695391186038325	0.24041527874021823	0.20026511581046175	0.13223272936630004	0.1943306211312572	0.330963887975451	0.19084990473629843	0.1775279522516549	0.13686051173761057	0.26991141863633666	0.26891847718706874	0.18537274322039532	0.20666633732280218	0.22161736776299065	0.3109690841222898	0.16141640888270214	0.20121975812686194	0.181318083504782	0.181318083504782	0.181318083504782	0.181318083504782	0.181318083504782	0.181318083504782	0.181318083504782	0.181318083504782	0.181318083504782
0.17745091942779662	0.0964118962418119	0.13580993175232328	0.11158542331710494	0.18358783156785533	0.1252002220760672	0.14572198858723842	0.12258635891484113	0.11564743487502477	0.13955523894842148	0.09359654893676546	0.12068321257627272	0.13250096702525302	0.14012135931503122	0.12754758967982227	0.18849574485422105	0.17227968479434652	0.14791582045335178	0.07183760759872043	0.09831558122360451	0.09818892340957885	0.1360705408679665	0.08243764069338566	0.09313205568294858	0.07468359613022778	0.09677072635223113	0.14204986875661335	0.09847736696667103	0.08399960131112842	0.0581258219408898	0.06521755192106493	0.10048996305683454	0.06894795047645591	0.0719987537186354	0.1267636037863637	0.07307971912214839	0.12546498465556316	0.08906951522713744	0.0690636229782369	0.1183969392441543	0.10797388901647433	0.08066194270557696	0.040703198746581376	0.09437135756283305	0.10936901240878083	0.1010989757005871	0.07575214853022952	0.14145329083972236	0.11247882230540197	0.17129049774455393
0.18223683287147122	0.19525374997012632	0.09926477678047912	0.26011910142831884	0.4515969329975209	0.14384096334680524	0.34083822788910517	0.3170936803434868	0.23495030473614065	0.08382150409712291	0.374101566187861	0.292239657988036	0.05961440936260426	0.3713446125577062	0.3819024951921602	0.20573423821712866	0.2872306879704614	0.22350715588508144	0.15070149199345945	0.14426827301531647	0.3026121086878329	0.288665887502746	0.14611982987747735	0.059079058892037295	0.07792267647817107	0.07792267647817107	0.31412169912273025	0.4384675304344878	0.47669365163516814	0.2416814940030855	0.1985295535609583	0.1839186404331913	0.2903881028927938	0.2630235937009213	0.096985910249807	0.49969611382710993	0.24342500899373987	0.4005606786582373	0.15112880166197065	0.19589714068477465	0.3065100023232558	0.1948264398366365	0.15112880166197065	0.19983541162112975	0.5339211516656365	0.09741321991831825	0.4261567845074503	0.1812347240154411	0.1961426462282304	0.10295754217337849
0.5877466445493552	0.5786254618117251	0.5417555516004162	0.5011598868435625	0.5979115358938055	0.4476663048201142	0.6950414696705647	0.5634325456873595	0.5118883592262206	0.5883082014015872	0.6761281417165176	0.5991246040048405	0.6306480682330017	0.6018732233318597	0.6327624115685432	0.7536964507129156	0.6308316933016577	0.5802252569887787	0.6430233986638668	0.5219423981391355	0.6151076598587543	0.6243631218843301	0.5810282507774516	0.6358001485448725	0.6596855271060321	0.5325040680987734	0.6263661395352051	0.4521215061707823	0.5640245934680109	0.5390262160071583	0.5370400466703648	0.6505305242755816	0.5523870551544257	0.5730464087115735	0.5646172598318768	0.5526490372828765	0.615773876877517	0.5561168358119939	0.5739637529796865	0.6490388337650014	0.6796875044954512	0.5674356138127937	0.6962209725938495	0.6675440187807217	0.6100416942942142	0.5594198839608625	0.6434259905645059	0.6075232232035287	0.6392771649506565	0.5734884678230551
0.17007886355617513	0.17664731262049949	0.20697322186946393	0.1711605048436906	0.2091845453542189	0.19214993846778927	0.18789583444100294	0.1947288747016773	0.20037947368281112	0.16257385026624024	0.15173956634517016	0.23606158711418088	0.1973360483215658	0.20115890506551068	0.1990645161100185	0.18682734168303844	0.1962960282424891	0.21887769406450383	0.20995265013644548	0.18655863091424824	0.17007781674747832	0.2271731797717659	0.16541427712166415	0.17890448972271414	0.14840018715626235	0.17323403391691036	0.16919029314255934	0.18377636842067344	0.17404597791488718	0.19203474239598958	0.24564695587616867	0.1719267082707845	0.16212367803219663	0.17645738062254163	0.22448181473421674	0.17591398488345664	0.1922803467771891	0.17717450173022753	0.12418295517254914	0.1523704751060022	0.20952754614868946	0.15945805986882763	0.16227720991476202	0.18402665990609995	0.18351614407759154	0.20319999117617252	0.22174662952386057	0.23244585448742683	0.19265147558367102	0.2241384055547377
0.314216005655466	0.33626770685839347	0.14022609058264038	0.3057806799954968	0.2612977743442981	0.25464124771627655	0.2266675715141735	0.2420671081518331	0.259701982181908	0.25003033115166196	0.29264395609813604	0.2541636979855892	0.28167244713874556	0.26517645056622224	0.24487581688007268	0.20943792631981145	0.2680655076066792	0.2606523623068534	0.31496412289079045	0.292550875222935	0.23766032424417113	0.18504129231025285	0.2693121087646455	0.2235714103915492	0.26344146172174276	0.20262068722148394	0.26398452667449956	0.22215803745857288	0.24593732513028832	0.2986348850807736	0.2687894864835524	0.2989961917324484	0.26441423843066236	0.1795450035554638	0.3242250769909339	0.31667801794712197	0.2231022342545825	0.23385092315664935	0.20330933493800604	0.23540817235513678	0.25360560973975993	0.2592644623083005	0.2506642153988745	0.2620219766660816	0.2526551975987135	0.20900624518229538	0.2105447855107348	0.231572379019851	0.2804135283153649	0.24592258087146499
0.631670634143239	0.6737258863579534	0.6172892662156984	0.5645425918167435	0.6140413705549915	0.6141788455932401	0.5765202444534908	0.654784214060483	0.5838966009315139	0.6334963169517324	0.6264717089187837	0.6273857380273506	0.678702327902178	0.6503450369902262	0.7156018819780589	0.6089161393217729	0.7044746478778107	0.6161388850063502	0.6198134224349628	0.6662772492636738	0.5587748099418602	0.6303459296272381	0.6398256222015155	0.6150757231531943	0.6308738221665668	0.7165708506778371	0.7046552881246237	0.6469189075186034	0.6237079522013019	0.5895252632728591	0.6266726692034912	0.7037974601430076	0.6429167992060637	0.643961191389269	0.6205268719910431	0.697168523447007	0.661084936478459	0.6269568692253121	0.6422670971479385	0.6306396711238161	0.7292134616964981	0.6522226772681826	0.6837628585318913	0.667992767900037	0.667992767900037	0.667992767900037	0.667992767900037	0.667992767900037	0.667992767900037	0.667992767900037
0.25392578961001505	0.154993843995564	0.2300310383845245	0.15381386352845203	0.18349440781022003	0.15471261137160996	0.07058199510340285	0.11846485970504073	0.19242449450410834	0.10431461960261801	0.05483438554441587	0.07957450257351695	0.07957450257351695	0.07957450257351695	0.07957450257351695	0.07957450257351695	0.07957450257351695	0.07957450257351695	0.07957450257351695	0.07957450257351695	0.07957450257351695	0.07957450257351695	0.07957450257351695	0.07957450257351695	0.07957450257351695	0.07957450257351695	0.07957450257351695	0.07957450257351695	0.07957450257351695	0.07957450257351695	0.07957450257351695	0.07957450257351695	0.07957450257351695	0.07957450257351695	0.07957450257351695	0.07957450257351695	0.07957450257351695	0.07957450257351695	0.07957450257351695	0.07957450257351695	0.07957450257351695	0.07957450257351695	0.07957450257351695	0.07957450257351695	0.07957450257351695	0.07957450257351695	0.07957450257351695	0.07957450257351695	0.07957450257351695	0.07957450257351695
0.5781463487116866	0.5498530867557199	0.553618388718832	0.5060940586102934	0.5216446251130019	0.5654347302257743	0.543539677669388	0.543539677669388	0.543539677669388	0.543539677669388	0.543539677669388	0.543539677669388	0.543539677669388	0.543539677669388	0.543539677669388	0.543539677669388	0.543539677669388	0.543539677669388	0.543539677669388	0.543539677669388	0.543539677669388	0.543539677669388	0.543539677669388	0.543539677669388	0.543539677669388	0.543539677669388	0.543539677669388	0.543539677669388	0.543539677669388	0.543539677669388	0.543539677669388	0.543539677669388	0.543539677669388	0.543539677669388	0.543539677669388	0.543539677669388	0.543539677669388	0.543539677669388	0.543539677669388	0.543539677669388	0.543539677669388	0.543539677669388	0.543539677669388	0.543539677669388	0.543539677669388	0.543539677669388	0.543539677669388	0.543539677669388	0.543539677669388	0.543539677669388
0.0	0.0	0.0016426391742989045	0.0	0.04321087145702779	0.0	0.08642174291405558	0.0	0.04321087145702779	0.0	0.04321087145702779	0.0	0.04321087145702779	0.04321087145702779	0.08642174291405558	0.11995558042648057	0.052887905401630596	0.08806438208835449	0.0	0.08642174291405558	0.04368581644678432	0.0	0.06050222817280025	9.585017749457215e-05	0.12963261437108337	0.052887905401630596	0.12528467270814586	0.1295367641935888	0.08642174291405558	0.0	0.04321087145702779	0.00608643101473098	0.0	0.0	0.004443791840432076	0.0	0.002221895920216038	0.002221895920216038	0.002221895920216038	0.002221895920216038	0.002221895920216038	0.002221895920216038	0.002221895920216038	0.002221895920216038	0.002221895920216038	0.002221895920216038	0.002221895920216038	0.002221895920216038	0.002221895920216038	0.002221895920216038
0.2505523423546156	0.21992452611919383	0.3076370550247348	0.25205414584039704	0.23779879770745976	0.2597698942596534	0.21000950904492816	0.21956339169596786	0.26000857269346705	0.16703352070707253	0.24732527469764587	0.21709163314808247	0.29789906156378837	0.16848172682155022	0.23063481049972442	0.2759224986140439	0.2180145622673368	0.2630158417321083	0.20808021793400702	0.22299925348751007	0.3243844400889119	0.24224880248651082	0.19829262671289388	0.19398777222600438	0.21524374928829534	0.20644324871354905	0.19420467745385106	0.20032396308370007	0.20032396308370007	0.20032396308370007	0.20032396308370007	0.20032396308370007	0.20032396308370007	0.20032396308370007	0.20032396308370007	0.20032396308370007	0.20032396308370007	0.20032396308370007	0.20032396308370007	0.20032396308370007	0.20032396308370007	0.20032396308370007	0.20032396308370007	0.20032396308370007	0.20032396308370007	0.20032396308370007	0.20032396308370007	0.20032396308370007	0.20032396308370007	0.20032396308370007
0.22547148509142392	0.15233672497143846	0.07713095806523959	0.14753961385303038	0.1872833498683276	0.1501900497247756	0.12401505959193569	0.15988840431655565	0.14539315903218733	0.1413788436869278	0.23168375613373637	0.27398910889693795	0.20548926799411074	0.10917641945672156	0.10610300259555916	0.10521185711821993	0.15986363772763773	0.10612776923777154	0.11312443085393574	0.07827918405515126	0.0957018074545435	0.0957018074545435	0.0957018074545435	0.0957018074545435	0.0957018074545435	0.0957018074545435	0.0957018074545435	0.0957018074545435	0.0957018074545435	0.0957018074545435	0.0957018074545435	0.0957018074545435	0.0957018074545435	0.0957018074545435	0.0957018074545435	0.0957018074545435	0.0957018074545435	0.0957018074545435	0.0957018074545435	0.0957018074545435	0.0957018074545435	0.0957018074545435	0.0957018074545435	0.0957018074545435	0.0957018074545435	0.0957018074545435	0.0957018074545435	0.0957018074545435	0.0957018074545435	0.0957018074545435
0.28569362585868147	0.2995299910805875	0.26672694146943604	0.29404250148113387	0.2969491816868415	0.3182015590376688	0.27867384663931327	0.3099114060219336	0.31623200962309533	0.3172931065193326	0.2688758191836461	0.3646911817211055	0.40208136623544616	0.2805964960320687	0.30613708303667725	0.35589243241452784	0.24684129352971662	0.2264114528393617	0.27079238919377985	0.2607206443248961	0.3011648433837746	0.2708047986787616	0.27742585629444283	0.36030869195783255	0.2674791302607266	0.31736336872177445	0.27827180603397145	0.3014271776282194	0.2683731756598045	0.2773271310471552	0.3524982243859324	0.2669330174395959	0.30766899738084946	0.305671005227059	0.284911306069939	0.3118839707569292	0.2710196184924727	0.29145179462470094	0.29145179462470094	0.29145179462470094	0.29145179462470094	0.29145179462470094	0.29145179462470094	0.29145179462470094	0.29145179462470094	0.29145179462470094	0.29145179462470094	0.29145179462470094	0.29145179462470094	0.29145179462470094
0.3207295150071712	0.34975974300313883	0.3534171156980288	0.3155805680202561	0.2748706909296146	0.31490213760252145	0.28599389700824024	0.22448649496830764	0.2062340336213853	0.297079528322298	0.23550703347192897	0.3102384588594757	0.3997717551821523	0.34345781889921256	0.23865388754778566	0.3467424302474699	0.35857245923674286	0.32083023563362856	0.18002618891896915	0.3693333254747097	0.33726864902631004	0.29683013679174014	0.3235094402354461	0.31918106992269607	0.3416671092877642	0.23887608958557846	0.353037462984391	0.30270731326402905	0.2613064015532938	0.3906231387426729	0.2740971410698913	0.3049879182625473	0.28954252966621935	0.28954252966621935	0.28954252966621935	0.28954252966621935	0.28954252966621935	0.28954252966621935	0.28954252966621935	0.28954252966621935	0.28954252966621935	0.28954252966621935	0.28954252966621935	0.28954252966621935	0.28954252966621935	0.28954252966621935	0.28954252966621935	0.28954252966621935	0.28954252966621935	0.28954252966621935
0.18538168422510487	0.1322226071878561	0.2933476016089405	0.368919927573355	0.18842734330779526	0.28574406367242366	0.3444480110953718	0.15684212329076191	0.2367632765593426	0.2677367481609492	0.1965384694050129	0.15491040711167514	0.19430700446851465	0.18078600372685028	0.3390510062580975	0.3107584140133517	0.26723151955808083	0.5549880741550574	0.3703341806664804	0.3944184803484045	0.12629704090883093	0.15527311546197406	0.24474779883490463	0.38469244156092547	0.3248834658669658	0.3445444746195545	0.2293161097424324	0.2467732354506959	0.4398084335060796	0.14461650500154064	0.3531484731770636	0.33957962070608333	0.2117641300384838	0.2579726009478016	0.2348683654931427	0.2348683654931427	0.2348683654931427	0.2348683654931427	0.2348683654931427	0.2348683654931427	0.2348683654931427	0.2348683654931427	0.2348683654931427	0.2348683654931427	0.2348683654931427	0.2348683654931427	0.2348683654931427	0.2348683654931427	0.2348683654931427	0.2348683654931427
0.25457845940495716	0.25843743244745226	0.285398365062555	0.22536987348499946	0.2680399342289366	0.2945707059546209	0.32182659566335986	0.33898817601710535	0.3354345876925334	0.2600381733590936	0.3140435278583694	0.35401784287896726	0.17761996289900478	0.27409995240014595	0.2886498215382635	0.23633370832486986	0.2912273588278993	0.3008121121970601	0.31712045465952043	0.25428486240072695	0.3580191412101459	0.32992598220605995	0.3439725617081029	0.3439725617081029	0.3439725617081029	0.3439725617081029	0.3439725617081029	0.3439725617081029	0.3439725617081029	0.3439725617081029	0.3439725617081029	0.3439725617081029	0.3439725617081029	0.3439725617081029	0.3439725617081029	0.3439725617081029	0.3439725617081029	0.3439725617081029	0.3439725617081029	0.3439725617081029	0.3439725617081029	0.3439725617081029	0.3439725617081029	0.3439725617081029	0.3439725617081029	0.3439725617081029	0.3439725617081029	0.3439725617081029	0.3439725617081029	0.3439725617081029
0.14055513347105122	0.22238013245869093	0.22629898494860626	0.18697799118497105	0.07011433544294972	0.13448602028021206	0.1614034056774946	0.16833566106845999	0.10317837611527272	0.14858291119625655	0.016642544156921166	0.3005520105052894	0.03450620927799967	0.19813584935685624	0.2288200089591728	0.19899752037500892	0.18675815173405172	0.12026180793659474	0.049927632470763504	0.08150120700497507	0.11959223363131902	0.2926862375474956	0.1552672558060058	0.2604965476904245	0.13650158886800656	0.20808332806140048	0.41724780855945576	0.03562925989625185	0.08663574855040924	0.13247077998280307	0.2629629066728329	0.08321272018086802	0.11642397691962181	0.06657017729497385	0.0833956438919066	0.07773564086343833	0.2699708714541724	0.19107212854544786	0.20475744083759032	0.09985526513218104	0.0821338648077538	0.09099456496996743	0.09099456496996743	0.09099456496996743	0.09099456496996743	0.09099456496996743	0.09099456496996743	0.09099456496996743	0.09099456496996743	0.09099456496996743
0.15551371751118534	0.1568629810200288	0.20392050098807307	0.17784578397051198	0.15087354172946618	0.18391644072026844	0.15391527423072512	0.18674729841275356	0.21865675323516207	0.14867641651983338	0.17948116030211667	0.15142375780372488	0.1397715632311921	0.1684540373398023	0.22901366433997802	0.16074036801971028	0.11786678645546692	0.20681804389968536	0.1260070867959495	0.15076262250536096	0.16741941113747455	0.10678923988875595	0.2497316320080073	0.2968283761349601	0.16122165910169958	0.22902501761832986	0.22902501761832986	0.22902501761832986	0.22902501761832986	0.22902501761832986	0.22902501761832986	0.22902501761832986	0.22902501761832986	0.22902501761832986	0.22902501761832986	0.22902501761832986	0.22902501761832986	0.22902501761832986	0.22902501761832986	0.22902501761832986	0.22902501761832986	0.22902501761832986	0.22902501761832986	0.22902501761832986	0.22902501761832986	0.22902501761832986	0.22902501761832986	0.22902501761832986	0.22902501761832986	0.22902501761832986
0.3446047825448914	0.22283151760784486	0.20213513559524066	0.25786988263404076	0.11600989816171511	0.2797714758348857	0.3106852181683645	0.24479931911671443	0.22772656513815648	0.18421624899407774	0.260167482779067	0.31824909097162307	0.25579480059362847	0.24141496859925488	0.3610958229201023	0.3320128201597887	0.13382215871685976	0.3086042558312032	0.19384122605522738	0.2044349467942697	0.2879734767798801	0.17545064472693964	0.15318402078573476	0.24300676615434572	0.18797630683730282	0.44084997760171807	0.25495230014415887	0.19128494834645482	0.33179181696042265	0.1738700836010507	0.25283095028073665	0.25283095028073665	0.25283095028073665	0.25283095028073665	0.25283095028073665	0.25283095028073665	0.25283095028073665	0.25283095028073665	0.25283095028073665	0.25283095028073665	0.25283095028073665	0.25283095028073665	0.25283095028073665	0.25283095028073665	0.25283095028073665	0.25283095028073665	0.25283095028073665	0.25283095028073665	0.25283095028073665	0.25283095028073665
0.4057134732079489	0.3171897885599204	0.31359469551555946	0.3830525142462003	0.28027295235013133	0.31662710228354685	0.31730697420131915	0.2867966219475434	0.27121909529998983	0.24491101745309105	0.30208337146638475	0.2814721522689145	0.30569526904535854	0.2787340164719247	0.2976745887191323	0.3242988005564829	0.3062918731772141	0.3074934543552626	0.30689266376623836	0.30689266376623836	0.30689266376623836	0.30689266376623836	0.30689266376623836	0.30689266376623836	0.30689266376623836	0.30689266376623836	0.30689266376623836	0.30689266376623836	0.30689266376623836	0.30689266376623836	0.30689266376623836	0.30689266376623836	0.30689266376623836	0.30689266376623836	0.30689266376623836	0.30689266376623836	0.30689266376623836	0.30689266376623836	0.30689266376623836	0.30689266376623836	0.30689266376623836	0.30689266376623836	0.30689266376623836	0.30689266376623836	0.30689266376623836	0.30689266376623836	0.30689266376623836	0.30689266376623836	0.30689266376623836	0.30689266376623836
0.13762250184974537	0.1233543889863001	0.07951058953115633	0.09987474423605018	0.20866021240724011	0.19883992682233229	0.12270223547210737	0.1464983446294935	0.1765928725832009	0.06452519897757761	0.12654889012968154	0.07395841036422511	0.12715933834879967	0.12172561520741298	0.14498259030457364	0.16903732273977434	0.06749508387789926	0.09562831601511902	0.11052161045015767	0.07676676509774454	0.10910002985877032	0.09085093420136096	0.17436945498519704	0.10114050013318057	0.10471153821945176	0.1127502436489924	0.1215039899046814	0.14868804453273898	0.19489065460134586	0.17178934956704242	0.17178934956704242	0.17178934956704242	0.17178934956704242	0.17178934956704242	0.17178934956704242	0.17178934956704242	0.17178934956704242	0.17178934956704242	0.17178934956704242	0.17178934956704242	0.17178934956704242	0.17178934956704242	0.17178934956704242	0.17178934956704242	0.17178934956704242	0.17178934956704242	0.17178934956704242	0.17178934956704242	0.17178934956704242	0.17178934956704242
0.2329133853186225	0.2776005328784506	0.30992391140313225	0.26507415817461805	0.2798592787089438	0.2891667592781989	0.21198344316885576	0.24040914103666303	0.2486430219172293	0.2910215543987005	0.2954638198282345	0.32321554742319064	0.24075235396455752	0.19049725861465064	0.2985425857082301	0.2723588653403032	0.24333587901679807	0.3186820388275336	0.24912119853496045	0.29978770441372504	0.39070641470817785	0.26685283971854445	0.3287796272133612	0.3287796272133612	0.3287796272133612	0.3287796272133612	0.3287796272133612	0.3287796272133612	0.3287796272133612	0.3287796272133612	0.3287796272133612	0.3287796272133612	0.3287796272133612	0.3287796272133612	0.3287796272133612	0.3287796272133612	0.3287796272133612	0.3287796272133612	0.3287796272133612	0.3287796272133612	0.3287796272133612	0.3287796272133612	0.3287796272133612	0.3287796272133612	0.3287796272133612	0.3287796272133612	0.3287796272133612	0.3287796272133612	0.3287796272133612	0.3287796272133612
0.13321179671067998	0.08974808700906672	0.10088511279666311	0.11285343069299411	0.09500748420614594	0.11232797747973658	0.10888822253333157	0.08617199841917925	0.08066529179807423	0.09235378107834231	0.09161833866294285	0.05387062941163402	0.0987562041532208	0.1575348625142569	0.12075501489855199	0.10448802265600904	0.047913316267261745	0.15953059074201037	0.09334256220777414	0.08481110081602117	0.044068518079053313	0.13739646916485748	0.11546014270955095	0.09514912585880696	0.1341051131879146	0.14357860027313762	0.13884185673052613	0.13884185673052613	0.13884185673052613	0.13884185673052613	0.13884185673052613	0.13884185673052613	0.13884185673052613	0.13884185673052613	0.13884185673052613	0.13884185673052613	0.13884185673052613	0.13884185673052613	0.13884185673052613	0.13884185673052613	0.13884185673052613	0.13884185673052613	0.13884185673052613	0.13884185673052613	0.13884185673052613	0.13884185673052613	0.13884185673052613	0.13884185673052613	0.13884185673052613	0.13884185673052613
0.162560158816718	0.12078485238240963	0.11150125342917251	0.15703713670126893	0.12484045282939679	0.226262128015069	0.18011119282341564	0.10948081872291594	0.20917050660280403	0.1698298114927738	0.1442748190867459	0.0882141963123713	0.1321377580230913	0.18390162661316703	0.19599491493807852	0.16106029284270293	0.13417051297587884	0.18020128435226335	0.25451474554063747	0.17306220279718207	0.2033317030173006	0.15504241286243764	0.13489535912532627	0.08981033680146275	0.11235284796339451	0.11235284796339451	0.11235284796339451	0.11235284796339451	0.11235284796339451	0.11235284796339451	0.11235284796339451	0.11235284796339451	0.11235284796339451	0.11235284796339451	0.11235284796339451	0.11235284796339451	0.11235284796339451	0.11235284796339451	0.11235284796339451	0.11235284796339451	0.11235284796339451	0.11235284796339451	0.11235284796339451	0.11235284796339451	0.11235284796339451	0.11235284796339451	0.11235284796339451	0.11235284796339451	0.11235284796339451	0.11235284796339451
0.33417882052498227	0.2306303856958812	0.19798059792897635	0.2972372798677214	0.3179177512874765	0.27104132866638425	0.21534493519884546	0.17523594014552443	0.2230993069873197	0.21031883142221466	0.22078043867459582	0.27475474693389407	0.3904263191088762	0.21801208734493668	0.22809827590255494	0.35524579332723244	0.2149476604840094	0.13984183886074011	0.23913006262359515	0.2834787638129084	0.21625205411405685	0.3037575607541224	0.22361141381016006	0.24360122642961152	0.23360632011988577	0.23360632011988577	0.23360632011988577	0.23360632011988577	0.23360632011988577	0.23360632011988577	0.23360632011988577	0.23360632011988577	0.23360632011988577	0.23360632011988577	0.23360632011988577	0.23360632011988577	0.23360632011988577	0.23360632011988577	0.23360632011988577	0.23360632011988577	0.23360632011988577	0.23360632011988577	0.23360632011988577	0.23360632011988577	0.23360632011988577	0.23360632011988577	0.23360632011988577	0.23360632011988577	0.23360632011988577	0.23360632011988577
0.1712111557144769	0.1594437113815466	0.18349502148940175	0.12791022247757927	0.14218321987863902	0.14358133396110678	0.16331119439917502	0.16417880894133358	0.1619280067393386	0.16109576130724246	0.13172561549965603	0.13330979850501182	0.2116347790373356	0.16642206532930354	0.13106361070199585	0.12322894444401264	0.15570364619421156	0.16607722930401192	0.1512038731913115	0.17572737438257452	0.13886568770919686	0.09150304615062742	0.0897455206678072	0.09062428340921731	0.09062428340921731	0.09062428340921731	0.09062428340921731	0.09062428340921731	0.09062428340921731	0.09062428340921731	0.09062428340921731	0.09062428340921731	0.09062428340921731	0.09062428340921731	0.09062428340921731	0.09062428340921731	0.09062428340921731	0.09062428340921731	0.09062428340921731	0.09062428340921731	0.09062428340921731	0.09062428340921731	0.09062428340921731	0.09062428340921731	0.09062428340921731	0.09062428340921731	0.09062428340921731	0.09062428340921731	0.09062428340921731	0.09062428340921731
0.3260277464187667	0.3616813072501617	0.32617341936327215	0.37054922847094235	0.46361501533336874	0.38232262790490396	0.2784888035378626	0.3553843881596698	0.3247881063568547	0.32705400254476963	0.31464825303206456	0.3025411813615284	0.3752726521546481	0.3408496053507445	0.28652513244394784	0.35530259948569554	0.29797407654540015	0.2227928466127258	0.300597002730116	0.3759442533341484	0.2858047205448834	0.30475193959326574	0.30119804719684856	0.3630310008226255	0.33211452400973707	0.33211452400973707	0.33211452400973707	0.33211452400973707	0.33211452400973707	0.33211452400973707	0.33211452400973707	0.33211452400973707	0.33211452400973707	0.33211452400973707	0.33211452400973707	0.33211452400973707	0.33211452400973707	0.33211452400973707	0.33211452400973707	0.33211452400973707	0.33211452400973707	0.33211452400973707	0.33211452400973707	0.33211452400973707	0.33211452400973707	0.33211452400973707	0.33211452400973707	0.33211452400973707	0.33211452400973707	0.33211452400973707
0.24229907608597787	0.24241969620693873	0.24650801040207662	0.1792303402486212	0.29275728025466546	0.20505487813788656	0.20904579388909114	0.141805740848431	0.19681635084124952	0.21930984246649174	0.1849157637817617	0.18123178634979267	0.14410461208891123	0.2356932583252907	0.19403315824913162	0.16991526780280372	0.2098367611302485	0.13116883242529442	0.16140025277950065	0.1522264391494591	0.17510499215241127	0.17163066832617407	0.22238584502422318	0.16166788160141454	0.1786970036787333	0.13072672029704616	0.20020641541729273	0.21627400726479604	0.1912653425208002	0.14226181548988617	0.16676357900534322	0.16676357900534322	0.16676357900534322	0.16676357900534322	0.16676357900534322	0.16676357900534322	0.16676357900534322	0.16676357900534322	0.16676357900534322	0.16676357900534322	0.16676357900534322	0.16676357900534322	0.16676357900534322	0.16676357900534322	0.16676357900534322	0.16676357900534322	0.16676357900534322	0.16676357900534322	0.16676357900534322	0.16676357900534322
0.13664107993914582	0.15730464558129809	0.1401239594119415	0.18108445213209898	0.13787060943245608	0.1537136543073504	0.18582872383719612	0.2051107555551117	0.1878296330692334	0.15121126901109894	0.1775135337672325	0.15486681919519774	0.15664194202223883	0.13077040509686455	0.10717035693231296	0.18609018268836924	0.12424302050350101	0.15015157055581013	0.12045703436755047	0.15741382539286208	0.09610388513165706	0.11334838320775543	0.1586900439370034	0.17361626631379426	0.18158531694887933	0.166507998171325	0.20097915677091188	0.11996769143934945	0.1495606617050049	0.18585216170554025	0.13031156062131125	0.15808186116342574	0.15808186116342574	0.15808186116342574	0.15808186116342574	0.15808186116342574	0.15808186116342574	0.15808186116342574	0.15808186116342574	0.15808186116342574	0.15808186116342574	0.15808186116342574	0.15808186116342574	0.15808186116342574	0.15808186116342574	0.15808186116342574	0.15808186116342574	0.15808186116342574	0.15808186116342574	0.15808186116342574
0.06469412943596892	0.07414126655094225	0.09842584209442652	0.07692768349114987	0.12925088421239542	0.03294627753100791	0.07986353737084025	0.047014553407904176	0.05970816612163004	0.05249613196275537	0.040681458020503505	0.03338494945660404	0.08493502831849527	0.06594258239817335	0.06522434411781952	0.0514213359358533	0.09998305721012668	0.03245038351277989	0.042049807523768475	0.05673852326822425	0.04599114634336383	0.05327050417176492	0.1042383215641137	0.06342607887253798	0.04738014921869736	0.06230658921844239	0.030408409237986555	0.08102609210168475	0.07901228298556635	0.044440828269089336	0.06172655562732785	0.06172655562732785	0.06172655562732785	0.06172655562732785	0.06172655562732785	0.06172655562732785	0.06172655562732785	0.06172655562732785	0.06172655562732785	0.06172655562732785	0.06172655562732785	0.06172655562732785	0.06172655562732785	0.06172655562732785	0.06172655562732785	0.06172655562732785	0.06172655562732785	0.06172655562732785	0.06172655562732785	0.06172655562732785
0.12447599235313905	0.07589761455929128	0.086530837973367	0.0898572110559029	0.11412720930321353	0.06282460649048208	0.06221750847175953	0.09201631185561307	0.08238617484231006	0.02836101013545345	0.06361284356305462	0.06777939499618907	0.1198647703406993	0.12756507702382797	0.0861568112011052	0.1291483215867897	0.11299089467562808	0.0643339117753632	0.11245280817772582	0.11918460481753361	0.11581870649762972	0.11581870649762972	0.11581870649762972	0.11581870649762972	0.11581870649762972	0.11581870649762972	0.11581870649762972	0.11581870649762972	0.11581870649762972	0.11581870649762972	0.11581870649762972	0.11581870649762972	0.11581870649762972	0.11581870649762972	0.11581870649762972	0.11581870649762972	0.11581870649762972	0.11581870649762972	0.11581870649762972	0.11581870649762972	0.11581870649762972	0.11581870649762972	0.11581870649762972	0.11581870649762972	0.11581870649762972	0.11581870649762972	0.11581870649762972	0.11581870649762972	0.11581870649762972	0.11581870649762972
0.06308059590677789	0.014738266708343356	0.03289341015502241	0.013054453488255192	0.03665286914527526	0.01506377042348079	0.026926917177328702	0.035540630404596395	0.03468760399614335	0.04989713604724156	0.02222329397384069	0.015063770605635794	0.06214460936182863	0.030362474083869703	0.032321362451293974	0.0456526047628124	0.01921135421308892	0.050706676644371874	0.022961277010203347	0.0690761431507919	0.018211400571942836	0.06968947449813137	0.02510628434272632	0.005032394999896643	0.033194671282539744	0.00921289269351182	0.037508564277927335	0.023360728485719576	0.023360728485719576	0.023360728485719576	0.023360728485719576	0.023360728485719576	0.023360728485719576	0.023360728485719576	0.023360728485719576	0.023360728485719576	0.023360728485719576	0.023360728485719576	0.023360728485719576	0.023360728485719576	0.023360728485719576	0.023360728485719576	0.023360728485719576	0.023360728485719576	0.023360728485719576	0.023360728485719576	0.023360728485719576	0.023360728485719576	0.023360728485719576	0.023360728485719576
0.07852973534513064	0.04235060658243705	0.09148615205671656	0.062105098592873074	0.012944707763363407	0.015578776872920481	0.01630956269127868	0.05904580513592021	0.05007327079086839	0.030416321403963824	0.033607036549086124	0.03597423437569331	0.034970820386534124	0.04611521388338613	0.04019942686848461	0.0296472837191935	0.06741206417890279	0.030596073688295745	0.006659163065673363	0.030431317777515014	0.06593901506388541	0.02254379644024369	0.05410030215887562	0.020800644471818543	0.025446852934410943	0.02656320877672033	0.04618465673977536	0.02769641264265376	0.055884909683880345	0.06310208682756677	0.05351213711366766	0.03778935059986443	0.04565074385676604	0.04565074385676604	0.04565074385676604	0.04565074385676604	0.04565074385676604	0.04565074385676604	0.04565074385676604	0.04565074385676604	0.04565074385676604	0.04565074385676604	0.04565074385676604	0.04565074385676604	0.04565074385676604	0.04565074385676604	0.04565074385676604	0.04565074385676604	0.04565074385676604	0.04565074385676604
0.2410965730809606	0.0	0.0	0.07013179988449364	0.0	0.04335499322107102	0.043836818198635163	0.043836818198635163	0.017541836931265726	9.723864998453066e-05	0.2892186518928937	0.3052885319883427	0.0	0.12169324046835794	0.0782800324975628	0.09998663648296037	0.09998663648296037	0.09998663648296037	0.09998663648296037	0.09998663648296037	0.09998663648296037	0.09998663648296037	0.09998663648296037	0.09998663648296037	0.09998663648296037	0.09998663648296037	0.09998663648296037	0.09998663648296037	0.09998663648296037	0.09998663648296037	0.09998663648296037	0.09998663648296037	0.09998663648296037	0.09998663648296037	0.09998663648296037	0.09998663648296037	0.09998663648296037	0.09998663648296037	0.09998663648296037	0.09998663648296037	0.09998663648296037	0.09998663648296037	0.09998663648296037	0.09998663648296037	0.09998663648296037	0.09998663648296037	0.09998663648296037	0.09998663648296037	0.09998663648296037	0.09998663648296037
0.1284844275375792	0.05699185129502107	0.07197671030940014	0.11775359570970732	0.08040782078707664	0.08113336908111186	0.1047775851216251	0.10412237301016815	0.128519382339928	0.03341295707140529	0.07123556904457441	0.04368072030040652	0.06329334970797576	0.09090759446182078	0.05636169597949842	0.11587874602454667	0.05603499332468638	0.06488643175711875	0.09013413407912368	0.06503576533785062	0.09765599211762861	0.07550600449071676	0.08626952893238958	0.07061705039471702	0.07844328966355331	0.07844328966355331	0.07844328966355331	0.07844328966355331	0.07844328966355331	0.07844328966355331	0.07844328966355331	0.07844328966355331	0.07844328966355331	0.07844328966355331	0.07844328966355331	0.07844328966355331	0.07844328966355331	0.07844328966355331	0.07844328966355331	0.07844328966355331	0.07844328966355331	0.07844328966355331	0.07844328966355331	0.07844328966355331	0.07844328966355331	0.07844328966355331	0.07844328966355331	0.07844328966355331	0.07844328966355331	0.07844328966355331
0.046530077161754856	0.05769718829685857	0.08290083101158038	0.08519944383734866	0.006782123296166536	0.00963802016398877	0.0694665460684039	0.04983727207227032	0.0716351964357478	0.056759673630115026	0.04608180744640594	0.014193556235186687	0.0524356552908513	0.06354097380082425	0.07961583494085714	0.07372416843235785	0.04565353177776762	0.05155629655135733	0.11155674353018906	0.10291415755388332	0.05940065030606854	0.016247588428712878	0.02621782751193818	0.038454231144796916	0.032336029328367544	0.032336029328367544	0.032336029328367544	0.032336029328367544	0.032336029328367544	0.032336029328367544	0.032336029328367544	0.032336029328367544	0.032336029328367544	0.032336029328367544	0.032336029328367544	0.032336029328367544	0.032336029328367544	0.032336029328367544	0.032336029328367544	0.032336029328367544	0.032336029328367544	0.032336029328367544	0.032336029328367544	0.032336029328367544	0.032336029328367544	0.032336029328367544	0.032336029328367544	0.032336029328367544	0.032336029328367544	0.032336029328367544
0.09998167185128978	0.08714617268856109	0.051712805854186576	0.12668616927177856	0.12128040291363701	0.05390541063702882	0.038894801193492486	0.03789250784441845	0.07395451766246448	0.03797611100713352	0.07396868898751406	0.0306321138592715	0.07775537595571848	0.05582313725969669	0.059027511395890526	0.12468573563481512	0.06633825679205584	0.06905717079755726	0.05031587813764097	0.07505231139419587	0.03805867029823758	0.10166765582765333	0.021618731793902692	0.08907593554213518	0.03815962127272539	0.043199704259210554	0.10498541952740804	0.04311644198466086	0.06542194168858498	0.027010367495929468	0.046216154592257225	0.046216154592257225	0.046216154592257225	0.046216154592257225	0.046216154592257225	0.046216154592257225	0.046216154592257225	0.046216154592257225	0.046216154592257225	0.046216154592257225	0.046216154592257225	0.046216154592257225	0.046216154592257225	0.046216154592257225	0.046216154592257225	0.046216154592257225	0.046216154592257225	0.046216154592257225	0.046216154592257225	0.046216154592257225
0.026905618744413336	0.02565625585961855	0.022287307060750217	0.013703224774503912	0.021686107785774456	0.020453207892650416	0.018093799874203124	0.01822446019494488	0.04830069461278869	0.02288841671789822	0.033422484133615586	0.02917759220397096	0.04720935356377378	0.03819347288387237	0.03819347288387237	0.03819347288387237	0.03819347288387237	0.03819347288387237	0.03819347288387237	0.03819347288387237	0.03819347288387237	0.03819347288387237	0.03819347288387237	0.03819347288387237	0.03819347288387237	0.03819347288387237	0.03819347288387237	0.03819347288387237	0.03819347288387237	0.03819347288387237	0.03819347288387237	0.03819347288387237	0.03819347288387237	0.03819347288387237	0.03819347288387237	0.03819347288387237	0.03819347288387237	0.03819347288387237	0.03819347288387237	0.03819347288387237	0.03819347288387237	0.03819347288387237	0.03819347288387237	0.03819347288387237	0.03819347288387237	0.03819347288387237	0.03819347288387237	0.03819347288387237	0.03819347288387237	0.03819347288387237
0.5242490873472595	0.40685378620042856	0.35028360148058035	0.4594633554617715	0.4279415906652445	0.369148782796445	0.34737265773542997	0.37601621745856506	0.3905257799902952	0.43643526839397034	0.36305627900976617	0.306595930139745	0.31325551835182525	0.33130698553288435	0.5744880286829609	0.4466595390378227	0.4395541584255526	0.468302153060513	0.38849859329901015	0.24888066932522274	0.437003281432731	0.4213866246509778	0.2942377142597845	0.35505160834412125	0.4057264715311081	0.38038903993761464	0.38038903993761464	0.38038903993761464	0.38038903993761464	0.38038903993761464	0.38038903993761464	0.38038903993761464	0.38038903993761464	0.38038903993761464	0.38038903993761464	0.38038903993761464	0.38038903993761464	0.38038903993761464	0.38038903993761464	0.38038903993761464	0.38038903993761464	0.38038903993761464	0.38038903993761464	0.38038903993761464	0.38038903993761464	0.38038903993761464	0.38038903993761464	0.38038903993761464	0.38038903993761464	0.38038903993761464
0.04205847169188731	0.013916822128782818	0.03640579007239437	0.002733820960346334	0.02150381553105007	0.018431677316659987	0.025920285331899804	0.009079349055037421	0.025440161629633803	0.00997334014680091	0.031979392586959594	0.025111772111446665	0.04001672634292618	0.025883812226701136	0.021976803349917896	0.030885481014473123	0.04770905325484963	0.02185103803335247	0.020345629283509047	0.014096975269352259	0.03183859252706169	0.022006052440158685	0.014717453050019437	0.015227660389904267	0.02946403891062691	0.017371548910556867	0.023417793910591886	0.023417793910591886	0.023417793910591886	0.023417793910591886	0.023417793910591886	0.023417793910591886	0.023417793910591886	0.023417793910591886	0.023417793910591886	0.023417793910591886	0.023417793910591886	0.023417793910591886	0.023417793910591886	0.023417793910591886	0.023417793910591886	0.023417793910591886	0.023417793910591886	0.023417793910591886	0.023417793910591886	0.023417793910591886	0.023417793910591886	0.023417793910591886	0.023417793910591886	0.023417793910591886
0.03569685958987761	0.02183310287251024	0.06301402462312874	0.02231305259212883	0.1113623931688002	0.04366620574502048	0.0	0.045911515755019776	0.0	0.02183310287251024	0.0	0.0	0.0	0.08733241149004096	0.0	0.0	0.03877670293035498	0.0	0.0	0.05676252601942099	0.0	0.00977900562933101	0.041022011835674506	0.0	0.016943600057844736	0.0	0.008471800028922368	0.008471800028922368	0.008471800028922368	0.008471800028922368	0.008471800028922368	0.008471800028922368	0.008471800028922368	0.008471800028922368	0.008471800028922368	0.008471800028922368	0.008471800028922368	0.008471800028922368	0.008471800028922368	0.008471800028922368	0.008471800028922368	0.008471800028922368	0.008471800028922368	0.008471800028922368	0.008471800028922368	0.008471800028922368	0.008471800028922368	0.008471800028922368	0.008471800028922368	0.008471800028922368
0.11151430718038861	0.07543176203288238	0.058201642314341336	0.06123590162430035	0.07205615565711491	0.04873108047546267	0.05992248667494528	0.044491806239192154	0.021663470858999976	0.08770587137269677	0.10101649650038445	0.06580335627004577	0.10448343008308893	0.04356158261149815	0.07842426125260869	0.06340807842124686	0.07690565008906886	0.10744888805699326	0.05895790330372563	0.0640315542896732	0.1099773840595223	0.049482248561464964	0.04402635821590848	0.07057036387596068	0.07388320875818567	0.06345130131258424	0.06866725503538496	0.06866725503538496	0.06866725503538496	0.06866725503538496	0.06866725503538496	0.06866725503538496	0.06866725503538496	0.06866725503538496	0.06866725503538496	0.06866725503538496	0.06866725503538496	0.06866725503538496	0.06866725503538496	0.06866725503538496	0.06866725503538496	0.06866725503538496	0.06866725503538496	0.06866725503538496	0.06866725503538496	0.06866725503538496	0.06866725503538496	0.06866725503538496	0.06866725503538496	0.06866725503538496
0.1386412115619647	0.1619831819933612	0.18639356610183203	0.11219656206483322	0.13090084860197648	0.1582183761328	0.16617510534795227	0.13491721088326492	0.15671231746693626	0.14270687134257634	0.18026374682112142	0.10842251430686194	0.1491339546031079	0.14411740181257046	0.16080228054905815	0.10535578635933546	0.12308862247952279	0.20754229219512793	0.14010327299367906	0.12114244063022982	0.1287798991547225	0.09217388739826825	0.1728379753447339	0.13495161304498554	0.10065986272933009	0.11780573788715781	0.11780573788715781	0.11780573788715781	0.11780573788715781	0.11780573788715781	0.11780573788715781	0.11780573788715781	0.11780573788715781	0.11780573788715781	0.11780573788715781	0.11780573788715781	0.11780573788715781	0.11780573788715781	0.11780573788715781	0.11780573788715781	0.11780573788715781	0.11780573788715781	0.11780573788715781	0.11780573788715781	0.11780573788715781	0.11780573788715781	0.11780573788715781	0.11780573788715781	0.11780573788715781	0.11780573788715781
0.40352857470262204	0.5114710145074453	0.4366393319785045	0.46309937912420424	0.47271157936429564	0.41426248002388394	0.4302988215369134	0.4682315033851258	0.3430193444117641	0.3103281830920347	0.3539705890287655	0.39938064716936084	0.2871974252589657	0.4569505240879153	0.40592353668485004	0.4502936680198588	0.42602003649207276	0.5325385720370961	0.43953252126263115	0.528717012138606	0.38319235393531864	0.5186282518304738	0.41678601728347975	0.5811461529983843	0.525750620381005	0.5534483866896946	0.5534483866896946	0.5534483866896946	0.5534483866896946	0.5534483866896946	0.5534483866896946	0.5534483866896946	0.5534483866896946	0.5534483866896946	0.5534483866896946	0.5534483866896946	0.5534483866896946	0.5534483866896946	0.5534483866896946	0.5534483866896946	0.5534483866896946	0.5534483866896946	0.5534483866896946	0.5534483866896946	0.5534483866896946	0.5534483866896946	0.5534483866896946	0.5534483866896946	0.5534483866896946	0.5534483866896946
0.23054980442592643	0.19824869938815223	0.25351260423185557	0.24218394028589574	0.24593020516447667	0.15571755645148458	0.2095677261529739	0.223895281892122	0.2717710457391153	0.20239879644380754	0.23377690618942412	0.30055364789149225	0.19486401699452505	0.22380319489531408	0.15359335256019668	0.19601512361018994	0.19127355576691138	0.22960909529745585	0.2319932406668682	0.17580828034188933	0.1631243539463825	0.1928462123478576	0.20437039084780514	0.22719465025362684	0.22564586168577136	0.2264202559696991	0.2264202559696991	0.2264202559696991	0.2264202559696991	0.2264202559696991	0.2264202559696991	0.2264202559696991	0.2264202559696991	0.2264202559696991	0.2264202559696991	0.2264202559696991	0.2264202559696991	0.2264202559696991	0.2264202559696991	0.2264202559696991	0.2264202559696991	0.2264202559696991	0.2264202559696991	0.2264202559696991	0.2264202559696991	0.2264202559696991	0.2264202559696991	0.2264202559696991	0.2264202559696991	0.2264202559696991
0.36975608571841434	0.4355104801538553	0.5264750496445776	0.40808446241751317	0.3531549568558418	0.5152659579508957	0.465263827409324	0.4709484739600405	0.2677028939722504	0.376553724506988	0.4168512673077717	0.48950458512911765	0.39638313212304416	0.3827703997117756	0.4715093677992914	0.41104748219121556	0.45696023973156297	0.41213080758635207	0.4355063493382673	0.34658071458466283	0.3910435319614651	0.3910435319614651	0.3910435319614651	0.3910435319614651	0.3910435319614651	0.3910435319614651	0.3910435319614651	0.3910435319614651	0.3910435319614651	0.3910435319614651	0.3910435319614651	0.3910435319614651	0.3910435319614651	0.3910435319614651	0.3910435319614651	0.3910435319614651	0.3910435319614651	0.3910435319614651	0.3910435319614651	0.3910435319614651	0.3910435319614651	0.3910435319614651	0.3910435319614651	0.3910435319614651	0.3910435319614651	0.3910435319614651	0.3910435319614651	0.3910435319614651	0.3910435319614651	0.3910435319614651
0.2590275508461004	0.221420213059292	0.3004464340604803	0.25407868956278556	0.21324467458281396	0.23927808446879908	0.2220994049306703	0.23079416323369248	0.24488798047691254	0.2226003887768168	0.19705872004276925	0.2979532903640569	0.25425338064047	0.24607234372565134	0.21382911866178478	0.24587945223914068	0.1961182744334445	0.20510222435594722	0.25954103709460924	0.2580250189833583	0.2587830280389838	0.2587830280389838	0.2587830280389838	0.2587830280389838	0.2587830280389838	0.2587830280389838	0.2587830280389838	0.2587830280389838	0.2587830280389838	0.2587830280389838	0.2587830280389838	0.2587830280389838	0.2587830280389838	0.2587830280389838	0.2587830280389838	0.2587830280389838	0.2587830280389838	0.2587830280389838	0.2587830280389838	0.2587830280389838	0.2587830280389838	0.2587830280389838	0.2587830280389838	0.2587830280389838	0.2587830280389838	0.2587830280389838	0.2587830280389838	0.2587830280389838	0.2587830280389838	0.2587830280389838
0.07674860642598906	0.213130956676914	0.2771840827230567	0.27378263605992514	0.3181729244007154	0.13516310889147287	0.29408297007838724	0.2742201650759461	0.29214167177510714	0.2709704662827682	0.25604286430487055	0.12717827736351137	0.1246581346198019	0.23476611217640855	0.05044261116651609	0.1281283605401579	0.17989799700798392	0.12728785824571967	0.19911473359966847	0.06854973046274203	0.14144113726579577	0.11449916877760874	0.17545279742326772	0.23218325232730763	0.07958133822472367	0.3735208935202421	0.15928202845737108	0.26640146098880657	0.26640146098880657	0.26640146098880657	0.26640146098880657	0.26640146098880657	0.26640146098880657	0.26640146098880657	0.26640146098880657	0.26640146098880657	0.26640146098880657	0.26640146098880657	0.26640146098880657	0.26640146098880657	0.26640146098880657	0.26640146098880657	0.26640146098880657	0.26640146098880657	0.26640146098880657	0.26640146098880657	0.26640146098880657	0.26640146098880657	0.26640146098880657	0.26640146098880657
0.36292927631837624	0.35628762798734426	0.2788760640426703	0.3252650971385469	0.3105626660834148	0.28886042568635506	0.21324446877429515	0.43455104582302967	0.3550525873252987	0.2888526528311819	0.27429931457350365	0.2671525801119401	0.23733723481964247	0.3593681344142933	0.28031725874901636	0.3422476947460149	0.37038101521180433	0.37816114707750775	0.2802910474732492	0.2886227710666823	0.39103424145696053	0.3283069999881868	0.3101883720992743	0.42524438545919696	0.3677163787792357	0.3677163787792357	0.3677163787792357	0.3677163787792357	0.3677163787792357	0.3677163787792357	0.3677163787792357	0.3677163787792357	0.3677163787792357	0.3677163787792357	0.3677163787792357	0.3677163787792357	0.3677163787792357	0.3677163787792357	0.3677163787792357	0.3677163787792357	0.3677163787792357	0.3677163787792357	0.3677163787792357	0.3677163787792357	0.3677163787792357	0.3677163787792357	0.3677163787792357	0.3677163787792357	0.3677163787792357	0.3677163787792357
0.4327143659154012	0.45279053494724714	0.48219053388967636	0.46435558376081976	0.41531822581752426	0.4146237923723088	0.5124312244089936	0.5552244955857848	0.375921033839372	0.4519668207561006	0.475151067147289	0.4062270565636409	0.4838851663574608	0.4780163464166496	0.4470028844278842	0.4528370519219569	0.483360563739079	0.4679799997529158	0.4374607650845934	0.5106466576544723	0.4928879932727671	0.47114463634046094	0.4119569895017557	0.40011555595052706	0.4004801467122332	0.42148548983349476	0.410982818272864	0.410982818272864	0.410982818272864	0.410982818272864	0.410982818272864	0.410982818272864	0.410982818272864	0.410982818272864	0.410982818272864	0.410982818272864	0.410982818272864	0.410982818272864	0.410982818272864	0.410982818272864	0.410982818272864	0.410982818272864	0.410982818272864	0.410982818272864	0.410982818272864	0.410982818272864	0.410982818272864	0.410982818272864	0.410982818272864	0.410982818272864
0.09877807356694145	0.059223022316791656	0.06347395493937795	0.04026222901429566	0.07928342117678915	0.027661064652954415	0.07902245885355318	0.07923959935341593	0.07558508203643607	0.08265188870401723	0.03174770726407149	0.039555051250149804	0.13386505169464225	0.1177826886928107	0.011850164773822173	0.04318448113833333	0.19477348740440947	0.07111700891398706	0.05873298505250856	0.09510482185538471	0.09851711124370549	0.058104789827491204	0.0790224581368832	0.06856362398218721	0.06856362398218721	0.06856362398218721	0.06856362398218721	0.06856362398218721	0.06856362398218721	0.06856362398218721	0.06856362398218721	0.06856362398218721	0.06856362398218721	0.06856362398218721	0.06856362398218721	0.06856362398218721	0.06856362398218721	0.06856362398218721	0.06856362398218721	0.06856362398218721	0.06856362398218721	0.06856362398218721	0.06856362398218721	0.06856362398218721	0.06856362398218721	0.06856362398218721	0.06856362398218721	0.06856362398218721	0.06856362398218721	0.06856362398218721
0.12040281099723736	0.05316155210922257	0.06300565867097338	0.06851336292713958	0.06748744636364543	0.0010259165825411518	0.10190030715980268	0.06188276232110776	0.06548211333804968	0.12725522744122972	0.061929262460594325	0.11711941234562616	0.05248837245621004	0.07735201784375366	0.09574473493361112	0.06985331276747694	0.08650081649828639	0.08373589100054693	0.08512004348439775	0.11569650187754096	0.020664840810526823	0.0681806713440339	0.0681806713440339	0.0681806713440339	0.0681806713440339	0.0681806713440339	0.0681806713440339	0.0681806713440339	0.0681806713440339	0.0681806713440339	0.0681806713440339	0.0681806713440339	0.0681806713440339	0.0681806713440339	0.0681806713440339	0.0681806713440339	0.0681806713440339	0.0681806713440339	0.0681806713440339	0.0681806713440339	0.0681806713440339	0.0681806713440339	0.0681806713440339	0.0681806713440339	0.0681806713440339	0.0681806713440339	0.0681806713440339	0.0681806713440339	0.0681806713440339	0.0681806713440339
0.09869332117724688	0.10481801912184545	0.12037610555504044	0.13655097921302883	0.05172617361739781	0.046416158133981596	0.08231268452806677	0.08648718832996541	0.09445785824229225	0.09021523630444421	0.1013426843448804	0.04195643415202334	0.04280658107142102	0.1824969135355935	0.11156798056215221	0.06024210712523706	0.07950921728803154	0.07912697362938617	0.027248494646413463	0.0569991551744602	0.04551497468066718	0.0757249519456731	0.09750772024976384	0.06799873431349737	0.06884267673109039	0.10719225357457561	0.05934285218324228	0.06016686552066552	0.08652898729097688	0.06294857222316362	0.06228124661306298	0.01713370501382889	0.1422828932671898	0.07970829914050934	0.07970829914050934	0.07970829914050934	0.07970829914050934	0.07970829914050934	0.07970829914050934	0.07970829914050934	0.07970829914050934	0.07970829914050934	0.07970829914050934	0.07970829914050934	0.07970829914050934	0.07970829914050934	0.07970829914050934	0.07970829914050934	0.07970829914050934	0.07970829914050934
0.0943004717682486	0.07293903161162593	0.04519921431255589	0.07338031165951617	0.053187895734453344	0.06619659076384864	0.023876414977836952	0.08892424769123808	0.0856772831426283	0.11708325036316873	0.05391933290143356	0.11369813724680224	0.1098383260667924	0.11033877592568388	0.11133466761152232	0.12627412861705106	0.09290711505896872	0.0716597035728928	0.10874512971220184	0.17053560046970678	0.18154068008709418	0.15790029495832536	0.17016025740533336	0.11838161916980673	0.10866847687475359	0.1368725867317381	0.11844588630282961	0.04066934745430595	0.06474607875416184	0.05076358667078906	0.07874587600906109	0.10118883924423892	0.10705207991742861	0.10412045958083375	0.10412045958083375	0.10412045958083375	0.10412045958083375	0.10412045958083375	0.10412045958083375	0.10412045958083375	0.10412045958083375	0.10412045958083375	0.10412045958083375	0.10412045958083375	0.10412045958083375	0.10412045958083375	0.10412045958083375	0.10412045958083375	0.10412045958083375	0.10412045958083375
0.5576300207148962	0.5213883058652223	0.5083148423665274	0.5142895936551642	0.6054379735010422	0.530919250174287	0.5614079680450663	0.55470727045437	0.509109830719991	0.5133325395731816	0.48323790978834197	0.4492957023294865	0.5368730626543468	0.5147413824599946	0.5651625572418929	0.5071653559610995	0.44049465257556103	0.4400030169493887	0.5667687817337452	0.5256847571279687	0.4520382735013848	0.48886151531467675	0.48886151531467675	0.48886151531467675	0.48886151531467675	0.48886151531467675	0.48886151531467675	0.48886151531467675	0.48886151531467675	0.48886151531467675	0.48886151531467675	0.48886151531467675	0.48886151531467675	0.48886151531467675	0.48886151531467675	0.48886151531467675	0.48886151531467675	0.48886151531467675	0.48886151531467675	0.48886151531467675	0.48886151531467675	0.48886151531467675	0.48886151531467675	0.48886151531467675	0.48886151531467675	0.48886151531467675	0.48886151531467675	0.48886151531467675	0.48886151531467675	0.48886151531467675
0.23560691300875136	0.18639462153299488	0.2548744917619167	0.18203492967264873	0.2900235262924493	0.2163920245471246	0.19263988249520925	0.2216134563615871	0.16759111228289428	0.15434213240855119	0.2198838053425688	0.18518824192429897	0.17169326696659729	0.18249670673558677	0.22581578704724461	0.1941713615148401	0.21761042903818695	0.14597628989704742	0.20717307119739847	0.3806504875400663	0.21753806957591612	0.5213411749397141	0.2172399405225908	0.1876047803722581	0.20242236044742445	0.20242236044742445	0.20242236044742445	0.20242236044742445	0.20242236044742445	0.20242236044742445	0.20242236044742445	0.20242236044742445	0.20242236044742445	0.20242236044742445	0.20242236044742445	0.20242236044742445	0.20242236044742445	0.20242236044742445	0.20242236044742445	0.20242236044742445	0.20242236044742445	0.20242236044742445	0.20242236044742445	0.20242236044742445	0.20242236044742445	0.20242236044742445	0.20242236044742445	0.20242236044742445	0.20242236044742445	0.20242236044742445
0.41197548709580306	0.3555259262472936	0.35108195099484446	0.39451199761647215	0.29636605904813695	0.3536232178885185	0.3097121720692471	0.39983020439966477	0.30516933030803717	0.2254415910204493	0.4039588244262531	0.3003423831929618	0.34434677060286933	0.3136573138499736	0.31819629061072163	0.4386842867647114	0.3455282460619179	0.2938867799361961	0.38287450023190706	0.38716276372051417	0.24007903990654134	0.372937019412761	0.45734424215317243	0.39420398778848365	0.28031889629077333	0.35545542073081765	0.3178871585107955	0.3178871585107955	0.3178871585107955	0.3178871585107955	0.3178871585107955	0.3178871585107955	0.3178871585107955	0.3178871585107955	0.3178871585107955	0.3178871585107955	0.3178871585107955	0.3178871585107955	0.3178871585107955	0.3178871585107955	0.3178871585107955	0.3178871585107955	0.3178871585107955	0.3178871585107955	0.3178871585107955	0.3178871585107955	0.3178871585107955	0.3178871585107955	0.3178871585107955	0.3178871585107955
0.1786280296332126	0.1302856397553471	0.18196804153558438	0.1335953703441165	0.14254012497907126	0.16016604599124004	0.1483312560664168	0.14273817442302827	0.16497447419277145	0.15536543226170146	0.15973640056395494	0.10503969797191408	0.17611728386318476	0.19389134553785004	0.1429915201313004	0.13833793292228314	0.12458442864732919	0.11842860374934405	0.13458534684642326	0.13986662670914835	0.1372259867777858	0.1372259867777858	0.1372259867777858	0.1372259867777858	0.1372259867777858	0.1372259867777858	0.1372259867777858	0.1372259867777858	0.1372259867777858	0.1372259867777858	0.1372259867777858	0.1372259867777858	0.1372259867777858	0.1372259867777858	0.1372259867777858	0.1372259867777858	0.1372259867777858	0.1372259867777858	0.1372259867777858	0.1372259867777858	0.1372259867777858	0.1372259867777858	0.1372259867777858	0.1372259867777858	0.1372259867777858	0.1372259867777858	0.1372259867777858	0.1372259867777858	0.1372259867777858	0.1372259867777858
0.1699248094428613	0.13800282514172765	0.15352370559985934	0.1229805668815512	0.1873180793469297	0.1561726211729954	0.1948052088046861	0.1997910139584278	0.1135703193269691	0.11986692904375112	0.14502753345855723	0.11819405265397268	0.15908603573642188	0.1675020979472184	0.19190770409513513	0.16604606736342015	0.12351418292652439	0.11519372408703536	0.10308083093045779	0.13290675945782068	0.11422758279664644	0.14884387424288759	0.13153572851976703	0.13153572851976703	0.13153572851976703	0.13153572851976703	0.13153572851976703	0.13153572851976703	0.13153572851976703	0.13153572851976703	0.13153572851976703	0.13153572851976703	0.13153572851976703	0.13153572851976703	0.13153572851976703	0.13153572851976703	0.13153572851976703	0.13153572851976703	0.13153572851976703	0.13153572851976703	0.13153572851976703	0.13153572851976703	0.13153572851976703	0.13153572851976703	0.13153572851976703	0.13153572851976703	0.13153572851976703	0.13153572851976703	0.13153572851976703	0.13153572851976703
0.4552710979582148	0.419611706715466	0.45481143042778355	0.4178504912047921	0.45444938098983245	0.42627901311900535	0.48496018052924167	0.6042293708850549	0.4988972231717794	0.40726071833262617	0.5932548829016182	0.3968267804724293	0.5404023481305644	0.47578251421503287	0.5299794593642729	0.524198833425866	0.48261189935199195	0.6101631549324953	0.4109173979255409	0.4163134890744525	0.4136154434999967	0.4136154434999967	0.4136154434999967	0.4136154434999967	0.4136154434999967	0.4136154434999967	0.4136154434999967	0.4136154434999967	0.4136154434999967	0.4136154434999967	0.4136154434999967	0.4136154434999967	0.4136154434999967	0.4136154434999967	0.4136154434999967	0.4136154434999967	0.4136154434999967	0.4136154434999967	0.4136154434999967	0.4136154434999967	0.4136154434999967	0.4136154434999967	0.4136154434999967	0.4136154434999967	0.4136154434999967	0.4136154434999967	0.4136154434999967	0.4136154434999967	0.4136154434999967	0.4136154434999967
0.589345855877524	0.5051603814748283	0.45271849090628796	0.38502471799475113	0.5147366703830297	0.47496850800659396	0.5759034450849613	0.541815812021424	0.5651263423063092	0.38887846614855226	0.4476972197824015	0.5737498121913167	0.421897518217795	0.47160831560405064	0.5446502081681107	0.5121417601123146	0.5305938376458745	0.4354692803202494	0.4412759235491792	0.5329150587402135	0.41051262998007937	0.409338668085866	0.3988174661415672	0.4040780671137166	0.4040780671137166	0.4040780671137166	0.4040780671137166	0.4040780671137166	0.4040780671137166	0.4040780671137166	0.4040780671137166	0.4040780671137166	0.4040780671137166	0.4040780671137166	0.4040780671137166	0.4040780671137166	0.4040780671137166	0.4040780671137166	0.4040780671137166	0.4040780671137166	0.4040780671137166	0.4040780671137166	0.4040780671137166	0.4040780671137166	0.4040780671137166	0.4040780671137166	0.4040780671137166	0.4040780671137166	0.4040780671137166	0.4040780671137166
0.46335445952569043	0.4884312744558488	0.5893819884602147	0.49448446060264833	0.4734217659118476	0.46977444282715936	0.382614037216689	0.4316144471919114	0.3796146865234694	0.4124292946364507	0.5649401404646384	0.4975850951483994	0.39202406104201876	0.40394344810579513	0.3509932304942849	0.42594294574712727	0.466236985670538	0.49469649609381944	0.37803754140744117	0.5268252636306868	0.378417096160979	0.4186469204803974	0.3985320083206882	0.3985320083206882	0.3985320083206882	0.3985320083206882	0.3985320083206882	0.3985320083206882	0.3985320083206882	0.3985320083206882	0.3985320083206882	0.3985320083206882	0.3985320083206882	0.3985320083206882	0.3985320083206882	0.3985320083206882	0.3985320083206882	0.3985320083206882	0.3985320083206882	0.3985320083206882	0.3985320083206882	0.3985320083206882	0.3985320083206882	0.3985320083206882	0.3985320083206882	0.3985320083206882	0.3985320083206882	0.3985320083206882	0.3985320083206882	0.3985320083206882
0.15017763181250174	0.06184447143321187	0.09345260909160061	0.10375502637725958	0.059490224810137854	0.10688810176109034	0.04105839924358185	0.07701753593631194	0.058602833906581484	0.0816689277850821	0.09988614383100884	0.07380334721752584	0.026021345691125658	0.10873423571387386	0.10350387586634476	0.10087523258741538	0.08230279342315602	0.05008823893453763	0.06187192024105612	0.07597357367501942	0.0816689277850821	0.09829859004846583	0.05063410283690422	0.034351920497589075	0.01812831618577959	0.04080233510232693	0.09591952371095783	0.06804941495001193	0.08501912745451212	0.07427375309711162	0.041247946827370756	0.057760849962241186	0.057760849962241186	0.057760849962241186	0.057760849962241186	0.057760849962241186	0.057760849962241186	0.057760849962241186	0.057760849962241186	0.057760849962241186	0.057760849962241186	0.057760849962241186	0.057760849962241186	0.057760849962241186	0.057760849962241186	0.057760849962241186	0.057760849962241186	0.057760849962241186	0.057760849962241186	0.057760849962241186
0.38708740914926626	0.3215660925047479	0.3553836677938444	0.29452565928503677	0.3735580066603762	0.31896656186511135	0.28270752952622985	0.3162853339266121	0.3194103465487317	0.3672916793615019	0.3338356475399244	0.29929112971293015	0.3192657291227953	0.30415060127187027	0.3204681810556387	0.27895287069263625	0.3214564781137671	0.3248066455767652	0.2954024235092407	0.39543908147607265	0.3267322122982107	0.2786960850951172	0.298035901940556	0.284884168041726	0.31520309025723664	0.3584148072750617	0.3045481502184754	0.34657056589956403	0.3027940768251083	0.34085203590894003	0.2911164855392186	0.3159842607240793	0.3159842607240793	0.3159842607240793	0.3159842607240793	0.3159842607240793	0.3159842607240793	0.3159842607240793	0.3159842607240793	0.3159842607240793	0.3159842607240793	0.3159842607240793	0.3159842607240793	0.3159842607240793	0.3159842607240793	0.3159842607240793	0.3159842607240793	0.3159842607240793	0.3159842607240793	0.3159842607240793
0.6008244862933556	0.45581977309687877	0.43276658020267394	0.4447762031687362	0.4605005402135262	0.4422060945420891	0.46470842187973044	0.5092038630768256	0.4156767367636839	0.3615293072896406	0.46683958559770355	0.46326189200887413	0.4059836877130866	0.4516555540491859	0.4065856333833984	0.3254071264617378	0.4722486478124689	0.45786460238897864	0.41145311843083643	0.37866696610863565	0.39215005627428934	0.3854085111914624	0.3854085111914624	0.3854085111914624	0.3854085111914624	0.3854085111914624	0.3854085111914624	0.3854085111914624	0.3854085111914624	0.3854085111914624	0.3854085111914624	0.3854085111914624	0.3854085111914624	0.3854085111914624	0.3854085111914624	0.3854085111914624	0.3854085111914624	0.3854085111914624	0.3854085111914624	0.3854085111914624	0.3854085111914624	0.3854085111914624	0.3854085111914624	0.3854085111914624	0.3854085111914624	0.3854085111914624	0.3854085111914624	0.3854085111914624	0.3854085111914624	0.3854085111914624
0.1433612685359983	0.0	0.3572667533045297	0.0	0.3576634370877099	0.17883171854385496	0.10727002739602474	0.17883171854385496	0.0	0.0	0.17686611993711499	0.0	0.0	0.0	0.3576634370877099	0.0	0.4581352681830776	0.17883171854385496	0.0	0.0	0.34607063813926786	0.17303531906963393	0.17303531906963393	0.17303531906963393	0.17303531906963393	0.17303531906963393	0.17303531906963393	0.17303531906963393	0.17303531906963393	0.17303531906963393	0.17303531906963393	0.17303531906963393	0.17303531906963393	0.17303531906963393	0.17303531906963393	0.17303531906963393	0.17303531906963393	0.17303531906963393	0.17303531906963393	0.17303531906963393	0.17303531906963393	0.17303531906963393	0.17303531906963393	0.17303531906963393	0.17303531906963393	0.17303531906963393	0.17303531906963393	0.17303531906963393	0.17303531906963393	0.17303531906963393
0.3754461324248198	0.22409649819521923	0.2530696277245665	0.19279011678906685	0.19764388814667105	0.23331696743945288	0.26111392047690424	0.2758272943573676	0.2792929155051832	0.2551451837671743	0.2774365518693201	0.28960552988343957	0.23036401437946358	0.31203255220921083	0.30139093946631523	0.21323773270749347	0.2349881190967975	0.31850656739259864	0.2939110753759126	0.28948787578834645	0.2096975663249753	0.28212971105209106	0.29440066939386045	0.20257987994363982	0.2888171906948793	0.21395422156113225	0.243404790498176	0.33807387788214305	0.26126087371319817	0.29966737579767067	0.29966737579767067	0.29966737579767067	0.29966737579767067	0.29966737579767067	0.29966737579767067	0.29966737579767067	0.29966737579767067	0.29966737579767067	0.29966737579767067	0.29966737579767067	0.29966737579767067	0.29966737579767067	0.29966737579767067	0.29966737579767067	0.29966737579767067	0.29966737579767067	0.29966737579767067	0.29966737579767067	0.29966737579767067	0.29966737579767067
0.5350894980321257	0.40405959025761495	0.4789312726995069	0.5832300515692224	0.48192645178696725	0.45557555089510443	0.3822045844658822	0.41580785337124276	0.42517895272386397	0.4896014567500463	0.4228247637052853	0.5040825766827562	0.40724471326962197	0.38298064657967607	0.4174118128196248	0.42647508277489604	0.5119856893614886	0.5549480832395243	0.5437111849447163	0.41451025489607823	0.39383888296580744	0.44471167295230885	0.4342095061233447	0.5351231897649121	0.43356448697804084	0.432201941860101	0.35514813228444597	0.4452280771300603	0.4568261494778584	0.5567298034278744	0.46944822751265686	0.38318153365820445	0.5358996481324677	0.47362384105760336	0.450568600192859	0.46209622062523115	0.46209622062523115	0.46209622062523115	0.46209622062523115	0.46209622062523115	0.46209622062523115	0.46209622062523115	0.46209622062523115	0.46209622062523115	0.46209622062523115	0.46209622062523115	0.46209622062523115	0.46209622062523115	0.46209622062523115	0.46209622062523115
0.37883119966334516	0.3314830670683465	0.367557887614286	0.32906105476745867	0.3381514935022326	0.3270348553975693	0.2714676120714739	0.30491946462149017	0.2557429630002541	0.3227696301482096	0.33149174120754504	0.31510498659281244	0.2737343861274833	0.3769787857177161	0.362747574579212	0.2626247639623104	0.32453308053063995	0.3312943195303603	0.3888382479784164	0.34591518472214816	0.35271800922005764	0.28750624897043603	0.333304633341633	0.23642225896499008	0.26728847554560276	0.2638528518026598	0.2972032100876882	0.3222385502005902	0.30283880770039806	0.2942119526316516	0.27610987731267195	0.2757273450458747	0.3098140424827514	0.27638363052194387	0.27252177129637145	0.27676359471813095	0.3192407023432305	0.29570306021869847	0.3135937332656857	0.28698081518460694	0.3002872742251463	0.3002872742251463	0.3002872742251463	0.3002872742251463	0.3002872742251463	0.3002872742251463	0.3002872742251463	0.3002872742251463	0.3002872742251463	0.3002872742251463
0.3858788310389709	0.3309096907981135	0.4104710237991023	0.3728085139515973	0.4135584560312411	0.27491493500572006	0.32941865930418984	0.2525119329346542	0.36587119304443483	0.3393224171600695	0.34250236983112453	0.27438126622457726	0.31251446533357474	0.2989739956441048	0.29386026807834575	0.3216204479015265	0.33727829623864647	0.33246772637456984	0.38999271520122203	0.3680056109846857	0.2477970254124837	0.2762328218634443	0.37794390619328444	0.3265997729896436	0.3344581044785604	0.330528938734102	0.330528938734102	0.330528938734102	0.330528938734102	0.330528938734102	0.330528938734102	0.330528938734102	0.330528938734102	0.330528938734102	0.330528938734102	0.330528938734102	0.330528938734102	0.330528938734102	0.330528938734102	0.330528938734102	0.330528938734102	0.330528938734102	0.330528938734102	0.330528938734102	0.330528938734102	0.330528938734102	0.330528938734102	0.330528938734102	0.330528938734102	0.330528938734102
0.30603962548805813	0.426388862940988	0.37401176025941674	0.3952529257737629	0.334874334756218	0.34010676152099734	0.34719034237803775	0.36796610612727026	0.2950060891657885	0.351244804393908	0.29512238119716094	0.3609532051608068	0.2864334902768513	0.332227022897562	0.3179323192026555	0.30227648397714224	0.37410091590289113	0.33686156649906596	0.3384269573993185	0.3625808422682093	0.3135908495794922	0.28814170522496463	0.3586410551834561	0.2952289161266863	0.3983052828651917	0.2670782632776008	0.20024305347661758	0.3356809898817773	0.299545966865473	0.3187621925701262	0.3749636904274119	0.346862941498769	0.346862941498769	0.346862941498769	0.346862941498769	0.346862941498769	0.346862941498769	0.346862941498769	0.346862941498769	0.346862941498769	0.346862941498769	0.346862941498769	0.346862941498769	0.346862941498769	0.346862941498769	0.346862941498769	0.346862941498769	0.346862941498769	0.346862941498769	0.346862941498769
0.35064650557749105	0.7098932142506728	0.37351582943888073	0.21046571237621164	0.21046571358174065	0.16838394799207154	0.14015485685804044	0.22282798613016985	0.3507761879634244	0.2798498504006469	0.26568084994861185	0.3244056234357139	0.15602167423811333	0.15602167423811333	0.3542142021926892	0.40161489214433427	0.4209314247524233	0.43019760044016075	0.5769530989905365	0.49185776164546235	0.5449152189743908	0.21123681181051354	0.5585749842051965	0.37507954291533696	0.7284493274740672	0.6033236625806133	0.6658864950273402	0.6658864950273402	0.6658864950273402	0.6658864950273402	0.6658864950273402	0.6658864950273402	0.6658864950273402	0.6658864950273402	0.6658864950273402	0.6658864950273402	0.6658864950273402	0.6658864950273402	0.6658864950273402	0.6658864950273402	0.6658864950273402	0.6658864950273402	0.6658864950273402	0.6658864950273402	0.6658864950273402	0.6658864950273402	0.6658864950273402	0.6658864950273402	0.6658864950273402	0.6658864950273402
0.2732645352257154	0.20675670259816503	0.2534227895975031	0.3070373747614483	0.27875543914695616	0.22277863254573047	0.24058499904552677	0.28094010912997314	0.29610077398108964	0.278836935919989	0.18457844171211182	0.21623589401426577	0.271352406855358	0.24539049227605417	0.20432018891360934	0.2691378953399552	0.25824771254881107	0.24704957852921403	0.2092372275610335	0.24922618692451856	0.2938994929249262	0.25443484138577893	0.24491173783472087	0.2496732896102499	0.2496732896102499	0.2496732896102499	0.2496732896102499	0.2496732896102499	0.2496732896102499	0.2496732896102499	0.2496732896102499	0.2496732896102499	0.2496732896102499	0.2496732896102499	0.2496732896102499	0.2496732896102499	0.2496732896102499	0.2496732896102499	0.2496732896102499	0.2496732896102499	0.2496732896102499	0.2496732896102499	0.2496732896102499	0.2496732896102499	0.2496732896102499	0.2496732896102499	0.2496732896102499	0.2496732896102499	0.2496732896102499	0.2496732896102499
0.09741407470853118	0.08607189957527255	0.09805099013195293	0.07129194618039134	0.0636414937244007	0.04324638697818448	0.03962414514924511	0.0650374289551204	0.04419021714035669	0.15474201051595698	0.07326994228482943	0.07911554518510598	0.08040771471069208	0.050072066955188906	0.05688708825113052	0.05514648520771498	0.08627759729654721	0.07814592054023224	0.06854870280458503	0.08417107170099555	0.08395943212425314	0.09085079720284298	0.1078260565158694	0.04698415574555899	0.1479398346349669	0.07618866158733091	0.07124389693903783	0.025740615434509666	0.056561024309319474	0.05505395585890167	0.08276126068749155	0.0689076082731966	0.0689076082731966	0.0689076082731966	0.0689076082731966	0.0689076082731966	0.0689076082731966	0.0689076082731966	0.0689076082731966	0.0689076082731966	0.0689076082731966	0.0689076082731966	0.0689076082731966	0.0689076082731966	0.0689076082731966	0.0689076082731966	0.0689076082731966	0.0689076082731966	0.0689076082731966	0.0689076082731966
0.07920193537453529	0.0742441780158792	0.0742441780158792	0.0371220890079396	0.07524733407339457	0.0593893217857917	0.0371220890079396	0.0742441780158792	0.00040802116664438384	0.0	0.04402436863645281	0.11136626702381879	0.0	0.11136626624416794	0.0	0.08255763486855217	0.00016468813057467831	0.0	0.0371220890079396	0.0	0.07283300079171945	0.0	0.1113662675908376	0.0	0.0	0.0	0.0371220890079396	0.0371220890079396	0.03330446555645871	0.03330446555645871	0.003817623451480884	0.0742441780158792	0.03330446555645871	0.0742441780158792	0.0371220890079396	0.0371220890079396	0.06762043457317733	0.057745471790128254	0.06268295318165279	0.06268295318165279	0.06268295318165279	0.06268295318165279	0.06268295318165279	0.06268295318165279	0.06268295318165279	0.06268295318165279	0.06268295318165279	0.06268295318165279	0.06268295318165279	0.06268295318165279
0.3110372288198732	0.16223303829831712	0.23191278523358477	0.25606617146682	0.1935037037369959	0.13814887233989515	0.3415377409672625	0.17752405308472427	0.09995121045460587	0.1569102639546936	0.2831115871669611	0.2580943575693046	0.12012188250159617	0.3676036761548638	0.0058374411325742516	0.376424486024041	0.23453557703769354	0.1303296649890928	0.11523423044397192	0.15055815685433713	0.10554111439705151	0.211843240983957	0.14050686678815896	0.2542138971019799	0.05213186599563713	0.1845696576671089	0.30166761177956436	0.18462747673884608	0.1879936156314833	0.19563056450790822	0.19722161887529108	0.2858500174629188	0.26853635560444056	0.18251935132554573	0.28213210254857873	0.4962436095948727	0.22578638896306802	0.20795446596155157	0.3419561392608122	0.13616710612166705	0.23191278443730012	0.2277650717930908	0.10793522654856386	0.31620413121085617	0.21206967887971	0.21206967887971	0.21206967887971	0.21206967887971	0.21206967887971	0.21206967887971
0.1374202763434717	0.03734090011783339	0.11908212407912769	0.13172355226122698	0.06908835440010709	0.07886515762624288	0.128857833669758	0.10225523225595609	0.11267306150677889	0.10716905436720428	0.12824375988988201	0.0879444452880775	0.06555302663064959	0.05421437472416494	0.07048261599621714	0.10004803806680658	0.10962871099464959	0.13211641361240853	0.0768245380006366	0.04389973600036377	0.03672798433516231	0.08821667894265452	0.06673700409612059	0.010169665174520141	0.06258300763692795	0.1208449030072602	0.066599337606117	0.10770638880123405	0.09462391023973118	0.1380898188191449	0.0768245380006366	0.042819766496358436	0.1406578668976427	0.19362725228272076	0.06339177787305655	0.12234521933602763	0.07412545360917402	0.1385498217545483	0.06854847226745411	0.06063737437567139	0.09908492008316873	0.23319704327166532	0.2360680924535158	0.17492925380295188	0.2628725235339664	0.2189008886684591	0.2189008886684591	0.2189008886684591	0.2189008886684591	0.2189008886684591
0.35834812057919463	0.3051418576043672	0.17326318412830166	0.20881772034037552	0.3746991146585123	0.38741757783600284	0.16599353399254618	0.25261611045012655	0.10957605115047439	0.17716749647402819	0.335511785961786	0.17185163245082716	0.28453639304149236	0.11974922928994923	0.31638776765050886	0.3056380079937486	0.23820577254447378	0.23445571654029548	0.24372565458819626	0.23265632386305266	0.14783819240263843	0.15502779251678317	0.21577619473851675	0.061239475811562215	0.21359412660298138	0.14193350451317907	0.2535928614585852	0.10686150591985924	0.2260472770403747	0.22234346973810148	0.10647578455687608	0.2879658477101443	0.14787799767153934	0.07802914441642987	0.21908067903012748	0.16242494517555553	0.23755470967717562	0.14520361689026004	0.18092826729900552	0.16306594209463277	0.16306594209463277	0.16306594209463277	0.16306594209463277	0.16306594209463277	0.16306594209463277	0.16306594209463277	0.16306594209463277	0.16306594209463277	0.16306594209463277	0.16306594209463277
0.36083939888211325	0.38075064378962176	0.3036338700709552	0.3013201849446069	0.2659152611834678	0.17181769249392168	0.2993093344510581	0.3551801225305466	0.1643942712895429	0.25978719691004476	0.25978719691004476	0.25978719691004476	0.25978719691004476	0.25978719691004476	0.25978719691004476	0.25978719691004476	0.25978719691004476	0.25978719691004476	0.25978719691004476	0.25978719691004476	0.25978719691004476	0.25978719691004476	0.25978719691004476	0.25978719691004476	0.25978719691004476	0.25978719691004476	0.25978719691004476	0.25978719691004476	0.25978719691004476	0.25978719691004476	0.25978719691004476	0.25978719691004476	0.25978719691004476	0.25978719691004476	0.25978719691004476	0.25978719691004476	0.25978719691004476	0.25978719691004476	0.25978719691004476	0.25978719691004476	0.25978719691004476	0.25978719691004476	0.25978719691004476	0.25978719691004476	0.25978719691004476	0.25978719691004476	0.25978719691004476	0.25978719691004476	0.25978719691004476	0.25978719691004476
0.0	0.0	0.0	0.0	0.0	0.0	0.0	0.0	0.0	0.0	0.0	0.013075375736533482	0.0	0.0	0.0	0.0	0.0	0.03999276901238032	0.0	0.03267519081879333	0.016337595409396666	0.016337595409396666	0.016337595409396666	0.016337595409396666	0.016337595409396666	0.016337595409396666	0.016337595409396666	0.016337595409396666	0.016337595409396666	0.016337595409396666	0.016337595409396666	0.016337595409396666	0.016337595409396666	0.016337595409396666	0.016337595409396666	0.016337595409396666	0.016337595409396666	0.016337595409396666	0.016337595409396666	0.016337595409396666	0.016337595409396666	0.016337595409396666	0.016337595409396666	0.016337595409396666	0.016337595409396666	0.016337595409396666	0.016337595409396666	0.016337595409396666	0.016337595409396666	0.016337595409396666
0.0013452246739433147	0.03791481114403886	0.03833154538204964	0.0	0.08678649857943345	0.03791481114403886	0.07582962091265065	0.03791481114403886	0.2274888668642331	0.08381977179985434	0.07582962228807771	0.03791481114403886	0.0	0.03791481114403886	0.07582962228807771	0.10984528669630131	0.12960919984030453	0.07582962228807771	8.410247827201023e-05	0.04037264572920057	0.03791481114403886	0.07582962228807771	0.22604755471357957	0.15021793242550185	0.13648717012809644	0.07582962228807771	0.08432060851613714	0.10992938917457332	0.07591372476634972	0.16015023080421484	0.03791481114403886	0.11374443343211656	0.07582962228807771	0.07582962228807771	0.07582962228807771	0.07582962228807771	0.07582962228807771	0.07582962228807771	0.07582962228807771	0.07582962228807771	0.07582962228807771	0.07582962228807771	0.07582962228807771	0.07582962228807771	0.07582962228807771	0.07582962228807771	0.07582962228807771	0.07582962228807771	0.07582962228807771	0.07582962228807771
0.2526771516188016	0.1755368207389765	0.1392236218991451	0.10447663982362031	0.2800973121245351	0.10226516144841438	0.18232865649793104	0.09344619431951257	0.1804722904148866	0.15246990232473653	0.14748902646060819	0.13412574427023571	0.1823188275736665	0.1609749028964136	0.1931210902293599	0.167996820752791	0.1263043071344192	0.1442995218810671	0.1944137060201001	0.1708160922382103	0.17303593251024327	0.18639071195068577	0.18076275422226287	0.18357673308647432	0.18357673308647432	0.18357673308647432	0.18357673308647432	0.18357673308647432	0.18357673308647432	0.18357673308647432	0.18357673308647432	0.18357673308647432	0.18357673308647432	0.18357673308647432	0.18357673308647432	0.18357673308647432	0.18357673308647432	0.18357673308647432	0.18357673308647432	0.18357673308647432	0.18357673308647432	0.18357673308647432	0.18357673308647432	0.18357673308647432	0.18357673308647432	0.18357673308647432	0.18357673308647432	0.18357673308647432	0.18357673308647432	0.18357673308647432
0.33721474163175874	0.3242144664035532	0.2915266613775061	0.23127946602157395	0.33912539761731275	0.2586586381574875	0.31622384025814504	0.34563635337724985	0.4373105401529951	0.2813354957210282	0.1322212668505533	0.20677838128579074	0.20677838128579074	0.20677838128579074	0.20677838128579074	0.20677838128579074	0.20677838128579074	0.20677838128579074	0.20677838128579074	0.20677838128579074	0.20677838128579074	0.20677838128579074	0.20677838128579074	0.20677838128579074	0.20677838128579074	0.20677838128579074	0.20677838128579074	0.20677838128579074	0.20677838128579074	0.20677838128579074	0.20677838128579074	0.20677838128579074	0.20677838128579074	0.20677838128579074	0.20677838128579074	0.20677838128579074	0.20677838128579074	0.20677838128579074	0.20677838128579074	0.20677838128579074	0.20677838128579074	0.20677838128579074	0.20677838128579074	0.20677838128579074	0.20677838128579074	0.20677838128579074	0.20677838128579074	0.20677838128579074	0.20677838128579074	0.20677838128579074
0.3319903399432378	0.36924103747291875	0.48475972993040534	0.38656405624752693	0.4318543391022891	0.3532723629747381	0.3761533266927005	0.28244147398929004	0.3842822959190437	0.4775017489719128	0.3689763672991599	0.37121236460065904	0.5230125028610215	0.3445699278542118	0.37206193982086355	0.363007242739134	0.39237881423976956	0.33618848285435743	0.36514045294873126	0.4068013109128859	0.4589531069007048	0.3945361575666034	0.4879232164163771	0.46292228707511196	0.49359491973522096	0.3393844644109352	0.3394870857640451	0.3616729466654435	0.3505800162147443	0.3505800162147443	0.3505800162147443	0.3505800162147443	0.3505800162147443	0.3505800162147443	0.3505800162147443	0.3505800162147443	0.3505800162147443	0.3505800162147443	0.3505800162147443	0.3505800162147443	0.3505800162147443	0.3505800162147443	0.3505800162147443	0.3505800162147443	0.3505800162147443	0.3505800162147443	0.3505800162147443	0.3505800162147443	0.3505800162147443	0.3505800162147443
0.07928310309777295	0.038862334904059874	0.08038906403330746	0.16030219656646008	0.07590569559020466	0.08928911583744033	0.11934568408570202	0.1426088774073088	0.09748886206466162	0.1526454779029527	0.03886233537399326	0.09082116544472622	0.06578142915594701	0.16609203399846972	0.06395954104182255	0.0581900065132331	0.07673978290634811	0.07642120889996776	0.05828901671817757	0.1177480847677899	0.14433337556026457	0.11644462277137112	0.07726096105294229	0.1095950699291995	0.012982846548872795	0.031091969255152417	0.09042275156024211	0.010053050662500222	0.05048425028769719	0.12139195556395102	0.04225584016394329	0.13993734276679956	0.09109659146537143	0.09109659146537143	0.09109659146537143	0.09109659146537143	0.09109659146537143	0.09109659146537143	0.09109659146537143	0.09109659146537143	0.09109659146537143	0.09109659146537143	0.09109659146537143	0.09109659146537143	0.09109659146537143	0.09109659146537143	0.09109659146537143	0.09109659146537143	0.09109659146537143	0.09109659146537143
0.23412630354272018	0.10317303923490989	0.18744789596030068	0.2555281769035609	0.11424011141433443	0.02970716581301277	0.21777732437129418	0.0697090305660131	0.05769269588652853	0.10311627405093399	0.04831584036134479	0.1499033858994098	0.04378792525329272	0.08629443792274762	0.08543787636977683	0.08455829202729262	0.13097485917221113	0.16904798250992603	0.13927455883830364	0.11426545797120588	0.16580155147919734	0.1529647211685783	0.1305961752505698	0.16393981268087307	0.04631684301552679	0.06981754329992337	0.14384703042319766	0.16314573898688023	0.07597331648929126	0.16267654664685569	0.03681325517504596	0.10250478418168549	0.22191351556699387	0.32322113395817037	0.261680275312497	0.1761023247147263	0.21889130001361165	0.21889130001361165	0.21889130001361165	0.21889130001361165	0.21889130001361165	0.21889130001361165	0.21889130001361165	0.21889130001361165	0.21889130001361165	0.21889130001361165	0.21889130001361165	0.21889130001361165	0.21889130001361165	0.21889130001361165
0.29283465470435394	0.2887047071949278	0.3010188173178084	0.2940298093721947	0.2761323607750601	0.2960309498365173	0.3650269212391645	0.3485149202754786	0.26589437483420436	0.29971022867367425	0.29606941093066347	0.3671220565994051	0.3400923951606917	0.30879881607232545	0.2856454643519501	0.3776543237350552	0.19805555677112624	0.3017917105837613	0.3654816142001128	0.2853604624904011	0.310476274527699	0.3158565594627425	0.31235252737799607	0.33310892651542723	0.30510264870294634	0.38638542068590576	0.25840760210697516	0.33566125130877006	0.3569503586353612	0.28993310539364164	0.3555675945168128	0.3227503499552272	0.3227503499552272	0.3227503499552272	0.3227503499552272	0.3227503499552272	0.3227503499552272	0.3227503499552272	0.3227503499552272	0.3227503499552272	0.3227503499552272	0.3227503499552272	0.3227503499552272	0.3227503499552272	0.3227503499552272	0.3227503499552272	0.3227503499552272	0.3227503499552272	0.3227503499552272	0.3227503499552272
0.18655814183013633	0.22134036196994702	0.22590993263297823	0.1946982929018926	0.15308765099011584	0.14031670477170746	0.16976390716782555	0.13488229275600058	0.1624110554175314	0.15672070753620462	0.15243709289038798	0.15084579570303303	0.15279275891261052	0.2360527244167082	0.1557322776309169	0.13428170036605622	0.09002370789634576	0.26232656715563646	0.14858349506207624	0.083671205590369	0.19068178571031463	0.14926957809586927	0.10684921273516944	0.11161001130528507	0.12873759175978947	0.1555341872352348	0.17422548860419035	0.14783645692391187	0.1504878115172461	0.13508822317451707	0.09664211223372768	0.2015457021013203	0.09424201790128786	0.19265912220590942	0.1357902947186354	0.21229947195730997	0.18370612488100535	0.19800279841915763	0.19800279841915763	0.19800279841915763	0.19800279841915763	0.19800279841915763	0.19800279841915763	0.19800279841915763	0.19800279841915763	0.19800279841915763	0.19800279841915763	0.19800279841915763	0.19800279841915763	0.19800279841915763
0.010326215957989738	0.0	0.024365540334106844	0.0109298980810079	0.0	0.0	0.0	0.0	0.22286869543290466	0.10155023444462034	0.06696866499314041	0.062228370018363476	0.09503603456038118	0.06565502953880491	0.024526468963884666	0.09702606333123592	0.037962111216983604	0.0421118313873365	0.07312364477304102	0.054992941536451116	0.03681612033557796	0.09881917514355115	0.04850850496464564	0.024365540334106844	0.024526468963884666	0.041127676822898786	0.07707781298728576	0.05876708681105223	0.0596609787492216	0.047780401716671986	0.10075765571397924	0.08534244777415839	0.09305005174406882	0.09305005174406882	0.09305005174406882	0.09305005174406882	0.09305005174406882	0.09305005174406882	0.09305005174406882	0.09305005174406882	0.09305005174406882	0.09305005174406882	0.09305005174406882	0.09305005174406882	0.09305005174406882	0.09305005174406882	0.09305005174406882	0.09305005174406882	0.09305005174406882	0.09305005174406882
0.10123316550863962	0.05927024363176409	0.041247166941326165	0.02347935366678991	0.0023883577950339564	0.048836537809050104	0.03715477742412067	0.047331031915554246	0.11700330193657847	0.031068724534513852	0.11373209224000644	0.06967227002102422	0.026139776446696343	0.0918097600477285	0.06967227002102422	0.09289636002803231	0.12021283906448559	0.06967227002102422	0.009344918170911605	0.046448180014016155	0.046448180014016155	0.02842510307969806	0.09289635954027199	0.023224090007008077	0.03715477742412067	0.023224090007008077	0.03715477742412067	0.023224090007008077	0.03803762932565876	0.11637571462600098	0.046448180014016155	0.08141194732000856	0.08141194732000856	0.08141194732000856	0.08141194732000856	0.08141194732000856	0.08141194732000856	0.08141194732000856	0.08141194732000856	0.08141194732000856	0.08141194732000856	0.08141194732000856	0.08141194732000856	0.08141194732000856	0.08141194732000856	0.08141194732000856	0.08141194732000856	0.08141194732000856	0.08141194732000856	0.08141194732000856
0.12475778315575654	0.12466361388817782	0.0194218546204286	0.05163884073939936	0.05525585508719066	0.08698730550786758	0.11815242309102054	0.10938236750230831	0.12381617016481614	0.08149401824340856	0.10350865430974772	0.03789366348661235	0.10723702129006943	0.07928812168312077	0.08466734331201055	0.10026244199457827	0.14930089909192473	0.11185970796241088	0.104729904305463	0.10326958572310442	0.05818611842769352	0.06706934560916822	0.12222693016994718	0.04641857755437964	0.08662697872113775	0.06635070581731697	0.07088124605060177	0.11719382153840718	0.05158874547644235	0.037914689038466835	0.05973947696708322	0.11840767352489875	0.08953250389120489	0.04703303442086538	0.1337609332391337	0.08804153445894294	0.09915830353499155	0.08537018244776959	0.06978338493845612	0.053079027360268594	0.06143120614936236	0.06143120614936236	0.06143120614936236	0.06143120614936236	0.06143120614936236	0.06143120614936236	0.06143120614936236	0.06143120614936236	0.06143120614936236	0.06143120614936236
0.13030531188363695	0.10786268101588879	0.06858676224960783	0.06964932690672196	0.09439699531448636	0.10836974018478662	0.1151472809414039	0.07015943520702377	0.07192366095545862	0.05813680308793337	0.10790758007425427	0.10235752292226521	0.10917053740671964	0.08054520719898348	0.06461305927146888	0.1251636002283606	0.06270118595017636	0.10295663791271789	0.06084970937231168	0.10589310248040741	0.0702384343177254	0.10069241910144713	0.06920715093807112	0.08590511961232002	0.07796785014627348	0.0927259769584068	0.09613512265215045	0.07702430460164246	0.08358552155769519	0.0526052225256671	0.057595542440659654	0.09435266939600997	0.04794599601996597	0.09062376164284536	0.06639598390645916	0.07850987277465225	0.07850987277465225	0.07850987277465225	0.07850987277465225	0.07850987277465225	0.07850987277465225	0.07850987277465225	0.07850987277465225	0.07850987277465225	0.07850987277465225	0.07850987277465225	0.07850987277465225	0.07850987277465225	0.07850987277465225	0.07850987277465225
0.2594137844924168	0.10459356208009389	0.15985662471674777	0.18145403144212796	0.21495356573378802	0.1903889762173205	0.15424962785579346	0.21904504192148305	0.14932892225984687	0.10739596398737246	0.21244863334426375	0.2184874749706303	0.18751811765711887	0.1440729393401285	0.08738942971778241	0.10054155354007238	0.14273683492008254	0.15618952152500717	0.06869102456862058	0.10917192287835421	0.14068469513109705	0.08315442222613968	0.2647572870804283	0.12798166179024306	0.1484398388580659	0.09324460693046581	0.10279198610564895	0.15752175168847768	0.168996691456922	0.09094202897850429	0.12996936021771313	0.12996936021771313	0.12996936021771313	0.12996936021771313	0.12996936021771313	0.12996936021771313	0.12996936021771313	0.12996936021771313	0.12996936021771313	0.12996936021771313	0.12996936021771313	0.12996936021771313	0.12996936021771313	0.12996936021771313	0.12996936021771313	0.12996936021771313	0.12996936021771313	0.12996936021771313	0.12996936021771313	0.12996936021771313
0.11416855838862713	0.0	0.05039288280334225	0.0	0.18180949422120551	0.20190762058207284	0.1029297436026975	0.0505049125929102	0.0019199184168770928	0.0505049125929102	0.05106002880291186	0.0	0.11232035276952877	0.050616942382478144	0.050616942382478144	0.045311003955698294	0.0	0.0505049125929102	0.0990899067689433	0.0	0.0	0.050616942382478144	0.07082709853291341	0.0505049125929102	0.045311003955698294	0.0	0.10990945375254729	0.03919438500920182	0.049949796382908536	0.12313989975313278	0.0505049125929102	0.0	0.05569882123012209	0.17364481224961373	0.049949796382908536	0.11179730431626113	0.11179730431626113	0.11179730431626113	0.11179730431626113	0.11179730431626113	0.11179730431626113	0.11179730431626113	0.11179730431626113	0.11179730431626113	0.11179730431626113	0.11179730431626113	0.11179730431626113	0.11179730431626113	0.11179730431626113	0.11179730431626113
0.08596136643543932	0.12885165375747357	0.10261187874853024	0.060143392018637935	0.10493499778250559	0.053224708954251715	0.09197631687721419	0.0759438705194839	0.09301593056300503	0.06296739546994655	0.07050707509688023	0.08621747392860464	0.04549123870433831	0.07889482605339652	0.07216220301928951	0.06758418238232404	0.11098806595582399	0.10872498412977397	0.07715398456112516	0.01892191897516581	0.01873229484666217	0.03641862583548939	0.04626087401253821	0.04628142408956515	0.18018419310248088	0.018630467636966984	0.04922602691314787	0.055087187234787366	0.08177870182133794	0.04482687646592836	0.06418225071996488	0.02806386170750714	0.022378798405483902	0.027773333739320307	0.011359606072610235	0.01956646990596527	0.01956646990596527	0.01956646990596527	0.01956646990596527	0.01956646990596527	0.01956646990596527	0.01956646990596527	0.01956646990596527	0.01956646990596527	0.01956646990596527	0.01956646990596527	0.01956646990596527	0.01956646990596527	0.01956646990596527	0.01956646990596527
0.3693063490145869	0.38314259414527274	0.3393848192103171	0.4224135000549477	0.36113791687550184	0.42591198688679516	0.35616586493108243	0.37582361325256236	0.3120428095261405	0.2473347071128949	0.4539816679049211	0.40758285228861046	0.3943494986776503	0.3490583860486641	0.3688159295445491	0.3003892528035088	0.21441138208686508	0.2905927461216801	0.31000602635975677	0.3300789391916164	0.42705853627187884	0.3155752040428798	0.32296123887266703	0.4742487882479684	0.39764380055631027	0.3191814484358428	0.3382628418699162	0.3802548214351722	0.3439947090777089	0.3644410432302784	0.3706709434065927	0.3675559933184355	0.3675559933184355	0.3675559933184355	0.3675559933184355	0.3675559933184355	0.3675559933184355	0.3675559933184355	0.3675559933184355	0.3675559933184355	0.3675559933184355	0.3675559933184355	0.3675559933184355	0.3675559933184355	0.3675559933184355	0.3675559933184355	0.3675559933184355	0.3675559933184355	0.3675559933184355	0.3675559933184355
0.385246184464818	0.38098207638560094	0.44566774506693496	0.2900859428253378	0.3231502248683168	0.3062665594642666	0.31742785192106254	0.3113988705852076	0.27801890276955915	0.32991595070829216	0.38725538530721576	0.35149598403016624	0.32883632867280016	0.35678528053124536	0.27983007299263013	0.3245281583000952	0.32952262517046105	0.2993342745930046	0.3357827343529774	0.3766527252774273	0.3247556782662523	0.2951274700719574	0.30104895492031297	0.3580761603315298	0.2971088067642281	0.3796406202321368	0.27292448225225835	0.3904733334596463	0.37155336536302985	0.2980039087704614	0.3502957499592683	0.321832246408846	0.3360639981840572	0.3360639981840572	0.3360639981840572	0.3360639981840572	0.3360639981840572	0.3360639981840572	0.3360639981840572	0.3360639981840572	0.3360639981840572	0.3360639981840572	0.3360639981840572	0.3360639981840572	0.3360639981840572	0.3360639981840572	0.3360639981840572	0.3360639981840572	0.3360639981840572	0.3360639981840572
0.12486298463048494	0.1367543935407127	0.12800399798863546	0.09772145275704096	0.140871086350219	0.08191022517392077	0.09306108108437658	0.04839356831301433	0.10433602734792818	0.08681079237760773	0.08944125386336571	0.0721292081848648	0.06442099922692633	0.09709241246768117	0.05461361824823657	0.06543298503998699	0.0809328065804526	0.099707938662286	0.10600228999956741	0.09497647779895921	0.06673028919253116	0.10806172777804542	0.06166705910970546	0.07656919337545431	0.10777050223636009	0.08964849806219262	0.06913922867254736	0.07939386336736999	0.07939386336736999	0.07939386336736999	0.07939386336736999	0.07939386336736999	0.07939386336736999	0.07939386336736999	0.07939386336736999	0.07939386336736999	0.07939386336736999	0.07939386336736999	0.07939386336736999	0.07939386336736999	0.07939386336736999	0.07939386336736999	0.07939386336736999	0.07939386336736999	0.07939386336736999	0.07939386336736999	0.07939386336736999	0.07939386336736999	0.07939386336736999	0.07939386336736999
0.14836235387730953	0.1073955837922886	0.10745098056622443	0.05866723839818907	0.14280475423249384	0.0785702101868194	0.11994405069653363	0.11624323271716187	0.05023911193058165	0.12176952934916575	0.08128358323706317	0.09110514310907696	0.03491106200628086	0.0725684461513837	0.06137677491884398	0.07294506912837373	0.07495589348171659	0.08594239571073224	0.13266279601407907	0.053183283871880184	0.0869821300895199	0.08457548045871714	0.07846425522199889	0.05046275489682455	0.07518749354345243	0.09376663363834223	0.14231883272203702	0.10748989552159183	0.08988266692865354	0.12415012638990781	0.1269578167494538	0.12397432749570612	0.08408608796635035	0.10704770498731622	0.09018788143580218	0.10688817419856585	0.10905743188921262	0.08345780683670528	0.11490799540685241	0.08571433119383289	0.08429432305398622	0.14259671845025432	0.09434966104922836	0.08522207237624875	0.061752322071460995	0.06525653154321988	0.10810813067564902	0.08668233110943446	0.08668233110943446	0.08668233110943446
0.41846292569702737	0.1482020961942773	0.45545542987128396	0.5278915135372323	0.14618952996923348	0.36621017631308117	0.45525301683933267	0.3288943385835098	0.182502395582325	0.3660077632811299	0.1837077807307562	0.9307326184127019	0.44017633015595475	0.09225416990764237	0.385440410922722	0.3674706866534561	0.593204295595644	0.329492484636087	0.3660077632811299	0.36947663088641597	0.45380948093080703	0.182502395582325	0.6014425468085661	0.47447663032802057	0.6559275499842142	0.5477095997789263	0.6711686185438902	0.6573039372587649	0.446871745720235	0.329492484636087	0.6581910321797295	0.2850073829279333	0.24662255796402213	0.26581497044597774	0.26581497044597774	0.26581497044597774	0.26581497044597774	0.26581497044597774	0.26581497044597774	0.26581497044597774	0.26581497044597774	0.26581497044597774	0.26581497044597774	0.26581497044597774	0.26581497044597774	0.26581497044597774	0.26581497044597774	0.26581497044597774	0.26581497044597774	0.26581497044597774
0.4065407307599409	0.3352487149147615	1.1906089329140137	0.0	0.16762435745738075	0.1522283383362936	0.700444558244876	0.6704974263090187	0.31801028100195433	0.4162543727509629	0.5404123892699849	0.46717617026601965	0.5954187960338376	0.0	0.6641252756275415	0.16762435745738075	0.3356205385756354	0.3352487149147615	1.1669983513601654	0.8362793724951837	1.5104616319081468	0.8024370494832237	1.060078765393469	1.0094431386301668	1.199598409227217	1.428372673617504	1.156132068288858	0.8063322423195786	0.16946677224910078	1.2029081143569698	0.6877358637423301	1.0166124244551102	0.8521741440987203	0.8521741440987203	0.8521741440987203	0.8521741440987203	0.8521741440987203	0.8521741440987203	0.8521741440987203	0.8521741440987203	0.8521741440987203	0.8521741440987203	0.8521741440987203	0.8521741440987203	0.8521741440987203	0.8521741440987203	0.8521741440987203	0.8521741440987203	0.8521741440987203	0.8521741440987203
0.20304804071479668	0.14664867405791382	0.14093714281534947	0.24836974155497638	0.2197519434110695	0.2398290665147658	0.17309022154016487	0.143655734530239	0.17932811703811935	0.21978166614925185	0.19922307765538735	0.13750495432316037	0.16404042623680593	0.2168101738737072	0.23150523885974814	0.1833422444293585	0.19182296657181833	0.1571063614469486	0.1822682617277612	0.16026123367569564	0.20911202799686765	0.18468663083628162	0.18468663083628162	0.18468663083628162	0.18468663083628162	0.18468663083628162	0.18468663083628162	0.18468663083628162	0.18468663083628162	0.18468663083628162	0.18468663083628162	0.18468663083628162	0.18468663083628162	0.18468663083628162	0.18468663083628162	0.18468663083628162	0.18468663083628162	0.18468663083628162	0.18468663083628162	0.18468663083628162	0.18468663083628162	0.18468663083628162	0.18468663083628162	0.18468663083628162	0.18468663083628162	0.18468663083628162	0.18468663083628162	0.18468663083628162	0.18468663083628162	0.18468663083628162
0.16690422700496285	0.10813767243324295	0.14166960773075407	0.11142949893480646	0.15570781936288514	0.14022892028600906	0.12652250103546075	0.12653223414486667	0.10911047268617348	0.1557886635653644	0.08804912560644056	0.12977621846592086	0.15758913804184888	0.10313551511897343	0.11739219085601617	0.13480089859407557	0.136640075910568	0.15382651355570104	0.07620234761471882	0.09964039714201872	0.1363130910232168	0.1193188281140275	0.12781595956862213	0.12781595956862213	0.12781595956862213	0.12781595956862213	0.12781595956862213	0.12781595956862213	0.12781595956862213	0.12781595956862213	0.12781595956862213	0.12781595956862213	0.12781595956862213	0.12781595956862213	0.12781595956862213	0.12781595956862213	0.12781595956862213	0.12781595956862213	0.12781595956862213	0.12781595956862213	0.12781595956862213	0.12781595956862213	0.12781595956862213	0.12781595956862213	0.12781595956862213	0.12781595956862213	0.12781595956862213	0.12781595956862213	0.12781595956862213	0.12781595956862213
0.2353097123453389	0.2004044088232277	0.1620771680565731	0.20396359740048714	0.21839705438449364	0.1641021358112043	0.11043935584876555	0.1807556166195558	0.20969078619462772	0.15690292868243813	0.12038684947612023	0.1338730149338444	0.1896438061629904	0.17909876601670557	0.13472829247554347	0.22567741979364395	0.21000241579734763	0.21107314326242702	0.1922970440725943	0.14919423343551455	0.14344235861682644	0.17015484001269485	0.15679859931476064	0.15679859931476064	0.15679859931476064	0.15679859931476064	0.15679859931476064	0.15679859931476064	0.15679859931476064	0.15679859931476064	0.15679859931476064	0.15679859931476064	0.15679859931476064	0.15679859931476064	0.15679859931476064	0.15679859931476064	0.15679859931476064	0.15679859931476064	0.15679859931476064	0.15679859931476064	0.15679859931476064	0.15679859931476064	0.15679859931476064	0.15679859931476064	0.15679859931476064	0.15679859931476064	0.15679859931476064	0.15679859931476064	0.15679859931476064	0.15679859931476064
0.126526471104706	0.1167258273078322	0.11887525620916788	0.11642679587352284	0.14751567204883118	0.11825183207195691	0.09706943474961006	0.07880226611042603	0.1183698586559257	0.11440579571782193	0.1333083896157774	0.1293516965757593	0.13825889149172302	0.13957581819701922	0.16351213295928282	0.16726051335802392	0.10750390111145164	0.17069882619096594	0.13550173154813822	0.15310027886955208	0.15310027886955208	0.15310027886955208	0.15310027886955208	0.15310027886955208	0.15310027886955208	0.15310027886955208	0.15310027886955208	0.15310027886955208	0.15310027886955208	0.15310027886955208	0.15310027886955208	0.15310027886955208	0.15310027886955208	0.15310027886955208	0.15310027886955208	0.15310027886955208	0.15310027886955208	0.15310027886955208	0.15310027886955208	0.15310027886955208	0.15310027886955208	0.15310027886955208	0.15310027886955208	0.15310027886955208	0.15310027886955208	0.15310027886955208	0.15310027886955208	0.15310027886955208	0.15310027886955208	0.15310027886955208
[truncated: 6 more columns]
