# Supplementary material for: Neuronal tuning aligns dynamically with object and texture manifolds across the visual hierarchy
Source: Nat Neurosci. 2026 Mar 10;29(4):864–75. doi: 10.1038/s41593-026-02207-1 (PMC13061647; doi:10.1038/s41593-026-02207-1)
Supplement: Supplementary file 10 — Attribution data for time windows 5, 10, 20, 25 and 50 ms, for panel b. Time window specific evolution trajectory of time windows 10, 20, 25 and 50 ms, for panel c. [file 41593_2026_2207_MOESM10_ESM.zip › ExtendedFig4_Source_data/FigureExtended4C_src_normresp_wdw_180-200_BigGAN_sem.csv]

0	1	2	3	4	5	6	7	8	9	10	11	12	13	14	15	16	17	18	19	20	21	22	23	24	25	26	27	28	29	30	31	32	33	34	35	36	37	38	39	40	41	42	43	44	45	46	47	48	49
0.059216549454675305	0.04893243823222332	0.062235902998563665	0.07593163162300971	0.057133513115414376	0.07017037289234884	0.08595931894225556	0.09197632294812866	0.066433537217121	0.047858589033491335	0.05865901875644723	0.058892511238489174	0.06719243386502577	0.06101692713854539	0.08953436115635377	0.06353881663610679	0.062223913045208336	0.07527631052305013	0.05838036331799678	0.05436367723930662	0.05800090625473527	0.0598421122261176	0.08404381974039227	0.08104607686019022	0.061488079491011385	0.07149153706377805	0.05511631687416553	0.06580424471400625	0.05599085085566483	0.07207949413032194	0.07295486718262877	0.06361623312338177	0.07458762018619385	0.040155781947260785	0.05721816005379099	0.083845835377431	0.06083639737866365	0.06823028668486636	0.06112440401994643	0.04669952986396725	0.07442425457838706	0.08451750183582633	0.06918020799847174	0.08017822767509264	0.0626485897746638	0.06381332945869468	0.0682193247769826	0.06601632711783864	0.06601632711783864	0.06601632711783864
0.050254826421671964	0.0536759273797097	0.0814440508959082	0.08695765502831494	0.057103962403919864	0.06792460407202068	0.0659965737625465	0.07923577963596917	0.06590614845528603	0.05969631668498631	0.06658712132584511	0.06988008894246524	0.06991201070441688	0.08907714016379933	0.06488280125532919	0.06528763469044872	0.08096227407401187	0.09161685448498441	0.06865450830117333	0.07006174594075072	0.07755276977011505	0.06227890394703442	0.08283428414291838	0.06901315957118934	0.06641956863902346	0.07261049805721875	0.08566334462537693	0.06610077563727963	0.060720307930546245	0.07914225179517852	0.06297575244980089	0.07809167582463696	0.060663926091124004	0.074128502860416	0.07204346035126538	0.07308598160584068	0.07308598160584068	0.07308598160584068	0.07308598160584068	0.07308598160584068	0.07308598160584068	0.07308598160584068	0.07308598160584068	0.07308598160584068	0.07308598160584068	0.07308598160584068	0.07308598160584068	0.07308598160584068	0.07308598160584068	0.07308598160584068
0.09992165466569325	0.08873909153311031	0.08603474587600808	0.09951836904804212	0.10238792085015405	0.11892974183141392	0.1177911785399654	0.08240793211392036	0.08598243501859114	0.11826134694015171	0.09990595048546004	0.10246949166617515	0.13040865322554496	0.09259142807871466	0.07369445639197847	0.09058565811604007	0.07557582929600062	0.1124948139001381	0.09782885182340155	0.10159614075248916	0.10267989888378291	0.10536923025504326	0.08832244941831122	0.09971498137702688	0.08067605647551798	0.06553259094417442	0.09871573847982865	0.09467595538450085	0.11069981345669405	0.10808400549446977	0.09483261162797747	0.1295273211681174	0.09601800028786216	0.11277266072798978	0.11277266072798978	0.11277266072798978	0.11277266072798978	0.11277266072798978	0.11277266072798978	0.11277266072798978	0.11277266072798978	0.11277266072798978	0.11277266072798978	0.11277266072798978	0.11277266072798978	0.11277266072798978	0.11277266072798978	0.11277266072798978	0.11277266072798978	0.11277266072798978
0.061080259621198243	0.09670110905553088	0.06789264353004837	0.07639509591170852	0.054515875955073505	0.06822451807725216	0.0720031293230504	0.06985366681898642	0.05400946523860453	0.07303547474087349	0.07036875984344723	0.07190612110745259	0.07585791202521953	0.06989574536298261	0.07702760677808687	0.07171318338882812	0.04786565827089283	0.061333888165507944	0.0594384324486586	0.06137483564030885	0.055401389533125636	0.0772696978931072	0.0700048832933614	0.0711451368885913	0.06689581109648861	0.059957072936255615	0.08084914346032501	0.06464656805081817	0.05710406540260975	0.05057473445213439	0.07107797508575957	0.07461498631575056	0.054793716425586406	0.06149069532341432	0.0646712734228926	0.06542982656749662	0.06374284903610017	0.052513527328815486	0.058128188182457824	0.058128188182457824	0.058128188182457824	0.058128188182457824	0.058128188182457824	0.058128188182457824	0.058128188182457824	0.058128188182457824	0.058128188182457824	0.058128188182457824	0.058128188182457824	0.058128188182457824
0.0639435541746946	0.05926930703391874	0.05483839098307104	0.07784508691814306	0.0779457946241114	0.06410446459793283	0.07436005905481548	0.0787730970436634	0.05266035228038666	0.07649730871741799	0.06758816255304254	0.08437966754640204	0.06851810196682437	0.06054898094700649	0.06398537047492835	0.04649385758608291	0.08320149018704123	0.07345224707923456	0.048137067082015615	0.07302744537241529	0.08666997429072343	0.07091843772306057	0.05754542097267075	0.069309869983809	0.08210383457407784	0.06842405743693085	0.09836761289200514	0.08000251383692333	0.07163653418261898	0.08790789935733126	0.07977221676997512	0.07977221676997512	0.07977221676997512	0.07977221676997512	0.07977221676997512	0.07977221676997512	0.07977221676997512	0.07977221676997512	0.07977221676997512	0.07977221676997512	0.07977221676997512	0.07977221676997512	0.07977221676997512	0.07977221676997512	0.07977221676997512	0.07977221676997512	0.07977221676997512	0.07977221676997512	0.07977221676997512	0.07977221676997512
0.09628963502815213	0.11675370182682503	0.0757190369805274	0.1141079561678649	0.12487527163137158	0.09620283554660844	0.09017059187061885	0.09656053727123876	0.12094070597413904	0.10987918958239445	0.11164782930419567	0.11345056909542114	0.11385081818352372	0.10066930297089359	0.13591277279330646	0.1023593819000465	0.09328399707537006	0.11690658032250742	0.10986514058026846	0.09007708898850862	0.11326869081850033	0.09952627615325281	0.10543387586829416	0.1069536162561009	0.10808110147175626	0.09257860104338114	0.11017655106369453	0.07848610438971516	0.08239449928978089	0.08078056225822229	0.0961371005988311	0.11800308749504095	0.10154134609768324	0.0971962942609131	0.11892185586884403	0.08178723544449286	0.11190598787471932	0.10312769395935717	0.09867570789176884	0.10033736744302178	0.09950653766739533	0.09950653766739533	0.09950653766739533	0.09950653766739533	0.09950653766739533	0.09950653766739533	0.09950653766739533	0.09950653766739533	0.09950653766739533	0.09950653766739533
0.1130158270948665	0.15274678384626697	0.12739058944571222	0.17646496557109728	0.16280284321227784	0.12322365796918659	0.1165279510034869	0.15240056963205115	0.10354012721522203	0.15456795864059203	0.16371109856157862	0.1499714957799378	0.11991437065560832	0.1025086386827966	0.08469324558444459	0.11983820576494603	0.12243877277585306	0.14653987006506236	0.14285608244156597	0.14167207020274228	0.12979158274642266	0.15332079028610984	0.13742985393879908	0.1500297759722561	0.1379284343776525	0.1096412706345292	0.12378485250609085	0.12378485250609085	0.12378485250609085	0.12378485250609085	0.12378485250609085	0.12378485250609085	0.12378485250609085	0.12378485250609085	0.12378485250609085	0.12378485250609085	0.12378485250609085	0.12378485250609085	0.12378485250609085	0.12378485250609085	0.12378485250609085	0.12378485250609085	0.12378485250609085	0.12378485250609085	0.12378485250609085	0.12378485250609085	0.12378485250609085	0.12378485250609085	0.12378485250609085	0.12378485250609085
0.04625412317971556	0.04417743721056569	0.056913831789183536	0.05828561143629046	0.04162486243640327	0.04903633896322243	0.050013104236123165	0.0507924867395796	0.033840375314182505	0.04109142654352516	0.04476382345258476	0.04610467743849496	0.04870431822743295	0.044010403672210444	0.053565761903541044	0.038069406738374695	0.038922684079652874	0.044595764939149525	0.04850054894107867	0.0399100113088173	0.050095652140803554	0.03548524296740752	0.04809172793931912	0.0504671988246864	0.0430336955034914	0.05364714538856701	0.06778079055453691	0.060713967971551965	0.060713967971551965	0.060713967971551965	0.060713967971551965	0.060713967971551965	0.060713967971551965	0.060713967971551965	0.060713967971551965	0.060713967971551965	0.060713967971551965	0.060713967971551965	0.060713967971551965	0.060713967971551965	0.060713967971551965	0.060713967971551965	0.060713967971551965	0.060713967971551965	0.060713967971551965	0.060713967971551965	0.060713967971551965	0.060713967971551965	0.060713967971551965	0.060713967971551965
0.056485321304330274	0.09479406597421804	0.06571994342058003	0.07434579842225493	0.0599051075028042	0.08205621698749371	0.07629446772390233	0.07302067094264736	0.05842368455551528	0.0791046567609614	0.08840740980964813	0.07804097492598737	0.07702993103788495	0.08964262719079137	0.06373489575808955	0.07272005978228972	0.08301433613932176	0.06800087603911521	0.08467704080352416	0.06308844602789858	0.08755719761986076	0.05679018445065835	0.06679277382971541	0.06976360182792998	0.0628547020422838	0.06453543799192714	0.057634488080409586	0.06859418329351352	0.0798680028255164	0.08133423116924718	0.060177159229072796	0.06408243114948779	0.06555544723715039	0.07174850686234913	0.06865197704974975	0.06865197704974975	0.06865197704974975	0.06865197704974975	0.06865197704974975	0.06865197704974975	0.06865197704974975	0.06865197704974975	0.06865197704974975	0.06865197704974975	0.06865197704974975	0.06865197704974975	0.06865197704974975	0.06865197704974975	0.06865197704974975	0.06865197704974975
0.0822695575395239	0.07016564195136796	0.07272536231788673	0.06390203315922906	0.09769030863206984	0.06873603432003404	0.07558367261192252	0.09994004112972751	0.08676956773333598	0.0879082497076958	0.0747923192212272	0.1005757927253884	0.10555819405565774	0.08067998065013944	0.05037867400104027	0.08384926802422495	0.10475555510777679	0.09346476233537393	0.07931029353831084	0.09217587784255171	0.0956804804308573	0.07554153402632027	0.09390418729358462	0.07914183509439521	0.08435715721826566	0.07155418563894242	0.09892555058939663	0.0887474426923177	0.07640411183264469	0.08920621514334215	0.10050085074248585	0.08789835063486223	0.081367457821223	0.08463290422804261	0.08463290422804261	0.08463290422804261	0.08463290422804261	0.08463290422804261	0.08463290422804261	0.08463290422804261	0.08463290422804261	0.08463290422804261	0.08463290422804261	0.08463290422804261	0.08463290422804261	0.08463290422804261	0.08463290422804261	0.08463290422804261	0.08463290422804261	0.08463290422804261
0.08083977370415614	0.08466402706640616	0.08912307845297138	0.09065906689694309	0.10502111059995486	0.09764875848221129	0.0846813140829856	0.08616375749575342	0.09445341531096635	0.11090064207683085	0.10047823200636591	0.09700111305884448	0.08494266335838596	0.08503928828193251	0.07563327894707415	0.07023301781088058	0.10800148057843677	0.09148530525424808	0.09309179926256243	0.11105555589382765	0.09018668249873947	0.0853574966117351	0.09602714143494424	0.09453072508140392	0.0940469994199873	0.08503245995205339	0.1043016583746333	0.07701126068822611	0.10021810657840843	0.08808026098122637	0.09644537994441642	0.09226282046282139	0.09226282046282139	0.09226282046282139	0.09226282046282139	0.09226282046282139	0.09226282046282139	0.09226282046282139	0.09226282046282139	0.09226282046282139	0.09226282046282139	0.09226282046282139	0.09226282046282139	0.09226282046282139	0.09226282046282139	0.09226282046282139	0.09226282046282139	0.09226282046282139	0.09226282046282139	0.09226282046282139
0.04058103147639771	0.04485709818430531	0.045177271513010285	0.047887044983275416	0.05766810914114763	0.0507085329855837	0.06108636465348719	0.05665988337357266	0.05189274793807199	0.04844211671753833	0.06079292366734389	0.051940051599149765	0.049251309067744865	0.050732071295459244	0.059915103533379206	0.0633020840793663	0.05816649136417093	0.05689198590905889	0.06091375349449103	0.0774857536103973	0.05285215382765828	0.05382941232963779	0.052755025459967415	0.06153506429289263	0.06656887230539589	0.060311274183629436	0.04839526733167999	0.06311852305265292	0.06838611411601496	0.06185270717857967	0.06578926207025156	0.06382098462441561	0.06382098462441561	0.06382098462441561	0.06382098462441561	0.06382098462441561	0.06382098462441561	0.06382098462441561	0.06382098462441561	0.06382098462441561	0.06382098462441561	0.06382098462441561	0.06382098462441561	0.06382098462441561	0.06382098462441561	0.06382098462441561	0.06382098462441561	0.06382098462441561	0.06382098462441561	0.06382098462441561
0.06402687527428967	0.07522312120713845	0.09912174815794127	0.08654941559847638	0.07957696944793918	0.08642213683272681	0.08151636357290963	0.06580095265183351	0.07410998354772408	0.0859181956757708	0.07983728033105829	0.07248369464147202	0.10366071400348321	0.07590905992330617	0.0936648894851755	0.08564472784924465	0.08932623508109465	0.08869101818036851	0.07826996006464763	0.08745812602530313	0.09026590766846798	0.0782778906975407	0.09372732715990356	0.0787153211682802	0.08845228210082602	0.08226776607630461	0.08300215892306509	0.08140142138139655	0.07539767159918975	0.08505164200602953	0.08714452580286873	0.08609808390444913	0.08609808390444913	0.08609808390444913	0.08609808390444913	0.08609808390444913	0.08609808390444913	0.08609808390444913	0.08609808390444913	0.08609808390444913	0.08609808390444913	0.08609808390444913	0.08609808390444913	0.08609808390444913	0.08609808390444913	0.08609808390444913	0.08609808390444913	0.08609808390444913	0.08609808390444913	0.08609808390444913
0.07820965085148346	0.0887619485687066	0.08507006527977058	0.07018893158906843	0.08244050680175602	0.09676628322621474	0.0675062355617891	0.0837772864337833	0.06980040859811275	0.08900603854384295	0.08267707936317528	0.08329267227930742	0.07049102506911706	0.07922892008126196	0.08491307264545958	0.09092742286429781	0.08105691662883698	0.08338070151606632	0.09147577023216885	0.10629412885974153	0.11156186862678344	0.10615616577709441	0.0716058126236064	0.05690352182061228	0.07593765108262199	0.08841422231344331	0.07669271450496826	0.09585822911313321	0.07849864798312742	0.09114067787647122	0.08778820540590755	0.09811755018618117	0.09295287779604436	0.09295287779604436	0.09295287779604436	0.09295287779604436	0.09295287779604436	0.09295287779604436	0.09295287779604436	0.09295287779604436	0.09295287779604436	0.09295287779604436	0.09295287779604436	0.09295287779604436	0.09295287779604436	0.09295287779604436	0.09295287779604436	0.09295287779604436	0.09295287779604436	0.09295287779604436
0.07865973368318176	0.05460674216679396	0.053515960676642924	0.08138604659143267	0.09801032980127877	0.07907746837154789	0.08266232935228589	0.08464733848208879	0.09450223520845487	0.08323302409663415	0.07614862824714004	0.09219119862271034	0.09656850004364115	0.08284328062117301	0.08657883896616272	0.10274579555159469	0.08685213099810606	0.10129213005599684	0.08987034523851564	0.0986776221732047	0.11154066590563061	0.09012234187183507	0.08256672675732254	0.09768975062306952	0.08846356793267815	0.1324530799368775	0.08786871763753293	0.10831991404991324	0.121658821631923	0.0835578733948728	0.1026083475133979	0.1026083475133979	0.1026083475133979	0.1026083475133979	0.1026083475133979	0.1026083475133979	0.1026083475133979	0.1026083475133979	0.1026083475133979	0.1026083475133979	0.1026083475133979	0.1026083475133979	0.1026083475133979	0.1026083475133979	0.1026083475133979	0.1026083475133979	0.1026083475133979	0.1026083475133979	0.1026083475133979	0.1026083475133979
0.06897719804525311	0.0542266344655503	0.06385644252704031	0.056985234652888024	0.07154441850140238	0.07264604304993992	0.0727457389266355	0.07742947463659722	0.07481468076724508	0.07459206506654588	0.07158109879719565	0.0737139062334999	0.0969602525290141	0.06389569648845075	0.08678310099524304	0.07092997878103358	0.058309361487772715	0.06634162266786547	0.06427186303941022	0.06852557440066061	0.07321525665861123	0.0610315165206099	0.07496218073540485	0.06799684862800738	0.06799684862800738	0.06799684862800738	0.06799684862800738	0.06799684862800738	0.06799684862800738	0.06799684862800738	0.06799684862800738	0.06799684862800738	0.06799684862800738	0.06799684862800738	0.06799684862800738	0.06799684862800738	0.06799684862800738	0.06799684862800738	0.06799684862800738	0.06799684862800738	0.06799684862800738	0.06799684862800738	0.06799684862800738	0.06799684862800738	0.06799684862800738	0.06799684862800738	0.06799684862800738	0.06799684862800738	0.06799684862800738	0.06799684862800738
0.07610226647663638	0.0660734760003491	0.05921028371789091	0.06694688234881085	0.07045885070729334	0.07835071216489557	0.07238558976673364	0.09821174386537847	0.08359293026562586	0.06879735121268502	0.06714892357200164	0.07234986535863626	0.07074827412450957	0.06029628569878435	0.07965368925080121	0.06620934038123324	0.05982309896781276	0.08060217412117718	0.0575808753352185	0.08029682915721127	0.06469564160748084	0.06395324359967007	0.08071336523687858	0.07233330441827432	0.07233330441827432	0.07233330441827432	0.07233330441827432	0.07233330441827432	0.07233330441827432	0.07233330441827432	0.07233330441827432	0.07233330441827432	0.07233330441827432	0.07233330441827432	0.07233330441827432	0.07233330441827432	0.07233330441827432	0.07233330441827432	0.07233330441827432	0.07233330441827432	0.07233330441827432	0.07233330441827432	0.07233330441827432	0.07233330441827432	0.07233330441827432	0.07233330441827432	0.07233330441827432	0.07233330441827432	0.07233330441827432	0.07233330441827432
0.12639811998962264	0.10477170914733719	0.1232480498140004	0.15584728864395536	0.16034027838204898	0.1311218890919835	0.1517321562580816	0.11552685039516677	0.14122029328972277	0.12343653747744927	0.0998812201919943	0.12143158677654287	0.10601259558620386	0.14354117305351774	0.1367237209341181	0.17490917929683159	0.11707536612791646	0.13117688547612416	0.15709592864644736	0.11643807610199582	0.13309775855679237	0.13733303300478392	0.16210129589082564	0.12397270230512929	0.13028224292588778	0.11045487291939117	0.14208804149155144	0.13728444728119094	0.10889921032061722	0.13656243445094535	0.12273082238578129	0.12273082238578129	0.12273082238578129	0.12273082238578129	0.12273082238578129	0.12273082238578129	0.12273082238578129	0.12273082238578129	0.12273082238578129	0.12273082238578129	0.12273082238578129	0.12273082238578129	0.12273082238578129	0.12273082238578129	0.12273082238578129	0.12273082238578129	0.12273082238578129	0.12273082238578129	0.12273082238578129	0.12273082238578129
0.06507554888754313	0.09309651938531778	0.0861989885268775	0.10166142225682831	0.08889268952086278	0.06916067454675445	0.0846737513590607	0.09227926479171815	0.1066405739870086	0.08469482327083028	0.0849729884102819	0.09058511199254382	0.08498642507108843	0.07944170515372956	0.08270437402338197	0.0953271278867106	0.09870819980886116	0.0886046382463506	0.07591379937594746	0.08269595523885148	0.04855642800270293	0.08580984420231522	0.09250479154342128	0.07603480570253732	0.09176124221815166	0.08040107579493591	0.08024086911174155	0.0749058990789695	0.09343640062747828	0.0933677789760853	0.06685241219935278	0.08144137830266535	0.07414689525100907	0.07414689525100907	0.07414689525100907	0.07414689525100907	0.07414689525100907	0.07414689525100907	0.07414689525100907	0.07414689525100907	0.07414689525100907	0.07414689525100907	0.07414689525100907	0.07414689525100907	0.07414689525100907	0.07414689525100907	0.07414689525100907	0.07414689525100907	0.07414689525100907	0.07414689525100907
0.09125063591541875	0.09749196530133962	0.09822652100692561	0.07914812428655499	0.07770489288382501	0.08306905066227567	0.08691301834973293	0.09003366627781467	0.08442338871753297	0.07627236011078944	0.10606788379445511	0.08592276794291152	0.09124971164472297	0.06971326396942615	0.07534078379569985	0.09017987775636935	0.07445837512198611	0.0926649256860031	0.09415373125591478	0.12235262048488882	0.09872348686613398	0.07817536390828217	0.0891894981970376	0.06593909918770156	0.09265700601709174	0.06083809345969685	0.093639331059511	0.06347885797858291	0.06356289857167313	0.10886717748534469	0.09242369371744556	0.10550107330298611	0.08501327551163697	0.09031070268059571	0.07307595983466347	0.0816933312576296	0.0816933312576296	0.0816933312576296	0.0816933312576296	0.0816933312576296	0.0816933312576296	0.0816933312576296	0.0816933312576296	0.0816933312576296	0.0816933312576296	0.0816933312576296	0.0816933312576296	0.0816933312576296	0.0816933312576296	0.0816933312576296
0.08358771332780983	0.0727227904703394	0.08149328342182106	0.06899471567218085	0.05536623336244777	0.07430650583061553	0.08493604733062951	0.05440632318406933	0.05802032945086509	0.060949286162763745	0.07301729090988669	0.04040346559390204	0.06556037505453663	0.05320853567247062	0.058451958829665786	0.06677234429677095	0.06842229182672084	0.09354277725550611	0.06810847957578287	0.06064163503545237	0.05289876590349927	0.037872002574651745	0.07704381496507011	0.0508565531179803	0.0680504974774355	0.05561381279504946	0.08946011292680396	0.07483615967101188	0.08214813629890792	0.08214813629890792	0.08214813629890792	0.08214813629890792	0.08214813629890792	0.08214813629890792	0.08214813629890792	0.08214813629890792	0.08214813629890792	0.08214813629890792	0.08214813629890792	0.08214813629890792	0.08214813629890792	0.08214813629890792	0.08214813629890792	0.08214813629890792	0.08214813629890792	0.08214813629890792	0.08214813629890792	0.08214813629890792	0.08214813629890792	0.08214813629890792
0.07526839175037137	0.126460869905849	0.08697886786248665	0.06538311862214313	0.060527952348388585	0.05825694447743144	0.11867022769198375	0.047411102268440225	0.07515460636601	0.0692375996507539	0.03937503568049848	0.06952491191271003	0.06003910218960917	0.08060221644994002	0.05468804268996197	0.0671601293521005	0.0802123238631417	0.03539879516005253	0.03460655227590196	0.10569051927212701	0.05030361784443216	0.05801641004628095	0.0910916344771634	0.09429785365046758	0.09166160919766936	0.09310225860329382	0.12429679753860748	0.0886904985010782	0.12034846178152146	0.10451948014129984	0.10451948014129984	0.10451948014129984	0.10451948014129984	0.10451948014129984	0.10451948014129984	0.10451948014129984	0.10451948014129984	0.10451948014129984	0.10451948014129984	0.10451948014129984	0.10451948014129984	0.10451948014129984	0.10451948014129984	0.10451948014129984	0.10451948014129984	0.10451948014129984	0.10451948014129984	0.10451948014129984	0.10451948014129984	0.10451948014129984
0.07015525872423656	0.055286671810606584	0.055751475842235165	0.07094144789663326	0.05786455623265069	0.06910744814523953	0.08094832160516331	0.07773498200456001	0.06414842809591417	0.04693008784185343	0.05994112741829375	0.05255003514656597	0.050666814660611036	0.05272016318264652	0.06563083531375652	0.06529831130454433	0.05517027549626069	0.052993613409425495	0.07220433963898633	0.05788211981537137	0.07517747116234524	0.07848121012746852	0.0655518361664157	0.04321425281852368	0.07227657069026075	0.05260371626103011	0.06244014347564542	0.06244014347564542	0.06244014347564542	0.06244014347564542	0.06244014347564542	0.06244014347564542	0.06244014347564542	0.06244014347564542	0.06244014347564542	0.06244014347564542	0.06244014347564542	0.06244014347564542	0.06244014347564542	0.06244014347564542	0.06244014347564542	0.06244014347564542	0.06244014347564542	0.06244014347564542	0.06244014347564542	0.06244014347564542	0.06244014347564542	0.06244014347564542	0.06244014347564542	0.06244014347564542
0.04926987958960818	0.050690987124667394	0.0499100720756004	0.047469808167890516	0.05111975630281108	0.05823536814200566	0.05611510739636493	0.07186083430384725	0.08256336587465933	0.0549681936385533	0.04541438305818214	0.07637488706909361	0.059432861375718946	0.05057709824323824	0.0678983752774701	0.04548308762163498	0.07106439975777695	0.04829862490266138	0.04787300104142227	0.05793058739148047	0.05424818198827409	0.06331897658777774	0.05878357928802592	0.05878357928802592	0.05878357928802592	0.05878357928802592	0.05878357928802592	0.05878357928802592	0.05878357928802592	0.05878357928802592	0.05878357928802592	0.05878357928802592	0.05878357928802592	0.05878357928802592	0.05878357928802592	0.05878357928802592	0.05878357928802592	0.05878357928802592	0.05878357928802592	0.05878357928802592	0.05878357928802592	0.05878357928802592	0.05878357928802592	0.05878357928802592	0.05878357928802592	0.05878357928802592	0.05878357928802592	0.05878357928802592	0.05878357928802592	0.05878357928802592
0.06415984864497978	0.0648512070882386	0.06548148099250592	0.05995708216279468	0.06875391915287313	0.039559887045814895	0.059158712627642114	0.052078066274799786	0.06387994489235048	0.04461315855304579	0.057104022043093915	0.06622587919192334	0.06296944751337515	0.06638121580657472	0.0647006633760556	0.05909532952605785	0.06174795125302659	0.05667690115430627	0.06005901880772779	0.055499462067657164	0.06235965303508013	0.06378912617588704	0.06674891996069197	0.06264372603217384	0.062259431092749874	0.07012582209537174	0.05194807789554745	0.0610369499954596	0.0610369499954596	0.0610369499954596	0.0610369499954596	0.0610369499954596	0.0610369499954596	0.0610369499954596	0.0610369499954596	0.0610369499954596	0.0610369499954596	0.0610369499954596	0.0610369499954596	0.0610369499954596	0.0610369499954596	0.0610369499954596	0.0610369499954596	0.0610369499954596	0.0610369499954596	0.0610369499954596	0.0610369499954596	0.0610369499954596	0.0610369499954596	0.0610369499954596
0.10625969385010693	0.10065248952834847	0.09618146212168686	0.1119147333224552	0.1154822944077498	0.10548392372172954	0.11983355994556207	0.09626052400847905	0.08943979216698686	0.09602794943654439	0.07948809624397168	0.09184023906111398	0.08589625530380333	0.0949377511530325	0.12100079936183884	0.10612519840464561	0.10674604356761433	0.12633486391602955	0.10701154314942996	0.13000144824044657	0.09578965906045439	0.1338779303985998	0.14473996552374124	0.10311870733712122	0.1366843711670606	0.11374792592114091	0.10330312759199996	0.10003530612308205	0.10685928367935765	0.10344729490121986	0.10344729490121986	0.10344729490121986	0.10344729490121986	0.10344729490121986	0.10344729490121986	0.10344729490121986	0.10344729490121986	0.10344729490121986	0.10344729490121986	0.10344729490121986	0.10344729490121986	0.10344729490121986	0.10344729490121986	0.10344729490121986	0.10344729490121986	0.10344729490121986	0.10344729490121986	0.10344729490121986	0.10344729490121986	0.10344729490121986
0.09301622487553343	0.11211071474013867	0.10537565176472298	0.07498717818751881	0.09644129251939011	0.0955151096283667	0.086893595618434	0.08684676905517243	0.09556001130662765	0.08579125907857185	0.11537289310622714	0.11508902743705114	0.1044235726264947	0.12145130953294983	0.09808512909507403	0.0906704543484336	0.09462128701122045	0.10605875861322554	0.06727181934928661	0.12094357277368291	0.07561143202914972	0.11388364148376894	0.11700591909709523	0.10034761748296048	0.07739374948021391	0.10315294727599857	0.09762855490402407	0.09434612885723351	0.08159450126292338	0.10425235391762268	0.07612337507958032	0.11283080539401302	0.09443783056718617	0.09469274656297982	0.11915476271175482	0.10835791191865342	0.10681854770021948	0.07932474790998498	0.09307164780510223	0.09307164780510223	0.09307164780510223	0.09307164780510223	0.09307164780510223	0.09307164780510223	0.09307164780510223	0.09307164780510223	0.09307164780510223	0.09307164780510223	0.09307164780510223	0.09307164780510223
0.02648312937453075	0.01858394144270052	0.018567858342840863	0.0314036805730439	0.03364849986303916	0.05741709322740521	0.043666811952037796	0.036592534798737315	0.032641642883263586	0.01441463202084395	0.01857822306149631	0.02896250116195798	0.026660279427052302	0.018645255078241857	0.02456669966718206	0.04023211534675311	0.017877420654370816	0.02690840791968108	0.01860424583320338	0.023450534425303794	0.04462059898149363	0.04249672861980967	0.044448519872209914	0.02342918687515042	0.025578151435665858	0.03760286346915692	0.005971821589412928	0.02980680834617087	0.018875982836097826	0.02573061685878831	0.02564133205988705	0.011148353841309416	0.03821191302615452	0.04207006246933807	0.03094146243914601	0.043968857432611176	0.03751416601590825	0.04997845672170382	0.039703151277064815	0.04717291952343952	0.017875746217585513	0.040619876083290575	0.029247811150438046	0.029247811150438046	0.029247811150438046	0.029247811150438046	0.029247811150438046	0.029247811150438046	0.029247811150438046	0.029247811150438046
0.053282835070271206	0.06862100226739253	0.0758529166222094	0.05948522954371975	0.06581663310882141	0.07044808904116753	0.05778756578135867	0.06282171660248981	0.07242966640395665	0.06609662245668846	0.06770516589384484	0.053866233919082226	0.07739412176691074	0.04762486087146462	0.07185506104113473	0.059601964548679255	0.07287659085150132	0.06334111759928736	0.058340005132218424	0.056621009311701075	0.04985595145522167	0.08009705364742321	0.0652760154691573	0.07067822938471856	0.07258097658605259	0.05915382113299624	0.06969878306271905	0.0642199720509893	0.06695937755685417	0.06695937755685417	0.06695937755685417	0.06695937755685417	0.06695937755685417	0.06695937755685417	0.06695937755685417	0.06695937755685417	0.06695937755685417	0.06695937755685417	0.06695937755685417	0.06695937755685417	0.06695937755685417	0.06695937755685417	0.06695937755685417	0.06695937755685417	0.06695937755685417	0.06695937755685417	0.06695937755685417	0.06695937755685417	0.06695937755685417	0.06695937755685417
0.05730214809589789	0.0774949098845465	0.10046736720956773	0.10004605136206156	0.08410472130258055	0.07674596739274851	0.09608342027512985	0.09029448514084389	0.06885223187009888	0.0776177199581701	0.06512344715425489	0.07878386458470821	0.08773499134678872	0.10648520978714476	0.09686539414762978	0.08143486164123287	0.08358858084577596	0.06919726680208878	0.10825436125813573	0.08769070200782267	0.07765566694166717	0.0898631606603556	0.07408564410208743	0.10609635141102328	0.0810009234800365	0.0935486374455299	0.0935486374455299	0.0935486374455299	0.0935486374455299	0.0935486374455299	0.0935486374455299	0.0935486374455299	0.0935486374455299	0.0935486374455299	0.0935486374455299	0.0935486374455299	0.0935486374455299	0.0935486374455299	0.0935486374455299	0.0935486374455299	0.0935486374455299	0.0935486374455299	0.0935486374455299	0.0935486374455299	0.0935486374455299	0.0935486374455299	0.0935486374455299	0.0935486374455299	0.0935486374455299	0.0935486374455299
0.04932706627365182	0.05236697312904311	0.05788733041708168	0.044376202290645046	0.05407572450859506	0.04557842789109022	0.053323793358179314	0.05494329974659366	0.05020594894246401	0.06161448510019156	0.04070198769025324	0.03494832858961573	0.04907386669839077	0.03999936267289062	0.045143928455098	0.04037108581742351	0.03697824278633159	0.059919928114903646	0.0449119164051576	0.046118218095500624	0.04798564267283255	0.04705193038416659	0.04705193038416659	0.04705193038416659	0.04705193038416659	0.04705193038416659	0.04705193038416659	0.04705193038416659	0.04705193038416659	0.04705193038416659	0.04705193038416659	0.04705193038416659	0.04705193038416659	0.04705193038416659	0.04705193038416659	0.04705193038416659	0.04705193038416659	0.04705193038416659	0.04705193038416659	0.04705193038416659	0.04705193038416659	0.04705193038416659	0.04705193038416659	0.04705193038416659	0.04705193038416659	0.04705193038416659	0.04705193038416659	0.04705193038416659	0.04705193038416659	0.04705193038416659
0.08339852994008577	0.061405893255923674	0.051193887126114966	0.06560452497827442	0.09949239851180113	0.06971593328741885	0.06695300454100038	0.0873441855274053	0.06682230028071445	0.07108029967259517	0.07022588452119284	0.0654176175875381	0.07675876472386761	0.08810190278330854	0.07298918462602351	0.052407510134003236	0.0588905923835442	0.07453631711100828	0.0634850262978125	0.07898512066586925	0.07869079262267129	0.06809536186973172	0.0762213194943906	0.07215834068206116	0.07215834068206116	0.07215834068206116	0.07215834068206116	0.07215834068206116	0.07215834068206116	0.07215834068206116	0.07215834068206116	0.07215834068206116	0.07215834068206116	0.07215834068206116	0.07215834068206116	0.07215834068206116	0.07215834068206116	0.07215834068206116	0.07215834068206116	0.07215834068206116	0.07215834068206116	0.07215834068206116	0.07215834068206116	0.07215834068206116	0.07215834068206116	0.07215834068206116	0.07215834068206116	0.07215834068206116	0.07215834068206116	0.07215834068206116
0.04878709668812472	0.05792482240308098	0.061800657525192454	0.047285267129697627	0.040216525087011366	0.053856672868215855	0.05609409460932779	0.05587772014325449	0.06246923142290828	0.057445874337956	0.05546875218001465	0.05147886932011867	0.060154327398753704	0.04695469024094779	0.06993422640521077	0.0729569510973771	0.04200434353640851	0.03689226308305752	0.03315830663467245	0.03966670024520026	0.026344264124173317	0.03300548218468678	0.03300548218468678	0.03300548218468678	0.03300548218468678	0.03300548218468678	0.03300548218468678	0.03300548218468678	0.03300548218468678	0.03300548218468678	0.03300548218468678	0.03300548218468678	0.03300548218468678	0.03300548218468678	0.03300548218468678	0.03300548218468678	0.03300548218468678	0.03300548218468678	0.03300548218468678	0.03300548218468678	0.03300548218468678	0.03300548218468678	0.03300548218468678	0.03300548218468678	0.03300548218468678	0.03300548218468678	0.03300548218468678	0.03300548218468678	0.03300548218468678	0.03300548218468678
0.07139589982369177	0.11294716055513297	0.10344390040040319	0.09207818477293137	0.07961000485534611	0.08885657913443798	0.09104047777187435	0.081093225055676	0.1096049740264888	0.08637292387908005	0.09611147749574125	0.12326993260187494	0.08435667384696148	0.09343997338403706	0.07668152016024045	0.09943455636493392	0.06012384459832952	0.09966120802447649	0.08742087644409224	0.08333323509747972	0.08953997521399186	0.06838124532676328	0.07734967128279398	0.08093575726736292	0.06384948540692272	0.07239262133714282	0.07239262133714282	0.07239262133714282	0.07239262133714282	0.07239262133714282	0.07239262133714282	0.07239262133714282	0.07239262133714282	0.07239262133714282	0.07239262133714282	0.07239262133714282	0.07239262133714282	0.07239262133714282	0.07239262133714282	0.07239262133714282	0.07239262133714282	0.07239262133714282	0.07239262133714282	0.07239262133714282	0.07239262133714282	0.07239262133714282	0.07239262133714282	0.07239262133714282	0.07239262133714282	0.07239262133714282
0.09875230805987023	0.08098477388134305	0.08675753900428242	0.09280153004635606	0.07508718888461961	0.0898163828149069	0.09461477286396047	0.08024617603370332	0.09776872143751754	0.0959203077275592	0.06674940003116901	0.08187977667500211	0.08792481246182818	0.10660284063090465	0.07513038251802191	0.09528392501710001	0.07660979235199336	0.10647408047433783	0.09421402161787254	0.09343437432880047	0.09382419797333652	0.09382419797333652	0.09382419797333652	0.09382419797333652	0.09382419797333652	0.09382419797333652	0.09382419797333652	0.09382419797333652	0.09382419797333652	0.09382419797333652	0.09382419797333652	0.09382419797333652	0.09382419797333652	0.09382419797333652	0.09382419797333652	0.09382419797333652	0.09382419797333652	0.09382419797333652	0.09382419797333652	0.09382419797333652	0.09382419797333652	0.09382419797333652	0.09382419797333652	0.09382419797333652	0.09382419797333652	0.09382419797333652	0.09382419797333652	0.09382419797333652	0.09382419797333652	0.09382419797333652
0.05592567387420787	0.07042165689864739	0.047993798938373404	0.035477379935151224	0.05692879572510055	0.056875365294377304	0.041010832677563565	0.045491051278444536	0.058549348821519055	0.04157012116663759	0.042224294934283466	0.053465966231482295	0.03001923315790785	0.06474540171806215	0.05049190721272349	0.05483148384606765	0.0505115430862167	0.03372599056252601	0.04150261686945244	0.039120431516555254	0.0377858725092022	0.05068670011277769	0.04423628631098995	0.04423628631098995	0.04423628631098995	0.04423628631098995	0.04423628631098995	0.04423628631098995	0.04423628631098995	0.04423628631098995	0.04423628631098995	0.04423628631098995	0.04423628631098995	0.04423628631098995	0.04423628631098995	0.04423628631098995	0.04423628631098995	0.04423628631098995	0.04423628631098995	0.04423628631098995	0.04423628631098995	0.04423628631098995	0.04423628631098995	0.04423628631098995	0.04423628631098995	0.04423628631098995	0.04423628631098995	0.04423628631098995	0.04423628631098995	0.04423628631098995
0.0560117523350156	0.04859027773886962	0.06049362881323868	0.04109162037950827	0.06552870325900086	0.04558277831920525	0.04649521901419981	0.05990834900657553	0.048153202958098794	0.05727743519335155	0.04927874421398563	0.0556291516212088	0.05899515972776519	0.05345503877155409	0.04820521163219065	0.06484187233216963	0.05516147100224329	0.04779089681920679	0.0617583513124531	0.06789115238308253	0.06482475184776781	0.06482475184776781	0.06482475184776781	0.06482475184776781	0.06482475184776781	0.06482475184776781	0.06482475184776781	0.06482475184776781	0.06482475184776781	0.06482475184776781	0.06482475184776781	0.06482475184776781	0.06482475184776781	0.06482475184776781	0.06482475184776781	0.06482475184776781	0.06482475184776781	0.06482475184776781	0.06482475184776781	0.06482475184776781	0.06482475184776781	0.06482475184776781	0.06482475184776781	0.06482475184776781	0.06482475184776781	0.06482475184776781	0.06482475184776781	0.06482475184776781	0.06482475184776781	0.06482475184776781
0.07938374934792396	0.0820650435393236	0.10729320750701822	0.11563322875878249	0.10543245412714022	0.0933937867881775	0.09436067860368275	0.09584603809399189	0.12217275606334367	0.12670161319676776	0.1152734089696372	0.1337609545810738	0.08370581582016125	0.10687438435165256	0.08851319580204549	0.10519340623526871	0.08184106353939183	0.09954258629543254	0.1281743773363967	0.12631682878301018	0.11954911271111096	0.07989692532278833	0.08507205622393987	0.10442397329633288	0.08835594557737213	0.08701335952896712	0.11516614281718973	0.10793316765947762	0.11912713235243542	0.07994532274579434	0.09238673096399377	0.09892490932875733	0.09970098301152784	0.08527466161899772	0.1095972660071516	0.09743596381307466	0.09743596381307466	0.09743596381307466	0.09743596381307466	0.09743596381307466	0.09743596381307466	0.09743596381307466	0.09743596381307466	0.09743596381307466	0.09743596381307466	0.09743596381307466	0.09743596381307466	0.09743596381307466	0.09743596381307466	0.09743596381307466
0.04685144120738465	0.0724822511678053	0.054999069921960214	0.06812250929869455	0.05091906869598035	0.055353273793503265	0.06723067985633105	0.08203716537832627	0.07022335536619305	0.05707502316090938	0.06722936830564934	0.0543242170670665	0.05253026410827334	0.0525084048662413	0.06412188050904892	0.07097614530657018	0.06754901290780954	0.06754901290780954	0.06754901290780954	0.06754901290780954	0.06754901290780954	0.06754901290780954	0.06754901290780954	0.06754901290780954	0.06754901290780954	0.06754901290780954	0.06754901290780954	0.06754901290780954	0.06754901290780954	0.06754901290780954	0.06754901290780954	0.06754901290780954	0.06754901290780954	0.06754901290780954	0.06754901290780954	0.06754901290780954	0.06754901290780954	0.06754901290780954	0.06754901290780954	0.06754901290780954	0.06754901290780954	0.06754901290780954	0.06754901290780954	0.06754901290780954	0.06754901290780954	0.06754901290780954	0.06754901290780954	0.06754901290780954	0.06754901290780954	0.06754901290780954
0.06868375932551353	0.06410770018969572	0.058552902399564656	0.0604958679575407	0.07504930592763277	0.07326725951889694	0.06325784230089246	0.07137987433330424	0.05580825173415618	0.06096119974328606	0.06136075686659223	0.07319017000008356	0.06860141250449378	0.06420320255988912	0.07392960026894492	0.06729150054084752	0.06574313658837555	0.06533463051346548	0.09136858246008	0.06241587602660839	0.06034324068057687	0.08624758060184419	0.06260891942310848	0.054529715383231064	0.05856931740316978	0.05856931740316978	0.05856931740316978	0.05856931740316978	0.05856931740316978	0.05856931740316978	0.05856931740316978	0.05856931740316978	0.05856931740316978	0.05856931740316978	0.05856931740316978	0.05856931740316978	0.05856931740316978	0.05856931740316978	0.05856931740316978	0.05856931740316978	0.05856931740316978	0.05856931740316978	0.05856931740316978	0.05856931740316978	0.05856931740316978	0.05856931740316978	0.05856931740316978	0.05856931740316978	0.05856931740316978	0.05856931740316978
0.12009541187494968	0.10309791136623951	0.13093654260015836	0.10855363955215452	0.12229429962948399	0.10788441936348749	0.11513649424208808	0.11900703251987246	0.08391126954601816	0.1489247693230891	0.15204587616857967	0.12807878143861046	0.10930175327368406	0.1127992401393583	0.1368620019790239	0.10098851121424941	0.10391468723992917	0.10784767341108577	0.10588118032550747	0.10588118032550747	0.10588118032550747	0.10588118032550747	0.10588118032550747	0.10588118032550747	0.10588118032550747	0.10588118032550747	0.10588118032550747	0.10588118032550747	0.10588118032550747	0.10588118032550747	0.10588118032550747	0.10588118032550747	0.10588118032550747	0.10588118032550747	0.10588118032550747	0.10588118032550747	0.10588118032550747	0.10588118032550747	0.10588118032550747	0.10588118032550747	0.10588118032550747	0.10588118032550747	0.10588118032550747	0.10588118032550747	0.10588118032550747	0.10588118032550747	0.10588118032550747	0.10588118032550747	0.10588118032550747	0.10588118032550747
0.04528973634291787	0.05332063267704654	0.05474792174996431	0.06310984661834224	0.0729247383527942	0.049990856923538725	0.0404694477415887	0.056285690324091975	0.062116753401362426	0.04387822853070182	0.06620936994200805	0.05962599873533804	0.06295859299819237	0.058954720362466406	0.06929699760441464	0.060246404517726414	0.06034645619414389	0.06254459912020104	0.06632820269806036	0.058452868463279885	0.05305889404652549	0.05575588125490268	0.05575588125490268	0.05575588125490268	0.05575588125490268	0.05575588125490268	0.05575588125490268	0.05575588125490268	0.05575588125490268	0.05575588125490268	0.05575588125490268	0.05575588125490268	0.05575588125490268	0.05575588125490268	0.05575588125490268	0.05575588125490268	0.05575588125490268	0.05575588125490268	0.05575588125490268	0.05575588125490268	0.05575588125490268	0.05575588125490268	0.05575588125490268	0.05575588125490268	0.05575588125490268	0.05575588125490268	0.05575588125490268	0.05575588125490268	0.05575588125490268	0.05575588125490268
0.05101110376962063	0.06163606700808047	0.04676136123060632	0.06235161150661146	0.07984740914753456	0.05623387183408981	0.06610000867963386	0.06844151569097666	0.05965439485763334	0.0633988990082214	0.061526646932927365	0.061526646932927365	0.061526646932927365	0.061526646932927365	0.061526646932927365	0.061526646932927365	0.061526646932927365	0.061526646932927365	0.061526646932927365	0.061526646932927365	0.061526646932927365	0.061526646932927365	0.061526646932927365	0.061526646932927365	0.061526646932927365	0.061526646932927365	0.061526646932927365	0.061526646932927365	0.061526646932927365	0.061526646932927365	0.061526646932927365	0.061526646932927365	0.061526646932927365	0.061526646932927365	0.061526646932927365	0.061526646932927365	0.061526646932927365	0.061526646932927365	0.061526646932927365	0.061526646932927365	0.061526646932927365	0.061526646932927365	0.061526646932927365	0.061526646932927365	0.061526646932927365	0.061526646932927365	0.061526646932927365	0.061526646932927365	0.061526646932927365	0.061526646932927365
0.06607076262208603	0.05790060777251472	0.05844133525609723	0.06968392916259256	0.06814626994496409	0.06650062060303036	0.06279926914476472	0.06156655208200365	0.07173413668327017	0.0742617435610267	0.058136161798777945	0.055103154409779774	0.0572181464855445	0.06953722980409761	0.038545992161116344	0.07316585910986699	0.08587669898495649	0.09148222344705736	0.08867946121600694	0.08867946121600694	0.08867946121600694	0.08867946121600694	0.08867946121600694	0.08867946121600694	0.08867946121600694	0.08867946121600694	0.08867946121600694	0.08867946121600694	0.08867946121600694	0.08867946121600694	0.08867946121600694	0.08867946121600694	0.08867946121600694	0.08867946121600694	0.08867946121600694	0.08867946121600694	0.08867946121600694	0.08867946121600694	0.08867946121600694	0.08867946121600694	0.08867946121600694	0.08867946121600694	0.08867946121600694	0.08867946121600694	0.08867946121600694	0.08867946121600694	0.08867946121600694	0.08867946121600694	0.08867946121600694	0.08867946121600694
0.11299259817939815	0.08267062315047226	0.0748516621959861	0.13763237276099013	0.14309941214956431	0.09634279354355148	0.12959361441392628	0.10383338733261147	0.14063842355841946	0.15504747041625666	0.12879608478523732	0.15331834732245267	0.13562213047523822	0.10481130249941736	0.13283572388028939	0.17122208489408616	0.16081473745823988	0.12767967393598578	0.143452290132639	0.1560636109621167	0.14381422329821028	0.11795591630253159	0.16287347539549574	0.1487493545808538	0.13937103358228425	0.17110517223237806	0.10859527095759276	0.12200212565942671	0.10108148700569775	0.12228949512994615	0.1067137802190493	0.11450163767449771	0.11450163767449771	0.11450163767449771	0.11450163767449771	0.11450163767449771	0.11450163767449771	0.11450163767449771	0.11450163767449771	0.11450163767449771	0.11450163767449771	0.11450163767449771	0.11450163767449771	0.11450163767449771	0.11450163767449771	0.11450163767449771	0.11450163767449771	0.11450163767449771	0.11450163767449771	0.11450163767449771
0.06966171651577274	0.07844188933259565	0.06684915024824344	0.09142182626495876	0.08174341811995231	0.09020332072740309	0.06776448767817643	0.09247426656308312	0.08480529262935721	0.08828207047165332	0.08057444885322815	0.06708210393744245	0.08227251899001435	0.05667799477359744	0.07681658242309916	0.08927175122265801	0.07361529016415547	0.11047046888997963	0.0905679163924994	0.11263671755907963	0.06277211967970972	0.08585497320600399	0.08579265214548454	0.08393614572661927	0.0848643989360519	0.0848643989360519	0.0848643989360519	0.0848643989360519	0.0848643989360519	0.0848643989360519	0.0848643989360519	0.0848643989360519	0.0848643989360519	0.0848643989360519	0.0848643989360519	0.0848643989360519	0.0848643989360519	0.0848643989360519	0.0848643989360519	0.0848643989360519	0.0848643989360519	0.0848643989360519	0.0848643989360519	0.0848643989360519	0.0848643989360519	0.0848643989360519	0.0848643989360519	0.0848643989360519	0.0848643989360519	0.0848643989360519
0.07191092663325124	0.06490363897262444	0.07646000228088558	0.06895030900590257	0.05890854501177188	0.10141038078949119	0.08642757772209399	0.07461156291520474	0.06952515430449747	0.06403387391294056	0.06717939666559378	0.06560663528926716	0.06560663528926716	0.06560663528926716	0.06560663528926716	0.06560663528926716	0.06560663528926716	0.06560663528926716	0.06560663528926716	0.06560663528926716	0.06560663528926716	0.06560663528926716	0.06560663528926716	0.06560663528926716	0.06560663528926716	0.06560663528926716	0.06560663528926716	0.06560663528926716	0.06560663528926716	0.06560663528926716	0.06560663528926716	0.06560663528926716	0.06560663528926716	0.06560663528926716	0.06560663528926716	0.06560663528926716	0.06560663528926716	0.06560663528926716	0.06560663528926716	0.06560663528926716	0.06560663528926716	0.06560663528926716	0.06560663528926716	0.06560663528926716	0.06560663528926716	0.06560663528926716	0.06560663528926716	0.06560663528926716	0.06560663528926716	0.06560663528926716
0.10493528461321312	0.10449019164389488	0.1262505485675706	0.10502632168186717	0.11264074249100599	0.11806979507244533	0.12716534884421257	0.12474337090256978	0.09641231195804865	0.1367481676742028	0.10424084295436724	0.11199639777379236	0.1088293338673283	0.08231812927664389	0.12694184182361445	0.1038989148678099	0.10205214961644309	0.13620641226682062	0.11912928094163186	0.11912928094163186	0.11912928094163186	0.11912928094163186	0.11912928094163186	0.11912928094163186	0.11912928094163186	0.11912928094163186	0.11912928094163186	0.11912928094163186	0.11912928094163186	0.11912928094163186	0.11912928094163186	0.11912928094163186	0.11912928094163186	0.11912928094163186	0.11912928094163186	0.11912928094163186	0.11912928094163186	0.11912928094163186	0.11912928094163186	0.11912928094163186	0.11912928094163186	0.11912928094163186	0.11912928094163186	0.11912928094163186	0.11912928094163186	0.11912928094163186	0.11912928094163186	0.11912928094163186	0.11912928094163186	0.11912928094163186
0.0783401765617865	0.0942559135189318	0.10294720845207553	0.0766212065441151	0.13653116169748788	0.10676182568343041	0.1223359535311507	0.11131886956632653	0.07361350193368474	0.061822191070677886	0.04708582221355007	0.06725154604758299	0.08037019213665958	0.0867275787801942	0.05435725035696978	0.07054241456858198	0.07054241456858198	0.07054241456858198	0.07054241456858198	0.07054241456858198	0.07054241456858198	0.07054241456858198	0.07054241456858198	0.07054241456858198	0.07054241456858198	0.07054241456858198	0.07054241456858198	0.07054241456858198	0.07054241456858198	0.07054241456858198	0.07054241456858198	0.07054241456858198	0.07054241456858198	0.07054241456858198	0.07054241456858198	0.07054241456858198	0.07054241456858198	0.07054241456858198	0.07054241456858198	0.07054241456858198	0.07054241456858198	0.07054241456858198	0.07054241456858198	0.07054241456858198	0.07054241456858198	0.07054241456858198	0.07054241456858198	0.07054241456858198	0.07054241456858198	0.07054241456858198
0.0789671014723612	0.06261267573966511	0.07715116811013828	0.10770985669275271	0.10004082749099931	0.1001700564323474	0.08145836608801095	0.0775096898515752	0.12530936724964528	0.058975484932921055	0.07573199670899762	0.08253651769926451	0.09587883671670719	0.09262279684807961	0.07572407536026224	0.10337510897539466	0.1204443477492335	0.12405943831688002	0.09997915659266185	0.08278298446181012	0.0962747466694127	0.0843507465843439	0.12812224675221687	0.11164239619110058	0.0915220534154854	0.11576856571351225	0.1009783185935617	0.11236981685703487	0.10667406772529829	0.10667406772529829	0.10667406772529829	0.10667406772529829	0.10667406772529829	0.10667406772529829	0.10667406772529829	0.10667406772529829	0.10667406772529829	0.10667406772529829	0.10667406772529829	0.10667406772529829	0.10667406772529829	0.10667406772529829	0.10667406772529829	0.10667406772529829	0.10667406772529829	0.10667406772529829	0.10667406772529829	0.10667406772529829	0.10667406772529829	0.10667406772529829
0.07015009844966864	0.08476486930191732	0.08212725688185085	0.10058626035345311	0.09814239768391925	0.08747559831056477	0.08234131305891494	0.05586937825007083	0.06939492078145247	0.06872090117793771	0.0735818702315422	0.06668509611145991	0.09089535667981485	0.07754254832780225	0.07023678852022117	0.08389705570908197	0.08887271700317123	0.08724119741633417	0.08207771719800165	0.07461427751334813	0.09132268367929897	0.09154287374379007	0.10028657123184707	0.09591472248781857	0.09591472248781857	0.09591472248781857	0.09591472248781857	0.09591472248781857	0.09591472248781857	0.09591472248781857	0.09591472248781857	0.09591472248781857	0.09591472248781857	0.09591472248781857	0.09591472248781857	0.09591472248781857	0.09591472248781857	0.09591472248781857	0.09591472248781857	0.09591472248781857	0.09591472248781857	0.09591472248781857	0.09591472248781857	0.09591472248781857	0.09591472248781857	0.09591472248781857	0.09591472248781857	0.09591472248781857	0.09591472248781857	0.09591472248781857
0.07259621206095397	0.07882473546045585	0.08584080894749876	0.08046257455282987	0.08621182829197695	0.09165734458108818	0.07224112108329077	0.08470735271710146	0.06143943216485554	0.0981859433963886	0.08151505980005902	0.0816447563915912	0.08626071367138598	0.06598433941051171	0.07163096684383204	0.08549128808505445	0.049135402829368	0.07054912458045981	0.07144185819951569	0.10212740310753765	0.09635551083970317	0.0992414569736204	0.0992414569736204	0.0992414569736204	0.0992414569736204	0.0992414569736204	0.0992414569736204	0.0992414569736204	0.0992414569736204	0.0992414569736204	0.0992414569736204	0.0992414569736204	0.0992414569736204	0.0992414569736204	0.0992414569736204	0.0992414569736204	0.0992414569736204	0.0992414569736204	0.0992414569736204	0.0992414569736204	0.0992414569736204	0.0992414569736204	0.0992414569736204	0.0992414569736204	0.0992414569736204	0.0992414569736204	0.0992414569736204	0.0992414569736204	0.0992414569736204	0.0992414569736204
0.07358270153894983	0.08546387440183091	0.1019634590094076	0.08681417372721364	0.09981404632067695	0.08938866417384549	0.11715154758977947	0.09728899575664954	0.07039353176119162	0.1217345101682947	0.09859840548586016	0.08384744105660764	0.10102984275602442	0.08173637673975756	0.08383781282780636	0.08642947342163287	0.06612518601205973	0.06834055135192149	0.0672328686819906	0.0672328686819906	0.0672328686819906	0.0672328686819906	0.0672328686819906	0.0672328686819906	0.0672328686819906	0.0672328686819906	0.0672328686819906	0.0672328686819906	0.0672328686819906	0.0672328686819906	0.0672328686819906	0.0672328686819906	0.0672328686819906	0.0672328686819906	0.0672328686819906	0.0672328686819906	0.0672328686819906	0.0672328686819906	0.0672328686819906	0.0672328686819906	0.0672328686819906	0.0672328686819906	0.0672328686819906	0.0672328686819906	0.0672328686819906	0.0672328686819906	0.0672328686819906	0.0672328686819906	0.0672328686819906	0.0672328686819906
0.06676215027656567	0.06202796375473965	0.08290449583578059	0.08767568948228317	0.060123273225076414	0.06299692187375963	0.057948183927263135	0.06168968302869319	0.08425680163394664	0.07571418941885512	0.05474454997686045	0.06587150273517896	0.06826632650979869	0.06816989384881122	0.07854104950743461	0.0658559273876526	0.06434499120774058	0.05512686553465272	0.05715412820527575	0.05671475757282052	0.056934442889048135	0.056934442889048135	0.056934442889048135	0.056934442889048135	0.056934442889048135	0.056934442889048135	0.056934442889048135	0.056934442889048135	0.056934442889048135	0.056934442889048135	0.056934442889048135	0.056934442889048135	0.056934442889048135	0.056934442889048135	0.056934442889048135	0.056934442889048135	0.056934442889048135	0.056934442889048135	0.056934442889048135	0.056934442889048135	0.056934442889048135	0.056934442889048135	0.056934442889048135	0.056934442889048135	0.056934442889048135	0.056934442889048135	0.056934442889048135	0.056934442889048135	0.056934442889048135	0.056934442889048135
0.10302608707617408	0.09565590907701525	0.10676738294677031	0.0641339936182257	0.10210362855457941	0.06601829637592722	0.07962852092671877	0.16336140362713594	0.09097830285324505	0.08956725392159903	0.15015850506941875	0.12748859846156874	0.12577479993788207	0.11882569656293196	0.13307371060929277	0.13629862949026303	0.13557341025621641	0.10026960113675153	0.12629622514806635	0.14728430243023147	0.1267790994838911	0.1160093921202904	0.16536387238810116	0.1905408455687984	0.15639209422618733	0.13088602066432073	0.16671410478204832	0.12288766426356827	0.13539074227276507	0.12593014777026612	0.16018297470854623	0.1663350257833015	0.11412594760929305	0.12600415109591323	0.14592647791002342	0.13831331092065652	0.14131694105119258	0.11504453162712922	0.14118938260177322	0.13438243469205585	0.11220818831179197	0.12329531150192391	0.12329531150192391	0.12329531150192391	0.12329531150192391	0.12329531150192391	0.12329531150192391	0.12329531150192391	0.12329531150192391	0.12329531150192391
0.14125935599417994	0.1618902206428452	0.04996759176222169	0.06985844033990517	0.09160024170749047	0.08206741237024552	0.08638968793703808	0.08321120124769227	0.11105246696181104	0.08771055907384372	0.09354946259129429	0.12421387923024627	0.14340722140578896	0.1006851318053276	0.13541312818035042	0.12746966938179244	0.14723182472868881	0.1907799433668916	0.2554660543598187	0.2186121649219775	0.17286483006729075	0.20495017295899554	0.16086984978533417	0.23236456974299666	0.16064951925240256	0.19857048624222357	0.23206306415901004	0.16860181091218382	0.22374207394460482	0.16647672092895968	0.22853256382608506	0.17247799431308705	0.17503705163886124	0.2425779192704071	0.23005997543066062	0.24271442983784763	0.1962789336850097	0.2130194870002767	0.20842813192550644	0.2028827689282538	0.1580763244781294	0.19792647968798263	0.17760894813906336	0.14567325664138847	0.14430063870617968	0.1612097292585764	0.15275518398237806	0.15275518398237806	0.15275518398237806	0.15275518398237806
0.051960525937739276	0.06466951945891763	0.07231956596247767	0.06068749304518283	0.057995299124023486	0.06645807444261499	0.054550087786759655	0.07286173466852772	0.05731991879462809	0.06961020382545799	0.06897959332243618	0.06350481776374198	0.05823099589573708	0.056981449056814376	0.05623760910381221	0.05717689661867322	0.06108053647249328	0.05996893621420649	0.06460038918733076	0.0642632371826416	0.0728028281910417	0.07078930284651752	0.07233626309507055	0.0639296676809442	0.05694291725755715	0.07893662762693973	0.07014860623866044	0.059918738527049466	0.06660833024361273	0.07681987987542127	0.05856833976264492	0.0642034329392767	0.05805592912444431	0.05740768497678518	0.08134793689303906	0.06815139191616491	0.06559317402973813	0.0597467800929665	0.065377397554764	0.052886894187548904	0.0654734504991051	0.059180172343327	0.059180172343327	0.059180172343327	0.059180172343327	0.059180172343327	0.059180172343327	0.059180172343327	0.059180172343327	0.059180172343327
0.080500307390756	0.06697915228381097	0.056321536891210194	0.06751137753067585	0.08316937879707072	0.062265773233060005	0.07182069635420832	0.07202522382241248	0.06189502877500774	0.07891514274750883	0.06800076808936423	0.06344386885811797	0.07155311841675768	0.06560213139539839	0.0924847764622942	0.07898207617351485	0.0813043697994298	0.06835738457073845	0.07361200497136122	0.07835865864737131	0.07472330195983443	0.099312343952363	0.08412861690193055	0.08771774837921519	0.08155882649460218	0.08564577020022887	0.059227732373455265	0.08468476194103236	0.08012315772754061	0.0924199090822289	0.07707744216785757	0.06484132050502825	0.08072483168392207	0.0830130512864492	0.0723080703079904	0.07809899964160968	0.06775893537576788	0.07965687515855767	0.08322631438267598	0.08626427501399593	0.07028679280627728	0.07359178296794319	0.08253724122750657	0.06424049935298953	0.08302878491293114	0.07125104360248372	0.07713991425770743	0.07713991425770743	0.07713991425770743	0.07713991425770743
0.10491429591328084	0.1369827880068681	0.15450376667042914	0.12676168079092803	0.14638243883134935	0.11696193863654639	0.1133401072127693	0.13358972984422932	0.15557063736068244	0.14569068299969373	0.12671849527108983	0.1496853797531087	0.12615772656288524	0.14811411712106204	0.16926368168887007	0.1471122598203276	0.17224235132923826	0.11930862864559467	0.1160889912712914	0.1502146665962712	0.1519071220995178	0.14749134197635377	0.13619298007071015	0.09787197026551576	0.10216687198797762	0.13850634389001246	0.13752543785666618	0.14545996022338822	0.13211007705054661	0.14748731171067303	0.14355959595754128	0.13159901320207607	0.1375183687365425	0.14393577576090538	0.15265734948017212	0.1408794829062976	0.16901401483539977	0.1300029615759897	0.14945700928861544	0.11721076674881613	0.1119218748019394	0.15474884303335265	0.1145090729090566	0.13462895797120464	0.13462895797120464	0.13462895797120464	0.13462895797120464	0.13462895797120464	0.13462895797120464	0.13462895797120464
0.08260258666037334	0.0893749621211236	0.09551893295826429	0.08198180994086979	0.07824289987235275	0.09182682552082841	0.08536702200944929	0.1258386983392605	0.07343307063677915	0.10533922695267177	0.10745155479523957	0.09284358299784132	0.10014756889654045	0.10014756889654045	0.10014756889654045	0.10014756889654045	0.10014756889654045	0.10014756889654045	0.10014756889654045	0.10014756889654045	0.10014756889654045	0.10014756889654045	0.10014756889654045	0.10014756889654045	0.10014756889654045	0.10014756889654045	0.10014756889654045	0.10014756889654045	0.10014756889654045	0.10014756889654045	0.10014756889654045	0.10014756889654045	0.10014756889654045	0.10014756889654045	0.10014756889654045	0.10014756889654045	0.10014756889654045	0.10014756889654045	0.10014756889654045	0.10014756889654045	0.10014756889654045	0.10014756889654045	0.10014756889654045	0.10014756889654045	0.10014756889654045	0.10014756889654045	0.10014756889654045	0.10014756889654045	0.10014756889654045	0.10014756889654045
0.14197979107763242	0.12645210925039563	0.11120406767432546	0.11150628200100952	0.10663105909656806	0.09555928514321199	0.09207534957955914	0.09765178788458176	0.11279409635294142	0.1192584566308158	0.12508059615675812	0.10385839145240364	0.11678725841079353	0.1117950323439746	0.11665806366240622	0.14489508504200563	0.10098551536139301	0.0826944336146295	0.11290447883045794	0.11323241063599071	0.10940464087031974	0.085367877137008	0.10344254124559236	0.12511314651804115	0.09677019533477385	0.09911293047647417	0.1075153487294211	0.1437397693540178	0.11301071174621952	0.0962713147083825	0.11679270470318238	0.12477222786613305	0.09775348120866272	0.07687647606946536	0.10949119027403229	0.1165115751582174	0.11728167866231276	0.11273111265502614	0.10103448555736522	0.11818850009206257	0.10824218338929717	0.11321534174067986	0.11321534174067986	0.11321534174067986	0.11321534174067986	0.11321534174067986	0.11321534174067986	0.11321534174067986	0.11321534174067986	0.11321534174067986
0.06365656352604837	0.042214462668402696	0.05972083943580244	0.05946525845215194	0.05562842512667026	0.05259087149047647	0.058328023094835035	0.04935637227946336	0.045791021031386006	0.06499805768373353	0.05434064397736451	0.05518068585899894	0.061419413518305065	0.04607456799305021	0.05946907163404258	0.05249121992116912	0.052212155171565716	0.0513613274925968	0.05551378314550227	0.06460164814158607	0.07110227698500679	0.05703377410275337	0.06009984995516197	0.04992669957210223	0.04787783948015292	0.05443969486635165	0.07076104986608533	0.06199654873995953	0.05590330473602558	0.06589018378451111	0.05110321521524935	0.050867103488480205	0.05518082632044358	0.05403841758299722	0.07634568638927611	0.06441083347776295	0.059855537643730146	0.0631746016377165	0.061172092097187124	0.05825748454582646	0.07807221471348491	0.06036410389412408	0.06217250178306788	0.04271443770868214	0.060719036078212975	0.05171673689344756	0.05171673689344756	0.05171673689344756	0.05171673689344756	0.05171673689344756
0.0	0.08607366611168474	0.0	0.0	0.0	0.1434948979298291	0.0	0.0	0.032135547174169075	0.014756968213389265	0.2696862778225649	0.0	0.12611631746218477	0.0	0.19891823417429683	0.0	0.1434948979298291	0.180333907926066	0.032135547174169075	0.1113593507556601	0.1434948979298291	0.1979699035769914	0.032135547174169075	0.0056219248751832014	0.1434948979298291	0.057421231818144465	0.0	0.1113593507556601	0.0054548851412535996	0.0	0.0	0.0	0.0	0.0003182997929078492	0.032135547174169075	0.19427954926486768	0.0	0.13804001278857558	0.14339651375345053	0.1991389667449257	0.0	0.25316037357058824	0.19933892722932134	0.1989377640019523	0.2882486929689077	0.24359322848543002	0.24359322848543002	0.24359322848543002	0.24359322848543002	0.24359322848543002
0.10672579435325581	0.13449492144131103	0.11002677035756521	0.10057959598020892	0.11683560693110956	0.11368125116928061	0.11176983157374483	0.13884408276996024	0.11762354260220266	0.10690062120499556	0.1287409745706743	0.12349269997418699	0.09899556010094326	0.1277602929179733	0.13057551454853936	0.10459392835335427	0.143808755011177	0.12679714254067484	0.15288410429050095	0.14284416566706018	0.12487227788160078	0.14911629883775274	0.11163327220252912	0.14266403479934645	0.13335215321430885	0.08626328335856663	0.14334731491611477	0.1068384480326763	0.1232158053585748	0.1367517461419474	0.10743223680876292	0.15091163288010515	0.09800464487117237	0.1299799769436257	0.12395018076440426	0.12790900288895668	0.14261288838428682	0.12192726557189763	0.12761776167704664	0.1214112815787822	0.12802818679422706	0.14898494129823986	0.11900724255905783	0.13399609192864884	0.13399609192864884	0.13399609192864884	0.13399609192864884	0.13399609192864884	0.13399609192864884	0.13399609192864884
0.09319959562859978	0.09363712222599732	0.10255070304138512	0.10803816180121731	0.09803561078424212	0.10316168158710323	0.08740099976312139	0.08336740600022502	0.08750737277664086	0.10038746496183676	0.10890094943453799	0.11964647848168389	0.08826982734669081	0.09949732253926413	0.12539208190731344	0.08550039679363593	0.09902351936849936	0.10013259201938396	0.12147662995441595	0.09225094337820591	0.09387281752451848	0.09205112720826139	0.09298564495473806	0.1040124743592725	0.10818302463223778	0.10506253994046874	0.09277502920083136	0.12278315318881154	0.11555832896890487	0.09748433618758048	0.10648147039752154	0.09763583783887647	0.09129055196450107	0.10620775463637872	0.11985104692975465	0.11761712432129262	0.09999967822844426	0.10438287512519263	0.12954810282062665	0.10894047156257182	0.11924428719159923	0.11924428719159923	0.11924428719159923	0.11924428719159923	0.11924428719159923	0.11924428719159923	0.11924428719159923	0.11924428719159923	0.11924428719159923	0.11924428719159923
0.09042873618317662	0.10875452302285794	0.12311221500726907	0.11764461328146723	0.12233085242149437	0.10506648066555184	0.09671807641342943	0.11777144905799686	0.12887832147843017	0.10720582619973375	0.10464952043122813	0.11801951858725533	0.10598772503283177	0.09682790768173885	0.11142285297514784	0.10905025001007272	0.10160028304509759	0.1369774227910244	0.15547552317576852	0.11232661880163985	0.1542149932295898	0.14091203196635527	0.11334357306969765	0.10445235293125019	0.10902710709676397	0.12931945839045902	0.12126798155043217	0.1584796506757456	0.1527510118694152	0.17268015629103034	0.1248429660407511	0.13554134605845555	0.1226331055748916	0.14102797608818923	0.11279617536765923	0.10998365926839326	0.14846777981525855	0.12071872335450634	0.14154497813666947	0.10820977690174023	0.10489285005690906	0.10655131347932463	0.10655131347932463	0.10655131347932463	0.10655131347932463	0.10655131347932463	0.10655131347932463	0.10655131347932463	0.10655131347932463	0.10655131347932463
0.05746047327180447	0.03896433341098193	0.08279636719912079	0.06229839317861556	0.05283219394414305	0.0526235345803976	0.06840897746042976	0.048678094024634	0.07708543637643382	0.06400775320103057	0.07463393344068896	0.06560992981483016	0.07855286684622145	0.07591944391685043	0.05063905106097641	0.0758850359553435	0.07364728917650333	0.08477253736493852	0.07085554668506376	0.06686125639389287	0.0524483376702113	0.08067889396781354	0.07425961079671638	0.06512487601713286	0.06042990061590278	0.09044013666337067	0.07648217519643767	0.10350994207647948	0.08703440201963783	0.06598435980758391	0.07688306841643541	0.0736335175840727	0.056482073013196694	0.08131764633677531	0.08466427169923235	0.07452042243906713	0.06665482305367981	0.07701793289731265	0.06979040628392097	0.07612617231063665	0.05904274055078113	0.07907414894412439	0.07787429704324836	0.06344804601580654	0.08088580351468466	0.07333403307743519	0.07390083812396628	0.0742388589478983	0.07873865872271997	0.07381495368389636
0.20247481608119133	0.25280843213270326	0.16467906816939498	0.24561168273742587	0.24385582042767262	0.3359614749695934	0.21000830432610718	0.284092006909829	0.2376862489901451	0.2511418599695604	0.3038488997374914	0.2419749440345615	0.3834515181238215	0.3198223729609429	0.06760745701976886	0.2526524952549457	0.2209842930959511	0.3260679475443432	0.22624472846326335	0.17389710945878487	0.29199491063763117	0.24919754087498672	0.33472707773024296	0.2589759541652	0.31276934264680273	0.3887457516137728	0.3821132984730252	0.3091516477883334	0.3608031271723113	0.31755611419697627	0.29545658404910663	0.24227984349744244	0.2616331648342066	0.2479350874314034	0.3811864150510751	0.22283297092289775	0.2560762061302207	0.3279451493168744	0.17823983489971823	0.2894329987556594	0.2674248280668798	0.303459639299876	0.2137056360196413	0.1730991856923856	0.3232480004624132	0.2592310299981345	0.37275212272361485	0.26322741660454235	0.4123257278984992	0.3518835893315905
0.11156537047189204	0.09768728921251955	0.11997387782323114	0.11346452816754632	0.12195430662207483	0.15649507316854008	0.12182530362375014	0.1522660329330832	0.11805493569051682	0.13119759233409187	0.16802234102912086	0.11289415362207524	0.1578863265439994	0.11111129887621567	0.13488425779009885	0.11969141302483273	0.15147282346606014	0.12235243470224241	0.16640465556956255	0.13473538111494976	0.10732332453910269	0.1409850777525604	0.1394489707398795	0.15264422043836864	0.0957246961155383	0.14505548027775103	0.14432733785648344	0.14442248860281498	0.13632217200731203	0.14035555270137667	0.13010617010520253	0.11372700812774096	0.1495293454915416	0.11565614823886124	0.1539965838191942	0.09079086286858244	0.134511783074061	0.13134228673844695	0.10940143673934778	0.11326290772391431	0.1741029347399675	0.117002952238645	0.1617427738808944	0.14818348981007284	0.11535835883451954	0.0972067746950352	0.1259471671581788	0.10910943790975206	0.12579127029439727	0.11801046519876007
0.0740295767428517	0.07405824034045809	0.05409241656170733	0.0743869490456961	0.06090364462181085	0.061761056918955476	0.0663331234904577	0.06805925507909678	0.06464792576477074	0.05941664663022015	0.07462942449044169	0.062184577850927944	0.05614179830864961	0.06458024214508441	0.08295679986962956	0.08325528200882996	0.06844987891610209	0.07019743865122911	0.0642141452250267	0.05713983147123032	0.08793418902799136	0.05680748294327633	0.05697215536540658	0.06761649493823249	0.055583142575926996	0.051425268155003846	0.061097874593352426	0.063555086492819	0.07511317629783036	0.060040650307316784	0.06431999625089851	0.06820183887659984	0.09561270314152635	0.0925027418882357	0.0558958867952215	0.0977251230510806	0.06567616323603766	0.053364415664023716	0.06154570399201903	0.05096892126161564	0.08584074593261051	0.08077128863246438	0.07412644350671267	0.0611834411602737	0.06873483397508379	0.08122374822085585	0.07400251293432537	0.07550922777078482	0.06269078230466676	0.06438788276962003
0.0963881682777686	0.09263008756579175	0.10246028829227273	0.09439181110057034	0.09562159052537658	0.11137221045796931	0.09730264531841738	0.10921377905703623	0.0938241274995537	0.08594069285419488	0.09521532104713006	0.0811281047403862	0.10724652324427121	0.08855274868131782	0.09454486594852936	0.08182175224831031	0.1198533455214731	0.08703397136173444	0.0680942396095802	0.09477467321302571	0.08801883060187232	0.0754539587483948	0.09043816818112968	0.09743125771650303	0.09691519199602641	0.10738898194515048	0.13337393119258134	0.09134873392223926	0.08874479743409067	0.0975881236460197	0.08775070391236288	0.08567236120062234	0.09984457883093235	0.0962827659231915	0.08794529894362633	0.10861796210219198	0.12711401043761184	0.09171747472000426	0.09827513709266374	0.10976288971651411	0.09585851836832539	0.11400959454400715	0.09002067352368233	0.09458006201469583	0.09226966292699021	0.09819721610520198	0.12466739151869591	0.0989029663306464	0.07789641246031503	0.10356095494544437
0.06114400717090444	0.06788629439625307	0.06248112473367015	0.06191901244183205	0.07323194779710834	0.07678519830472116	0.05484229906661761	0.059737423363216136	0.052434285287954956	0.06082708091758451	0.07016594424562944	0.06569238671297731	0.06528052475400835	0.06336990217152907	0.06207648550759692	0.05146677991094057	0.05324230734271818	0.06278625769238326	0.07352872310544548	0.05645995855550294	0.06164061925897706	0.06818418710420744	0.067639760058767	0.065805409599216	0.07480341979315107	0.07094471323367593	0.05579400191599972	0.06401120580929863	0.06578970472323607	0.0671608299624431	0.04435682819543433	0.06561373006223295	0.06181023571249267	0.0691472378718421	0.06727508956271479	0.07354810793081121	0.09467004967644374	0.06617215114035692	0.07135435029654211	0.07956296067167042	0.08219804807593725	0.06219810111481043	0.053441701543978176	0.05781990132939431	0.05781990132939431	0.05781990132939431	0.05781990132939431	0.05781990132939431	0.05781990132939431	0.05781990132939431
0.08306366413058548	0.08945027253519516	0.09237832111207893	0.10295783987106036	0.12308589857277297	0.10471943160260956	0.10537916093686352	0.09646400398989478	0.10551484702652913	0.09415253567855804	0.09911503628424076	0.09663378598139939	0.09663378598139939	0.09663378598139939	0.09663378598139939	0.09663378598139939	0.09663378598139939	0.09663378598139939	0.09663378598139939	0.09663378598139939	0.09663378598139939	0.09663378598139939	0.09663378598139939	0.09663378598139939	0.09663378598139939	0.09663378598139939	0.09663378598139939	0.09663378598139939	0.09663378598139939	0.09663378598139939	0.09663378598139939	0.09663378598139939	0.09663378598139939	0.09663378598139939	0.09663378598139939	0.09663378598139939	0.09663378598139939	0.09663378598139939	0.09663378598139939	0.09663378598139939	0.09663378598139939	0.09663378598139939	0.09663378598139939	0.09663378598139939	0.09663378598139939	0.09663378598139939	0.09663378598139939	0.09663378598139939	0.09663378598139939	0.09663378598139939
0.10630914665873042	0.10235473733285262	0.11087322234086833	0.10127148797016922	0.12595608727348018	0.11888518538958344	0.1224206363315318	0.1224206363315318	0.1224206363315318	0.1224206363315318	0.1224206363315318	0.1224206363315318	0.1224206363315318	0.1224206363315318	0.1224206363315318	0.1224206363315318	0.1224206363315318	0.1224206363315318	0.1224206363315318	0.1224206363315318	0.1224206363315318	0.1224206363315318	0.1224206363315318	0.1224206363315318	0.1224206363315318	0.1224206363315318	0.1224206363315318	0.1224206363315318	0.1224206363315318	0.1224206363315318	0.1224206363315318	0.1224206363315318	0.1224206363315318	0.1224206363315318	0.1224206363315318	0.1224206363315318	0.1224206363315318	0.1224206363315318	0.1224206363315318	0.1224206363315318	0.1224206363315318	0.1224206363315318	0.1224206363315318	0.1224206363315318	0.1224206363315318	0.1224206363315318	0.1224206363315318	0.1224206363315318	0.1224206363315318	0.1224206363315318
0.20486925767321829	0.19992872132969877	0.2138933198585373	0.20085556295929624	0.21792299931182973	0.28073390703613654	0.2356569275077629	0.21053669056355317	0.21272555683535405	0.2372066745873589	0.28244495917512125	0.18171830864924263	0.19123086312167972	0.22066087311557908	0.23321650813218164	0.29063764568657485	0.190357554930595	0.16648678026478797	0.23806606809242917	0.1461211855176271	0.09674207804615205	0.2314043256053717	0.20043303746885288	0.2175455272656416	0.20670978587881955	0.2038208967144353	0.14177131394954154	0.16177748859575017	0.14207884372319618	0.00573760466215213	0.19085624536886117	0.12346310586576784	0.1464808604937343	0.12245338490930646	0.14777915985839735	0.16808525194884427	0.1579322059036208	0.1579322059036208	0.1579322059036208	0.1579322059036208	0.1579322059036208	0.1579322059036208	0.1579322059036208	0.1579322059036208	0.1579322059036208	0.1579322059036208	0.1579322059036208	0.1579322059036208	0.1579322059036208	0.1579322059036208
0.07467597711128862	0.08945170947571145	0.07878331838113216	0.10026616144267149	0.08182916167316469	0.0842894199565205	0.06303440948372858	0.08058271042326547	0.07328503690005517	0.07877059772402727	0.06748997448574556	0.0642359370486587	0.07718228030058695	0.07574542934390359	0.06291199383451332	0.08156967807265549	0.0855392327793702	0.08705645106448834	0.06375584158587094	0.07957569512636721	0.05981639293438016	0.07254663352237804	0.08442472032470599	0.07301414449280762	0.07728213376132666	0.08044653682374796	0.0722402161562813	0.07634337649001463	0.07634337649001463	0.07634337649001463	0.07634337649001463	0.07634337649001463	0.07634337649001463	0.07634337649001463	0.07634337649001463	0.07634337649001463	0.07634337649001463	0.07634337649001463	0.07634337649001463	0.07634337649001463	0.07634337649001463	0.07634337649001463	0.07634337649001463	0.07634337649001463	0.07634337649001463	0.07634337649001463	0.07634337649001463	0.07634337649001463	0.07634337649001463	0.07634337649001463
0.09956106246051537	0.1109769379949173	0.1243304529954746	0.10191116717468295	0.08646667613945361	0.1114864528820988	0.10929345131136914	0.13705504742869884	0.07170910633814996	0.11374976824665989	0.07331602453775135	0.08446853870544672	0.09373321673328651	0.07946401057772583	0.10040818938332613	0.09706842120992848	0.11289276778828605	0.11267079722069849	0.12472815103259331	0.12825443138362866	0.12649129120811098	0.12649129120811098	0.12649129120811098	0.12649129120811098	0.12649129120811098	0.12649129120811098	0.12649129120811098	0.12649129120811098	0.12649129120811098	0.12649129120811098	0.12649129120811098	0.12649129120811098	0.12649129120811098	0.12649129120811098	0.12649129120811098	0.12649129120811098	0.12649129120811098	0.12649129120811098	0.12649129120811098	0.12649129120811098	0.12649129120811098	0.12649129120811098	0.12649129120811098	0.12649129120811098	0.12649129120811098	0.12649129120811098	0.12649129120811098	0.12649129120811098	0.12649129120811098	0.12649129120811098
0.06771102752539057	0.07391875872942183	0.06932737480248008	0.07581922591176818	0.09913752444545464	0.09037774147733417	0.06582188742774182	0.08637901772610639	0.0873150732036787	0.08089793527316774	0.06584845696834822	0.08841002175154163	0.10827858881809493	0.07131457588895201	0.07357197428676317	0.0822279969230253	0.10582745626740545	0.08433340548264671	0.09241046359775883	0.09484415664044418	0.07964418740899216	0.07119712749353888	0.10405612338418965	0.07352548010107811	0.07360203433518493	0.08013938729159882	0.08269639102747214	0.07885687311962361	0.067146520383973	0.10482992411761727	0.08506660196264001	0.08324246283319331	0.08788094764775911	0.08456301335881339	0.07293762061796075	0.09782418960976874	0.11323679524946527	0.105530492429617	0.105530492429617	0.105530492429617	0.105530492429617	0.105530492429617	0.105530492429617	0.105530492429617	0.105530492429617	0.105530492429617	0.105530492429617	0.105530492429617	0.105530492429617	0.105530492429617
0.08064699687784561	0.09560552692922679	0.10826870530308073	0.10452191372290073	0.08725602741238778	0.10867765337485064	0.12367453775384527	0.1042492347764457	0.07991125037977713	0.09918708156999127	0.11134241500704982	0.11776972719295682	0.10854577469743663	0.10806464520499419	0.11636070547013923	0.10220764489333203	0.06371317566374143	0.12889205720168673	0.0886669349520863	0.11401001130284992	0.14027167119809908	0.10514549116897218	0.1403999932517714	0.09666993194024069	0.1293942267476788	0.11220921833977103	0.10032025310457265	0.07571923119125062	0.07719900871157012	0.131195557880248	0.12436721538340588	0.10572547093292857	0.11504634315816724	0.11504634315816724	0.11504634315816724	0.11504634315816724	0.11504634315816724	0.11504634315816724	0.11504634315816724	0.11504634315816724	0.11504634315816724	0.11504634315816724	0.11504634315816724	0.11504634315816724	0.11504634315816724	0.11504634315816724	0.11504634315816724	0.11504634315816724	0.11504634315816724	0.11504634315816724
0.17027933184501756	0.12076746258919033	0.17514733822921066	0.14593782913265319	0.1814084205962518	0.22654203579921034	0.21015882700843772	0.1782065666218967	0.23133639526217428	0.2371472824355274	0.24159264844103825	0.2357133496284828	0.20369310004680874	0.1293904815206658	0.17682042311815138	0.3073482549919783	0.21302006954939368	0.19407894933034528	0.26886663470748445	0.1936451110585917	0.22492496673347107	0.2874288883878675	0.20219883307806605	0.2869464888062124	0.17922567008919982	0.25880451039138463	0.2859043235077966	0.20116277531651616	0.26913209273247235	0.19678987070762244	0.1890814242446061	0.288162399784472	0.18972774706838227	0.23219603691946133	0.21096189199392182	0.21096189199392182	0.21096189199392182	0.21096189199392182	0.21096189199392182	0.21096189199392182	0.21096189199392182	0.21096189199392182	0.21096189199392182	0.21096189199392182	0.21096189199392182	0.21096189199392182	0.21096189199392182	0.21096189199392182	0.21096189199392182	0.21096189199392182
0.08276671740991155	0.10300739203505332	0.08405077500815816	0.10206013742127185	0.08212735517524512	0.0930756709032502	0.09525869929441408	0.1170903653717491	0.11189983088744504	0.10856679517451191	0.12704944260837014	0.09574249432120772	0.10144442157686809	0.08654866551299562	0.12306319058009112	0.07089833425495103	0.1022062989723341	0.1049381379051584	0.1251654589963258	0.10522581763756919	0.0937782989857143	0.14976572591585927	0.12177201245078677	0.12177201245078677	0.12177201245078677	0.12177201245078677	0.12177201245078677	0.12177201245078677	0.12177201245078677	0.12177201245078677	0.12177201245078677	0.12177201245078677	0.12177201245078677	0.12177201245078677	0.12177201245078677	0.12177201245078677	0.12177201245078677	0.12177201245078677	0.12177201245078677	0.12177201245078677	0.12177201245078677	0.12177201245078677	0.12177201245078677	0.12177201245078677	0.12177201245078677	0.12177201245078677	0.12177201245078677	0.12177201245078677	0.12177201245078677	0.12177201245078677
0.14052277648429065	0.08814043635788546	0.11449697903628685	0.1529121135858322	0.2103937699518661	0.22711315243978972	0.10885603066960446	0.1521714840791553	0.13920704538185744	0.20865878387873646	0.1289558060630002	0.1871672054254729	0.19454168778558048	0.17043888627618792	0.2861867376465756	0.24387245965252896	0.22438382306805657	0.17699141231421908	0.2613145705020942	0.21166760235231546	0.185850352679719	0.19537474913273983	0.17642785633553715	0.25522508675602196	0.1519031057436843	0.17628456145560756	0.1652978844249958	0.20949597978763365	0.2079793630442291	0.2503932357706523	0.2559522111249734	0.16551111016877335	0.2539588280797136	0.26735056054403716	0.3113010727837393	0.21360198856277288	0.3234864758251452	0.17391568933299006	0.22861190893344202	0.19480444426775068	0.21600071381828695	0.2054025790430188	0.2054025790430188	0.2054025790430188	0.2054025790430188	0.2054025790430188	0.2054025790430188	0.2054025790430188	0.2054025790430188	0.2054025790430188
0.07145702497381468	0.0893404485255733	0.08140665684831405	0.11794786668358459	0.09405481995607076	0.1147372540545478	0.08747383682761246	0.08815375742021701	0.07868794836331272	0.09442823759986219	0.09330401315701674	0.089259292342112	0.11351965592367987	0.08300538915099306	0.11444615701154921	0.0991098175426845	0.08797070397927274	0.09695177206277474	0.09003570445686043	0.10490493806703034	0.097959813910804	0.10506905650325647	0.0958154499283251	0.08043452413393812	0.09187485020031509	0.08615468716712661	0.08615468716712661	0.08615468716712661	0.08615468716712661	0.08615468716712661	0.08615468716712661	0.08615468716712661	0.08615468716712661	0.08615468716712661	0.08615468716712661	0.08615468716712661	0.08615468716712661	0.08615468716712661	0.08615468716712661	0.08615468716712661	0.08615468716712661	0.08615468716712661	0.08615468716712661	0.08615468716712661	0.08615468716712661	0.08615468716712661	0.08615468716712661	0.08615468716712661	0.08615468716712661	0.08615468716712661
0.1810661062574119	0.20035274046935322	0.18398129163045515	0.1405872320591266	0.23582477941708613	0.18359817679529572	0.17979560204103232	0.15046295768574142	0.17589696468635288	0.15980432799623828	0.15931978028758248	0.24117301358185764	0.19496144555799905	0.24398620708196975	0.1840332365075793	0.24802735807438955	0.1657385490097447	0.23542619753998828	0.1699221196410948	0.16640213601499398	0.21642472059982618	0.13961226314364591	0.15170574652875915	0.15742281115276494	0.17411515380880777	0.18908919838463578	0.1611856456884726	0.219018331526738	0.18466042944413302	0.15731486640192469	0.17098764792302884	0.17098764792302884	0.17098764792302884	0.17098764792302884	0.17098764792302884	0.17098764792302884	0.17098764792302884	0.17098764792302884	0.17098764792302884	0.17098764792302884	0.17098764792302884	0.17098764792302884	0.17098764792302884	0.17098764792302884	0.17098764792302884	0.17098764792302884	0.17098764792302884	0.17098764792302884	0.17098764792302884	0.17098764792302884
0.07142310735069116	0.09590177295450779	0.10028154983244356	0.07680384365127937	0.12968804481187274	0.09569937836019964	0.11680249723853445	0.08954726767343536	0.09979062044171032	0.07179222301278103	0.06285605197189753	0.07063763085803186	0.09347532339743699	0.11678693860980258	0.10448082848414617	0.13041905035910245	0.11059083207924868	0.09070343537013027	0.10064713372468947	0.10064713372468947	0.10064713372468947	0.10064713372468947	0.10064713372468947	0.10064713372468947	0.10064713372468947	0.10064713372468947	0.10064713372468947	0.10064713372468947	0.10064713372468947	0.10064713372468947	0.10064713372468947	0.10064713372468947	0.10064713372468947	0.10064713372468947	0.10064713372468947	0.10064713372468947	0.10064713372468947	0.10064713372468947	0.10064713372468947	0.10064713372468947	0.10064713372468947	0.10064713372468947	0.10064713372468947	0.10064713372468947	0.10064713372468947	0.10064713372468947	0.10064713372468947	0.10064713372468947	0.10064713372468947	0.10064713372468947
0.1050984530891124	0.12373699209059641	0.06568912258099623	0.12957838759935186	0.08652883704022259	0.10873868847956676	0.13334643687552528	0.08335385310602438	0.09870851012299721	0.09316140372046254	0.10099440441484019	0.0758157987550888	0.12339594923591163	0.10974577850389576	0.13263235257444264	0.0938521985556412	0.08520210040317185	0.10264710260457306	0.10871820701242732	0.10252462897648973	0.10887856308324272	0.0814353934503099	0.10386284778835281	0.09125631572216669	0.14197876483798377	0.12584725705601635	0.10051554443320257	0.12739856576811495	0.1132819436987403	0.12034025473342762	0.12034025473342762	0.12034025473342762	0.12034025473342762	0.12034025473342762	0.12034025473342762	0.12034025473342762	0.12034025473342762	0.12034025473342762	0.12034025473342762	0.12034025473342762	0.12034025473342762	0.12034025473342762	0.12034025473342762	0.12034025473342762	0.12034025473342762	0.12034025473342762	0.12034025473342762	0.12034025473342762	0.12034025473342762	0.12034025473342762
0.11959134750677469	0.14144099657420686	0.10799342220985401	0.12382339945919886	0.0968272508177515	0.08577017068956977	0.12136233874572837	0.13168671971547202	0.13492710958485402	0.17707679217736777	0.11536819859046106	0.07846658404771766	0.11513078268480778	0.13885596598505104	0.12284700648669064	0.14105848861562367	0.11346500143664061	0.10852083052748933	0.14163638206910398	0.14647562015735877	0.11438538578895935	0.17347127613938798	0.14392833096417368	0.14392833096417368	0.14392833096417368	0.14392833096417368	0.14392833096417368	0.14392833096417368	0.14392833096417368	0.14392833096417368	0.14392833096417368	0.14392833096417368	0.14392833096417368	0.14392833096417368	0.14392833096417368	0.14392833096417368	0.14392833096417368	0.14392833096417368	0.14392833096417368	0.14392833096417368	0.14392833096417368	0.14392833096417368	0.14392833096417368	0.14392833096417368	0.14392833096417368	0.14392833096417368	0.14392833096417368	0.14392833096417368	0.14392833096417368	0.14392833096417368
0.07735117362731853	0.08105218253599299	0.10450782353537695	0.07895135397065832	0.09948053918736366	0.10695877067457311	0.08009993931468587	0.1021699947495654	0.09229577434531924	0.09271581499469597	0.08884142357964292	0.0922582017521119	0.1033949358714214	0.0997453354083234	0.06863190537801413	0.08440438064470726	0.09877874026598091	0.07617627150752032	0.08861080919046695	0.09015188980902443	0.09387117026949038	0.07926227722731176	0.08889432069433062	0.09510139540970101	0.10635769839382715	0.10074456357067876	0.10355113098225295	0.10355113098225295	0.10355113098225295	0.10355113098225295	0.10355113098225295	0.10355113098225295	0.10355113098225295	0.10355113098225295	0.10355113098225295	0.10355113098225295	0.10355113098225295	0.10355113098225295	0.10355113098225295	0.10355113098225295	0.10355113098225295	0.10355113098225295	0.10355113098225295	0.10355113098225295	0.10355113098225295	0.10355113098225295	0.10355113098225295	0.10355113098225295	0.10355113098225295	0.10355113098225295
0.08976342800521712	0.11320388636931779	0.1325284103415872	0.14082901568995645	0.10265839768023041	0.09320610238303094	0.12601029087929164	0.0840569074706668	0.09381730367633702	0.11811173032760039	0.13928647948810052	0.12987459354929565	0.10339641437465594	0.14357992107096573	0.1307347634049809	0.10415683871615238	0.09138306607561172	0.1176271557005335	0.104882925864828	0.08595580962623908	0.11022169667485243	0.09684110473686934	0.10346916351916627	0.10888381187720615	0.10617648769818622	0.10617648769818622	0.10617648769818622	0.10617648769818622	0.10617648769818622	0.10617648769818622	0.10617648769818622	0.10617648769818622	0.10617648769818622	0.10617648769818622	0.10617648769818622	0.10617648769818622	0.10617648769818622	0.10617648769818622	0.10617648769818622	0.10617648769818622	0.10617648769818622	0.10617648769818622	0.10617648769818622	0.10617648769818622	0.10617648769818622	0.10617648769818622	0.10617648769818622	0.10617648769818622	0.10617648769818622	0.10617648769818622
0.0916893657849119	0.05973603299215138	0.09994830655662207	0.07881643730003478	0.08168707276939673	0.12020313364782638	0.10703980955861477	0.10974811452241477	0.09203765272193927	0.10667425032305024	0.07637831035170707	0.07530881136939861	0.08629004255128982	0.11294962543413589	0.08197247254809253	0.07955892435065118	0.0926889350585025	0.10159320169383863	0.10537650863163996	0.089052939759848	0.10662513573744423	0.11596641245428159	0.1038471819681163	0.09500648358684922	0.09942683277748277	0.09942683277748277	0.09942683277748277	0.09942683277748277	0.09942683277748277	0.09942683277748277	0.09942683277748277	0.09942683277748277	0.09942683277748277	0.09942683277748277	0.09942683277748277	0.09942683277748277	0.09942683277748277	0.09942683277748277	0.09942683277748277	0.09942683277748277	0.09942683277748277	0.09942683277748277	0.09942683277748277	0.09942683277748277	0.09942683277748277	0.09942683277748277	0.09942683277748277	0.09942683277748277	0.09942683277748277	0.09942683277748277
0.05097082478685041	0.06848489941417923	0.07754195872084557	0.06356858092447767	0.08483783742465448	0.09421838446645706	0.08374482161703883	0.07957575173082879	0.09936882198921876	0.07891014154443167	0.07455045198610592	0.0935925641380437	0.10027634077279962	0.09804594940959466	0.10555063280389214	0.09900481388652685	0.10478527029316835	0.09863922572171636	0.090339628211881	0.06818508907797673	0.09456191176257239	0.06645156648035581	0.07452315842584506	0.07048736245310043	0.07048736245310043	0.07048736245310043	0.07048736245310043	0.07048736245310043	0.07048736245310043	0.07048736245310043	0.07048736245310043	0.07048736245310043	0.07048736245310043	0.07048736245310043	0.07048736245310043	0.07048736245310043	0.07048736245310043	0.07048736245310043	0.07048736245310043	0.07048736245310043	0.07048736245310043	0.07048736245310043	0.07048736245310043	0.07048736245310043	0.07048736245310043	0.07048736245310043	0.07048736245310043	0.07048736245310043	0.07048736245310043	0.07048736245310043
0.086449637621459	0.08602744950475673	0.11127342631673609	0.0932568640868138	0.08435368195925386	0.09364802167528868	0.0769373053256887	0.10372183223988059	0.10104236322762651	0.10247004769594015	0.09024271573299812	0.09450476160596064	0.09136109131416552	0.08115259516605412	0.08125860817882796	0.09792472431227348	0.09338187070579572	0.08220522779064535	0.07451084609544326	0.10631274201239158	0.10078216054226087	0.11070020284394146	0.10216550609657939	0.07546849132058991	0.08881699870858464	0.08881699870858464	0.08881699870858464	0.08881699870858464	0.08881699870858464	0.08881699870858464	0.08881699870858464	0.08881699870858464	0.08881699870858464	0.08881699870858464	0.08881699870858464	0.08881699870858464	0.08881699870858464	0.08881699870858464	0.08881699870858464	0.08881699870858464	0.08881699870858464	0.08881699870858464	0.08881699870858464	0.08881699870858464	0.08881699870858464	0.08881699870858464	0.08881699870858464	0.08881699870858464	0.08881699870858464	0.08881699870858464
0.07120253645845967	0.0843702936193253	0.08931405626334017	0.06673887476140952	0.05061083892163148	0.08011501428230372	0.050574392574129934	0.07057689499958851	0.083245928129422	0.05962212841243496	0.06072159363506352	0.05389696583974949	0.05656982102791393	0.07077078129837219	0.06003738533341775	0.0666127826377575	0.08046784779486864	0.060737637939863524	0.07389641219599637	0.07038913642468744	0.07039196936443333	0.06484350227455962	0.05829012718735912	0.08437544230958142	0.07160962679672499	0.05945886348615905	0.07102395485484828	0.05243533614859737	0.08604560079623726	0.061110659451039794	0.07357813012363852	0.07357813012363852	0.07357813012363852	0.07357813012363852	0.07357813012363852	0.07357813012363852	0.07357813012363852	0.07357813012363852	0.07357813012363852	0.07357813012363852	0.07357813012363852	0.07357813012363852	0.07357813012363852	0.07357813012363852	0.07357813012363852	0.07357813012363852	0.07357813012363852	0.07357813012363852	0.07357813012363852	0.07357813012363852
0.05533689204524648	0.057157409940518995	0.05774811444697173	0.04741406347212614	0.06302587920324061	0.060045188932796825	0.05317435071643252	0.07285527279432139	0.07340251427629094	0.07322197718218969	0.0545020596153394	0.06930703121474917	0.06846638258930703	0.06363865487252232	0.05435775402652532	0.05592529908626415	0.064332104090162	0.06455494818223736	0.07072740201748237	0.06059864492158235	0.05080215655950444	0.06579775649350186	0.0542394713282216	0.05920229193169379	0.08578084593502841	0.053433115889471215	0.06001578664391956	0.05494273173196383	0.05847766614572735	0.05554760599519212	0.048395536782228486	0.0519715713887103	0.0519715713887103	0.0519715713887103	0.0519715713887103	0.0519715713887103	0.0519715713887103	0.0519715713887103	0.0519715713887103	0.0519715713887103	0.0519715713887103	0.0519715713887103	0.0519715713887103	0.0519715713887103	0.0519715713887103	0.0519715713887103	0.0519715713887103	0.0519715713887103	0.0519715713887103	0.0519715713887103
0.07964871062802449	0.07889506816294738	0.08494606463741708	0.08262887933595317	0.09098096692784444	0.09758160559781728	0.06593925231145624	0.07602637547230022	0.0919022710855062	0.07417756950494928	0.0884800538344945	0.086336134564632	0.08172933445606803	0.08428528470209737	0.07590874478533813	0.09791459962216104	0.088706566765353	0.07234047917744159	0.08118840275063645	0.11477952168396183	0.09020653972643292	0.08625719478415333	0.08536645659716065	0.07936291694122498	0.09058714077004215	0.10272090252736735	0.07413640539739938	0.07942935566083908	0.07439980194103032	0.07179398025369846	0.07309689109736439	0.07309689109736439	0.07309689109736439	0.07309689109736439	0.07309689109736439	0.07309689109736439	0.07309689109736439	0.07309689109736439	0.07309689109736439	0.07309689109736439	0.07309689109736439	0.07309689109736439	0.07309689109736439	0.07309689109736439	0.07309689109736439	0.07309689109736439	0.07309689109736439	0.07309689109736439	0.07309689109736439	0.07309689109736439
0.05734077821173218	0.05765578660921034	0.05222957245979239	0.09258176220230709	0.08066032734484094	0.08942030155923616	0.07393936168105412	0.09022503214167657	0.06955595562719798	0.06660434836104796	0.09683502305162965	0.05985333868613058	0.08357341614167198	0.0492543207440305	0.09324452283268392	0.0846846349349575	0.08044956474918355	0.09895209640789421	0.08986141229188895	0.07448395320801326	0.0821726827499511	0.0821726827499511	0.0821726827499511	0.0821726827499511	0.0821726827499511	0.0821726827499511	0.0821726827499511	0.0821726827499511	0.0821726827499511	0.0821726827499511	0.0821726827499511	0.0821726827499511	0.0821726827499511	0.0821726827499511	0.0821726827499511	0.0821726827499511	0.0821726827499511	0.0821726827499511	0.0821726827499511	0.0821726827499511	0.0821726827499511	0.0821726827499511	0.0821726827499511	0.0821726827499511	0.0821726827499511	0.0821726827499511	0.0821726827499511	0.0821726827499511	0.0821726827499511	0.0821726827499511
0.0823111741718097	0.07686156800550656	0.07626168840468814	0.09178642369518297	0.10479671664519023	0.09674160703875484	0.08145837391123183	0.07869011614948011	0.059638609065139056	0.09335733885962913	0.08378022000592902	0.09638931663651018	0.09647188494160382	0.08182904203791826	0.09288486121653447	0.09665409969483837	0.10085041625737944	0.10175655243715055	0.12017714324408818	0.0792062321877504	0.10796442300742497	0.0847855089064695	0.12882082081317997	0.1041990381900153	0.08832693197709128	0.07503956314748317	0.10238535398064577	0.08871245856406447	0.08871245856406447	0.08871245856406447	0.08871245856406447	0.08871245856406447	0.08871245856406447	0.08871245856406447	0.08871245856406447	0.08871245856406447	0.08871245856406447	0.08871245856406447	0.08871245856406447	0.08871245856406447	0.08871245856406447	0.08871245856406447	0.08871245856406447	0.08871245856406447	0.08871245856406447	0.08871245856406447	0.08871245856406447	0.08871245856406447	0.08871245856406447	0.08871245856406447
0.05283176857351164	0.06839116935631387	0.0627228662151891	0.06799496868810224	0.06405656174618632	0.04916090019051275	0.06038603884998125	0.04693247214619201	0.0674085886982476	0.043045342693650505	0.055148977452216044	0.04214671680199751	0.04997317876132029	0.05235571140497051	0.05183876541985713	0.05447685745561121	0.06849859470824578	0.06673732913658413	0.0422539207816694	0.054570183920906415	0.03215978556819633	0.04574845853523424	0.06337956932712968	0.039084869183297954	0.05449437852591399	0.043131335639307725	0.05013887078045361	0.043487048281474004	0.05260317773488441	0.05704713516373189	0.06792005930315435	0.06467010135014098	0.06629508032664766	0.06629508032664766	0.06629508032664766	0.06629508032664766	0.06629508032664766	0.06629508032664766	0.06629508032664766	0.06629508032664766	0.06629508032664766	0.06629508032664766	0.06629508032664766	0.06629508032664766	0.06629508032664766	0.06629508032664766	0.06629508032664766	0.06629508032664766	0.06629508032664766	0.06629508032664766
0.20345460534087373	0.085049010177719	0.0	0.20101821221733754	0.24437200636546316	0.2060237173352378	0.17663610615942327	0.30392751086115866	0.18082550744986445	0.2573220303571559	0.1575820722680645	0.3194900912308067	0.04998674973926277	0.19076438092698578	0.1751592058007085	0.18296179336384713	0.18296179336384713	0.18296179336384713	0.18296179336384713	0.18296179336384713	0.18296179336384713	0.18296179336384713	0.18296179336384713	0.18296179336384713	0.18296179336384713	0.18296179336384713	0.18296179336384713	0.18296179336384713	0.18296179336384713	0.18296179336384713	0.18296179336384713	0.18296179336384713	0.18296179336384713	0.18296179336384713	0.18296179336384713	0.18296179336384713	0.18296179336384713	0.18296179336384713	0.18296179336384713	0.18296179336384713	0.18296179336384713	0.18296179336384713	0.18296179336384713	0.18296179336384713	0.18296179336384713	0.18296179336384713	0.18296179336384713	0.18296179336384713	0.18296179336384713	0.18296179336384713
0.05057646114908974	0.08001738625935892	0.0988997203944091	0.0615415793253914	0.07284463419158331	0.055697525303290314	0.0700661241236642	0.05936652787747908	0.06757205307636338	0.06526686910074636	0.06900069419897825	0.05924654122516865	0.060757308568840505	0.06213970024690236	0.05352212584539079	0.0550085223063426	0.047755088393135935	0.08728038066608738	0.07747110453205323	0.06912296233951522	0.06381754309757286	0.06599716830362821	0.056048391471027165	0.050091435715418055	0.053069913593222606	0.053069913593222606	0.053069913593222606	0.053069913593222606	0.053069913593222606	0.053069913593222606	0.053069913593222606	0.053069913593222606	0.053069913593222606	0.053069913593222606	0.053069913593222606	0.053069913593222606	0.053069913593222606	0.053069913593222606	0.053069913593222606	0.053069913593222606	0.053069913593222606	0.053069913593222606	0.053069913593222606	0.053069913593222606	0.053069913593222606	0.053069913593222606	0.053069913593222606	0.053069913593222606	0.053069913593222606	0.053069913593222606
0.09095762578856902	0.16910034693659398	0.13657994323263722	0.14852585091120854	0.10628507100922595	0.12406779215943892	0.10499790353597802	0.10146160617332906	0.11811031141671131	0.14815232398921965	0.13133296432316188	0.16200158957730187	0.1073162789404162	0.17322861956407115	0.1190459942132175	0.1506495262535181	0.13392276467800956	0.12923327165537418	0.15054363944776325	0.12353324941874554	0.1457155707581599	0.12308555926001369	0.11233527122812333	0.09789235217553796	0.10511381170183064	0.10511381170183064	0.10511381170183064	0.10511381170183064	0.10511381170183064	0.10511381170183064	0.10511381170183064	0.10511381170183064	0.10511381170183064	0.10511381170183064	0.10511381170183064	0.10511381170183064	0.10511381170183064	0.10511381170183064	0.10511381170183064	0.10511381170183064	0.10511381170183064	0.10511381170183064	0.10511381170183064	0.10511381170183064	0.10511381170183064	0.10511381170183064	0.10511381170183064	0.10511381170183064	0.10511381170183064	0.10511381170183064
0.08393341886023802	0.09912633795653511	0.1276554609796964	0.08986674664718057	0.10762135731946608	0.103434813672934	0.08631528204035091	0.08983723196814408	0.11427183523369364	0.11435944441774537	0.10125647194734355	0.1178265583921036	0.12737053048166616	0.12010797127561179	0.0894889469249259	0.10062949896107189	0.13582903973099442	0.09003267493413696	0.10821704274504783	0.08965847155860526	0.12043087084882387	0.11458761826041135	0.09897871049177495	0.12135975159369976	0.10699238017318481	0.09308730246226231	0.07378465985725347	0.10948644515915576	0.1202168164930875	0.09160694313710921	0.10591187981509835	0.10591187981509835	0.10591187981509835	0.10591187981509835	0.10591187981509835	0.10591187981509835	0.10591187981509835	0.10591187981509835	0.10591187981509835	0.10591187981509835	0.10591187981509835	0.10591187981509835	0.10591187981509835	0.10591187981509835	0.10591187981509835	0.10591187981509835	0.10591187981509835	0.10591187981509835	0.10591187981509835	0.10591187981509835
0.04639316236148445	0.05363941197347121	0.07899247053764488	0.06773621861301295	0.04932936389508721	0.06692713810305952	0.047992931074578325	0.06148624365357241	0.06943639290402556	0.06531303640429262	0.06477545393429238	0.04808974194528759	0.09010854347852303	0.06909914271190531	0.06909914271190531	0.06909914271190531	0.06909914271190531	0.06909914271190531	0.06909914271190531	0.06909914271190531	0.06909914271190531	0.06909914271190531	0.06909914271190531	0.06909914271190531	0.06909914271190531	0.06909914271190531	0.06909914271190531	0.06909914271190531	0.06909914271190531	0.06909914271190531	0.06909914271190531	0.06909914271190531	0.06909914271190531	0.06909914271190531	0.06909914271190531	0.06909914271190531	0.06909914271190531	0.06909914271190531	0.06909914271190531	0.06909914271190531	0.06909914271190531	0.06909914271190531	0.06909914271190531	0.06909914271190531	0.06909914271190531	0.06909914271190531	0.06909914271190531	0.06909914271190531	0.06909914271190531	0.06909914271190531
0.12412521535970025	0.11796980015976734	0.1277558532798815	0.11607923604972341	0.12218709010286036	0.09378959030274123	0.10004533329216096	0.09126293350856335	0.12505966199706323	0.12946719570060938	0.1380109306548465	0.11306020193873317	0.12556719469822653	0.09427199450882645	0.10254284148847419	0.11575502043277609	0.12359778227669262	0.12339812109869595	0.12049156199681334	0.10813270477013086	0.12149439219398478	0.08759187751974151	0.09379173653255567	0.11085943108270715	0.09864338327286129	0.10475140717778422	0.10475140717778422	0.10475140717778422	0.10475140717778422	0.10475140717778422	0.10475140717778422	0.10475140717778422	0.10475140717778422	0.10475140717778422	0.10475140717778422	0.10475140717778422	0.10475140717778422	0.10475140717778422	0.10475140717778422	0.10475140717778422	0.10475140717778422	0.10475140717778422	0.10475140717778422	0.10475140717778422	0.10475140717778422	0.10475140717778422	0.10475140717778422	0.10475140717778422	0.10475140717778422	0.10475140717778422
0.0479129088988085	0.08396293040751669	0.04946406932342088	0.046341548605350114	0.06480775862024139	0.06706741258012391	0.06507071830668294	0.07111658155234003	0.04656318202468503	0.07004257643140262	0.09091056164907908	0.08089778455920282	0.06936155154340559	0.06739606235178477	0.05544924319301582	0.0742273648421446	0.05904440778414946	0.0651163185329176	0.06619514876272979	0.06469056524612489	0.08828668948065303	0.07183056809733422	0.055769390355414165	0.07452718014243115	0.07351828962697259	0.08833265935031419	0.08092547448864339	0.08092547448864339	0.08092547448864339	0.08092547448864339	0.08092547448864339	0.08092547448864339	0.08092547448864339	0.08092547448864339	0.08092547448864339	0.08092547448864339	0.08092547448864339	0.08092547448864339	0.08092547448864339	0.08092547448864339	0.08092547448864339	0.08092547448864339	0.08092547448864339	0.08092547448864339	0.08092547448864339	0.08092547448864339	0.08092547448864339	0.08092547448864339	0.08092547448864339	0.08092547448864339
0.09827599532844215	0.14161620485267107	0.14731288484331118	0.1226238499658952	0.11165056083396224	0.14727319165275707	0.13387416368056218	0.17404959989804517	0.07515236507884845	0.12235130649105244	0.14712366832043342	0.10324989070776555	0.08790085995508051	0.27760919550032354	0.07741004733723263	0.12716669981549886	0.08532393437817345	0.09664173102094252	0.06986781024692788	0.12153314145021715	0.07922933625222048	0.0545827571812756	0.119759205595242	0.09040946087571396	0.08551407474320012	0.10687664585406656	0.09619536029863335	0.09619536029863335	0.09619536029863335	0.09619536029863335	0.09619536029863335	0.09619536029863335	0.09619536029863335	0.09619536029863335	0.09619536029863335	0.09619536029863335	0.09619536029863335	0.09619536029863335	0.09619536029863335	0.09619536029863335	0.09619536029863335	0.09619536029863335	0.09619536029863335	0.09619536029863335	0.09619536029863335	0.09619536029863335	0.09619536029863335	0.09619536029863335	0.09619536029863335	0.09619536029863335
0.04719563520591596	0.062320072432710726	0.06024253444718987	0.04369153251661753	0.0496846356185501	0.07373765992906893	0.03933376955826709	0.05402995117940936	0.04174057624675058	0.03689377074502395	0.058953327859791384	0.06270142396598855	0.04980224050976734	0.03842389531380473	0.04608438566376891	0.061587569638736246	0.062448451807314	0.049823456011118546	0.07158816753559032	0.07003023575615881	0.06033258173549681	0.051126166649753425	0.05605549310167558	0.05717580062172193	0.05130718351972148	0.06048147268004557	0.055894328099883525	0.055894328099883525	0.055894328099883525	0.055894328099883525	0.055894328099883525	0.055894328099883525	0.055894328099883525	0.055894328099883525	0.055894328099883525	0.055894328099883525	0.055894328099883525	0.055894328099883525	0.055894328099883525	0.055894328099883525	0.055894328099883525	0.055894328099883525	0.055894328099883525	0.055894328099883525	0.055894328099883525	0.055894328099883525	0.055894328099883525	0.055894328099883525	0.055894328099883525	0.055894328099883525
0.071050042286899	0.06244046948418292	0.08173859522329048	0.07828372172040882	0.07178325914054645	0.06022636393652687	0.10472193969778053	0.08108186854281921	0.08056544012309665	0.08963666363973215	0.07845532928867334	0.08106287950853511	0.0856962611919818	0.05084061266817861	0.09319243042710418	0.055338218712745496	0.07818411093945879	0.07955352689253488	0.08880319476788338	0.07031766880468307	0.08522830511935016	0.05019835284632311	0.07087423631986317	0.05632390965114765	0.0879748793483826	0.07214939449976512	0.07214939449976512	0.07214939449976512	0.07214939449976512	0.07214939449976512	0.07214939449976512	0.07214939449976512	0.07214939449976512	0.07214939449976512	0.07214939449976512	0.07214939449976512	0.07214939449976512	0.07214939449976512	0.07214939449976512	0.07214939449976512	0.07214939449976512	0.07214939449976512	0.07214939449976512	0.07214939449976512	0.07214939449976512	0.07214939449976512	0.07214939449976512	0.07214939449976512	0.07214939449976512	0.07214939449976512
0.10873275876633041	0.11025113761689072	0.09232637161847546	0.12444487247408316	0.14620950446881525	0.09306582598009874	0.14831401766621904	0.11641227349982503	0.13705069891815866	0.11498566429923375	0.13069842287541156	0.12954594028242325	0.1210210806133991	0.1281860370836525	0.09462818923800054	0.1308596585456044	0.1216889460656375	0.13478101920534546	0.1428761764202787	0.13252350226139673	0.09204145189924748	0.10570012862219827	0.09859133268838062	0.1271348407446802	0.10433387749006637	0.11573435911737327	0.11573435911737327	0.11573435911737327	0.11573435911737327	0.11573435911737327	0.11573435911737327	0.11573435911737327	0.11573435911737327	0.11573435911737327	0.11573435911737327	0.11573435911737327	0.11573435911737327	0.11573435911737327	0.11573435911737327	0.11573435911737327	0.11573435911737327	0.11573435911737327	0.11573435911737327	0.11573435911737327	0.11573435911737327	0.11573435911737327	0.11573435911737327	0.11573435911737327	0.11573435911737327	0.11573435911737327
0.04910640422115939	0.06369744572324403	0.06191410123794849	0.0608288348973159	0.05138519750200623	0.0755052329603015	0.06689884012702482	0.06231634969008674	0.059632706872252354	0.06816501481922564	0.07153065484026135	0.06582470687885555	0.06252958829713798	0.05420105392617907	0.06685698780738758	0.05037645427781844	0.060847293084764525	0.05507619644759846	0.04665202365161326	0.06247936390249466	0.05708238863269504	0.03788067635566143	0.04935112286830499	0.05385919421435866	0.054407654209988186	0.054133424212173424	0.054133424212173424	0.054133424212173424	0.054133424212173424	0.054133424212173424	0.054133424212173424	0.054133424212173424	0.054133424212173424	0.054133424212173424	0.054133424212173424	0.054133424212173424	0.054133424212173424	0.054133424212173424	0.054133424212173424	0.054133424212173424	0.054133424212173424	0.054133424212173424	0.054133424212173424	0.054133424212173424	0.054133424212173424	0.054133424212173424	0.054133424212173424	0.054133424212173424	0.054133424212173424	0.054133424212173424
0.10198254717125649	0.13331869215495457	0.14077945573565417	0.10819676155135234	0.11634160449578819	0.12104352951810203	0.11705492877953182	0.10569510068369123	0.10171136407374325	0.11568060117269559	0.10418412776963724	0.12621824103300378	0.10483898970495514	0.11470545417731877	0.12379177406035377	0.13759453389360987	0.0988665534694854	0.10426260820662038	0.11156253083862454	0.10771191814060183	0.10963722448961319	0.10963722448961319	0.10963722448961319	0.10963722448961319	0.10963722448961319	0.10963722448961319	0.10963722448961319	0.10963722448961319	0.10963722448961319	0.10963722448961319	0.10963722448961319	0.10963722448961319	0.10963722448961319	0.10963722448961319	0.10963722448961319	0.10963722448961319	0.10963722448961319	0.10963722448961319	0.10963722448961319	0.10963722448961319	0.10963722448961319	0.10963722448961319	0.10963722448961319	0.10963722448961319	0.10963722448961319	0.10963722448961319	0.10963722448961319	0.10963722448961319	0.10963722448961319	0.10963722448961319
0.05717251571238109	0.06565010786061844	0.059099477919857236	0.0577086516257873	0.046374584730326525	0.045260309734997214	0.04767828024480042	0.05054789621940994	0.05944287929304859	0.058077247579742544	0.05942754503646956	0.061941919218495206	0.059634506390985165	0.05553953063749096	0.048252556477573934	0.06499445064959652	0.06061458775268293	0.0460394113510793	0.059848564529687856	0.056698209753489506	0.05827338714158868	0.05827338714158868	0.05827338714158868	0.05827338714158868	0.05827338714158868	0.05827338714158868	0.05827338714158868	0.05827338714158868	0.05827338714158868	0.05827338714158868	0.05827338714158868	0.05827338714158868	0.05827338714158868	0.05827338714158868	0.05827338714158868	0.05827338714158868	0.05827338714158868	0.05827338714158868	0.05827338714158868	0.05827338714158868	0.05827338714158868	0.05827338714158868	0.05827338714158868	0.05827338714158868	0.05827338714158868	0.05827338714158868	0.05827338714158868	0.05827338714158868	0.05827338714158868	0.05827338714158868
0.1452194275546997	0.13486679823473993	0.19489422501122458	0.18067798949078698	0.14897440262171993	0.19094757551230815	0.23216683522298015	0.16091914791178036	0.20672866916478913	0.17259077403856665	0.18150066637086024	0.13335648393094884	0.1547478471689848	0.1995459575568757	0.17694419752752874	0.19520381068095624	0.20051529778910662	0.15057730863261168	0.24391750754541155	0.1759665119588976	0.15702213418374164	0.2008129180357815	0.18480986942328329	0.1305499376059069	0.24172621048362053	0.18571010328716403	0.19780771240562578	0.1917589078463949	0.1917589078463949	0.1917589078463949	0.1917589078463949	0.1917589078463949	0.1917589078463949	0.1917589078463949	0.1917589078463949	0.1917589078463949	0.1917589078463949	0.1917589078463949	0.1917589078463949	0.1917589078463949	0.1917589078463949	0.1917589078463949	0.1917589078463949	0.1917589078463949	0.1917589078463949	0.1917589078463949	0.1917589078463949	0.1917589078463949	0.1917589078463949	0.1917589078463949
0.13401318054628036	0.10247565618760532	0.16994937370589028	0.09599110771762626	0.12408482133589323	0.11386485885607506	0.12351016036086795	0.11866362683858482	0.14836243729749762	0.1481635272069162	0.12773241663486098	0.1344397786365738	0.08360458290627111	0.13436749665581874	0.11545168236905184	0.1313407127228681	0.13849567106964275	0.14166352048758776	0.12646331367801805	0.1650785058265974	0.1097579136451559	0.1280467021107121	0.101360239651672	0.13066309005413887	0.11601166485290543	0.11601166485290543	0.11601166485290543	0.11601166485290543	0.11601166485290543	0.11601166485290543	0.11601166485290543	0.11601166485290543	0.11601166485290543	0.11601166485290543	0.11601166485290543	0.11601166485290543	0.11601166485290543	0.11601166485290543	0.11601166485290543	0.11601166485290543	0.11601166485290543	0.11601166485290543	0.11601166485290543	0.11601166485290543	0.11601166485290543	0.11601166485290543	0.11601166485290543	0.11601166485290543	0.11601166485290543	0.11601166485290543
0.08021330669572042	0.09270230862609401	0.12146807489648644	0.12972735648523012	0.08092791258060031	0.12223677863526415	0.08411845586455703	0.10002407449558533	0.10353791314915739	0.15137265391104593	0.11634920271418404	0.1099344883590573	0.10411929527652629	0.10048416336610808	0.13334219916126663	0.09617994521567287	0.11879369667858679	0.11381606361128417	0.11900237260712475	0.12081893627272625	0.11956245387486616	0.11434835155449583	0.1084674500134453	0.0970858111621899	0.11880289772720291	0.14760128639070957	0.13320209205895622	0.13320209205895622	0.13320209205895622	0.13320209205895622	0.13320209205895622	0.13320209205895622	0.13320209205895622	0.13320209205895622	0.13320209205895622	0.13320209205895622	0.13320209205895622	0.13320209205895622	0.13320209205895622	0.13320209205895622	0.13320209205895622	0.13320209205895622	0.13320209205895622	0.13320209205895622	0.13320209205895622	0.13320209205895622	0.13320209205895622	0.13320209205895622	0.13320209205895622	0.13320209205895622
0.1599327036994146	0.12020086228597233	0.13214926069305782	0.1847633228889207	0.1760611761063943	0.14649132237469525	0.18276936564277635	0.16959677177735855	0.1502517421535232	0.1691112432775882	0.16663886597103897	0.21950764256447175	0.1685430039667565	0.19529892101649707	0.13878868242451675	0.15471591088460065	0.16382338314483394	0.18359668543895702	0.13439311879551263	0.1668416186093473	0.14115519946490734	0.14522284143620243	0.12944901286076174	0.13733592714848208	0.13733592714848208	0.13733592714848208	0.13733592714848208	0.13733592714848208	0.13733592714848208	0.13733592714848208	0.13733592714848208	0.13733592714848208	0.13733592714848208	0.13733592714848208	0.13733592714848208	0.13733592714848208	0.13733592714848208	0.13733592714848208	0.13733592714848208	0.13733592714848208	0.13733592714848208	0.13733592714848208	0.13733592714848208	0.13733592714848208	0.13733592714848208	0.13733592714848208	0.13733592714848208	0.13733592714848208	0.13733592714848208	0.13733592714848208
0.08340576086536705	0.06706113256940104	0.08989286392892766	0.08321221114978636	0.10242539811723417	0.08519427026837927	0.08587701995418265	0.09898359200944709	0.08687463096050664	0.07543630808146072	0.07634887194344357	0.0871619167877679	0.0683236563022056	0.07980068624910466	0.08919072468066479	0.0598131501851595	0.08051121411904084	0.09130362656839	0.11022915894493777	0.11406951182708464	0.0849559913867546	0.09951275160691961	0.09951275160691961	0.09951275160691961	0.09951275160691961	0.09951275160691961	0.09951275160691961	0.09951275160691961	0.09951275160691961	0.09951275160691961	0.09951275160691961	0.09951275160691961	0.09951275160691961	0.09951275160691961	0.09951275160691961	0.09951275160691961	0.09951275160691961	0.09951275160691961	0.09951275160691961	0.09951275160691961	0.09951275160691961	0.09951275160691961	0.09951275160691961	0.09951275160691961	0.09951275160691961	0.09951275160691961	0.09951275160691961	0.09951275160691961	0.09951275160691961	0.09951275160691961
0.05714281484369574	0.08217379685549049	0.09295197584056862	0.0774840941212195	0.07057398102791199	0.06563428699230989	0.08191580524283751	0.08117174334704821	0.07348727280136085	0.06294389037083666	0.07362082410953855	0.07470712482192349	0.07512210430377315	0.07950742789537277	0.08416825303338725	0.08770910811471762	0.09229349731749094	0.08175374838375174	0.0832595115060632	0.08787086773390083	0.09114470037736236	0.08932354051890953	0.07527158255477884	0.0782458108681395	0.06980581916000655	0.09528834613077047	0.07612313944111454	0.0802667296712417	0.07602393665622854	0.05936809136645113	0.07877576062615257	0.06863454496709095	0.11634236424377105	0.092488454605431	0.092488454605431	0.092488454605431	0.092488454605431	0.092488454605431	0.092488454605431	0.092488454605431	0.092488454605431	0.092488454605431	0.092488454605431	0.092488454605431	0.092488454605431	0.092488454605431	0.092488454605431	0.092488454605431	0.092488454605431	0.092488454605431
0.0680757103381289	0.08219834227476037	0.06951140004422711	0.07523397374183141	0.07086925581988965	0.09685692235440242	0.06684316057916023	0.07879036352115974	0.07943373851759018	0.0745954898105454	0.06149959984062591	0.07487584975804915	0.07186979116652029	0.05718511813410736	0.07925248628775225	0.08171255379455195	0.056452826138240327	0.06578288901999385	0.07666773017127476	0.0853939430294486	0.0887030602275351	0.07028303551026606	0.06071054557746522	0.09262576903391392	0.061652229157763035	0.060709403175797955	0.07809774990228083	0.0616597010020728	0.0817264244898594	0.07126144463964301	0.0860967527663247	0.07599605383683772	0.06848690807752048	0.0722414809571791	0.0722414809571791	0.0722414809571791	0.0722414809571791	0.0722414809571791	0.0722414809571791	0.0722414809571791	0.0722414809571791	0.0722414809571791	0.0722414809571791	0.0722414809571791	0.0722414809571791	0.0722414809571791	0.0722414809571791	0.0722414809571791	0.0722414809571791	0.0722414809571791
0.0966090064403753	0.11374240294592251	0.07382186771465611	0.11226513964587466	0.1060655967717496	0.09438257198967596	0.09905167849454259	0.11942646634325003	0.0917912669786041	0.10584976857202623	0.0905464653768188	0.09732838604591994	0.08710474055496312	0.1263578969463005	0.09808016225601218	0.10101486043801874	0.09608438280152087	0.09363396748023863	0.1006075219758376	0.10375206021132238	0.091031388387456	0.09739172429938919	0.09739172429938919	0.09739172429938919	0.09739172429938919	0.09739172429938919	0.09739172429938919	0.09739172429938919	0.09739172429938919	0.09739172429938919	0.09739172429938919	0.09739172429938919	0.09739172429938919	0.09739172429938919	0.09739172429938919	0.09739172429938919	0.09739172429938919	0.09739172429938919	0.09739172429938919	0.09739172429938919	0.09739172429938919	0.09739172429938919	0.09739172429938919	0.09739172429938919	0.09739172429938919	0.09739172429938919	0.09739172429938919	0.09739172429938919	0.09739172429938919	0.09739172429938919
0.06727622205963073	0.08642627903497514	0.07330553348303755	0.08631664773244262	0.06907065150935267	0.0666983319532708	0.07662068698907266	0.05287485352889678	0.08072296253969823	0.06643153965679353	0.06800513669800062	0.07428265683499376	0.0751619198114665	0.05750010312195395	0.07526082794333049	0.0665072360472321	0.0599516495405065	0.06485559234285637	0.07397641675137155	0.12249502085760748	0.07393931183231535	0.12569861447636518	0.06754769422230374	0.055695106844666345	0.06162140053348504	0.06162140053348504	0.06162140053348504	0.06162140053348504	0.06162140053348504	0.06162140053348504	0.06162140053348504	0.06162140053348504	0.06162140053348504	0.06162140053348504	0.06162140053348504	0.06162140053348504	0.06162140053348504	0.06162140053348504	0.06162140053348504	0.06162140053348504	0.06162140053348504	0.06162140053348504	0.06162140053348504	0.06162140053348504	0.06162140053348504	0.06162140053348504	0.06162140053348504	0.06162140053348504	0.06162140053348504	0.06162140053348504
0.10394171775844295	0.12955565879996347	0.0846561856594229	0.11878035235685551	0.11383657063953087	0.11782560356110652	0.10572667560804921	0.10676221459524562	0.12103716649261138	0.1052774106084747	0.09257153946633624	0.12670955794311453	0.10040783778682824	0.11551831012302691	0.11786451281377433	0.10650856114253432	0.12182059913446674	0.1251770802504022	0.09803972083142318	0.09717816204669293	0.09796753631759521	0.11005288084357426	0.09423005985026871	0.12739411138498036	0.08589164411069738	0.12738597570025503	0.10663880990547621	0.10663880990547621	0.10663880990547621	0.10663880990547621	0.10663880990547621	0.10663880990547621	0.10663880990547621	0.10663880990547621	0.10663880990547621	0.10663880990547621	0.10663880990547621	0.10663880990547621	0.10663880990547621	0.10663880990547621	0.10663880990547621	0.10663880990547621	0.10663880990547621	0.10663880990547621	0.10663880990547621	0.10663880990547621	0.10663880990547621	0.10663880990547621	0.10663880990547621	0.10663880990547621
0.07232290683262799	0.07470007592547576	0.07417757958493304	0.05894912737080813	0.06774989927801257	0.06670746408943194	0.08340689125169568	0.053625971130437995	0.05989212713096601	0.07624020073920752	0.06261363359630577	0.0796205667028696	0.0760904108478039	0.046516222056279775	0.050950744316707194	0.07159860228517109	0.07139494984782675	0.06375813569897751	0.06946533709533305	0.08617640131580777	0.07782086920557041	0.07782086920557041	0.07782086920557041	0.07782086920557041	0.07782086920557041	0.07782086920557041	0.07782086920557041	0.07782086920557041	0.07782086920557041	0.07782086920557041	0.07782086920557041	0.07782086920557041	0.07782086920557041	0.07782086920557041	0.07782086920557041	0.07782086920557041	0.07782086920557041	0.07782086920557041	0.07782086920557041	0.07782086920557041	0.07782086920557041	0.07782086920557041	0.07782086920557041	0.07782086920557041	0.07782086920557041	0.07782086920557041	0.07782086920557041	0.07782086920557041	0.07782086920557041	0.07782086920557041
0.06972361185463627	0.06324928390038113	0.07027515207802008	0.06459412737914873	0.07132989636783285	0.07312619977569035	0.058019495551910216	0.08784242023941317	0.07522081188538428	0.06496770827472505	0.07298530903088879	0.04863031613497211	0.0824486948953536	0.0628416865135756	0.06923807001789364	0.06430422346925062	0.0644973468856967	0.07251547941165641	0.0717602614940584	0.06556220341677609	0.0795200094939362	0.04572553566965499	0.06262277258179559	0.06262277258179559	0.06262277258179559	0.06262277258179559	0.06262277258179559	0.06262277258179559	0.06262277258179559	0.06262277258179559	0.06262277258179559	0.06262277258179559	0.06262277258179559	0.06262277258179559	0.06262277258179559	0.06262277258179559	0.06262277258179559	0.06262277258179559	0.06262277258179559	0.06262277258179559	0.06262277258179559	0.06262277258179559	0.06262277258179559	0.06262277258179559	0.06262277258179559	0.06262277258179559	0.06262277258179559	0.06262277258179559	0.06262277258179559	0.06262277258179559
0.12337573010772446	0.12252333979642117	0.07969777660783704	0.13568421675850792	0.12059763179224077	0.12169660078065823	0.11558310952905394	0.10287515041702851	0.08762945139304346	0.11275977133448109	0.13353780472539145	0.12262626590887507	0.10453550377144483	0.12431627377442271	0.12363374219111971	0.11542820759825864	0.12571893741202306	0.15182120700989432	0.15119962018680116	0.2088172761568412	0.18000844817182118	0.18000844817182118	0.18000844817182118	0.18000844817182118	0.18000844817182118	0.18000844817182118	0.18000844817182118	0.18000844817182118	0.18000844817182118	0.18000844817182118	0.18000844817182118	0.18000844817182118	0.18000844817182118	0.18000844817182118	0.18000844817182118	0.18000844817182118	0.18000844817182118	0.18000844817182118	0.18000844817182118	0.18000844817182118	0.18000844817182118	0.18000844817182118	0.18000844817182118	0.18000844817182118	0.18000844817182118	0.18000844817182118	0.18000844817182118	0.18000844817182118	0.18000844817182118	0.18000844817182118
0.0910090693740587	0.1190862884184561	0.14282494378889202	0.11236541103572843	0.1230189196007535	0.09919609044399476	0.13301282918182566	0.16317576661933522	0.11652442803195712	0.1267135707121691	0.13004383453776946	0.1177851874443918	0.11953340378590388	0.11276713249616131	0.12411820269580766	0.11680058235950241	0.1303146955256455	0.1408221314972603	0.13001070357337535	0.12001446940483619	0.1473471003949827	0.1411185743195975	0.1171327578164011	0.1291256660679993	0.1291256660679993	0.1291256660679993	0.1291256660679993	0.1291256660679993	0.1291256660679993	0.1291256660679993	0.1291256660679993	0.1291256660679993	0.1291256660679993	0.1291256660679993	0.1291256660679993	0.1291256660679993	0.1291256660679993	0.1291256660679993	0.1291256660679993	0.1291256660679993	0.1291256660679993	0.1291256660679993	0.1291256660679993	0.1291256660679993	0.1291256660679993	0.1291256660679993	0.1291256660679993	0.1291256660679993	0.1291256660679993	0.1291256660679993
0.11736105191903848	0.13378434126534963	0.11839880460281263	0.11408522270285885	0.1254142270184146	0.11688673929431456	0.09426821287688972	0.06825409469748807	0.10693680089626037	0.12332303060306732	0.12200327053647039	0.10042019194224523	0.1129946286232623	0.12209298760284983	0.08475955105571689	0.11296095161467903	0.11737438009021603	0.09745325405102254	0.10440179867853415	0.11036082131021042	0.10101635364857496	0.11467682602580118	0.10784658983718806	0.10784658983718806	0.10784658983718806	0.10784658983718806	0.10784658983718806	0.10784658983718806	0.10784658983718806	0.10784658983718806	0.10784658983718806	0.10784658983718806	0.10784658983718806	0.10784658983718806	0.10784658983718806	0.10784658983718806	0.10784658983718806	0.10784658983718806	0.10784658983718806	0.10784658983718806	0.10784658983718806	0.10784658983718806	0.10784658983718806	0.10784658983718806	0.10784658983718806	0.10784658983718806	0.10784658983718806	0.10784658983718806	0.10784658983718806	0.10784658983718806
0.06125162324394076	0.11961210917271324	0.09750620017164961	0.09370288155257128	0.09590877736645304	0.11458012333685466	0.10690867206616116	0.10286017564881914	0.13357003381216123	0.10874967712151692	0.09492796558770152	0.09218617855847215	0.12927032289174384	0.11642494066190827	0.10931502512665495	0.1242414421348848	0.10510937026746364	0.10828272842287835	0.11603331431575105	0.09926966500441664	0.11268138422266379	0.12159972666075121	0.09060943597451346	0.0950052845129016	0.09941565829142181	0.11789615707760172	0.12989215922872946	0.10346162128645889	0.10576716804763175	0.11506221586722704	0.11106168236795927	0.11306194911759315	0.11306194911759315	0.11306194911759315	0.11306194911759315	0.11306194911759315	0.11306194911759315	0.11306194911759315	0.11306194911759315	0.11306194911759315	0.11306194911759315	0.11306194911759315	0.11306194911759315	0.11306194911759315	0.11306194911759315	0.11306194911759315	0.11306194911759315	0.11306194911759315	0.11306194911759315	0.11306194911759315
0.0551522835538244	0.09245128428502734	0.06521734895110438	0.07402719895752143	0.07397988482454163	0.061085674453071254	0.08787442973167996	0.07663061925182245	0.08518247184650565	0.07959383764505422	0.10151033550769316	0.07836867323206734	0.07205295464794621	0.06535435864323888	0.0772108461551958	0.08346124664942467	0.07450561696747794	0.06986865174888757	0.08431509975091579	0.08184070845715055	0.07195591734258859	0.07437400839257362	0.08635729010496013	0.11119269221452852	0.0741587518300248	0.07383615829199089	0.0765298241155186	0.07318030855997731	0.07791270705474129	0.07781505069082606	0.09308652060901439	0.08545078564992022	0.08545078564992022	0.08545078564992022	0.08545078564992022	0.08545078564992022	0.08545078564992022	0.08545078564992022	0.08545078564992022	0.08545078564992022	0.08545078564992022	0.08545078564992022	0.08545078564992022	0.08545078564992022	0.08545078564992022	0.08545078564992022	0.08545078564992022	0.08545078564992022	0.08545078564992022	0.08545078564992022
0.0932611631546164	0.13045126915359925	0.10518029191167087	0.11711608952907045	0.09685153379307984	0.10819831002358828	0.11907044239679218	0.09089276964007875	0.11187979977508347	0.10904342784596888	0.09120913609630951	0.07217153044821657	0.10961822415653741	0.08954303171644958	0.11156716471784421	0.10049335314180678	0.1085210276043454	0.10964243252199911	0.08566085385932946	0.14202896782390148	0.1092449406665366	0.12563695424521903	0.12563695424521903	0.12563695424521903	0.12563695424521903	0.12563695424521903	0.12563695424521903	0.12563695424521903	0.12563695424521903	0.12563695424521903	0.12563695424521903	0.12563695424521903	0.12563695424521903	0.12563695424521903	0.12563695424521903	0.12563695424521903	0.12563695424521903	0.12563695424521903	0.12563695424521903	0.12563695424521903	0.12563695424521903	0.12563695424521903	0.12563695424521903	0.12563695424521903	0.12563695424521903	0.12563695424521903	0.12563695424521903	0.12563695424521903	0.12563695424521903	0.12563695424521903
0.0	0.0	0.6220309102673338	0.44743854501621594	0.6332022587592882	0.04597748812274766	0.31611145552228564	0.7317855964442096	0.6182671930880429	0.3469563092288674	0.42971130165933247	0.6188943564055269	0.4493124718495164	0.43000334708150134	0.47452134405411145	0.0	0.4470792963596374	0.06365294999957467	0.4470792963596374	0.0	0.10842013194865682	0.05421006597432841	0.05421006597432841	0.05421006597432841	0.05421006597432841	0.05421006597432841	0.05421006597432841	0.05421006597432841	0.05421006597432841	0.05421006597432841	0.05421006597432841	0.05421006597432841	0.05421006597432841	0.05421006597432841	0.05421006597432841	0.05421006597432841	0.05421006597432841	0.05421006597432841	0.05421006597432841	0.05421006597432841	0.05421006597432841	0.05421006597432841	0.05421006597432841	0.05421006597432841	0.05421006597432841	0.05421006597432841	0.05421006597432841	0.05421006597432841	0.05421006597432841	0.05421006597432841
0.11386612130953899	0.15517603210906245	0.12667535607622935	0.11284287391910418	0.13031857535863633	0.1126890920386909	0.09511694798176887	0.11703868176622735	0.1494592603101295	0.1197865799326854	0.0807600828004298	0.10564420966643942	0.0824710030918576	0.10144442535966444	0.10838773873456557	0.10112840609989196	0.10568273329637859	0.0919160958682827	0.12837316183794778	0.09186175693979413	0.09187550178672563	0.10474571232472404	0.13859342213147657	0.1474984836975818	0.12378333145334708	0.12984594767824334	0.1404435523581546	0.11890561500311618	0.10367277000505298	0.11128919250408457	0.11128919250408457	0.11128919250408457	0.11128919250408457	0.11128919250408457	0.11128919250408457	0.11128919250408457	0.11128919250408457	0.11128919250408457	0.11128919250408457	0.11128919250408457	0.11128919250408457	0.11128919250408457	0.11128919250408457	0.11128919250408457	0.11128919250408457	0.11128919250408457	0.11128919250408457	0.11128919250408457	0.11128919250408457	0.11128919250408457
0.06202391264513831	0.10492061757883044	0.08716123249305588	0.08919883610316794	0.10615033198411077	0.10452115838133265	0.08005176224689686	0.12396478036867174	0.10134642336972623	0.10619784301739839	0.10403750902989516	0.09737213249207066	0.10168377289201384	0.08598094122863964	0.0888649422773526	0.08355609238627884	0.10353146448856772	0.07969576343751576	0.08165108281085402	0.09917711176764675	0.09697352202397638	0.06875371186155146	0.08692481887479789	0.0990072795307012	0.07875232728770555	0.10430321676913443	0.0825785350672567	0.0873179445783966	0.07386110761268956	0.09280923157732891	0.0869385736313457	0.07236401584385305	0.07039003645555013	0.07929597954709218	0.0743841927321267	0.07684008613960944	0.07684008613960944	0.07684008613960944	0.07684008613960944	0.07684008613960944	0.07684008613960944	0.07684008613960944	0.07684008613960944	0.07684008613960944	0.07684008613960944	0.07684008613960944	0.07684008613960944	0.07684008613960944	0.07684008613960944	0.07684008613960944
0.05421846630500662	0.07054237511205484	0.07358729588365243	0.0761331836118069	0.06628859371821595	0.07072002330019035	0.05678241068850882	0.0688110943238931	0.08590639288491543	0.07659660907771239	0.07524326374867929	0.0679114707679595	0.0869163769112746	0.0892777431905524	0.05997445626571451	0.0714262023264981	0.09219637691661044	0.05527333018088018	0.08903142055838674	0.07811134525658542	0.08735474901056385	0.08538886428667995	0.08911213801299579	0.09636411499247091	0.06537284089502525	0.07977458443512209	0.054431897512876276	0.1077288153743328	0.08735318736993884	0.08803665230058123	0.09444046986455222	0.07426774477461098	0.08828753353080661	0.08157772880472744	0.076231083129875	0.06904030183880902	0.07052414891872245	0.06891590472308566	0.10104210850986967	0.05940291574264858	0.08022251212625912	0.08022251212625912	0.08022251212625912	0.08022251212625912	0.08022251212625912	0.08022251212625912	0.08022251212625912	0.08022251212625912	0.08022251212625912	0.08022251212625912
0.07825806312454742	0.11668729516559327	0.08557336587757966	0.11932977966721198	0.10055284235424233	0.09575010508749672	0.09087533992896454	0.0939147656444318	0.08693286139527645	0.10139598043490336	0.07553786909825805	0.07083434389402449	0.07638910671466252	0.08171669776556441	0.08535801542791925	0.07852018118516929	0.0800171823308454	0.10605920075352987	0.07569189304457923	0.11589463555656726	0.09708769859163367	0.06849685916969968	0.09643739025287562	0.07618953004346972	0.08918502781722229	0.082687278930346	0.082687278930346	0.082687278930346	0.082687278930346	0.082687278930346	0.082687278930346	0.082687278930346	0.082687278930346	0.082687278930346	0.082687278930346	0.082687278930346	0.082687278930346	0.082687278930346	0.082687278930346	0.082687278930346	0.082687278930346	0.082687278930346	0.082687278930346	0.082687278930346	0.082687278930346	0.082687278930346	0.082687278930346	0.082687278930346	0.082687278930346	0.082687278930346
0.0975126971988727	0.12038978141430454	0.09149451846229835	0.08752833066489557	0.11446643089590473	0.08703566755122372	0.05716678731389253	0.09174199560727328	0.09788145497768298	0.08269078800582519	0.10630626010932391	0.07504057729759128	0.08928630803511235	0.09100908514824026	0.0672115188138338	0.0831115912637987	0.06255410682652598	0.08139267761859838	0.08000464857372612	0.10491305857922495	0.0681132146672071	0.08940576809730395	0.08423804559811904	0.08945553454997063	0.12596397060454687	0.09670740026468545	0.07660057854615658	0.0750973366303202	0.09778593073705116	0.0702911233930798	0.08102214472554511	0.07565663405931246	0.07565663405931246	0.07565663405931246	0.07565663405931246	0.07565663405931246	0.07565663405931246	0.07565663405931246	0.07565663405931246	0.07565663405931246	0.07565663405931246	0.07565663405931246	0.07565663405931246	0.07565663405931246	0.07565663405931246	0.07565663405931246	0.07565663405931246	0.07565663405931246	0.07565663405931246	0.07565663405931246
0.32461709798750465	0.3719692596828012	0.3879539651407402	0.3559955342387906	0.23711382876855938	0.37581274627545375	0.3951704755766286	0.3853464289006226	0.3586446380778207	0.47410881782499453	0.2790142792948034	0.3292815795475551	0.4144259025116472	0.2997477549147932	0.21865396257467773	0.2795398779820416	0.3611931986997794	0.3326220017064895	0.435121008975866	0.22969805093179602	0.5195193742166763	0.4284417525864444	0.60744323685103	0.4696662291369375	0.18439016642103964	0.2546944709550121	0.21954231868802584	0.21954231868802584	0.21954231868802584	0.21954231868802584	0.21954231868802584	0.21954231868802584	0.21954231868802584	0.21954231868802584	0.21954231868802584	0.21954231868802584	0.21954231868802584	0.21954231868802584	0.21954231868802584	0.21954231868802584	0.21954231868802584	0.21954231868802584	0.21954231868802584	0.21954231868802584	0.21954231868802584	0.21954231868802584	0.21954231868802584	0.21954231868802584	0.21954231868802584	0.21954231868802584
0.08120036041186864	0.08039808110214469	0.06600883515635511	0.06454377093115721	0.07408524511805287	0.06733570367590298	0.04799765884886606	0.0632160930159405	0.07159562133973366	0.06544385475789476	0.0722531376869799	0.06291799379489986	0.07740955247942803	0.05803060797412487	0.08813261301118801	0.05686958919240324	0.08074707857250399	0.05539585644695757	0.07273308869102998	0.05300762810048752	0.057572978843879206	0.050722780416210235	0.06524509733105345	0.05798393887363184	0.05798393887363184	0.05798393887363184	0.05798393887363184	0.05798393887363184	0.05798393887363184	0.05798393887363184	0.05798393887363184	0.05798393887363184	0.05798393887363184	0.05798393887363184	0.05798393887363184	0.05798393887363184	0.05798393887363184	0.05798393887363184	0.05798393887363184	0.05798393887363184	0.05798393887363184	0.05798393887363184	0.05798393887363184	0.05798393887363184	0.05798393887363184	0.05798393887363184	0.05798393887363184	0.05798393887363184	0.05798393887363184	0.05798393887363184
0.07930963732060595	0.08999766796996161	0.09067132524883305	0.10611010258589358	0.09384807098449385	0.10740236770736716	0.10270102084541809	0.12376584891728859	0.09583201219010405	0.11146683791278349	0.08813679310085272	0.09837215762901655	0.09582231439058908	0.10752055414417619	0.114234824048691	0.09186941798733009	0.08873312829339086	0.08412140177350558	0.08537094557738527	0.08321078988873006	0.12505800695287503	0.09943686878986094	0.11840434785626881	0.08813333206463864	0.10535252480369281	0.11319991656974487	0.10331608785366109	0.08564764204212034	0.09534706449783822	0.1027222420206297	0.13176507226933754	0.11724365714498362	0.11724365714498362	0.11724365714498362	0.11724365714498362	0.11724365714498362	0.11724365714498362	0.11724365714498362	0.11724365714498362	0.11724365714498362	0.11724365714498362	0.11724365714498362	0.11724365714498362	0.11724365714498362	0.11724365714498362	0.11724365714498362	0.11724365714498362	0.11724365714498362	0.11724365714498362	0.11724365714498362
0.1350594319266138	0.1959360047473915	0.16675463148906033	0.19125215870198128	0.17598655087564802	0.22985269079378937	0.2750662203734927	0.11137584850632741	0.1698105259062435	0.2442436711937664	0.21866881769893345	0.1834789861445569	0.28222954840500286	0.15061565310169459	0.25008093531977255	0.19236411698047015	0.23121836670852505	0.18108081887627936	0.21986640185799844	0.2274397901229222	0.17811231979254244	0.14906343951463907	0.22552671572986605	0.20130082857856665	0.12351829142000433	0.22188847697706357	0.1484454754928187	0.21226183875286248	0.1600825916356249	0.2608422079705469	0.15399853802917468	0.11178533285789058	0.23629971013006448	0.15357895356855222	0.3415217167726269	0.2140703571481656	0.15684173828491535	0.3383481099903365	0.2475949241376259	0.2475949241376259	0.2475949241376259	0.2475949241376259	0.2475949241376259	0.2475949241376259	0.2475949241376259	0.2475949241376259	0.2475949241376259	0.2475949241376259	0.2475949241376259	0.2475949241376259
0.05361669622910949	0.10858643808466689	0.1419741454299095	0.06618524074364673	0.14426056529805117	0.09047763881369564	0.10639782158189875	0.09105622274763421	0.1584889337210033	0.08571831387346658	0.19962696362355775	0.1634004093643951	0.09690099145251821	0.12553418977658462	0.15475037900898145	0.16340130679931444	0.16237576802604553	0.26370659280056385	0.2174848917356664	0.2295191712448688	0.16000547771385173	0.1131783084174076	0.2947747936020774	0.21474960325573914	0.16740992676848143	0.13230467776431196	0.18912651721199583	0.1255762821349944	0.1531636385655002	0.18664946331172588	0.1700709499210091	0.2308229643055948	0.09844729891573546	0.24529021394406172	0.18416275445421929	0.2267801187397627	0.16466627328977965	0.1297939791922865	0.2726175256458392	0.21733703800815876	0.11471036372885952	0.15689771613944542	0.11828147967689835	0.10771338720122857	0.11299743343906346	0.11299743343906346	0.11299743343906346	0.11299743343906346	0.11299743343906346	0.11299743343906346
0.0714910296615562	0.07910038289232622	0.05723283769326245	0.05252026311967821	0.07976025815863254	0.06104408022589196	0.08100689220674137	0.05780148580866111	0.07535880744518335	0.07187365887388777	0.11077891525671432	0.0787126732835117	0.12649106365809923	0.09556422601981399	0.05658387877790194	0.07553243585329643	0.06154491407129629	0.049922992423665886	0.05969163816138748	0.04511180001286163	0.08409815492857277	0.05887677659201516	0.087888965271545	0.07054047551460407	0.0822916960135352	0.07964902542524299	0.057882124182670074	0.0728872780227695	0.05812827214335317	0.07506819526833146	0.06863751372119904	0.06518779348047488	0.11322347525830892	0.0671721161869038	0.08284073097595696	0.08693560215322917	0.08726792970898589	0.11558019984006829	0.15446597938807935	0.14176342949204837	0.1255615717708683	0.14096204108231045	0.15573722759882316	0.1697895090378929	0.1573799135803909	0.1635847113091419	0.1635847113091419	0.1635847113091419	0.1635847113091419	0.1635847113091419
0.15013109606467426	0.16051563012067713	0.140451547278368	0.12728106025566335	0.11668764443666618	0.18470438469611425	0.16978618832986925	0.14303531080136828	0.12470354415515984	0.1285224487438433	0.09720861637727646	0.16116143823496262	0.1417289816679073	0.13276677013674437	0.12938522502367128	0.1641861786629539	0.1090278252113343	0.18539681515487622	0.16896913463941604	0.13982976504295738	0.12556940914547385	0.15161328984663527	0.13429096043409405	0.12378147924286778	0.13297507251776067	0.14388206266739115	0.19197682234256666	0.11444417143588557	0.1714278733687583	0.13251005658268913	0.1405701885538706	0.13765732005478135	0.15003456591075495	0.184542151713189	0.16765178272799056	0.12305981873070217	0.14870651835130325	0.12703798338695324	0.31560555440756666	0.22132176889726	0.22132176889726	0.22132176889726	0.22132176889726	0.22132176889726	0.22132176889726	0.22132176889726	0.22132176889726	0.22132176889726	0.22132176889726	0.22132176889726
0.28274923257327517	0.2606019306902596	0.1701565718469132	0.3297082002846449	0.22172179308644172	0.21233098418831817	0.28220505170760046	0.3007958997962064	0.257700049341358	0.2792479745687822	0.2792479745687822	0.2792479745687822	0.2792479745687822	0.2792479745687822	0.2792479745687822	0.2792479745687822	0.2792479745687822	0.2792479745687822	0.2792479745687822	0.2792479745687822	0.2792479745687822	0.2792479745687822	0.2792479745687822	0.2792479745687822	0.2792479745687822	0.2792479745687822	0.2792479745687822	0.2792479745687822	0.2792479745687822	0.2792479745687822	0.2792479745687822	0.2792479745687822	0.2792479745687822	0.2792479745687822	0.2792479745687822	0.2792479745687822	0.2792479745687822	0.2792479745687822	0.2792479745687822	0.2792479745687822	0.2792479745687822	0.2792479745687822	0.2792479745687822	0.2792479745687822	0.2792479745687822	0.2792479745687822	0.2792479745687822	0.2792479745687822	0.2792479745687822	0.2792479745687822
0.06727245168575095	0.11274356212780674	0.0	0.0	0.0815067771119875	0.00018119993499581344	0.0	0.08180871433020444	0.0	0.048999537705649625	0.08180871433020442	0.0	0.0	0.0	0.0008978595921258946	0.0	0.00840076475254119	0.08168797704698329	0.10687328396709955	0.1455570549059365	0.12621516943651803	0.12621516943651803	0.12621516943651803	0.12621516943651803	0.12621516943651803	0.12621516943651803	0.12621516943651803	0.12621516943651803	0.12621516943651803	0.12621516943651803	0.12621516943651803	0.12621516943651803	0.12621516943651803	0.12621516943651803	0.12621516943651803	0.12621516943651803	0.12621516943651803	0.12621516943651803	0.12621516943651803	0.12621516943651803	0.12621516943651803	0.12621516943651803	0.12621516943651803	0.12621516943651803	0.12621516943651803	0.12621516943651803	0.12621516943651803	0.12621516943651803	0.12621516943651803	0.12621516943651803
0.2149441041282876	0.23617355719656008	0.11984930493425214	0.15042455069698568	0.19475346302177135	0.24254303781025374	0.2080389396701177	0.16939481575271984	0.25649617072511316	0.2594720165974909	0.1576999881799358	0.23470656480208046	0.07348885711392726	0.1578984106498087	0.24689145888009292	0.1733739519060768	0.2920872200764302	0.15598831182073786	0.139832783021916	0.2331218046670801	0.10931110988753755	0.20087020540410833	0.21143369587757652	0.1680949062172011	0.21730839317145603	0.21341208060089287	0.22758565991169447	0.28702443732257094	0.2860187994669931	0.20913207214936075	0.2842054348525968	0.3437409185624653	0.31397317670753105	0.31397317670753105	0.31397317670753105	0.31397317670753105	0.31397317670753105	0.31397317670753105	0.31397317670753105	0.31397317670753105	0.31397317670753105	0.31397317670753105	0.31397317670753105	0.31397317670753105	0.31397317670753105	0.31397317670753105	0.31397317670753105	0.31397317670753105	0.31397317670753105	0.31397317670753105
0.09993429616040762	0.13539592507521717	0.09607876106333467	0.09721714562604866	0.13830295701970735	0.09292276464178498	0.08672616552428261	0.10857695218792722	0.13209865826806122	0.10387425135596702	0.10164292041834237	0.12674497018184008	0.1104788793482378	0.09085135055996421	0.1081587661645779	0.11282821913718076	0.12166534963166747	0.08532109717693251	0.10981337470857597	0.08484560423232965	0.08880344204107035	0.10539555761200792	0.08218225472819911	0.09378890617010352	0.09378890617010352	0.09378890617010352	0.09378890617010352	0.09378890617010352	0.09378890617010352	0.09378890617010352	0.09378890617010352	0.09378890617010352	0.09378890617010352	0.09378890617010352	0.09378890617010352	0.09378890617010352	0.09378890617010352	0.09378890617010352	0.09378890617010352	0.09378890617010352	0.09378890617010352	0.09378890617010352	0.09378890617010352	0.09378890617010352	0.09378890617010352	0.09378890617010352	0.09378890617010352	0.09378890617010352	0.09378890617010352	0.09378890617010352
0.20366786987197463	0.1671417191236579	0.1987576349928485	0.18997424156400547	0.1471947821903645	0.13890264053317058	0.17907451374442926	0.1460126163225609	0.17905366240286516	0.1187754781045413	0.1747356638540093	0.1467555709792753	0.1467555709792753	0.1467555709792753	0.1467555709792753	0.1467555709792753	0.1467555709792753	0.1467555709792753	0.1467555709792753	0.1467555709792753	0.1467555709792753	0.1467555709792753	0.1467555709792753	0.1467555709792753	0.1467555709792753	0.1467555709792753	0.1467555709792753	0.1467555709792753	0.1467555709792753	0.1467555709792753	0.1467555709792753	0.1467555709792753	0.1467555709792753	0.1467555709792753	0.1467555709792753	0.1467555709792753	0.1467555709792753	0.1467555709792753	0.1467555709792753	0.1467555709792753	0.1467555709792753	0.1467555709792753	0.1467555709792753	0.1467555709792753	0.1467555709792753	0.1467555709792753	0.1467555709792753	0.1467555709792753	0.1467555709792753	0.1467555709792753
0.12333542308306857	0.09133647304317634	0.10330695280220904	0.10249785362464954	0.06550052752928778	0.11415410369821062	0.08326552813299516	0.125318523247339	0.0980219992044807	0.09212634497173734	0.08724826990795445	0.12609739614642795	0.11061528972231544	0.11050224609916096	0.10487352658315942	0.12458250435012051	0.08819581393965534	0.10072359960054672	0.08901731471340149	0.09517910055278553	0.12117675226567237	0.09250817960921122	0.12113975711208572	0.10723839603263613	0.10260039661337558	0.10146780893901887	0.07662991158434276	0.09348598799906292	0.08505794979170285	0.08505794979170285	0.08505794979170285	0.08505794979170285	0.08505794979170285	0.08505794979170285	0.08505794979170285	0.08505794979170285	0.08505794979170285	0.08505794979170285	0.08505794979170285	0.08505794979170285	0.08505794979170285	0.08505794979170285	0.08505794979170285	0.08505794979170285	0.08505794979170285	0.08505794979170285	0.08505794979170285	0.08505794979170285	0.08505794979170285	0.08505794979170285
0.12622633885844	0.08626057707241606	0.16193248164222765	0.12932563940852776	0.137547998100138	0.10184264262831522	0.1047375830780109	0.0693970487373996	0.12891578823337035	0.12953482411232878	0.07104913031942159	0.08621160879161137	0.11913079383035044	0.10302027410628482	0.11088656490003032	0.1039306980278506	0.0880504367846327	0.0806251318399256	0.12745278286960177	0.061939256638327216	0.08772794413766709	0.08129021096559104	0.07432021151482848	0.05627521144089652	0.06787279045108856	0.09804001645175159	0.032310861706984814	0.07341260819927921	0.07561787289248272	0.10019302822242918	0.0884178714654306	0.08106720241382295	0.08474253693962679	0.08474253693962679	0.08474253693962679	0.08474253693962679	0.08474253693962679	0.08474253693962679	0.08474253693962679	0.08474253693962679	0.08474253693962679	0.08474253693962679	0.08474253693962679	0.08474253693962679	0.08474253693962679	0.08474253693962679	0.08474253693962679	0.08474253693962679	0.08474253693962679	0.08474253693962679
0.07364466561309653	0.06615973970673386	0.11828330264848924	0.12704688633573058	0.15976276431781855	0.1327510998165466	0.16511227323989325	0.1776911923247398	0.13726214880571713	0.1266278355436933	0.1328934326854093	0.10396566722039702	0.1337191671202369	0.15105223863387549	0.12391785921093489	0.15693778856039092	0.1442205707068834	0.11471676945721901	0.1670667248965282	0.1441552527318744	0.11263883100811738	0.1172288076238664	0.15642063178972712	0.1574876918033956	0.1401780313911763	0.1364725201227771	0.14409583676055596	0.14892220685733362	0.1532631061880746	0.13587658806658853	0.18505385930048937	0.12591134929969142	0.18622459596160199	0.10710214402893897	0.12834962751515705	0.10544671003002765	0.11689816877259235	0.11689816877259235	0.11689816877259235	0.11689816877259235	0.11689816877259235	0.11689816877259235	0.11689816877259235	0.11689816877259235	0.11689816877259235	0.11689816877259235	0.11689816877259235	0.11689816877259235	0.11689816877259235	0.11689816877259235
0.10537734348348334	0.08436051119606867	0.08318878623439761	0.0750211029437962	0.07063824407671852	0.08246166473665405	0.08091799527237896	0.09977451635903109	0.0819192061807128	0.09281032295514104	0.10674926841100817	0.076836428982666	0.09069962705574745	0.09108402739336968	0.0724401156568223	0.0771458605181396	0.08602984545505424	0.09771594495492002	0.08449176236843943	0.07527032848897164	0.09222970754309161	0.08582761686699553	0.0938292379115509	0.06771525707117954	0.09961469368272943	0.09763607184269105	0.08438951199382971	0.07186297611162108	0.08264304534202258	0.14006003789346114	0.10141945119800075	0.12073974454573096	0.12073974454573096	0.12073974454573096	0.12073974454573096	0.12073974454573096	0.12073974454573096	0.12073974454573096	0.12073974454573096	0.12073974454573096	0.12073974454573096	0.12073974454573096	0.12073974454573096	0.12073974454573096	0.12073974454573096	0.12073974454573096	0.12073974454573096	0.12073974454573096	0.12073974454573096	0.12073974454573096
0.133705719506036	0.14412874189489178	0.10080835615209416	0.13904767633081846	0.11183846051530763	0.12063145469697314	0.11247846616435543	0.14396995037767255	0.08659019042718456	0.17687005915323956	0.12209501128885764	0.13797660978941662	0.1703397633416282	0.1110337072888617	0.13543103399811807	0.09911206120515854	0.13307245273915688	0.13389588237550723	0.09307651528358171	0.09068695153685144	0.10977694905732699	0.09710987172241281	0.1429226037378672	0.1266299033302832	0.14384198379228985	0.14531522719880535	0.1168390181920137	0.10158130089978343	0.1323671471273941	0.1101422222504293	0.11415883278681363	0.12800460234599242	0.13942086132413462	0.10184073735660074	0.08585046421406482	0.12261900231489313	0.15012064617797574	0.13636982424643443	0.13636982424643443	0.13636982424643443	0.13636982424643443	0.13636982424643443	0.13636982424643443	0.13636982424643443	0.13636982424643443	0.13636982424643443	0.13636982424643443	0.13636982424643443	0.13636982424643443	0.13636982424643443
0.046424387572953016	0.012187709807836473	0.030389365990832307	0.056893498723694286	0.061028623141281074	0.0	0.0	0.0	0.08657659105610549	0.17406872115977579	0.05058241910589777	0.07846142848057727	0.06115161551039054	0.07101169672560155	0.10162833320140492	0.09182493253509959	0.0962480134845947	0.12311616417992607	0.11701039967164903	0.1755211676306681	0.11361788107624643	0.16312520559007787	0.09233968622790216	0.16698056831278127	0.15059518492648347	0.09282019422632234	0.1431146437329929	0.15085014201212837	0.12973266061740185	0.12518582876455503	0.17823201059597502	0.3327017493925569	0.255466879994266	0.255466879994266	0.255466879994266	0.255466879994266	0.255466879994266	0.255466879994266	0.255466879994266	0.255466879994266	0.255466879994266	0.255466879994266	0.255466879994266	0.255466879994266	0.255466879994266	0.255466879994266	0.255466879994266	0.255466879994266	0.255466879994266	0.255466879994266
0.11482776662848612	0.15449394433312597	0.19091619416376904	0.23878698041594656	0.1838900202107738	0.17206131944936107	0.13457399895126518	0.18035337981428537	0.2057588089233021	0.155371211060141	0.18282020456136022	0.17706742183642	0.14886065771481222	0.1436876960700781	0.14022227493997905	0.17217444378612307	0.16879685980880468	0.16700399327307994	0.14349012510780892	0.21906978734227472	0.13260205379350817	0.13738066935885135	0.1417983551144683	0.14669907146056058	0.1440799764308783	0.17902606895059464	0.13936063499545442	0.13673853902823985	0.17937124322800632	0.22073149445615067	0.123962708603939	0.17234710153004484	0.17234710153004484	0.17234710153004484	0.17234710153004484	0.17234710153004484	0.17234710153004484	0.17234710153004484	0.17234710153004484	0.17234710153004484	0.17234710153004484	0.17234710153004484	0.17234710153004484	0.17234710153004484	0.17234710153004484	0.17234710153004484	0.17234710153004484	0.17234710153004484	0.17234710153004484	0.17234710153004484
0.07552616803868024	0.0814565522559331	0.07310589106575338	0.1080517555030208	0.11573752155794906	0.1306573720245371	0.15955952674407048	0.1165418550386281	0.09575464877059688	0.13078407751006021	0.1021634128541155	0.15427916341218323	0.137958358331702	0.17389082853153903	0.10875342154564684	0.17619598111512763	0.12901480715609462	0.09102937356856823	0.16203473241042726	0.16058937659165715	0.13337857541410775	0.13477405084648142	0.13124615973265139	0.15744577549103952	0.13519311426331457	0.11732547926038006	0.11655674914455169	0.09186491496015274	0.11975540073991141	0.14164718055617384	0.13158097096447247	0.16005068864194114	0.1267687478390339	0.13155778808903998	0.16450458098170914	0.09232023287835996	0.12136382277618392	0.1278156847483499	0.09656006300803144	0.1170460270185094	0.10680304501327043	0.10680304501327043	0.10680304501327043	0.10680304501327043	0.10680304501327043	0.10680304501327043	0.10680304501327043	0.10680304501327043	0.10680304501327043	0.10680304501327043
0.08899789714644502	0.06949995826661466	0.09021743967360453	0.1274262272036843	0.08760024014198534	0.07942373481705868	0.09049836583696674	0.08961348819587306	0.07523255454921358	0.07069366516320848	0.08663086416834812	0.11642457330408541	0.09296231318840914	0.09992980241578325	0.10468625414428344	0.0982171980030617	0.1096980419636821	0.06859629678360446	0.08380651392106261	0.0871897580318917	0.10784311996987554	0.10475852974365142	0.08139424303421984	0.10224370563922823	0.11972286207186514	0.08846375319482083	0.10734624706369256	0.0792376037307857	0.07353072165531956	0.08833790620882935	0.08038195522352443	0.08404741942349037	0.07678892026003134	0.07367322583713778	0.10045836647847144	0.0870657961578046	0.0870657961578046	0.0870657961578046	0.0870657961578046	0.0870657961578046	0.0870657961578046	0.0870657961578046	0.0870657961578046	0.0870657961578046	0.0870657961578046	0.0870657961578046	0.0870657961578046	0.0870657961578046	0.0870657961578046	0.0870657961578046
0.15679237525046757	0.15356304474653715	0.16267423003377804	0.14209066130393572	0.15922120227337522	0.17090961442176664	0.1127721364316529	0.12728984403612545	0.12993968393197639	0.12041597815485403	0.1371570314328865	0.16944650173024184	0.1405719713931599	0.14131111098488788	0.17664004806537417	0.14542880196741745	0.11922492235728799	0.0958029243464189	0.13279209622475335	0.12127367714542735	0.13533129621419354	0.15427444747121652	0.17523261000463686	0.16152842801502287	0.12767899797992696	0.08170688751625603	0.15217157220744765	0.09303774438592186	0.1482289053475367	0.13856081520735988	0.1433948602774483	0.1433948602774483	0.1433948602774483	0.1433948602774483	0.1433948602774483	0.1433948602774483	0.1433948602774483	0.1433948602774483	0.1433948602774483	0.1433948602774483	0.1433948602774483	0.1433948602774483	0.1433948602774483	0.1433948602774483	0.1433948602774483	0.1433948602774483	0.1433948602774483	0.1433948602774483	0.1433948602774483	0.1433948602774483
0.32772543725681713	0.3116171226212424	0.31034082323931134	0.31722148217133145	0.31699127442382274	0.2450804040658583	0.2700296512214715	0.317819695285393	0.21143268900685655	0.23548986927817406	0.2124320982196348	0.23348678148091995	0.31926525465643035	0.18448280203188405	0.1667848227400397	0.1954655456173457	0.27560190278447094	0.2478560816774404	0.11670557735573431	0.33532265613610984	0.2626996678141789	0.4393943803923668	0.29200626371454497	0.2252426990428526	0.17562267914121735	0.39053967814595414	0.35308075729839195	0.22514881285877295	0.029839677678560345	0.32864131662954993	0.2698829292510372	0.2956385721845499	0.35576582504349485	0.24655768158429858	0.22318542200225716	0.23487155179327787	0.23487155179327787	0.23487155179327787	0.23487155179327787	0.23487155179327787	0.23487155179327787	0.23487155179327787	0.23487155179327787	0.23487155179327787	0.23487155179327787	0.23487155179327787	0.23487155179327787	0.23487155179327787	0.23487155179327787	0.23487155179327787
0.07565698337435106	0.0906320017780773	0.10301629348543319	0.10029902779733582	0.09336238058817546	0.09752157126849648	0.10441459769366662	0.0814305290487282	0.12697402404592975	0.09032927425143272	0.07320297055169024	0.1109425634049152	0.08322634933652442	0.07053183193797985	0.11593628463515142	0.08462215142387307	0.12385994966035645	0.13723233485774117	0.09446653813210162	0.09365838117024977	0.10035305277613314	0.11484043490090748	0.12494502081483906	0.13761334847067938	0.10835952009921618	0.11790160063688751	0.0918832657880107	0.10882614388714212	0.07845398795680293	0.09471563371969528	0.09505614388787044	0.10463399871475237	0.09088963872366612	0.11182070453580999	0.06806304787604528	0.08994187620592763	0.08994187620592763	0.08994187620592763	0.08994187620592763	0.08994187620592763	0.08994187620592763	0.08994187620592763	0.08994187620592763	0.08994187620592763	0.08994187620592763	0.08994187620592763	0.08994187620592763	0.08994187620592763	0.08994187620592763	0.08994187620592763
0.13356490732466286	0.13722049530204453	0.12439849496009871	0.12600922030680656	0.1092267946374719	0.13550386764893277	0.07327222037411571	0.11110492782360233	0.11987558402938703	0.10922761016099529	0.08292006543069169	0.12820807144287572	0.15745301270584144	0.13503839706251047	0.09790206418668916	0.08115575932634372	0.11807140768338269	0.08704615704489066	0.11760763734111955	0.1141191591902079	0.10662491855971624	0.10713290289215262	0.094420070671808	0.12037162632582556	0.11309816664209701	0.10538694631533962	0.10849288527029491	0.09578303617701024	0.10439253058256752	0.09321728007589858	0.09487915789606306	0.09404821898598081	0.09404821898598081	0.09404821898598081	0.09404821898598081	0.09404821898598081	0.09404821898598081	0.09404821898598081	0.09404821898598081	0.09404821898598081	0.09404821898598081	0.09404821898598081	0.09404821898598081	0.09404821898598081	0.09404821898598081	0.09404821898598081	0.09404821898598081	0.09404821898598081	0.09404821898598081	0.09404821898598081
0.10726152790205545	0.07950993914405421	0.07732574039650668	0.06471773956064611	0.08641753062238	0.0727906978487308	0.08612046112665389	0.07689204926583842	0.07394837875217071	0.08805225628415321	0.08791064900054378	0.09826843031063341	0.06996492298271939	0.07677877662515743	0.09072246870497225	0.07548246239099712	0.0821445187925034	0.08934926631108055	0.08081178456717603	0.07836520254049327	0.09925053816315606	0.0798601172986586	0.08709664212738202	0.08845589299140495	0.07542835795827554	0.10512994120401996	0.07276494942050667	0.07927934065603011	0.06820643003612531	0.08940359064981405	0.06239617980732753	0.07634583490796958	0.06937100735764856	0.06937100735764856	0.06937100735764856	0.06937100735764856	0.06937100735764856	0.06937100735764856	0.06937100735764856	0.06937100735764856	0.06937100735764856	0.06937100735764856	0.06937100735764856	0.06937100735764856	0.06937100735764856	0.06937100735764856	0.06937100735764856	0.06937100735764856	0.06937100735764856	0.06937100735764856
0.06250984408379548	0.0690119989967614	0.06477297900706562	0.07226573033634545	0.07015831983683503	0.06618023701960783	0.07386086272191175	0.08662968054556265	0.07636651315670943	0.06626164518750076	0.07276424149488821	0.08005727686557677	0.06894928935971902	0.08074919013836981	0.08123627261913291	0.07842571639859273	0.0759902217885397	0.07807433032567443	0.09329812835828084	0.06323792829606929	0.07451762072858292	0.06550097825100033	0.05536242228901608	0.06332982207313455	0.0841190756022586	0.0704463548174957	0.08376442536026944	0.07710539008888258	0.07710539008888258	0.07710539008888258	0.07710539008888258	0.07710539008888258	0.07710539008888258	0.07710539008888258	0.07710539008888258	0.07710539008888258	0.07710539008888258	0.07710539008888258	0.07710539008888258	0.07710539008888258	0.07710539008888258	0.07710539008888258	0.07710539008888258	0.07710539008888258	0.07710539008888258	0.07710539008888258	0.07710539008888258	0.07710539008888258	0.07710539008888258	0.07710539008888258
0.07150234800682213	0.07563173522461444	0.07515049618731955	0.0679471981136699	0.06639753270325453	0.09217219628433104	0.06758934189409158	0.07799470164212505	0.079234144821225	0.06310967591412218	0.07068315720411918	0.05652734330302644	0.07920875269830932	0.052573111362876686	0.059079644673012584	0.06817540356386631	0.0632879670170185	0.06455374260793213	0.05909082998830037	0.08082135187309394	0.08520659937595343	0.07750380647182811	0.0905179217577491	0.06262576794103922	0.08939427860027134	0.04933215666652677	0.060386262086654284	0.07480058656905451	0.06182202056058259	0.06407025694173832	0.057213798978602425	0.06902351275996742	0.07185257590383332	0.09250838248026937	0.05865350829759675	0.07531447340602074	0.059866936574890825	0.07077401225815867	0.07553624179620745	0.06462234455066712	0.07623784800209474	0.06071532638323615	0.05907515083867503	0.06928926208903893	0.05824768496976705	0.07373562648564841	0.07144202315691033	0.07258882482127936	0.07258882482127936	0.07258882482127936
0.2574713739250075	0.532035187627661	0.09128819661260709	0.22812799447790624	0.17703894508272633	0.0	0.22810747010349716	0.0	0.0	0.26065540958668815	0.0	0.17703894508272633	0.20466738638896256	0.0	0.3525242091301242	0.2417076129728651	0.0	0.17761494334369912	0.2589535606319147	0.20860932648679362	0.37550342156457556	0.20448969750616078	0.3606569310815	0.24215793869063781	0.3152876387154907	0.23106799827165403	0.2713672852932746	0.3896108887041688	0.375200372318155	0.5482389297079685	0.429158515776638	0.4023162106946036	0.43597682843049207	0.41914651956254784	0.41914651956254784	0.41914651956254784	0.41914651956254784	0.41914651956254784	0.41914651956254784	0.41914651956254784	0.41914651956254784	0.41914651956254784	0.41914651956254784	0.41914651956254784	0.41914651956254784	0.41914651956254784	0.41914651956254784	0.41914651956254784	0.41914651956254784	0.41914651956254784
0.27101050116570446	0.41906089364345184	0.0	0.0	0.0	0.0	0.0	0.0	0.2513315554053529	0.375964808861434	0.580163536525745	0.0	0.42111638153111997	0.6720718526712356	0.043096084782017874	0.2317468025861145	0.0	0.7643365864046893	0.6971350221486915	0.4184860266318917	0.6362096576052383	0.7646335570822671	0.4181313344912671	0.5195781833721373	0.2513315554053529	0.41906089364345184	0.6762813387791591	0.5522016181534577	0.35993563187839034	0.8506891537875797	0.535914462709279	0.5685958389139665	0.5522551508116227	0.5522551508116227	0.5522551508116227	0.5522551508116227	0.5522551508116227	0.5522551508116227	0.5522551508116227	0.5522551508116227	0.5522551508116227	0.5522551508116227	0.5522551508116227	0.5522551508116227	0.5522551508116227	0.5522551508116227	0.5522551508116227	0.5522551508116227	0.5522551508116227	0.5522551508116227
0.05364285419596145	0.05251101104193416	0.0562606393463592	0.04686837427047693	0.04846090665538742	0.06934141498614031	0.048608808324019016	0.05633085520021785	0.05911879805339896	0.04321794719574401	0.06296233336624142	0.03865337639808467	0.05508634149943754	0.04909442961470077	0.0665136751866779	0.04281121175016519	0.05571273343542714	0.04626386146158504	0.05969890762351013	0.04525220736522362	0.06134721316393656	0.053299710264580094	0.053299710264580094	0.053299710264580094	0.053299710264580094	0.053299710264580094	0.053299710264580094	0.053299710264580094	0.053299710264580094	0.053299710264580094	0.053299710264580094	0.053299710264580094	0.053299710264580094	0.053299710264580094	0.053299710264580094	0.053299710264580094	0.053299710264580094	0.053299710264580094	0.053299710264580094	0.053299710264580094	0.053299710264580094	0.053299710264580094	0.053299710264580094	0.053299710264580094	0.053299710264580094	0.053299710264580094	0.053299710264580094	0.053299710264580094	0.053299710264580094	0.053299710264580094
0.05381397741455957	0.053537186695534394	0.06546115527740377	0.048455662934337	0.057260865137162845	0.0563733331951933	0.04609935527171301	0.04503339854510412	0.05579402964245065	0.05424062115787185	0.07086138629769227	0.047116467764747524	0.046895336633577506	0.041485672797788024	0.041473897608349165	0.04689116997700545	0.05448360508272865	0.051665597486961895	0.051164468442809814	0.05082092232586001	0.03793863472768376	0.04944486164264498	0.04369174818516437	0.04369174818516437	0.04369174818516437	0.04369174818516437	0.04369174818516437	0.04369174818516437	0.04369174818516437	0.04369174818516437	0.04369174818516437	0.04369174818516437	0.04369174818516437	0.04369174818516437	0.04369174818516437	0.04369174818516437	0.04369174818516437	0.04369174818516437	0.04369174818516437	0.04369174818516437	0.04369174818516437	0.04369174818516437	0.04369174818516437	0.04369174818516437	0.04369174818516437	0.04369174818516437	0.04369174818516437	0.04369174818516437	0.04369174818516437	0.04369174818516437
0.055337755161084086	0.07091696652590293	0.0646184384173537	0.07348314325648231	0.05292257747929839	0.06991282315317804	0.07277276107951264	0.0663168719102052	0.05707753037826112	0.057719051486368605	0.06298580349465258	0.051097604848612956	0.06429123376099881	0.0649502458489279	0.06427078137568723	0.07642883633582817	0.0565023517582206	0.06776665347944613	0.07049309369230673	0.062478367500607486	0.057736398578824795	0.04300398307245199	0.05037019082563839	0.05037019082563839	0.05037019082563839	0.05037019082563839	0.05037019082563839	0.05037019082563839	0.05037019082563839	0.05037019082563839	0.05037019082563839	0.05037019082563839	0.05037019082563839	0.05037019082563839	0.05037019082563839	0.05037019082563839	0.05037019082563839	0.05037019082563839	0.05037019082563839	0.05037019082563839	0.05037019082563839	0.05037019082563839	0.05037019082563839	0.05037019082563839	0.05037019082563839	0.05037019082563839	0.05037019082563839	0.05037019082563839	0.05037019082563839	0.05037019082563839
0.04295760614587225	0.057302511376901885	0.05053109350099636	0.05466693886225914	0.05856737703465111	0.06138574168449809	0.04558658112032454	0.06628123447818253	0.05887521641987484	0.06203875489392933	0.04337268935722316	0.05768091306246534	0.060774886068274074	0.05601135625597392	0.056945130223144715	0.05594839874637769	0.059883462190146126	0.051161424394083346	0.04879700271940697	0.04997921355674516	0.04997921355674516	0.04997921355674516	0.04997921355674516	0.04997921355674516	0.04997921355674516	0.04997921355674516	0.04997921355674516	0.04997921355674516	0.04997921355674516	0.04997921355674516	0.04997921355674516	0.04997921355674516	0.04997921355674516	0.04997921355674516	0.04997921355674516	0.04997921355674516	0.04997921355674516	0.04997921355674516	0.04997921355674516	0.04997921355674516	0.04997921355674516	0.04997921355674516	0.04997921355674516	0.04997921355674516	0.04997921355674516	0.04997921355674516	0.04997921355674516	0.04997921355674516	0.04997921355674516	0.04997921355674516
[truncated: 6 more columns]
