# Supplementary material for: Neuronal tuning aligns dynamically with object and texture manifolds across the visual hierarchy
Source: Nat Neurosci. 2026 Mar 10;29(4):864–75. doi: 10.1038/s41593-026-02207-1 (PMC13061647; doi:10.1038/s41593-026-02207-1)
Supplement: Supplementary file 10 — Attribution data for time windows 5, 10, 20, 25 and 50 ms, for panel b. Time window specific evolution trajectory of time windows 10, 20, 25 and 50 ms, for panel c. [file 41593_2026_2207_MOESM10_ESM.zip › ExtendedFig4_Source_data/FigureExtended4C_src_normresp_wdw_60-80_DeePSim_sem.csv]

0	1	2	3	4	5	6	7	8	9	10	11	12	13	14	15	16	17	18	19	20	21	22	23	24	25	26	27	28	29	30	31	32	33	34	35	36	37	38	39	40	41	42	43	44	45	46	47	48	49
0.038228411257907664	0.0389724018381732	0.032323024760615805	0.03905780914344449	0.03517444438886207	0.033779101100669146	0.048638621819359705	0.04581424050093055	0.039983499267429466	0.03643537758835334	0.04765717392031687	0.048130834726147126	0.052259568876328134	0.05250877423391325	0.052160176042864305	0.05963173338412671	0.05162911463470333	0.058323870410841964	0.04020979445472654	0.04835660226621241	0.048354170388801306	0.045162909726181616	0.04649386830781136	0.04839343094367878	0.04877657085999166	0.05100527843929513	0.04625209012627421	0.06280377823992467	0.053388960715536726	0.055317943337806236	0.04961082464474795	0.05266865507050928	0.0490762822100513	0.046259443837366396	0.05598349714950901	0.05898281648912569	0.04911622567476591	0.04859578919748881	0.05999115447647081	0.06301363816305224	0.06544831142147417	0.07882083067594045	0.06197354732857414	0.06063117360818098	0.06443521390571315	0.05132512885474117	0.06974667596274292	0.06053590240874205	0.06053590240874205	0.06053590240874205
0.04922135076154875	0.04657014421260032	0.04676352412364385	0.06114036237124889	0.07233571082565493	0.09018455036727217	0.08050577174852695	0.07722795289052403	0.07901007532927753	0.06299426327067699	0.06899829541170854	0.08013129415620807	0.08838287467754073	0.06695128352896368	0.07199778348412489	0.08144281923004033	0.0832733019411643	0.06478823850924102	0.09602046780846277	0.0906102875794959	0.07296050918572348	0.0982885975237195	0.07269711106518413	0.0985384894721637	0.08089881122590425	0.09870016183240946	0.09409589422382435	0.11511168027994785	0.09379902289458063	0.0736666333175724	0.08479239606926806	0.08983120886466525	0.10804072786086759	0.10124784909414165	0.09779796521396483	0.09952290715405324	0.09952290715405324	0.09952290715405324	0.09952290715405324	0.09952290715405324	0.09952290715405324	0.09952290715405324	0.09952290715405324	0.09952290715405324	0.09952290715405324	0.09952290715405324	0.09952290715405324	0.09952290715405324	0.09952290715405324	0.09952290715405324
0.04836974129511285	0.04962295409440172	0.04708123697300787	0.048286674189372755	0.07394392062186297	0.050049190483956486	0.05880379271204828	0.058240825621653475	0.0661318536492803	0.07674507974574411	0.06980126457098289	0.07561101136621798	0.08005796286451469	0.06814935857027947	0.09677167786623463	0.10867068682626546	0.10052189057664265	0.08227157356145565	0.07936003692302697	0.09588966241682767	0.10345531386270787	0.0958635835786303	0.1255974673504373	0.08354764304062394	0.08119254581574883	0.08585990529377707	0.13137698188883293	0.1046456104994768	0.08380047190518967	0.11765357516699734	0.11712805107355337	0.12370839991201985	0.11317810452785226	0.11844325221993607	0.11844325221993607	0.11844325221993607	0.11844325221993607	0.11844325221993607	0.11844325221993607	0.11844325221993607	0.11844325221993607	0.11844325221993607	0.11844325221993607	0.11844325221993607	0.11844325221993607	0.11844325221993607	0.11844325221993607	0.11844325221993607	0.11844325221993607	0.11844325221993607
0.05476244467331142	0.04837094947942095	0.04728344819456299	0.049151301062708465	0.049630072734212834	0.05384917253348795	0.05025302664962192	0.046614927535096204	0.05006275636075576	0.053607595219484924	0.06019722199131029	0.06341166573938703	0.04655966019704283	0.050132866599964306	0.04099117452479755	0.0500758713862141	0.052150915163985796	0.05202302785497466	0.059301352025569215	0.04489726707180133	0.05873341890070999	0.05535340926248866	0.0639156399123159	0.056327103322289955	0.05795565616688375	0.05300744514616983	0.048717325558379126	0.06156217960560225	0.06144978392139698	0.05453967550524887	0.05367204901027096	0.05097278314633774	0.05540476403664478	0.054745373840084675	0.05472755875630295	0.05736115309908708	0.05791465283006439	0.05703457123199476	0.05747461203102958	0.05747461203102958	0.05747461203102958	0.05747461203102958	0.05747461203102958	0.05747461203102958	0.05747461203102958	0.05747461203102958	0.05747461203102958	0.05747461203102958	0.05747461203102958	0.05747461203102958
0.05234183800027895	0.03437519115111487	0.048688873132056346	0.03996629831202445	0.04417237683337289	0.04293388502998062	0.038840100178768024	0.03823800333155483	0.04716769919428497	0.03730452370307463	0.042461144815390664	0.03754867456343387	0.03426463558410663	0.05385856861513258	0.04956912105874724	0.04972279270632006	0.04588887117574428	0.03876761114170313	0.05316838981531167	0.04454161133970636	0.06119493815805681	0.05968192082801443	0.04959028767098081	0.06538231992073323	0.05361690994909077	0.06398345857666943	0.05270866870217928	0.06363479432491903	0.05358908057848011	0.05865900759143045	0.05612404408495528	0.05612404408495528	0.05612404408495528	0.05612404408495528	0.05612404408495528	0.05612404408495528	0.05612404408495528	0.05612404408495528	0.05612404408495528	0.05612404408495528	0.05612404408495528	0.05612404408495528	0.05612404408495528	0.05612404408495528	0.05612404408495528	0.05612404408495528	0.05612404408495528	0.05612404408495528	0.05612404408495528	0.05612404408495528
0.06980992303077195	0.0772182001036177	0.071889694130594	0.07445928127917294	0.07613916535329823	0.0982991205139946	0.06696735516874701	0.06051108346699619	0.07139792998814433	0.07134681227005078	0.06629935624282592	0.07544568902291829	0.09147321571074853	0.07139663849332904	0.08540971112970813	0.06987202238451348	0.07974231935715699	0.08176896509720638	0.09305407851598083	0.09169593182762205	0.11701972699796276	0.06948973411400831	0.06680414357670181	0.08105811785171023	0.07225716453209002	0.0710409799994161	0.08399751662110218	0.074784149373939	0.08265881183768779	0.08968921431197269	0.07492299090947643	0.10207947236055505	0.08255710013431332	0.06429977984611036	0.07542183506746089	0.08684612821796735	0.08692765434821115	0.06032386623882799	0.061468722996134165	0.07475827204657523	0.0681134975213547	0.0681134975213547	0.0681134975213547	0.0681134975213547	0.0681134975213547	0.0681134975213547	0.0681134975213547	0.0681134975213547	0.0681134975213547	0.0681134975213547
0.11489339108129773	0.10867245020347169	0.1208578580878746	0.09459831315430024	0.11335007713596836	0.10379493139882173	0.10882050092968429	0.11728107350835991	0.1043366974879616	0.1031995788126849	0.08817543061177112	0.08087274896908137	0.09964792505573451	0.11261688290988085	0.0659752489526506	0.10133076785885888	0.11304642883167716	0.0912778652383115	0.07807853202832078	0.09499177899796334	0.10718658683200732	0.10614058355162534	0.11425015989752638	0.097678770386673	0.08287616223281644	0.13359885470076652	0.10823750846679148	0.10823750846679148	0.10823750846679148	0.10823750846679148	0.10823750846679148	0.10823750846679148	0.10823750846679148	0.10823750846679148	0.10823750846679148	0.10823750846679148	0.10823750846679148	0.10823750846679148	0.10823750846679148	0.10823750846679148	0.10823750846679148	0.10823750846679148	0.10823750846679148	0.10823750846679148	0.10823750846679148	0.10823750846679148	0.10823750846679148	0.10823750846679148	0.10823750846679148	0.10823750846679148
0.037373481092558135	0.04192172261144698	0.036530515980327305	0.03805515938585313	0.03699282648177463	0.04018934071654839	0.03717209234152258	0.038675802844060365	0.03524119352087769	0.03773894042586101	0.04052357038024793	0.03155459215589372	0.040329478123943656	0.0355028579266615	0.04087048013473978	0.03253673214101533	0.03728057345743121	0.04431263032596712	0.042824863503181806	0.029838455820422268	0.03661701777199022	0.034649911037080414	0.031212632626110463	0.044334700581709206	0.043987335218304835	0.03899582038099227	0.05414481138780889	0.04657031588440059	0.04657031588440059	0.04657031588440059	0.04657031588440059	0.04657031588440059	0.04657031588440059	0.04657031588440059	0.04657031588440059	0.04657031588440059	0.04657031588440059	0.04657031588440059	0.04657031588440059	0.04657031588440059	0.04657031588440059	0.04657031588440059	0.04657031588440059	0.04657031588440059	0.04657031588440059	0.04657031588440059	0.04657031588440059	0.04657031588440059	0.04657031588440059	0.04657031588440059
0.06198070661753316	0.0384477291518971	0.052417590641594	0.05066075555879066	0.04257055487195706	0.043799054412227194	0.04246076480114526	0.05973144025793387	0.049863312304449764	0.05798123098891064	0.05314546578947944	0.06030637321139406	0.06147513145947358	0.054853192105502324	0.07365773438226395	0.0771179256524639	0.04734032539429696	0.06452237708739994	0.07357148017648073	0.06392375183771447	0.06415555719235497	0.05016665674711104	0.0566778874651902	0.0573817796419189	0.06755501600529777	0.05058838263444201	0.06879369558978493	0.0653787996480126	0.058962127104048315	0.05427450751105137	0.058751239298988886	0.06140390492022788	0.05912086456902339	0.05277388347647985	0.05594737402275162	0.05594737402275162	0.05594737402275162	0.05594737402275162	0.05594737402275162	0.05594737402275162	0.05594737402275162	0.05594737402275162	0.05594737402275162	0.05594737402275162	0.05594737402275162	0.05594737402275162	0.05594737402275162	0.05594737402275162	0.05594737402275162	0.05594737402275162
0.05452162697067001	0.05113598104530424	0.05166455511021698	0.07223726601167786	0.042977798835006735	0.07136138134552444	0.06585254534622856	0.0441162611180601	0.06124178632516821	0.07337812672292456	0.07033134310900789	0.06746518211151072	0.06203169599673299	0.06428997029013485	0.08075317338405814	0.08142728698889513	0.06689651493724934	0.06936033619965326	0.06853428176520626	0.06058948102464039	0.05726378756568877	0.08657774057741474	0.054661446912637614	0.06249124683974628	0.07539662069255323	0.06339035567649466	0.0655568148902237	0.07290565030955411	0.08053520458204502	0.10327075794179473	0.0701738596756281	0.08883643030875726	0.07900298657516286	0.08391970844196006	0.08391970844196006	0.08391970844196006	0.08391970844196006	0.08391970844196006	0.08391970844196006	0.08391970844196006	0.08391970844196006	0.08391970844196006	0.08391970844196006	0.08391970844196006	0.08391970844196006	0.08391970844196006	0.08391970844196006	0.08391970844196006	0.08391970844196006	0.08391970844196006
0.08821610853278598	0.07121145807880101	0.08340778554038737	0.07039106136068136	0.07760391691177126	0.07686066209465281	0.09190845007572566	0.07735636287211203	0.06924267225281763	0.06424989698580881	0.09418438252459069	0.07117133884898863	0.0830254276747536	0.06965191246964149	0.09396044707737508	0.07422422369731833	0.09301298745679037	0.07196201803928741	0.0816477864216063	0.08087033115811591	0.058577579318281184	0.0657108542710364	0.08227934749825051	0.07429052624156096	0.0877637041056235	0.08037110099040687	0.06726145688059945	0.07920565472778648	0.08777015835209291	0.09522519375859038	0.06768191546339732	0.08145355461099385	0.08145355461099385	0.08145355461099385	0.08145355461099385	0.08145355461099385	0.08145355461099385	0.08145355461099385	0.08145355461099385	0.08145355461099385	0.08145355461099385	0.08145355461099385	0.08145355461099385	0.08145355461099385	0.08145355461099385	0.08145355461099385	0.08145355461099385	0.08145355461099385	0.08145355461099385	0.08145355461099385
0.04411548908753709	0.050668005441822005	0.04361458430012963	0.05315078475208287	0.04177090801896391	0.05019637544688996	0.04652661965868772	0.05549839308256224	0.04319257346181769	0.04536241105058099	0.048522407279270596	0.03819967463271664	0.05051985140256096	0.046885684029865704	0.0469755562987752	0.04311585460520628	0.05232718053547844	0.04695969730996319	0.05022704137676879	0.04571587687111723	0.057833227763293985	0.053790645258468585	0.05196672599443224	0.045563636728801815	0.06454730341245374	0.04016690394393999	0.0586794261069854	0.04761212753172925	0.0438795664353449	0.05075645167817918	0.050655037199225664	0.05070574443870242	0.05070574443870242	0.05070574443870242	0.05070574443870242	0.05070574443870242	0.05070574443870242	0.05070574443870242	0.05070574443870242	0.05070574443870242	0.05070574443870242	0.05070574443870242	0.05070574443870242	0.05070574443870242	0.05070574443870242	0.05070574443870242	0.05070574443870242	0.05070574443870242	0.05070574443870242	0.05070574443870242
0.05863628142083102	0.055209739041793916	0.05407506499447404	0.04942809413251962	0.06108731390546155	0.05777927481962335	0.06590657735797771	0.06635294537818953	0.06847419809538262	0.0582754455773421	0.07429404815377556	0.05625200037695642	0.05115489952747802	0.06315682649624947	0.05426579212268913	0.07039287786102316	0.06757074771865472	0.07366495796413212	0.07920543421573954	0.06254488422514508	0.08306695808867447	0.08190858687815807	0.0811045335843926	0.06260248856874744	0.08112687477115053	0.06832013167671466	0.05432623857556384	0.057919873863009966	0.0633284129288244	0.0748195428759805	0.07288635730424162	0.07385295009011104	0.07385295009011104	0.07385295009011104	0.07385295009011104	0.07385295009011104	0.07385295009011104	0.07385295009011104	0.07385295009011104	0.07385295009011104	0.07385295009011104	0.07385295009011104	0.07385295009011104	0.07385295009011104	0.07385295009011104	0.07385295009011104	0.07385295009011104	0.07385295009011104	0.07385295009011104	0.07385295009011104
0.0795698876592519	0.08501839232411988	0.08903574698435751	0.057726044639509824	0.044714136421053596	0.06899179423032585	0.0655714991659097	0.06222111046422161	0.07712136544472854	0.046840867931788266	0.05147438163780494	0.08497695509840165	0.05572932696234166	0.06136848145233584	0.055417883243350785	0.062309048508049115	0.04693850364287004	0.06586705119110108	0.06309947806552502	0.07460767666139582	0.06808906198302751	0.06665156480674811	0.054743609048843504	0.0783629873587085	0.08274030078892282	0.0635534370301653	0.0799038230877369	0.07191494816423243	0.07772675208254742	0.05711968694888631	0.09144452304828515	0.07797431107873755	0.08470941706351134	0.08470941706351134	0.08470941706351134	0.08470941706351134	0.08470941706351134	0.08470941706351134	0.08470941706351134	0.08470941706351134	0.08470941706351134	0.08470941706351134	0.08470941706351134	0.08470941706351134	0.08470941706351134	0.08470941706351134	0.08470941706351134	0.08470941706351134	0.08470941706351134	0.08470941706351134
0.07093698462806347	0.07470114709545389	0.05889501484733378	0.06347233094357134	0.07882246581617787	0.0747303769852127	0.0740293972987157	0.08901780554099055	0.07476240243948346	0.09560745463692166	0.08363482303631438	0.08006727169724479	0.0739990996830945	0.07807401851661012	0.09551653521092195	0.0725127610494666	0.08910850137386915	0.07734653490484197	0.08660852257828705	0.09377016493857226	0.08290019396722557	0.08082718596996048	0.0818279167440412	0.08506469781139726	0.09009387726577511	0.07848863923603878	0.07437603673798583	0.08745772532908304	0.07801157882206629	0.06870156734089941	0.07335657308148284	0.07335657308148284	0.07335657308148284	0.07335657308148284	0.07335657308148284	0.07335657308148284	0.07335657308148284	0.07335657308148284	0.07335657308148284	0.07335657308148284	0.07335657308148284	0.07335657308148284	0.07335657308148284	0.07335657308148284	0.07335657308148284	0.07335657308148284	0.07335657308148284	0.07335657308148284	0.07335657308148284	0.07335657308148284
0.06930800521483936	0.057031308084932134	0.07120659940220771	0.06523729480931756	0.07696476463946336	0.06392090716807805	0.06139499699483121	0.058149773542699755	0.07970226558571057	0.05640141013750149	0.06824238016640298	0.06335071787710385	0.06247623366249076	0.057796813309930174	0.06712886216962916	0.061010925662127374	0.06766693869099435	0.05697005628723133	0.07426301845971432	0.06744267496047537	0.07288553886951453	0.0625729871153854	0.06673971441466656	0.06465635076502597	0.06465635076502597	0.06465635076502597	0.06465635076502597	0.06465635076502597	0.06465635076502597	0.06465635076502597	0.06465635076502597	0.06465635076502597	0.06465635076502597	0.06465635076502597	0.06465635076502597	0.06465635076502597	0.06465635076502597	0.06465635076502597	0.06465635076502597	0.06465635076502597	0.06465635076502597	0.06465635076502597	0.06465635076502597	0.06465635076502597	0.06465635076502597	0.06465635076502597	0.06465635076502597	0.06465635076502597	0.06465635076502597	0.06465635076502597
0.0729719839090878	0.054079771288299	0.06344480471196946	0.05068802674610117	0.06055923538725401	0.06300095509640787	0.049778630884867434	0.052584541335005876	0.0522231220931945	0.05761134444717459	0.07038561125764897	0.051823482973563734	0.062215558869028194	0.05860369143590617	0.07108534931930707	0.06909768795276011	0.07409683402074423	0.061351478615845036	0.07149455904852894	0.05703918117794868	0.06987775044658123	0.06418900744095267	0.06313920965036465	0.06366410854565865	0.06366410854565865	0.06366410854565865	0.06366410854565865	0.06366410854565865	0.06366410854565865	0.06366410854565865	0.06366410854565865	0.06366410854565865	0.06366410854565865	0.06366410854565865	0.06366410854565865	0.06366410854565865	0.06366410854565865	0.06366410854565865	0.06366410854565865	0.06366410854565865	0.06366410854565865	0.06366410854565865	0.06366410854565865	0.06366410854565865	0.06366410854565865	0.06366410854565865	0.06366410854565865	0.06366410854565865	0.06366410854565865	0.06366410854565865
0.11789545507220085	0.09340631356718483	0.09488034226560886	0.09511087464574258	0.10944457466446378	0.09183928825226939	0.09773064900405726	0.12273431600396635	0.09333038316792629	0.08415906807523929	0.09873457731661837	0.12287553362741985	0.10079071140114984	0.13187283066255973	0.1263000529255462	0.12108831731749106	0.1064232620196738	0.11245795409503141	0.08636359514327703	0.11923375307008928	0.14522574089480467	0.11041911131027292	0.10573338105973568	0.09688709681617903	0.11248127948182261	0.13776164171573263	0.11517908410286161	0.1398928198216867	0.1525869534693665	0.11218487158949407	0.1323859125294303	0.1323859125294303	0.1323859125294303	0.1323859125294303	0.1323859125294303	0.1323859125294303	0.1323859125294303	0.1323859125294303	0.1323859125294303	0.1323859125294303	0.1323859125294303	0.1323859125294303	0.1323859125294303	0.1323859125294303	0.1323859125294303	0.1323859125294303	0.1323859125294303	0.1323859125294303	0.1323859125294303	0.1323859125294303
0.06386222213725253	0.05685888875396343	0.06720312590968222	0.06318373373725726	0.053263046142002904	0.07108229421510094	0.06806010751708254	0.06298032363080704	0.07496410195763945	0.06305209257392023	0.06287688426828864	0.05859730094151335	0.06352237921117238	0.05499775539849824	0.06141796220006339	0.06511768309770767	0.05324199163467811	0.05715176616672372	0.06264801948718232	0.06813313747755001	0.06536718012198083	0.06264423479260525	0.06640790892449384	0.06095438782967094	0.05844830513310111	0.07575804523232281	0.0607253005472721	0.06341318267707864	0.0609148684445203	0.060424554542464134	0.06908289932787874	0.0694799358788051	0.06928141760334192	0.06928141760334192	0.06928141760334192	0.06928141760334192	0.06928141760334192	0.06928141760334192	0.06928141760334192	0.06928141760334192	0.06928141760334192	0.06928141760334192	0.06928141760334192	0.06928141760334192	0.06928141760334192	0.06928141760334192	0.06928141760334192	0.06928141760334192	0.06928141760334192	0.06928141760334192
0.06309083065464294	0.061960106111921674	0.06153226244901607	0.05765658375296601	0.05577003927521879	0.053183783569894144	0.04727858893558748	0.06724545845009748	0.05140243479820862	0.052808225108449264	0.056634729992556636	0.06900346264318931	0.06394730184566805	0.060846235041098484	0.0740204509693126	0.06193926651513276	0.07277849646194216	0.07612641748816053	0.06033875937697806	0.06529797502151738	0.07609425960239491	0.0562247109065951	0.06821343903449532	0.07764671495561995	0.08354877711819499	0.06756753277920283	0.06740327345320674	0.059952166793188405	0.06011447073158938	0.0768328330530983	0.0669204485260791	0.06874579685164292	0.10537439919670252	0.06901802184158284	0.04855622146603181	0.05878712165380732	0.05878712165380732	0.05878712165380732	0.05878712165380732	0.05878712165380732	0.05878712165380732	0.05878712165380732	0.05878712165380732	0.05878712165380732	0.05878712165380732	0.05878712165380732	0.05878712165380732	0.05878712165380732	0.05878712165380732	0.05878712165380732
0.037946565102215765	0.0311555661345488	0.025776585845727885	0.03219713521514432	0.032787155500085624	0.04013638251630265	0.03607831703927284	0.0333635652730824	0.031557519668826646	0.03967810095744704	0.030741393660024017	0.03824122696566831	0.03884413961246006	0.03615848816559725	0.04496068242033217	0.06225991324185424	0.06445929411463688	0.049539415001064555	0.05237008732186832	0.05192666726293917	0.045775234955251924	0.048276815158335866	0.06100234967355934	0.045528049405449716	0.06148530817125988	0.05703151789002642	0.0637473285557528	0.07347125269552822	0.0686092906256405	0.0686092906256405	0.0686092906256405	0.0686092906256405	0.0686092906256405	0.0686092906256405	0.0686092906256405	0.0686092906256405	0.0686092906256405	0.0686092906256405	0.0686092906256405	0.0686092906256405	0.0686092906256405	0.0686092906256405	0.0686092906256405	0.0686092906256405	0.0686092906256405	0.0686092906256405	0.0686092906256405	0.0686092906256405	0.0686092906256405	0.0686092906256405
0.10694748062051924	0.10683771037986707	0.17121316976181872	0.13429755617613134	0.15790502642590937	0.1410300302531339	0.19075622032633077	0.1713693594470057	0.173138869950852	0.16469691213224782	0.1593942340902094	0.1568260857682673	0.16524857745381552	0.17886183037648423	0.13157908537665258	0.1839541509832546	0.13508010259655534	0.15585365343064786	0.1411503542382904	0.15156998997953566	0.14721678956161696	0.1289491082573163	0.19150759857828148	0.15448886989090024	0.15632132489576608	0.13126549013428218	0.15014367423635644	0.17234997228337504	0.16798654638751032	0.1701682593354427	0.1701682593354427	0.1701682593354427	0.1701682593354427	0.1701682593354427	0.1701682593354427	0.1701682593354427	0.1701682593354427	0.1701682593354427	0.1701682593354427	0.1701682593354427	0.1701682593354427	0.1701682593354427	0.1701682593354427	0.1701682593354427	0.1701682593354427	0.1701682593354427	0.1701682593354427	0.1701682593354427	0.1701682593354427	0.1701682593354427
0.06885422962615331	0.06875577710108657	0.08395181056394559	0.05699281098231943	0.06646615797695275	0.06661378171280002	0.05229186215531959	0.061745967718164284	0.06138419876280567	0.05268971093676476	0.0681100522500049	0.06896483034981132	0.05848908875770776	0.05657872957217867	0.051054688207300275	0.05237725356471629	0.06248593114166778	0.0558601984915432	0.06247263530220223	0.0515028465308119	0.04535845202681295	0.05376260282271491	0.05803269996587253	0.06520165566138654	0.06023356831990297	0.04886615353026033	0.05454986092508165	0.05454986092508165	0.05454986092508165	0.05454986092508165	0.05454986092508165	0.05454986092508165	0.05454986092508165	0.05454986092508165	0.05454986092508165	0.05454986092508165	0.05454986092508165	0.05454986092508165	0.05454986092508165	0.05454986092508165	0.05454986092508165	0.05454986092508165	0.05454986092508165	0.05454986092508165	0.05454986092508165	0.05454986092508165	0.05454986092508165	0.05454986092508165	0.05454986092508165	0.05454986092508165
0.06991708096244169	0.06061464118101271	0.061806559169463364	0.08071470092742426	0.06929783722747314	0.05261695588438163	0.06015365936311358	0.058741552762302404	0.05138710566564416	0.05001667412850002	0.0712014007625106	0.05318469858724751	0.06334175555278126	0.041175988461210816	0.04946816879492384	0.06573325149013072	0.05330456865335188	0.054940672380582714	0.060545018570060095	0.0587579290244581	0.050026575066801325	0.05361223286797464	0.05181940396738798	0.05181940396738798	0.05181940396738798	0.05181940396738798	0.05181940396738798	0.05181940396738798	0.05181940396738798	0.05181940396738798	0.05181940396738798	0.05181940396738798	0.05181940396738798	0.05181940396738798	0.05181940396738798	0.05181940396738798	0.05181940396738798	0.05181940396738798	0.05181940396738798	0.05181940396738798	0.05181940396738798	0.05181940396738798	0.05181940396738798	0.05181940396738798	0.05181940396738798	0.05181940396738798	0.05181940396738798	0.05181940396738798	0.05181940396738798	0.05181940396738798
0.06581977119900695	0.05072886445668098	0.05236967586937847	0.056402319371232176	0.05717525119511763	0.05118710917133555	0.0564977628865497	0.05019448485091199	0.046463417333884434	0.04723458921457686	0.048372503760160786	0.057547064776183286	0.05370321591960611	0.05107344163717804	0.05072262493933987	0.04729690854767856	0.05042055920780293	0.05881313254598782	0.049832136255975226	0.04583942215353552	0.05046738334260596	0.05095854688714884	0.05762597577950535	0.06080285505178621	0.052329199357766566	0.05223830761150863	0.06274642480121911	0.057492366206363874	0.057492366206363874	0.057492366206363874	0.057492366206363874	0.057492366206363874	0.057492366206363874	0.057492366206363874	0.057492366206363874	0.057492366206363874	0.057492366206363874	0.057492366206363874	0.057492366206363874	0.057492366206363874	0.057492366206363874	0.057492366206363874	0.057492366206363874	0.057492366206363874	0.057492366206363874	0.057492366206363874	0.057492366206363874	0.057492366206363874	0.057492366206363874	0.057492366206363874
0.0852358937714859	0.08671183288818521	0.07670546290534958	0.07330644407218093	0.0684522020206277	0.08686973477275024	0.06992621229980303	0.07275201907522076	0.07604869744172454	0.06606363730671058	0.06433229658342132	0.07132071110232947	0.07064031882674833	0.10457938270534645	0.06319115857434074	0.0584532849631087	0.07925945996813384	0.07264124155933831	0.07036974100397447	0.0863801504724638	0.06540617717663645	0.08780692645615545	0.06733836250636502	0.07788740035466567	0.07479788764363182	0.08781587937784185	0.07864402667790715	0.07351430157057084	0.07391792835746645	0.07371611496401864	0.07371611496401864	0.07371611496401864	0.07371611496401864	0.07371611496401864	0.07371611496401864	0.07371611496401864	0.07371611496401864	0.07371611496401864	0.07371611496401864	0.07371611496401864	0.07371611496401864	0.07371611496401864	0.07371611496401864	0.07371611496401864	0.07371611496401864	0.07371611496401864	0.07371611496401864	0.07371611496401864	0.07371611496401864	0.07371611496401864
0.10303580971269619	0.07975634277595882	0.07894579944375477	0.07259770468425474	0.07830016060560455	0.07486023746194446	0.08384433688649848	0.06347473108538176	0.08244432011767916	0.07747067390974845	0.08160898333353601	0.0554288450650417	0.08521283725023097	0.08212719065359673	0.06694736444948987	0.07446594446686648	0.08511806993204302	0.06107160004187866	0.06136369256194401	0.07835523000302504	0.06557442350609942	0.06122232291189517	0.08623617073735625	0.0654401632881826	0.06574832993783096	0.06416979630144568	0.06520766803251003	0.07034586402215973	0.08290415612289656	0.08927638380162307	0.07122233678866717	0.07950434399649858	0.079153011243758	0.07805731215984395	0.07399443928791713	0.06448559898739253	0.08867369364278291	0.09324215973279669	0.09095792668778979	0.09095792668778979	0.09095792668778979	0.09095792668778979	0.09095792668778979	0.09095792668778979	0.09095792668778979	0.09095792668778979	0.09095792668778979	0.09095792668778979	0.09095792668778979	0.09095792668778979
0.06265473069362697	0.07471659138287542	0.07123334884057785	0.08397163001497707	0.07401403070753416	0.05759442123041371	0.06271464055976758	0.07143671194777644	0.06487890315957273	0.05578641631764762	0.06108382140782384	0.06809886847718176	0.08329049820063365	0.08055187010043376	0.06928418113611756	0.10062245615803447	0.08010034622813164	0.0780795411660708	0.08083121762114837	0.06666736809918913	0.08180678277685391	0.09256688840698414	0.08457283049069901	0.07950038422746303	0.07916357624466938	0.05659871095748291	0.0693611304966409	0.09792339402927068	0.10620884780965548	0.08441362837316804	0.08105060552850325	0.10258110414500206	0.08555167440611988	0.06878818305318805	0.08553756167138825	0.0796340066588895	0.0790213554468489	0.10614705040489843	0.08222100237998421	0.07138189979849267	0.09235689039182886	0.1721578726474219	0.13225738151962538	0.13225738151962538	0.13225738151962538	0.13225738151962538	0.13225738151962538	0.13225738151962538	0.13225738151962538	0.13225738151962538
0.04233135568039445	0.04009199925856712	0.04920666503015677	0.042282772776345644	0.034765796743390434	0.03197072348754766	0.05092929295746715	0.0506482770876452	0.05094615485597316	0.04886843071676414	0.05791343019207253	0.04881675298883197	0.06258462181376948	0.05770969489534655	0.05578455550626577	0.04369161393164401	0.05707146401781189	0.05555987804489039	0.05676440428861184	0.057843751760626526	0.06339630689311396	0.06058730798297348	0.05855466929650175	0.056951784852882194	0.05238832786720545	0.05684199600866792	0.050073266871484196	0.051474233190538274	0.050773750031011235	0.050773750031011235	0.050773750031011235	0.050773750031011235	0.050773750031011235	0.050773750031011235	0.050773750031011235	0.050773750031011235	0.050773750031011235	0.050773750031011235	0.050773750031011235	0.050773750031011235	0.050773750031011235	0.050773750031011235	0.050773750031011235	0.050773750031011235	0.050773750031011235	0.050773750031011235	0.050773750031011235	0.050773750031011235	0.050773750031011235	0.050773750031011235
0.060827700247063424	0.059625382624525616	0.058489755473437516	0.06341328275697228	0.06573581789047456	0.06992528062026153	0.061850206923256906	0.06342688536353852	0.06209516383226787	0.06457449949427924	0.056931601100997827	0.059953798291085963	0.05730117824773687	0.0619228823822121	0.06083203386670913	0.07226714682982951	0.07294192744837777	0.065576463418572	0.06212003287441129	0.06548440670808388	0.05922298561466952	0.06053615199555992	0.07540390780872684	0.06001478285864328	0.059312649062447736	0.0596637159605455	0.0596637159605455	0.0596637159605455	0.0596637159605455	0.0596637159605455	0.0596637159605455	0.0596637159605455	0.0596637159605455	0.0596637159605455	0.0596637159605455	0.0596637159605455	0.0596637159605455	0.0596637159605455	0.0596637159605455	0.0596637159605455	0.0596637159605455	0.0596637159605455	0.0596637159605455	0.0596637159605455	0.0596637159605455	0.0596637159605455	0.0596637159605455	0.0596637159605455	0.0596637159605455	0.0596637159605455
0.05056669248806134	0.04229914155849334	0.04478791090702884	0.036844239514563795	0.04531829255516119	0.03492841273920019	0.04414658977247006	0.037578230571962475	0.04626345295145579	0.044954260906989243	0.03998216451415528	0.04294608417075847	0.04200480502270316	0.04275838184581017	0.03532408409458579	0.03645757475822743	0.03950148387261408	0.046091866496785844	0.0475892154360678	0.03731479351819597	0.03628374459635342	0.036799269057274694	0.036799269057274694	0.036799269057274694	0.036799269057274694	0.036799269057274694	0.036799269057274694	0.036799269057274694	0.036799269057274694	0.036799269057274694	0.036799269057274694	0.036799269057274694	0.036799269057274694	0.036799269057274694	0.036799269057274694	0.036799269057274694	0.036799269057274694	0.036799269057274694	0.036799269057274694	0.036799269057274694	0.036799269057274694	0.036799269057274694	0.036799269057274694	0.036799269057274694	0.036799269057274694	0.036799269057274694	0.036799269057274694	0.036799269057274694	0.036799269057274694	0.036799269057274694
0.046714188670397706	0.05305090413046385	0.04484248794792968	0.04394489665653257	0.04856419448766902	0.05870814390032528	0.0690073896211488	0.056025559925770775	0.056195849579065114	0.06797014635671915	0.06337148960309336	0.05615455576263058	0.07314180841605745	0.07201445851561313	0.07779445174846476	0.07637668282177391	0.08789612496807073	0.09153637450456435	0.07896553163774453	0.0885088097334125	0.07596447905303058	0.08559318134902326	0.07626830315636207	0.08093074225269266	0.08093074225269266	0.08093074225269266	0.08093074225269266	0.08093074225269266	0.08093074225269266	0.08093074225269266	0.08093074225269266	0.08093074225269266	0.08093074225269266	0.08093074225269266	0.08093074225269266	0.08093074225269266	0.08093074225269266	0.08093074225269266	0.08093074225269266	0.08093074225269266	0.08093074225269266	0.08093074225269266	0.08093074225269266	0.08093074225269266	0.08093074225269266	0.08093074225269266	0.08093074225269266	0.08093074225269266	0.08093074225269266	0.08093074225269266
0.053935811143200146	0.05190987599502891	0.0491279680805493	0.05935917828796435	0.06290444151576555	0.060581251831463415	0.06477277544057032	0.05797824580108892	0.045709148647100656	0.051840840291706373	0.04354903675291062	0.05548710225529578	0.054501997202565704	0.045736331281164756	0.05421844491967808	0.061619017244264884	0.05443797776025308	0.04966252808440722	0.05268880063253672	0.05287025815920891	0.052641622360702425	0.05275594025995567	0.05275594025995567	0.05275594025995567	0.05275594025995567	0.05275594025995567	0.05275594025995567	0.05275594025995567	0.05275594025995567	0.05275594025995567	0.05275594025995567	0.05275594025995567	0.05275594025995567	0.05275594025995567	0.05275594025995567	0.05275594025995567	0.05275594025995567	0.05275594025995567	0.05275594025995567	0.05275594025995567	0.05275594025995567	0.05275594025995567	0.05275594025995567	0.05275594025995567	0.05275594025995567	0.05275594025995567	0.05275594025995567	0.05275594025995567	0.05275594025995567	0.05275594025995567
0.06232834433948529	0.052710940526792364	0.06243364460730187	0.06759447417107406	0.067428087354731	0.07163958215910424	0.07862304916760461	0.07540343886065368	0.07546319319602968	0.06602892937033875	0.07101132597359235	0.07236523042589704	0.07550314681561877	0.06485375263800061	0.05884681990059698	0.07672144610854881	0.07093005503502052	0.0661087941986944	0.06946802443095308	0.06725074748700809	0.0759923310990015	0.06307179585683785	0.05731485627545236	0.06826129281207578	0.06843661374331549	0.06834895327769563	0.06834895327769563	0.06834895327769563	0.06834895327769563	0.06834895327769563	0.06834895327769563	0.06834895327769563	0.06834895327769563	0.06834895327769563	0.06834895327769563	0.06834895327769563	0.06834895327769563	0.06834895327769563	0.06834895327769563	0.06834895327769563	0.06834895327769563	0.06834895327769563	0.06834895327769563	0.06834895327769563	0.06834895327769563	0.06834895327769563	0.06834895327769563	0.06834895327769563	0.06834895327769563	0.06834895327769563
0.06730631224580677	0.06760019913626181	0.08355304531229225	0.06266637314020174	0.05854349098504094	0.07621115169046601	0.07119481902857501	0.0591471686812426	0.06756044156120249	0.07015656937187517	0.081501521411583	0.07475074608344744	0.054577141562924085	0.0671571431896808	0.07144828024263777	0.06346173987783399	0.06787436378888911	0.07072896752775988	0.06782899508692677	0.0708220110453611	0.06932550306614395	0.06932550306614395	0.06932550306614395	0.06932550306614395	0.06932550306614395	0.06932550306614395	0.06932550306614395	0.06932550306614395	0.06932550306614395	0.06932550306614395	0.06932550306614395	0.06932550306614395	0.06932550306614395	0.06932550306614395	0.06932550306614395	0.06932550306614395	0.06932550306614395	0.06932550306614395	0.06932550306614395	0.06932550306614395	0.06932550306614395	0.06932550306614395	0.06932550306614395	0.06932550306614395	0.06932550306614395	0.06932550306614395	0.06932550306614395	0.06932550306614395	0.06932550306614395	0.06932550306614395
0.05198338632174355	0.04694233795558272	0.05503873684909178	0.04019463377127594	0.0486607138197408	0.043106324909271035	0.04262987127822804	0.04459639197285705	0.046582723189406816	0.03850175649372871	0.05927952968586038	0.05775125458870895	0.04429246224726236	0.054219375827066645	0.0397196910332197	0.04347734684653795	0.042866454613613485	0.044643232116611586	0.03399274975482156	0.04681303170610134	0.0401106504205563	0.05191573772391274	0.04601319407223452	0.04601319407223452	0.04601319407223452	0.04601319407223452	0.04601319407223452	0.04601319407223452	0.04601319407223452	0.04601319407223452	0.04601319407223452	0.04601319407223452	0.04601319407223452	0.04601319407223452	0.04601319407223452	0.04601319407223452	0.04601319407223452	0.04601319407223452	0.04601319407223452	0.04601319407223452	0.04601319407223452	0.04601319407223452	0.04601319407223452	0.04601319407223452	0.04601319407223452	0.04601319407223452	0.04601319407223452	0.04601319407223452	0.04601319407223452	0.04601319407223452
0.05656907665703505	0.06487245611367412	0.06875041876243686	0.059262880918188696	0.06502279703263218	0.06034367782886745	0.04562418307899908	0.0683383818469644	0.060740858692783686	0.060450441462148084	0.056957632769105634	0.055556286576115214	0.05456485186354512	0.05698725515072086	0.044835393030211605	0.05580458207039355	0.057834577445067877	0.04315611387853829	0.056327024007758	0.06609738522457471	0.06121220461616635	0.06121220461616635	0.06121220461616635	0.06121220461616635	0.06121220461616635	0.06121220461616635	0.06121220461616635	0.06121220461616635	0.06121220461616635	0.06121220461616635	0.06121220461616635	0.06121220461616635	0.06121220461616635	0.06121220461616635	0.06121220461616635	0.06121220461616635	0.06121220461616635	0.06121220461616635	0.06121220461616635	0.06121220461616635	0.06121220461616635	0.06121220461616635	0.06121220461616635	0.06121220461616635	0.06121220461616635	0.06121220461616635	0.06121220461616635	0.06121220461616635	0.06121220461616635	0.06121220461616635
0.06391473847593337	0.06758802097151385	0.055007302007855356	0.07779028570500049	0.0833191603981308	0.08215925218319758	0.0779362880142911	0.0705121713668668	0.060163074662722256	0.07983158736353911	0.09173159679109695	0.09587686859401282	0.07527143784358016	0.08569558775120496	0.07702345665493744	0.09294437063575632	0.09345054150787283	0.09508928310219504	0.08109439953014602	0.09519010167979187	0.11747752300222537	0.12186005953085069	0.08128401737407297	0.1089791899804145	0.1073568987909121	0.09619005440405573	0.09657017553338365	0.11121996025717876	0.09102309257186932	0.1104675539440286	0.09727688433393714	0.09992935202186007	0.10546320492229723	0.10186579024237426	0.10459010100554686	0.10322794562396055	0.10322794562396055	0.10322794562396055	0.10322794562396055	0.10322794562396055	0.10322794562396055	0.10322794562396055	0.10322794562396055	0.10322794562396055	0.10322794562396055	0.10322794562396055	0.10322794562396055	0.10322794562396055	0.10322794562396055	0.10322794562396055
0.07497864250760825	0.055200932184623235	0.06330809169104741	0.061086748380097936	0.06681691442210012	0.07658327434815046	0.06099059911731161	0.06254761130273316	0.0625736359469781	0.06269847130220921	0.05146335655530193	0.06693493598760815	0.05949879833227839	0.05997364604795664	0.06092238006127914	0.05217450626298087	0.05654844316213001	0.05654844316213001	0.05654844316213001	0.05654844316213001	0.05654844316213001	0.05654844316213001	0.05654844316213001	0.05654844316213001	0.05654844316213001	0.05654844316213001	0.05654844316213001	0.05654844316213001	0.05654844316213001	0.05654844316213001	0.05654844316213001	0.05654844316213001	0.05654844316213001	0.05654844316213001	0.05654844316213001	0.05654844316213001	0.05654844316213001	0.05654844316213001	0.05654844316213001	0.05654844316213001	0.05654844316213001	0.05654844316213001	0.05654844316213001	0.05654844316213001	0.05654844316213001	0.05654844316213001	0.05654844316213001	0.05654844316213001	0.05654844316213001	0.05654844316213001
0.05044360068317379	0.0621353985118961	0.07326315000993545	0.06986278022014455	0.06796549232945469	0.062218636831098434	0.058907484979362885	0.041983560094654225	0.05257811579786469	0.06575955640954609	0.057106782650288505	0.06295958601802545	0.05757442612722582	0.05990345274585922	0.06447638854416644	0.06751049427491812	0.05859622940097977	0.05743205434390111	0.06831964529535364	0.06195240207877227	0.05911284657735164	0.06691619838559379	0.052613270970492204	0.06109038538818544	0.05685182817933882	0.05685182817933882	0.05685182817933882	0.05685182817933882	0.05685182817933882	0.05685182817933882	0.05685182817933882	0.05685182817933882	0.05685182817933882	0.05685182817933882	0.05685182817933882	0.05685182817933882	0.05685182817933882	0.05685182817933882	0.05685182817933882	0.05685182817933882	0.05685182817933882	0.05685182817933882	0.05685182817933882	0.05685182817933882	0.05685182817933882	0.05685182817933882	0.05685182817933882	0.05685182817933882	0.05685182817933882	0.05685182817933882
0.1433307786346612	0.10680979456114292	0.09448042147406228	0.08763386173270347	0.08121208462193576	0.1015583923114778	0.11658610900760981	0.0834632695189746	0.10086734735655403	0.08401861136635326	0.10337334604511375	0.094933769222897	0.08579273163804302	0.1082294285361706	0.09684598370126973	0.11283388418856183	0.11322693994737623	0.09056957614369832	0.10189825804553729	0.10189825804553729	0.10189825804553729	0.10189825804553729	0.10189825804553729	0.10189825804553729	0.10189825804553729	0.10189825804553729	0.10189825804553729	0.10189825804553729	0.10189825804553729	0.10189825804553729	0.10189825804553729	0.10189825804553729	0.10189825804553729	0.10189825804553729	0.10189825804553729	0.10189825804553729	0.10189825804553729	0.10189825804553729	0.10189825804553729	0.10189825804553729	0.10189825804553729	0.10189825804553729	0.10189825804553729	0.10189825804553729	0.10189825804553729	0.10189825804553729	0.10189825804553729	0.10189825804553729	0.10189825804553729	0.10189825804553729
0.06366951360123645	0.07262335556685472	0.07620461632586739	0.0855370784025497	0.052769916945739216	0.06089894485826961	0.0717718295203674	0.06948762419713408	0.0598337893975637	0.06854091323338904	0.05865214834216751	0.051213634961012576	0.06776385696560197	0.07357965061798727	0.04156636749749347	0.05837251821624356	0.055954314869152345	0.057727406414224	0.055890534933240546	0.07334221290322251	0.07466315898724422	0.07400268594523336	0.07400268594523336	0.07400268594523336	0.07400268594523336	0.07400268594523336	0.07400268594523336	0.07400268594523336	0.07400268594523336	0.07400268594523336	0.07400268594523336	0.07400268594523336	0.07400268594523336	0.07400268594523336	0.07400268594523336	0.07400268594523336	0.07400268594523336	0.07400268594523336	0.07400268594523336	0.07400268594523336	0.07400268594523336	0.07400268594523336	0.07400268594523336	0.07400268594523336	0.07400268594523336	0.07400268594523336	0.07400268594523336	0.07400268594523336	0.07400268594523336	0.07400268594523336
0.10306887355653736	0.0828927642115299	0.09483463652582277	0.08590842201947446	0.08797964796578275	0.08082543166970947	0.07987312282657527	0.08483778760853064	0.06964652918395345	0.08275920786273756	0.0762028685233455	0.0762028685233455	0.0762028685233455	0.0762028685233455	0.0762028685233455	0.0762028685233455	0.0762028685233455	0.0762028685233455	0.0762028685233455	0.0762028685233455	0.0762028685233455	0.0762028685233455	0.0762028685233455	0.0762028685233455	0.0762028685233455	0.0762028685233455	0.0762028685233455	0.0762028685233455	0.0762028685233455	0.0762028685233455	0.0762028685233455	0.0762028685233455	0.0762028685233455	0.0762028685233455	0.0762028685233455	0.0762028685233455	0.0762028685233455	0.0762028685233455	0.0762028685233455	0.0762028685233455	0.0762028685233455	0.0762028685233455	0.0762028685233455	0.0762028685233455	0.0762028685233455	0.0762028685233455	0.0762028685233455	0.0762028685233455	0.0762028685233455	0.0762028685233455
0.061819657902992486	0.08023423090655044	0.0812463522143698	0.07612517568868785	0.0847423644980731	0.0721521285897355	0.06551720400813409	0.0733306038281605	0.07750272740421289	0.09191700315412471	0.0787674743206606	0.08223697188764242	0.07852909664958649	0.07035792921250188	0.07222473336077861	0.09091306238432184	0.07174629470712618	0.11660224429529616	0.09417426950121117	0.09417426950121117	0.09417426950121117	0.09417426950121117	0.09417426950121117	0.09417426950121117	0.09417426950121117	0.09417426950121117	0.09417426950121117	0.09417426950121117	0.09417426950121117	0.09417426950121117	0.09417426950121117	0.09417426950121117	0.09417426950121117	0.09417426950121117	0.09417426950121117	0.09417426950121117	0.09417426950121117	0.09417426950121117	0.09417426950121117	0.09417426950121117	0.09417426950121117	0.09417426950121117	0.09417426950121117	0.09417426950121117	0.09417426950121117	0.09417426950121117	0.09417426950121117	0.09417426950121117	0.09417426950121117	0.09417426950121117
0.062075429220309786	0.062089439845035725	0.03464499620745448	0.02803787356110445	0.05381375778020435	0.06999454915111238	0.06358696841319324	0.04373402247943974	0.035182741298118554	0.0699833471807967	0.04771035447673026	0.07623306110653694	0.09239345235123379	0.047995784366716636	0.0700008848016597	0.07682988041561756	0.05980889898084186	0.08055256299672965	0.04384001916258099	0.04555853689331808	0.07793572409354188	0.08030167245078719	0.0804920958645577	0.08722063838292814	0.05939539093268131	0.08539890622066659	0.07383105253712591	0.09447651555076514	0.08585642943296376	0.07891117826267142	0.056750432169486775	0.06783080521607911	0.06783080521607911	0.06783080521607911	0.06783080521607911	0.06783080521607911	0.06783080521607911	0.06783080521607911	0.06783080521607911	0.06783080521607911	0.06783080521607911	0.06783080521607911	0.06783080521607911	0.06783080521607911	0.06783080521607911	0.06783080521607911	0.06783080521607911	0.06783080521607911	0.06783080521607911	0.06783080521607911
0.07074565038432098	0.05122074166741179	0.07008817135129397	0.05905552008614196	0.07103320642998509	0.05677851861444106	0.059636588273609105	0.08124301174633214	0.07216813739669228	0.06722079092968809	0.07951961039218294	0.07553107130444309	0.057000540640855954	0.08308090661842729	0.0770110458985286	0.06904945389936185	0.07036671347218271	0.08089739743994652	0.0795827625733409	0.079634630905853	0.08702184627303561	0.07544645477337589	0.08421278897316	0.07154173458684437	0.07787726178000219	0.07787726178000219	0.07787726178000219	0.07787726178000219	0.07787726178000219	0.07787726178000219	0.07787726178000219	0.07787726178000219	0.07787726178000219	0.07787726178000219	0.07787726178000219	0.07787726178000219	0.07787726178000219	0.07787726178000219	0.07787726178000219	0.07787726178000219	0.07787726178000219	0.07787726178000219	0.07787726178000219	0.07787726178000219	0.07787726178000219	0.07787726178000219	0.07787726178000219	0.07787726178000219	0.07787726178000219	0.07787726178000219
0.062272425605594164	0.04610361350740732	0.05490269101398028	0.05145010922604039	0.05699492415605661	0.06042435410750577	0.047722236951467684	0.043746379577289794	0.046959692602664554	0.042101898060401884	0.04633822177428153	0.0442200599173417	0.0442200599173417	0.0442200599173417	0.0442200599173417	0.0442200599173417	0.0442200599173417	0.0442200599173417	0.0442200599173417	0.0442200599173417	0.0442200599173417	0.0442200599173417	0.0442200599173417	0.0442200599173417	0.0442200599173417	0.0442200599173417	0.0442200599173417	0.0442200599173417	0.0442200599173417	0.0442200599173417	0.0442200599173417	0.0442200599173417	0.0442200599173417	0.0442200599173417	0.0442200599173417	0.0442200599173417	0.0442200599173417	0.0442200599173417	0.0442200599173417	0.0442200599173417	0.0442200599173417	0.0442200599173417	0.0442200599173417	0.0442200599173417	0.0442200599173417	0.0442200599173417	0.0442200599173417	0.0442200599173417	0.0442200599173417	0.0442200599173417
0.0936501217502907	0.11807213688199715	0.08625944509879568	0.10930840390577302	0.10058003229688407	0.10775622753249267	0.10384114366828996	0.09023423519567524	0.10504054431500132	0.08003820151949016	0.09288062808232482	0.09263056076677657	0.08610129050916848	0.09566752581361763	0.09243889568056163	0.08204838105681007	0.1176885708168342	0.09739618404976473	0.10754237743329946	0.10754237743329946	0.10754237743329946	0.10754237743329946	0.10754237743329946	0.10754237743329946	0.10754237743329946	0.10754237743329946	0.10754237743329946	0.10754237743329946	0.10754237743329946	0.10754237743329946	0.10754237743329946	0.10754237743329946	0.10754237743329946	0.10754237743329946	0.10754237743329946	0.10754237743329946	0.10754237743329946	0.10754237743329946	0.10754237743329946	0.10754237743329946	0.10754237743329946	0.10754237743329946	0.10754237743329946	0.10754237743329946	0.10754237743329946	0.10754237743329946	0.10754237743329946	0.10754237743329946	0.10754237743329946	0.10754237743329946
0.07280567482982057	0.09362926948622181	0.10338356334793235	0.09554810315463197	0.08151046345200341	0.10570612339851505	0.08991661217613695	0.10386004688350425	0.10794050309970726	0.10192431545911573	0.15167637009857138	0.1220078398985819	0.12471843139511037	0.1176629875968683	0.11875565193472891	0.11820931976579861	0.11820931976579861	0.11820931976579861	0.11820931976579861	0.11820931976579861	0.11820931976579861	0.11820931976579861	0.11820931976579861	0.11820931976579861	0.11820931976579861	0.11820931976579861	0.11820931976579861	0.11820931976579861	0.11820931976579861	0.11820931976579861	0.11820931976579861	0.11820931976579861	0.11820931976579861	0.11820931976579861	0.11820931976579861	0.11820931976579861	0.11820931976579861	0.11820931976579861	0.11820931976579861	0.11820931976579861	0.11820931976579861	0.11820931976579861	0.11820931976579861	0.11820931976579861	0.11820931976579861	0.11820931976579861	0.11820931976579861	0.11820931976579861	0.11820931976579861	0.11820931976579861
0.07448772680226333	0.05978867614257665	0.06758808911596104	0.07802410580423162	0.0851603680313796	0.08106028413665725	0.08282378116547931	0.09317315046987792	0.09592318326619448	0.10099048216149055	0.10600811758562302	0.11089646019308293	0.12196254630917192	0.10078710596340108	0.11206808459942176	0.11644293571938832	0.11715183835120842	0.09447978936651777	0.09164688793496473	0.12481397649823404	0.10376952419459412	0.11619109007080265	0.12247460499435812	0.12468797168107104	0.09026708247797874	0.14341101119156413	0.12569151919097615	0.11046457343363024	0.1180780463123032	0.1180780463123032	0.1180780463123032	0.1180780463123032	0.1180780463123032	0.1180780463123032	0.1180780463123032	0.1180780463123032	0.1180780463123032	0.1180780463123032	0.1180780463123032	0.1180780463123032	0.1180780463123032	0.1180780463123032	0.1180780463123032	0.1180780463123032	0.1180780463123032	0.1180780463123032	0.1180780463123032	0.1180780463123032	0.1180780463123032	0.1180780463123032
0.0958499445845129	0.07680223049503879	0.0844325715357139	0.09509536237434169	0.09475082475269256	0.10906462923626642	0.08326750582021025	0.1015402523319756	0.09050648507292014	0.10066300547279608	0.08951505452183275	0.07986682385996656	0.1051315997588548	0.10969465131900125	0.10092630681443793	0.1065300728501777	0.09766820856536956	0.0748590194593743	0.0935593920651289	0.09285537902285759	0.08408012765084624	0.0986093902470148	0.09479988692521124	0.09670463858611303	0.09670463858611303	0.09670463858611303	0.09670463858611303	0.09670463858611303	0.09670463858611303	0.09670463858611303	0.09670463858611303	0.09670463858611303	0.09670463858611303	0.09670463858611303	0.09670463858611303	0.09670463858611303	0.09670463858611303	0.09670463858611303	0.09670463858611303	0.09670463858611303	0.09670463858611303	0.09670463858611303	0.09670463858611303	0.09670463858611303	0.09670463858611303	0.09670463858611303	0.09670463858611303	0.09670463858611303	0.09670463858611303	0.09670463858611303
0.06569047672014387	0.10222170716072958	0.09187187228856837	0.08315898021449206	0.08105213689738092	0.08139420847274352	0.08466386643762275	0.08480854008045736	0.08127040633915379	0.09418301772473833	0.0818376168894045	0.07787786023068492	0.08699668679573577	0.08672024704684883	0.09465191529627011	0.07843569528103359	0.087332120818138	0.1023531276832099	0.08810714017173144	0.0949043916343579	0.08490979150817175	0.08990709157126482	0.08990709157126482	0.08990709157126482	0.08990709157126482	0.08990709157126482	0.08990709157126482	0.08990709157126482	0.08990709157126482	0.08990709157126482	0.08990709157126482	0.08990709157126482	0.08990709157126482	0.08990709157126482	0.08990709157126482	0.08990709157126482	0.08990709157126482	0.08990709157126482	0.08990709157126482	0.08990709157126482	0.08990709157126482	0.08990709157126482	0.08990709157126482	0.08990709157126482	0.08990709157126482	0.08990709157126482	0.08990709157126482	0.08990709157126482	0.08990709157126482	0.08990709157126482
0.09232561872899007	0.10860587546252706	0.11670995803009668	0.09837209324325448	0.1270061854850021	0.11594410324234429	0.10874305415765098	0.1297741001214131	0.1256448116680228	0.12413355654114999	0.10728748712725082	0.10090243725748523	0.12605413906166363	0.11271695758113486	0.08824427193550247	0.11167377483170346	0.10714457065710627	0.09964835877372234	0.10339646471541429	0.10339646471541429	0.10339646471541429	0.10339646471541429	0.10339646471541429	0.10339646471541429	0.10339646471541429	0.10339646471541429	0.10339646471541429	0.10339646471541429	0.10339646471541429	0.10339646471541429	0.10339646471541429	0.10339646471541429	0.10339646471541429	0.10339646471541429	0.10339646471541429	0.10339646471541429	0.10339646471541429	0.10339646471541429	0.10339646471541429	0.10339646471541429	0.10339646471541429	0.10339646471541429	0.10339646471541429	0.10339646471541429	0.10339646471541429	0.10339646471541429	0.10339646471541429	0.10339646471541429	0.10339646471541429	0.10339646471541429
0.07219009063534601	0.07010579864300129	0.05690903358823413	0.061092166179604265	0.06214607863078539	0.059812003857586137	0.062396470999652474	0.07464952288783723	0.05619759721510154	0.07391352819593308	0.0666942344545544	0.06367196446315534	0.058476673406810606	0.06141662971759676	0.050690142235508176	0.05984626560564088	0.05538472547358484	0.053857020691133184	0.07420222572126503	0.05205524091247721	0.06312873331687112	0.06312873331687112	0.06312873331687112	0.06312873331687112	0.06312873331687112	0.06312873331687112	0.06312873331687112	0.06312873331687112	0.06312873331687112	0.06312873331687112	0.06312873331687112	0.06312873331687112	0.06312873331687112	0.06312873331687112	0.06312873331687112	0.06312873331687112	0.06312873331687112	0.06312873331687112	0.06312873331687112	0.06312873331687112	0.06312873331687112	0.06312873331687112	0.06312873331687112	0.06312873331687112	0.06312873331687112	0.06312873331687112	0.06312873331687112	0.06312873331687112	0.06312873331687112	0.06312873331687112
0.0	0.01017120306473416	0.02724312524704069	0.04491828681665373	0.018608296211495175	0.0	0.0	0.0	0.0046707192973785274	0.03993007335535004	0.0614256730216532	0.052197360061965424	0.0017259877303302822	0.046198946976691774	0.02889307154217983	0.027243125247040686	0.046855779072553665	0.040743416578511486	0.04471607206062496	0.014635130704460857	0.05914116652602475	0.0410411082409034	0.04165129462287695	0.020918264851790422	0.03218080465307075	0.0667533233341181	0.04476116301149758	0.0957570978117497	0.06569399128953236	0.05733085550224516	0.05239223011134273	0.061962598553100504	0.06507002243172869	0.05101317831568239	0.05570379462022294	0.06835729258559403	0.0024407739244591445	0.04628736904651348	0.04219179532385672	0.04604168790225404	0.06337137033046879	0.05470652911636141	0.05470652911636141	0.05470652911636141	0.05470652911636141	0.05470652911636141	0.05470652911636141	0.05470652911636141	0.05470652911636141	0.05470652911636141
0.04664979687427491	0.05915869202649497	0.000712616936828915	0.041827446467710104	0.0865712647152724	0.1533973144822966	0.10952864038341	0.12136156610644289	0.08286584750526182	0.1291183527002191	0.13454776026146234	0.17542045736325773	0.13725034202480316	0.11305470945711628	0.10782571559608285	0.10642715801892667	0.12749055658167902	0.17421688833403337	0.19431122269134946	0.16552712392512567	0.12940301901802279	0.1783753684985437	0.13818948486522356	0.15013541133953415	0.14543211677781934	0.15572130560997424	0.15237123538000047	0.18205947658908084	0.21634441988538144	0.17957434674944348	0.1680238361109346	0.17252862131469995	0.1647063077859522	0.15691579292494529	0.2506898266034502	0.20536216098830734	0.27043937602884577	0.17991406152772416	0.12074966321983294	0.18266325552067952	0.1719495826998059	0.2225713451729833	0.15874647763180824	0.1788941542104056	0.10491725253714881	0.19349435721344274	0.1492058048752958	0.1492058048752958	0.1492058048752958	0.1492058048752958
0.049503449908619435	0.04259425270998768	0.05170851833759246	0.04384751529380202	0.05424290915751834	0.051072866557453966	0.04801976568434243	0.06506602380633313	0.05447887193401988	0.049952159676274005	0.0494745365949688	0.04518422852595428	0.043539843873306845	0.055170614401263585	0.04417899581361999	0.037779193364767975	0.049628210923595616	0.0454195697163421	0.05690355364653393	0.04894143861734893	0.05399218490448867	0.04648998279646665	0.046837650140869554	0.03886065804448278	0.05582301401705525	0.04364276061653564	0.053636700138950354	0.03745977385717476	0.049176950683237866	0.05364081309382805	0.046355039076571763	0.03651190803858006	0.046867961322066325	0.051354153179353594	0.05393761896626126	0.03986572728463127	0.046068126164155065	0.045877825499907564	0.05064883072818237	0.03499947042491072	0.049519049593444366	0.04225926000917754	0.04225926000917754	0.04225926000917754	0.04225926000917754	0.04225926000917754	0.04225926000917754	0.04225926000917754	0.04225926000917754	0.04225926000917754
0.052234014317364574	0.03436316522886373	0.050023904473037784	0.02192018040863623	0.054300306210552284	0.050572187105918	0.0469274636925941	0.03291246024237831	0.044884496195173575	0.04699389328587188	0.03754249353565477	0.04489329473754674	0.06869670802168737	0.06210287762878836	0.053323476572070275	0.04308894666172636	0.03939213995309726	0.030374739891951635	0.04069717113854662	0.05001640516183196	0.035044720388419576	0.04158312309672682	0.04656810976827812	0.04784265283512586	0.04953908099549865	0.03701839543688938	0.04997890492942328	0.04926932501973046	0.04463650087725895	0.03854858560248747	0.043825330293730695	0.02656043840007634	0.033222383195874325	0.0489438055986194	0.03593612410974407	0.030079891886857408	0.024750638450838077	0.03343947254469951	0.027640647606515124	0.03761067856165331	0.05018556953622087	0.045535330829917196	0.04277969108810239	0.03776055565605175	0.0388666138527922	0.03956769180380667	0.039217152828299434	0.039217152828299434	0.039217152828299434	0.039217152828299434
0.0872228802965321	0.08517264614395054	0.10560793722095095	0.09405879733179245	0.08734659619802178	0.07245902374016767	0.07271580825609841	0.08506761594867868	0.08139678542691584	0.07965893479640351	0.07836408020698285	0.09218089678225723	0.06713282869870849	0.06219536568080682	0.1071032334297432	0.09282566344455831	0.06962894997578101	0.1206078796010876	0.09535937576634326	0.06545821488434732	0.1123523492231387	0.09106642597315445	0.07835956350866519	0.08303428247314412	0.1048450999165769	0.0841688400486441	0.10020699343172378	0.0913984761165915	0.07643961240636704	0.1238656774377351	0.11044242189369008	0.0729671211390643	0.08483304524176992	0.10156407229656164	0.11725641990539899	0.06722217297627722	0.12703856560779614	0.09242207562949631	0.10864793451947104	0.09481964714663091	0.08880070597449825	0.07961270484184298	0.07756322759225609	0.07858796621704954	0.07858796621704954	0.07858796621704954	0.07858796621704954	0.07858796621704954	0.07858796621704954	0.07858796621704954
0.08543226925480653	0.12825719720550566	0.1093192368171838	0.08278478006391077	0.0925513672312555	0.09059793566673076	0.09427115769102762	0.09647024985634538	0.07943781563115239	0.1140080357978009	0.11101974791289554	0.1039444703960853	0.10748210915449043	0.10748210915449043	0.10748210915449043	0.10748210915449043	0.10748210915449043	0.10748210915449043	0.10748210915449043	0.10748210915449043	0.10748210915449043	0.10748210915449043	0.10748210915449043	0.10748210915449043	0.10748210915449043	0.10748210915449043	0.10748210915449043	0.10748210915449043	0.10748210915449043	0.10748210915449043	0.10748210915449043	0.10748210915449043	0.10748210915449043	0.10748210915449043	0.10748210915449043	0.10748210915449043	0.10748210915449043	0.10748210915449043	0.10748210915449043	0.10748210915449043	0.10748210915449043	0.10748210915449043	0.10748210915449043	0.10748210915449043	0.10748210915449043	0.10748210915449043	0.10748210915449043	0.10748210915449043	0.10748210915449043	0.10748210915449043
0.08100426147109883	0.10550618577216626	0.1065800063244841	0.10019784081388841	0.09682102985430277	0.1058008369114266	0.08772169729496407	0.10585611625225848	0.09777043011450215	0.09889559457301872	0.10416252896081565	0.09791232517666432	0.09709976956642524	0.11535980048115774	0.09080170919170573	0.11319238657311322	0.11983029867022461	0.09432190340247491	0.08006289487655868	0.12554193144446116	0.11025659062721554	0.08254236467808589	0.12635371076475088	0.1128882540431201	0.0737159037299073	0.11265333596585879	0.08829633168663491	0.09629889398908004	0.09963858502830848	0.08212232375471731	0.11929917874522591	0.09409465827457864	0.09312737615553884	0.09549908134399908	0.13012970904140445	0.1082032423482443	0.09875289570079052	0.11965968254524022	0.11461723701027626	0.11199021407911693	0.10049592074661876	0.10624306741286783	0.10624306741286783	0.10624306741286783	0.10624306741286783	0.10624306741286783	0.10624306741286783	0.10624306741286783	0.10624306741286783	0.10624306741286783
0.04099420637318461	0.04661580420831502	0.03178884317764551	0.038938768268268656	0.0543204435758414	0.04665243109148821	0.03204878993043031	0.050767034553044585	0.03279105190671685	0.041377082984474706	0.052514402012063637	0.05683122794267066	0.0438466463950799	0.033784025689984745	0.036422957453209275	0.05129296518960315	0.04648340282888339	0.03882714972790854	0.04485257381022153	0.03887284016733584	0.038395142541463784	0.04691796217353662	0.038237240254550206	0.04114642173293171	0.04562353336210418	0.03859501793976861	0.029522935540787252	0.03604145532510541	0.04542247229612808	0.0339026786944429	0.040606499347663534	0.04278530065498036	0.04126054276905569	0.03615077822675527	0.03716068236149147	0.035565706599993224	0.047557283418800715	0.037027894128161404	0.0507529457362507	0.0376809375258338	0.040315523379105475	0.03402194982221769	0.037779744289365945	0.037125091379974835	0.03388848900291888	0.03550679019144686	0.03550679019144686	0.03550679019144686	0.03550679019144686	0.03550679019144686
0.0	0.0	0.13416164584326795	0.013773170332496651	0.1339285714011739	0.0	0.013773170332496648	0.12014552379087834	0.13623297085078262	0.10388451771722032	0.13416164584326795	0.0	0.13363149159445992	0.13380726074414198	0.00029707980671399254	0.12883734526933727	0.0	0.0004128270510050601	0.00029707980671399254	0.1887490031374705	0.005091226131836694	0.00029707980671399254	0.029993177362557796	0.005091226131836694	0.0014720532548272037	0.1302332752496812	0.03170068326796667	0.3319738991461278	0.1731155260711019	0.2769405106153985	0.14769179628890325	0.17681734333720273	0.0	0.0	0.0	0.12015540106867725	0.34225430962121006	0.0	0.27177991684530456	0.10462435200979975	0.15362069187983116	0.134015156469794	0.07491801076430864	0.14246826869940682	0.08094532127979837	0.11170679498960259	0.11170679498960259	0.11170679498960259	0.11170679498960259	0.11170679498960259
0.07604680483049331	0.11923728474479112	0.07164109460524326	0.1013705815124647	0.08277530938075527	0.08973045056647304	0.08457112120639063	0.061749329987743386	0.08371180712481169	0.06311528354313659	0.09550049911303321	0.06455887999212775	0.06487012376417144	0.043939721069272346	0.06881441822419344	0.037489700289638425	0.08722250927754133	0.10001191415822841	0.06708381217568324	0.05861999048808707	0.05889966571384548	0.05237708391457059	0.0551982987727125	0.0642625301657512	0.06527887448018492	0.06775535457112901	0.03083628013820595	0.06720009232174325	0.06389181351254873	0.07824886585308788	0.08388303127332807	0.07801520781045536	0.08961118209568326	0.06201111622720289	0.06869381935375128	0.07103107793858197	0.07354200232379962	0.05708658874748113	0.07012031079600319	0.05888692705555929	0.04990250034462336	0.10137232416092445	0.08635686298373639	0.09386459357233043	0.09386459357233043	0.09386459357233043	0.09386459357233043	0.09386459357233043	0.09386459357233043	0.09386459357233043
0.056482219110729086	0.07219423671679534	0.06976399644831177	0.07173968244953315	0.07627986903742902	0.06230315106702629	0.06663314322644551	0.07226968363478402	0.060189082985963906	0.04690354864642798	0.08054937909003139	0.06619012021719978	0.06878840550282804	0.07259339081461551	0.07284498901860614	0.07512917889319941	0.06255646379543729	0.08159723689403801	0.07058708640821527	0.07268468139568426	0.05232656432926381	0.07528326881890134	0.08095050481631189	0.06591928755714285	0.05556509991280792	0.05936838852434914	0.053205088512294794	0.0669443004124434	0.06275199261878338	0.0758446424436643	0.06562843070522342	0.06093312594344357	0.0806081548666745	0.07491870991841673	0.0649712083156137	0.058668268681002216	0.06892437684387223	0.06735151090086965	0.07512640892445918	0.07006760710966874	0.07259700801706395	0.07259700801706395	0.07259700801706395	0.07259700801706395	0.07259700801706395	0.07259700801706395	0.07259700801706395	0.07259700801706395	0.07259700801706395	0.07259700801706395
0.07674740924729781	0.05354096311194253	0.05339774218577627	0.08257987514908	0.06860027485000454	0.05543056974293148	0.05620236583764814	0.07928506670477116	0.0905772709977192	0.050250700016458136	0.09813051605070358	0.08635635832574905	0.09111762901562949	0.07796393401409557	0.06628057485949616	0.07443683081026974	0.07229858565508478	0.08940470827175269	0.09254165930879887	0.07822776569793852	0.07976196990118861	0.09109855619838404	0.1012247822238853	0.0712086357210724	0.07960044888469468	0.10654937720534338	0.09189160049766673	0.0707301203628171	0.0722623526809743	0.09440331689395144	0.05251270511496175	0.05781578709976188	0.04578546889180423	0.09947239072010242	0.0736462903482451	0.06223578911224868	0.08446769067002458	0.07906158942138201	0.06090357851349993	0.10145734684012357	0.055101113126738085	0.07827922998343083	0.07827922998343083	0.07827922998343083	0.07827922998343083	0.07827922998343083	0.07827922998343083	0.07827922998343083	0.07827922998343083	0.07827922998343083
0.03394228050350976	0.03637758624370083	0.03445851866201418	0.0242273086738699	0.039691205258689556	0.04218041695956546	0.03630338798480294	0.03889508547023053	0.03726010904499347	0.048931920492406925	0.024436882845181227	0.027956126202785238	0.02286750187857746	0.045105360510547594	0.04978399213605705	0.0292768206897361	0.03239770416158682	0.03153683206473406	0.032854007315208635	0.034673500103508254	0.03642819835690681	0.029890184446229207	0.03426985408708258	0.039825209426425326	0.039193140243169125	0.0473827713546268	0.03335723765036908	0.024074526223725672	0.018400418304528692	0.020721001376105393	0.026090580352864323	0.03308199075183702	0.03686843638839252	0.023548877263728823	0.02763938709358968	0.02763019641885304	0.04432969152567076	0.028361799918158962	0.033708312315033725	0.0256997053487014	0.02776128870606264	0.03475460722971566	0.0332594446417635	0.02571399363643875	0.050452930760997536	0.02908824155109874	0.021638581552225623	0.041496511790688854	0.030461394694580625	0.026678669945051442
0.1519246464002513	0.11339666136657457	0.11364875657137126	0.11239960547338167	0.11339666136657457	0.15887459606025128	0.0	0.10196115574088692	0.10932845722632926	0.0	0.0	0.0	0.10932845722632924	0.0	0.0	0.22621364763970334	0.0	0.0	0.0	0.0	0.0	0.15706285513599044	0.14931288719939387	0.11560421782472328	0.00025209520479670133	0.025451531941371973	0.0	0.0	0.16761171325451715	0.10196115574088692	0.045477934693676725	0.14123305195208202	0.16887852029336206	0.17718045054876064	0.15792820637896735	0.0	0.11358187803878073	0.15495758096066578	0.11339666136657457	0.14985825639512215	0.08815453030764699	0.11239960547338167	0.08816298977112716	0.025451531941371973	0.11364875657137126	0.02544408640473672	0.24701482323703627	0.11364875657137126	0.08819722462999932	0.08819722462999932
0.08255252328704545	0.0838380874823992	0.09481750847461301	0.0836298443957179	0.13199090739627353	0.0786283665512673	0.07964382603179529	0.11792832879219228	0.09685310616618828	0.11842269384626379	0.07516644007236417	0.08903844738051352	0.09206903082763922	0.09449551713668529	0.12744930831173637	0.07451019872659058	0.0776398683984329	0.09640797980395653	0.08484780463616634	0.08701906419220228	0.10080688909816496	0.10493397026304727	0.1290019824315764	0.07595236568537429	0.11298580814604987	0.08110305586068914	0.12609833255838074	0.0941455972859797	0.09612220255635685	0.09735672453110576	0.10912366210339687	0.08658768454385775	0.09304408736818881	0.09925390535382204	0.10049574695457487	0.10302865839613014	0.09559678115893407	0.07885569971595459	0.07841735712986808	0.09365592450093622	0.1162835904659665	0.11305820287438324	0.1202221363538015	0.0679990102580448	0.11673769188304178	0.1003998327187126	0.07826085503691359	0.09465955973333676	0.09752770395742355	0.093526805205414
0.03289974281851864	0.032245939286238645	0.04601325286528999	0.0355940920581589	0.035906030076418426	0.03580175716478308	0.040477242236975734	0.02770642103750618	0.034745636855234414	0.04010036603179879	0.0409374696457164	0.03408372707645287	0.05070164924123962	0.04452047191881719	0.039395350397300924	0.03951331420096404	0.040347192788364634	0.046995226541931105	0.04574492736616873	0.04882853250296009	0.048341303131495005	0.04718337575895757	0.03723477083243488	0.040629185476106416	0.05488663652152853	0.04824918711340679	0.033916253125348246	0.03897500551927619	0.03450235213137532	0.06567708444645531	0.04224737746082527	0.04283678654703319	0.03255785176525603	0.03951612154627169	0.0448483682972838	0.04088267437045013	0.04072989313334634	0.03621051473056079	0.03337998227728261	0.052653338648585776	0.04140595445569104	0.039537628281560225	0.05777503562191703	0.04471798706634004	0.03695467127437663	0.04813555096954437	0.04983621102260747	0.026766283304226552	0.03185791242206541	0.031660446776236605
0.05001014913448069	0.06298856431575571	0.06138483088856709	0.05368745248077951	0.0649789533300581	0.039765917423357056	0.046563322517543325	0.044170202655770034	0.04968904965078982	0.0654467779853	0.07275935223484964	0.05720265698223235	0.05755829382486275	0.06437590150348838	0.05669980140124247	0.054013470968005795	0.07864948769085474	0.045973774075736086	0.043549240609662566	0.04419210639043207	0.06327135671919543	0.05838396968694584	0.06744475663119832	0.0603772398540999	0.07944195765362422	0.05178226320899758	0.04907479937416582	0.04915425654048161	0.04925998495559322	0.04957062709037427	0.06610205548672483	0.05039070572743577	0.05660861610476166	0.07906938567745181	0.03623634667175174	0.06488153660888037	0.0630943111875156	0.05989213370314291	0.04209781781081793	0.04859083701181122	0.05984991648932289	0.050825928779248776	0.05301137323099396	0.043321860505765336	0.057600197205843945	0.059273311279716794	0.06134253371151814	0.048457791135771984	0.05682247219727089	0.06274198798573798
0.0637729282777035	0.05855021905055644	0.059711826020822485	0.06554046165905758	0.06682202614717854	0.06224088046019712	0.06363761929040383	0.058573937563763424	0.0640630032419657	0.05989260896699839	0.07121550365208572	0.06426804491152442	0.05672114783812041	0.054787017273490966	0.061048879050032326	0.06804156695859732	0.06176903845396034	0.06478275234414752	0.06016124891894357	0.07053749824735117	0.05680970381443523	0.07244192411842094	0.06238165362264748	0.048990556657713284	0.05321489892672262	0.06645037489597619	0.04510588730005391	0.056652617825651896	0.06605654948895676	0.06262155051464487	0.06106220442396229	0.06055442571543396	0.05741725705321764	0.0731915710807207	0.05656785885502638	0.07025686526299567	0.05116291459873459	0.054438389578897066	0.06685282558391832	0.057771121077917376	0.05137860246668066	0.0625705020654713	0.06210150225911688	0.06233600216229409	0.06233600216229409	0.06233600216229409	0.06233600216229409	0.06233600216229409	0.06233600216229409	0.06233600216229409
0.10321203579746449	0.09726993412458501	0.10019671871220112	0.07702323697843845	0.07545056875861005	0.09219700149226993	0.11102851332714314	0.09254142856315423	0.08983872932950823	0.12092146378349874	0.09591212727036239	0.10841679552693056	0.10841679552693056	0.10841679552693056	0.10841679552693056	0.10841679552693056	0.10841679552693056	0.10841679552693056	0.10841679552693056	0.10841679552693056	0.10841679552693056	0.10841679552693056	0.10841679552693056	0.10841679552693056	0.10841679552693056	0.10841679552693056	0.10841679552693056	0.10841679552693056	0.10841679552693056	0.10841679552693056	0.10841679552693056	0.10841679552693056	0.10841679552693056	0.10841679552693056	0.10841679552693056	0.10841679552693056	0.10841679552693056	0.10841679552693056	0.10841679552693056	0.10841679552693056	0.10841679552693056	0.10841679552693056	0.10841679552693056	0.10841679552693056	0.10841679552693056	0.10841679552693056	0.10841679552693056	0.10841679552693056	0.10841679552693056	0.10841679552693056
0.10551736473370389	0.11405828396971839	0.09064334338162888	0.07492752071442063	0.08872285152158814	0.09339063627134765	0.09105674389646791	0.09105674389646791	0.09105674389646791	0.09105674389646791	0.09105674389646791	0.09105674389646791	0.09105674389646791	0.09105674389646791	0.09105674389646791	0.09105674389646791	0.09105674389646791	0.09105674389646791	0.09105674389646791	0.09105674389646791	0.09105674389646791	0.09105674389646791	0.09105674389646791	0.09105674389646791	0.09105674389646791	0.09105674389646791	0.09105674389646791	0.09105674389646791	0.09105674389646791	0.09105674389646791	0.09105674389646791	0.09105674389646791	0.09105674389646791	0.09105674389646791	0.09105674389646791	0.09105674389646791	0.09105674389646791	0.09105674389646791	0.09105674389646791	0.09105674389646791	0.09105674389646791	0.09105674389646791	0.09105674389646791	0.09105674389646791	0.09105674389646791	0.09105674389646791	0.09105674389646791	0.09105674389646791	0.09105674389646791	0.09105674389646791
0.1281416376416752	0.12892455891065843	0.10996443278186226	0.09760292983378127	0.1455529479410949	0.16377238812525238	0.09041397082810425	0.11318129896366819	0.07394508934375026	0.12586536219739972	0.10817589036552501	0.1156077609752953	0.14517281393771622	0.11228204145511667	0.17593524485360768	0.0970305106739907	0.11899662277378543	0.12612349903052386	0.1660989250501176	0.11138346307038635	0.10780174593152382	0.1742254100369285	0.15339910511598034	0.13072720748863387	0.12901107124920275	0.15062236342672203	0.08096068875562093	0.12392183175204244	0.10614756455079866	0.11222483308950408	0.136974543371957	0.08570946373606814	0.12632127718025252	0.13470525005941708	0.17239478943249453	0.12933926460583886	0.1508670270191667	0.1508670270191667	0.1508670270191667	0.1508670270191667	0.1508670270191667	0.1508670270191667	0.1508670270191667	0.1508670270191667	0.1508670270191667	0.1508670270191667	0.1508670270191667	0.1508670270191667	0.1508670270191667	0.1508670270191667
0.06702726593881601	0.058612263838281796	0.058433330409743155	0.058166707110957665	0.06215726237443205	0.05968539454314463	0.07309955035822926	0.05337244370888032	0.07895124198481877	0.06117139475257957	0.0782014642483708	0.050779893419134026	0.07503135999495897	0.06586479115851553	0.06294891668751323	0.06796871509035682	0.06118589058350711	0.062441629987696506	0.06579334664217165	0.0660802721367205	0.06572076112599559	0.06423590561820534	0.06443902361837651	0.05649857799006494	0.07358986918257501	0.0730157176558394	0.0648047769526386	0.068910247304239	0.068910247304239	0.068910247304239	0.068910247304239	0.068910247304239	0.068910247304239	0.068910247304239	0.068910247304239	0.068910247304239	0.068910247304239	0.068910247304239	0.068910247304239	0.068910247304239	0.068910247304239	0.068910247304239	0.068910247304239	0.068910247304239	0.068910247304239	0.068910247304239	0.068910247304239	0.068910247304239	0.068910247304239	0.068910247304239
0.10602151215655103	0.08129773386678349	0.062428703141925584	0.09126863293897416	0.0686418568872275	0.07135125416643014	0.09492599534122424	0.07981265165982444	0.08759978983555211	0.09028712916330388	0.07726791958031659	0.08600941410849716	0.07808485762415171	0.0794372095494394	0.08579308536225513	0.08133273758108295	0.09059705695108085	0.0727945134634813	0.07904737012819901	0.0656843661454547	0.07236586813682686	0.07236586813682686	0.07236586813682686	0.07236586813682686	0.07236586813682686	0.07236586813682686	0.07236586813682686	0.07236586813682686	0.07236586813682686	0.07236586813682686	0.07236586813682686	0.07236586813682686	0.07236586813682686	0.07236586813682686	0.07236586813682686	0.07236586813682686	0.07236586813682686	0.07236586813682686	0.07236586813682686	0.07236586813682686	0.07236586813682686	0.07236586813682686	0.07236586813682686	0.07236586813682686	0.07236586813682686	0.07236586813682686	0.07236586813682686	0.07236586813682686	0.07236586813682686	0.07236586813682686
0.04213997422207084	0.05803325458955288	0.059119161852529106	0.04631049552081249	0.050806991608983686	0.05560782505152363	0.04871179200642693	0.05205370928247367	0.05062004921715784	0.047751841474473415	0.06447503810307861	0.054023317858690814	0.06583409703479767	0.06604803869251807	0.05733274103346329	0.05549351246945225	0.050609547110377726	0.042760932229470125	0.05675472851394235	0.06187084532396722	0.04910220797999881	0.06979536216737046	0.05182937524621139	0.061274434599861254	0.05103217015615021	0.059445156390853106	0.0530616544691768	0.05749727812089548	0.042655548969689046	0.0577631462731201	0.053911069121907886	0.049393005302950856	0.04847879604164479	0.05281728022631484	0.05891302448288516	0.05572467877738147	0.04700221295046802	0.051363445863924745	0.051363445863924745	0.051363445863924745	0.051363445863924745	0.051363445863924745	0.051363445863924745	0.051363445863924745	0.051363445863924745	0.051363445863924745	0.051363445863924745	0.051363445863924745	0.051363445863924745	0.051363445863924745
0.08915275403825694	0.10142191933940788	0.09896772520463377	0.09924390263155469	0.08408692729981238	0.07901633347432209	0.07860741708561386	0.07566055432575221	0.1060307062721512	0.10026672200397639	0.08342237543617753	0.08922096116340351	0.089430878629703	0.10313704839370051	0.08405233623739863	0.08923073350523043	0.09887706975668417	0.0923756007015854	0.0898502767704685	0.08965697481647245	0.08235651893400965	0.08321735197767065	0.07971134867571361	0.07790632598438822	0.1051438855061974	0.08507173161700035	0.08149550267930436	0.07122807554226648	0.08658920743719252	0.09966182289303453	0.07462344600674413	0.12468546634537538	0.09965445617605975	0.09965445617605975	0.09965445617605975	0.09965445617605975	0.09965445617605975	0.09965445617605975	0.09965445617605975	0.09965445617605975	0.09965445617605975	0.09965445617605975	0.09965445617605975	0.09965445617605975	0.09965445617605975	0.09965445617605975	0.09965445617605975	0.09965445617605975	0.09965445617605975	0.09965445617605975
0.10856256875457594	0.0970060508834428	0.1089769121524002	0.11701222373132747	0.08118215534408613	0.08490885465912135	0.10326142601108751	0.07252474031947047	0.0751424933576432	0.11396480890174115	0.12260928552318068	0.09300714290594794	0.05451524440967	0.13494285634441616	0.13488914941678667	0.08481599857784586	0.08479135352754258	0.1109363072655267	0.07287573717373977	0.0784391155096037	0.06977350112420241	0.07528915383350374	0.07952327139315264	0.06781619711050832	0.08517148161889679	0.08360726879710947	0.09415794262955511	0.06803090286212361	0.09368589038479284	0.09706673912796657	0.09768042313739199	0.09957623758361385	0.0585356812600941	0.07908892229463241	0.06881230177736325	0.06881230177736325	0.06881230177736325	0.06881230177736325	0.06881230177736325	0.06881230177736325	0.06881230177736325	0.06881230177736325	0.06881230177736325	0.06881230177736325	0.06881230177736325	0.06881230177736325	0.06881230177736325	0.06881230177736325	0.06881230177736325	0.06881230177736325
0.060466426632590595	0.06508558559267702	0.05394849620130536	0.04646081519830126	0.06854530896074525	0.06615398799897938	0.06070874505202112	0.05420419074907709	0.06702526372911369	0.08003212534243855	0.07459923046360671	0.05712509796809722	0.06559720288573437	0.052701908594278014	0.06082956960542707	0.062383884622710696	0.057039774790725244	0.04901656948810428	0.057622167539808714	0.06824623593960809	0.0719867739535311	0.0881372484965372	0.08006201122503416	0.08006201122503416	0.08006201122503416	0.08006201122503416	0.08006201122503416	0.08006201122503416	0.08006201122503416	0.08006201122503416	0.08006201122503416	0.08006201122503416	0.08006201122503416	0.08006201122503416	0.08006201122503416	0.08006201122503416	0.08006201122503416	0.08006201122503416	0.08006201122503416	0.08006201122503416	0.08006201122503416	0.08006201122503416	0.08006201122503416	0.08006201122503416	0.08006201122503416	0.08006201122503416	0.08006201122503416	0.08006201122503416	0.08006201122503416	0.08006201122503416
0.0382350459182259	0.061447508948256714	0.06485805711546093	0.04497941766756583	0.05299550246427981	0.020179273877726583	0.05587258584218406	0.025880190507435494	0.13967085889907485	0.010749307748951043	0.06234940336734097	0.04791023141148694	0.04569468060220595	0.07473192878294556	0.024444232622436207	0.0016974517289750843	0.056742569748721175	0.026539215509633857	0.10466826413894433	0.08436041020816942	0.04274845299379778	0.03251437760995947	0.06693685763468399	0.04573198077139731	0.11570183540019033	0.0362585898565853	0.053476855000068386	0.04126893044744376	0.05590896487664901	0.027741544066444707	0.0859800438864518	0.0319159384364096	0.04113928059788192	0.07010800387499959	0.04589900233399942	0.05652333162874698	0.09881415574488257	0.10957537012510417	0.059564464365078576	0.040170660132456334	0.049643899640847776	0.04490727988665205	0.04490727988665205	0.04490727988665205	0.04490727988665205	0.04490727988665205	0.04490727988665205	0.04490727988665205	0.04490727988665205	0.04490727988665205
0.0940840502567939	0.07121084342196234	0.06784565822665152	0.07924155444549773	0.07604358757333941	0.07337657804903554	0.07963946523428908	0.08563777866656799	0.0863971693208655	0.08693674948976636	0.07046761241321335	0.08782981067957137	0.07399371250468008	0.08337871283887141	0.06758687673287589	0.08029165205961415	0.09121079895146178	0.08172064247820432	0.08164416566104911	0.07761220616070974	0.07674386983113617	0.0866110908027384	0.09614582380681515	0.08651668263759596	0.09165090806029581	0.08908379534894588	0.08908379534894588	0.08908379534894588	0.08908379534894588	0.08908379534894588	0.08908379534894588	0.08908379534894588	0.08908379534894588	0.08908379534894588	0.08908379534894588	0.08908379534894588	0.08908379534894588	0.08908379534894588	0.08908379534894588	0.08908379534894588	0.08908379534894588	0.08908379534894588	0.08908379534894588	0.08908379534894588	0.08908379534894588	0.08908379534894588	0.08908379534894588	0.08908379534894588	0.08908379534894588	0.08908379534894588
0.062382067262736804	0.09822342257462342	0.07292613646515318	0.07984825907204784	0.051205816774453114	0.09718149118398867	0.0724305740997321	0.0789659954661172	0.04915055246341861	0.057103873704832546	0.10085302722900419	0.0747658214783043	0.059815404385247406	0.07396393823376682	0.0632479873030624	0.05695269054316112	0.07204451378023048	0.06852020406101311	0.07025173050821928	0.0869333425521912	0.07308013398723348	0.08957193210214798	0.07512025764577003	0.04913234799705193	0.06889914949736906	0.0804055242459771	0.05055853153258884	0.06128908749689133	0.10528577205799143	0.06831163140182629	0.08679870172990886	0.08679870172990886	0.08679870172990886	0.08679870172990886	0.08679870172990886	0.08679870172990886	0.08679870172990886	0.08679870172990886	0.08679870172990886	0.08679870172990886	0.08679870172990886	0.08679870172990886	0.08679870172990886	0.08679870172990886	0.08679870172990886	0.08679870172990886	0.08679870172990886	0.08679870172990886	0.08679870172990886	0.08679870172990886
0.09477216556911001	0.06429603102154989	0.05993711471914153	0.0579420011871457	0.06577294402935349	0.06105905314860049	0.07127400054594377	0.052744831504888186	0.07731387611736834	0.061852435620100045	0.06572443557987499	0.06205712207373229	0.07000131345261315	0.07356012695869268	0.056375368751482774	0.07391290833514651	0.06744643882779308	0.05311494085470869	0.06028068984125089	0.06028068984125089	0.06028068984125089	0.06028068984125089	0.06028068984125089	0.06028068984125089	0.06028068984125089	0.06028068984125089	0.06028068984125089	0.06028068984125089	0.06028068984125089	0.06028068984125089	0.06028068984125089	0.06028068984125089	0.06028068984125089	0.06028068984125089	0.06028068984125089	0.06028068984125089	0.06028068984125089	0.06028068984125089	0.06028068984125089	0.06028068984125089	0.06028068984125089	0.06028068984125089	0.06028068984125089	0.06028068984125089	0.06028068984125089	0.06028068984125089	0.06028068984125089	0.06028068984125089	0.06028068984125089	0.06028068984125089
0.07367134283257727	0.06568192235890327	0.05836974038585503	0.07281981375963875	0.08838445163163312	0.0725993115409035	0.07141583530947802	0.07893214262145215	0.0772748861927546	0.08439903770404196	0.07541807033300704	0.08878013847107115	0.07411997777761675	0.07660046676278949	0.08797199334969225	0.07513381334464107	0.08013162112500412	0.07058203299582333	0.0642611937215896	0.0775511855031319	0.06486257020197601	0.08115225438539193	0.08540560211668546	0.07474958158352087	0.081175340890226	0.0711973275888692	0.07959392891587067	0.07180614113262355	0.06438602062181063	0.0680960808772171	0.0680960808772171	0.0680960808772171	0.0680960808772171	0.0680960808772171	0.0680960808772171	0.0680960808772171	0.0680960808772171	0.0680960808772171	0.0680960808772171	0.0680960808772171	0.0680960808772171	0.0680960808772171	0.0680960808772171	0.0680960808772171	0.0680960808772171	0.0680960808772171	0.0680960808772171	0.0680960808772171	0.0680960808772171	0.0680960808772171
0.07646605004316308	0.07586135521831072	0.07656513300388063	0.07447508022223435	0.0696346919518136	0.07501967101198524	0.08166108727449904	0.06473792881601695	0.07915761270251882	0.07483047703730013	0.060617041901167804	0.07075122866793544	0.06459380930403694	0.05128398839417453	0.06824004177437427	0.07726369383637222	0.08616832531431931	0.07129656937437343	0.07620314519916278	0.10062400977781147	0.08300727733506152	0.07623250591411675	0.07961989162458913	0.07961989162458913	0.07961989162458913	0.07961989162458913	0.07961989162458913	0.07961989162458913	0.07961989162458913	0.07961989162458913	0.07961989162458913	0.07961989162458913	0.07961989162458913	0.07961989162458913	0.07961989162458913	0.07961989162458913	0.07961989162458913	0.07961989162458913	0.07961989162458913	0.07961989162458913	0.07961989162458913	0.07961989162458913	0.07961989162458913	0.07961989162458913	0.07961989162458913	0.07961989162458913	0.07961989162458913	0.07961989162458913	0.07961989162458913	0.07961989162458913
0.08367037698813679	0.0555665192903292	0.06970686177038384	0.08483312251455888	0.06945155845500627	0.06410362182112381	0.07277825632211286	0.07692456094025067	0.07165649044476041	0.06279144634905756	0.07603163192137266	0.07548032419692964	0.0651644187266696	0.07898409901193972	0.06986591531405731	0.06496363089498472	0.06600292848940352	0.06107332673599319	0.07018176447108827	0.07225446748053985	0.07695012999604257	0.0811483524989405	0.07527583556660106	0.06558884992705423	0.06899469116705707	0.08455152547470018	0.07677310832087862	0.07677310832087862	0.07677310832087862	0.07677310832087862	0.07677310832087862	0.07677310832087862	0.07677310832087862	0.07677310832087862	0.07677310832087862	0.07677310832087862	0.07677310832087862	0.07677310832087862	0.07677310832087862	0.07677310832087862	0.07677310832087862	0.07677310832087862	0.07677310832087862	0.07677310832087862	0.07677310832087862	0.07677310832087862	0.07677310832087862	0.07677310832087862	0.07677310832087862	0.07677310832087862
0.046287066311197556	0.07149303579625928	0.05378883866055241	0.05984953712546507	0.07742834455752462	0.06249644541084011	0.055169853529735254	0.06345215561392469	0.06248762212504567	0.061704200229408555	0.060547457176223146	0.05344612328323316	0.06322482978189224	0.05024997245191172	0.06338591361764175	0.04493667970697105	0.06695833618060021	0.055850748496459	0.057988868892258655	0.07311721775317571	0.06285763912211809	0.04798017179481044	0.051930091665591184	0.06189713172956926	0.05691361169758022	0.05691361169758022	0.05691361169758022	0.05691361169758022	0.05691361169758022	0.05691361169758022	0.05691361169758022	0.05691361169758022	0.05691361169758022	0.05691361169758022	0.05691361169758022	0.05691361169758022	0.05691361169758022	0.05691361169758022	0.05691361169758022	0.05691361169758022	0.05691361169758022	0.05691361169758022	0.05691361169758022	0.05691361169758022	0.05691361169758022	0.05691361169758022	0.05691361169758022	0.05691361169758022	0.05691361169758022	0.05691361169758022
0.08784697533337822	0.08390548766393265	0.07807856382871507	0.09173654313574235	0.08519676810333122	0.07407494772365618	0.07873003262608952	0.07830961041063031	0.0604183855606576	0.07148938702571739	0.08383046368556218	0.07933102127756358	0.09354707926718996	0.06996880170122688	0.06299376655574541	0.06965531628883298	0.09666542735007012	0.07767422881518746	0.08222581819443324	0.06099778317179487	0.07692158771035053	0.08796745780749832	0.06606386835367868	0.08813814942541086	0.07710100888954477	0.07710100888954477	0.07710100888954477	0.07710100888954477	0.07710100888954477	0.07710100888954477	0.07710100888954477	0.07710100888954477	0.07710100888954477	0.07710100888954477	0.07710100888954477	0.07710100888954477	0.07710100888954477	0.07710100888954477	0.07710100888954477	0.07710100888954477	0.07710100888954477	0.07710100888954477	0.07710100888954477	0.07710100888954477	0.07710100888954477	0.07710100888954477	0.07710100888954477	0.07710100888954477	0.07710100888954477	0.07710100888954477
0.06013558658460436	0.044237078975255285	0.047471414762714714	0.046505314365637686	0.05840114898495465	0.050259089705234725	0.050586614742045295	0.052814972229601444	0.05082096936238563	0.06581666686234351	0.051510204177200945	0.049410846640487734	0.044826174428396925	0.044288890040732734	0.05386424443424117	0.04919555335392719	0.05166383805141266	0.05838896221888451	0.06314858440835372	0.04870925696213219	0.07098623927360959	0.06328812102550704	0.050879069524096626	0.05708359527480183	0.05708359527480183	0.05708359527480183	0.05708359527480183	0.05708359527480183	0.05708359527480183	0.05708359527480183	0.05708359527480183	0.05708359527480183	0.05708359527480183	0.05708359527480183	0.05708359527480183	0.05708359527480183	0.05708359527480183	0.05708359527480183	0.05708359527480183	0.05708359527480183	0.05708359527480183	0.05708359527480183	0.05708359527480183	0.05708359527480183	0.05708359527480183	0.05708359527480183	0.05708359527480183	0.05708359527480183	0.05708359527480183	0.05708359527480183
0.07485658136922385	0.06864064434074814	0.05528836780758715	0.0668561334595603	0.08817038436011157	0.05667984178955912	0.060908544137943006	0.05978995237472259	0.08253170493950156	0.0689685849254659	0.06509266635160846	0.06531506356474959	0.06181393471194528	0.057567513474327606	0.06467210652164118	0.06144150809455457	0.06951065170152065	0.0582912262782322	0.055800681275400735	0.07116179259359161	0.07451857811157368	0.05199458124390599	0.06751441331931538	0.07026785587399975	0.06889113459665756	0.06889113459665756	0.06889113459665756	0.06889113459665756	0.06889113459665756	0.06889113459665756	0.06889113459665756	0.06889113459665756	0.06889113459665756	0.06889113459665756	0.06889113459665756	0.06889113459665756	0.06889113459665756	0.06889113459665756	0.06889113459665756	0.06889113459665756	0.06889113459665756	0.06889113459665756	0.06889113459665756	0.06889113459665756	0.06889113459665756	0.06889113459665756	0.06889113459665756	0.06889113459665756	0.06889113459665756	0.06889113459665756
0.10057319902356068	0.07786724635264373	0.07483078785910899	0.07377388414281738	0.0812872234846897	0.08177540973514827	0.0817896451464699	0.07903741560632195	0.10192212372074608	0.08357714505112651	0.09404329781795161	0.08121001655600908	0.09159675823626626	0.08922219028651336	0.0786934329729887	0.08021054864841683	0.0923877735558422	0.10173466686973498	0.07332333440406212	0.07937207076189261	0.09547425719928601	0.08389199723817461	0.08344849136698708	0.07253598464208878	0.08348902112211018	0.08357850132001136	0.0990821154218518	0.09158478375390747	0.0814784503537066	0.09125535796937675	0.08636690416154169	0.08636690416154169	0.08636690416154169	0.08636690416154169	0.08636690416154169	0.08636690416154169	0.08636690416154169	0.08636690416154169	0.08636690416154169	0.08636690416154169	0.08636690416154169	0.08636690416154169	0.08636690416154169	0.08636690416154169	0.08636690416154169	0.08636690416154169	0.08636690416154169	0.08636690416154169	0.08636690416154169	0.08636690416154169
0.06832666830662291	0.06164958030104449	0.054229551041045	0.05592839006516316	0.054367343716241294	0.06361322119170336	0.06113559244124396	0.06280809009915123	0.06452706781334519	0.052437767281349405	0.05251112974675233	0.07271964027582818	0.043917573661657834	0.05044978741618077	0.05699538003312511	0.052668998238507375	0.049407537768455065	0.06359808318396858	0.06110702401960194	0.053481547661095336	0.05773114751966828	0.04887671930757759	0.06417699916432817	0.060138525817648926	0.05106792737012539	0.06609068321075076	0.06194347489282133	0.058862516583518015	0.04954733240887835	0.05863273764924676	0.05850628441609366	0.05856951103267021	0.05856951103267021	0.05856951103267021	0.05856951103267021	0.05856951103267021	0.05856951103267021	0.05856951103267021	0.05856951103267021	0.05856951103267021	0.05856951103267021	0.05856951103267021	0.05856951103267021	0.05856951103267021	0.05856951103267021	0.05856951103267021	0.05856951103267021	0.05856951103267021	0.05856951103267021	0.05856951103267021
0.06892987923407644	0.07098277644826213	0.08145274910970446	0.06733382964178333	0.06063810113635302	0.0689291250080724	0.07169793681273388	0.062415226175312755	0.061179827260883224	0.0812220904031885	0.07940173243773328	0.08371760748200444	0.08380449767230376	0.06594923647787689	0.07825288453575562	0.06780392169943054	0.08502457808869707	0.08261562992346339	0.08106985879317845	0.07117483608142378	0.06473941417716146	0.07025503615075732	0.0751311757507433	0.08296628767895076	0.08739102942965138	0.0808642939943076	0.08718211793656105	0.08139107512993184	0.07241898375637312	0.07301927314790398	0.07271912845213854	0.07271912845213854	0.07271912845213854	0.07271912845213854	0.07271912845213854	0.07271912845213854	0.07271912845213854	0.07271912845213854	0.07271912845213854	0.07271912845213854	0.07271912845213854	0.07271912845213854	0.07271912845213854	0.07271912845213854	0.07271912845213854	0.07271912845213854	0.07271912845213854	0.07271912845213854	0.07271912845213854	0.07271912845213854
0.0500010571823123	0.0431744271956335	0.05350963845347389	0.05537419123370476	0.05453928172245133	0.06580112272349142	0.06170086858420966	0.059188771168688946	0.049681104836298916	0.0640252219543955	0.06789503957776445	0.06593681738103273	0.05747081754630618	0.06289182580678639	0.06482449069775818	0.07121274785647576	0.05522393727205314	0.0745728508021701	0.06997350490103398	0.054235171214513045	0.06210433805777351	0.06210433805777351	0.06210433805777351	0.06210433805777351	0.06210433805777351	0.06210433805777351	0.06210433805777351	0.06210433805777351	0.06210433805777351	0.06210433805777351	0.06210433805777351	0.06210433805777351	0.06210433805777351	0.06210433805777351	0.06210433805777351	0.06210433805777351	0.06210433805777351	0.06210433805777351	0.06210433805777351	0.06210433805777351	0.06210433805777351	0.06210433805777351	0.06210433805777351	0.06210433805777351	0.06210433805777351	0.06210433805777351	0.06210433805777351	0.06210433805777351	0.06210433805777351	0.06210433805777351
0.05084421026219802	0.06408163529815691	0.07065543793649975	0.06555121711621628	0.059875313876358145	0.06644009593265512	0.06625323379073135	0.08145487020460568	0.08005159208869704	0.05852112307724482	0.08746714539708313	0.07294694978534674	0.07488377075445211	0.06579422660834171	0.06948630125232813	0.05887015063325998	0.06332072220276105	0.09641141001077855	0.06838663558465749	0.10105370610233644	0.057065689378876724	0.06775572733073075	0.08968376039391478	0.06215348660538835	0.08093972879409124	0.08559577168826926	0.0595417271839152	0.07256874943609223	0.07256874943609223	0.07256874943609223	0.07256874943609223	0.07256874943609223	0.07256874943609223	0.07256874943609223	0.07256874943609223	0.07256874943609223	0.07256874943609223	0.07256874943609223	0.07256874943609223	0.07256874943609223	0.07256874943609223	0.07256874943609223	0.07256874943609223	0.07256874943609223	0.07256874943609223	0.07256874943609223	0.07256874943609223	0.07256874943609223	0.07256874943609223	0.07256874943609223
0.058043422607627015	0.06247478433222926	0.04972130372883129	0.060717007938097985	0.05699146546815872	0.07003911582807332	0.06949180848532545	0.08612222665200493	0.06684313109488327	0.07525087902834861	0.07121071861210607	0.07231744401955936	0.07222860776410121	0.07560747103015132	0.08350373141211707	0.07247514382840246	0.07829238494310518	0.07942801889805824	0.0713788373161114	0.08516422561846265	0.08358403704693243	0.06318977650619134	0.07613950322967449	0.07856935776077806	0.0794424670439757	0.06741554942610008	0.06683300980918654	0.07881645801314213	0.07289094304893991	0.08263538879913686	0.07781529872643599	0.08029119422483089	0.07905324647563344	0.07905324647563344	0.07905324647563344	0.07905324647563344	0.07905324647563344	0.07905324647563344	0.07905324647563344	0.07905324647563344	0.07905324647563344	0.07905324647563344	0.07905324647563344	0.07905324647563344	0.07905324647563344	0.07905324647563344	0.07905324647563344	0.07905324647563344	0.07905324647563344	0.07905324647563344
0.08279149853198392	0.0437993280755446	0.06630061515894445	0.10694368495769013	0.06977047200454112	0.10266175147275038	0.06980677177092642	0.07158000134588882	0.1515823503854171	0.06978308912533966	0.06751472845955361	0.09381777656974613	0.028809350717960213	0.11760393891404305	0.09824719017278004	0.10792556454341154	0.10792556454341154	0.10792556454341154	0.10792556454341154	0.10792556454341154	0.10792556454341154	0.10792556454341154	0.10792556454341154	0.10792556454341154	0.10792556454341154	0.10792556454341154	0.10792556454341154	0.10792556454341154	0.10792556454341154	0.10792556454341154	0.10792556454341154	0.10792556454341154	0.10792556454341154	0.10792556454341154	0.10792556454341154	0.10792556454341154	0.10792556454341154	0.10792556454341154	0.10792556454341154	0.10792556454341154	0.10792556454341154	0.10792556454341154	0.10792556454341154	0.10792556454341154	0.10792556454341154	0.10792556454341154	0.10792556454341154	0.10792556454341154	0.10792556454341154	0.10792556454341154
0.0766101465635393	0.07383845752867725	0.07130171872535786	0.06976977505322672	0.08092507684522435	0.08055661334402896	0.08356741078566608	0.0697279638069248	0.057522636675982834	0.06390061431282268	0.0729196066035839	0.0881637379840762	0.06349786381933022	0.06747797943831087	0.08380661956121031	0.08673647569029143	0.09161921996065696	0.07895087847918464	0.08205349094041568	0.07718749194576768	0.08111407605297143	0.08637774223261294	0.0877783205203009	0.07639965494352345	0.08208898773191219	0.08208898773191219	0.08208898773191219	0.08208898773191219	0.08208898773191219	0.08208898773191219	0.08208898773191219	0.08208898773191219	0.08208898773191219	0.08208898773191219	0.08208898773191219	0.08208898773191219	0.08208898773191219	0.08208898773191219	0.08208898773191219	0.08208898773191219	0.08208898773191219	0.08208898773191219	0.08208898773191219	0.08208898773191219	0.08208898773191219	0.08208898773191219	0.08208898773191219	0.08208898773191219	0.08208898773191219	0.08208898773191219
0.026119467420211123	0.03019151127376951	0.04577797300996581	0.044258040359191	0.04386299244706866	0.05358774082226713	0.05741132341854603	0.04259228151800375	0.04437588806028224	0.03659870998936367	0.047147564245419576	0.05936759170479789	0.046239414109221035	0.06389494868586786	0.03867190304148399	0.06532928231091661	0.050841389400714046	0.052921302772191745	0.049158304360480666	0.05902337899652979	0.07645918528380229	0.06106561303162567	0.061714411005093305	0.06378293792058971	0.0627486744628415	0.0627486744628415	0.0627486744628415	0.0627486744628415	0.0627486744628415	0.0627486744628415	0.0627486744628415	0.0627486744628415	0.0627486744628415	0.0627486744628415	0.0627486744628415	0.0627486744628415	0.0627486744628415	0.0627486744628415	0.0627486744628415	0.0627486744628415	0.0627486744628415	0.0627486744628415	0.0627486744628415	0.0627486744628415	0.0627486744628415	0.0627486744628415	0.0627486744628415	0.0627486744628415	0.0627486744628415	0.0627486744628415
0.07749402093840312	0.07736502732802207	0.10055111383413691	0.08039477015954268	0.07452389460894078	0.10239861453359857	0.08977353318072331	0.06855515589702954	0.09630337865873455	0.07445295109740394	0.09063567672190051	0.08935671048930917	0.07780645484575038	0.0812623716523311	0.09223972106804444	0.11419040324975978	0.08932479598272884	0.07126748146561841	0.07815165291065501	0.09740780581451826	0.08743616062753953	0.12533858550433394	0.09230087152087911	0.07692297756435498	0.09812588501570635	0.075309349203523	0.08294135786800877	0.11142586206965681	0.10511557307632739	0.11307462570870394	0.10909509939251566	0.10909509939251566	0.10909509939251566	0.10909509939251566	0.10909509939251566	0.10909509939251566	0.10909509939251566	0.10909509939251566	0.10909509939251566	0.10909509939251566	0.10909509939251566	0.10909509939251566	0.10909509939251566	0.10909509939251566	0.10909509939251566	0.10909509939251566	0.10909509939251566	0.10909509939251566	0.10909509939251566	0.10909509939251566
0.11412066125824252	0.09277732650369874	0.09203486366916232	0.08257516328369907	0.08832233141963239	0.07267538514020747	0.09050127888677532	0.09212309020749006	0.07058972794970729	0.07712138439901786	0.07194480030986536	0.08677186505621945	0.15019994332927664	0.11848590419274806	0.11848590419274806	0.11848590419274806	0.11848590419274806	0.11848590419274806	0.11848590419274806	0.11848590419274806	0.11848590419274806	0.11848590419274806	0.11848590419274806	0.11848590419274806	0.11848590419274806	0.11848590419274806	0.11848590419274806	0.11848590419274806	0.11848590419274806	0.11848590419274806	0.11848590419274806	0.11848590419274806	0.11848590419274806	0.11848590419274806	0.11848590419274806	0.11848590419274806	0.11848590419274806	0.11848590419274806	0.11848590419274806	0.11848590419274806	0.11848590419274806	0.11848590419274806	0.11848590419274806	0.11848590419274806	0.11848590419274806	0.11848590419274806	0.11848590419274806	0.11848590419274806	0.11848590419274806	0.11848590419274806
0.13556193214718282	0.09107529594130093	0.10095921891507363	0.12663071073952836	0.09085709687622506	0.12347098894546016	0.10391997860585893	0.10579922366695516	0.10000620553081646	0.14775080935293794	0.1010774566553231	0.08895246315412887	0.09357165969572563	0.11445098077552834	0.12077661499714071	0.10807141456456809	0.08246475148064805	0.11355980552953474	0.13227476183804251	0.11228623478973092	0.13564956966398617	0.10387256761720347	0.10185427768666969	0.12507648670927107	0.09615855445026471	0.11061752057976788	0.11061752057976788	0.11061752057976788	0.11061752057976788	0.11061752057976788	0.11061752057976788	0.11061752057976788	0.11061752057976788	0.11061752057976788	0.11061752057976788	0.11061752057976788	0.11061752057976788	0.11061752057976788	0.11061752057976788	0.11061752057976788	0.11061752057976788	0.11061752057976788	0.11061752057976788	0.11061752057976788	0.11061752057976788	0.11061752057976788	0.11061752057976788	0.11061752057976788	0.11061752057976788	0.11061752057976788
0.11509691562702984	0.08040164085635736	0.08994023283773647	0.10360919697684699	0.07228905642026898	0.07946005533986555	0.08756680148173088	0.09180602169060359	0.0858580388589768	0.09422539942724213	0.07495232093419998	0.08194554758440474	0.0846914331206965	0.08459187178529062	0.07920636417380376	0.08286374355735414	0.07480454496921517	0.07465650196652641	0.06893145888908314	0.0861009292318837	0.08424918759131017	0.08813116267148101	0.09448135879665431	0.06949860126097657	0.07696316130969937	0.10800017973099141	0.09248167052034538	0.09248167052034538	0.09248167052034538	0.09248167052034538	0.09248167052034538	0.09248167052034538	0.09248167052034538	0.09248167052034538	0.09248167052034538	0.09248167052034538	0.09248167052034538	0.09248167052034538	0.09248167052034538	0.09248167052034538	0.09248167052034538	0.09248167052034538	0.09248167052034538	0.09248167052034538	0.09248167052034538	0.09248167052034538	0.09248167052034538	0.09248167052034538	0.09248167052034538	0.09248167052034538
0.044985683359793624	0.03521382013591311	0.03411422323829725	0.03410666868310623	0.00010563549606430977	0.07081863463609742	0.013649491409097393	0.034285421960160156	0.02272534933430359	0.050944830024637594	0.013969602295797324	0.05075390960820095	0.03744726742727329	0.04428329643577538	0.10246970036969777	0.05728987684264706	0.04521689594976385	0.0646998886449204	0.07916220729051351	0.09103380421959875	0.06196393048685167	0.038370559751268615	0.04114657928976396	0.05503851915089458	0.06124779629731794	0.06472748679279659	0.06298764154505727	0.06298764154505727	0.06298764154505727	0.06298764154505727	0.06298764154505727	0.06298764154505727	0.06298764154505727	0.06298764154505727	0.06298764154505727	0.06298764154505727	0.06298764154505727	0.06298764154505727	0.06298764154505727	0.06298764154505727	0.06298764154505727	0.06298764154505727	0.06298764154505727	0.06298764154505727	0.06298764154505727	0.06298764154505727	0.06298764154505727	0.06298764154505727	0.06298764154505727	0.06298764154505727
0.05531188020888805	0.04713072419038011	0.047158072387259185	0.05435153156975801	0.06066932673558718	0.04682798822913955	0.04681192724881838	0.05674555005706076	0.05126331160548409	0.04211542953211985	0.05603643440852139	0.05718912390902087	0.04846047185659096	0.0513740636488536	0.053882136814245044	0.04671429426887177	0.040417593809872594	0.05156257203855221	0.047245805330347716	0.04646557942170016	0.04651079441665659	0.06350717553812307	0.05020421259258981	0.05024206331754546	0.04781982189854942	0.05352264449444854	0.05067123319649898	0.05067123319649898	0.05067123319649898	0.05067123319649898	0.05067123319649898	0.05067123319649898	0.05067123319649898	0.05067123319649898	0.05067123319649898	0.05067123319649898	0.05067123319649898	0.05067123319649898	0.05067123319649898	0.05067123319649898	0.05067123319649898	0.05067123319649898	0.05067123319649898	0.05067123319649898	0.05067123319649898	0.05067123319649898	0.05067123319649898	0.05067123319649898	0.05067123319649898	0.05067123319649898
0.13520503059002817	0.0879527644172576	0.10570223458849086	0.11202871493209614	0.10592218666193408	0.10127866463833003	0.0998762086993474	0.10209269855318381	0.11463961807765566	0.12700389288254932	0.11618146758467741	0.08563846433613485	0.12361611275935783	0.15622487627369686	0.09354090201222384	0.09553642545430742	0.10909307614996491	0.12417169295597492	0.12054334170713632	0.10823399164083317	0.10088981562303037	0.09971951749768981	0.10245799769059653	0.10670946971774034	0.10555247185503483	0.10613097078638759	0.10613097078638759	0.10613097078638759	0.10613097078638759	0.10613097078638759	0.10613097078638759	0.10613097078638759	0.10613097078638759	0.10613097078638759	0.10613097078638759	0.10613097078638759	0.10613097078638759	0.10613097078638759	0.10613097078638759	0.10613097078638759	0.10613097078638759	0.10613097078638759	0.10613097078638759	0.10613097078638759	0.10613097078638759	0.10613097078638759	0.10613097078638759	0.10613097078638759	0.10613097078638759	0.10613097078638759
0.08504149235057129	0.06847427975304204	0.08210389631642868	0.08237062127007548	0.08927822662365455	0.09305090419177119	0.12195613178831365	0.0800006828129617	0.09702199587480204	0.08903522539240065	0.06552865009109167	0.09111538471068178	0.1177362549429226	0.1020492054511031	0.10097035933162453	0.08626299045222298	0.08068220354356334	0.07436457289891199	0.09446575354947102	0.08673230879266175	0.09583181492049322	0.081290592515675	0.08282698504536487	0.07429339193087449	0.08485573521592467	0.07957456357339958	0.07957456357339958	0.07957456357339958	0.07957456357339958	0.07957456357339958	0.07957456357339958	0.07957456357339958	0.07957456357339958	0.07957456357339958	0.07957456357339958	0.07957456357339958	0.07957456357339958	0.07957456357339958	0.07957456357339958	0.07957456357339958	0.07957456357339958	0.07957456357339958	0.07957456357339958	0.07957456357339958	0.07957456357339958	0.07957456357339958	0.07957456357339958	0.07957456357339958	0.07957456357339958	0.07957456357339958
0.09057791771585626	0.06295507345949095	0.0655366491790097	0.07391501401211427	0.06069168696884051	0.056404849328533006	0.0506608119833257	0.05189784907553949	0.06121004745245724	0.07269902677004769	0.061798039639037926	0.0584984833792757	0.06057528009626427	0.06164341050460617	0.04483408286314894	0.06314806809637102	0.06132440998082045	0.06567575858181125	0.056219949824695366	0.06276938640419556	0.060573502567188686	0.058147137819809715	0.055332206749002306	0.057197057364127474	0.06059506743356834	0.05889606239884791	0.05889606239884791	0.05889606239884791	0.05889606239884791	0.05889606239884791	0.05889606239884791	0.05889606239884791	0.05889606239884791	0.05889606239884791	0.05889606239884791	0.05889606239884791	0.05889606239884791	0.05889606239884791	0.05889606239884791	0.05889606239884791	0.05889606239884791	0.05889606239884791	0.05889606239884791	0.05889606239884791	0.05889606239884791	0.05889606239884791	0.05889606239884791	0.05889606239884791	0.05889606239884791	0.05889606239884791
0.12558155809496643	0.10046414630849067	0.0883008876119797	0.09401487116997172	0.11538490891069832	0.0883609977700065	0.08974043948074657	0.08894835480378087	0.084606499719145	0.09433562154614221	0.08088277513959362	0.09846929342411834	0.10548602732918959	0.0789742439301263	0.10894833983860944	0.09223486575732714	0.11074314881161372	0.09218871838832216	0.0964543252579453	0.16035332683021197	0.12840382604407863	0.12840382604407863	0.12840382604407863	0.12840382604407863	0.12840382604407863	0.12840382604407863	0.12840382604407863	0.12840382604407863	0.12840382604407863	0.12840382604407863	0.12840382604407863	0.12840382604407863	0.12840382604407863	0.12840382604407863	0.12840382604407863	0.12840382604407863	0.12840382604407863	0.12840382604407863	0.12840382604407863	0.12840382604407863	0.12840382604407863	0.12840382604407863	0.12840382604407863	0.12840382604407863	0.12840382604407863	0.12840382604407863	0.12840382604407863	0.12840382604407863	0.12840382604407863	0.12840382604407863
0.06188096134427369	0.04427895688564119	0.054458164471858195	0.04456064840438734	0.047504128894183206	0.04721948593643557	0.049873687059386954	0.03839315486982675	0.04567113187422471	0.042644110150326306	0.04104591021284627	0.05432091150975399	0.040355965185742304	0.04456640240992383	0.04160721258439805	0.04603465817305481	0.04522473655475162	0.0421603878664459	0.04216194787260134	0.051001229005309574	0.046581588438955455	0.046581588438955455	0.046581588438955455	0.046581588438955455	0.046581588438955455	0.046581588438955455	0.046581588438955455	0.046581588438955455	0.046581588438955455	0.046581588438955455	0.046581588438955455	0.046581588438955455	0.046581588438955455	0.046581588438955455	0.046581588438955455	0.046581588438955455	0.046581588438955455	0.046581588438955455	0.046581588438955455	0.046581588438955455	0.046581588438955455	0.046581588438955455	0.046581588438955455	0.046581588438955455	0.046581588438955455	0.046581588438955455	0.046581588438955455	0.046581588438955455	0.046581588438955455	0.046581588438955455
0.08392533565300171	0.05690689311239833	0.0735159691021654	0.06850709307247879	0.039321661597023334	0.11358406095275456	0.07217654977140071	0.05296304351616046	0.049167634691422435	0.06697386037215866	0.044393737229432975	0.052200277202268205	0.05639679555336442	0.04625399630829605	0.0572385580034513	0.07530624275396142	0.0634701449858612	0.05426262904895853	0.061763968317370244	0.05018791666339397	0.0914510188862938	0.03715959436563105	0.07434771641582101	0.0494553749412104	0.08290192890965452	0.1099039710561716	0.049077038706304414	0.079490504881238	0.079490504881238	0.079490504881238	0.079490504881238	0.079490504881238	0.079490504881238	0.079490504881238	0.079490504881238	0.079490504881238	0.079490504881238	0.079490504881238	0.079490504881238	0.079490504881238	0.079490504881238	0.079490504881238	0.079490504881238	0.079490504881238	0.079490504881238	0.079490504881238	0.079490504881238	0.079490504881238	0.079490504881238	0.079490504881238
0.0909143530785926	0.08009792424810389	0.07082311892469258	0.08065750449544655	0.10753176079964075	0.10009475267236359	0.09330726360372148	0.06664808173336452	0.070917627320667	0.06676288801011622	0.0706893487348909	0.07829767678256168	0.09060330548199276	0.08148041001985934	0.09847081958317626	0.08294912968846202	0.0700775131251841	0.09050898165468217	0.08130087134663565	0.0710983754864277	0.07031398577696657	0.07929605767118415	0.08836026956176474	0.09145115233606056	0.08990571094891264	0.08990571094891264	0.08990571094891264	0.08990571094891264	0.08990571094891264	0.08990571094891264	0.08990571094891264	0.08990571094891264	0.08990571094891264	0.08990571094891264	0.08990571094891264	0.08990571094891264	0.08990571094891264	0.08990571094891264	0.08990571094891264	0.08990571094891264	0.08990571094891264	0.08990571094891264	0.08990571094891264	0.08990571094891264	0.08990571094891264	0.08990571094891264	0.08990571094891264	0.08990571094891264	0.08990571094891264	0.08990571094891264
0.0808783105138095	0.0706353311160876	0.09050152174207782	0.08331625006440133	0.07013954961238741	0.0669733978916159	0.08463483662613566	0.0856516995493258	0.09102331583109585	0.07858021283032196	0.0905753901337609	0.09137630731195556	0.06385346119478641	0.08722972994570083	0.07533664252043437	0.09048515571034355	0.0822487822366114	0.07486942812446046	0.07707738893731282	0.0693582860872545	0.08998024066393033	0.09477762583982705	0.08671363440035405	0.09315045251421449	0.08291972828124447	0.09796512714062998	0.09044242771093723	0.09044242771093723	0.09044242771093723	0.09044242771093723	0.09044242771093723	0.09044242771093723	0.09044242771093723	0.09044242771093723	0.09044242771093723	0.09044242771093723	0.09044242771093723	0.09044242771093723	0.09044242771093723	0.09044242771093723	0.09044242771093723	0.09044242771093723	0.09044242771093723	0.09044242771093723	0.09044242771093723	0.09044242771093723	0.09044242771093723	0.09044242771093723	0.09044242771093723	0.09044242771093723
0.11364674308216946	0.0652038802666012	0.0577755462155711	0.05947523140870834	0.09312296510309216	0.05693325930261462	0.1017215317706712	0.09418975208401884	0.0742175993762279	0.09484629931937962	0.10696962271599741	0.0954267750970293	0.10926506772297144	0.09798931747755239	0.088602998372775	0.12010690667340021	0.06847988716132426	0.07917828214063259	0.08454655341688502	0.11073108073230968	0.0864931022938721	0.06515495430357726	0.06910400774564018	0.06712948102460872	0.06712948102460872	0.06712948102460872	0.06712948102460872	0.06712948102460872	0.06712948102460872	0.06712948102460872	0.06712948102460872	0.06712948102460872	0.06712948102460872	0.06712948102460872	0.06712948102460872	0.06712948102460872	0.06712948102460872	0.06712948102460872	0.06712948102460872	0.06712948102460872	0.06712948102460872	0.06712948102460872	0.06712948102460872	0.06712948102460872	0.06712948102460872	0.06712948102460872	0.06712948102460872	0.06712948102460872	0.06712948102460872	0.06712948102460872
0.0717700832598198	0.05460202707643198	0.06428848006319572	0.059496360129409884	0.06998766104013582	0.05458540046793273	0.06308053294346899	0.07299957309568735	0.046004175330323936	0.06911293875459015	0.06674758222352396	0.06922924604718983	0.07056915605352158	0.059092912179331374	0.07121008100610157	0.06284400944678054	0.07162821666560369	0.06631407877489771	0.05702169860236039	0.06788272317966025	0.05101838059072502	0.05945055188519264	0.05945055188519264	0.05945055188519264	0.05945055188519264	0.05945055188519264	0.05945055188519264	0.05945055188519264	0.05945055188519264	0.05945055188519264	0.05945055188519264	0.05945055188519264	0.05945055188519264	0.05945055188519264	0.05945055188519264	0.05945055188519264	0.05945055188519264	0.05945055188519264	0.05945055188519264	0.05945055188519264	0.05945055188519264	0.05945055188519264	0.05945055188519264	0.05945055188519264	0.05945055188519264	0.05945055188519264	0.05945055188519264	0.05945055188519264	0.05945055188519264	0.05945055188519264
0.04963124671307624	0.05184307536899527	0.04765742510134098	0.05406629546312887	0.046189430873490735	0.05525983238488895	0.0484374763020885	0.05450598975079683	0.053366520560914475	0.060217078998165745	0.05802054116422175	0.05860164933996361	0.0444721387114036	0.04375474264428338	0.04603256845391179	0.04974930511568008	0.0510678770691471	0.051470106707537794	0.046500382480451644	0.05274111694766628	0.05041502008165643	0.044645709362173054	0.04708737026243891	0.05035720784958683	0.038457057660997	0.0569665195564946	0.04135028397548496	0.056856244734821086	0.04612409277450416	0.05609413063835011	0.04316125540650493	0.04556182698398921	0.09467346292732952	0.07011764495565936	0.07011764495565936	0.07011764495565936	0.07011764495565936	0.07011764495565936	0.07011764495565936	0.07011764495565936	0.07011764495565936	0.07011764495565936	0.07011764495565936	0.07011764495565936	0.07011764495565936	0.07011764495565936	0.07011764495565936	0.07011764495565936	0.07011764495565936	0.07011764495565936
0.060527327625124756	0.05173106863429031	0.05237504829674765	0.05605105991545439	0.05375348540839376	0.058419057573902665	0.04656633150992554	0.048357908574958815	0.046004793211014514	0.06275195590028748	0.06597345241171391	0.05837746228308808	0.07299478154620914	0.05496594036806614	0.07939648555027537	0.06545301759626536	0.046969492813766826	0.06540334188619605	0.06068567901831218	0.0602490538298642	0.05390005361574972	0.052821443551662524	0.049579204196424816	0.05491584689517444	0.042825795808244124	0.04613753854053643	0.05060251188842536	0.06020282685714716	0.06673080555477706	0.06932701788260368	0.06084993110457304	0.05273502587422579	0.0779071114499518	0.0653210686620888	0.0653210686620888	0.0653210686620888	0.0653210686620888	0.0653210686620888	0.0653210686620888	0.0653210686620888	0.0653210686620888	0.0653210686620888	0.0653210686620888	0.0653210686620888	0.0653210686620888	0.0653210686620888	0.0653210686620888	0.0653210686620888	0.0653210686620888	0.0653210686620888
0.08407481347677648	0.057796395720497634	0.08415777488431894	0.06897100962901602	0.06349488802453633	0.07715863056650328	0.07038803970739238	0.07935460561932689	0.06545450240704065	0.07201576106725721	0.06663617800951221	0.07422305761013939	0.06766322738625119	0.08331103267760324	0.06676133862315284	0.0711630994602685	0.06703800245966886	0.08542894709478194	0.06185366899654656	0.07164766654287942	0.06529990966717478	0.0684737881050271	0.0684737881050271	0.0684737881050271	0.0684737881050271	0.0684737881050271	0.0684737881050271	0.0684737881050271	0.0684737881050271	0.0684737881050271	0.0684737881050271	0.0684737881050271	0.0684737881050271	0.0684737881050271	0.0684737881050271	0.0684737881050271	0.0684737881050271	0.0684737881050271	0.0684737881050271	0.0684737881050271	0.0684737881050271	0.0684737881050271	0.0684737881050271	0.0684737881050271	0.0684737881050271	0.0684737881050271	0.0684737881050271	0.0684737881050271	0.0684737881050271	0.0684737881050271
0.048584224661557505	0.04724811664021646	0.04922424965397861	0.042733073145245895	0.04813321226924629	0.05746708667183967	0.0355028353730942	0.05145068000865965	0.05002361826748436	0.049609963628497046	0.041973305707758	0.045442430077159104	0.054856675480159885	0.05063185463948991	0.05283777196567858	0.05057220948956123	0.04257650681906571	0.04581081222626169	0.044531189503751165	0.05153331959771	0.060221479568140425	0.0868329479399141	0.052915837113929005	0.048311997421394026	0.05061391726766151	0.05061391726766151	0.05061391726766151	0.05061391726766151	0.05061391726766151	0.05061391726766151	0.05061391726766151	0.05061391726766151	0.05061391726766151	0.05061391726766151	0.05061391726766151	0.05061391726766151	0.05061391726766151	0.05061391726766151	0.05061391726766151	0.05061391726766151	0.05061391726766151	0.05061391726766151	0.05061391726766151	0.05061391726766151	0.05061391726766151	0.05061391726766151	0.05061391726766151	0.05061391726766151	0.05061391726766151	0.05061391726766151
0.07873834593530853	0.0969913768784199	0.09528313948246368	0.10304350182342098	0.07385603693773993	0.09636488042764804	0.0744796253346625	0.08036080029018963	0.10891180293488625	0.08931103333493688	0.07015599615576379	0.07304594013911568	0.12817036764997633	0.0881489466012639	0.10036921504069274	0.10085750787448776	0.09493049537932312	0.10102775932248492	0.0817138250822215	0.08647627271654493	0.08184448517113248	0.08488416988364014	0.09278646969410355	0.09789502246153947	0.07409925741322791	0.11859028895364973	0.09634477318343883	0.09634477318343883	0.09634477318343883	0.09634477318343883	0.09634477318343883	0.09634477318343883	0.09634477318343883	0.09634477318343883	0.09634477318343883	0.09634477318343883	0.09634477318343883	0.09634477318343883	0.09634477318343883	0.09634477318343883	0.09634477318343883	0.09634477318343883	0.09634477318343883	0.09634477318343883	0.09634477318343883	0.09634477318343883	0.09634477318343883	0.09634477318343883	0.09634477318343883	0.09634477318343883
0.07644361365322856	0.0634325627572168	0.07316291795062634	0.07486988752091345	0.05742400805626597	0.05936948380981041	0.06289402230346412	0.07507372687540592	0.06711342876312884	0.05722708658810667	0.06340149207111122	0.07898740805378232	0.06604366666927293	0.04977970067334931	0.05777467092540636	0.07317328857897214	0.055063827890960614	0.07123256342234827	0.05987594420218108	0.061628204683825724	0.060752074443003394	0.060752074443003394	0.060752074443003394	0.060752074443003394	0.060752074443003394	0.060752074443003394	0.060752074443003394	0.060752074443003394	0.060752074443003394	0.060752074443003394	0.060752074443003394	0.060752074443003394	0.060752074443003394	0.060752074443003394	0.060752074443003394	0.060752074443003394	0.060752074443003394	0.060752074443003394	0.060752074443003394	0.060752074443003394	0.060752074443003394	0.060752074443003394	0.060752074443003394	0.060752074443003394	0.060752074443003394	0.060752074443003394	0.060752074443003394	0.060752074443003394	0.060752074443003394	0.060752074443003394
0.06696825131396744	0.06155070377439717	0.060960802999985055	0.07694299566065751	0.0752242699953657	0.06519562138399856	0.06522549319583779	0.07311925686563421	0.08469231338255	0.06613667268168939	0.0664252831473737	0.06411073099560936	0.06243402783617578	0.06270383696749843	0.07297909218476277	0.06905131513988613	0.06515315492962356	0.0634889293424994	0.07689365179550407	0.07278648287284213	0.06395739349552979	0.05660052466985958	0.06027895908269468	0.06027895908269468	0.06027895908269468	0.06027895908269468	0.06027895908269468	0.06027895908269468	0.06027895908269468	0.06027895908269468	0.06027895908269468	0.06027895908269468	0.06027895908269468	0.06027895908269468	0.06027895908269468	0.06027895908269468	0.06027895908269468	0.06027895908269468	0.06027895908269468	0.06027895908269468	0.06027895908269468	0.06027895908269468	0.06027895908269468	0.06027895908269468	0.06027895908269468	0.06027895908269468	0.06027895908269468	0.06027895908269468	0.06027895908269468	0.06027895908269468
0.11562763814621589	0.09871618216007826	0.10462576827537075	0.10991762639885867	0.11608320244558301	0.1106853064799864	0.09386751148384888	0.13030350490967227	0.1067710287078755	0.09462766992605716	0.11377168339344844	0.11526110553630783	0.09466189694498998	0.11388514218236682	0.11230072709457656	0.11380289485812123	0.10332819741528686	0.08750456798389787	0.10716482788302856	0.12769535955610514	0.11743009371956685	0.11743009371956685	0.11743009371956685	0.11743009371956685	0.11743009371956685	0.11743009371956685	0.11743009371956685	0.11743009371956685	0.11743009371956685	0.11743009371956685	0.11743009371956685	0.11743009371956685	0.11743009371956685	0.11743009371956685	0.11743009371956685	0.11743009371956685	0.11743009371956685	0.11743009371956685	0.11743009371956685	0.11743009371956685	0.11743009371956685	0.11743009371956685	0.11743009371956685	0.11743009371956685	0.11743009371956685	0.11743009371956685	0.11743009371956685	0.11743009371956685	0.11743009371956685	0.11743009371956685
0.11463682792899972	0.1065034883014314	0.09861434719245352	0.08581788383913315	0.10919292195805984	0.08226933352824675	0.09205851718117372	0.10318211679471259	0.09337451451971993	0.1038162199706478	0.10258374315958069	0.09579285109379916	0.08273897684450698	0.09633927526591578	0.09865679779117623	0.09980162906538442	0.09405961116531582	0.10576271921888884	0.08347072952525715	0.07684296761939893	0.08978381661105007	0.11296196178638165	0.09209862399572429	0.10253029289105298	0.10253029289105298	0.10253029289105298	0.10253029289105298	0.10253029289105298	0.10253029289105298	0.10253029289105298	0.10253029289105298	0.10253029289105298	0.10253029289105298	0.10253029289105298	0.10253029289105298	0.10253029289105298	0.10253029289105298	0.10253029289105298	0.10253029289105298	0.10253029289105298	0.10253029289105298	0.10253029289105298	0.10253029289105298	0.10253029289105298	0.10253029289105298	0.10253029289105298	0.10253029289105298	0.10253029289105298	0.10253029289105298	0.10253029289105298
0.08286236788289747	0.06925802086887775	0.0870566850377504	0.08241427483183933	0.07822101614508113	0.0789059246219019	0.06933461585047902	0.07532874543816775	0.06823579151003276	0.08126191633662982	0.08781878384782867	0.07830721201272722	0.07702689033416123	0.09197870929770612	0.0867735167730063	0.07787303802011772	0.07914303141154307	0.07451908823498614	0.09356939102513093	0.0764341416824206	0.10067057538278759	0.08785082644134026	0.09426070091206393	0.09426070091206393	0.09426070091206393	0.09426070091206393	0.09426070091206393	0.09426070091206393	0.09426070091206393	0.09426070091206393	0.09426070091206393	0.09426070091206393	0.09426070091206393	0.09426070091206393	0.09426070091206393	0.09426070091206393	0.09426070091206393	0.09426070091206393	0.09426070091206393	0.09426070091206393	0.09426070091206393	0.09426070091206393	0.09426070091206393	0.09426070091206393	0.09426070091206393	0.09426070091206393	0.09426070091206393	0.09426070091206393	0.09426070091206393	0.09426070091206393
0.07167271294558726	0.09989040723978101	0.1013198574197773	0.0873984830871547	0.09667639124585573	0.08491217486292342	0.08349457378736146	0.08338270793150533	0.101504614290799	0.09848946927501831	0.10897869119379043	0.08525158884038607	0.07587223552549215	0.092270909737965	0.103304685868379	0.10002250295848103	0.11248199120635365	0.09634311485117557	0.09345949105815905	0.08275065479359464	0.10579052800196909	0.08573207422481102	0.1087520351239642	0.08511261586444958	0.07398082844288041	0.09712873789189382	0.08641704101459215	0.08821269051626501	0.1080127904138546	0.0978956534342509	0.16159605410399255	0.12974585376912176	0.12974585376912176	0.12974585376912176	0.12974585376912176	0.12974585376912176	0.12974585376912176	0.12974585376912176	0.12974585376912176	0.12974585376912176	0.12974585376912176	0.12974585376912176	0.12974585376912176	0.12974585376912176	0.12974585376912176	0.12974585376912176	0.12974585376912176	0.12974585376912176	0.12974585376912176	0.12974585376912176
0.07702541058585982	0.06551452631660905	0.06384052443966907	0.05967771516828853	0.0658745784094385	0.07695559500125064	0.06402653114738387	0.06251364467417425	0.07144587647154509	0.08524553703158755	0.07551876457020346	0.07171801978913248	0.07538946523267903	0.0840757570514411	0.05621455858242775	0.07561983503988037	0.06604479717800886	0.08533235232025699	0.06206060436125516	0.07273881874628593	0.058997329422385024	0.05922514105425442	0.069528017821611	0.052228524790274844	0.07532469031206504	0.06279143425396391	0.07932587201671945	0.08423870489740518	0.07508867094048728	0.08023386412954639	0.06946772702664661	0.0748507955780965	0.0748507955780965	0.0748507955780965	0.0748507955780965	0.0748507955780965	0.0748507955780965	0.0748507955780965	0.0748507955780965	0.0748507955780965	0.0748507955780965	0.0748507955780965	0.0748507955780965	0.0748507955780965	0.0748507955780965	0.0748507955780965	0.0748507955780965	0.0748507955780965	0.0748507955780965	0.0748507955780965
0.06726843268478536	0.09104920889349233	0.08723165656959302	0.08589168241140016	0.08700793843724962	0.10093761389959409	0.08448883114039342	0.0958249499090887	0.08717859101764615	0.07384851251206966	0.10214923406650817	0.09733565705588551	0.08642305126163984	0.07177099222184684	0.09684906513579515	0.09018320303292607	0.09362483956955385	0.07190874579325075	0.07904222422225635	0.06605883210521754	0.10148903037957835	0.08377393124239794	0.08377393124239794	0.08377393124239794	0.08377393124239794	0.08377393124239794	0.08377393124239794	0.08377393124239794	0.08377393124239794	0.08377393124239794	0.08377393124239794	0.08377393124239794	0.08377393124239794	0.08377393124239794	0.08377393124239794	0.08377393124239794	0.08377393124239794	0.08377393124239794	0.08377393124239794	0.08377393124239794	0.08377393124239794	0.08377393124239794	0.08377393124239794	0.08377393124239794	0.08377393124239794	0.08377393124239794	0.08377393124239794	0.08377393124239794	0.08377393124239794	0.08377393124239794
0.3725660802996978	0.27940935447059073	0.11181514241848471	0.0	0.0	0.27942456022477336	0.27942456022477336	0.2506886301480561	0.0	0.0	0.0	0.27942456022477336	0.0	0.0	0.0	0.2506886301480561	0.29259037180333214	0.0008652447345997034	0.29829257416643024	0.0	0.0	0.0	0.0	0.0	0.0	0.0	0.0	0.0	0.0	0.0	0.0	0.0	0.0	0.0	0.0	0.0	0.0	0.0	0.0	0.0	0.0	0.0	0.0	0.0	0.0	0.0	0.0	0.0	0.0	0.0
0.07153144075733399	0.07977469664248472	0.060987722856910044	0.07949336390904885	0.07997207583980233	0.07264365527018653	0.07854816379801048	0.08742951465431184	0.05870704172984262	0.07288253019661169	0.0774037119079476	0.06703264512685098	0.09037166973527402	0.06153461414604256	0.07986133637736507	0.06917100450660014	0.06469576780362751	0.06823952621029467	0.09424451187976976	0.06862127522877551	0.07359618570656759	0.08566559949687802	0.09025174991846828	0.09099256375833038	0.08521194280634498	0.07373932610036814	0.06665046087626993	0.08699851795005464	0.07321061664493578	0.08010456729749521	0.08010456729749521	0.08010456729749521	0.08010456729749521	0.08010456729749521	0.08010456729749521	0.08010456729749521	0.08010456729749521	0.08010456729749521	0.08010456729749521	0.08010456729749521	0.08010456729749521	0.08010456729749521	0.08010456729749521	0.08010456729749521	0.08010456729749521	0.08010456729749521	0.08010456729749521	0.08010456729749521	0.08010456729749521	0.08010456729749521
0.06268678998974103	0.05442391265762904	0.06632248114344023	0.06512058967385993	0.05468301614671685	0.05240736443864573	0.07530998349459368	0.06128321675398468	0.05761985081978528	0.06254372555757583	0.06469724659559456	0.05133958236817618	0.05817425305879757	0.0523321041529425	0.06458235007237396	0.05886306954494928	0.0614835193280446	0.06269246325305423	0.06138771196480806	0.07158263864676742	0.054751649861685875	0.056068187936953756	0.055538848732351424	0.05092712428735999	0.0568257906704989	0.050343495792602055	0.0761756828632307	0.055951698147962484	0.0638742142671721	0.07118946652717022	0.0595069514437706	0.07081598029509001	0.060943923064890146	0.07128611588868213	0.06995987628302414	0.07062299608585314	0.07062299608585314	0.07062299608585314	0.07062299608585314	0.07062299608585314	0.07062299608585314	0.07062299608585314	0.07062299608585314	0.07062299608585314	0.07062299608585314	0.07062299608585314	0.07062299608585314	0.07062299608585314	0.07062299608585314	0.07062299608585314
0.06430810782501575	0.057576148251567885	0.06837196191132801	0.05684064800291619	0.05328710544366014	0.0483685494355237	0.06335178761550109	0.07800673331151844	0.059369018406893466	0.061125989686633214	0.05858037249171424	0.0552432171247984	0.059508026785295445	0.07450201664647428	0.06422789043518272	0.06385173138379267	0.053016591996084876	0.04438674247346523	0.04777678302907824	0.044736105586361756	0.07306655703946247	0.08324160006836764	0.06132173218791054	0.0703320402121364	0.0695961478492277	0.05432753985664014	0.0529646733138325	0.06818160913371148	0.07579981769993112	0.0543655939081638	0.07302975140019977	0.0732576094435021	0.06699162482387847	0.06160899962658907	0.0712278720748426	0.06581307434467003	0.08598674807850368	0.06728975444527083	0.08024846856943951	0.07432243024461142	0.07728544940702547	0.07728544940702547	0.07728544940702547	0.07728544940702547	0.07728544940702547	0.07728544940702547	0.07728544940702547	0.07728544940702547	0.07728544940702547	0.07728544940702547
0.09244372899444683	0.06737071596701907	0.07637621663994351	0.07525944633609882	0.08636134680117839	0.07081375800464947	0.09180602112808828	0.06429439224422649	0.07545716808363025	0.07332308883901527	0.07855119968215589	0.07199379323530251	0.07433712005395249	0.07571124804568988	0.07393493861957452	0.09025936592710837	0.06601736704728375	0.08295277867340499	0.07971854083621661	0.0776013861829047	0.08615902913219159	0.06613513868390382	0.06560002905951749	0.0700257043919268	0.07991740792042765	0.07497155615617723	0.07497155615617723	0.07497155615617723	0.07497155615617723	0.07497155615617723	0.07497155615617723	0.07497155615617723	0.07497155615617723	0.07497155615617723	0.07497155615617723	0.07497155615617723	0.07497155615617723	0.07497155615617723	0.07497155615617723	0.07497155615617723	0.07497155615617723	0.07497155615617723	0.07497155615617723	0.07497155615617723	0.07497155615617723	0.07497155615617723	0.07497155615617723	0.07497155615617723	0.07497155615617723	0.07497155615617723
0.07406464146985049	0.04431897711475863	0.06058334927843209	0.04629491181688678	0.04589430266346626	0.04883342002478946	0.05662561101786253	0.046768527643575926	0.045774435726428725	0.04879321486556575	0.06017207058642231	0.05039134179240533	0.054163233272690056	0.04405320813180684	0.03816290578318439	0.042858684510682254	0.051261297088277494	0.05811930743191757	0.0534880400803143	0.06985317040456693	0.0589347129069473	0.060491504674692984	0.05015490269138838	0.04867232719350633	0.05279134351093269	0.058093302248730445	0.050273487514569094	0.05975889393573102	0.0481225579112819	0.041125252473350145	0.05242367409841753	0.04677446328588383	0.04677446328588383	0.04677446328588383	0.04677446328588383	0.04677446328588383	0.04677446328588383	0.04677446328588383	0.04677446328588383	0.04677446328588383	0.04677446328588383	0.04677446328588383	0.04677446328588383	0.04677446328588383	0.04677446328588383	0.04677446328588383	0.04677446328588383	0.04677446328588383	0.04677446328588383	0.04677446328588383
0.3247989112746974	0.2612056159449383	0.18542844477254145	0.17883452631641655	0.2768507412910133	0.1495843126804225	0.12273950454254352	0.16967984878516826	0.2649326349100046	0.2549141245169846	0.20490589397908043	0.13831866464247328	0.17296141457782907	0.15595934445948081	0.21876862567375913	0.2452410192726352	0.10990119079090431	0.18247256054734914	0.19765616605229677	0.10958991170810832	0.11683648615939526	0.22350556883352182	0.23694890477537103	0.24760077511072984	0.2519905198575716	0.18328138989212833	0.21763595487484996	0.21763595487484996	0.21763595487484996	0.21763595487484996	0.21763595487484996	0.21763595487484996	0.21763595487484996	0.21763595487484996	0.21763595487484996	0.21763595487484996	0.21763595487484996	0.21763595487484996	0.21763595487484996	0.21763595487484996	0.21763595487484996	0.21763595487484996	0.21763595487484996	0.21763595487484996	0.21763595487484996	0.21763595487484996	0.21763595487484996	0.21763595487484996	0.21763595487484996	0.21763595487484996
0.05267322284095058	0.04749444730032873	0.0417785603407985	0.04752539558049213	0.05198697106845992	0.042523345097309394	0.055021295785925926	0.0414713142400046	0.04213617240203082	0.051435492185847864	0.04730355196042442	0.04453150395646886	0.058936529515543686	0.06439946145199087	0.04961924210571014	0.0547039334500465	0.0542931886041033	0.047445889024700365	0.051554686488593814	0.04995969732867025	0.05535457358885984	0.052926617999841497	0.056954170692131816	0.05494039434598666	0.05494039434598666	0.05494039434598666	0.05494039434598666	0.05494039434598666	0.05494039434598666	0.05494039434598666	0.05494039434598666	0.05494039434598666	0.05494039434598666	0.05494039434598666	0.05494039434598666	0.05494039434598666	0.05494039434598666	0.05494039434598666	0.05494039434598666	0.05494039434598666	0.05494039434598666	0.05494039434598666	0.05494039434598666	0.05494039434598666	0.05494039434598666	0.05494039434598666	0.05494039434598666	0.05494039434598666	0.05494039434598666	0.05494039434598666
0.12774075392678183	0.12523625679397593	0.10173132943840521	0.09653880533768223	0.09680795630130225	0.09677861699697812	0.11181188823201563	0.08802669299234768	0.11311875292222451	0.09302190790709793	0.09031096520825731	0.1013987335615576	0.11887764868855291	0.07406384554463254	0.09492071696988186	0.11188368866210574	0.10516476910470653	0.10589120098158798	0.09067840152171963	0.09169430242488125	0.07837719161634882	0.11040224959284757	0.13725257972546182	0.09743616132954126	0.0987180433493929	0.09783390593080511	0.09864630073844509	0.09491802019001731	0.1041828872996844	0.11008999519624744	0.16783076505511485	0.13896038012568115	0.13896038012568115	0.13896038012568115	0.13896038012568115	0.13896038012568115	0.13896038012568115	0.13896038012568115	0.13896038012568115	0.13896038012568115	0.13896038012568115	0.13896038012568115	0.13896038012568115	0.13896038012568115	0.13896038012568115	0.13896038012568115	0.13896038012568115	0.13896038012568115	0.13896038012568115	0.13896038012568115
0.07856915593895936	0.06617777412461753	0.05848222722699139	0.038967657361241186	0.006680841040091548	0.06620348929806892	0.014694098527044163	0.06925203716369155	0.062494095621614724	0.000714037041627672	0.09731257315575281	0.06868880887948932	0.06423527619856438	0.06442542012962812	0.06927406333252054	0.0	0.05828281472380274	0.10597787632881102	0.02599270266418924	0.0669885250253705	0.06424608529865239	0.05611752141504121	0.0	0.0642496187222666	0.06927474396267744	0.038967657361241186	0.12988078103337003	0.1016117724876693	0.06494727117553585	0.06495657697685807	0.007059703991060864	0.0024695601422795657	0.06494926963763105	0.07089746615284197	0.05828281472380274	0.07694100178038693	0.06481601880591756	0.077710419631737	0.07126321921882726	0.07126321921882726	0.07126321921882726	0.07126321921882726	0.07126321921882726	0.07126321921882726	0.07126321921882726	0.07126321921882726	0.07126321921882726	0.07126321921882726	0.07126321921882726	0.07126321921882726
0.0	0.0	0.06367747234267529	0.04561538274618247	0.03941072427713927	0.08765346679554534	0.01021552198200494	0.0001011838545550401	0.0	0.04388133730523289	0.051161859957947774	0.0	0.06366102561246739	0.0	0.043881337305232894	0.0	0.0	0.020687834100744113	0.06367747234267529	0.07689879432750675	0.08095981756167628	0.04560528127255055	0.004691070992337137	0.052629620712401064	0.06367747234267529	0.0001011838545550401	0.027361831540321506	0.0633285400561148	0.057040517525775956	0.04561538274618247	0.0	0.018253551205860974	0.06360688906077734	0.0860524826602909	0.046488959641952925	0.04561538274618247	0.04092431175384534	0.0	0.0	0.043881337305232894	0.045736153100731626	0.0	0.0017344030524158562	0.0	0.0008672015262079281	0.0008672015262079281	0.0008672015262079281	0.0008672015262079281	0.0008672015262079281	0.0008672015262079281
0.08697331605297565	0.06607373145883136	0.0635468948068565	0.08361849458092026	0.10116396293871614	0.06348483709532282	0.09854698963772283	0.08033273427459017	0.0635529434266494	0.11272245606197788	0.074134191765884	0.07893682081679666	0.10477789772841757	0.09036666214295522	0.08750325754212279	0.06903008313093935	0.09034937309791619	0.09021493138612505	0.06743096259604298	0.06870697125772303	0.07477091088134455	0.06463679100389456	0.055023986685539115	0.09135098975315296	0.09987961171490485	0.07396746249465476	0.11008325584582603	0.07951814044376995	0.07875541974244094	0.09210883470698573	0.09678592627522961	0.08743685893579604	0.09683959287973976	0.09532348602591523	0.10043860824352269	0.12961304692595021	0.09054436983052441	0.0931831420425002	0.10427367640281093	0.08539478085378482	0.08688022651810186	0.09954132973875982	0.09524355540856846	0.1043318886287753	0.13022811682097163	0.11728000272487346	0.11728000272487346	0.11728000272487346	0.11728000272487346	0.11728000272487346
0.06015612656571498	0.04449002145765794	0.03377640849870174	0.046687552604041525	0.015172827810197442	0.06067002137777596	0.11751428199030735	0.06505410282076299	0.057141716324897736	0.12160283938472573	0.07110728963574303	0.04731517611126228	0.06645767039009556	0.04504483309943001	0.09260790591061592	0.04623244891114189	0.055956446512538546	0.06382218414097042	0.07470403953313447	0.061100241728137786	0.06682540346954714	0.08502218483418801	0.07363742424716635	0.09617495570679516	0.0673775952458122	0.059687388039162126	0.05471524427775344	0.08181743749034462	0.0934727046798489	0.04874739634920653	0.08137913081427955	0.08052782057628634	0.0685698131888071	0.05473143520269155	0.05547739789352339	0.06000981666141345	0.07050574818112196	0.04310029661130817	0.11467252227385868	0.07888640944258343	0.07888640944258343	0.07888640944258343	0.07888640944258343	0.07888640944258343	0.07888640944258343	0.07888640944258343	0.07888640944258343	0.07888640944258343	0.07888640944258343	0.07888640944258343
0.28395765665676537	0.2524581099194671	0.22293723781740638	0.2446907295906891	0.20570098702530995	0.21133992497255677	0.28684476315266094	0.21440219441578834	0.1881887408833132	0.20129546764955078	0.20129546764955078	0.20129546764955078	0.20129546764955078	0.20129546764955078	0.20129546764955078	0.20129546764955078	0.20129546764955078	0.20129546764955078	0.20129546764955078	0.20129546764955078	0.20129546764955078	0.20129546764955078	0.20129546764955078	0.20129546764955078	0.20129546764955078	0.20129546764955078	0.20129546764955078	0.20129546764955078	0.20129546764955078	0.20129546764955078	0.20129546764955078	0.20129546764955078	0.20129546764955078	0.20129546764955078	0.20129546764955078	0.20129546764955078	0.20129546764955078	0.20129546764955078	0.20129546764955078	0.20129546764955078	0.20129546764955078	0.20129546764955078	0.20129546764955078	0.20129546764955078	0.20129546764955078	0.20129546764955078	0.20129546764955078	0.20129546764955078	0.20129546764955078	0.20129546764955078
0.2158895842047335	0.13953182810492132	0.2318447786634513	0.12937985220174397	0.18296624534312086	0.25438769431008623	0.2244597807467461	0.23844206130518558	0.2468191385479283	0.2937809872579079	0.27519329006800575	0.2911520147748951	0.2913307760145399	0.32045738581541633	0.2536077204631304	0.262007540553667	0.2826665070774239	0.24297545018271888	0.316516707125605	0.2574031545095146	0.28695993081755977	0.28695993081755977	0.28695993081755977	0.28695993081755977	0.28695993081755977	0.28695993081755977	0.28695993081755977	0.28695993081755977	0.28695993081755977	0.28695993081755977	0.28695993081755977	0.28695993081755977	0.28695993081755977	0.28695993081755977	0.28695993081755977	0.28695993081755977	0.28695993081755977	0.28695993081755977	0.28695993081755977	0.28695993081755977	0.28695993081755977	0.28695993081755977	0.28695993081755977	0.28695993081755977	0.28695993081755977	0.28695993081755977	0.28695993081755977	0.28695993081755977	0.28695993081755977	0.28695993081755977
0.10158168667335941	0.10028215048087266	0.11669616069131991	0.06620374016509196	0.07184683533395436	0.026542443560657242	0.08360994831792062	0.06744294760179223	0.09368970763615316	0.12161056117214428	0.014853285364147989	0.1044311086957819	0.002607585665288633	0.08611431746367215	0.05952741271439127	0.11792359944903054	0.13119364126625552	0.059493536195414455	0.12088832667787718	0.09353843556123927	0.08435984470372385	0.11178228676659853	0.14108549103343282	0.08426134082769493	0.06849924648662352	0.07515212693735802	0.09541841965881458	0.03704636654859562	0.0646282394614593	0.051738636619466816	0.10228254677731957	0.0266837485299502	0.06448314765363487	0.06448314765363487	0.06448314765363487	0.06448314765363487	0.06448314765363487	0.06448314765363487	0.06448314765363487	0.06448314765363487	0.06448314765363487	0.06448314765363487	0.06448314765363487	0.06448314765363487	0.06448314765363487	0.06448314765363487	0.06448314765363487	0.06448314765363487	0.06448314765363487	0.06448314765363487
0.08273699787648649	0.08371607801181467	0.09133947418909441	0.09669972388213725	0.078826186937735	0.07296514022047577	0.06225676666840242	0.0966784455915214	0.081885589069963	0.08902078213536756	0.08894551283862988	0.07621893747670837	0.0881054569732669	0.10048013417876828	0.10265380134261522	0.08115493148349175	0.09334929380002327	0.09526923805889512	0.10238626406983206	0.08984045167470847	0.09475704249152965	0.09353652916415653	0.08635048612028492	0.08994350764222073	0.08994350764222073	0.08994350764222073	0.08994350764222073	0.08994350764222073	0.08994350764222073	0.08994350764222073	0.08994350764222073	0.08994350764222073	0.08994350764222073	0.08994350764222073	0.08994350764222073	0.08994350764222073	0.08994350764222073	0.08994350764222073	0.08994350764222073	0.08994350764222073	0.08994350764222073	0.08994350764222073	0.08994350764222073	0.08994350764222073	0.08994350764222073	0.08994350764222073	0.08994350764222073	0.08994350764222073	0.08994350764222073	0.08994350764222073
0.1830481151766426	0.13245243106430357	0.1514501806402538	0.1428103015022608	0.16294696520920304	0.12888291719640596	0.18065954842222512	0.17910176083318302	0.1446165798593359	0.1435867576132249	0.17832417867523567	0.16095546814423028	0.16095546814423028	0.16095546814423028	0.16095546814423028	0.16095546814423028	0.16095546814423028	0.16095546814423028	0.16095546814423028	0.16095546814423028	0.16095546814423028	0.16095546814423028	0.16095546814423028	0.16095546814423028	0.16095546814423028	0.16095546814423028	0.16095546814423028	0.16095546814423028	0.16095546814423028	0.16095546814423028	0.16095546814423028	0.16095546814423028	0.16095546814423028	0.16095546814423028	0.16095546814423028	0.16095546814423028	0.16095546814423028	0.16095546814423028	0.16095546814423028	0.16095546814423028	0.16095546814423028	0.16095546814423028	0.16095546814423028	0.16095546814423028	0.16095546814423028	0.16095546814423028	0.16095546814423028	0.16095546814423028	0.16095546814423028	0.16095546814423028
0.09353941442939326	0.10952711920846239	0.10573997702452	0.08635705690494903	0.0987885826336188	0.10107857123387783	0.08198543494939077	0.07809499570624984	0.07345106010326288	0.08264685241568981	0.08638805064035093	0.07597219721461819	0.06831368356419888	0.09027164059109864	0.08817165225769799	0.08423111486698266	0.08622081430547075	0.09910399759684184	0.06461865227230733	0.07284437531827594	0.07620109669243956	0.07589246487318849	0.07309836770245237	0.08278444830042302	0.09424792728201886	0.08155713820336277	0.07090362279972373	0.08886752304531832	0.07988557292252102	0.07988557292252102	0.07988557292252102	0.07988557292252102	0.07988557292252102	0.07988557292252102	0.07988557292252102	0.07988557292252102	0.07988557292252102	0.07988557292252102	0.07988557292252102	0.07988557292252102	0.07988557292252102	0.07988557292252102	0.07988557292252102	0.07988557292252102	0.07988557292252102	0.07988557292252102	0.07988557292252102	0.07988557292252102	0.07988557292252102	0.07988557292252102
0.026599658466764715	0.030214365174063264	0.0302166290215466	0.0	0.02769786687185052	0.05368337905893972	0.038753286356044345	0.018130854277295303	0.04200291587020707	0.020066270132646585	0.05047856090260021	0.0	0.05707279519886943	0.013240145446230577	0.041203012717780284	0.0031084587463077536	0.0011490358441003628	0.021228438568635412	0.030746886363219348	0.030746339408687307	0.0714838052776844	0.04440146934051659	0.006826797377775654	0.013655532345472779	0.05332389792431042	0.030283512379545883	0.02355317203958199	0.01812646915545971	0.05029408612542302	0.02709260552964483	0.05060960875270235	0.003279407431815561	0.026944508092258956	0.026944508092258956	0.026944508092258956	0.026944508092258956	0.026944508092258956	0.026944508092258956	0.026944508092258956	0.026944508092258956	0.026944508092258956	0.026944508092258956	0.026944508092258956	0.026944508092258956	0.026944508092258956	0.026944508092258956	0.026944508092258956	0.026944508092258956	0.026944508092258956	0.026944508092258956
0.06255069321601843	0.03118950739699827	0.06965013892862618	0.010669100212035473	0.11138011876341133	0.015985417935893108	0.09465354424756352	0.04398271736221628	0.060133337528883855	0.031407793681585916	0.03695722826143364	0.04909856506774983	0.05689432862874068	0.08204402074129755	0.05535105322425939	0.052705053015198865	0.0777798964550713	0.03704010589507135	0.04426671439540649	0.027145517441118375	0.08581001079345942	0.052562670477105916	0.07545935640203125	0.059207618290380695	0.07573771143521733	0.038759760124304356	0.07120501612257339	0.05128407240602654	0.09955849442650262	0.1153191758529204	0.060800511242967877	0.11867302092306306	0.08266859327525793	0.07296597129688907	0.08162344236248356	0.1467739155348858	0.11419867894868467	0.11419867894868467	0.11419867894868467	0.11419867894868467	0.11419867894868467	0.11419867894868467	0.11419867894868467	0.11419867894868467	0.11419867894868467	0.11419867894868467	0.11419867894868467	0.11419867894868467	0.11419867894868467	0.11419867894868467
0.05469539860580653	0.07420938968714383	0.058956649966622476	0.09011927854383496	0.05711583451664532	0.08056687650018937	0.06858306652108498	0.0854173095380003	0.07226426833531784	0.05873325946728394	0.08036493927392567	0.08207151263172645	0.07749063175243	0.0828030838640726	0.0729338142804665	0.08375216543479758	0.07214581213037977	0.06367147331243633	0.0731630347955141	0.06484733704495162	0.07738374097801527	0.06377043711675291	0.06527201557684593	0.08028204801329063	0.08718763866003978	0.07663416127332752	0.07436153621924745	0.06735254048715265	0.07720376715769577	0.08784314205068151	0.06850626446223562	0.07817470325645856	0.07817470325645856	0.07817470325645856	0.07817470325645856	0.07817470325645856	0.07817470325645856	0.07817470325645856	0.07817470325645856	0.07817470325645856	0.07817470325645856	0.07817470325645856	0.07817470325645856	0.07817470325645856	0.07817470325645856	0.07817470325645856	0.07817470325645856	0.07817470325645856	0.07817470325645856	0.07817470325645856
0.09027477789827797	0.06788314063586998	0.11374959997877207	0.12567735523662527	0.11298591290364406	0.1046342487363291	0.11025799365571666	0.1422421903792939	0.08605788831474603	0.1218686131087035	0.1057776515782267	0.11065081500038776	0.14602668930924137	0.12151503189558355	0.10823290614570502	0.10895203413532169	0.08784726039856595	0.10023363384663825	0.13703238072622698	0.10138671267264067	0.07891978165530746	0.10995818236774332	0.08162859675674122	0.07680473090644574	0.10866432506293484	0.10341072300075346	0.08956773096217646	0.10627594521104515	0.1195180084310415	0.11231605216052552	0.10034567375643204	0.09702159495235071	0.10874653955558865	0.10627121053663287	0.1075685491238089	0.14418033451227416	0.13082430748681984	0.137502320999547	0.137502320999547	0.137502320999547	0.137502320999547	0.137502320999547	0.137502320999547	0.137502320999547	0.137502320999547	0.137502320999547	0.137502320999547	0.137502320999547	0.137502320999547	0.137502320999547
0.02250273134325156	0.0	0.0	0.0	0.0	0.0	0.0	0.0	0.08617767300314297	0.0640503976737865	0.03875885831654697	0.0010806174771278976	0.03969843072654712	0.03264018214997082	0.02847593399002631	0.006366079764145977	0.00031244467113375257	0.03950188778942389	0.028097519365018496	0.03511840321732194	0.061729659443532064	0.025503095522351766	0.0353622104713475	0.028424359253532417	0.017051267902477275	0.04985128118159285	0.0383140323387508	0.006366079764145977	0.028543661562372383	0.02842646372312465	0.006366079764145977	0.1079226939195542	0.05714438684185009	0.05714438684185009	0.05714438684185009	0.05714438684185009	0.05714438684185009	0.05714438684185009	0.05714438684185009	0.05714438684185009	0.05714438684185009	0.05714438684185009	0.05714438684185009	0.05714438684185009	0.05714438684185009	0.05714438684185009	0.05714438684185009	0.05714438684185009	0.05714438684185009	0.05714438684185009
0.2054297791194412	0.15764883642770292	0.19617047033885923	0.15391932620177	0.11696898003316293	0.15502920095553518	0.12167367303746622	0.10958907986880519	0.12789503827653514	0.11328588336948636	0.17683944553130973	0.11330897638598406	0.16958921819579603	0.14198238658142429	0.10762806860913786	0.1387997393218805	0.15516850413403246	0.10836701632852863	0.15324435362287836	0.12503052607383472	0.16168724859541425	0.13600480132030918	0.1465821854830812	0.1492526675854514	0.1484902354719365	0.12631983213763737	0.13988858400803025	0.1434127846355282	0.13228464420650496	0.17818589544531413	0.1278953643640308	0.15304062990467246	0.15304062990467246	0.15304062990467246	0.15304062990467246	0.15304062990467246	0.15304062990467246	0.15304062990467246	0.15304062990467246	0.15304062990467246	0.15304062990467246	0.15304062990467246	0.15304062990467246	0.15304062990467246	0.15304062990467246	0.15304062990467246	0.15304062990467246	0.15304062990467246	0.15304062990467246	0.15304062990467246
0.08248940315708371	0.06145299669392188	0.06109488223006401	0.07921920967582166	0.061086717344038054	0.05505411779696916	0.047608856579472204	0.06756803999531864	0.040204231688620196	0.03946282036924115	0.05903431521641519	0.05151190957794132	0.04519719127421837	0.062225652689873207	0.05499341309143973	0.05782482498075642	0.05291204344895388	0.06942122308326414	0.08051452124457564	0.049559101422051874	0.07766855429363546	0.04975593720237616	0.07589799072127716	0.06590043350039	0.07801631359488868	0.08487500973464007	0.07710164129915908	0.09039703995698267	0.078609324093075	0.06554702365379206	0.09476545686977762	0.08577691014371351	0.08068559153658014	0.07464275244527997	0.08485311369799751	0.07539937317481155	0.0815754703110399	0.09047967499357006	0.07239835537959871	0.10092216354627154	0.08666025946293511	0.08666025946293511	0.08666025946293511	0.08666025946293511	0.08666025946293511	0.08666025946293511	0.08666025946293511	0.08666025946293511	0.08666025946293511	0.08666025946293511
0.060079996436185966	0.054239665334897776	0.06784646290965728	0.058336790202221364	0.049437712262081275	0.05968961024163316	0.07137185241235876	0.06892408618078437	0.06787170472933393	0.06853572787408249	0.06826230089476464	0.06255894326246718	0.06369248707178109	0.07909907712931533	0.07729586751100699	0.07707564514679276	0.053770146896945266	0.05870889036582682	0.07764632250028299	0.06003361903304247	0.06662638109449139	0.08828317273424006	0.07265213944600007	0.07800337458792438	0.07241388211350383	0.06803958371549695	0.05974366332019513	0.07545114186142884	0.08092662430900345	0.06535324426496651	0.0723259126926117	0.07325848607307045	0.0809344903320553	0.062118252077938016	0.08528180636403404	0.07370002922098604	0.07370002922098604	0.07370002922098604	0.07370002922098604	0.07370002922098604	0.07370002922098604	0.07370002922098604	0.07370002922098604	0.07370002922098604	0.07370002922098604	0.07370002922098604	0.07370002922098604	0.07370002922098604	0.07370002922098604	0.07370002922098604
0.09627852649647026	0.11094030414259866	0.11051668052818596	0.12223883342122199	0.11998831151314134	0.11320350440625963	0.10996185282882881	0.11897631727978827	0.11896612043478567	0.09846523202989342	0.10599286092514001	0.1010658162783751	0.12463792778762767	0.10117707793167648	0.12733391974910718	0.12758201440863512	0.10468797578074768	0.09427277947292732	0.10064131739390722	0.0904324572554311	0.11879736768241833	0.09247571133682854	0.11973735856792875	0.10572046624721632	0.10562476402930959	0.07091246268521575	0.10333006938688433	0.09208794803157064	0.08502978176659222	0.0906680398488733	0.08784891080773277	0.08784891080773277	0.08784891080773277	0.08784891080773277	0.08784891080773277	0.08784891080773277	0.08784891080773277	0.08784891080773277	0.08784891080773277	0.08784891080773277	0.08784891080773277	0.08784891080773277	0.08784891080773277	0.08784891080773277	0.08784891080773277	0.08784891080773277	0.08784891080773277	0.08784891080773277	0.08784891080773277	0.08784891080773277
0.4383169044470534	0.18175605375128162	0.314505812377936	0.3184432147414922	0.2930567649174987	0.3594177970426671	0.22953838053335912	0.23954213826935172	0.18221252304164337	0.3797431850096156	0.1941572159745845	0.31596433193930595	0.2661519776073256	0.17555723784858515	0.3816262522295059	0.2997617825202343	0.34902310210344717	0.2258302070851898	0.25411521938797377	0.32742934846870003	0.25600936855311035	0.29399077165057014	0.21714562640077972	0.34630421898207575	0.2984743572233677	0.31474739822925507	0.33005291703230666	0.2813225611348816	0.3204077575539753	0.29035366392254136	0.18402572738444378	0.31519100633123803	0.2255013125834274	0.29083098332992285	0.2921963429999092	0.291513663164916	0.291513663164916	0.291513663164916	0.291513663164916	0.291513663164916	0.291513663164916	0.291513663164916	0.291513663164916	0.291513663164916	0.291513663164916	0.291513663164916	0.291513663164916	0.291513663164916	0.291513663164916	0.291513663164916
0.06321334351532565	0.08282844604886123	0.06929179572318009	0.08240930668430924	0.08681009658237997	0.07746120287558733	0.078972221776198	0.062328066854454786	0.06783703560314465	0.087756075633583	0.08081929634392417	0.09536895021583462	0.08927300385410421	0.09277155223415642	0.07674495284297192	0.08242378790620626	0.09283510874043693	0.07751052429988417	0.09977890956511182	0.08461582993945109	0.06649236969760272	0.0862655612864913	0.07111402526358916	0.08748934196803773	0.08224618392518411	0.1268873771513289	0.06364446382526509	0.08113776347189681	0.093173348154046	0.09105535108493218	0.07376469098040873	0.09179128322487233	0.07886047922123252	0.06494653994699681	0.07835115538873039	0.0716488476678636	0.0716488476678636	0.0716488476678636	0.0716488476678636	0.0716488476678636	0.0716488476678636	0.0716488476678636	0.0716488476678636	0.0716488476678636	0.0716488476678636	0.0716488476678636	0.0716488476678636	0.0716488476678636	0.0716488476678636	0.0716488476678636
0.07922800191308133	0.09211009291839128	0.06799289002398097	0.0844366478934783	0.061088091490732514	0.07307002173680813	0.0800192472965079	0.08827668344099733	0.07362637547798753	0.0615203543845724	0.06661007374506647	0.055995180920319555	0.06814752882581197	0.06691527411503083	0.07583082314801948	0.06730595262461947	0.07363711602149359	0.0753174526977388	0.06541492582989666	0.06630045805190574	0.061699284148132874	0.06368010020239416	0.08525176726431638	0.08337779820609997	0.08108890103583082	0.07663881154661895	0.07931294291784542	0.07761370050221182	0.09647598910114628	0.0677717971437268	0.06285830231113007	0.06531504972742844	0.06531504972742844	0.06531504972742844	0.06531504972742844	0.06531504972742844	0.06531504972742844	0.06531504972742844	0.06531504972742844	0.06531504972742844	0.06531504972742844	0.06531504972742844	0.06531504972742844	0.06531504972742844	0.06531504972742844	0.06531504972742844	0.06531504972742844	0.06531504972742844	0.06531504972742844	0.06531504972742844
0.06076593705830179	0.07711174143680824	0.07154450683793191	0.059209015272798676	0.07634142849677235	0.06962808579578549	0.05729766002892686	0.0850158628982036	0.08979784501545542	0.08024091678342579	0.08105230518456001	0.08100074439450987	0.09144249711920305	0.07660187822366703	0.08646032245305645	0.07563982461315291	0.058307856365357326	0.07627036718483357	0.08284615365257915	0.06699513631228252	0.06585216839406821	0.05892554865079706	0.06592693883734213	0.0686807347965193	0.07538562394858898	0.0839614439005964	0.08471556971437764	0.09073014813318513	0.07570856405874792	0.08424528124704253	0.08412355063443187	0.08626826387758033	0.0851959072560061	0.0851959072560061	0.0851959072560061	0.0851959072560061	0.0851959072560061	0.0851959072560061	0.0851959072560061	0.0851959072560061	0.0851959072560061	0.0851959072560061	0.0851959072560061	0.0851959072560061	0.0851959072560061	0.0851959072560061	0.0851959072560061	0.0851959072560061	0.0851959072560061	0.0851959072560061
0.033638570113438765	0.03392023346693754	0.03614068943568436	0.03386869478830973	0.03956740421421028	0.03299717208886156	0.05033819917509178	0.039055183386070925	0.039459527310758205	0.05026990672295513	0.03857523728481711	0.04384408016753532	0.05785333865809841	0.046405818790553326	0.06186518972365992	0.047135282518470496	0.07222192486383952	0.05369775421296934	0.05645054593240552	0.04600114710420218	0.055442796314792875	0.04517494567044865	0.05405549837738192	0.07299620153967035	0.053770643832455056	0.05383865675836534	0.07754599559436134	0.06569232617636334	0.06569232617636334	0.06569232617636334	0.06569232617636334	0.06569232617636334	0.06569232617636334	0.06569232617636334	0.06569232617636334	0.06569232617636334	0.06569232617636334	0.06569232617636334	0.06569232617636334	0.06569232617636334	0.06569232617636334	0.06569232617636334	0.06569232617636334	0.06569232617636334	0.06569232617636334	0.06569232617636334	0.06569232617636334	0.06569232617636334	0.06569232617636334	0.06569232617636334
0.050594617786058546	0.05719338235757648	0.04833434185748021	0.0512318587460053	0.05511633896885264	0.047638611708959694	0.04166860094192193	0.053373523444741715	0.06543176863852317	0.05710488253091088	0.053426655792619286	0.05762730740098205	0.05549674551230377	0.06210628146950688	0.06238563824159312	0.05439089208709281	0.060454451874307806	0.06401185966992227	0.060068637755175236	0.08616281640129972	0.060540910959456434	0.07581537620971868	0.06294777816615692	0.06444492057790258	0.06782126109584988	0.0681387985363198	0.051665811330717806	0.048267269554319106	0.022393524314665687	0.040252099979679615	0.04435377226413973	0.05701570015000073	0.05386122394587268	0.057421466747547806	0.053215755695486686	0.056282843473585094	0.06704610031407052	0.044811105502063096	0.05789163227843195	0.061570129997057556	0.05485862569794475	0.05603404514977435	0.06120226613007826	0.05352583629871972	0.05551836878645152	0.05476164874045858	0.05284694722982598	0.053804297985142274	0.053804297985142274	0.053804297985142274
0.14753245423560535	0.0	0.14225596803288118	0.0003162703624239189	0.12791711649310158	0.05705512288287943	0.0	0.13715989091543204	0.13715989091543204	0.057016684901574216	0.0015907701120447789	0.0	0.14226372618626745	0.014662880055589831	0.05704788950949122	0.06579905518213582	0.14264288867123046	0.2527190390823682	0.11064934067670397	0.06466396064452296	0.08552487366581198	0.014662880055589831	0.2587973888220927	0.005420105633259375	0.14383086998215303	0.24054026536200668	0.20143435951674335	0.1647355940247031	0.11064934067670397	0.0	0.13104539326301956	0.14257999654869138	0.22089578456526782	0.1817378905569796	0.1817378905569796	0.1817378905569796	0.1817378905569796	0.1817378905569796	0.1817378905569796	0.1817378905569796	0.1817378905569796	0.1817378905569796	0.1817378905569796	0.1817378905569796	0.1817378905569796	0.1817378905569796	0.1817378905569796	0.1817378905569796	0.1817378905569796	0.1817378905569796
0.0	0.05865518265287908	0.0	0.0	0.3631159587787102	0.36521615854905887	0.25195656758656154	0.0	0.0	0.26191305852715735	0.0	0.26191305852715735	0.26191305852715735	0.1571053568816147	0.35669865421989383	0.2618550581839554	0.0	0.4476702074042675	0.2793645083792892	0.3803492495504172	0.4509495167318229	0.0	0.2999301102412632	0.33537529154419754	0.4215671688161586	0.26184700101239455	0.3766274672064573	0.3019443531287108	0.2518376830602196	0.2743151882700573	0.38439855901358094	0.3587428367707908	0.3715706978921859	0.3715706978921859	0.3715706978921859	0.3715706978921859	0.3715706978921859	0.3715706978921859	0.3715706978921859	0.3715706978921859	0.3715706978921859	0.3715706978921859	0.3715706978921859	0.3715706978921859	0.3715706978921859	0.3715706978921859	0.3715706978921859	0.3715706978921859	0.3715706978921859	0.3715706978921859
0.06949145825438319	0.05968511862427631	0.06000350558392402	0.05679473909778527	0.061405835906631755	0.07461968028925328	0.06124373545631188	0.049080507291184135	0.05294099585098228	0.04893711736073411	0.05472333890639354	0.06437739018288562	0.05307313047859403	0.051915654992419076	0.05722492610765322	0.06122142714745857	0.051749345264440874	0.054935929694535354	0.05786718947326695	0.04875136155447125	0.06586107444947661	0.05730621800197393	0.05730621800197393	0.05730621800197393	0.05730621800197393	0.05730621800197393	0.05730621800197393	0.05730621800197393	0.05730621800197393	0.05730621800197393	0.05730621800197393	0.05730621800197393	0.05730621800197393	0.05730621800197393	0.05730621800197393	0.05730621800197393	0.05730621800197393	0.05730621800197393	0.05730621800197393	0.05730621800197393	0.05730621800197393	0.05730621800197393	0.05730621800197393	0.05730621800197393	0.05730621800197393	0.05730621800197393	0.05730621800197393	0.05730621800197393	0.05730621800197393	0.05730621800197393
0.06958383374086649	0.045577014521468506	0.06096823467612088	0.0595434491138023	0.04608268122345634	0.04455518964109788	0.0421607900956894	0.05508938183301666	0.04888875809718004	0.05350436548461651	0.041970644837757844	0.04277940900777387	0.04316069254786143	0.06046959744333407	0.04209489290091136	0.037752927065925666	0.048450778526196704	0.05365848807688734	0.048510690099542425	0.05343306360315869	0.041773831502513716	0.045596769427557034	0.043685300465035375	0.043685300465035375	0.043685300465035375	0.043685300465035375	0.043685300465035375	0.043685300465035375	0.043685300465035375	0.043685300465035375	0.043685300465035375	0.043685300465035375	0.043685300465035375	0.043685300465035375	0.043685300465035375	0.043685300465035375	0.043685300465035375	0.043685300465035375	0.043685300465035375	0.043685300465035375	0.043685300465035375	0.043685300465035375	0.043685300465035375	0.043685300465035375	0.043685300465035375	0.043685300465035375	0.043685300465035375	0.043685300465035375	0.043685300465035375	0.043685300465035375
0.07034777284102384	0.065187178189724	0.06233091492028326	0.05357105098542979	0.06216847205292556	0.06257871153240926	0.05263095314045701	0.05229313270828756	0.044862009524214534	0.05773862345808785	0.06247121274440917	0.04660737213285814	0.059828289231931515	0.054640482559793056	0.04595692777463047	0.05004785090372211	0.057187411266099906	0.05913183559058801	0.056577869481200596	0.05483585689396237	0.06898457841727301	0.03856481825377571	0.05377469833552436	0.05377469833552436	0.05377469833552436	0.05377469833552436	0.05377469833552436	0.05377469833552436	0.05377469833552436	0.05377469833552436	0.05377469833552436	0.05377469833552436	0.05377469833552436	0.05377469833552436	0.05377469833552436	0.05377469833552436	0.05377469833552436	0.05377469833552436	0.05377469833552436	0.05377469833552436	0.05377469833552436	0.05377469833552436	0.05377469833552436	0.05377469833552436	0.05377469833552436	0.05377469833552436	0.05377469833552436	0.05377469833552436	0.05377469833552436	0.05377469833552436
0.06774815276682221	0.043412985965708445	0.05009625412405565	0.048428261602610226	0.0369940588705589	0.047992121275574416	0.03830703070496468	0.044632904462280756	0.04442045309636362	0.049049313899326125	0.04488915379896023	0.04576652741580749	0.04755485046419817	0.04907723469349492	0.043007793495815766	0.05295248479869438	0.04632739610964493	0.048626419111938074	0.05045658961164025	0.049541504361789154	0.049541504361789154	0.049541504361789154	0.049541504361789154	0.049541504361789154	0.049541504361789154	0.049541504361789154	0.049541504361789154	0.049541504361789154	0.049541504361789154	0.049541504361789154	0.049541504361789154	0.049541504361789154	0.049541504361789154	0.049541504361789154	0.049541504361789154	0.049541504361789154	0.049541504361789154	0.049541504361789154	0.049541504361789154	0.049541504361789154	0.049541504361789154	0.049541504361789154	0.049541504361789154	0.049541504361789154	0.049541504361789154	0.049541504361789154	0.049541504361789154	0.049541504361789154	0.049541504361789154	0.049541504361789154
[truncated: 6 more columns]
