# Supplementary material for: Neuronal tuning aligns dynamically with object and texture manifolds across the visual hierarchy
Source: Nat Neurosci. 2026 Mar 10;29(4):864–75. doi: 10.1038/s41593-026-02207-1 (PMC13061647; doi:10.1038/s41593-026-02207-1)
Supplement: Supplementary file 10 — Attribution data for time windows 5, 10, 20, 25 and 50 ms, for panel b. Time window specific evolution trajectory of time windows 10, 20, 25 and 50 ms, for panel c. [file 41593_2026_2207_MOESM10_ESM.zip › ExtendedFig4_Source_data/FigureExtended4C_src_normresp_wdw_40-60_BigGAN_sem.csv]

0	1	2	3	4	5	6	7	8	9	10	11	12	13	14	15	16	17	18	19	20	21	22	23	24	25	26	27	28	29	30	31	32	33	34	35	36	37	38	39	40	41	42	43	44	45	46	47	48	49
0.03744277122880304	0.0317383984839014	0.030619563744723056	0.036888212780612654	0.030835655495711146	0.024177918996763147	0.029557578139526114	0.019260967878326554	0.027944157457181595	0.03219696760290039	0.026757477503477105	0.037327892299227686	0.037577773406738714	0.044870211482462986	0.03176570698499563	0.03071640761072362	0.03897701073010655	0.045204262404603936	0.029174895985760625	0.019058013107335434	0.017581242079374854	0.04149799289074221	0.02512362664056666	0.02995765289215383	0.03074725478916405	0.02621618204122321	0.022414783921776905	0.02171226929092238	0.026716285069277368	0.032438356169062536	0.017865225023376057	0.02432752984253942	0.04108563717439925	0.024072628102336072	0.033307699894611326	0.0262260628377523	0.02823902719834981	0.029844568391617355	0.03047436589030175	0.029560546157175384	0.017802508421102484	0.02181822392746733	0.019525961816122157	0.013726335990170924	0.013245791093664609	0.014522419095683265	0.01908645092258001	0.016804435009131636	0.016804435009131636	0.016804435009131636
0.042268469868888214	0.029413618104723215	0.048493589054750694	0.028392923499774552	0.025635530587622097	0.03615528840622511	0.020923240463087623	0.03371085016065637	0.02644259039045054	0.039744030440338106	0.017908457510564395	0.03204901124068241	0.01527692273341176	0.031124247591810043	0.04007323040117759	0.03134370418485795	0.03944339362031951	0.030237269535451826	0.021130498711242462	0.042083915981367875	0.01890704268117702	0.0232148403964718	0.024341971432497833	0.029996215789181005	0.049512406246310904	0.029530905344878004	0.02837505162461737	0.04267807007093039	0.02355597943596671	0.04148295161276563	0.03257088125280298	0.027301456992106392	0.02569916243685853	0.02743111395292325	0.02203547215578223	0.02473329305435274	0.02473329305435274	0.02473329305435274	0.02473329305435274	0.02473329305435274	0.02473329305435274	0.02473329305435274	0.02473329305435274	0.02473329305435274	0.02473329305435274	0.02473329305435274	0.02473329305435274	0.02473329305435274	0.02473329305435274	0.02473329305435274
0.031133901969974554	0.0245474033016626	0.023148379615814965	0.03409760593244952	0.029641896391199022	0.07136061543697954	0.023146081552092513	0.047342138631182154	0.05287264960020042	0.02310526805505562	0.018886134228799607	0.03179753040549314	0.03141326764419247	0.049642442145727904	0.058010795897193615	0.031951221808425224	0.015226558657246607	0.00950800571705984	0.023125196370302296	0.024444023074544536	0.009458075073281995	0.030236494448492475	0.05080968936365593	0.023475098614447628	0.03417028841223226	0.0	0.0	0.04312283377648921	0.03701242980498881	0.023125196370302296	0.05031989565417672	0.023123115826922804	0.07197147452195186	0.047547295174437336	0.047547295174437336	0.047547295174437336	0.047547295174437336	0.047547295174437336	0.047547295174437336	0.047547295174437336	0.047547295174437336	0.047547295174437336	0.047547295174437336	0.047547295174437336	0.047547295174437336	0.047547295174437336	0.047547295174437336	0.047547295174437336	0.047547295174437336	0.047547295174437336
0.042810045324558926	0.03783209212191294	0.03996998546256278	0.04378720829801726	0.043973971366917455	0.031224553287284795	0.04567148677400524	0.022451460343225173	0.04879835445292254	0.02770556567917459	0.02527168650502798	0.026067914123468712	0.03377796683142322	0.03506202247332175	0.04876624692120391	0.036480145604021436	0.03353792051321969	0.03665645998016085	0.03291279237274031	0.038388619800007844	0.030536677025385196	0.03803566218248936	0.04596005602741044	0.032865976624563226	0.039806807127904034	0.020420068267755036	0.02424391812555499	0.04285043124586519	0.03515219731123371	0.04058277853688814	0.02543131618904001	0.026496304645118623	0.030391410704417074	0.030486991948925544	0.02872066842779736	0.029823827182589566	0.02903520436738597	0.026655352780143516	0.02784527857376474	0.02784527857376474	0.02784527857376474	0.02784527857376474	0.02784527857376474	0.02784527857376474	0.02784527857376474	0.02784527857376474	0.02784527857376474	0.02784527857376474	0.02784527857376474	0.02784527857376474
0.04086133934490726	0.07425917797802287	0.04539140304805315	0.05834133280307113	0.05703765551636551	0.03440387213726152	0.04625350344110318	0.043053975340113494	0.046657951567657646	0.07711980464223304	0.05500336136507521	0.05550904868841693	0.05255654398586922	0.051046707143521275	0.04770391864587646	0.055873950829088796	0.059880856447508006	0.0511548946623072	0.05343410265838584	0.04186234125798296	0.05579005329467865	0.049655255439298204	0.04101263662594416	0.06003028440092981	0.04543680225941907	0.051203208834118184	0.06179704553497705	0.05835279245502769	0.0395080988083055	0.06145069469585574	0.050479396752080616	0.050479396752080616	0.050479396752080616	0.050479396752080616	0.050479396752080616	0.050479396752080616	0.050479396752080616	0.050479396752080616	0.050479396752080616	0.050479396752080616	0.050479396752080616	0.050479396752080616	0.050479396752080616	0.050479396752080616	0.050479396752080616	0.050479396752080616	0.050479396752080616	0.050479396752080616	0.050479396752080616	0.050479396752080616
0.06022411845357144	0.07873917309310596	0.05922524654948093	0.07644270053179525	0.06411542626238928	0.0758203357979045	0.08722859055100338	0.0971359137651941	0.06381162496477996	0.08001811717512039	0.08180229629144527	0.05854369113957722	0.08855448253308426	0.07102908788531499	0.06291971210729765	0.06909160051220746	0.09262203982194672	0.09960583778574279	0.08254701255728554	0.07652181282010721	0.09688704774405929	0.06634788412492773	0.08592506240972175	0.084128778794227	0.09300455659448162	0.09921783477132148	0.07185370928824618	0.08384778726655687	0.08668903729135774	0.07322349620301187	0.08180691602526646	0.08390366697700818	0.09129447918099506	0.0724259904961169	0.0935996036454745	0.08233017373993194	0.06819732746444468	0.10423423417517991	0.08714732815333881	0.052611817366624465	0.06987957275998163	0.06987957275998163	0.06987957275998163	0.06987957275998163	0.06987957275998163	0.06987957275998163	0.06987957275998163	0.06987957275998163	0.06987957275998163	0.06987957275998163
0.09033341628983874	0.08006147448955471	0.13768956153224565	0.13426273057049176	0.09507664337886136	0.08720499986262673	0.09959458067210512	0.08628231893901557	0.08681802681040877	0.08197213931409951	0.10221294814577249	0.08117225394666701	0.07904475947741865	0.1059780507418743	0.07916893195708002	0.06263454586837507	0.07289064094444535	0.07785185196239398	0.07601080476487655	0.05655402087591894	0.07273038824741504	0.09204173270304178	0.09731571711766207	0.10667621879574954	0.09507523212996431	0.06562254102039837	0.08034888657518134	0.08034888657518134	0.08034888657518134	0.08034888657518134	0.08034888657518134	0.08034888657518134	0.08034888657518134	0.08034888657518134	0.08034888657518134	0.08034888657518134	0.08034888657518134	0.08034888657518134	0.08034888657518134	0.08034888657518134	0.08034888657518134	0.08034888657518134	0.08034888657518134	0.08034888657518134	0.08034888657518134	0.08034888657518134	0.08034888657518134	0.08034888657518134	0.08034888657518134	0.08034888657518134
0.03296929947921024	0.048911325905859705	0.027160289998453407	0.05279619387060874	0.02645659161867421	0.03699919241795307	0.04742725362229331	0.03782229825180466	0.033604128521750445	0.04296838373032885	0.034950998840548524	0.03552135243389855	0.03999565990283964	0.03653440751018053	0.04248736693433189	0.04509026452614342	0.03893258929428152	0.06173949173907172	0.047824469730987605	0.043248378689183964	0.049627470566493734	0.0512057174369504	0.05694529287487259	0.04743724150875282	0.04632511222362996	0.040431436755923936	0.06814023667197151	0.054285836713947724	0.054285836713947724	0.054285836713947724	0.054285836713947724	0.054285836713947724	0.054285836713947724	0.054285836713947724	0.054285836713947724	0.054285836713947724	0.054285836713947724	0.054285836713947724	0.054285836713947724	0.054285836713947724	0.054285836713947724	0.054285836713947724	0.054285836713947724	0.054285836713947724	0.054285836713947724	0.054285836713947724	0.054285836713947724	0.054285836713947724	0.054285836713947724	0.054285836713947724
0.039232063224388096	0.025809286803068984	0.018627637786515817	0.03454466882944596	0.04047294957564235	0.02826649674095914	0.014232580797940514	0.029675463839905283	0.027301752866956023	0.02655217872096164	0.030991069642445024	0.029537524524007368	0.022360312067725874	0.03691588141608125	0.030099569138744228	0.030310625424578314	0.030038658744937927	0.034746856889248286	0.02307099601249498	0.02014065784229949	0.029297061386515014	0.031706233470873646	0.03308000953368275	0.03734135744536043	0.022062226865381653	0.0462345998864153	0.03220574007199829	0.044879343289436144	0.017090760481417694	0.01865703163716059	0.02556648571794129	0.02063781445627737	0.01609770703698884	0.02212455373471472	0.019111130385851778	0.019111130385851778	0.019111130385851778	0.019111130385851778	0.019111130385851778	0.019111130385851778	0.019111130385851778	0.019111130385851778	0.019111130385851778	0.019111130385851778	0.019111130385851778	0.019111130385851778	0.019111130385851778	0.019111130385851778	0.019111130385851778	0.019111130385851778
0.03527581732443723	0.034080011594427986	0.02976829932754677	0.022559724861220994	0.031116419738793477	0.02763949026960908	0.031959803732122004	0.020859552114200774	0.04761126999304867	0.037899967065392975	0.03028547087327959	0.04379486864288978	0.035381911302749015	0.05568435268253143	0.04910986865369926	0.03749883573512023	0.038633361437235066	0.031626966897158854	0.050949682410662486	0.028960460773964206	0.0393218673739228	0.028353499905639092	0.04846803984013202	0.04113172525345438	0.05683949328642972	0.035067703333243654	0.030676471450868412	0.03518248781485656	0.03484316095242434	0.025073550652536736	0.0347528727277899	0.028203158692862357	0.026411920442907792	0.027307539567885074	0.027307539567885074	0.027307539567885074	0.027307539567885074	0.027307539567885074	0.027307539567885074	0.027307539567885074	0.027307539567885074	0.027307539567885074	0.027307539567885074	0.027307539567885074	0.027307539567885074	0.027307539567885074	0.027307539567885074	0.027307539567885074	0.027307539567885074	0.027307539567885074
0.07077557067493306	0.05068840509956789	0.07481531075979413	0.058501243744717206	0.05813371391465022	0.04218048531001854	0.07167387087187083	0.05728373538736041	0.06577794577794642	0.05537574980564872	0.06098300773575502	0.0551439374235855	0.07769086177058808	0.04913830901268055	0.05818218939986162	0.060007169886626716	0.06192696716539161	0.060595003492376696	0.06483922007444852	0.03806845051671657	0.04469337127235077	0.06126620077346031	0.06876105561657105	0.05456391754716286	0.06942484512965477	0.06303523273025315	0.0700847778817134	0.07182104501890928	0.0791483925418175	0.05812031162371182	0.06609131427168757	0.062105812947699686	0.062105812947699686	0.062105812947699686	0.062105812947699686	0.062105812947699686	0.062105812947699686	0.062105812947699686	0.062105812947699686	0.062105812947699686	0.062105812947699686	0.062105812947699686	0.062105812947699686	0.062105812947699686	0.062105812947699686	0.062105812947699686	0.062105812947699686	0.062105812947699686	0.062105812947699686	0.062105812947699686
0.04173493244693039	0.03799224604914494	0.0444509787536856	0.037816494948161576	0.03726126958625602	0.03972173995657088	0.04342185902130228	0.03866606220182947	0.03706944124085042	0.041243312219268524	0.03758215462156894	0.04606277812658582	0.05318423902673816	0.03754240286307354	0.04738150042954985	0.05111588807865481	0.05255629005811962	0.05089274421757734	0.03980246282531678	0.05937522097040672	0.0504143063267652	0.05306192809727432	0.049293568662939644	0.05670131738568268	0.059242782522479304	0.0615926652424814	0.048011989454239755	0.06735011461187791	0.06344119329739463	0.061680974441366956	0.06858025936378444	0.0651306169025757	0.0651306169025757	0.0651306169025757	0.0651306169025757	0.0651306169025757	0.0651306169025757	0.0651306169025757	0.0651306169025757	0.0651306169025757	0.0651306169025757	0.0651306169025757	0.0651306169025757	0.0651306169025757	0.0651306169025757	0.0651306169025757	0.0651306169025757	0.0651306169025757	0.0651306169025757	0.0651306169025757
0.0629511801923488	0.05945803100126526	0.05445768231123787	0.09519241317529849	0.05948604770401279	0.06821205047495787	0.07293758435640278	0.055919435457053045	0.07759435807738801	0.05031987233691863	0.05483568022019264	0.04863927588157472	0.07500402828651151	0.06070324723541452	0.05334712290944824	0.056340928932286635	0.05644933535398034	0.06695243297298448	0.04958761973127526	0.0830589606182747	0.06978057434612199	0.06750700473222263	0.051796603495316194	0.06918924688919874	0.056626275173884175	0.05698268130929507	0.06204870973831787	0.04259578014668051	0.05991270561063222	0.07732005422311286	0.055169423557665416	0.06624473889038913	0.06624473889038913	0.06624473889038913	0.06624473889038913	0.06624473889038913	0.06624473889038913	0.06624473889038913	0.06624473889038913	0.06624473889038913	0.06624473889038913	0.06624473889038913	0.06624473889038913	0.06624473889038913	0.06624473889038913	0.06624473889038913	0.06624473889038913	0.06624473889038913	0.06624473889038913	0.06624473889038913
0.059540290477404376	0.06286050828142886	0.04841711721882386	0.044827982531094754	0.060267175620391515	0.05368554572133759	0.0660102764541092	0.04636856254302789	0.05572624774256925	0.06507157556021793	0.0565255428974158	0.043363278918618936	0.048074978695193525	0.05219509537227676	0.04275196603802276	0.04490879016288713	0.0488006970549126	0.05770912352019672	0.059410983269540044	0.05132104712358323	0.08036259154397098	0.06369196156109302	0.05230233073006361	0.07335762439192466	0.05245679962942588	0.05245711119837837	0.06821708608869077	0.05696032007952362	0.06182687823642707	0.07120476606385803	0.07245836523871874	0.05636357177713366	0.0644109685079262	0.0644109685079262	0.0644109685079262	0.0644109685079262	0.0644109685079262	0.0644109685079262	0.0644109685079262	0.0644109685079262	0.0644109685079262	0.0644109685079262	0.0644109685079262	0.0644109685079262	0.0644109685079262	0.0644109685079262	0.0644109685079262	0.0644109685079262	0.0644109685079262	0.0644109685079262
0.049491896769799336	0.04000018006294795	0.027520191931912755	0.028952962486535658	0.045706475051660436	0.06329766688305519	0.0370040377252936	0.04456471395430761	0.024929056669727386	0.03584625282419829	0.031477017409982856	0.026890189112858127	0.04088071946851239	0.025692791007732415	0.03561699246216894	0.03310840757186939	0.040112454970835716	0.04297256322089797	0.04056933292323086	0.05071542400076712	0.04227747135065757	0.03862005269352212	0.03335856395710194	0.05200493375903624	0.028512309803491277	0.03623686270902524	0.022601950493134012	0.030234719966792462	0.027128053583444084	0.042970066059318246	0.03504905982138116	0.03504905982138116	0.03504905982138116	0.03504905982138116	0.03504905982138116	0.03504905982138116	0.03504905982138116	0.03504905982138116	0.03504905982138116	0.03504905982138116	0.03504905982138116	0.03504905982138116	0.03504905982138116	0.03504905982138116	0.03504905982138116	0.03504905982138116	0.03504905982138116	0.03504905982138116	0.03504905982138116	0.03504905982138116
0.0620645216511866	0.045849892452287176	0.04145941853971051	0.02941670262017024	0.04826377128864236	0.0429962142324286	0.04431181716628999	0.03918160827171954	0.04562179930906943	0.04627539092388233	0.03895380265318902	0.044277500989485644	0.05412925711415251	0.06045937054632211	0.04228236618075195	0.026823492007782213	0.04354926461451539	0.04148703929319096	0.04009960065584379	0.04133060078997699	0.04062987886773882	0.05082884892336965	0.03667544413594774	0.0437521465296587	0.0437521465296587	0.0437521465296587	0.0437521465296587	0.0437521465296587	0.0437521465296587	0.0437521465296587	0.0437521465296587	0.0437521465296587	0.0437521465296587	0.0437521465296587	0.0437521465296587	0.0437521465296587	0.0437521465296587	0.0437521465296587	0.0437521465296587	0.0437521465296587	0.0437521465296587	0.0437521465296587	0.0437521465296587	0.0437521465296587	0.0437521465296587	0.0437521465296587	0.0437521465296587	0.0437521465296587	0.0437521465296587	0.0437521465296587
0.053241472357739635	0.04827484411952102	0.044963299255339755	0.04407805480547453	0.04369170303515123	0.05179610011184718	0.043727047466305805	0.03201319768754083	0.03920381434275593	0.051643237352984095	0.03471826523239056	0.024805428203481226	0.037118753584227566	0.03294264827218399	0.04464250595647706	0.04448335105897556	0.03518226282332388	0.04661956250353939	0.0379697376029113	0.049873943717296455	0.03383382512105798	0.04663524597932054	0.039395940512495106	0.04301559324590782	0.04301559324590782	0.04301559324590782	0.04301559324590782	0.04301559324590782	0.04301559324590782	0.04301559324590782	0.04301559324590782	0.04301559324590782	0.04301559324590782	0.04301559324590782	0.04301559324590782	0.04301559324590782	0.04301559324590782	0.04301559324590782	0.04301559324590782	0.04301559324590782	0.04301559324590782	0.04301559324590782	0.04301559324590782	0.04301559324590782	0.04301559324590782	0.04301559324590782	0.04301559324590782	0.04301559324590782	0.04301559324590782	0.04301559324590782
0.10039388870757639	0.09168785959340761	0.09659895013504044	0.10740313885931956	0.07511333975062658	0.1014391590264088	0.08555323259505235	0.13403608360396913	0.10338334497233263	0.0824388833634694	0.08303536811003899	0.10080390029233981	0.09224683754819762	0.08317574216613013	0.1103132744311148	0.1464918103794483	0.09992720485345301	0.07072494696432784	0.12876189348363168	0.09304535025674499	0.10513616801413628	0.13827186767437277	0.10878032247209608	0.0989729514366455	0.09801170531126391	0.12239637240942966	0.13117622520700367	0.09354838344774924	0.1190873694227144	0.09821539029210163	0.10865137985740801	0.10865137985740801	0.10865137985740801	0.10865137985740801	0.10865137985740801	0.10865137985740801	0.10865137985740801	0.10865137985740801	0.10865137985740801	0.10865137985740801	0.10865137985740801	0.10865137985740801	0.10865137985740801	0.10865137985740801	0.10865137985740801	0.10865137985740801	0.10865137985740801	0.10865137985740801	0.10865137985740801	0.10865137985740801
0.04738088712283635	0.05192674364303926	0.057780001360918966	0.053728727154753686	0.048111962250259654	0.06660324046943053	0.05382295014437841	0.02900159804842678	0.02894931838327	0.039641566865510076	0.026223808464621624	0.05356132211074643	0.04232399699643173	0.03790988979366609	0.023431734547899638	0.03883608752328004	0.05015898132147256	0.01505775043311291	0.046147725515319094	0.04428375082117818	0.042977342705197034	0.0353087957411983	0.03246222810961315	0.03421451450734591	0.033895614731158805	0.04648510673983622	0.048294795475048315	0.04459547946537718	0.030266939181566196	0.025135794913928894	0.037440209816471594	0.050125111798435706	0.043782660807453654	0.043782660807453654	0.043782660807453654	0.043782660807453654	0.043782660807453654	0.043782660807453654	0.043782660807453654	0.043782660807453654	0.043782660807453654	0.043782660807453654	0.043782660807453654	0.043782660807453654	0.043782660807453654	0.043782660807453654	0.043782660807453654	0.043782660807453654	0.043782660807453654	0.043782660807453654
0.045389931161076334	0.07345972290602304	0.06288996796572117	0.05913028063448755	0.062097597689037706	0.0794293803729799	0.05808854199107447	0.06414725313840017	0.04244601096084676	0.08396549809424896	0.05677853810396002	0.08636856133425808	0.060334109738901145	0.07767940659306931	0.07307903725955367	0.05447844553882152	0.07362800984407449	0.06930959393354748	0.06736655349883415	0.08720773740781457	0.07311051175710394	0.07380125133756248	0.08919918022601833	0.06793830742330054	0.060276781455444	0.07606318201284591	0.07910191563242794	0.07888372858165774	0.08650518655533367	0.06910617401357272	0.0849571174668235	0.0753168371642591	0.08765411467130796	0.09649033578237666	0.08618378231478685	0.09133705904858176	0.09133705904858176	0.09133705904858176	0.09133705904858176	0.09133705904858176	0.09133705904858176	0.09133705904858176	0.09133705904858176	0.09133705904858176	0.09133705904858176	0.09133705904858176	0.09133705904858176	0.09133705904858176	0.09133705904858176	0.09133705904858176
0.04113986221451658	0.04471869776483213	0.03227507553735413	0.03828330443098528	0.05237861772123875	0.048691713250728415	0.04839857959387261	0.03914702491260887	0.039875864057348144	0.030798618082390084	0.027464763541320263	0.038808118654709275	0.02728594436042488	0.03974283618688304	0.042710475466896075	0.04620935924230202	0.03232606027989807	0.03967648310450219	0.035070309508035115	0.05537045144516574	0.040482749902740235	0.036935768850590286	0.03488980473298452	0.03633807936069214	0.046868871532701896	0.03394445228763635	0.031418143672875	0.0326017593724894	0.0320099515226822	0.0320099515226822	0.0320099515226822	0.0320099515226822	0.0320099515226822	0.0320099515226822	0.0320099515226822	0.0320099515226822	0.0320099515226822	0.0320099515226822	0.0320099515226822	0.0320099515226822	0.0320099515226822	0.0320099515226822	0.0320099515226822	0.0320099515226822	0.0320099515226822	0.0320099515226822	0.0320099515226822	0.0320099515226822	0.0320099515226822	0.0320099515226822
0.04285749397898064	0.09440579323713094	0.061948354308440076	0.06825633600721011	0.09236523900491063	0.08521791506129267	0.0668325440339846	0.05913107714579181	0.08225216072707639	0.08833117685169391	0.059505966540132973	0.0769505764869951	0.0432240553997283	0.10244608815279481	0.08441060639259707	0.053072480671070545	0.07787135136313553	0.04836951684425335	0.05226187651329129	0.03413420515824711	0.04118420568569176	0.06640817420017615	0.07487421188823236	0.09924960005285427	0.07152804504296804	0.08787706719954552	0.07259694765694022	0.06267085122620726	0.08507164765405092	0.0738712494401291	0.0738712494401291	0.0738712494401291	0.0738712494401291	0.0738712494401291	0.0738712494401291	0.0738712494401291	0.0738712494401291	0.0738712494401291	0.0738712494401291	0.0738712494401291	0.0738712494401291	0.0738712494401291	0.0738712494401291	0.0738712494401291	0.0738712494401291	0.0738712494401291	0.0738712494401291	0.0738712494401291	0.0738712494401291	0.0738712494401291
0.050281186498921104	0.050409586511514504	0.04572695441887491	0.0506805411061427	0.05741037159556762	0.06527368508238168	0.07898978094044505	0.05626874962163003	0.05853376096815307	0.06229465337387742	0.05703071399319243	0.07169158184475509	0.06876013453310881	0.054353152654597496	0.07751544111447678	0.05685324403863609	0.04500808552303849	0.059327874752312056	0.07082333208831171	0.04979626591686195	0.058475143013807705	0.06391279683269373	0.06598631660979401	0.05974332533644429	0.048060564071308355	0.04725502881454454	0.04765779644292644	0.04765779644292644	0.04765779644292644	0.04765779644292644	0.04765779644292644	0.04765779644292644	0.04765779644292644	0.04765779644292644	0.04765779644292644	0.04765779644292644	0.04765779644292644	0.04765779644292644	0.04765779644292644	0.04765779644292644	0.04765779644292644	0.04765779644292644	0.04765779644292644	0.04765779644292644	0.04765779644292644	0.04765779644292644	0.04765779644292644	0.04765779644292644	0.04765779644292644	0.04765779644292644
0.056355551505824324	0.05540062366745335	0.050052449172706015	0.05114402410628493	0.060012726519382394	0.06425696741820439	0.05668736731423593	0.05827054175873169	0.04949989420193274	0.04916901938042048	0.050069525372093276	0.07339826005378593	0.05059542578463401	0.07546743058427682	0.05803960062804407	0.0609962045461861	0.07325777533636497	0.04610786456424456	0.050877382147149826	0.060728571592189334	0.06954064111841066	0.04622383557050004	0.057882238344455356	0.057882238344455356	0.057882238344455356	0.057882238344455356	0.057882238344455356	0.057882238344455356	0.057882238344455356	0.057882238344455356	0.057882238344455356	0.057882238344455356	0.057882238344455356	0.057882238344455356	0.057882238344455356	0.057882238344455356	0.057882238344455356	0.057882238344455356	0.057882238344455356	0.057882238344455356	0.057882238344455356	0.057882238344455356	0.057882238344455356	0.057882238344455356	0.057882238344455356	0.057882238344455356	0.057882238344455356	0.057882238344455356	0.057882238344455356	0.057882238344455356
0.07452494685179346	0.07056060896622691	0.08904235707505123	0.0862240689608443	0.068922816009557	0.08472753617766109	0.08290951703741482	0.0702578982046952	0.06067835451810219	0.07989953775831397	0.07018954005575774	0.07871883270050192	0.07788023160025646	0.08813514732888643	0.0769685048658647	0.08840476127325596	0.08676079153886349	0.09568496162218028	0.07323395087966628	0.05715602653548404	0.07755977153206238	0.08144294624616795	0.11287490516462649	0.07407514848122536	0.07922483364632334	0.10616038496404052	0.08946312869378045	0.09781175682891048	0.09781175682891048	0.09781175682891048	0.09781175682891048	0.09781175682891048	0.09781175682891048	0.09781175682891048	0.09781175682891048	0.09781175682891048	0.09781175682891048	0.09781175682891048	0.09781175682891048	0.09781175682891048	0.09781175682891048	0.09781175682891048	0.09781175682891048	0.09781175682891048	0.09781175682891048	0.09781175682891048	0.09781175682891048	0.09781175682891048	0.09781175682891048	0.09781175682891048
0.08868570159394162	0.08356903372702121	0.09792763637795435	0.09811738133333917	0.07142143076197975	0.08089392372118345	0.08472618811749903	0.09497530922332574	0.09825016262211024	0.08421078933065938	0.07358586078475521	0.06961982519080406	0.09177388294551013	0.09460108595777916	0.10798903154866346	0.10214424295052234	0.08759702892356676	0.11684736834283335	0.07874223889628959	0.08602692360043943	0.08557312647250893	0.10460066849881619	0.07322390977372571	0.08426586497006813	0.08901370429484488	0.0873229418089079	0.09739818729483438	0.11053429864689071	0.11999357934237678	0.11526393899463375	0.11526393899463375	0.11526393899463375	0.11526393899463375	0.11526393899463375	0.11526393899463375	0.11526393899463375	0.11526393899463375	0.11526393899463375	0.11526393899463375	0.11526393899463375	0.11526393899463375	0.11526393899463375	0.11526393899463375	0.11526393899463375	0.11526393899463375	0.11526393899463375	0.11526393899463375	0.11526393899463375	0.11526393899463375	0.11526393899463375
0.07995154449327395	0.09159920204833552	0.08216323268600055	0.07718895537745697	0.06751818220468975	0.08500324366167494	0.08178004568109914	0.06516049213446849	0.09310561641822276	0.06693620276930716	0.08092205479763283	0.06575325259433838	0.11394158367535491	0.06405605193987687	0.07027939255390835	0.10015459716482876	0.08018419196428923	0.08917160950782871	0.0741028260707377	0.07404126116584682	0.0792778516287137	0.09375879549069376	0.08181339551965115	0.07630547423911771	0.10245752152382653	0.06947100793432841	0.06969528809972482	0.09741967199296611	0.10458526016143598	0.06914833387588748	0.06975420388275244	0.0804626153622907	0.06926464247804383	0.10176727551180817	0.08768756614138475	0.06510183553434333	0.06911815234409556	0.10689974558918085	0.0880089489666382	0.0880089489666382	0.0880089489666382	0.0880089489666382	0.0880089489666382	0.0880089489666382	0.0880089489666382	0.0880089489666382	0.0880089489666382	0.0880089489666382	0.0880089489666382	0.0880089489666382
0.018951430389859966	0.0	0.0	0.0	0.00020428063001253809	0.01858394144270052	0.01857822306149631	0.01440375345519695	4.122653163567867e-05	0.0007668963947058964	0.0	0.017871744793034043	0.007437259724500416	0.0007065225923976381	0.0019137417809254671	0.0	0.0	0.017879090973412195	0.0	0.0	0.00020428063001253806	0.004507152739032021	0.014411604617258522	0.027113380223515147	0.0019113383999974148	0.00020428063001253806	0.0007272395359683826	0.008360719562098985	0.018585613565809834	0.0002828137259990145	0.0	0.017879090973412195	0.01853699902339912	0.0	0.04271066661599667	0.01667427516581242	0.0	0.011727071880862496	0.023771981294122963	0.019539549733275142	0.0	0.0	0.0	0.0	0.0	0.0	0.0	0.0	0.0	0.0
0.04186970623083765	0.035572257427342296	0.02800716987661177	0.0349811100914696	0.03434683831700298	0.03950369140311266	0.017499744387310442	0.04022493386880211	0.03188422321730028	0.0305994807001761	0.03462827082915107	0.0235550127738459	0.051629367483109305	0.03672585643645988	0.029455491586328895	0.03795310021150504	0.036217218894471485	0.029024835285109872	0.02423620990258747	0.02278286395447627	0.020856006737915163	0.031500469552346866	0.02444701654154653	0.026814700017733225	0.018728484529445488	0.035759324541389644	0.03786013183446322	0.013438501555301198	0.02564931669488221	0.02564931669488221	0.02564931669488221	0.02564931669488221	0.02564931669488221	0.02564931669488221	0.02564931669488221	0.02564931669488221	0.02564931669488221	0.02564931669488221	0.02564931669488221	0.02564931669488221	0.02564931669488221	0.02564931669488221	0.02564931669488221	0.02564931669488221	0.02564931669488221	0.02564931669488221	0.02564931669488221	0.02564931669488221	0.02564931669488221	0.02564931669488221
0.06444161791112074	0.08282950227737693	0.0604973957811663	0.0692160993555279	0.0790203834549476	0.08542453961119317	0.04510270891791941	0.06414032605083493	0.06431047473742722	0.06617937184324699	0.06487364349608163	0.0634466602257517	0.07554849660371424	0.0703913359811464	0.08078179232726451	0.05284117639291428	0.0816886406465251	0.08173026245055195	0.07403498895037845	0.06774363289495068	0.0725212305797699	0.07586551666790947	0.07474708622410033	0.07853776390561105	0.05995984073204187	0.06924880231882646	0.06924880231882646	0.06924880231882646	0.06924880231882646	0.06924880231882646	0.06924880231882646	0.06924880231882646	0.06924880231882646	0.06924880231882646	0.06924880231882646	0.06924880231882646	0.06924880231882646	0.06924880231882646	0.06924880231882646	0.06924880231882646	0.06924880231882646	0.06924880231882646	0.06924880231882646	0.06924880231882646	0.06924880231882646	0.06924880231882646	0.06924880231882646	0.06924880231882646	0.06924880231882646	0.06924880231882646
0.04397376494138846	0.06341731597020149	0.040057502784783365	0.051165733584077555	0.03492062939314729	0.05438780321118737	0.039616178188639196	0.043525142341508866	0.041745234438741466	0.049950003700344754	0.03166729869796635	0.04883144551345345	0.06378728436947015	0.05301982492783714	0.04676629856621198	0.05684279484059432	0.05282546680907252	0.04848502364365954	0.04992316106207902	0.04445189063755586	0.0438121508625777	0.04413202075006678	0.04413202075006678	0.04413202075006678	0.04413202075006678	0.04413202075006678	0.04413202075006678	0.04413202075006678	0.04413202075006678	0.04413202075006678	0.04413202075006678	0.04413202075006678	0.04413202075006678	0.04413202075006678	0.04413202075006678	0.04413202075006678	0.04413202075006678	0.04413202075006678	0.04413202075006678	0.04413202075006678	0.04413202075006678	0.04413202075006678	0.04413202075006678	0.04413202075006678	0.04413202075006678	0.04413202075006678	0.04413202075006678	0.04413202075006678	0.04413202075006678	0.04413202075006678
0.028351616247907253	0.04844304788760608	0.037917198703766766	0.039676862256161155	0.030536502378791238	0.036786124577472185	0.02308446688766334	0.02330536381661272	0.03503659574255383	0.016742783132842602	0.01647297667442207	0.03289228647946692	0.0341426259171031	0.030203387767640685	0.028076795195927224	0.02551709328631564	0.03390425521621381	0.021358278556338463	0.028608468219010575	0.036741568283224314	0.026456224199259804	0.026686110231398774	0.026142957457836114	0.026414533844617446	0.026414533844617446	0.026414533844617446	0.026414533844617446	0.026414533844617446	0.026414533844617446	0.026414533844617446	0.026414533844617446	0.026414533844617446	0.026414533844617446	0.026414533844617446	0.026414533844617446	0.026414533844617446	0.026414533844617446	0.026414533844617446	0.026414533844617446	0.026414533844617446	0.026414533844617446	0.026414533844617446	0.026414533844617446	0.026414533844617446	0.026414533844617446	0.026414533844617446	0.026414533844617446	0.026414533844617446	0.026414533844617446	0.026414533844617446
0.044799272706133604	0.050785331031160126	0.05872905874314167	0.04534333830283949	0.05021551684990944	0.046776286592853926	0.048096138730447616	0.048442779436196445	0.05121116448008636	0.04906711172127136	0.04428299511694811	0.04214745649886626	0.05372659668295774	0.04445480590836181	0.07523016200462022	0.0662317144335825	0.045257614634570946	0.043101107815423735	0.03533673295476822	0.029051007503951166	0.04275646027472534	0.035903733889338256	0.035903733889338256	0.035903733889338256	0.035903733889338256	0.035903733889338256	0.035903733889338256	0.035903733889338256	0.035903733889338256	0.035903733889338256	0.035903733889338256	0.035903733889338256	0.035903733889338256	0.035903733889338256	0.035903733889338256	0.035903733889338256	0.035903733889338256	0.035903733889338256	0.035903733889338256	0.035903733889338256	0.035903733889338256	0.035903733889338256	0.035903733889338256	0.035903733889338256	0.035903733889338256	0.035903733889338256	0.035903733889338256	0.035903733889338256	0.035903733889338256	0.035903733889338256
0.04538612407234277	0.053376058011298	0.04177290606983818	0.06006587365199707	0.04250449835048909	0.0562263056986126	0.07941224104338959	0.05245862489137561	0.04377505680668624	0.0430942993435397	0.05570235200142901	0.050225715633035906	0.04851934011738465	0.05931777313700704	0.046179772441342276	0.05121380215668444	0.047017947579534904	0.039329815501680535	0.06438698667438106	0.04205276438258768	0.055215628863595226	0.06292235682569762	0.047803308497861574	0.05772967919395626	0.06563963060922434	0.061684654901590294	0.061684654901590294	0.061684654901590294	0.061684654901590294	0.061684654901590294	0.061684654901590294	0.061684654901590294	0.061684654901590294	0.061684654901590294	0.061684654901590294	0.061684654901590294	0.061684654901590294	0.061684654901590294	0.061684654901590294	0.061684654901590294	0.061684654901590294	0.061684654901590294	0.061684654901590294	0.061684654901590294	0.061684654901590294	0.061684654901590294	0.061684654901590294	0.061684654901590294	0.061684654901590294	0.061684654901590294
0.07261711787348306	0.09477002383632194	0.061403941441206165	0.0775272581901027	0.09841146988594003	0.08076380362352663	0.10550158332615497	0.06835514075962419	0.08397964193455296	0.07582269986513725	0.06938816158507473	0.08898871265784947	0.08944016040601799	0.09650481014905464	0.07113721779973026	0.07982218620505409	0.0951508246778676	0.06859997851786272	0.07594071670840088	0.079114577076513	0.07752764689245695	0.07752764689245695	0.07752764689245695	0.07752764689245695	0.07752764689245695	0.07752764689245695	0.07752764689245695	0.07752764689245695	0.07752764689245695	0.07752764689245695	0.07752764689245695	0.07752764689245695	0.07752764689245695	0.07752764689245695	0.07752764689245695	0.07752764689245695	0.07752764689245695	0.07752764689245695	0.07752764689245695	0.07752764689245695	0.07752764689245695	0.07752764689245695	0.07752764689245695	0.07752764689245695	0.07752764689245695	0.07752764689245695	0.07752764689245695	0.07752764689245695	0.07752764689245695	0.07752764689245695
0.04715485613861974	0.04658388868175083	0.04022419424898202	0.04556214495275635	0.05725185764565279	0.0333288168573384	0.05754070839942102	0.05357395477783576	0.05076885356704397	0.045944817045563434	0.04024579949814592	0.048119172522612524	0.03328444918150698	0.05511544071536427	0.04917210210411677	0.04547689647726109	0.04867166609032204	0.05740002998742957	0.045442106940893956	0.04460850158140825	0.0457273995647878	0.04837290398106943	0.047050151772928615	0.047050151772928615	0.047050151772928615	0.047050151772928615	0.047050151772928615	0.047050151772928615	0.047050151772928615	0.047050151772928615	0.047050151772928615	0.047050151772928615	0.047050151772928615	0.047050151772928615	0.047050151772928615	0.047050151772928615	0.047050151772928615	0.047050151772928615	0.047050151772928615	0.047050151772928615	0.047050151772928615	0.047050151772928615	0.047050151772928615	0.047050151772928615	0.047050151772928615	0.047050151772928615	0.047050151772928615	0.047050151772928615	0.047050151772928615	0.047050151772928615
0.05348338368991708	0.046753052974923756	0.051557461309663905	0.04682741075595977	0.03655914802918237	0.05379168493801249	0.04949548927838995	0.050580208797028375	0.047147283233173	0.058332891439907636	0.05306372592543377	0.057709671913902014	0.06699424309774094	0.051113621729826114	0.06788668144612697	0.0580341271505782	0.05813279234408104	0.051967255316984415	0.058853853283305585	0.07132885127162569	0.06509135227746565	0.06509135227746565	0.06509135227746565	0.06509135227746565	0.06509135227746565	0.06509135227746565	0.06509135227746565	0.06509135227746565	0.06509135227746565	0.06509135227746565	0.06509135227746565	0.06509135227746565	0.06509135227746565	0.06509135227746565	0.06509135227746565	0.06509135227746565	0.06509135227746565	0.06509135227746565	0.06509135227746565	0.06509135227746565	0.06509135227746565	0.06509135227746565	0.06509135227746565	0.06509135227746565	0.06509135227746565	0.06509135227746565	0.06509135227746565	0.06509135227746565	0.06509135227746565	0.06509135227746565
0.05742067572220626	0.04641306176514944	0.040219069252730666	0.06823031288580526	0.04882655506698913	0.12404319258431537	0.046131554144178834	0.06824167387561347	0.037711138158014315	0.023670531436623985	0.06245462843037664	0.030912059699403714	0.041235188419155314	0.12666013400208717	0.072799876895637	0.0658234318004453	0.05200327521743505	0.06762716126766471	0.054311315549910796	0.05694456825570855	0.034613120879798204	0.047007246935131246	0.0405885735377658	0.04276742264091468	0.07312226882157519	0.04755926203727825	0.04227690650450869	0.03647212721554678	0.0448566472909425	0.06663042508713513	0.0419278923203827	0.024967346318820763	0.05057090654808274	0.06005583968630315	0.03559681793888564	0.047826328812594396	0.047826328812594396	0.047826328812594396	0.047826328812594396	0.047826328812594396	0.047826328812594396	0.047826328812594396	0.047826328812594396	0.047826328812594396	0.047826328812594396	0.047826328812594396	0.047826328812594396	0.047826328812594396	0.047826328812594396	0.047826328812594396
0.04366261564897551	0.05712614028790936	0.04981307284314868	0.048294866388812537	0.055227914603989445	0.048077721002348764	0.05627413773873725	0.05123056871382549	0.06020741582076132	0.05553104966330441	0.05438049397720137	0.0468574977908255	0.05735245506922305	0.04831363460926618	0.055181290870788956	0.05107447661599194	0.05312788374339045	0.05312788374339045	0.05312788374339045	0.05312788374339045	0.05312788374339045	0.05312788374339045	0.05312788374339045	0.05312788374339045	0.05312788374339045	0.05312788374339045	0.05312788374339045	0.05312788374339045	0.05312788374339045	0.05312788374339045	0.05312788374339045	0.05312788374339045	0.05312788374339045	0.05312788374339045	0.05312788374339045	0.05312788374339045	0.05312788374339045	0.05312788374339045	0.05312788374339045	0.05312788374339045	0.05312788374339045	0.05312788374339045	0.05312788374339045	0.05312788374339045	0.05312788374339045	0.05312788374339045	0.05312788374339045	0.05312788374339045	0.05312788374339045	0.05312788374339045
0.05453010242123343	0.0523031218678671	0.06158025293619223	0.05949041817692276	0.05428198920969636	0.05342439429977543	0.04214153243226853	0.04767386880323844	0.0524238793301313	0.052265599023635624	0.055267123520668066	0.039936757573887295	0.05804684401350086	0.051374059773917596	0.04917731197188453	0.06495955587543699	0.051333710633693026	0.060013056114052186	0.07665005226170485	0.05215433781318581	0.041919880870762205	0.056747996342459056	0.05544080683334665	0.05710791585539109	0.056274361344368876	0.056274361344368876	0.056274361344368876	0.056274361344368876	0.056274361344368876	0.056274361344368876	0.056274361344368876	0.056274361344368876	0.056274361344368876	0.056274361344368876	0.056274361344368876	0.056274361344368876	0.056274361344368876	0.056274361344368876	0.056274361344368876	0.056274361344368876	0.056274361344368876	0.056274361344368876	0.056274361344368876	0.056274361344368876	0.056274361344368876	0.056274361344368876	0.056274361344368876	0.056274361344368876	0.056274361344368876	0.056274361344368876
0.08757178388113279	0.08424892796741314	0.09549852528757521	0.08725408723686598	0.10046638905501548	0.09369357469065581	0.08188864183794015	0.08318562113484479	0.08012044402730589	0.07995625057675133	0.0940163950650901	0.08782038096167455	0.08659533716584893	0.06726304176024599	0.09401818961620625	0.05968894269577312	0.07190814446193372	0.0856145168510087	0.07876133065647122	0.07876133065647122	0.07876133065647122	0.07876133065647122	0.07876133065647122	0.07876133065647122	0.07876133065647122	0.07876133065647122	0.07876133065647122	0.07876133065647122	0.07876133065647122	0.07876133065647122	0.07876133065647122	0.07876133065647122	0.07876133065647122	0.07876133065647122	0.07876133065647122	0.07876133065647122	0.07876133065647122	0.07876133065647122	0.07876133065647122	0.07876133065647122	0.07876133065647122	0.07876133065647122	0.07876133065647122	0.07876133065647122	0.07876133065647122	0.07876133065647122	0.07876133065647122	0.07876133065647122	0.07876133065647122	0.07876133065647122
0.06791088159029295	0.05668153751876319	0.059958562338499034	0.051314720577412896	0.050932791128348594	0.06174521814950413	0.055191389201915006	0.058451714659852334	0.04858205858923762	0.06506346889062176	0.059201305317855016	0.06222012751034523	0.0512254251626319	0.04809400690289185	0.061648092335502995	0.06866264581593393	0.04537217618586508	0.06191113473660092	0.057865159401571505	0.06258215326307912	0.050004263192754424	0.05629320822791677	0.05629320822791677	0.05629320822791677	0.05629320822791677	0.05629320822791677	0.05629320822791677	0.05629320822791677	0.05629320822791677	0.05629320822791677	0.05629320822791677	0.05629320822791677	0.05629320822791677	0.05629320822791677	0.05629320822791677	0.05629320822791677	0.05629320822791677	0.05629320822791677	0.05629320822791677	0.05629320822791677	0.05629320822791677	0.05629320822791677	0.05629320822791677	0.05629320822791677	0.05629320822791677	0.05629320822791677	0.05629320822791677	0.05629320822791677	0.05629320822791677	0.05629320822791677
0.07278968376275112	0.0760475409818617	0.056334075136009666	0.06571357460392462	0.08620261209284952	0.06652556313605727	0.07453778644906	0.0452402775769875	0.06930829272103502	0.05913464506039484	0.06422146889071494	0.06422146889071494	0.06422146889071494	0.06422146889071494	0.06422146889071494	0.06422146889071494	0.06422146889071494	0.06422146889071494	0.06422146889071494	0.06422146889071494	0.06422146889071494	0.06422146889071494	0.06422146889071494	0.06422146889071494	0.06422146889071494	0.06422146889071494	0.06422146889071494	0.06422146889071494	0.06422146889071494	0.06422146889071494	0.06422146889071494	0.06422146889071494	0.06422146889071494	0.06422146889071494	0.06422146889071494	0.06422146889071494	0.06422146889071494	0.06422146889071494	0.06422146889071494	0.06422146889071494	0.06422146889071494	0.06422146889071494	0.06422146889071494	0.06422146889071494	0.06422146889071494	0.06422146889071494	0.06422146889071494	0.06422146889071494	0.06422146889071494	0.06422146889071494
0.05024575508971345	0.04059938703132	0.05912945588993729	0.058846559516984406	0.0478644220447387	0.06599537927547368	0.04175386379062129	0.048900149942519885	0.06072198793958617	0.06516008709057736	0.06780715148418354	0.05639196552387878	0.06429877787825759	0.06991822130459405	0.04470036440201497	0.051278573900140074	0.06554012515969826	0.08400498956525076	0.07477255736247451	0.07477255736247451	0.07477255736247451	0.07477255736247451	0.07477255736247451	0.07477255736247451	0.07477255736247451	0.07477255736247451	0.07477255736247451	0.07477255736247451	0.07477255736247451	0.07477255736247451	0.07477255736247451	0.07477255736247451	0.07477255736247451	0.07477255736247451	0.07477255736247451	0.07477255736247451	0.07477255736247451	0.07477255736247451	0.07477255736247451	0.07477255736247451	0.07477255736247451	0.07477255736247451	0.07477255736247451	0.07477255736247451	0.07477255736247451	0.07477255736247451	0.07477255736247451	0.07477255736247451	0.07477255736247451	0.07477255736247451
0.051943501491324956	0.05479283040874376	0.06421548434707253	0.030035564555027993	0.057795664686773954	0.029294398591416738	0.06266944213420812	0.03633038802813927	0.09876959646606517	0.0537018050099011	0.03539520910894921	0.07179660171647882	0.060228171171227	0.030100132934465968	0.05959231187328802	0.04760296623121364	0.01780831483169776	0.0479038243169844	0.07255217692637159	0.04319062476179179	0.06479864008227128	0.02174757389377592	0.04315344360873452	0.1063928746807686	0.05487691256861621	0.03759992180072776	0.00024433096438948907	0.0519849797151531	0.030195980801165763	0.043891211287584525	0.04569532094523653	0.044793266116410525	0.044793266116410525	0.044793266116410525	0.044793266116410525	0.044793266116410525	0.044793266116410525	0.044793266116410525	0.044793266116410525	0.044793266116410525	0.044793266116410525	0.044793266116410525	0.044793266116410525	0.044793266116410525	0.044793266116410525	0.044793266116410525	0.044793266116410525	0.044793266116410525	0.044793266116410525	0.044793266116410525
0.03364776913738685	0.03873037972074264	0.03366345092006687	0.036642226016318155	0.03676822424010232	0.04810410918578571	0.035989881145126947	0.05508869081534287	0.031899263101787645	0.04561444054277056	0.03600428836843638	0.07460297495803667	0.055200032714491726	0.03450153430508685	0.049547650631304334	0.027189064345968347	0.029963285954254532	0.029619300442993667	0.05496645074925365	0.039615626722667656	0.028053713818285315	0.03111024071968703	0.03957580209321458	0.04313684787824196	0.04135632498572827	0.04135632498572827	0.04135632498572827	0.04135632498572827	0.04135632498572827	0.04135632498572827	0.04135632498572827	0.04135632498572827	0.04135632498572827	0.04135632498572827	0.04135632498572827	0.04135632498572827	0.04135632498572827	0.04135632498572827	0.04135632498572827	0.04135632498572827	0.04135632498572827	0.04135632498572827	0.04135632498572827	0.04135632498572827	0.04135632498572827	0.04135632498572827	0.04135632498572827	0.04135632498572827	0.04135632498572827	0.04135632498572827
0.056972614399062246	0.06506468166884827	0.06346368311838611	0.050499178957952605	0.06876820876688465	0.07152371025256567	0.08119500529885623	0.07087473902234513	0.06455035910701724	0.07685450347274263	0.0945589216862329	0.08570671257948777	0.08570671257948777	0.08570671257948777	0.08570671257948777	0.08570671257948777	0.08570671257948777	0.08570671257948777	0.08570671257948777	0.08570671257948777	0.08570671257948777	0.08570671257948777	0.08570671257948777	0.08570671257948777	0.08570671257948777	0.08570671257948777	0.08570671257948777	0.08570671257948777	0.08570671257948777	0.08570671257948777	0.08570671257948777	0.08570671257948777	0.08570671257948777	0.08570671257948777	0.08570671257948777	0.08570671257948777	0.08570671257948777	0.08570671257948777	0.08570671257948777	0.08570671257948777	0.08570671257948777	0.08570671257948777	0.08570671257948777	0.08570671257948777	0.08570671257948777	0.08570671257948777	0.08570671257948777	0.08570671257948777	0.08570671257948777	0.08570671257948777
0.09088875889360784	0.09630588952755319	0.06455371426005989	0.09913359765280194	0.09828010510506804	0.10643086371604137	0.10708728298137035	0.09068640579916919	0.12056330561665912	0.09350148308460318	0.1266158326552428	0.06996693584752295	0.12553381841677458	0.12169237855995538	0.10241498684650056	0.10120999015960083	0.11254203643160066	0.08942895502438893	0.10098549572799478	0.10098549572799478	0.10098549572799478	0.10098549572799478	0.10098549572799478	0.10098549572799478	0.10098549572799478	0.10098549572799478	0.10098549572799478	0.10098549572799478	0.10098549572799478	0.10098549572799478	0.10098549572799478	0.10098549572799478	0.10098549572799478	0.10098549572799478	0.10098549572799478	0.10098549572799478	0.10098549572799478	0.10098549572799478	0.10098549572799478	0.10098549572799478	0.10098549572799478	0.10098549572799478	0.10098549572799478	0.10098549572799478	0.10098549572799478	0.10098549572799478	0.10098549572799478	0.10098549572799478	0.10098549572799478	0.10098549572799478
0.07825692420814706	0.07222677384401784	0.08362560746971863	0.08242553958401518	0.060206691318641176	0.07625666631322334	0.06574405414521718	0.07877271478751507	0.04470262792381266	0.05844592322798581	0.0645725575063527	0.04869865334664718	0.06765640493507007	0.05466936051379144	0.0624665685343738	0.05856796452408262	0.05856796452408262	0.05856796452408262	0.05856796452408262	0.05856796452408262	0.05856796452408262	0.05856796452408262	0.05856796452408262	0.05856796452408262	0.05856796452408262	0.05856796452408262	0.05856796452408262	0.05856796452408262	0.05856796452408262	0.05856796452408262	0.05856796452408262	0.05856796452408262	0.05856796452408262	0.05856796452408262	0.05856796452408262	0.05856796452408262	0.05856796452408262	0.05856796452408262	0.05856796452408262	0.05856796452408262	0.05856796452408262	0.05856796452408262	0.05856796452408262	0.05856796452408262	0.05856796452408262	0.05856796452408262	0.05856796452408262	0.05856796452408262	0.05856796452408262	0.05856796452408262
0.044555530559453854	0.03379008679490949	0.08680697088930485	0.047197073042350664	0.041737599924425876	0.024063019413666082	0.04893473967897574	0.053954294528819516	0.005896941603272	0.026273666269334948	0.08498069521634984	0.04378648751083654	0.02248807944403542	0.04303949731672863	0.0481521911861278	0.08724644990607497	0.048261069745740015	0.09079052820284707	0.03517310168053083	0.02344467315727081	0.026164295798717728	0.0002501010246019303	0.049184889978815746	0.012463785850372474	0.02527033867988013	0.02647836133657935	0.05173466414977661	0.0042548004819502536	0.02799473231586343	0.02799473231586343	0.02799473231586343	0.02799473231586343	0.02799473231586343	0.02799473231586343	0.02799473231586343	0.02799473231586343	0.02799473231586343	0.02799473231586343	0.02799473231586343	0.02799473231586343	0.02799473231586343	0.02799473231586343	0.02799473231586343	0.02799473231586343	0.02799473231586343	0.02799473231586343	0.02799473231586343	0.02799473231586343	0.02799473231586343	0.02799473231586343
0.06205528119304222	0.08292801665928821	0.0661548348112983	0.07977852420633273	0.10279801797944983	0.09075946723267578	0.07326067781907489	0.09172502005144655	0.07898071769400986	0.0657657404878759	0.06174422831660889	0.05192677607937859	0.07026558696901018	0.08276554461681261	0.07554378779234754	0.06570541040136553	0.0709330318983901	0.046750501783660164	0.07338010698437254	0.06373241986279174	0.0703720331877733	0.06814435495560811	0.07639663085529702	0.07227049290545257	0.07227049290545257	0.07227049290545257	0.07227049290545257	0.07227049290545257	0.07227049290545257	0.07227049290545257	0.07227049290545257	0.07227049290545257	0.07227049290545257	0.07227049290545257	0.07227049290545257	0.07227049290545257	0.07227049290545257	0.07227049290545257	0.07227049290545257	0.07227049290545257	0.07227049290545257	0.07227049290545257	0.07227049290545257	0.07227049290545257	0.07227049290545257	0.07227049290545257	0.07227049290545257	0.07227049290545257	0.07227049290545257	0.07227049290545257
0.06953567038167664	0.05614278369796627	0.0790311085827906	0.06058185383503619	0.060684983592030325	0.0426635926794139	0.0904256262575382	0.06968720120996275	0.06250412785702354	0.07172038526508917	0.07762487154441557	0.06386443103924608	0.0659129120095485	0.058541754415082026	0.07454360880923074	0.07170076155655253	0.05511915652916789	0.053503933448966805	0.08067313355078855	0.05107196628206491	0.056066045668275666	0.05356900597517029	0.05356900597517029	0.05356900597517029	0.05356900597517029	0.05356900597517029	0.05356900597517029	0.05356900597517029	0.05356900597517029	0.05356900597517029	0.05356900597517029	0.05356900597517029	0.05356900597517029	0.05356900597517029	0.05356900597517029	0.05356900597517029	0.05356900597517029	0.05356900597517029	0.05356900597517029	0.05356900597517029	0.05356900597517029	0.05356900597517029	0.05356900597517029	0.05356900597517029	0.05356900597517029	0.05356900597517029	0.05356900597517029	0.05356900597517029	0.05356900597517029	0.05356900597517029
0.08455580139663676	0.06930127028292206	0.06471854173963253	0.06929829187353206	0.08012715631141397	0.07786323569161092	0.08800032757717308	0.07663391743335855	0.08686817568931575	0.07537212854719695	0.07471856081731694	0.0790615410769239	0.07288488134414894	0.06376121610628535	0.07801673100990263	0.07008211759907425	0.06790291630881802	0.06910903935612964	0.06850597783247382	0.06850597783247382	0.06850597783247382	0.06850597783247382	0.06850597783247382	0.06850597783247382	0.06850597783247382	0.06850597783247382	0.06850597783247382	0.06850597783247382	0.06850597783247382	0.06850597783247382	0.06850597783247382	0.06850597783247382	0.06850597783247382	0.06850597783247382	0.06850597783247382	0.06850597783247382	0.06850597783247382	0.06850597783247382	0.06850597783247382	0.06850597783247382	0.06850597783247382	0.06850597783247382	0.06850597783247382	0.06850597783247382	0.06850597783247382	0.06850597783247382	0.06850597783247382	0.06850597783247382	0.06850597783247382	0.06850597783247382
0.05903357483304793	0.050051191148370026	0.05092426229424098	0.06269237020155888	0.05741539499144536	0.0582736219360715	0.07892283282328597	0.05087564804122651	0.05740211130423925	0.06252011946139725	0.05874965840056163	0.07542897973286077	0.04475930132847769	0.0469102032614567	0.0535820714196308	0.04842079840750727	0.04736339437460436	0.07292608150156488	0.05529068313659718	0.05809746781378973	0.05669407547519346	0.05669407547519346	0.05669407547519346	0.05669407547519346	0.05669407547519346	0.05669407547519346	0.05669407547519346	0.05669407547519346	0.05669407547519346	0.05669407547519346	0.05669407547519346	0.05669407547519346	0.05669407547519346	0.05669407547519346	0.05669407547519346	0.05669407547519346	0.05669407547519346	0.05669407547519346	0.05669407547519346	0.05669407547519346	0.05669407547519346	0.05669407547519346	0.05669407547519346	0.05669407547519346	0.05669407547519346	0.05669407547519346	0.05669407547519346	0.05669407547519346	0.05669407547519346	0.05669407547519346
0.0	0.0	0.0	0.0	0.0	0.0	0.005004342104334137	0.0	0.0	0.0	0.0	0.0	0.0	0.0	0.0	0.0	0.0	0.0	0.0	0.04365724942879871	0.0436572494287987	0.0	0.04855365059076472	0.0	0.0	0.0	0.0	0.0	0.0	0.005004342104334137	0.0	0.0	0.0	0.0	0.0	0.0	0.0	0.0	0.0	0.0	0.0	0.0	0.0	0.0	0.0	0.0	0.0	0.0	0.0	0.0
0.04184368945236596	0.005140847789504671	0.0693463827838916	0.00011088529588926259	0.0	0.0	0.00011088529588926259	0.06523623141643206	0.05188926017699333	0.0	0.0	0.044848107811717365	0.0	0.06548160256436522	0.04987807030533276	0.04987807030533276	0.0	0.08449077566976572	0.0	0.0019003045757713132	0.057844517192259824	0.06937353948259066	0.0	0.04998895560122201	0.0005494451559388954	0.0	0.06937353948259066	0.027760667104854305	0.04817296279968552	0.07289431162544424	0.0	0.049988955601222025	0.044848107811717365	0.02998526592768133	0.012144661140285614	0.03877012988020237	0.0	0.0	0.0	0.0005494451559388953	0.04808865102545072	0.011194979501613186	0.0019003045757713132	0.0	0.04998895560122201	0.0843854449146344	0.06718720025792821	0.06718720025792821	0.06718720025792821	0.06718720025792821
0.05019617083639274	0.06154148762045861	0.057233628575466974	0.04638608833153836	0.049946256519151626	0.05747074901036021	0.050388769212575124	0.06205766804612961	0.06117860219111843	0.04795532173902247	0.05311548646394501	0.04725995548856216	0.05302654598952284	0.04683046725076591	0.038561556595730635	0.05136729609578978	0.05148619303931105	0.046932462163209274	0.053101933136693105	0.05725282675276903	0.0659767567270276	0.04068454933364437	0.05570875337629437	0.05224651181705668	0.06136100466895355	0.03248676426858616	0.03875332694543193	0.06113980038026126	0.056208466267337234	0.05757740587704625	0.04484293803628664	0.054634883096935295	0.055355376738547145	0.0467394159194461	0.0590984128536954	0.04249319504728255	0.05895753485424468	0.04207473430537197	0.05841060509297855	0.04354118165196644	0.03874777363881735	0.0411444776453919	0.0411444776453919	0.0411444776453919	0.0411444776453919	0.0411444776453919	0.0411444776453919	0.0411444776453919	0.0411444776453919	0.0411444776453919
0.040801521585030205	0.018566819635541434	0.04716994232019666	0.023263979523839032	0.03841761789878816	0.04078914880007177	0.03369616736162296	0.030622245376887642	0.041889270067862264	0.02618480976748354	0.043765819002375764	0.03911409155078652	0.042931432320534216	0.03712628143018652	0.01965868900324672	0.03001212702550799	0.03988239926144949	0.035017142725520846	0.03017226989664663	0.03297778391044028	0.03996157099032956	0.04047174530944816	0.03346117506762953	0.04764052883361887	0.035139897052302464	0.03809470024674219	0.04593249375017531	0.031591204169434214	0.04707612931758835	0.02553980483801683	0.037656256773897924	0.02542626731407947	0.030230219447129742	0.014474201575643008	0.03124512784266788	0.026471516817658566	0.03319034093171106	0.022205171930892633	0.060205036022791106	0.06054590564282161	0.022063599468810424	0.028639607150341202	0.05374760358267323	0.05514037266687253	0.030845738679604898	0.013738956059965826	0.022292347369785363	0.022292347369785363	0.022292347369785363	0.022292347369785363
0.06826888599578992	0.13270822626266113	0.050405724705645215	0.06232547064829823	0.10638135416407178	0.06869883613549992	0.08381100476692642	0.07116031473166426	0.08741430808716501	0.06514095130936692	0.10088054470355949	0.09929866888277555	0.0759750866357125	0.06691643106228921	0.0821010455839121	0.08661272925729518	0.10837738357284303	0.1156288536517323	0.07358854039661532	0.08799147178830753	0.10586042990569437	0.10625346360288246	0.06433979776162012	0.09385099214325843	0.06825205722652616	0.10173208606292987	0.06872853331686206	0.0747084874616188	0.055593295258434296	0.07320657741972982	0.0853109424057633	0.06822291028087075	0.07086404265725565	0.09393805929873882	0.08670666009083391	0.07906309888304268	0.09155857528094383	0.07540413048927122	0.08850276681857533	0.08160257454693438	0.08501317032780009	0.0709307902150517	0.07811354182714089	0.0745221660210963	0.0745221660210963	0.0745221660210963	0.0745221660210963	0.0745221660210963	0.0745221660210963	0.0745221660210963
0.03852753194280329	0.042156655254579206	0.050356917326663926	0.039978624680867006	0.04662007204382073	0.06115328976914366	0.07155744832556915	0.04017490182750364	0.0452799088687172	0.07135791441554853	0.05476605182753762	0.03173357339742931	0.04324981261248346	0.04324981261248346	0.04324981261248346	0.04324981261248346	0.04324981261248346	0.04324981261248346	0.04324981261248346	0.04324981261248346	0.04324981261248346	0.04324981261248346	0.04324981261248346	0.04324981261248346	0.04324981261248346	0.04324981261248346	0.04324981261248346	0.04324981261248346	0.04324981261248346	0.04324981261248346	0.04324981261248346	0.04324981261248346	0.04324981261248346	0.04324981261248346	0.04324981261248346	0.04324981261248346	0.04324981261248346	0.04324981261248346	0.04324981261248346	0.04324981261248346	0.04324981261248346	0.04324981261248346	0.04324981261248346	0.04324981261248346	0.04324981261248346	0.04324981261248346	0.04324981261248346	0.04324981261248346	0.04324981261248346	0.04324981261248346
0.044227782929938605	0.05212621881581186	0.05516048185280891	0.034449227813827275	0.05682084288414678	0.07402361644542663	0.042985226660795	0.0466771083410134	0.051558240121853526	0.045727557801765906	0.04063029026640094	0.03794732899527343	0.05216585821716042	0.06265921592057183	0.06290676500843	0.04045826167033219	0.06413204461257135	0.058898488667637416	0.04543585194077854	0.06871145087877345	0.028249145798375085	0.04924153514016537	0.053401829056670166	0.052694054799324326	0.04009486374527444	0.06436913615308834	0.04586046511439996	0.04748984935992443	0.06931291336840308	0.04188363732725856	0.03356645167371801	0.06118355543376598	0.05082326143944183	0.06504168447100493	0.04211989426282384	0.09595289939294722	0.05085584664421563	0.06504661952519211	0.051926816092319215	0.05938584700841408	0.06017975873955159	0.059782802873982833	0.059782802873982833	0.059782802873982833	0.059782802873982833	0.059782802873982833	0.059782802873982833	0.059782802873982833	0.059782802873982833	0.059782802873982833
0.036526613092272085	0.03922927396245069	0.04633069378688517	0.03748091287902609	0.033352980069130005	0.030919974494180116	0.02865826255606537	0.037619374028131244	0.039047508291224074	0.032934129412828035	0.03998200830550086	0.029926125035900097	0.029676691014701717	0.040395054248188574	0.027160946168682108	0.03967550222135877	0.03777203065751412	0.0446019768006673	0.047826766519316395	0.04281344048348606	0.04762532159320928	0.04105128402292541	0.024312068233814287	0.0385048453576619	0.039234174152021004	0.033661204311837126	0.030805301858482313	0.03126639214975461	0.04493433314882461	0.047838789276375006	0.032588349015864056	0.03797892913503552	0.034721776185208914	0.041234786492263996	0.03395953699604896	0.049462892855843474	0.04475944479557602	0.0363823892619703	0.03189243752831491	0.048246149926739076	0.029964002927054124	0.03428965774259834	0.029052626385275674	0.04069584740169753	0.032557842574042505	0.036626844987870014	0.036626844987870014	0.036626844987870014	0.036626844987870014	0.036626844987870014
0.07211443608678299	0.0	0.0	0.14317659813692132	0.0	0.0	0.0	0.0	0.0	0.0	0.0	0.014756968213389265	0.1113593507556601	0.0	0.0	0.0	0.05742123181814445	0.19891823417429683	0.032135547174169075	0.0	0.0	0.14349489792982917	0.0	0.0	0.0	0.0	0.0	0.0	0.0	0.0	0.0	0.0	0.0	0.0	0.0	0.0	0.1113593507556601	0.0	0.0	0.0054548851412535996	0.08607366611168474	0.0	0.0	0.0	0.0	0.0	0.0	0.0	0.0	0.0
0.08444648349458171	0.06691951809739163	0.06474485476482103	0.08141042039233104	0.08623883825867695	0.043298811503704515	0.06165348612416644	0.08364256145753542	0.08184831543764062	0.087477355350221	0.07198548558381819	0.06454498634008199	0.04810822017172495	0.05964301103098929	0.06758138680495464	0.07486794191296048	0.08319823905217198	0.06820553089995884	0.04032047108458248	0.09041401969634402	0.061649312884886204	0.0321180453931682	0.06175232368168665	0.07633886897560668	0.06343759905514099	0.09363079394226685	0.06634449264015456	0.07302185293109578	0.09202217822282803	0.10275546453870926	0.07811767607789252	0.050637182323448396	0.0880683144397807	0.06839824824168587	0.07684482209537803	0.06621391940314919	0.0971739097898648	0.08285862481189317	0.05942277047498586	0.0712566929999805	0.05559700351691122	0.07092033051467705	0.05415778199014218	0.06253905625240962	0.06253905625240962	0.06253905625240962	0.06253905625240962	0.06253905625240962	0.06253905625240962	0.06253905625240962
0.08332607488094393	0.05685720975512539	0.07820335925306245	0.06210638125363471	0.06663152608671188	0.07142545932844077	0.07095080984420225	0.07351383137277355	0.07088660318738348	0.05763764339340836	0.0673165008607714	0.06849707561317628	0.06079788499392421	0.03135308775513217	0.051633550139472004	0.05534951772350575	0.07452694843910074	0.059720495457746714	0.05757216632243412	0.08899295937627735	0.07182576994402681	0.08308409799099967	0.07210265387150226	0.08389738223796836	0.07771688782864973	0.059620038203981825	0.05424926603637748	0.058574346359204034	0.08868949616629257	0.07491584947696034	0.09195539898053177	0.07293640342716617	0.06963618035571097	0.05860334141114879	0.0926572710318917	0.09194953354023674	0.06353824743917506	0.057230246446125614	0.07460580085702583	0.09928679335962678	0.08694629710832631	0.08694629710832631	0.08694629710832631	0.08694629710832631	0.08694629710832631	0.08694629710832631	0.08694629710832631	0.08694629710832631	0.08694629710832631	0.08694629710832631
0.09929115474341671	0.07737616440727263	0.06594097371940334	0.08824011644041609	0.10313537531604798	0.08254914590945266	0.06542982138247588	0.058136078198334516	0.11307093803536669	0.05476522376086002	0.07850611775002748	0.10541424919819052	0.08085333537152008	0.06194258846340147	0.0984069420320015	0.06500636871044904	0.09019104070921881	0.083181119811714	0.08154686357705661	0.07073291508665401	0.12456911976248136	0.09249703036797671	0.07064951773161697	0.08020632379244959	0.08895629865583865	0.10232330604762697	0.06879330380205055	0.08589121965188179	0.05783861838918359	0.10015858959117528	0.12088108230081987	0.07260310736904492	0.07679015320240729	0.08650944356053489	0.08228442606181588	0.057757204783813035	0.06992054462557114	0.09190675577108508	0.08180570903082911	0.06707042334166712	0.06827827927954282	0.06767435131060495	0.06767435131060495	0.06767435131060495	0.06767435131060495	0.06767435131060495	0.06767435131060495	0.06767435131060495	0.06767435131060495	0.06767435131060495
0.06285705786189948	0.025703496136238322	0.050658220251468745	0.043243550036951024	0.03816558023924586	0.04011186659099177	0.03861867785697507	0.0428381142309821	0.0341158779692395	0.0578841121918456	0.029683500101150742	0.04810815479864098	0.051054888359381156	0.05707465038993185	0.026452651812177697	0.03341455696481913	0.02108805548579735	0.03744891503458795	0.03674140960598364	0.035273428830595234	0.022737306457293095	0.031993766124790206	0.02047988935500582	0.026869080689764818	0.015814987375567857	0.052711681306515865	0.03706310514802699	0.036394562893114796	0.015562453025116085	0.02993565129964198	0.01411479390086837	0.028937474927362903	0.025620153438373525	0.025251812783206946	0.037213369298868	0.024258598864471157	0.040089570249592914	0.041736402763219285	0.018499321583534917	0.01947840230754643	0.03346603426004614	0.025467702797122307	0.01468035352338696	0.042272035943861995	0.02428699129718955	0.030469009794947703	0.02182479904477299	0.040998230192006865	0.039523960048119956	0.03043606905381915
0.08114008972495641	0.12505704145810587	0.0	0.1294675457266448	0.24833171900205536	0.15939060366582608	0.1396536751400038	0.24782960273628155	0.16898482316873345	0.16898482316873345	0.22845803010239352	0.07435113256518973	0.004628892155402224	0.0013383761764174027	0.12176652489789776	0.16898482316873345	0.12176652489789776	0.10924409543666454	0.12172430335765633	0.11727441670491166	0.08622769340741838	0.13100031165654422	0.07364730814364355	0.12149642289275846	0.0	0.004628892155402224	0.16891867302039543	0.12822805524539158	0.18006746929754108	0.10924409543666457	0.16054907459625023	0.0	0.03154429736238385	0.2572942848981055	0.11712793997108299	0.12550553413087678	0.09449702638928496	0.16554102854944422	0.12248797559998578	0.13956811954692291	0.12041844745160239	0.11713763274249558	0.027269498508612836	0.0	0.10133534240076118	0.027269498508612836	0.20819936214358228	0.16898482316873342	0.0013383761764174029	0.12149642289275846
0.07773577394101772	0.09522982366618542	0.08339987376596607	0.10111537343894093	0.099000519034901	0.10919327683775634	0.11472637581951244	0.09988929798170867	0.08363137928623751	0.12729090368636448	0.10259300244934852	0.0948957170151698	0.10031063828477853	0.10226729888303787	0.07346089548001497	0.10263174557651333	0.08620528618818488	0.10852168394961992	0.09491546241152027	0.07200420481421288	0.09116671697735408	0.09601945088105669	0.09848387489169014	0.11752109961453489	0.11321433665272441	0.08687324914887089	0.12000784354416721	0.10290810511869965	0.11217617490596903	0.07082394801059944	0.08816189781959348	0.12793206037027796	0.10897143401478675	0.10111628223218382	0.07992651043903232	0.07276833608222853	0.08278009411523159	0.09042093428920636	0.10184555434586925	0.093113416161206	0.11868428888386347	0.11917580141042829	0.09180843658054878	0.0952482679564115	0.08440378954251215	0.10114587546302241	0.08535479285952566	0.12426307612686334	0.08339977444513043	0.10545131489055289
0.03732249797038571	0.024169695924101373	0.03133599995831302	0.02991255017079409	0.030538245340667902	0.03244369670558073	0.03190722080174166	0.034836894401411675	0.02904683373667359	0.04006459241901839	0.043647920380869024	0.025472155723739714	0.02931633797869371	0.024495376342497585	0.037103825664648885	0.041750362331224915	0.03226197913682186	0.030291371955104892	0.04452105871158242	0.02968948763327511	0.026302644972335632	0.03199382818696245	0.0505089753108656	0.02885920934255011	0.0333928619864552	0.024217671337035465	0.028295614088653123	0.017453039844866496	0.026725907037287094	0.04363763663819523	0.04638216555996261	0.04038222683545448	0.034431757648655734	0.02420984159219212	0.03479912769863084	0.037659263643791324	0.038882477919988015	0.030536005142716174	0.02617608265703503	0.04132973007552352	0.03858819206361731	0.03220494084429326	0.03701434439531293	0.03055886808686965	0.02701793861462029	0.030960548531275462	0.03758953963853867	0.051167530661576734	0.026054823351652243	0.024268733446317955
0.0692909736067915	0.05835943656800144	0.04867305837348951	0.05959888373375879	0.06870020630496437	0.04025462156865852	0.05171676736737461	0.05197417009480093	0.06274851683827626	0.052580650105719155	0.06294342310338658	0.05461041810497171	0.05647390091292921	0.07265051434542143	0.04696002312346189	0.055666696765317505	0.07436227758182495	0.06744031197968198	0.08441883555324146	0.058667900163704344	0.04779534256884754	0.045683857986213494	0.0605941502151765	0.03801226689701648	0.042080420182643796	0.05543113410604706	0.04553492306312844	0.04951914685189743	0.04567225549358129	0.04938677035140874	0.05530155442269109	0.054684286324476174	0.05591836375537867	0.05243057724783953	0.05777888175612634	0.07259810019272624	0.05903477173300184	0.05085627262720379	0.05190358443794914	0.0525992320184028	0.056497192080875766	0.05059868939655694	0.0555763925765004	0.049665452376598765	0.03472191465005932	0.051228541050802635	0.05617799192815036	0.0396171452491019	0.0575258054760516	0.058253807201831855
0.07189406308585042	0.06180274290588842	0.05279810492304615	0.03944606518961943	0.059438353749250446	0.07098071528212042	0.058916060610702134	0.05551721807502658	0.055160972517051515	0.058611750394631054	0.057063844303613796	0.06025169795512886	0.062260513223764906	0.062321734180915266	0.057617106142660086	0.06685161319810237	0.06827545440397446	0.056827706090216985	0.05792405862892228	0.06689991795154362	0.04818751704241878	0.0625464579689767	0.06849217295692746	0.06255177551077594	0.050793436131019616	0.05706062068358452	0.049824400387189584	0.06100665812582705	0.04982771812913082	0.06173156132289582	0.06966338953935705	0.06068426764963627	0.08966098651028814	0.04700073776353179	0.057978901963020975	0.06523121993830894	0.05338880743811369	0.056701069103256646	0.07271702870570892	0.06700893893973531	0.06314913065551524	0.07145073345397507	0.05332605249800712	0.06238839297599109	0.06238839297599109	0.06238839297599109	0.06238839297599109	0.06238839297599109	0.06238839297599109	0.06238839297599109
0.06131347632978287	0.08096300127097608	0.080774673968654	0.06476320873819245	0.053400781242381054	0.07130445953085089	0.047916660140553305	0.03527290913945904	0.06737285709016139	0.08171068592553023	0.04236948766690675	0.06204008679621849	0.06204008679621849	0.06204008679621849	0.06204008679621849	0.06204008679621849	0.06204008679621849	0.06204008679621849	0.06204008679621849	0.06204008679621849	0.06204008679621849	0.06204008679621849	0.06204008679621849	0.06204008679621849	0.06204008679621849	0.06204008679621849	0.06204008679621849	0.06204008679621849	0.06204008679621849	0.06204008679621849	0.06204008679621849	0.06204008679621849	0.06204008679621849	0.06204008679621849	0.06204008679621849	0.06204008679621849	0.06204008679621849	0.06204008679621849	0.06204008679621849	0.06204008679621849	0.06204008679621849	0.06204008679621849	0.06204008679621849	0.06204008679621849	0.06204008679621849	0.06204008679621849	0.06204008679621849	0.06204008679621849	0.06204008679621849	0.06204008679621849
0.07237930067258949	0.10535625917138244	0.1141666178699261	0.08845563183044643	0.09052674737259452	0.09626949140014321	0.09339811938636887	0.09339811938636887	0.09339811938636887	0.09339811938636887	0.09339811938636887	0.09339811938636887	0.09339811938636887	0.09339811938636887	0.09339811938636887	0.09339811938636887	0.09339811938636887	0.09339811938636887	0.09339811938636887	0.09339811938636887	0.09339811938636887	0.09339811938636887	0.09339811938636887	0.09339811938636887	0.09339811938636887	0.09339811938636887	0.09339811938636887	0.09339811938636887	0.09339811938636887	0.09339811938636887	0.09339811938636887	0.09339811938636887	0.09339811938636887	0.09339811938636887	0.09339811938636887	0.09339811938636887	0.09339811938636887	0.09339811938636887	0.09339811938636887	0.09339811938636887	0.09339811938636887	0.09339811938636887	0.09339811938636887	0.09339811938636887	0.09339811938636887	0.09339811938636887	0.09339811938636887	0.09339811938636887	0.09339811938636887	0.09339811938636887
0.08681267747506537	0.0969176990414893	0.04322839178943112	0.0	0.0	0.0	0.004106597935747261	0.0	0.00023962544373643037	0.00023962544373643037	0.0	0.08383459378106245	0.011109479601080193	0.0	0.0	0.10392058070682221	0.10802717864256947	0.17914280935904867	0.0	0.0	0.0	0.0	0.10802717864256947	0.16384387953597515	0.0	0.00023962544373643037	0.1068398161681781	0.0	0.011123449032863626	0.0	0.0	0.10802717864256947	0.00023962544373643037	0.08383459378106244	0.10802717864256947	0.0	0.054013589321284736	0.054013589321284736	0.054013589321284736	0.054013589321284736	0.054013589321284736	0.054013589321284736	0.054013589321284736	0.054013589321284736	0.054013589321284736	0.054013589321284736	0.054013589321284736	0.054013589321284736	0.054013589321284736	0.054013589321284736
0.058073223770915845	0.05704677867486607	0.052263236022651684	0.0756765723774647	0.03598283338658782	0.057633812425275106	0.0536281330307233	0.05806476736179747	0.05479470401670728	0.03619016419418051	0.0672454580284991	0.054329122801929856	0.06578615875927081	0.05250027052368423	0.08789784979846656	0.05494791585617509	0.055279797712823285	0.06036048246246685	0.036171149236076686	0.07547616139171849	0.06401450375419009	0.03885665999844625	0.05132620005134334	0.07292541945284772	0.046384191709187575	0.05094670503858129	0.06334202575714389	0.05714436539786259	0.05714436539786259	0.05714436539786259	0.05714436539786259	0.05714436539786259	0.05714436539786259	0.05714436539786259	0.05714436539786259	0.05714436539786259	0.05714436539786259	0.05714436539786259	0.05714436539786259	0.05714436539786259	0.05714436539786259	0.05714436539786259	0.05714436539786259	0.05714436539786259	0.05714436539786259	0.05714436539786259	0.05714436539786259	0.05714436539786259	0.05714436539786259	0.05714436539786259
0.05663221049347447	0.05998981570682398	0.027207481227795295	0.08022851119076164	0.06831798757772505	0.05623499688935435	0.06143196467349006	0.07251008823785642	0.05843068317435773	0.06853752361144624	0.05712912361644217	0.0810490968717798	0.07673061175969838	0.06369500397375019	0.04063110919396292	0.05056093993375186	0.06888689115619392	0.06970746162039657	0.04741413246068193	0.03407404346215903	0.04074408796142048	0.04074408796142048	0.04074408796142048	0.04074408796142048	0.04074408796142048	0.04074408796142048	0.04074408796142048	0.04074408796142048	0.04074408796142048	0.04074408796142048	0.04074408796142048	0.04074408796142048	0.04074408796142048	0.04074408796142048	0.04074408796142048	0.04074408796142048	0.04074408796142048	0.04074408796142048	0.04074408796142048	0.04074408796142048	0.04074408796142048	0.04074408796142048	0.04074408796142048	0.04074408796142048	0.04074408796142048	0.04074408796142048	0.04074408796142048	0.04074408796142048	0.04074408796142048	0.04074408796142048
0.04350499043981221	0.04341057925594206	0.04907508286480834	0.05891863837626576	0.06182024084667903	0.06069531803248812	0.04310556379982939	0.05634991592938117	0.05449250054880755	0.049580116502179916	0.058633002516102976	0.05548923612307293	0.06061182126543831	0.05590136236910873	0.03657553084689435	0.0670611226765107	0.06768974943944063	0.051251634519042154	0.04296819349809826	0.05892323845533798	0.049251410729062854	0.046348655187483774	0.05404331591088937	0.04863071466008324	0.04917171400640213	0.04738660097103462	0.04949418708596791	0.04981006475942124	0.054430125733923286	0.05060215569271751	0.054493905700808934	0.05500304837532476	0.04681382003285885	0.048536437696295294	0.040119720526653316	0.06497905536195442	0.04751860905525217	0.05624883220860329	0.05624883220860329	0.05624883220860329	0.05624883220860329	0.05624883220860329	0.05624883220860329	0.05624883220860329	0.05624883220860329	0.05624883220860329	0.05624883220860329	0.05624883220860329	0.05624883220860329	0.05624883220860329
0.08013358543867213	0.10100296448564566	0.08864462580661599	0.07372046957019987	0.09778117589318898	0.09395620808520946	0.08773499663876068	0.11804846150055003	0.07925617534302394	0.09658133846666986	0.07795428149660477	0.07652969770109719	0.09452271974879611	0.1125591171131081	0.08323512777793445	0.08882374680340809	0.05922541657990768	0.08233342108302659	0.0848167592699267	0.11178554874154006	0.08860978348512684	0.08564042649908471	0.09076784095532406	0.09764636017499076	0.07441221607342022	0.07617132999394442	0.08144329019109631	0.08530353054842794	0.07938777835718132	0.06609474615154454	0.06713213965245178	0.06314956798335099	0.06514085381790138	0.06514085381790138	0.06514085381790138	0.06514085381790138	0.06514085381790138	0.06514085381790138	0.06514085381790138	0.06514085381790138	0.06514085381790138	0.06514085381790138	0.06514085381790138	0.06514085381790138	0.06514085381790138	0.06514085381790138	0.06514085381790138	0.06514085381790138	0.06514085381790138	0.06514085381790138
0.0737781343620802	0.07536922784237936	0.1297362221130654	0.14130278514654765	0.07159465098721761	0.10062925787066246	0.11399473548757058	0.12234461989451387	0.0932421875549485	0.10405599947929592	0.08884788755832099	0.12374338961876852	0.07881401595532872	0.09678039132008073	0.12263820975143548	0.17662461475255045	0.06868013668588975	0.08989440227370392	0.07738970096496539	0.11845080832716115	0.031010657759802513	0.08598064984792078	0.051622234938117614	0.052427726115481896	0.11536112472722032	0.15959834618276192	0.10814793593428369	0.11128032650578937	0.1533308151587098	0.07122053647899941	0.0352779615921764	0.10453040068580718	0.15327875245514025	0.10469032887096197	0.1289845406630511	0.1289845406630511	0.1289845406630511	0.1289845406630511	0.1289845406630511	0.1289845406630511	0.1289845406630511	0.1289845406630511	0.1289845406630511	0.1289845406630511	0.1289845406630511	0.1289845406630511	0.1289845406630511	0.1289845406630511	0.1289845406630511	0.1289845406630511
0.06220288003719024	0.07222138938898535	0.0514938498182881	0.05233617090738968	0.039657458467026035	0.0679705148221893	0.06143713847485474	0.07781523098819576	0.07030802494708707	0.06378114844726519	0.05112051162458403	0.07204209833726845	0.05646817565797182	0.062448121794970966	0.06818379854366255	0.04896206888235971	0.06429682850621696	0.06361212620981503	0.05187190255095195	0.07254216087690968	0.051263029890363083	0.06471449267759284	0.057988761283977966	0.057988761283977966	0.057988761283977966	0.057988761283977966	0.057988761283977966	0.057988761283977966	0.057988761283977966	0.057988761283977966	0.057988761283977966	0.057988761283977966	0.057988761283977966	0.057988761283977966	0.057988761283977966	0.057988761283977966	0.057988761283977966	0.057988761283977966	0.057988761283977966	0.057988761283977966	0.057988761283977966	0.057988761283977966	0.057988761283977966	0.057988761283977966	0.057988761283977966	0.057988761283977966	0.057988761283977966	0.057988761283977966	0.057988761283977966	0.057988761283977966
0.12725194684838853	0.041606360392302914	0.1196300550353418	0.0722647501661868	0.0	0.07169914677289572	0.06784650272194126	0.04173987582625951	0.051591621027948946	0.04164393656620899	0.037327575943226006	0.09297038365061891	0.041606360392302914	0.11370892209358288	0.08985391209131678	0.11576744215057354	0.10128496355201376	0.0662637130738264	0.040233779868520954	0.04400461869403485	0.016649292063080766	0.057752817904511665	0.05760139768064547	0.1858060588118105	0.04944601333140048	0.08088361800454967	0.10844672894939011	0.0575015874838501	0.05290835539391189	0.08156490708261299	0.04722837805670956	0.0	0.0373971287631497	0.060299608033652516	0.03228865518869239	0.04272694986184048	0.10576700449204504	0.07616626796206726	0.05984690818380585	0.09034006476879972	0.06343151532042669	0.07688579004461321	0.07688579004461321	0.07688579004461321	0.07688579004461321	0.07688579004461321	0.07688579004461321	0.07688579004461321	0.07688579004461321	0.07688579004461321
0.05105675759548692	0.09496985010962825	0.07279715304212339	0.06695370737645641	0.09547806965352744	0.0539824807931285	0.06556361045102826	0.06733251459680685	0.07826399901358795	0.06393175766655801	0.06445835556586321	0.06796470094025932	0.06751937218412334	0.06650701835163833	0.07882501606978934	0.06730250771013391	0.041590220998910465	0.07012733959674518	0.058999244926590484	0.05996281073748267	0.0798775035120292	0.0846442638146686	0.05737664445237569	0.08565612839546548	0.056849728519400025	0.07125292845743275	0.07125292845743275	0.07125292845743275	0.07125292845743275	0.07125292845743275	0.07125292845743275	0.07125292845743275	0.07125292845743275	0.07125292845743275	0.07125292845743275	0.07125292845743275	0.07125292845743275	0.07125292845743275	0.07125292845743275	0.07125292845743275	0.07125292845743275	0.07125292845743275	0.07125292845743275	0.07125292845743275	0.07125292845743275	0.07125292845743275	0.07125292845743275	0.07125292845743275	0.07125292845743275	0.07125292845743275
0.1057877267655439	0.08939700870673749	0.06719159215231561	0.11969447257078299	0.09066418679811973	0.06018063151614544	0.13334635402665831	0.05613175593288586	0.10521894778166367	0.06883745914027946	0.06375135382629214	0.0793601094948548	0.0971846253294769	0.08556606765687885	0.0660196054691441	0.07674417431650195	0.07459774930142661	0.07772289246511044	0.05617873794786272	0.08915297128806954	0.07621282844991635	0.06864514800209649	0.04986039490201196	0.09262130435628817	0.0947217311761426	0.1378996258585978	0.06771066601017132	0.08044294218270825	0.10746722039786819	0.04666936953229719	0.07706829496508269	0.07706829496508269	0.07706829496508269	0.07706829496508269	0.07706829496508269	0.07706829496508269	0.07706829496508269	0.07706829496508269	0.07706829496508269	0.07706829496508269	0.07706829496508269	0.07706829496508269	0.07706829496508269	0.07706829496508269	0.07706829496508269	0.07706829496508269	0.07706829496508269	0.07706829496508269	0.07706829496508269	0.07706829496508269
0.055026277815040624	0.06482655234384781	0.04248355229849281	0.06405711411019276	0.049682973559307834	0.07364995407828835	0.09965100987375979	0.03525615746179947	0.050801130458527126	0.059696714949859835	0.04510609511002287	0.06965072698478794	0.07196457841457861	0.05133373743450966	0.06807722089727064	0.06856066485144664	0.070393089741866	0.05633177843422643	0.06336243408804622	0.06336243408804622	0.06336243408804622	0.06336243408804622	0.06336243408804622	0.06336243408804622	0.06336243408804622	0.06336243408804622	0.06336243408804622	0.06336243408804622	0.06336243408804622	0.06336243408804622	0.06336243408804622	0.06336243408804622	0.06336243408804622	0.06336243408804622	0.06336243408804622	0.06336243408804622	0.06336243408804622	0.06336243408804622	0.06336243408804622	0.06336243408804622	0.06336243408804622	0.06336243408804622	0.06336243408804622	0.06336243408804622	0.06336243408804622	0.06336243408804622	0.06336243408804622	0.06336243408804622	0.06336243408804622	0.06336243408804622
0.04367299276947874	0.050409480860320134	0.05619061024795396	0.02892069477499299	0.055940293301916175	0.06997000951882476	0.06090581001639641	0.049182577930017096	0.07511144464160906	0.050311033406571073	0.06951889869704082	0.05085287935655292	0.03793598324439132	0.05504971929158609	0.04967222847823114	0.057291797843349035	0.06095828861449738	0.05634838841373643	0.02974593621645427	0.04473302927821155	0.05789831829426795	0.04693833460726863	0.06292423467218126	0.05395599411076224	0.05182980871602398	0.06885181312007871	0.056300523307395434	0.04652662976489164	0.07356788588837147	0.060047257826631555	0.060047257826631555	0.060047257826631555	0.060047257826631555	0.060047257826631555	0.060047257826631555	0.060047257826631555	0.060047257826631555	0.060047257826631555	0.060047257826631555	0.060047257826631555	0.060047257826631555	0.060047257826631555	0.060047257826631555	0.060047257826631555	0.060047257826631555	0.060047257826631555	0.060047257826631555	0.060047257826631555	0.060047257826631555	0.060047257826631555
0.06711232644317355	0.08496927918141506	0.07259072543618876	0.07745166363555711	0.07820937688755163	0.08977051505631474	0.0422771300186171	0.0653320661572509	0.05390776682899648	0.06398214527284626	0.07962745988927497	0.06927014199128806	0.0690030977563188	0.06369816699946557	0.0571476433180894	0.06475255987538116	0.05367087288023737	0.06775866175416728	0.07330298077598259	0.06786782941955104	0.08670079507673123	0.061550516918696	0.07412565599771362	0.07412565599771362	0.07412565599771362	0.07412565599771362	0.07412565599771362	0.07412565599771362	0.07412565599771362	0.07412565599771362	0.07412565599771362	0.07412565599771362	0.07412565599771362	0.07412565599771362	0.07412565599771362	0.07412565599771362	0.07412565599771362	0.07412565599771362	0.07412565599771362	0.07412565599771362	0.07412565599771362	0.07412565599771362	0.07412565599771362	0.07412565599771362	0.07412565599771362	0.07412565599771362	0.07412565599771362	0.07412565599771362	0.07412565599771362	0.07412565599771362
0.051689908426920304	0.05878971426971223	0.06825652750398152	0.05304455129838911	0.04269631682239215	0.05737572999517267	0.044793240093884315	0.05761524745796856	0.04337323511545173	0.046816578466463594	0.05901347070677293	0.06665238006681515	0.04177421938382406	0.07415283275732638	0.05291964449831787	0.05314357885430974	0.06061282972434099	0.07979997989955079	0.06502973250067524	0.06310011863278935	0.05386530767055777	0.06003156392453968	0.06649801132869808	0.044673139908770344	0.05793439735765756	0.056356333722663715	0.05714536554016064	0.05714536554016064	0.05714536554016064	0.05714536554016064	0.05714536554016064	0.05714536554016064	0.05714536554016064	0.05714536554016064	0.05714536554016064	0.05714536554016064	0.05714536554016064	0.05714536554016064	0.05714536554016064	0.05714536554016064	0.05714536554016064	0.05714536554016064	0.05714536554016064	0.05714536554016064	0.05714536554016064	0.05714536554016064	0.05714536554016064	0.05714536554016064	0.05714536554016064	0.05714536554016064
0.04404192517956339	0.028992963001471965	0.05203833441892808	0.053456592206441604	0.037128639792245705	0.06726682705451911	0.04263287365982094	0.0356962577201156	0.033670098099025596	0.06225424136486147	0.04374234429403443	0.0289317661222217	0.03460678150813452	0.055904607108467445	0.054692308329523036	0.028285975876893663	0.03883326973076181	0.04836006192719748	0.07124540842130726	0.08021430420717952	0.0367636850496058	0.046141685057110755	0.03294913118266632	0.05355483904117306	0.04325198511191969	0.04325198511191969	0.04325198511191969	0.04325198511191969	0.04325198511191969	0.04325198511191969	0.04325198511191969	0.04325198511191969	0.04325198511191969	0.04325198511191969	0.04325198511191969	0.04325198511191969	0.04325198511191969	0.04325198511191969	0.04325198511191969	0.04325198511191969	0.04325198511191969	0.04325198511191969	0.04325198511191969	0.04325198511191969	0.04325198511191969	0.04325198511191969	0.04325198511191969	0.04325198511191969	0.04325198511191969	0.04325198511191969
0.05868461096660331	0.05340529961455377	0.05557752737135317	0.05412954216367199	0.07714387029128376	0.056672507546323435	0.07451593784440774	0.06117664428908125	0.0631086619575522	0.06726786902537224	0.0984135335972174	0.0660373971476737	0.07601199268464956	0.0710183673192358	0.06471025575408083	0.07322884776169472	0.07889429898172134	0.04722278068141052	0.07213021268787519	0.07512263335042794	0.059343762947636276	0.07395950365824862	0.05004583673247282	0.059722310085546	0.05488407340900941	0.05488407340900941	0.05488407340900941	0.05488407340900941	0.05488407340900941	0.05488407340900941	0.05488407340900941	0.05488407340900941	0.05488407340900941	0.05488407340900941	0.05488407340900941	0.05488407340900941	0.05488407340900941	0.05488407340900941	0.05488407340900941	0.05488407340900941	0.05488407340900941	0.05488407340900941	0.05488407340900941	0.05488407340900941	0.05488407340900941	0.05488407340900941	0.05488407340900941	0.05488407340900941	0.05488407340900941	0.05488407340900941
0.049914277318478674	0.03843341164502372	0.04044551739882079	0.04787170890900634	0.04904743020393625	0.044042741492386	0.05097163233687801	0.04785404974200007	0.042933172366333316	0.042347262991629685	0.04440437999396392	0.04967350574182425	0.04964486725659568	0.0581127076509572	0.04208372515278835	0.045101771595125184	0.03788084247813149	0.038638121167767256	0.043677649352296365	0.04940861459101559	0.054996438302117256	0.03834477049783746	0.03641057832420936	0.03737767441102341	0.03737767441102341	0.03737767441102341	0.03737767441102341	0.03737767441102341	0.03737767441102341	0.03737767441102341	0.03737767441102341	0.03737767441102341	0.03737767441102341	0.03737767441102341	0.03737767441102341	0.03737767441102341	0.03737767441102341	0.03737767441102341	0.03737767441102341	0.03737767441102341	0.03737767441102341	0.03737767441102341	0.03737767441102341	0.03737767441102341	0.03737767441102341	0.03737767441102341	0.03737767441102341	0.03737767441102341	0.03737767441102341	0.03737767441102341
0.05403062364292321	0.0849623455249406	0.07839729470581784	0.07683390926014119	0.09720139830831895	0.07187681246405661	0.05363958526069866	0.057677675162412075	0.05747445585447314	0.06033470568346573	0.06390323740631945	0.06228079320753148	0.05564195076272007	0.06955546663516911	0.06025099278381694	0.0673587242136252	0.062184097468231656	0.051258842410361945	0.07761984027947133	0.06272396008222951	0.062006565168616995	0.04666625679376757	0.05232434541362045	0.07643112182620092	0.06437773361991068	0.06437773361991068	0.06437773361991068	0.06437773361991068	0.06437773361991068	0.06437773361991068	0.06437773361991068	0.06437773361991068	0.06437773361991068	0.06437773361991068	0.06437773361991068	0.06437773361991068	0.06437773361991068	0.06437773361991068	0.06437773361991068	0.06437773361991068	0.06437773361991068	0.06437773361991068	0.06437773361991068	0.06437773361991068	0.06437773361991068	0.06437773361991068	0.06437773361991068	0.06437773361991068	0.06437773361991068	0.06437773361991068
0.05530376556490198	0.0544687764838124	0.06692108094949217	0.06295163283771563	0.07320202958699282	0.04406635850333571	0.0648506770585849	0.046886098985804044	0.06992482461100392	0.0601891121256765	0.06579379184102825	0.0706346546810907	0.050656326646546394	0.05511180235829081	0.06689347970319293	0.06047010797447013	0.046200416239142686	0.04350307566544213	0.07441509625383888	0.04775911235855626	0.05393619405580762	0.05644375970941794	0.0530959253885912	0.06346678810791712	0.06374279407335948	0.04204493587327979	0.05779184341809364	0.054291878010370054	0.06485533968021284	0.056135447055627334	0.060495393367920085	0.060495393367920085	0.060495393367920085	0.060495393367920085	0.060495393367920085	0.060495393367920085	0.060495393367920085	0.060495393367920085	0.060495393367920085	0.060495393367920085	0.060495393367920085	0.060495393367920085	0.060495393367920085	0.060495393367920085	0.060495393367920085	0.060495393367920085	0.060495393367920085	0.060495393367920085	0.060495393367920085	0.060495393367920085
0.03859958860948563	0.03732475596384712	0.03311127865332792	0.045158481450583404	0.03936382823235247	0.03377867031542279	0.046164078971170655	0.053314238190375715	0.060208056236500766	0.04851322469097981	0.04771346915827738	0.04589253774073017	0.04428865061704077	0.03932061596041607	0.04398814333675389	0.04248146696072941	0.03912125164278376	0.050948696952357465	0.05201543188282125	0.05102885096769433	0.041752436493390666	0.05703425484559836	0.05800615002961749	0.060620617781635126	0.042977348110073255	0.05545416834393958	0.057311011874694805	0.06271089648052214	0.052398383189582516	0.054352752201194655	0.05411958369159192	0.054236167946393285	0.054236167946393285	0.054236167946393285	0.054236167946393285	0.054236167946393285	0.054236167946393285	0.054236167946393285	0.054236167946393285	0.054236167946393285	0.054236167946393285	0.054236167946393285	0.054236167946393285	0.054236167946393285	0.054236167946393285	0.054236167946393285	0.054236167946393285	0.054236167946393285	0.054236167946393285	0.054236167946393285
0.04927148937202979	0.03340376492105503	0.03417404152235068	0.04373472350933119	0.04652802508358031	0.051632260376919675	0.04908139701335099	0.059555966376758335	0.05571093951589232	0.04787603216627431	0.036011291744873795	0.06273592932439527	0.04558398862551485	0.05933314500798848	0.05306082048439795	0.03475446655475976	0.04968360847342219	0.04507041074680623	0.050791826097688376	0.06627953667829777	0.0681592197322881	0.04125955977575363	0.03923046042665198	0.05004282524847431	0.02797391302496042	0.06590176725513555	0.028040439420192454	0.046473871249586914	0.02834037169164236	0.0370233949810384	0.03268188333634038	0.03268188333634038	0.03268188333634038	0.03268188333634038	0.03268188333634038	0.03268188333634038	0.03268188333634038	0.03268188333634038	0.03268188333634038	0.03268188333634038	0.03268188333634038	0.03268188333634038	0.03268188333634038	0.03268188333634038	0.03268188333634038	0.03268188333634038	0.03268188333634038	0.03268188333634038	0.03268188333634038	0.03268188333634038
0.03628719714477302	0.03753413520128287	0.02899453700534256	0.03996794045019034	0.05333828169549637	0.022145018058390233	0.020082095677009363	0.04527606102106373	0.031247940505685627	0.013178572450505592	0.02456136666189036	0.01891888206047588	0.040359647081275915	0.027409909211691754	0.031148729935021376	0.030899862317838336	0.0424738464597423	0.0313930603568951	0.027553488709864783	0.03097634904413725	0.029264918877001014	0.029264918877001014	0.029264918877001014	0.029264918877001014	0.029264918877001014	0.029264918877001014	0.029264918877001014	0.029264918877001014	0.029264918877001014	0.029264918877001014	0.029264918877001014	0.029264918877001014	0.029264918877001014	0.029264918877001014	0.029264918877001014	0.029264918877001014	0.029264918877001014	0.029264918877001014	0.029264918877001014	0.029264918877001014	0.029264918877001014	0.029264918877001014	0.029264918877001014	0.029264918877001014	0.029264918877001014	0.029264918877001014	0.029264918877001014	0.029264918877001014	0.029264918877001014	0.029264918877001014
0.016731536483311465	0.012773003533091108	0.012732811141553502	0.012552012781739036	0.026836372789696392	0.00019137188955979024	0.014940871654950727	0.016388453793116226	0.0006667300576772579	0.01959580629190567	0.0001910187628677236	0.009261014259925144	0.020928596460990278	0.024896883174989254	0.00699642191383121	0.01347941757406766	0.0006606552541452923	0.029444893248442877	0.017055420056387216	0.03949731077130931	0.0012901008171292503	0.035227209692471353	0.00047685333527811594	0.0018174677284459487	0.01894614233318119	0.007585213071584668	0.017359774961443565	0.012472494016514115	0.012472494016514115	0.012472494016514115	0.012472494016514115	0.012472494016514115	0.012472494016514115	0.012472494016514115	0.012472494016514115	0.012472494016514115	0.012472494016514115	0.012472494016514115	0.012472494016514115	0.012472494016514115	0.012472494016514115	0.012472494016514115	0.012472494016514115	0.012472494016514115	0.012472494016514115	0.012472494016514115	0.012472494016514115	0.012472494016514115	0.012472494016514115	0.012472494016514115
0.02675928177722962	0.04134289362213499	0.0380987912980832	0.026459457279897416	0.026614559676935063	0.04209775808916369	0.02233955985786075	0.04276802790849549	0.032557226621376036	0.019830706170232443	0.03063932871531999	0.042542308148273256	0.023432394897957884	0.04332826825247878	0.02220856578916754	0.02660776529741003	0.020313969605792945	0.0206070319957041	0.023910053980065533	0.02674630390148983	0.025920359050345277	0.030082833149415626	0.02308843417350063	0.02837201387764491	0.013683867387812335	0.008926613662282062	0.034286210560021804	0.016036163199637837	0.019048742584865073	0.027703309970117364	0.024619199067327267	0.012600616669163027	0.018609907868245144	0.018609907868245144	0.018609907868245144	0.018609907868245144	0.018609907868245144	0.018609907868245144	0.018609907868245144	0.018609907868245144	0.018609907868245144	0.018609907868245144	0.018609907868245144	0.018609907868245144	0.018609907868245144	0.018609907868245144	0.018609907868245144	0.018609907868245144	0.018609907868245144	0.018609907868245144
0.0	0.0	0.0	0.0	0.0	0.0	0.011270409994816067	0.0	0.10959204549658791	0.0	0.0	0.11521703148349219	0.0	0.0	0.0	0.0	0.0	0.0	0.0	0.0	0.0	0.0	0.0	0.0	0.0	0.0	0.0	0.0	0.0	0.0	0.0	0.0	0.0	0.0	0.0	0.0	0.0	0.0	0.0	0.0	0.0	0.0	0.0	0.0	0.0	0.0	0.0	0.0	0.0	0.0
0.046615105801325794	0.038838906964708854	0.030326725485967515	0.05303365205569995	0.047226285510556416	0.028410386622776583	0.03769064806277492	0.036113472362745834	0.056448757250393035	0.029969881617368323	0.032598934536536096	0.03826954340414264	0.029715929144847164	0.05463786982033868	0.08060727547387367	0.05095287526629548	0.040970191594056585	0.04120609969010105	0.043749071736319076	0.03573698313427216	0.030924447963475536	0.04631295789021631	0.04310467216013129	0.03631159693130044	0.03970813454571587	0.03970813454571587	0.03970813454571587	0.03970813454571587	0.03970813454571587	0.03970813454571587	0.03970813454571587	0.03970813454571587	0.03970813454571587	0.03970813454571587	0.03970813454571587	0.03970813454571587	0.03970813454571587	0.03970813454571587	0.03970813454571587	0.03970813454571587	0.03970813454571587	0.03970813454571587	0.03970813454571587	0.03970813454571587	0.03970813454571587	0.03970813454571587	0.03970813454571587	0.03970813454571587	0.03970813454571587	0.03970813454571587
0.004075411012064443	0.021608049061604455	0.030414172686564257	0.021848189746236205	0.0	0.0	0.035011380274888516	0.01957327030939695	0.0	0.0	0.0	0.002249685941597147	0.05797699972458549	0.016947000918506573	0.021797760648053645	0.0002401406846317442	0.02099943820078633	0.0219553548147789	0.07808202804877998	0.021848189746236205	0.02928534330626826	0.0	0.00874281933591065	0.021017641989281716	0.014880230662596184	0.014880230662596184	0.014880230662596184	0.014880230662596184	0.014880230662596184	0.014880230662596184	0.014880230662596184	0.014880230662596184	0.014880230662596184	0.014880230662596184	0.014880230662596184	0.014880230662596184	0.014880230662596184	0.014880230662596184	0.014880230662596184	0.014880230662596184	0.014880230662596184	0.014880230662596184	0.014880230662596184	0.014880230662596184	0.014880230662596184	0.014880230662596184	0.014880230662596184	0.014880230662596184	0.014880230662596184	0.014880230662596184
0.05192103871142177	0.06737672264673306	0.05323192635815175	0.07628383141075433	0.05078988556254269	0.06550170156751318	0.05188601544812696	0.04684792309483437	0.05837508545925279	0.060587644532689194	0.04970313318291277	0.04649065522497486	0.05328721332012284	0.055963380010010354	0.035423550694169005	0.07116053376396868	0.0823196915803258	0.07098657643286503	0.0737286270985812	0.0869093570430102	0.07472906719131296	0.05983635853300788	0.05258180297344102	0.09953352240802603	0.0566690105546263	0.05329868169310402	0.06472062548331906	0.06971310352547289	0.053711659510632094	0.06832829174058001	0.06101997562560605	0.06101997562560605	0.06101997562560605	0.06101997562560605	0.06101997562560605	0.06101997562560605	0.06101997562560605	0.06101997562560605	0.06101997562560605	0.06101997562560605	0.06101997562560605	0.06101997562560605	0.06101997562560605	0.06101997562560605	0.06101997562560605	0.06101997562560605	0.06101997562560605	0.06101997562560605	0.06101997562560605	0.06101997562560605
0.022744272175039455	0.03305449459457971	0.014142962860557603	0.017851536377656615	0.02186764750892947	0.01931123765741465	0.01942992523608177	0.02322301199128506	0.028317542438254264	0.028628189307791867	0.033699645441961565	0.021988087050301645	0.039871745815086096	0.03092991643269387	0.03092991643269387	0.03092991643269387	0.03092991643269387	0.03092991643269387	0.03092991643269387	0.03092991643269387	0.03092991643269387	0.03092991643269387	0.03092991643269387	0.03092991643269387	0.03092991643269387	0.03092991643269387	0.03092991643269387	0.03092991643269387	0.03092991643269387	0.03092991643269387	0.03092991643269387	0.03092991643269387	0.03092991643269387	0.03092991643269387	0.03092991643269387	0.03092991643269387	0.03092991643269387	0.03092991643269387	0.03092991643269387	0.03092991643269387	0.03092991643269387	0.03092991643269387	0.03092991643269387	0.03092991643269387	0.03092991643269387	0.03092991643269387	0.03092991643269387	0.03092991643269387	0.03092991643269387	0.03092991643269387
0.10550207731068753	0.09804844502539582	0.10825915697644603	0.12496661629867681	0.10461968427009351	0.10577603152914913	0.14349791574802784	0.07072733289956686	0.107057030470634	0.11176189885619271	0.11466853756320382	0.06969223222514505	0.12254571175361988	0.1220532047132677	0.08336132304509371	0.081398395392029	0.1259995687128824	0.10621287146331111	0.09271250714358877	0.1187947708879214	0.1035578020603498	0.10107479066915538	0.08501880378594921	0.13404579486554896	0.09990012671087269	0.11697296078821082	0.11697296078821082	0.11697296078821082	0.11697296078821082	0.11697296078821082	0.11697296078821082	0.11697296078821082	0.11697296078821082	0.11697296078821082	0.11697296078821082	0.11697296078821082	0.11697296078821082	0.11697296078821082	0.11697296078821082	0.11697296078821082	0.11697296078821082	0.11697296078821082	0.11697296078821082	0.11697296078821082	0.11697296078821082	0.11697296078821082	0.11697296078821082	0.11697296078821082	0.11697296078821082	0.11697296078821082
0.03842547529043981	0.03711552014025612	0.026635360219766705	0.017693087470511164	0.0339399325547038	0.0317908525974131	0.04814547497871211	0.024894951412544403	0.031128636000966256	0.02261775651104843	0.034817126404780796	0.030764438622939174	0.05482229618355884	0.029537117526982837	0.03575203059473282	0.04097468413090243	0.05114856717266866	0.04501975698928024	0.0326006787986585	0.04548617041237377	0.04715081892762215	0.0265291831087122	0.04164257991139346	0.022456211463602452	0.04680616818268359	0.08113451459553007	0.06397034138910683	0.06397034138910683	0.06397034138910683	0.06397034138910683	0.06397034138910683	0.06397034138910683	0.06397034138910683	0.06397034138910683	0.06397034138910683	0.06397034138910683	0.06397034138910683	0.06397034138910683	0.06397034138910683	0.06397034138910683	0.06397034138910683	0.06397034138910683	0.06397034138910683	0.06397034138910683	0.06397034138910683	0.06397034138910683	0.06397034138910683	0.06397034138910683	0.06397034138910683	0.06397034138910683
0.04548563098439633	0.0	0.042354128097868725	0.057827473376258674	0.057384303980407426	0.0	0.0	0.00012107524767629994	0.0	0.0	0.0	0.002074935592918387	0.0005999371495232375	0.0702908835673511	0.0	0.0	0.0	0.0	0.0	0.054577846442691175	0.0	0.0	0.0	0.0	0.0	0.005613272836481732	0.002806636418240866	0.002806636418240866	0.002806636418240866	0.002806636418240866	0.002806636418240866	0.002806636418240866	0.002806636418240866	0.002806636418240866	0.002806636418240866	0.002806636418240866	0.002806636418240866	0.002806636418240866	0.002806636418240866	0.002806636418240866	0.002806636418240866	0.002806636418240866	0.002806636418240866	0.002806636418240866	0.002806636418240866	0.002806636418240866	0.002806636418240866	0.002806636418240866	0.002806636418240866	0.002806636418240866
0.03348854738939541	0.031203841681380393	0.03265828058615471	0.03667335249525201	0.044385000727535644	0.037747253458432814	0.025582125851310082	0.04142226234870357	0.025779653175521566	0.03710269302245722	0.03562605141042679	0.030946368468300223	0.04255754604509674	0.03401185390295734	0.045803942991115225	0.04335579744360573	0.047223266202115644	0.02824695408388875	0.0497288139419357	0.04030014870769467	0.03695475085554831	0.02769333825313129	0.02450572264377804	0.036600336593341394	0.029797530945557	0.03593496902667929	0.032866249986118146	0.032866249986118146	0.032866249986118146	0.032866249986118146	0.032866249986118146	0.032866249986118146	0.032866249986118146	0.032866249986118146	0.032866249986118146	0.032866249986118146	0.032866249986118146	0.032866249986118146	0.032866249986118146	0.032866249986118146	0.032866249986118146	0.032866249986118146	0.032866249986118146	0.032866249986118146	0.032866249986118146	0.032866249986118146	0.032866249986118146	0.032866249986118146	0.032866249986118146	0.032866249986118146
0.04444686464592628	0.06769263326200045	0.057636708252209054	0.04864005704821274	0.05265484169085842	0.07789059393267185	0.05020730279832596	0.04828603871548049	0.05645372219781928	0.06608696937542768	0.05551289298908486	0.05578778201231369	0.06664271756177714	0.049887768811490214	0.05246067998921075	0.06066656682830607	0.0768008422877222	0.05816199913724209	0.06234467468265416	0.04230153192435484	0.043965178046577874	0.05666974411688648	0.06825933847557435	0.05256124380350184	0.06040438800420816	0.056482815903855	0.056482815903855	0.056482815903855	0.056482815903855	0.056482815903855	0.056482815903855	0.056482815903855	0.056482815903855	0.056482815903855	0.056482815903855	0.056482815903855	0.056482815903855	0.056482815903855	0.056482815903855	0.056482815903855	0.056482815903855	0.056482815903855	0.056482815903855	0.056482815903855	0.056482815903855	0.056482815903855	0.056482815903855	0.056482815903855	0.056482815903855	0.056482815903855
0.06450021876005235	0.10457307204296643	0.08768653346962804	0.08444804952889895	0.09625729035119326	0.08065946759284727	0.10043028831883685	0.10771082768078216	0.09223185697902059	0.11858418983579605	0.07615824017338739	0.07527296030588207	0.07461820344578271	0.09118290179538778	0.07745045621537314	0.09296078380226279	0.08287324726071052	0.09154565509376884	0.10282996399002173	0.10870581837756609	0.08238903092046788	0.10735519683228975	0.07409925143734176	0.09530604096791294	0.07695834600483734	0.08613219348637513	0.08613219348637513	0.08613219348637513	0.08613219348637513	0.08613219348637513	0.08613219348637513	0.08613219348637513	0.08613219348637513	0.08613219348637513	0.08613219348637513	0.08613219348637513	0.08613219348637513	0.08613219348637513	0.08613219348637513	0.08613219348637513	0.08613219348637513	0.08613219348637513	0.08613219348637513	0.08613219348637513	0.08613219348637513	0.08613219348637513	0.08613219348637513	0.08613219348637513	0.08613219348637513	0.08613219348637513
0.045883679032751055	0.04629726526960403	0.05123337397616464	0.05179204036838308	0.05036485257652246	0.04623735713452586	0.05438287219705381	0.05029656044582116	0.0499793117536853	0.044993387439993586	0.036264008160470484	0.0829848817008963	0.05308538119954618	0.0375689114999531	0.04382244684263989	0.04705365699900395	0.050326432789064755	0.04206000813074252	0.04973007678607447	0.05219701486011332	0.045525419504392914	0.0519471881486481	0.05317216930076852	0.05600560474523591	0.04932548788407935	0.052665546314657634	0.052665546314657634	0.052665546314657634	0.052665546314657634	0.052665546314657634	0.052665546314657634	0.052665546314657634	0.052665546314657634	0.052665546314657634	0.052665546314657634	0.052665546314657634	0.052665546314657634	0.052665546314657634	0.052665546314657634	0.052665546314657634	0.052665546314657634	0.052665546314657634	0.052665546314657634	0.052665546314657634	0.052665546314657634	0.052665546314657634	0.052665546314657634	0.052665546314657634	0.052665546314657634	0.052665546314657634
0.07461980395338862	0.08058980455450422	0.08281086898344114	0.0787391056847308	0.08724458593369094	0.0796059096495867	0.10413707686936681	0.07835933791318755	0.11277906930908178	0.08775716177029118	0.08058761663893728	0.0708520112849559	0.07437584220411793	0.07596521245195641	0.09720397216026187	0.0800805111494866	0.0931868715635983	0.06165722841184038	0.09013904591467724	0.10531131251178405	0.09772517921323064	0.09772517921323064	0.09772517921323064	0.09772517921323064	0.09772517921323064	0.09772517921323064	0.09772517921323064	0.09772517921323064	0.09772517921323064	0.09772517921323064	0.09772517921323064	0.09772517921323064	0.09772517921323064	0.09772517921323064	0.09772517921323064	0.09772517921323064	0.09772517921323064	0.09772517921323064	0.09772517921323064	0.09772517921323064	0.09772517921323064	0.09772517921323064	0.09772517921323064	0.09772517921323064	0.09772517921323064	0.09772517921323064	0.09772517921323064	0.09772517921323064	0.09772517921323064	0.09772517921323064
0.03801293446849559	0.053778781433027036	0.045010394525492776	0.042939654572175	0.03766037073508437	0.044542560447271846	0.06439202541807851	0.04713972162837127	0.05853703627574315	0.03639290965160601	0.040199445484873905	0.047834245888536533	0.05377690530103429	0.04737543325038911	0.048657411187632386	0.04540163254404296	0.044972079832311156	0.040052455866361025	0.0564099274005808	0.048081610423997195	0.052245768912289	0.052245768912289	0.052245768912289	0.052245768912289	0.052245768912289	0.052245768912289	0.052245768912289	0.052245768912289	0.052245768912289	0.052245768912289	0.052245768912289	0.052245768912289	0.052245768912289	0.052245768912289	0.052245768912289	0.052245768912289	0.052245768912289	0.052245768912289	0.052245768912289	0.052245768912289	0.052245768912289	0.052245768912289	0.052245768912289	0.052245768912289	0.052245768912289	0.052245768912289	0.052245768912289	0.052245768912289	0.052245768912289	0.052245768912289
0.03170676517636521	0.0571691730827915	0.0806867376539107	0.1263864123329122	0.1707485613214099	0.05179946715506614	0.03817093244417523	0.03664776740252731	0.11294502421216406	0.1472071723968452	0.12280987891029382	0.0832401664470853	0.11892450243016311	0.08839170067146478	0.03813270401899007	0.052768767617926184	0.06137605947799548	0.03668310878215643	0.0628184292262593	0.0916772608547484	0.0	0.047212837458057315	0.024943241299044083	0.09143847562978547	0.09000054438241044	0.18316724154990854	0.10593146506683215	0.14454935330837035	0.14454935330837035	0.14454935330837035	0.14454935330837035	0.14454935330837035	0.14454935330837035	0.14454935330837035	0.14454935330837035	0.14454935330837035	0.14454935330837035	0.14454935330837035	0.14454935330837035	0.14454935330837035	0.14454935330837035	0.14454935330837035	0.14454935330837035	0.14454935330837035	0.14454935330837035	0.14454935330837035	0.14454935330837035	0.14454935330837035	0.14454935330837035	0.14454935330837035
0.09318276381636387	0.0576411796852533	0.059158227794475035	0.08837189412078758	0.07123119356097875	0.0694916272649232	0.0661364108578316	0.08483403358095276	0.07823245552729574	0.07483664590091013	0.07911898812304509	0.07372071173601855	0.06661835201722675	0.08592496878932393	0.06758221684869556	0.0643135428591084	0.0685901703858897	0.09358144450939367	0.09363814584804456	0.08043759526391098	0.0944838239936411	0.0716006384578027	0.06170103643457136	0.09648521869224969	0.07909312756341053	0.07909312756341053	0.07909312756341053	0.07909312756341053	0.07909312756341053	0.07909312756341053	0.07909312756341053	0.07909312756341053	0.07909312756341053	0.07909312756341053	0.07909312756341053	0.07909312756341053	0.07909312756341053	0.07909312756341053	0.07909312756341053	0.07909312756341053	0.07909312756341053	0.07909312756341053	0.07909312756341053	0.07909312756341053	0.07909312756341053	0.07909312756341053	0.07909312756341053	0.07909312756341053	0.07909312756341053	0.07909312756341053
0.06021669442228717	0.06379006670401602	0.0772159366309951	0.07246910313783606	0.0793312749677292	0.09286972563371095	0.05039313185466683	0.09095030792722099	0.07063527207356737	0.08539141739789759	0.06469603177005703	0.11416932591071513	0.09009756163765617	0.08499424278613368	0.0981719877461347	0.09259100406408463	0.08478765768992827	0.10314946079933736	0.08248669714067147	0.06417590245402749	0.08749973485903548	0.07782362696416004	0.07269533391070288	0.07666771011717165	0.08431838110526933	0.08002530367962288	0.0821718423924461	0.0821718423924461	0.0821718423924461	0.0821718423924461	0.0821718423924461	0.0821718423924461	0.0821718423924461	0.0821718423924461	0.0821718423924461	0.0821718423924461	0.0821718423924461	0.0821718423924461	0.0821718423924461	0.0821718423924461	0.0821718423924461	0.0821718423924461	0.0821718423924461	0.0821718423924461	0.0821718423924461	0.0821718423924461	0.0821718423924461	0.0821718423924461	0.0821718423924461	0.0821718423924461
0.00045237604138073737	0.048846185533813834	0.049384593317051945	0.04938903678347073	0.04927503902832378	0.0652399240557636	0.06456542799839665	0.05224934101971186	0.05688741073951418	0.04938903678347073	0.0	0.054933737519459604	0.08781619339486199	0.0018774989687976753	0.056960683665628155	0.06496363807147099	0.04936939740551334	0.06496363807147099	0.06107333256549161	0.038431403009479274	0.05071591366830094	0.08281546770274105	0.05857216516652511	0.07069381643463309	0.07069381643463309	0.07069381643463309	0.07069381643463309	0.07069381643463309	0.07069381643463309	0.07069381643463309	0.07069381643463309	0.07069381643463309	0.07069381643463309	0.07069381643463309	0.07069381643463309	0.07069381643463309	0.07069381643463309	0.07069381643463309	0.07069381643463309	0.07069381643463309	0.07069381643463309	0.07069381643463309	0.07069381643463309	0.07069381643463309	0.07069381643463309	0.07069381643463309	0.07069381643463309	0.07069381643463309	0.07069381643463309	0.07069381643463309
0.04474667374690391	0.03620934384072724	0.041450893752189966	0.03361554841565934	0.034087104198397514	0.029168768800539296	0.062205137054859375	0.02294886427118242	0.04271948817266076	0.038703794322364544	0.04158708486271815	0.03846029198391878	0.013788639833039688	0.0517237278051533	0.020505311409538086	0.034237375662640304	0.03439227266861732	0.05166428940419448	0.03432309226652735	0.03335071286856069	0.04400592241097837	0.03867831763976953	0.03867831763976953	0.03867831763976953	0.03867831763976953	0.03867831763976953	0.03867831763976953	0.03867831763976953	0.03867831763976953	0.03867831763976953	0.03867831763976953	0.03867831763976953	0.03867831763976953	0.03867831763976953	0.03867831763976953	0.03867831763976953	0.03867831763976953	0.03867831763976953	0.03867831763976953	0.03867831763976953	0.03867831763976953	0.03867831763976953	0.03867831763976953	0.03867831763976953	0.03867831763976953	0.03867831763976953	0.03867831763976953	0.03867831763976953	0.03867831763976953	0.03867831763976953
0.030173101061332457	0.04088138491072745	0.03416008738363855	0.05108661770950051	0.036694282252865855	0.04294039004159604	0.030558654459347235	0.040290283163355235	0.0586089009712967	0.03139458055115859	0.052729101250529424	0.03446916671066354	0.04289557584629887	0.04767236387124884	0.0529554341251193	0.0380179748917637	0.04460343419790369	0.04154575876548574	0.04165280983700899	0.041425005993990814	0.0462420290152986	0.04056854810555306	0.05329070742937835	0.036775205434017966	0.03772336571720912	0.042447418353185246	0.040976889098122526	0.04704990336161271	0.05803321129155455	0.043660936480813234	0.04015727845072016	0.04239781612647804	0.08219226469978393	0.062295040413130984	0.062295040413130984	0.062295040413130984	0.062295040413130984	0.062295040413130984	0.062295040413130984	0.062295040413130984	0.062295040413130984	0.062295040413130984	0.062295040413130984	0.062295040413130984	0.062295040413130984	0.062295040413130984	0.062295040413130984	0.062295040413130984	0.062295040413130984	0.062295040413130984
0.05412708454614759	0.04213608265223403	0.038330398326273205	0.0473443989655223	0.031954528428954194	0.029207502294547487	0.042102531909374845	0.039878065347609515	0.041247321111875866	0.04761764320009565	0.04291523453388276	0.04524893366160436	0.05278564793875756	0.04909898725641028	0.038772352617060434	0.04079508635268818	0.03819716954748244	0.04450609070302254	0.06279204633957518	0.06417465412751679	0.06747740914713946	0.058077255400856335	0.048808465508169536	0.04991035764473013	0.047430331381035425	0.054471378962723666	0.03813488862187413	0.050050817887306955	0.038249733434502865	0.03866462982447719	0.05564018659084618	0.053027289625996385	0.047704510778963566	0.05036590020247998	0.05036590020247998	0.05036590020247998	0.05036590020247998	0.05036590020247998	0.05036590020247998	0.05036590020247998	0.05036590020247998	0.05036590020247998	0.05036590020247998	0.05036590020247998	0.05036590020247998	0.05036590020247998	0.05036590020247998	0.05036590020247998	0.05036590020247998	0.05036590020247998
0.06085023424816689	0.084876152193977	0.06616269927498511	0.10436068838263542	0.08272790987958352	0.06457911276566314	0.07179011068820654	0.0952029401461233	0.060472938016227384	0.061352802933292996	0.08524647025487443	0.0633444352775489	0.07384341476636647	0.05173875404571823	0.06904041894385779	0.07150131843950268	0.06555303786175884	0.07746952765943256	0.07454412784965873	0.07105743446650149	0.08105868207916513	0.0760580582728333	0.0760580582728333	0.0760580582728333	0.0760580582728333	0.0760580582728333	0.0760580582728333	0.0760580582728333	0.0760580582728333	0.0760580582728333	0.0760580582728333	0.0760580582728333	0.0760580582728333	0.0760580582728333	0.0760580582728333	0.0760580582728333	0.0760580582728333	0.0760580582728333	0.0760580582728333	0.0760580582728333	0.0760580582728333	0.0760580582728333	0.0760580582728333	0.0760580582728333	0.0760580582728333	0.0760580582728333	0.0760580582728333	0.0760580582728333	0.0760580582728333	0.0760580582728333
0.041435570438086475	0.031565839037760085	0.04340952755617986	0.03698846101795513	0.04297724074811811	0.053866544093338825	0.03345282517760528	0.03512896624250657	0.043629882635534196	0.04250638396569565	0.04676074078487867	0.04074436237694684	0.04202129922517861	0.04099252897007964	0.0450207842134105	0.047167765704542064	0.05097386098767568	0.026804317957750436	0.06517483129224837	0.1626287902562316	0.03441450382472086	0.08838815688955243	0.04473796585179161	0.04501077652811755	0.044874371189954576	0.044874371189954576	0.044874371189954576	0.044874371189954576	0.044874371189954576	0.044874371189954576	0.044874371189954576	0.044874371189954576	0.044874371189954576	0.044874371189954576	0.044874371189954576	0.044874371189954576	0.044874371189954576	0.044874371189954576	0.044874371189954576	0.044874371189954576	0.044874371189954576	0.044874371189954576	0.044874371189954576	0.044874371189954576	0.044874371189954576	0.044874371189954576	0.044874371189954576	0.044874371189954576	0.044874371189954576	0.044874371189954576
0.09414149188476072	0.09122915958130702	0.07082063006144794	0.07502806775438395	0.06242267549503447	0.05602520260234303	0.07252253278697111	0.08549338562870032	0.05777077060739033	0.05223802876643635	0.09560302578962514	0.09477400509563058	0.09170341931412124	0.08096380105933182	0.08994495215990334	0.08307914458650087	0.08428787679759228	0.06131398170337062	0.10094382306828902	0.08009354736769105	0.06705131328817442	0.0893730335272627	0.0665509580692711	0.0825813049517915	0.08665131572607851	0.08502125914048263	0.08583628743328056	0.08583628743328056	0.08583628743328056	0.08583628743328056	0.08583628743328056	0.08583628743328056	0.08583628743328056	0.08583628743328056	0.08583628743328056	0.08583628743328056	0.08583628743328056	0.08583628743328056	0.08583628743328056	0.08583628743328056	0.08583628743328056	0.08583628743328056	0.08583628743328056	0.08583628743328056	0.08583628743328056	0.08583628743328056	0.08583628743328056	0.08583628743328056	0.08583628743328056	0.08583628743328056
0.06649270459620485	0.05107943678565182	0.062251198994188364	0.0628150808562488	0.04023447179633214	0.06129467377653945	0.046647001192901535	0.04426939930420734	0.047369415965042766	0.055809031050964075	0.05762978505196907	0.0410570969180018	0.04188676010339271	0.048842786072044515	0.0417013130701486	0.0502500885139864	0.03324866674014611	0.06901758905786111	0.06846834310504467	0.04640585628504809	0.05743709969504638	0.05743709969504638	0.05743709969504638	0.05743709969504638	0.05743709969504638	0.05743709969504638	0.05743709969504638	0.05743709969504638	0.05743709969504638	0.05743709969504638	0.05743709969504638	0.05743709969504638	0.05743709969504638	0.05743709969504638	0.05743709969504638	0.05743709969504638	0.05743709969504638	0.05743709969504638	0.05743709969504638	0.05743709969504638	0.05743709969504638	0.05743709969504638	0.05743709969504638	0.05743709969504638	0.05743709969504638	0.05743709969504638	0.05743709969504638	0.05743709969504638	0.05743709969504638	0.05743709969504638
0.03504011505492438	0.04948073212046932	0.046602704722439735	0.040126197943243014	0.05363319222908549	0.04531126233363778	0.03419625543681592	0.04928328518504733	0.04636827251218811	0.03695229806828905	0.04133877901059019	0.04318594769405855	0.03571594542979031	0.029355329794376567	0.044348578473989424	0.04355689916514579	0.0326555804780459	0.042740622904055746	0.0369742834555063	0.031776927183146356	0.060700984364265013	0.06963494249935993	0.06516796343181247	0.06516796343181247	0.06516796343181247	0.06516796343181247	0.06516796343181247	0.06516796343181247	0.06516796343181247	0.06516796343181247	0.06516796343181247	0.06516796343181247	0.06516796343181247	0.06516796343181247	0.06516796343181247	0.06516796343181247	0.06516796343181247	0.06516796343181247	0.06516796343181247	0.06516796343181247	0.06516796343181247	0.06516796343181247	0.06516796343181247	0.06516796343181247	0.06516796343181247	0.06516796343181247	0.06516796343181247	0.06516796343181247	0.06516796343181247	0.06516796343181247
0.11083852879463992	0.08684973082638547	0.12765759457297077	0.1257160618222623	0.12796896542137662	0.10161422206720191	0.10746866916575132	0.12058358517251966	0.13956951679908475	0.08630520953992195	0.12452303095385076	0.08906407217994353	0.11637795805000647	0.12682590783773257	0.13162665982997834	0.12834275483349503	0.13194453660546995	0.1497087274490221	0.11059491967545074	0.1745485538022313	0.14257173673884102	0.14257173673884102	0.14257173673884102	0.14257173673884102	0.14257173673884102	0.14257173673884102	0.14257173673884102	0.14257173673884102	0.14257173673884102	0.14257173673884102	0.14257173673884102	0.14257173673884102	0.14257173673884102	0.14257173673884102	0.14257173673884102	0.14257173673884102	0.14257173673884102	0.14257173673884102	0.14257173673884102	0.14257173673884102	0.14257173673884102	0.14257173673884102	0.14257173673884102	0.14257173673884102	0.14257173673884102	0.14257173673884102	0.14257173673884102	0.14257173673884102	0.14257173673884102	0.14257173673884102
0.09194975328530426	0.12117029327573281	0.10986521791135465	0.10070736173195642	0.0937728974304876	0.12398819207384033	0.11851782509120373	0.09057090295313779	0.08431011975033277	0.11257954869024257	0.08590361494350487	0.09095120879661919	0.11251384589051275	0.102194952698666	0.11446481914377744	0.10176616171493195	0.07158016866121593	0.11415624498924333	0.13747122716516333	0.10108918072719482	0.08597107302885712	0.08635442914597952	0.08965154282344492	0.08800298598471222	0.08800298598471222	0.08800298598471222	0.08800298598471222	0.08800298598471222	0.08800298598471222	0.08800298598471222	0.08800298598471222	0.08800298598471222	0.08800298598471222	0.08800298598471222	0.08800298598471222	0.08800298598471222	0.08800298598471222	0.08800298598471222	0.08800298598471222	0.08800298598471222	0.08800298598471222	0.08800298598471222	0.08800298598471222	0.08800298598471222	0.08800298598471222	0.08800298598471222	0.08800298598471222	0.08800298598471222	0.08800298598471222	0.08800298598471222
0.08299705644636841	0.09285489991939665	0.09255534734962419	0.09175917179821488	0.07045228361749338	0.07457820141470896	0.06543283543038125	0.09906281185384032	0.10286694313349112	0.10133770474714633	0.08945612350695929	0.08327863076462792	0.07146865597373109	0.08405033922710961	0.08919860993450733	0.08123463058170778	0.06792419989657257	0.08822916689285845	0.07923915612257737	0.09294399855611507	0.08309125650858308	0.0723646435064005	0.07772795000749179	0.07772795000749179	0.07772795000749179	0.07772795000749179	0.07772795000749179	0.07772795000749179	0.07772795000749179	0.07772795000749179	0.07772795000749179	0.07772795000749179	0.07772795000749179	0.07772795000749179	0.07772795000749179	0.07772795000749179	0.07772795000749179	0.07772795000749179	0.07772795000749179	0.07772795000749179	0.07772795000749179	0.07772795000749179	0.07772795000749179	0.07772795000749179	0.07772795000749179	0.07772795000749179	0.07772795000749179	0.07772795000749179	0.07772795000749179	0.07772795000749179
0.06674515035090654	0.024631919926231403	0.05043333389917695	0.06076484663841775	0.059889770416837886	0.043019446688506185	0.05848014102956961	0.051003101295752355	0.06482400523977991	0.053397812088254816	0.05340165446030438	0.03400871615014806	0.04996834359202228	0.04399230086535779	0.06079686552606711	0.07688109536456486	0.04717717646531449	0.029732100638463037	0.037630228359547074	0.06729174847599047	0.0567956272672285	0.08075665235747703	0.04578689056477323	0.05459253110625171	0.052168071905586304	0.05423771566610516	0.05793051734082734	0.05493405733629818	0.05855079356513614	0.0454212424944257	0.03635599508044562	0.04088861878743566	0.04088861878743566	0.04088861878743566	0.04088861878743566	0.04088861878743566	0.04088861878743566	0.04088861878743566	0.04088861878743566	0.04088861878743566	0.04088861878743566	0.04088861878743566	0.04088861878743566	0.04088861878743566	0.04088861878743566	0.04088861878743566	0.04088861878743566	0.04088861878743566	0.04088861878743566	0.04088861878743566
0.046845401112586636	0.05447622573941315	0.05862530531159125	0.06726069899483506	0.08424948555693706	0.06911411968398697	0.06849758204742608	0.06369883525398067	0.055043096847363374	0.07591061778990564	0.0647045709784847	0.061906319983730196	0.051508382931619315	0.060950171788933444	0.06531178539978341	0.05297161236949741	0.05470184051954425	0.07001464144163545	0.05870228282752444	0.03520305971820478	0.06032794354858782	0.04836065685207341	0.05519546658938974	0.054703326103454415	0.07704503963580621	0.069279866762031	0.050886459476080004	0.047257919953246214	0.06307741069885985	0.06748105598381501	0.06596810073413668	0.06672457835897586	0.06672457835897586	0.06672457835897586	0.06672457835897586	0.06672457835897586	0.06672457835897586	0.06672457835897586	0.06672457835897586	0.06672457835897586	0.06672457835897586	0.06672457835897586	0.06672457835897586	0.06672457835897586	0.06672457835897586	0.06672457835897586	0.06672457835897586	0.06672457835897586	0.06672457835897586	0.06672457835897586
0.07936343012480314	0.08782089382035133	0.07708353437774516	0.06890821614292204	0.08602603027516985	0.08597450242895417	0.07248799482033952	0.0880539794790527	0.07422844399998997	0.06928826028557511	0.07892079931700938	0.07892877127671286	0.06166577308433925	0.07194553869243307	0.08654606406635731	0.07827334681149432	0.116660272861444	0.08452210274893313	0.06455621068676193	0.08553750564751482	0.06304624701599634	0.07429187633175557	0.07429187633175557	0.07429187633175557	0.07429187633175557	0.07429187633175557	0.07429187633175557	0.07429187633175557	0.07429187633175557	0.07429187633175557	0.07429187633175557	0.07429187633175557	0.07429187633175557	0.07429187633175557	0.07429187633175557	0.07429187633175557	0.07429187633175557	0.07429187633175557	0.07429187633175557	0.07429187633175557	0.07429187633175557	0.07429187633175557	0.07429187633175557	0.07429187633175557	0.07429187633175557	0.07429187633175557	0.07429187633175557	0.07429187633175557	0.07429187633175557	0.07429187633175557
0.0	0.0	0.4421652998427873	0.0	0.17890422786957558	0.0	0.4470792963596374	0.0	0.0	0.0	0.0	0.0	0.0	0.0	0.17890422786957558	0.0	0.04597748812274766	0.004913996516849963	0.0	0.01699549075164253	0.0	0.008497745375821266	0.008497745375821266	0.008497745375821266	0.008497745375821266	0.008497745375821266	0.008497745375821266	0.008497745375821266	0.008497745375821266	0.008497745375821266	0.008497745375821266	0.008497745375821266	0.008497745375821266	0.008497745375821266	0.008497745375821266	0.008497745375821266	0.008497745375821266	0.008497745375821266	0.008497745375821266	0.008497745375821266	0.008497745375821266	0.008497745375821266	0.008497745375821266	0.008497745375821266	0.008497745375821266	0.008497745375821266	0.008497745375821266	0.008497745375821266	0.008497745375821266	0.008497745375821266
0.06898998907483256	0.07205855329002535	0.06861072601520282	0.06958728787556183	0.07726560309967254	0.06162838014372646	0.062316953392456576	0.07498416555531444	0.07551492174786237	0.06875512640058101	0.07069847153862559	0.08919792280482132	0.0621763189625807	0.053330573059458805	0.05694873405549039	0.06107145601390703	0.07075275588472268	0.05949088687971768	0.0786278889260176	0.06744286283214816	0.05152460527796954	0.08173961840547497	0.04787312959936977	0.05867881798655665	0.05823172023615957	0.06978464493003163	0.06906884570364748	0.06938253666695039	0.07482433595722393	0.07210343631208715	0.07210343631208715	0.07210343631208715	0.07210343631208715	0.07210343631208715	0.07210343631208715	0.07210343631208715	0.07210343631208715	0.07210343631208715	0.07210343631208715	0.07210343631208715	0.07210343631208715	0.07210343631208715	0.07210343631208715	0.07210343631208715	0.07210343631208715	0.07210343631208715	0.07210343631208715	0.07210343631208715	0.07210343631208715	0.07210343631208715
0.05303798170582675	0.05160480321308818	0.07235876183375244	0.06818245827681933	0.0823447253213236	0.06638626016594956	0.05673658390693762	0.08052481595420875	0.06649086131872468	0.06181724066772172	0.07127880500774965	0.05841025469034764	0.06727341180753935	0.0699430467908182	0.0686087707860211	0.07994954481704937	0.08580178000864405	0.0744561030102095	0.0723167460235727	0.059212367478236896	0.07592920573863858	0.05575216326067015	0.07220177871148964	0.07041917472451875	0.05651459184439222	0.06699581425291795	0.06797202836890626	0.0781413538063697	0.06324965308970769	0.09198948299534285	0.0646048085099709	0.07483439376418577	0.06536628858244813	0.09442920257818697	0.07529892797206045	0.0848640652751237	0.0848640652751237	0.0848640652751237	0.0848640652751237	0.0848640652751237	0.0848640652751237	0.0848640652751237	0.0848640652751237	0.0848640652751237	0.0848640652751237	0.0848640652751237	0.0848640652751237	0.0848640652751237	0.0848640652751237	0.0848640652751237
0.04525391003416914	0.0543383563620195	0.049897273971111177	0.05946832021659977	0.06347343276320944	0.048950004282902505	0.03775391014101465	0.06933173701404345	0.03948000890357461	0.057837810502726364	0.055971844475944325	0.05329041625006582	0.06945240681411058	0.05029425905572822	0.05118675896031931	0.04278573290340244	0.06938256053561426	0.03909480243190122	0.0555625262501575	0.04466780925647745	0.04776204075036277	0.06399620454280595	0.04973876018430559	0.0467837168865491	0.06252943213769185	0.046278135024482955	0.07247443061166772	0.06852328777051063	0.04815805526136836	0.05606424968179559	0.05695320621077358	0.05389467881517458	0.05559352602940319	0.0595847024885332	0.05312818378224279	0.05491774298961918	0.05885823109166518	0.05776687757967532	0.04880669512938979	0.06662086661220995	0.05771378087079986	0.05771378087079986	0.05771378087079986	0.05771378087079986	0.05771378087079986	0.05771378087079986	0.05771378087079986	0.05771378087079986	0.05771378087079986	0.05771378087079986
0.0720196460607004	0.06813331800340215	0.08707403791860824	0.06652042954445654	0.06951834525501384	0.050056544793279145	0.05650716466277874	0.057930875644632104	0.07915377701009062	0.04947985919787499	0.06163533078086103	0.07039448503051259	0.07723396280506417	0.06243552290316288	0.05580562317932713	0.07099245035737607	0.08144342052564661	0.07107721677913131	0.07356039796018944	0.05604209252926	0.05008469509862601	0.06246716593845963	0.08773851561171489	0.06978283025929304	0.07581779235717499	0.07280031130823401	0.07280031130823401	0.07280031130823401	0.07280031130823401	0.07280031130823401	0.07280031130823401	0.07280031130823401	0.07280031130823401	0.07280031130823401	0.07280031130823401	0.07280031130823401	0.07280031130823401	0.07280031130823401	0.07280031130823401	0.07280031130823401	0.07280031130823401	0.07280031130823401	0.07280031130823401	0.07280031130823401	0.07280031130823401	0.07280031130823401	0.07280031130823401	0.07280031130823401	0.07280031130823401	0.07280031130823401
0.03696437375673695	0.05941020312650276	0.06400487113403652	0.057880042200757945	0.0614676389088742	0.05184863969485426	0.04616041529079804	0.04911636341656653	0.048483976185871	0.058680799982556285	0.06602219388221293	0.052416770012472046	0.04249860163312638	0.052837566846423406	0.05775417195326519	0.05037445589766811	0.05223778524002423	0.06268055840156453	0.04981534594337319	0.05516268511013934	0.04380275601385656	0.04638297526337603	0.0544590317722139	0.052480430126527686	0.07584031580888069	0.04166228676119943	0.039011900085428375	0.07888005076394354	0.03956868147920386	0.061612573721587786	0.052726004235502534	0.05716928897854516	0.05716928897854516	0.05716928897854516	0.05716928897854516	0.05716928897854516	0.05716928897854516	0.05716928897854516	0.05716928897854516	0.05716928897854516	0.05716928897854516	0.05716928897854516	0.05716928897854516	0.05716928897854516	0.05716928897854516	0.05716928897854516	0.05716928897854516	0.05716928897854516	0.05716928897854516	0.05716928897854516
0.0016278496154874572	0.24237637373575463	0.24237333250914536	0.03924496812395692	0.0	0.18605736837185496	0.1734603450610882	0.018967325346053356	0.2277436095295208	0.13655293111893985	0.2669423000100909	0.1734445704138057	0.18617451718540995	0.006667288661753033	0.32679033146916797	0.2935911409071189	0.1906954008789251	0.3204428618425905	0.2710585639043875	0.15735123965208245	0.26643601480014795	0.17499904849825806	0.23132662747741767	0.1781282406206896	0.5640929253576717	0.18020308797645873	0.37214800666706527	0.37214800666706527	0.37214800666706527	0.37214800666706527	0.37214800666706527	0.37214800666706527	0.37214800666706527	0.37214800666706527	0.37214800666706527	0.37214800666706527	0.37214800666706527	0.37214800666706527	0.37214800666706527	0.37214800666706527	0.37214800666706527	0.37214800666706527	0.37214800666706527	0.37214800666706527	0.37214800666706527	0.37214800666706527	0.37214800666706527	0.37214800666706527	0.37214800666706527	0.37214800666706527
0.047375627789112466	0.03361008740344664	0.053651944945717935	0.05664287902878972	0.05199734672640131	0.05601097599506273	0.04562787816107245	0.045030783169276056	0.04695315181611576	0.034547903797921005	0.030340162492866952	0.028094620939733004	0.04185243370120968	0.04524487633490758	0.03235794661194214	0.045080041350240886	0.038245823524082685	0.04839160187557005	0.04436382888345913	0.03376391513565704	0.03620076059353892	0.046985329675833576	0.048112209327675313	0.04754876950175444	0.04754876950175444	0.04754876950175444	0.04754876950175444	0.04754876950175444	0.04754876950175444	0.04754876950175444	0.04754876950175444	0.04754876950175444	0.04754876950175444	0.04754876950175444	0.04754876950175444	0.04754876950175444	0.04754876950175444	0.04754876950175444	0.04754876950175444	0.04754876950175444	0.04754876950175444	0.04754876950175444	0.04754876950175444	0.04754876950175444	0.04754876950175444	0.04754876950175444	0.04754876950175444	0.04754876950175444	0.04754876950175444	0.04754876950175444
0.07783062401918149	0.0884482255280535	0.07466344302684376	0.07288283424617534	0.07489753966867742	0.05745723419487897	0.0690995232797122	0.06913487820265449	0.07133202194714477	0.058565610823967655	0.07636014809423673	0.06092570795582466	0.0595396488268611	0.06071750332953581	0.0993189185193328	0.06653863879445815	0.08080016302519338	0.07253564311060096	0.06592832984717371	0.07363263356071209	0.06946532376952375	0.07709748487457466	0.0636563396386303	0.06814325609575535	0.08880075974102228	0.08076010801643596	0.05997306246100835	0.08178010998548586	0.07259582065875902	0.07887662462649067	0.08889422842473386	0.08388542652561227	0.08388542652561227	0.08388542652561227	0.08388542652561227	0.08388542652561227	0.08388542652561227	0.08388542652561227	0.08388542652561227	0.08388542652561227	0.08388542652561227	0.08388542652561227	0.08388542652561227	0.08388542652561227	0.08388542652561227	0.08388542652561227	0.08388542652561227	0.08388542652561227	0.08388542652561227	0.08388542652561227
0.083824071953412	0.00102005291661096	0.0	0.0	0.12865022556292235	0.0	0.0	0.0	0.0	0.0	0.03713714057521873	0.0891501089901169	0.0	0.0	0.0	0.0010200529166109601	0.0	0.0	0.0	0.07202158038816657	0.0	0.0	0.0	0.0	0.0	0.0	0.0	0.0	0.12637052182091804	0.09280522251984895	0.0	0.05566808194463026	0.0	0.051538081901884636	0.0	0.0	0.020783642131682413	0.0	0.010391821065841206	0.010391821065841206	0.010391821065841206	0.010391821065841206	0.010391821065841206	0.010391821065841206	0.010391821065841206	0.010391821065841206	0.010391821065841206	0.010391821065841206	0.010391821065841206	0.010391821065841206
0.08906469257094789	0.14436225559755114	0.07787349967795494	0.12179376110694944	0.047649737111979264	0.11865798455029943	0.1085666538520775	0.09073301698112203	0.14715494478818086	0.036140909626582875	0.03908833077188787	0.007059984593514533	0.15196500129153603	0.006701529989053053	0.0	0.11687557216310758	0.15220582409529326	0.0	0.06515963896278333	0.02607650172265854	0.06502028413089633	0.09649452674312814	0.14353805022575197	0.12487639099125931	0.06502028413089633	0.09043427744320204	0.19539286756455737	0.0	0.10297293502823249	0.08453980603223421	0.080434095934652	0.08873330253528867	0.1452892519271108	0.0001445483636500573	0.05211290270908588	0.21611855608498193	0.07473735786889701	0.15353203527870393	0.08588459233793011	0.10181480638957474	0.12362286562457593	0.11326610812175208	0.10860805415757734	0.07519001496170308	0.0918990345596402	0.0918990345596402	0.0918990345596402	0.0918990345596402	0.0918990345596402	0.0918990345596402
0.05715739628908565	0.04395667086916099	0.05665817214220617	0.040566437810204456	0.05400412901554743	0.027408577944791776	0.050829579708733835	0.04696303423543224	0.05110511918529554	0.05418021933214304	0.07123089377347147	0.07815839413234127	0.04835829424936278	0.050463353066870255	0.05315617819929769	0.04054311524462184	0.03334337003930146	0.051686159192264006	0.0396028922080575	0.03899691656739997	0.051663152947695364	0.05137809941484648	0.02518200448813173	0.05912393957775872	0.07657181868033114	0.06598488218101704	0.06377340664564583	0.05193551240940378	0.06561755337757466	0.047782944018588784	0.024596900378510093	0.023592620967966313	0.07201771841820152	0.06369229417670423	0.03857971938123894	0.08080999096747266	0.06064827597362983	0.05627057301245615	0.05785461169074259	0.06289396586126181	0.058141546990676155	0.0862140133055486	0.09843471471551488	0.06022209491627147	0.07541624429307035	0.06781916960467092	0.06781916960467092	0.06781916960467092	0.06781916960467092	0.06781916960467092
0.13554394220428545	0.046505535329453576	0.06750969671402612	0.05768450192987901	0.08114783830501264	0.09782339943031912	0.05966643953569682	0.03177994069118333	0.06485677822143804	0.07081580328266926	0.038601242012410074	0.01912041412017774	0.0915569377021802	0.06164209434269556	0.0883801297980844	0.08096061679764698	0.036214482297871296	0.046447446228898875	0.07768717822203981	0.058406289741900624	0.03742283483598775	0.12596089829499404	0.053152341082626495	0.030229880520366497	0.06438038934330338	0.04282711442899691	0.08997779870633103	0.03360180605427825	0.06467721242957755	0.052013365478390104	0.03813683678455095	0.12946977505911478	0.08457201350443258	0.027469146041422435	0.052311788245269726	0.013564132357609532	0.06777171328624419	0.015660011252719958	0.08974892256102047	0.052704466906870216	0.052704466906870216	0.052704466906870216	0.052704466906870216	0.052704466906870216	0.052704466906870216	0.052704466906870216	0.052704466906870216	0.052704466906870216	0.052704466906870216	0.052704466906870216
0.16108380458824056	0.0832733306821347	0.1833113081383436	0.22324841011496124	0.2262104900200744	0.11853278320355944	0.21759433268455533	0.19610272377685672	0.20372544827903502	0.19991408602794586	0.19991408602794586	0.19991408602794586	0.19991408602794586	0.19991408602794586	0.19991408602794586	0.19991408602794586	0.19991408602794586	0.19991408602794586	0.19991408602794586	0.19991408602794586	0.19991408602794586	0.19991408602794586	0.19991408602794586	0.19991408602794586	0.19991408602794586	0.19991408602794586	0.19991408602794586	0.19991408602794586	0.19991408602794586	0.19991408602794586	0.19991408602794586	0.19991408602794586	0.19991408602794586	0.19991408602794586	0.19991408602794586	0.19991408602794586	0.19991408602794586	0.19991408602794586	0.19991408602794586	0.19991408602794586	0.19991408602794586	0.19991408602794586	0.19991408602794586	0.19991408602794586	0.19991408602794586	0.19991408602794586	0.19991408602794586	0.19991408602794586	0.19991408602794586	0.19991408602794586
0.0	0.06339403156301585	0.0	0.0	0.0	0.000909359113314648	0.01829394548396748	0.03266750942206021	0.0	0.0	0.00018119993499581344	0.0	0.0	0.0008978595921258946	0.032720910565386806	0.0	0.0	0.003105326660677216	0.0008978595921258946	0.0	0.0004489297960629473	0.0004489297960629473	0.0004489297960629473	0.0004489297960629473	0.0004489297960629473	0.0004489297960629473	0.0004489297960629473	0.0004489297960629473	0.0004489297960629473	0.0004489297960629473	0.0004489297960629473	0.0004489297960629473	0.0004489297960629473	0.0004489297960629473	0.0004489297960629473	0.0004489297960629473	0.0004489297960629473	0.0004489297960629473	0.0004489297960629473	0.0004489297960629473	0.0004489297960629473	0.0004489297960629473	0.0004489297960629473	0.0004489297960629473	0.0004489297960629473	0.0004489297960629473	0.0004489297960629473	0.0004489297960629473	0.0004489297960629473	0.0004489297960629473
0.08843970171139784	0.0	0.0945767716644171	0.0	0.0	0.0	0.009747866839538169	0.0	0.009747866839538169	0.12468243389084985	0.003603280376633878	0.009747866839538169	0.0	0.0	0.0	0.0	0.0947870278600971	0.0	0.0	0.0	0.037930184129397734	0.0	0.0947870278600971	0.0	0.1884621380858724	0.0010418355950269612	0.009747866839538169	0.12833335062422482	0.0	0.07355956228994857	0.0	0.07355956228994857	0.03677978114497429	0.03677978114497429	0.03677978114497429	0.03677978114497429	0.03677978114497429	0.03677978114497429	0.03677978114497429	0.03677978114497429	0.03677978114497429	0.03677978114497429	0.03677978114497429	0.03677978114497429	0.03677978114497429	0.03677978114497429	0.03677978114497429	0.03677978114497429	0.03677978114497429	0.03677978114497429
0.07738097964024276	0.07914991396764542	0.07431956331258589	0.07802104887380826	0.06553029226073978	0.054428598416416944	0.04719322433023945	0.06000754092474068	0.08057460370904344	0.06728109154438716	0.0756708400117986	0.060506818749660456	0.06561217820509005	0.07090818357362307	0.06444400220184482	0.07088107659603116	0.07879742460071897	0.0793320910658983	0.05712115466204101	0.05770877021388615	0.06239740762993812	0.05642692924746997	0.05479216090719067	0.05560954507733031	0.05560954507733031	0.05560954507733031	0.05560954507733031	0.05560954507733031	0.05560954507733031	0.05560954507733031	0.05560954507733031	0.05560954507733031	0.05560954507733031	0.05560954507733031	0.05560954507733031	0.05560954507733031	0.05560954507733031	0.05560954507733031	0.05560954507733031	0.05560954507733031	0.05560954507733031	0.05560954507733031	0.05560954507733031	0.05560954507733031	0.05560954507733031	0.05560954507733031	0.05560954507733031	0.05560954507733031	0.05560954507733031	0.05560954507733031
0.10285865045082668	0.15322560735542506	0.11728295094166546	0.10991052642038156	0.14152891752779748	0.1798974213035146	0.1502909106817887	0.14318585182802945	0.13832882221434384	0.12911138270146727	0.13609213023475616	0.13260175646811173	0.13260175646811173	0.13260175646811173	0.13260175646811173	0.13260175646811173	0.13260175646811173	0.13260175646811173	0.13260175646811173	0.13260175646811173	0.13260175646811173	0.13260175646811173	0.13260175646811173	0.13260175646811173	0.13260175646811173	0.13260175646811173	0.13260175646811173	0.13260175646811173	0.13260175646811173	0.13260175646811173	0.13260175646811173	0.13260175646811173	0.13260175646811173	0.13260175646811173	0.13260175646811173	0.13260175646811173	0.13260175646811173	0.13260175646811173	0.13260175646811173	0.13260175646811173	0.13260175646811173	0.13260175646811173	0.13260175646811173	0.13260175646811173	0.13260175646811173	0.13260175646811173	0.13260175646811173	0.13260175646811173	0.13260175646811173	0.13260175646811173
0.09011932219083235	0.07234178717030564	0.11429726772401966	0.0797972271880202	0.06659842278077788	0.08308360291044244	0.09129063931398831	0.052419094787454476	0.07823851453991	0.07750953325130505	0.06224810479997348	0.06799843956847916	0.07927384705925458	0.05987534317571615	0.07263067271928282	0.06849455453706176	0.10517516245477442	0.10018470934242918	0.06656213308541191	0.0867778216338944	0.06309528471234176	0.07882083699711621	0.11596610997535951	0.1075002754432842	0.1007246493500665	0.08834661414692305	0.07683336436362621	0.07118112216004713	0.07400724326183668	0.07400724326183668	0.07400724326183668	0.07400724326183668	0.07400724326183668	0.07400724326183668	0.07400724326183668	0.07400724326183668	0.07400724326183668	0.07400724326183668	0.07400724326183668	0.07400724326183668	0.07400724326183668	0.07400724326183668	0.07400724326183668	0.07400724326183668	0.07400724326183668	0.07400724326183668	0.07400724326183668	0.07400724326183668	0.07400724326183668	0.07400724326183668
0.030216707823307366	0.02905478796442655	0.0	0.09375351030547777	0.03238527947832771	0.040162586368047405	0.06968250551664813	0.058172125840828925	0.05974949137376145	0.017984711860504394	0.06433048246159445	0.07882935305326642	0.04610522454297542	0.051498381179004876	0.08905942252383689	0.04489373977756527	0.044943556782162074	0.032363075211177914	0.0	0.03238527947832771	0.012959364181225605	0.03236168907414213	0.0	0.03238269842392785	0.0003559573253548728	0.003336324860512043	0.03175001239130097	0.03238527947832771	0.0332803910064503	0.03886567837856353	0.012959364181225605	0.03238527947832771	0.022672321829776656	0.022672321829776656	0.022672321829776656	0.022672321829776656	0.022672321829776656	0.022672321829776656	0.022672321829776656	0.022672321829776656	0.022672321829776656	0.022672321829776656	0.022672321829776656	0.022672321829776656	0.022672321829776656	0.022672321829776656	0.022672321829776656	0.022672321829776656	0.022672321829776656	0.022672321829776656
0.04251735642359208	0.041393344627548734	0.07029014020145796	0.07667936307021626	0.039426532530889145	0.032706109877132516	0.09326715234205275	0.05152799277476603	0.03547082482163229	0.028566364443713774	0.06492730706866705	0.029010834736371872	0.039643753060558166	0.0676236454046979	0.055983427881901235	0.06247418707783933	0.03766473076129196	0.11591170499320784	0.1214759693268152	0.0010859357314561139	0.028520725384448564	0.06211622767853485	0.07458677461814853	0.0672030639874537	0.04948071673902401	0.02850072211449773	0.04183185461609894	0.07929936013348396	0.025609431121063272	0.08497374772599099	0.0010859357314561139	0.03942653253088915	0.09341207135626707	0.11150509491141966	0.12849972427604628	0.06698251604433736	0.09774112016019182	0.09774112016019182	0.09774112016019182	0.09774112016019182	0.09774112016019182	0.09774112016019182	0.09774112016019182	0.09774112016019182	0.09774112016019182	0.09774112016019182	0.09774112016019182	0.09774112016019182	0.09774112016019182	0.09774112016019182
0.08809649480180691	0.06673686836213288	0.0591001732058834	0.06372216498436571	0.09052140456736285	0.09182699627822473	0.0772319232149182	0.09093755095522525	0.0835656108940532	0.0703177675705502	0.056672112413649396	0.06600658212529788	0.06757982024553011	0.09970401342030129	0.06992604622205376	0.05868725800268453	0.06089059438713721	0.09107384861604785	0.094514416966241	0.09797585226815567	0.06814317964130119	0.08649148409784059	0.08991445086058836	0.07083271357118572	0.08213274382065908	0.07148814769804378	0.080440932246639	0.06378317081462881	0.10519594927827494	0.05729591518695719	0.10117902278504118	0.07923746898599918	0.07923746898599918	0.07923746898599918	0.07923746898599918	0.07923746898599918	0.07923746898599918	0.07923746898599918	0.07923746898599918	0.07923746898599918	0.07923746898599918	0.07923746898599918	0.07923746898599918	0.07923746898599918	0.07923746898599918	0.07923746898599918	0.07923746898599918	0.07923746898599918	0.07923746898599918	0.07923746898599918
0.10766944940810108	0.06890380691676998	0.07606084592960997	0.09780461452840258	0.058749322348202675	0.07186079370577425	0.0911540526984992	0.08226730112770729	0.09731536161222441	0.06429201631173183	0.08149262767148303	0.0782187574190109	0.08769193048186627	0.08685788609086571	0.08143377396152585	0.0832872057549724	0.06175424677332745	0.07271447729163485	0.07930576240048869	0.08206461105396912	0.0687827689063505	0.08953580236877995	0.0748702848167935	0.08919121754793045	0.07400624806997325	0.06936296295764145	0.08594011589517082	0.06068606921037838	0.050251932672013576	0.08003612581790148	0.08661947198099289	0.08856915803528292	0.08374817307890901	0.07991358105995715	0.06431637305065736	0.04802950959482236	0.06267381014034858	0.055351659867585466	0.055351659867585466	0.055351659867585466	0.055351659867585466	0.055351659867585466	0.055351659867585466	0.055351659867585466	0.055351659867585466	0.055351659867585466	0.055351659867585466	0.055351659867585466	0.055351659867585466	0.055351659867585466
0.0	0.0	0.0	0.0	0.0	0.0	0.0	0.0	0.09194535461258208	0.04452565353077514	0.032383147893124756	0.04937469153586418	0.041988705190889375	0.004289984654893697	0.0	0.00033904968262514246	0.027324745202519755	0.03509644463293278	0.03695683047782474	0.05738275993913677	0.02929912097785367	0.07253093376939891	0.00115780443977989	0.0	0.029822390491915735	0.030456925417633552	0.00115780443977989	0.0	0.030446364729437597	0.03043351905863579	0.0011932587785157738	0.0	0.0005966293892578869	0.0005966293892578869	0.0005966293892578869	0.0005966293892578869	0.0005966293892578869	0.0005966293892578869	0.0005966293892578869	0.0005966293892578869	0.0005966293892578869	0.0005966293892578869	0.0005966293892578869	0.0005966293892578869	0.0005966293892578869	0.0005966293892578869	0.0005966293892578869	0.0005966293892578869	0.0005966293892578869	0.0005966293892578869
0.13278638299238868	0.013090651230273639	0.056915195189718354	0.038319495370454426	0.08049943822318506	0.05815321214886486	0.08033451347592709	0.09374654551225572	0.08898099458472634	0.08278307276445841	0.1225276158336193	0.0065504929069921764	0.13167189315778383	0.06462840084246602	0.059305862640183275	0.07019570012078294	0.09512077589737483	0.05969288793406105	0.07165804871084433	0.0	0.0006463325038691342	0.08383384242068474	0.08555421503630369	0.041345032201847154	0.05805095945420248	0.02462645892635302	0.061376937396123855	0.05208009642143051	0.04108016651706574	0.05319327616681739	0.06594785936965832	0.05957056776823785	0.05957056776823785	0.05957056776823785	0.05957056776823785	0.05957056776823785	0.05957056776823785	0.05957056776823785	0.05957056776823785	0.05957056776823785	0.05957056776823785	0.05957056776823785	0.05957056776823785	0.05957056776823785	0.05957056776823785	0.05957056776823785	0.05957056776823785	0.05957056776823785	0.05957056776823785	0.05957056776823785
0.04027801570584838	0.03975216536340453	0.0002635535465934867	0.028902626462228114	0.04534044683924172	0.04766198144434057	0.047187532300216724	0.022890911896138712	0.053351493654149144	0.03417515195364765	0.04368864077403977	0.032395936821687545	0.032860451239952716	0.03882128797699891	0.052331109265484725	0.04267492674143064	0.047241024450963585	0.05246165698743268	0.03007978134994913	0.023802258562739632	0.025089638586751693	0.05720763419878565	0.04427422894807313	0.01720109381496421	0.03010712063618074	0.038274519014307735	0.04421165483179955	0.03857990419032879	0.0404388233162153	0.02868105112058996	0.03272171785777498	0.08055896676373396	0.03254209753277211	0.03432382501721186	0.0665454229830919	0.05151038005920315	0.05811771736049616	0.03272338811746048	0.03201561608405989	0.04133678265124357	0.03667619936765173	0.03667619936765173	0.03667619936765173	0.03667619936765173	0.03667619936765173	0.03667619936765173	0.03667619936765173	0.03667619936765173	0.03667619936765173	0.03667619936765173
0.061720190268855224	0.037466572724558875	0.05880267568492507	0.048383442568105534	0.06374051934324819	0.04740220021431461	0.04649390077377287	0.039713939582615224	0.03188012135777419	0.03924246147310941	0.06223873572088713	0.06125493870704272	0.03958876212390952	0.046080759234390645	0.04957179647038726	0.06319163875187937	0.047103615190105017	0.03406861818002797	0.05334785734533107	0.05210995306671197	0.04718583656553061	0.06147888874611448	0.053654122122141365	0.05172756882104148	0.061039932478142274	0.04566462993631868	0.0596947321747395	0.05797880476471662	0.07004086294283114	0.05453227246006556	0.06019546418910488	0.056709003931683266	0.05308503379468063	0.05610743092485638	0.036879806913137705	0.046493618918997046	0.046493618918997046	0.046493618918997046	0.046493618918997046	0.046493618918997046	0.046493618918997046	0.046493618918997046	0.046493618918997046	0.046493618918997046	0.046493618918997046	0.046493618918997046	0.046493618918997046	0.046493618918997046	0.046493618918997046	0.046493618918997046
0.11987286655665905	0.09052198020988707	0.12917351279006312	0.07464613906162842	0.13796388061535309	0.08155752100687817	0.11087695873183816	0.11715435111996193	0.12087480122809731	0.07617728763241226	0.09959329401194032	0.11259494236002372	0.09654275362036613	0.09550926104416312	0.10165304569841857	0.06768682885902821	0.08774502161051205	0.13906039007125812	0.13883706096670717	0.11948478728539381	0.09113103810544773	0.0992919958285347	0.09965943510155219	0.14186252087021825	0.08543246525623018	0.07579210472392296	0.09063218754456469	0.09785464147969913	0.10608020549941996	0.07437741863436313	0.09022881206689155	0.09022881206689155	0.09022881206689155	0.09022881206689155	0.09022881206689155	0.09022881206689155	0.09022881206689155	0.09022881206689155	0.09022881206689155	0.09022881206689155	0.09022881206689155	0.09022881206689155	0.09022881206689155	0.09022881206689155	0.09022881206689155	0.09022881206689155	0.09022881206689155	0.09022881206689155	0.09022881206689155	0.09022881206689155
0.10176138298285012	0.0	0.1567923699455437	0.0	0.1282403140640874	0.1214125788017336	0.13402745194906843	0.0013877905250041594	0.004792112123136683	0.0	0.0013877905250041594	0.004940537619075281	0.16606190390484993	0.050525390376088185	0.0	0.0	0.004799796042192731	0.012984771593029737	0.1340274519490684	0.030619564202397816	0.0003877455514094886	0.12465111066967056	0.12500848193857803	0.075688977052775	0.12146248544008276	0.06994923556354425	0.12146248544008276	0.028449586023439374	0.1497935235283254	0.1262622814822755	0.16835119078218827	0.0	0.0	0.05052539037608819	0.12598220700835563	0.08825379869222193	0.08825379869222193	0.08825379869222193	0.08825379869222193	0.08825379869222193	0.08825379869222193	0.08825379869222193	0.08825379869222193	0.08825379869222193	0.08825379869222193	0.08825379869222193	0.08825379869222193	0.08825379869222193	0.08825379869222193	0.08825379869222193
0.06141522089134027	0.06334783852974014	0.06734298469504534	0.06614259236824906	0.08468352984483937	0.06817738871759783	0.0660507268829046	0.08234114603822733	0.07244665879001355	0.07740100413657991	0.05333399045359636	0.08788549607859293	0.04842196995753306	0.06290860659027872	0.05832543701465606	0.061562190478412215	0.05900895204306563	0.0978245719364474	0.0739951448174329	0.05541747639288358	0.04891879999794484	0.07679075342089142	0.04433031488221637	0.0527476737639789	0.06560761203036722	0.04826207274737926	0.056170960937749086	0.05824728602976185	0.05136447091085102	0.05223277010624237	0.05149977561800724	0.053277196765768406	0.07274050377510893	0.05531619167538595	0.050581882990614745	0.05294903733300035	0.05294903733300035	0.05294903733300035	0.05294903733300035	0.05294903733300035	0.05294903733300035	0.05294903733300035	0.05294903733300035	0.05294903733300035	0.05294903733300035	0.05294903733300035	0.05294903733300035	0.05294903733300035	0.05294903733300035	0.05294903733300035
0.07115103813033397	0.08060874549117747	0.08882247648477773	0.07121263731127105	0.09124032663977891	0.07206261578980575	0.06656493731340084	0.06962420599414007	0.0643573630034747	0.06222873819473922	0.07511080711426553	0.08178931681610233	0.06664179927724057	0.09140047306922057	0.0832278432098312	0.06480561920214777	0.0658540052707622	0.07624556245380874	0.06081530081663377	0.057346872342826045	0.0628458817650435	0.07990648063194633	0.08858065302079003	0.08566299048636127	0.08008950193718249	0.07621956596088783	0.08082806098269506	0.07595683378734198	0.08965241374608823	0.07793819128918604	0.08407826367830602	0.08100822748374605	0.08100822748374605	0.08100822748374605	0.08100822748374605	0.08100822748374605	0.08100822748374605	0.08100822748374605	0.08100822748374605	0.08100822748374605	0.08100822748374605	0.08100822748374605	0.08100822748374605	0.08100822748374605	0.08100822748374605	0.08100822748374605	0.08100822748374605	0.08100822748374605	0.08100822748374605	0.08100822748374605
0.06345283499097391	0.057736373154317004	0.08255108735893384	0.04327957190426456	0.06259251184142765	0.0704542483324782	0.0745375704346424	0.05971048259236124	0.06808797653206425	0.06941100790495118	0.06107297462913392	0.06194428506062671	0.04948710138523926	0.06451811733648714	0.07074598761613869	0.07449865423741071	0.0633088192076328	0.05453822564307719	0.07549720456236775	0.06891502258348343	0.07007096409183503	0.05807504720080167	0.07337536653255	0.07603209831422424	0.08021504399514502	0.07853639655636852	0.0579460617086524	0.06660968435487785	0.06238108133395782	0.07386119512348914	0.06865634629091129	0.05658465387215271	0.062620500081532	0.062620500081532	0.062620500081532	0.062620500081532	0.062620500081532	0.062620500081532	0.062620500081532	0.062620500081532	0.062620500081532	0.062620500081532	0.062620500081532	0.062620500081532	0.062620500081532	0.062620500081532	0.062620500081532	0.062620500081532	0.062620500081532	0.062620500081532
0.03393378222244508	0.0321927018045434	0.04136600328332965	0.03939192580409325	0.046431405216434726	0.036086723959311603	0.03238382890798981	0.02356861231557581	0.034736895668401754	0.029078553727126498	0.033252817606993834	0.03238345920587469	0.028918354936956298	0.035090205044272835	0.028918957842682644	0.024092101829732867	0.030653562487182873	0.019245948835540504	0.02669447110151786	0.017333973692182758	0.0216924003870331	0.03213513960510539	0.007970121425993423	0.033611493197531726	0.04584969350704717	0.03564875004237202	0.022859507233700036	0.029254128638036028	0.029254128638036028	0.029254128638036028	0.029254128638036028	0.029254128638036028	0.029254128638036028	0.029254128638036028	0.029254128638036028	0.029254128638036028	0.029254128638036028	0.029254128638036028	0.029254128638036028	0.029254128638036028	0.029254128638036028	0.029254128638036028	0.029254128638036028	0.029254128638036028	0.029254128638036028	0.029254128638036028	0.029254128638036028	0.029254128638036028	0.029254128638036028	0.029254128638036028
0.026903232835561515	0.04117893162426854	0.02416697401799764	0.02166228858346556	0.04296536840603037	0.03208877838849909	0.04351092425852629	0.01537736973074752	0.007751866698021963	0.025582980081570523	0.016876564270380316	0.03206585537814295	0.02970428109401159	0.03145518499962143	0.021546441307692	0.007944043539610235	0.031032378146357738	0.03188421073394322	0.03459359056444996	0.019459245451668966	0.023069505884478682	0.03441878596125235	0.0394291271837395	0.027641303635747273	0.01909982941067398	0.02008708720864739	0.0283972821644319	0.016832573690587313	0.013505614402536148	0.025346605777225254	0.03086022314814445	0.017683826892679826	0.04393684780111123	0.02343952377918808	0.032721135361849105	0.02655204927320372	0.021808551035692902	0.018576991416925495	0.0328041145385674	0.02749747866880487	0.02358422880045553	0.030272360702529453	0.01993371948238078	0.019521990307415058	0.019946200039146367	0.02265596609422509	0.019659823394475907	0.021157894744350498	0.021157894744350498	0.021157894744350498
0.18827558408387274	0.3000670884149156	0.3685031573783988	0.3148568241145736	0.0005060325798782704	0.2610863773224227	0.17703894508272633	0.33991540426069616	0.0	0.227621961898028	0.3136053166060434	0.24137329566968613	0.4990168356415699	0.227621961898028	0.28334916595660503	0.21945582546469125	0.2050341534268626	0.0	0.21943532323420537	0.0025074302911996917	0.2283566951219832	0.023460608088943725	0.22562056418670653	0.45267142926251513	0.5325374017115763	0.0	0.3687908522335277	0.17703894508272633	0.22812799447790624	0.008672169013215002	0.36847919237025917	0.13683979786529915	0.31582890712163647	0.2263343524934678	0.2263343524934678	0.2263343524934678	0.2263343524934678	0.2263343524934678	0.2263343524934678	0.2263343524934678	0.2263343524934678	0.2263343524934678	0.2263343524934678	0.2263343524934678	0.2263343524934678	0.2263343524934678	0.2263343524934678	0.2263343524934678	0.2263343524934678	0.2263343524934678
0.34921741136954315	0.015930385504953414	0.4186997647058916	0.16769232263286832	0.0	0.41906089364345184	0.5792614625137196	0.09384829224460654	0.3252126013988452	0.580163536525745	0.48502725663918766	0.0	0.4448332718779192	0.0	0.3252126013988452	0.0	0.42111638153111997	0.0	0.9987385103180322	0.4434638857125837	0.3262706843690338	0.5769847273337242	0.5691971489522037	0.6777650984356207	0.47960396464828503	0.7188839630408573	0.5692523341398179	0.9212987986335736	0.2513685710105835	0.0	0.0046607787138674105	0.09368094983362453	0.04917086427374597	0.04917086427374597	0.04917086427374597	0.04917086427374597	0.04917086427374597	0.04917086427374597	0.04917086427374597	0.04917086427374597	0.04917086427374597	0.04917086427374597	0.04917086427374597	0.04917086427374597	0.04917086427374597	0.04917086427374597	0.04917086427374597	0.04917086427374597	0.04917086427374597	0.04917086427374597
0.052744621343056325	0.03931654275501805	0.049255171973315394	0.0659876689639866	0.05436911487726344	0.06490031530157406	0.05330280817781178	0.05604298405099973	0.05138256433741398	0.050796026404411	0.06000422779532874	0.0627664165291613	0.05373029707771539	0.06112229083961426	0.05440710167321876	0.061909607044876525	0.05251585355050469	0.05630329461359323	0.0540511778958812	0.05797187419880532	0.05058097401359203	0.05427642410619868	0.05427642410619868	0.05427642410619868	0.05427642410619868	0.05427642410619868	0.05427642410619868	0.05427642410619868	0.05427642410619868	0.05427642410619868	0.05427642410619868	0.05427642410619868	0.05427642410619868	0.05427642410619868	0.05427642410619868	0.05427642410619868	0.05427642410619868	0.05427642410619868	0.05427642410619868	0.05427642410619868	0.05427642410619868	0.05427642410619868	0.05427642410619868	0.05427642410619868	0.05427642410619868	0.05427642410619868	0.05427642410619868	0.05427642410619868	0.05427642410619868	0.05427642410619868
0.03870087793046103	0.03008682760359387	0.03841661716954336	0.040533438480812124	0.04065011209237429	0.04462090971947696	0.04714148201719677	0.042860563107333334	0.04675670805767406	0.0530637316527092	0.03040652595675638	0.03176420551569533	0.03940101740333301	0.04908109614244626	0.05176158300536725	0.042701724154123905	0.045631656111115894	0.04970245560618141	0.03484807453815561	0.034763912043328606	0.037120820462621544	0.03939340527185321	0.038257112867237375	0.038257112867237375	0.038257112867237375	0.038257112867237375	0.038257112867237375	0.038257112867237375	0.038257112867237375	0.038257112867237375	0.038257112867237375	0.038257112867237375	0.038257112867237375	0.038257112867237375	0.038257112867237375	0.038257112867237375	0.038257112867237375	0.038257112867237375	0.038257112867237375	0.038257112867237375	0.038257112867237375	0.038257112867237375	0.038257112867237375	0.038257112867237375	0.038257112867237375	0.038257112867237375	0.038257112867237375	0.038257112867237375	0.038257112867237375	0.038257112867237375
0.04292363790362843	0.05840222880685412	0.05897099345414693	0.06627725423638524	0.06588782151995913	0.05954223338293379	0.05264082833042502	0.04980376008424737	0.07481253157274516	0.05053436900489012	0.05894140140662129	0.04950538675472267	0.058534538689593164	0.053180709864300624	0.04945966299678947	0.06636496069976247	0.054888544899200566	0.05580104401607781	0.05315060523497211	0.03945409754267593	0.04147934003620333	0.057377529220560726	0.04942843462838203	0.04942843462838203	0.04942843462838203	0.04942843462838203	0.04942843462838203	0.04942843462838203	0.04942843462838203	0.04942843462838203	0.04942843462838203	0.04942843462838203	0.04942843462838203	0.04942843462838203	0.04942843462838203	0.04942843462838203	0.04942843462838203	0.04942843462838203	0.04942843462838203	0.04942843462838203	0.04942843462838203	0.04942843462838203	0.04942843462838203	0.04942843462838203	0.04942843462838203	0.04942843462838203	0.04942843462838203	0.04942843462838203	0.04942843462838203	0.04942843462838203
0.04616375676090298	0.03399690091051607	0.05023075382458217	0.06205797840244323	0.04802785380217858	0.03866075113345352	0.03651014870193044	0.02626727147403959	0.0479766312876364	0.05979790557651372	0.04012241055742735	0.04962146347072558	0.0456960242949232	0.03915302647253589	0.057358635272714356	0.0499091046747476	0.04382100684618873	0.04832988569271605	0.0410833623389405	0.04470662401582827	0.04470662401582827	0.04470662401582827	0.04470662401582827	0.04470662401582827	0.04470662401582827	0.04470662401582827	0.04470662401582827	0.04470662401582827	0.04470662401582827	0.04470662401582827	0.04470662401582827	0.04470662401582827	0.04470662401582827	0.04470662401582827	0.04470662401582827	0.04470662401582827	0.04470662401582827	0.04470662401582827	0.04470662401582827	0.04470662401582827	0.04470662401582827	0.04470662401582827	0.04470662401582827	0.04470662401582827	0.04470662401582827	0.04470662401582827	0.04470662401582827	0.04470662401582827	0.04470662401582827	0.04470662401582827
[truncated: 6 more columns]
