# Supplementary material for: Neuronal tuning aligns dynamically with object and texture manifolds across the visual hierarchy
Source: Nat Neurosci. 2026 Mar 10;29(4):864–75. doi: 10.1038/s41593-026-02207-1 (PMC13061647; doi:10.1038/s41593-026-02207-1)
Supplement: Supplementary file 10 — Attribution data for time windows 5, 10, 20, 25 and 50 ms, for panel b. Time window specific evolution trajectory of time windows 10, 20, 25 and 50 ms, for panel c. [file 41593_2026_2207_MOESM10_ESM.zip › ExtendedFig4_Source_data/FigureExtended4C_src_normresp_wdw_60-80_DeePSim_mean.csv]

0	1	2	3	4	5	6	7	8	9	10	11	12	13	14	15	16	17	18	19	20	21	22	23	24	25	26	27	28	29	30	31	32	33	34	35	36	37	38	39	40	41	42	43	44	45	46	47	48	49
0.29979868170497953	0.2634743105785525	0.2977171199265397	0.3845604637625487	0.33232930460830806	0.32936102862627054	0.3728105986809599	0.3567357386245057	0.3382709838423155	0.37365054459824715	0.3914082975199551	0.4395193030269436	0.42442481518420155	0.5603529982605487	0.4902009170020435	0.5333684004008302	0.42462452590568767	0.4974727589440468	0.4343721520374664	0.4250175458945038	0.4601505222493484	0.4728155941621035	0.49344407156245984	0.4688192878056648	0.5015839787275896	0.5378477602348768	0.4190248074045216	0.5034170108824433	0.5589697046932287	0.5037548027335957	0.5495516920644973	0.527878509626738	0.5216518366177493	0.5544129978820623	0.4625033800797686	0.5517603892858912	0.5006610191142502	0.4880026316563785	0.6559195740869778	0.6185950863290665	0.6014311904764607	0.6680640038430283	0.6779682298149137	0.7119655996662011	0.7525740542139322	0.7288315325330547	0.7047024040581807	0.7167669682956177	0.7167669682956177	0.7167669682956177
0.2597153573506691	0.3558040329429986	0.3382764388350993	0.4514697356893339	0.3607729010125416	0.4690445389185604	0.5117728872910419	0.522253897908059	0.43631707736113895	0.40260137287006764	0.4643138288021249	0.5158570862420592	0.6423138185762115	0.4182996981992599	0.4970539346099027	0.7714157150076884	0.6351083733137551	0.6333483950682642	0.79576455905692	0.5468837426396351	0.716545247837975	0.6326797095140352	0.6673937862494744	0.6951533194335259	0.6983786845824412	0.6840908933515797	0.5113297190421519	0.562547171620093	0.6300665808345335	0.6350791358291662	0.5597835916485431	0.5371597430418937	0.6386511251479785	0.7966263278413659	0.641736370854008	0.719181349347687	0.719181349347687	0.719181349347687	0.719181349347687	0.719181349347687	0.719181349347687	0.719181349347687	0.719181349347687	0.719181349347687	0.719181349347687	0.719181349347687	0.719181349347687	0.719181349347687	0.719181349347687	0.719181349347687
0.16334055948121867	0.17178300326948368	0.17939825310758944	0.1408179588242858	0.29140552049619756	0.1897130854473976	0.20544838661294934	0.25470155134265365	0.2879732793388683	0.35633203628473914	0.3150163593827507	0.36837745995118926	0.47303670167355116	0.3350676778121015	0.46943319863257316	0.7186272588836481	0.5900113406018993	0.47664854867102335	0.6840324457544018	0.7637014278081449	0.8165621973123661	0.759566471406142	0.9094400777003899	0.6226098353238542	0.6582007225713798	0.7571350723698272	0.9123816845159947	0.8854250502097809	0.7084103647628524	1.098108334676192	0.8960822784386786	0.9008272901815004	0.9785024868043967	0.9396648884929485	0.9396648884929485	0.9396648884929485	0.9396648884929485	0.9396648884929485	0.9396648884929485	0.9396648884929485	0.9396648884929485	0.9396648884929485	0.9396648884929485	0.9396648884929485	0.9396648884929485	0.9396648884929485	0.9396648884929485	0.9396648884929485	0.9396648884929485	0.9396648884929485
0.6537729376227552	0.5530700904550395	0.6346644500633346	0.7918562222264182	0.6921533302531552	0.6734796743448862	0.6386716309845797	0.5715161505484573	0.6416182019950101	0.6415004437784927	0.6418664519426297	0.6551725543700699	0.7193161968201198	0.6130541077337726	0.6560225593275533	0.6601700863846488	0.7624840364940753	0.7286168240995599	0.7626419608216367	0.5961948743907874	0.6676282757616219	0.8285786789525271	0.7885915406638622	0.8052609856670668	0.6930751735983032	0.7243329421860952	0.6201052428452882	0.830725959625935	0.8296478275119947	0.7367063225314404	0.8168527357669544	0.7020349133718049	0.8141261630264088	0.6667446640498559	0.7946596845967359	0.6926327631688737	0.6753242818634473	0.8534796470665154	0.7644019644649813	0.7644019644649813	0.7644019644649813	0.7644019644649813	0.7644019644649813	0.7644019644649813	0.7644019644649813	0.7644019644649813	0.7644019644649813	0.7644019644649813	0.7644019644649813	0.7644019644649813
0.2739006865366179	0.24154472425257165	0.33765849361008876	0.27796875117309516	0.32047788701597574	0.2973743031165136	0.35128639510867454	0.29146325363898357	0.3493085323716398	0.27105017985648977	0.4389004083536014	0.37318595128740717	0.317640087661846	0.374314379192246	0.37673746880839337	0.4569973089523358	0.45365875488278057	0.3513761374089013	0.3424610808151211	0.42711690425035087	0.42125565858814934	0.4914680548948471	0.4659897446860569	0.5804671968144236	0.4350020309083285	0.5038246829357143	0.40459734912873935	0.5631334130544627	0.4866901445317823	0.5296987729234235	0.5081944587276029	0.5081944587276029	0.5081944587276029	0.5081944587276029	0.5081944587276029	0.5081944587276029	0.5081944587276029	0.5081944587276029	0.5081944587276029	0.5081944587276029	0.5081944587276029	0.5081944587276029	0.5081944587276029	0.5081944587276029	0.5081944587276029	0.5081944587276029	0.5081944587276029	0.5081944587276029	0.5081944587276029	0.5081944587276029
0.4400582652686713	0.3928647748592214	0.5412751471473917	0.49956531904467977	0.6260679252511415	0.4062764827317837	0.3818684334988212	0.4573446616845245	0.5744668733324969	0.5213152397233589	0.45194159610545115	0.5301897516243055	0.5185064577296341	0.5307069888837531	0.7037144504581718	0.46123416879497514	0.48843662627774526	0.5356288847966243	0.6073162467908692	0.5014877490011527	0.5187369485422095	0.47550051288671463	0.4014292884403604	0.4314187504363973	0.5746631912948772	0.4985152244675024	0.5268502255928078	0.6952314160243549	0.3454460441521139	0.5854745239180824	0.42949839985052674	0.6171857778325391	0.5878032412187327	0.4502569911324042	0.37927718231462537	0.4808945808104007	0.41709400983705847	0.453921678206182	0.4029881352187558	0.48391180632468905	0.44344997077172243	0.44344997077172243	0.44344997077172243	0.44344997077172243	0.44344997077172243	0.44344997077172243	0.44344997077172243	0.44344997077172243	0.44344997077172243	0.44344997077172243
0.6832845301210253	0.7419143167506341	0.7590707990625547	0.6388663181773814	0.7998064986174355	0.6852943391433383	0.6833619919670919	0.7269561454098444	0.5355550447225842	0.6164312428596794	0.5740794214528957	0.5216396656261157	0.6324480261589867	0.8864131345026166	0.48665059195702315	0.5194291560230978	0.7439558154084229	0.6615084429246704	0.6367033429219977	0.7822189300723027	0.6486347547652963	0.7275910268057844	0.8004916397723486	0.9651343040236777	0.7023401485740318	0.8558910604203144	0.7791156044971731	0.7791156044971731	0.7791156044971731	0.7791156044971731	0.7791156044971731	0.7791156044971731	0.7791156044971731	0.7791156044971731	0.7791156044971731	0.7791156044971731	0.7791156044971731	0.7791156044971731	0.7791156044971731	0.7791156044971731	0.7791156044971731	0.7791156044971731	0.7791156044971731	0.7791156044971731	0.7791156044971731	0.7791156044971731	0.7791156044971731	0.7791156044971731	0.7791156044971731	0.7791156044971731
0.7139860944139373	0.6899190314050518	0.6727999641799125	0.6413662559898786	0.611579949332343	0.6880283472194207	0.6918983043303002	0.756377599262235	0.7740122462513528	0.7679814622453951	0.7289916335732093	0.6687897376944095	0.6965467985643331	0.7590390106554084	0.7513744093826934	0.7453831637259775	0.6605989358335326	0.6802242111499248	0.7370004835803022	0.8809649206623064	0.8459425066468262	0.983092365060598	0.9047157024305006	0.8543340517675803	0.7671379013194053	0.8093186622935317	0.793131166462889	0.8012249143782104	0.8012249143782104	0.8012249143782104	0.8012249143782104	0.8012249143782104	0.8012249143782104	0.8012249143782104	0.8012249143782104	0.8012249143782104	0.8012249143782104	0.8012249143782104	0.8012249143782104	0.8012249143782104	0.8012249143782104	0.8012249143782104	0.8012249143782104	0.8012249143782104	0.8012249143782104	0.8012249143782104	0.8012249143782104	0.8012249143782104	0.8012249143782104	0.8012249143782104
0.34113871421155206	0.2929361814580131	0.34311421997255237	0.3473466526843344	0.3583005443754639	0.3776042934044852	0.39484680361327834	0.5542495131565579	0.4996031599563281	0.5138007465391856	0.5210731794982356	0.6170743226087102	0.579004543297403	0.4863693762921251	0.5774268646817061	0.5407633479934983	0.44339428095478434	0.5782115120659577	0.6790797657165673	0.6794366481843604	0.6294084312787257	0.5348426096818372	0.5823506370800091	0.5875999314029612	0.7352629797993836	0.6358593908090806	0.6362547658804419	0.6872727332265229	0.6348172102412699	0.5324395027774688	0.6148293299832052	0.6453354902569383	0.5966589773744602	0.628929099203616	0.612794038289038	0.612794038289038	0.612794038289038	0.612794038289038	0.612794038289038	0.612794038289038	0.612794038289038	0.612794038289038	0.612794038289038	0.612794038289038	0.612794038289038	0.612794038289038	0.612794038289038	0.612794038289038	0.612794038289038	0.612794038289038
0.3805474945107937	0.29769650979743945	0.27532903142371	0.3514510768237553	0.22947799041780415	0.4609323083642695	0.35337022996527717	0.3395192140066043	0.23844425837244557	0.3652628550651217	0.3743971649775304	0.3588394906990713	0.33419842861133764	0.36859495658189667	0.3393154467973804	0.3898516249890115	0.3396326180524533	0.49021630239422603	0.47092790104103144	0.28745488231684535	0.347059102182137	0.4764253725829463	0.3739768298579785	0.44020762064980806	0.4416705084137672	0.4450207748109678	0.5098118650765834	0.5121969592378559	0.5757878641220951	0.5608329671584066	0.5781493480788029	0.45779961137687214	0.5973570460804227	0.5275783287286474	0.5275783287286474	0.5275783287286474	0.5275783287286474	0.5275783287286474	0.5275783287286474	0.5275783287286474	0.5275783287286474	0.5275783287286474	0.5275783287286474	0.5275783287286474	0.5275783287286474	0.5275783287286474	0.5275783287286474	0.5275783287286474	0.5275783287286474	0.5275783287286474
0.7707496870434818	0.8940623812123354	0.7583638001982186	1.0071502933102041	0.8951924932711313	0.9681706960656873	0.861343345257571	1.0012890973013138	0.9128565719364358	0.831145772247889	0.8266671108552794	0.8304974233994802	0.9706195345735313	0.7812069977666029	0.8416427847443235	0.918665388184948	0.9253547064710544	0.9130974359434398	0.8145584693676435	1.0312840134516712	0.7559977636814196	1.003429580961012	0.8862932598417228	1.0648638825731627	0.8514070633698418	0.9862552301912916	1.1598169117748198	1.1493421184326336	1.141999157292249	1.037496662947476	0.9862775773462878	1.011887120146882	1.011887120146882	1.011887120146882	1.011887120146882	1.011887120146882	1.011887120146882	1.011887120146882	1.011887120146882	1.011887120146882	1.011887120146882	1.011887120146882	1.011887120146882	1.011887120146882	1.011887120146882	1.011887120146882	1.011887120146882	1.011887120146882	1.011887120146882	1.011887120146882
0.5776110785540466	0.6785267739924766	0.5860433914981671	0.7193010993133424	0.6490833795465103	0.6580175098379953	0.6968833705824974	0.827784264441519	0.7641036758865872	0.6886147993607299	0.8083400084455411	0.7738743278528923	0.8632415280701954	0.8767944611872203	0.8385231765419597	0.8767262781638236	0.9511157762983145	1.0502627464924323	0.9662342716238419	1.0338672109052154	0.9871354508491141	0.9941095517466692	0.9612287462652945	1.0368370789591503	1.0045879026411906	1.0278989346224598	1.125827582405027	1.088147070266478	1.1349272841811133	1.1731189596978668	1.297926544250858	1.2355227519743626	1.2355227519743626	1.2355227519743626	1.2355227519743626	1.2355227519743626	1.2355227519743626	1.2355227519743626	1.2355227519743626	1.2355227519743626	1.2355227519743626	1.2355227519743626	1.2355227519743626	1.2355227519743626	1.2355227519743626	1.2355227519743626	1.2355227519743626	1.2355227519743626	1.2355227519743626	1.2355227519743626
0.5275567408039447	0.7234530280903326	0.7641851179890964	0.672951589039783	0.6617447290006311	0.7164888870790883	0.7253109685223947	0.5816953174462357	0.7404867855238869	0.7131042612630614	0.84972055803956	0.8722977100722629	0.6989877673817232	0.7753273880185563	0.8027706549148312	0.8332397750861854	0.8474225466039075	0.8623529895641503	0.8811859355051308	0.88899087221172	0.9589156054151078	0.8962040108583843	0.9744481044719114	0.8636435842169858	0.9169267705439352	0.8376376767679137	0.8815901690268187	0.85394724343329	0.7952124002427501	0.807460767123903	0.9795846346999342	0.8935227009119187	0.8935227009119187	0.8935227009119187	0.8935227009119187	0.8935227009119187	0.8935227009119187	0.8935227009119187	0.8935227009119187	0.8935227009119187	0.8935227009119187	0.8935227009119187	0.8935227009119187	0.8935227009119187	0.8935227009119187	0.8935227009119187	0.8935227009119187	0.8935227009119187	0.8935227009119187	0.8935227009119187
0.7829776597392094	0.7271511911936658	0.5648784663577302	0.5763366642279641	0.5550639588782635	0.5617921044201428	0.6147372832857235	0.6465947076404737	0.6548773751772294	0.5659809052612015	0.6166462407305299	0.5386440135946813	0.5890639554669419	0.6041413246008619	0.6406718213037423	0.674271811365628	0.6126120312065746	0.6868647796555436	0.7923776834578792	0.9157716566617066	0.7795315953554846	0.8463965442823943	0.846339795501396	0.7780143347610247	1.0296050989586707	0.9342657769660435	0.7708419694357593	0.9165831323533555	0.8539581239927543	0.6768310555400896	0.8122899922227838	0.8648326573645336	0.8385613247936587	0.8385613247936587	0.8385613247936587	0.8385613247936587	0.8385613247936587	0.8385613247936587	0.8385613247936587	0.8385613247936587	0.8385613247936587	0.8385613247936587	0.8385613247936587	0.8385613247936587	0.8385613247936587	0.8385613247936587	0.8385613247936587	0.8385613247936587	0.8385613247936587	0.8385613247936587
0.6733428559397578	0.810478500069508	0.621539046461358	0.7076580148990881	0.7653850881654911	0.8457516243218647	0.7637824407969833	0.8641582552933227	0.8934751577378812	1.1259510974463425	1.0446747997691779	1.1257068609651606	1.0518964693100998	1.1686472164745363	1.0022068959354156	1.226229087944487	1.3493722075373213	1.0336779036705062	1.2671566506817324	1.0650210660508261	1.2647414035627462	1.1445085150757939	1.2258486953587064	0.8843866012471592	1.183064360068392	1.070210726543662	1.1332586515374026	1.081770293230255	1.1993385424583287	1.1179805618735943	1.1586595521659615	1.1586595521659615	1.1586595521659615	1.1586595521659615	1.1586595521659615	1.1586595521659615	1.1586595521659615	1.1586595521659615	1.1586595521659615	1.1586595521659615	1.1586595521659615	1.1586595521659615	1.1586595521659615	1.1586595521659615	1.1586595521659615	1.1586595521659615	1.1586595521659615	1.1586595521659615	1.1586595521659615	1.1586595521659615
0.8022909442621102	0.6441359856360466	0.760037591264605	0.7262824800879364	0.799228431998069	0.7683626527262526	0.6802493187540349	0.6487135071997394	0.6953760841952843	0.867739245873638	0.8047654786330343	0.7074564772372556	0.7200543593021919	0.7861504074627632	0.8349709684757142	0.7482848654344015	0.7179826252324802	0.759432567643418	0.8957582618064409	0.8221103173148406	0.8065242119719639	0.836232820023564	0.8277369771090742	0.8319848985663192	0.8319848985663192	0.8319848985663192	0.8319848985663192	0.8319848985663192	0.8319848985663192	0.8319848985663192	0.8319848985663192	0.8319848985663192	0.8319848985663192	0.8319848985663192	0.8319848985663192	0.8319848985663192	0.8319848985663192	0.8319848985663192	0.8319848985663192	0.8319848985663192	0.8319848985663192	0.8319848985663192	0.8319848985663192	0.8319848985663192	0.8319848985663192	0.8319848985663192	0.8319848985663192	0.8319848985663192	0.8319848985663192	0.8319848985663192
0.8065844855110883	0.7994957344226783	0.7789530017326829	0.6846753234593859	0.7383209104377121	0.7445929994937618	0.7998823394728305	0.7561633934128672	0.799112452811478	0.7708668924844975	0.8198770662009097	0.8506438961887383	0.9566124730902513	0.9352204875264913	1.0235023644391934	0.8505160986146904	0.905909541463206	0.9117330104889432	0.9136594157127155	0.9893103719927172	0.9597728558913715	1.0303548645251217	0.8772931511647415	0.9538240078449315	0.9538240078449315	0.9538240078449315	0.9538240078449315	0.9538240078449315	0.9538240078449315	0.9538240078449315	0.9538240078449315	0.9538240078449315	0.9538240078449315	0.9538240078449315	0.9538240078449315	0.9538240078449315	0.9538240078449315	0.9538240078449315	0.9538240078449315	0.9538240078449315	0.9538240078449315	0.9538240078449315	0.9538240078449315	0.9538240078449315	0.9538240078449315	0.9538240078449315	0.9538240078449315	0.9538240078449315	0.9538240078449315	0.9538240078449315
0.6403843906049654	0.7037067498372116	0.8874742895847995	0.5941868738744981	0.8194764956137103	0.6343346908834193	0.5615694854610527	0.629123018203116	0.5876634192605912	0.6812537447745273	0.6236914016064107	0.654394792103774	0.6689396717859277	0.8382138559930529	0.9885467214665444	0.9022415197022442	0.9409869214042597	0.7442806101799417	0.8879650702985451	0.9605710462689387	0.8946115066340001	1.040451728753045	0.9930398722518132	0.9747518701324625	1.1423546238946856	1.0885382080640473	1.018231729052421	1.205974036974672	0.970344518690126	0.7684451508314256	0.8693948347607758	0.8693948347607758	0.8693948347607758	0.8693948347607758	0.8693948347607758	0.8693948347607758	0.8693948347607758	0.8693948347607758	0.8693948347607758	0.8693948347607758	0.8693948347607758	0.8693948347607758	0.8693948347607758	0.8693948347607758	0.8693948347607758	0.8693948347607758	0.8693948347607758	0.8693948347607758	0.8693948347607758	0.8693948347607758
0.4027965799898266	0.507791119024887	0.5139739935407796	0.6828657708794693	0.6049286304227715	0.6932842767178151	0.6113568932659985	0.5348690541601197	0.582425913032452	0.44878444074035284	0.6071063544069968	0.5762357574894449	0.6513802274101771	0.4929991308106046	0.5195779866427981	0.5950898701387273	0.5379168242859506	0.5623385493513242	0.5825237520205733	0.796899830464433	0.5275021070181142	0.5471520604800035	0.7035238930420324	0.6528170749229695	0.5352845142411305	0.6804716023947278	0.7161339117815854	0.6259031241523312	0.5461165030713756	0.6788796113890552	0.6471607347163464	0.6023326489083145	0.6247466918123306	0.6247466918123306	0.6247466918123306	0.6247466918123306	0.6247466918123306	0.6247466918123306	0.6247466918123306	0.6247466918123306	0.6247466918123306	0.6247466918123306	0.6247466918123306	0.6247466918123306	0.6247466918123306	0.6247466918123306	0.6247466918123306	0.6247466918123306	0.6247466918123306	0.6247466918123306
0.567437209097974	0.5965361973455453	0.647773553723997	0.4991105408500383	0.5510230081043036	0.5387188162481887	0.5794209251982244	0.6077307774811354	0.5841295057695604	0.615075985660742	0.7007042448948828	0.7022474243411775	0.5823509480389761	0.6163399531232527	0.6609989516810741	0.544164035286966	0.686558244038173	0.6047325194983827	0.6450051015412089	0.7825965864248131	0.8063486459755698	0.7068565645357554	0.6750917119258185	0.7675814163489298	0.777181820377771	0.6578165506971568	0.7027428855125532	0.7967569057464842	0.7222142683003857	0.8290171050902905	0.6788748679834239	0.7859891417025072	0.9101134457434623	0.8824636214031938	0.7950833990634336	0.8387735102333137	0.8387735102333137	0.8387735102333137	0.8387735102333137	0.8387735102333137	0.8387735102333137	0.8387735102333137	0.8387735102333137	0.8387735102333137	0.8387735102333137	0.8387735102333137	0.8387735102333137	0.8387735102333137	0.8387735102333137	0.8387735102333137
0.21433690851284362	0.20881782513782254	0.18743965940266838	0.26539000950920316	0.2489084464223724	0.26724119942818525	0.26254435356377975	0.24562694500348262	0.2684941543103224	0.2877297921547531	0.31213989888678295	0.27104189619811675	0.2682510551567958	0.2797841283029332	0.29175933808194804	0.3797861889499703	0.5970783572831064	0.3898520784271116	0.43593609418957535	0.421629903157583	0.41173752406425895	0.3972537495682091	0.40572021043741896	0.37539117001333555	0.4541797585868094	0.42125163924266834	0.44643956870364015	0.5072012596875178	0.476820414195579	0.476820414195579	0.476820414195579	0.476820414195579	0.476820414195579	0.476820414195579	0.476820414195579	0.476820414195579	0.476820414195579	0.476820414195579	0.476820414195579	0.476820414195579	0.476820414195579	0.476820414195579	0.476820414195579	0.476820414195579	0.476820414195579	0.476820414195579	0.476820414195579	0.476820414195579	0.476820414195579	0.476820414195579
0.49335314839938565	0.6604181873591576	1.4407994902793668	1.6291886742795416	1.7288150737920425	1.5548931295143582	1.6869607373715947	1.6663226753437084	1.9183852389923435	1.7536392954860982	1.725120044064349	2.018281320249053	1.8412253462541883	1.588949717210409	2.0912187919836813	1.9788238951543782	2.148297863786778	2.011049239623062	1.6146106870184984	1.968223500009718	1.849280226719222	1.624808194462774	1.9077437817723009	1.8686578255394721	1.9293788485143146	2.0104833391562056	1.9282546739940407	1.96298801868887	1.7322930120301032	1.8476405153594868	1.8476405153594868	1.8476405153594868	1.8476405153594868	1.8476405153594868	1.8476405153594868	1.8476405153594868	1.8476405153594868	1.8476405153594868	1.8476405153594868	1.8476405153594868	1.8476405153594868	1.8476405153594868	1.8476405153594868	1.8476405153594868	1.8476405153594868	1.8476405153594868	1.8476405153594868	1.8476405153594868	1.8476405153594868	1.8476405153594868
0.5928355570946864	0.9265190795244619	1.1089043146748023	1.1050492855650043	1.1935166554336456	1.1356770308909003	1.436328094767975	1.1704568975987044	1.4070514693922134	1.3865688071043727	1.353098774120419	1.3637461839369103	1.2986302696561978	1.3441631299331949	1.4928671293256588	1.4749584943218432	1.2527333059591745	1.4929890643060268	1.3911181949424647	1.3661940624859568	1.359383441680441	1.409099261438573	1.3529166383769438	1.4123813587047147	1.376103653191208	1.455966939485969	1.4160352963385885	1.4160352963385885	1.4160352963385885	1.4160352963385885	1.4160352963385885	1.4160352963385885	1.4160352963385885	1.4160352963385885	1.4160352963385885	1.4160352963385885	1.4160352963385885	1.4160352963385885	1.4160352963385885	1.4160352963385885	1.4160352963385885	1.4160352963385885	1.4160352963385885	1.4160352963385885	1.4160352963385885	1.4160352963385885	1.4160352963385885	1.4160352963385885	1.4160352963385885	1.4160352963385885
0.6542736269118342	0.8527689370683298	1.0513026626426887	1.0271682542046507	1.3008187437064844	1.1883529639357016	1.424095141544927	1.3186350586773792	1.3781357409210366	1.3570058441829005	1.324558358355337	1.3415919426230025	1.5128828998300359	1.4251842636707879	1.4251946438858294	1.3843545802143038	1.4254293899441859	1.3688521785536483	1.4365950903474691	1.5151394779328544	1.3275986114786964	1.3721014968796965	1.3498500541791965	1.3498500541791965	1.3498500541791965	1.3498500541791965	1.3498500541791965	1.3498500541791965	1.3498500541791965	1.3498500541791965	1.3498500541791965	1.3498500541791965	1.3498500541791965	1.3498500541791965	1.3498500541791965	1.3498500541791965	1.3498500541791965	1.3498500541791965	1.3498500541791965	1.3498500541791965	1.3498500541791965	1.3498500541791965	1.3498500541791965	1.3498500541791965	1.3498500541791965	1.3498500541791965	1.3498500541791965	1.3498500541791965	1.3498500541791965	1.3498500541791965
0.8250569505766533	0.8299447632088104	0.894373675453982	0.7836272621240724	1.0153194873841982	0.9350817943026221	1.0755707137310884	1.04192232919529	1.039191751188133	0.9644410341297642	0.9873621276426218	1.0364071458029138	1.031569214522237	0.9955637853520264	1.0381774538461943	0.9421436049873558	1.1132203820478954	1.033618765096915	1.0189274821376966	1.1072224522606429	1.0557157603290062	1.0750632392700803	1.0444042621695633	1.0872244319929711	1.2013391311414894	1.1971637649437115	1.1503690993664537	1.1737664321550827	1.1737664321550827	1.1737664321550827	1.1737664321550827	1.1737664321550827	1.1737664321550827	1.1737664321550827	1.1737664321550827	1.1737664321550827	1.1737664321550827	1.1737664321550827	1.1737664321550827	1.1737664321550827	1.1737664321550827	1.1737664321550827	1.1737664321550827	1.1737664321550827	1.1737664321550827	1.1737664321550827	1.1737664321550827	1.1737664321550827	1.1737664321550827	1.1737664321550827
0.8289238098731199	0.6795177951123713	0.6313731993330991	0.6390250436777996	0.7206179180339005	0.7571480502245587	0.5880860293826662	0.7483502764486034	0.596114528653778	0.5941090530667491	0.6164670757747215	0.6791287973814504	0.7204743512413004	0.7933903897617385	0.6647086381079237	0.7419838320399229	0.6418770883786602	0.7277099670410491	0.6443693145714852	0.7006210094753084	0.6144309997889081	0.652238454383	0.6329225008898051	0.7247869557183708	0.7464544653596084	0.7083852194850326	0.6752898542202448	0.6536891802126412	0.4805727155786005	0.5671309478956208	0.5671309478956208	0.5671309478956208	0.5671309478956208	0.5671309478956208	0.5671309478956208	0.5671309478956208	0.5671309478956208	0.5671309478956208	0.5671309478956208	0.5671309478956208	0.5671309478956208	0.5671309478956208	0.5671309478956208	0.5671309478956208	0.5671309478956208	0.5671309478956208	0.5671309478956208	0.5671309478956208	0.5671309478956208	0.5671309478956208
0.7311761427754524	0.8790568222013675	0.7399988352762336	0.8269647904466966	0.7852775374609708	0.718060657875108	0.7331240374012418	0.7432853530038079	0.7254643891227417	0.751878611509251	0.8730980712294135	0.85040876762413	0.8262137440174675	0.7971277500346311	0.7886501917395078	0.8184684076147224	0.8970348396772809	0.7964312272180069	0.6622435384040681	0.8723044554345744	0.6320795697943816	0.7975671917470134	0.6137538912425647	0.7758420435073204	0.7313574753006483	0.7962608434821038	0.7402511826490538	0.6291511564983653	0.9142939630741721	0.88246787760549	0.9236611918020069	0.8665679047986403	0.7353242857156764	0.8478440754248837	0.763135184611986	0.6896965496242281	0.9959086268654768	0.9039619095813761	0.9499352682234264	0.9499352682234264	0.9499352682234264	0.9499352682234264	0.9499352682234264	0.9499352682234264	0.9499352682234264	0.9499352682234264	0.9499352682234264	0.9499352682234264	0.9499352682234264	0.9499352682234264
0.3235662688895097	0.3228178513212942	0.3795555623603764	0.429859742630601	0.5075708160814185	0.3480053843422506	0.31779280024171025	0.35498794288111146	0.3386023178563927	0.21324657998369925	0.2986406016542225	0.41327930483822417	0.33574232431051015	0.4975135228571678	0.35321145166019285	0.4561335565643609	0.4446909063130639	0.46653186162499505	0.46775144672158203	0.3971328345586433	0.6446499752469766	0.5077151864337895	0.4980587387101858	0.4890302011383138	0.46411729003933144	0.379741317044344	0.4769570243941935	0.5443494228806488	0.6308486162484092	0.5436793538468037	0.40880035589741087	0.5830564209948927	0.5546921601211722	0.49561766033512583	0.6767054948201469	0.5882294870958351	0.5997680454685722	0.6091620835566492	0.5626131404884457	0.4819719922448045	0.4770235002169864	0.6636859656074938	0.57035473291224	0.57035473291224	0.57035473291224	0.57035473291224	0.57035473291224	0.57035473291224	0.57035473291224	0.57035473291224
0.2779665900611227	0.2847923325837798	0.3646934380901753	0.4493258331775781	0.39716614480528195	0.4270250995524452	0.4749668217987232	0.5567531227305522	0.48212860598278917	0.5690976770333448	0.5467157195586507	0.6100641636079757	0.7648381025978899	0.8302806850793597	0.6813689901663661	0.7366951948273415	0.7272391708644654	0.7688583106691704	0.872106694546195	0.9703382148148026	0.98398670193879	0.9824919118261727	0.9278729740991203	0.9360262942278083	1.1395535448433085	0.9851664475900324	1.0444283557563572	1.0023546862596835	1.0233915210080204	1.0233915210080204	1.0233915210080204	1.0233915210080204	1.0233915210080204	1.0233915210080204	1.0233915210080204	1.0233915210080204	1.0233915210080204	1.0233915210080204	1.0233915210080204	1.0233915210080204	1.0233915210080204	1.0233915210080204	1.0233915210080204	1.0233915210080204	1.0233915210080204	1.0233915210080204	1.0233915210080204	1.0233915210080204	1.0233915210080204	1.0233915210080204
0.8102339294214884	0.7304554984997553	0.9187933636846712	0.7289383001462474	0.7119961022067193	0.8789793355317169	0.8152190332286527	0.7863166267761582	0.7467385483465365	0.7332250681638336	0.7404665842282965	0.7591850765566756	0.7396102229699365	0.7307410463553131	0.7727934481915162	0.7764358017421656	0.8362025269398541	0.7562846426972626	0.8566573946898844	0.6812102821631749	0.7624320041659813	0.9191216960494771	0.8582922457980332	0.7390277031819411	0.8110909222884713	0.7750593127352062	0.7750593127352062	0.7750593127352062	0.7750593127352062	0.7750593127352062	0.7750593127352062	0.7750593127352062	0.7750593127352062	0.7750593127352062	0.7750593127352062	0.7750593127352062	0.7750593127352062	0.7750593127352062	0.7750593127352062	0.7750593127352062	0.7750593127352062	0.7750593127352062	0.7750593127352062	0.7750593127352062	0.7750593127352062	0.7750593127352062	0.7750593127352062	0.7750593127352062	0.7750593127352062	0.7750593127352062
0.7961457841670994	1.0417244039100284	1.0209361310336402	1.1697696307708023	1.1364689504579675	1.127411258651768	1.1508487597680603	1.1116357059547324	1.0714560527027628	1.129849290035575	1.1114027539713913	1.1498138084824063	1.0972661843247473	1.1033959320663262	1.129260324629229	1.1329672207466501	1.1315628477055069	1.0561960061183975	1.1179330065910333	1.0550272296137193	1.1335720190368168	1.0942996243252683	1.0942996243252683	1.0942996243252683	1.0942996243252683	1.0942996243252683	1.0942996243252683	1.0942996243252683	1.0942996243252683	1.0942996243252683	1.0942996243252683	1.0942996243252683	1.0942996243252683	1.0942996243252683	1.0942996243252683	1.0942996243252683	1.0942996243252683	1.0942996243252683	1.0942996243252683	1.0942996243252683	1.0942996243252683	1.0942996243252683	1.0942996243252683	1.0942996243252683	1.0942996243252683	1.0942996243252683	1.0942996243252683	1.0942996243252683	1.0942996243252683	1.0942996243252683
0.41642807984273633	0.49526845383403145	0.3573175992173144	0.43496494132606045	0.4905489010722018	0.4740402117831857	0.5874497046012649	0.5573518990395103	0.6469983128005297	0.6774586481582604	0.7801228581400501	0.7277316046449792	0.8385717904843589	0.8740005429793424	0.8924243870497591	1.0510177705074153	0.7950845010681024	1.0631968109450907	0.9827730803763952	1.054155005744592	1.1377511340859734	1.1373156595215252	0.9803708553596595	1.0588432574405924	1.0588432574405924	1.0588432574405924	1.0588432574405924	1.0588432574405924	1.0588432574405924	1.0588432574405924	1.0588432574405924	1.0588432574405924	1.0588432574405924	1.0588432574405924	1.0588432574405924	1.0588432574405924	1.0588432574405924	1.0588432574405924	1.0588432574405924	1.0588432574405924	1.0588432574405924	1.0588432574405924	1.0588432574405924	1.0588432574405924	1.0588432574405924	1.0588432574405924	1.0588432574405924	1.0588432574405924	1.0588432574405924	1.0588432574405924
0.566823297537136	0.8023678282851757	0.6939700321668156	0.7439582050761631	0.8937271851283647	0.855829811915532	0.8462919903204945	0.8059645001138659	0.8250403985587202	0.885945484742707	0.9118703133176441	0.9148454943486997	0.9016796572012695	1.1093702374547014	1.1434121500012513	1.1135627293623303	0.8436463905583652	0.8832150001222218	0.8366287769984381	0.8349258471459852	0.7010548488130253	0.7679903479795053	0.7679903479795053	0.7679903479795053	0.7679903479795053	0.7679903479795053	0.7679903479795053	0.7679903479795053	0.7679903479795053	0.7679903479795053	0.7679903479795053	0.7679903479795053	0.7679903479795053	0.7679903479795053	0.7679903479795053	0.7679903479795053	0.7679903479795053	0.7679903479795053	0.7679903479795053	0.7679903479795053	0.7679903479795053	0.7679903479795053	0.7679903479795053	0.7679903479795053	0.7679903479795053	0.7679903479795053	0.7679903479795053	0.7679903479795053	0.7679903479795053	0.7679903479795053
0.4083344361228224	0.7474490848452506	0.9284173185675667	0.9442458100570592	0.8169886568091592	0.8843682568779748	0.8032742222185926	0.881392130474972	0.7974233149699879	0.7920642160226969	0.7394262522558581	0.7778456109218099	0.7981660733917011	0.7786976839416807	0.8665455913223642	0.9230525824614343	0.9102542425232969	0.8664470241972423	0.8966200867139605	0.7988065477684908	0.931121714632235	0.8877707883750172	0.8333682446857806	0.9274443532323425	0.8699538990181872	0.8986991261252649	0.8986991261252649	0.8986991261252649	0.8986991261252649	0.8986991261252649	0.8986991261252649	0.8986991261252649	0.8986991261252649	0.8986991261252649	0.8986991261252649	0.8986991261252649	0.8986991261252649	0.8986991261252649	0.8986991261252649	0.8986991261252649	0.8986991261252649	0.8986991261252649	0.8986991261252649	0.8986991261252649	0.8986991261252649	0.8986991261252649	0.8986991261252649	0.8986991261252649	0.8986991261252649	0.8986991261252649
0.7776484355932287	0.7090381231293469	0.7909753613439753	0.7627701266403406	0.8040839441559663	0.7977566874641017	0.7493725299034327	0.7289477213120419	0.822133052423789	0.8299673078115076	0.8734551832036294	0.9085133150198569	0.8461677223671648	0.7815859699469325	0.7776763844564648	0.7806319597723165	0.8277515253305645	0.924957889722613	0.8464655998116222	0.8841344066178688	0.8653000032147454	0.8653000032147454	0.8653000032147454	0.8653000032147454	0.8653000032147454	0.8653000032147454	0.8653000032147454	0.8653000032147454	0.8653000032147454	0.8653000032147454	0.8653000032147454	0.8653000032147454	0.8653000032147454	0.8653000032147454	0.8653000032147454	0.8653000032147454	0.8653000032147454	0.8653000032147454	0.8653000032147454	0.8653000032147454	0.8653000032147454	0.8653000032147454	0.8653000032147454	0.8653000032147454	0.8653000032147454	0.8653000032147454	0.8653000032147454	0.8653000032147454	0.8653000032147454	0.8653000032147454
0.550238538629239	0.6372348443286934	0.7755910694018275	0.762706276404734	0.7604405443226976	1.0003782076626466	0.7332921792972315	0.7332213972355592	0.7034082926263419	0.8899194443197994	0.7166001972350945	0.947036853479999	0.9510224906544322	1.0584009905153715	1.1386316922602278	1.0800856469296134	1.0303625661457876	0.9563793814541318	1.0223243222819924	0.9863162305395794	0.9176217835093421	0.9147708814182077	0.9161963324637749	0.9161963324637749	0.9161963324637749	0.9161963324637749	0.9161963324637749	0.9161963324637749	0.9161963324637749	0.9161963324637749	0.9161963324637749	0.9161963324637749	0.9161963324637749	0.9161963324637749	0.9161963324637749	0.9161963324637749	0.9161963324637749	0.9161963324637749	0.9161963324637749	0.9161963324637749	0.9161963324637749	0.9161963324637749	0.9161963324637749	0.9161963324637749	0.9161963324637749	0.9161963324637749	0.9161963324637749	0.9161963324637749	0.9161963324637749	0.9161963324637749
0.7181568393349234	0.9164782438176791	0.9022493867959377	1.1373465226605004	1.1236072309424887	1.2488420005331107	1.3020431144431666	1.3658958408374988	1.257027101295785	1.3535583760481302	1.2834794868428376	1.371845488737257	1.457568211837179	1.4296930099255636	1.4058590597678773	1.3506291924771707	1.3429234619384107	1.4138367264759677	1.379772603480497	1.371342842031286	1.3755577227558915	1.3755577227558915	1.3755577227558915	1.3755577227558915	1.3755577227558915	1.3755577227558915	1.3755577227558915	1.3755577227558915	1.3755577227558915	1.3755577227558915	1.3755577227558915	1.3755577227558915	1.3755577227558915	1.3755577227558915	1.3755577227558915	1.3755577227558915	1.3755577227558915	1.3755577227558915	1.3755577227558915	1.3755577227558915	1.3755577227558915	1.3755577227558915	1.3755577227558915	1.3755577227558915	1.3755577227558915	1.3755577227558915	1.3755577227558915	1.3755577227558915	1.3755577227558915	1.3755577227558915
0.2736495115961892	0.4529571344116778	0.3508001505270065	0.5021601467740502	0.5756077319174427	0.5657627890054491	0.5022533779336723	0.5452936223378616	0.419067964347022	0.6131832768873139	0.5339190981701227	0.7359555337106746	0.6775959452654975	0.8014664896415119	0.7571347966960886	0.757240061214064	0.6246062165673635	0.7585813180091932	0.6455407074781929	0.9423773587595337	0.8491301485745785	1.0478036201601033	0.9843519550023785	0.8871114529711612	0.9280338609065024	0.9580459510158464	1.0173677221792614	0.9834098634118202	0.9329959871748353	0.9810493769944506	0.8181089649379469	0.951263204055951	0.9543799182382969	0.8406207546175622	0.9512779102517349	0.8959493324346486	0.8959493324346486	0.8959493324346486	0.8959493324346486	0.8959493324346486	0.8959493324346486	0.8959493324346486	0.8959493324346486	0.8959493324346486	0.8959493324346486	0.8959493324346486	0.8959493324346486	0.8959493324346486	0.8959493324346486	0.8959493324346486
0.7795686745862854	0.9438097298090119	1.0298437315172533	1.1668920889540175	1.2758425807257392	1.3076556825818126	1.2852636499142296	1.2513758891554778	1.3546487907674973	1.2266633083563707	1.3129812136391852	1.3106526967791368	1.354758124029117	1.3908824523753736	1.3866233492903475	1.254862567532663	1.3207429584115054	1.3207429584115054	1.3207429584115054	1.3207429584115054	1.3207429584115054	1.3207429584115054	1.3207429584115054	1.3207429584115054	1.3207429584115054	1.3207429584115054	1.3207429584115054	1.3207429584115054	1.3207429584115054	1.3207429584115054	1.3207429584115054	1.3207429584115054	1.3207429584115054	1.3207429584115054	1.3207429584115054	1.3207429584115054	1.3207429584115054	1.3207429584115054	1.3207429584115054	1.3207429584115054	1.3207429584115054	1.3207429584115054	1.3207429584115054	1.3207429584115054	1.3207429584115054	1.3207429584115054	1.3207429584115054	1.3207429584115054	1.3207429584115054	1.3207429584115054
0.6364935298255815	0.7658625136008074	0.9898967744170637	1.2185427715701262	1.207215853974156	1.188056158865726	1.1912001034401052	1.3802436775108218	1.2887964249424868	1.1885429695625473	1.1908211840986405	1.1583554785868158	1.1317874289295256	1.1898858345482666	1.0681792955509852	1.291544770151582	1.2552025074362545	1.1184215224460945	1.233479490179024	1.3699211063545218	1.359214010272229	1.366703122484843	1.2352705691691244	1.4509753795420863	1.3431229743556052	1.3431229743556052	1.3431229743556052	1.3431229743556052	1.3431229743556052	1.3431229743556052	1.3431229743556052	1.3431229743556052	1.3431229743556052	1.3431229743556052	1.3431229743556052	1.3431229743556052	1.3431229743556052	1.3431229743556052	1.3431229743556052	1.3431229743556052	1.3431229743556052	1.3431229743556052	1.3431229743556052	1.3431229743556052	1.3431229743556052	1.3431229743556052	1.3431229743556052	1.3431229743556052	1.3431229743556052	1.3431229743556052
0.8627248889863274	0.9688306237805144	0.8312187755286035	0.7758375277085144	0.7706786738197728	0.8705533267817653	0.904797923530096	0.949184718822861	0.9432454063734019	0.9371808177764999	0.9841604161946389	0.9715097788294182	0.9177569506912069	1.0314615550870303	0.9681547359692212	1.0304587150727909	1.0586172853687312	1.0235644893362674	1.0410908873524993	1.0410908873524993	1.0410908873524993	1.0410908873524993	1.0410908873524993	1.0410908873524993	1.0410908873524993	1.0410908873524993	1.0410908873524993	1.0410908873524993	1.0410908873524993	1.0410908873524993	1.0410908873524993	1.0410908873524993	1.0410908873524993	1.0410908873524993	1.0410908873524993	1.0410908873524993	1.0410908873524993	1.0410908873524993	1.0410908873524993	1.0410908873524993	1.0410908873524993	1.0410908873524993	1.0410908873524993	1.0410908873524993	1.0410908873524993	1.0410908873524993	1.0410908873524993	1.0410908873524993	1.0410908873524993	1.0410908873524993
0.5378653079848927	0.8596287379177108	1.1913670917816481	1.0957258284189306	1.2432828872413741	1.2877031915819344	1.3761694346887927	1.3835082507450918	1.4185166009477708	1.3299276974197816	1.21924087698497	1.3422547434379266	1.4524153313395205	1.3391647767594066	1.3759714979290245	1.3045757403759966	1.3034700159046562	1.434002408443762	1.4062440947591013	1.3822057245952213	1.4632263969680168	1.4227160607816192	1.4227160607816192	1.4227160607816192	1.4227160607816192	1.4227160607816192	1.4227160607816192	1.4227160607816192	1.4227160607816192	1.4227160607816192	1.4227160607816192	1.4227160607816192	1.4227160607816192	1.4227160607816192	1.4227160607816192	1.4227160607816192	1.4227160607816192	1.4227160607816192	1.4227160607816192	1.4227160607816192	1.4227160607816192	1.4227160607816192	1.4227160607816192	1.4227160607816192	1.4227160607816192	1.4227160607816192	1.4227160607816192	1.4227160607816192	1.4227160607816192	1.4227160607816192
0.6829546596556166	0.9766450514512315	1.3071949923194361	1.2513298562256447	1.3772689356458938	1.3603802340919582	1.3480892471211512	1.3866388456240366	1.3274769041131556	1.2716060701380163	1.299541487125586	1.299541487125586	1.299541487125586	1.299541487125586	1.299541487125586	1.299541487125586	1.299541487125586	1.299541487125586	1.299541487125586	1.299541487125586	1.299541487125586	1.299541487125586	1.299541487125586	1.299541487125586	1.299541487125586	1.299541487125586	1.299541487125586	1.299541487125586	1.299541487125586	1.299541487125586	1.299541487125586	1.299541487125586	1.299541487125586	1.299541487125586	1.299541487125586	1.299541487125586	1.299541487125586	1.299541487125586	1.299541487125586	1.299541487125586	1.299541487125586	1.299541487125586	1.299541487125586	1.299541487125586	1.299541487125586	1.299541487125586	1.299541487125586	1.299541487125586	1.299541487125586	1.299541487125586
0.4759433285155884	0.8559122213229265	0.9805289098441471	1.0876128861940917	1.0937789267712976	1.083946410785088	1.2909089943036722	1.2107411116536437	1.3004490637542734	1.2288026981832512	1.2891129001488406	1.2180546595865962	1.3283755886912954	1.4132353094452161	1.6107001668253158	1.394493228826007	1.377387586156315	1.4322664701562273	1.4048270281562711	1.4048270281562711	1.4048270281562711	1.4048270281562711	1.4048270281562711	1.4048270281562711	1.4048270281562711	1.4048270281562711	1.4048270281562711	1.4048270281562711	1.4048270281562711	1.4048270281562711	1.4048270281562711	1.4048270281562711	1.4048270281562711	1.4048270281562711	1.4048270281562711	1.4048270281562711	1.4048270281562711	1.4048270281562711	1.4048270281562711	1.4048270281562711	1.4048270281562711	1.4048270281562711	1.4048270281562711	1.4048270281562711	1.4048270281562711	1.4048270281562711	1.4048270281562711	1.4048270281562711	1.4048270281562711	1.4048270281562711
0.14485128290566945	0.19904041678623788	0.0828013972348393	0.07760336137893908	0.11595938450024892	0.27426477120521403	0.18924514258339314	0.14987165740322234	0.08754056983294257	0.26002995137170476	0.2139759699687116	0.24294309683668489	0.2793848602559738	0.12216669127326854	0.33983225781960336	0.3508483694401846	0.23991106196844533	0.39270641657886257	0.1759476294789523	0.13101036309704767	0.3595062215727407	0.35135156588562183	0.30860565238308374	0.35209376109272805	0.27208193573930095	0.34716479245884196	0.2782229004937452	0.42412284741648426	0.4008918474147616	0.3784075407571845	0.30040081217861136	0.33940417646789794	0.33940417646789794	0.33940417646789794	0.33940417646789794	0.33940417646789794	0.33940417646789794	0.33940417646789794	0.33940417646789794	0.33940417646789794	0.33940417646789794	0.33940417646789794	0.33940417646789794	0.33940417646789794	0.33940417646789794	0.33940417646789794	0.33940417646789794	0.33940417646789794	0.33940417646789794	0.33940417646789794
0.3578323924850395	0.3554234028513665	0.4854369178779219	0.5588790238145587	0.4302757929695394	0.5034720240455204	0.5595238479673867	0.6922817845243614	0.5397890426437938	0.6775207100681896	0.6442921419199399	0.662549676595172	0.5487670756251835	0.6904584910020347	0.7443468396867132	0.6859234130000076	0.8825732669515842	0.7753122101120837	0.8641444561504129	0.8319973850278125	0.8619445909431233	0.8544214181053216	0.7819307621283816	0.9548771807294295	0.8684039714289056	0.8684039714289056	0.8684039714289056	0.8684039714289056	0.8684039714289056	0.8684039714289056	0.8684039714289056	0.8684039714289056	0.8684039714289056	0.8684039714289056	0.8684039714289056	0.8684039714289056	0.8684039714289056	0.8684039714289056	0.8684039714289056	0.8684039714289056	0.8684039714289056	0.8684039714289056	0.8684039714289056	0.8684039714289056	0.8684039714289056	0.8684039714289056	0.8684039714289056	0.8684039714289056	0.8684039714289056	0.8684039714289056
0.8744329408544934	0.7852161055613807	0.9199364829154391	0.9413627048711919	0.971538727650049	0.9507130596060506	1.061257123930217	1.0334115435988587	0.9594011318106237	0.6967515578346771	0.8307795034181616	0.7637655306264194	0.7637655306264194	0.7637655306264194	0.7637655306264194	0.7637655306264194	0.7637655306264194	0.7637655306264194	0.7637655306264194	0.7637655306264194	0.7637655306264194	0.7637655306264194	0.7637655306264194	0.7637655306264194	0.7637655306264194	0.7637655306264194	0.7637655306264194	0.7637655306264194	0.7637655306264194	0.7637655306264194	0.7637655306264194	0.7637655306264194	0.7637655306264194	0.7637655306264194	0.7637655306264194	0.7637655306264194	0.7637655306264194	0.7637655306264194	0.7637655306264194	0.7637655306264194	0.7637655306264194	0.7637655306264194	0.7637655306264194	0.7637655306264194	0.7637655306264194	0.7637655306264194	0.7637655306264194	0.7637655306264194	0.7637655306264194	0.7637655306264194
0.9641282199220857	0.8848800812783699	0.8157661423252786	0.8421493550714916	1.0622605332422401	0.8610468935477373	0.9661754992118867	0.9048967343106361	1.1247975385166196	0.9217638777688453	1.1255295739973497	1.0015366331167868	0.9441593239694585	0.9417638332706714	0.911822794729447	1.09913652792907	1.091321496056111	1.0985895335576699	1.0949555148068906	1.0949555148068906	1.0949555148068906	1.0949555148068906	1.0949555148068906	1.0949555148068906	1.0949555148068906	1.0949555148068906	1.0949555148068906	1.0949555148068906	1.0949555148068906	1.0949555148068906	1.0949555148068906	1.0949555148068906	1.0949555148068906	1.0949555148068906	1.0949555148068906	1.0949555148068906	1.0949555148068906	1.0949555148068906	1.0949555148068906	1.0949555148068906	1.0949555148068906	1.0949555148068906	1.0949555148068906	1.0949555148068906	1.0949555148068906	1.0949555148068906	1.0949555148068906	1.0949555148068906	1.0949555148068906	1.0949555148068906
0.36830762787324445	0.5089645105338831	0.8312787593398229	0.7143505109998017	0.8121210852299954	0.9266943271669297	0.791980255132057	1.015217438141404	0.913619221289168	0.8300540728006466	1.163730088439441	1.2014285790911003	0.9596554347261761	1.3487773801073233	1.1829608746353582	1.2658691273713407	1.2658691273713407	1.2658691273713407	1.2658691273713407	1.2658691273713407	1.2658691273713407	1.2658691273713407	1.2658691273713407	1.2658691273713407	1.2658691273713407	1.2658691273713407	1.2658691273713407	1.2658691273713407	1.2658691273713407	1.2658691273713407	1.2658691273713407	1.2658691273713407	1.2658691273713407	1.2658691273713407	1.2658691273713407	1.2658691273713407	1.2658691273713407	1.2658691273713407	1.2658691273713407	1.2658691273713407	1.2658691273713407	1.2658691273713407	1.2658691273713407	1.2658691273713407	1.2658691273713407	1.2658691273713407	1.2658691273713407	1.2658691273713407	1.2658691273713407	1.2658691273713407
0.33548246421175104	0.28910246058837824	0.4654093884618583	0.5605683623764751	0.5542481779732392	0.7529059879712244	0.7504093914987394	0.6440398704431716	0.7615788457271196	0.8181372720878631	0.9866609783918167	0.7905925023476321	0.9590411067210391	0.8197951487884811	0.908908342340205	1.003983683305446	1.145463580860763	0.9563493231360001	0.8351301022980993	0.9081871894575265	1.0068759777745089	0.8148190319117249	1.0346406144888665	0.8632801849425177	0.8909609362139699	1.2506463388195337	1.0649888983646798	1.0354125732812942	1.050200735822987	1.050200735822987	1.050200735822987	1.050200735822987	1.050200735822987	1.050200735822987	1.050200735822987	1.050200735822987	1.050200735822987	1.050200735822987	1.050200735822987	1.050200735822987	1.050200735822987	1.050200735822987	1.050200735822987	1.050200735822987	1.050200735822987	1.050200735822987	1.050200735822987	1.050200735822987	1.050200735822987	1.050200735822987
0.5426823985153905	0.850388353434775	0.986487093443348	1.1960270656958936	1.0414040228279358	1.3952996026835485	1.347408247997936	1.3554478992547014	1.3856467486820527	1.454854423858519	1.6311027164042788	1.3376147024547609	1.5163740386873292	1.518322728719863	1.2559939124785333	1.4357126538210903	1.4363615980277495	1.4581007933916867	1.5197922611870174	1.5321942460733398	1.6337572857517766	1.57955655352502	1.3606767057595994	1.4701166296423096	1.4701166296423096	1.4701166296423096	1.4701166296423096	1.4701166296423096	1.4701166296423096	1.4701166296423096	1.4701166296423096	1.4701166296423096	1.4701166296423096	1.4701166296423096	1.4701166296423096	1.4701166296423096	1.4701166296423096	1.4701166296423096	1.4701166296423096	1.4701166296423096	1.4701166296423096	1.4701166296423096	1.4701166296423096	1.4701166296423096	1.4701166296423096	1.4701166296423096	1.4701166296423096	1.4701166296423096	1.4701166296423096	1.4701166296423096
0.5960101127705267	1.0017474841381298	0.9850289694870098	1.1616593074030037	1.2157605373161215	1.2169798324120367	1.0481101566241107	0.9680904117966644	1.077871810738065	1.3204389673953218	1.0603427112224475	1.220342561387327	1.3657594047046984	1.296308168915864	1.2775905540601993	1.0994184447040916	1.098626893474872	1.2350189504094002	1.3181951999549786	1.4847818896234835	1.2987156862996423	1.3917487879615629	1.3917487879615629	1.3917487879615629	1.3917487879615629	1.3917487879615629	1.3917487879615629	1.3917487879615629	1.3917487879615629	1.3917487879615629	1.3917487879615629	1.3917487879615629	1.3917487879615629	1.3917487879615629	1.3917487879615629	1.3917487879615629	1.3917487879615629	1.3917487879615629	1.3917487879615629	1.3917487879615629	1.3917487879615629	1.3917487879615629	1.3917487879615629	1.3917487879615629	1.3917487879615629	1.3917487879615629	1.3917487879615629	1.3917487879615629	1.3917487879615629	1.3917487879615629
0.7060722308901813	1.04907827849992	1.0972998246678722	1.1037715691701542	1.2890906633974888	1.3207059508466454	1.5834027503258223	1.5544784000542462	1.67709130335421	1.546222789119999	1.1949059401496052	1.3964069980482292	1.10765835952206	1.403441985672828	1.2231345533668394	1.314853246276693	1.527364046441838	1.299316589756155	1.4133403180989965	1.4133403180989965	1.4133403180989965	1.4133403180989965	1.4133403180989965	1.4133403180989965	1.4133403180989965	1.4133403180989965	1.4133403180989965	1.4133403180989965	1.4133403180989965	1.4133403180989965	1.4133403180989965	1.4133403180989965	1.4133403180989965	1.4133403180989965	1.4133403180989965	1.4133403180989965	1.4133403180989965	1.4133403180989965	1.4133403180989965	1.4133403180989965	1.4133403180989965	1.4133403180989965	1.4133403180989965	1.4133403180989965	1.4133403180989965	1.4133403180989965	1.4133403180989965	1.4133403180989965	1.4133403180989965	1.4133403180989965
0.7906109859226172	0.9235554380359909	1.026098522126384	1.1545760743483597	1.2313098663666477	1.1635759915292405	1.360271341120724	1.1235391012131435	1.282819905941819	1.3434466956857958	1.3043013403317474	1.1414318095244247	1.3101533435224906	1.2095028763466318	1.2212804375881354	1.384433637148415	1.3051604865924695	1.3050828427486323	1.2253186286549316	1.1943719424222108	1.209845285538571	1.209845285538571	1.209845285538571	1.209845285538571	1.209845285538571	1.209845285538571	1.209845285538571	1.209845285538571	1.209845285538571	1.209845285538571	1.209845285538571	1.209845285538571	1.209845285538571	1.209845285538571	1.209845285538571	1.209845285538571	1.209845285538571	1.209845285538571	1.209845285538571	1.209845285538571	1.209845285538571	1.209845285538571	1.209845285538571	1.209845285538571	1.209845285538571	1.209845285538571	1.209845285538571	1.209845285538571	1.209845285538571	1.209845285538571
0.0	0.010171203064734161	0.02724312524704069	0.04491828681665374	0.02284507948126182	0.0	0.0	0.0	0.0046707192973785274	0.06359184561480727	0.10830534677888115	0.083033303501786	0.001827267355286237	0.05558868849565814	0.042684991102967196	0.02724312524704069	0.0771962313808556	0.04084751101308903	0.06959152799643314	0.027339591396403327	0.10823317969274361	0.07965779594489968	0.05791515446521461	0.05490900376896995	0.047244752786210216	0.1319038338841953	0.11900410954854906	0.23974351747026088	0.1514784294182953	0.11755772574940326	0.11944991174857238	0.10550564182217236	0.12870542805277735	0.1018787909519956	0.13558012901007804	0.1677437061221124	0.004652931939112951	0.08756985770008445	0.07462215707687027	0.07587955544616896	0.14495291739832888	0.11041623642224893	0.11041623642224893	0.11041623642224893	0.11041623642224893	0.11041623642224893	0.11041623642224893	0.11041623642224893	0.11041623642224893	0.11041623642224893
0.05551453385166101	0.10440247256353226	0.0010256309577526045	0.04383883744731606	0.1930936835093232	0.38671014395466763	0.36148216898404645	0.3093726523883462	0.19191597028529442	0.5979465610947159	0.5723874701285044	0.7740194136425808	0.5995664823262574	0.4093993313629061	0.3203749723909867	0.34893140772673426	0.6504121030077933	0.8455945184218925	0.9838856874022777	0.755905886252894	0.5540674327693014	0.7027558982221481	0.7265956240203472	0.7121169767517458	0.8297819882181025	0.7443141494735803	0.7185886139960538	0.8240662734605457	1.1041944323322492	0.7600493629687078	0.9827904418718676	1.1322700922802962	0.6472131311630541	1.1385240736301836	1.536195852525222	1.0912888254594764	1.2241572474246063	0.9184557318165584	0.5673478507971633	1.137086601143638	0.7991875740380713	1.2775056084391387	0.831552128672359	0.571407002165208	0.30530395169718355	0.5838024984197092	0.4445532250584464	0.4445532250584464	0.4445532250584464	0.4445532250584464
0.46783632752828347	0.34445789669111676	0.39038562524999304	0.5147737053858704	0.39663638929541234	0.42850343454526013	0.44668221178924256	0.5044601670241285	0.38180143947156003	0.40294957667010095	0.3735837140550087	0.3606952904935496	0.3435167780485881	0.4218088599060991	0.3629521693408637	0.36634527301782166	0.46374336743574485	0.2646936248901238	0.3642623172296381	0.4383018160015495	0.3992001186251739	0.3948117186748978	0.3417068964833314	0.4356108758104295	0.45068480715723064	0.37736200926756985	0.47959922093033536	0.37009306232810335	0.3509962336683536	0.31976151131576164	0.38713704454208814	0.35754375815814654	0.42976932653386957	0.3432434497796777	0.3814194058992267	0.369110040948422	0.36019517317383754	0.3718387106423862	0.42105322306340903	0.3622786968685382	0.44857381462997487	0.40542625574925656	0.40542625574925656	0.40542625574925656	0.40542625574925656	0.40542625574925656	0.40542625574925656	0.40542625574925656	0.40542625574925656	0.40542625574925656
0.2964977555520919	0.12265763010948993	0.22827678697162904	0.08264253657048026	0.19513183144529128	0.19386466657975343	0.2104447460520475	0.11051441291850052	0.17748183131767714	0.22428953261236464	0.2265005924085006	0.20221741350368191	0.31132396761940173	0.30751681104374784	0.24749289768904317	0.22770662415701967	0.21898581968137454	0.19453334923404617	0.2589978402846471	0.2640515199178292	0.19773351370372994	0.1946916155301985	0.2463300988991889	0.19777796636026015	0.23236260877497952	0.19012740179642434	0.15525505026206976	0.26811332691133843	0.18520879846841168	0.18557296112013016	0.14158026480962488	0.14823774111987167	0.15312050662551915	0.16892745425807867	0.15298373253648198	0.13731035839213243	0.10537218992268718	0.12438856080344884	0.17325096285108363	0.16845422668996946	0.2504501369678125	0.24077402720156663	0.2316401315967165	0.18162901371680318	0.21959509135341154	0.22249763729207955	0.22104636432274555	0.22104636432274555	0.22104636432274555	0.22104636432274555
0.4423661099148834	0.5712032129693315	0.3340887698602482	0.511411818074615	0.4039115899319674	0.3670796538981621	0.297741451175338	0.34963064986706893	0.36577125069325905	0.27470667812039656	0.40172895302372574	0.4037185122578424	0.3235279494658724	0.2421143651228136	0.38830688010615655	0.3644014888245496	0.2855286651107393	0.4654814649760701	0.4600768136690154	0.26996350752662523	0.6243953614634413	0.4368391444737091	0.354791608842469	0.3841377012287978	0.3953437357356324	0.49819568668312386	0.5154721832096613	0.42922436149040993	0.26574414239991306	0.5253683094119993	0.5195486156570287	0.2942959572105559	0.3454302509093149	0.48623113630858567	0.536491630454428	0.32138539768786645	0.4479375790715782	0.45504614645045804	0.5605450668262544	0.4058725600930385	0.29487582521941175	0.51965048946789	0.3935828635919389	0.45661667652991444	0.45661667652991444	0.45661667652991444	0.45661667652991444	0.45661667652991444	0.45661667652991444	0.45661667652991444
0.7370901282984957	0.9424531952929818	0.7564647004038423	0.7228714260666375	0.9525557129413896	0.7040605014493808	0.8859772150301334	0.6695291786625116	0.8749846969705086	0.8450156097218184	0.9335649048457247	0.8132535997432541	0.8734092522944895	0.8734092522944895	0.8734092522944895	0.8734092522944895	0.8734092522944895	0.8734092522944895	0.8734092522944895	0.8734092522944895	0.8734092522944895	0.8734092522944895	0.8734092522944895	0.8734092522944895	0.8734092522944895	0.8734092522944895	0.8734092522944895	0.8734092522944895	0.8734092522944895	0.8734092522944895	0.8734092522944895	0.8734092522944895	0.8734092522944895	0.8734092522944895	0.8734092522944895	0.8734092522944895	0.8734092522944895	0.8734092522944895	0.8734092522944895	0.8734092522944895	0.8734092522944895	0.8734092522944895	0.8734092522944895	0.8734092522944895	0.8734092522944895	0.8734092522944895	0.8734092522944895	0.8734092522944895	0.8734092522944895	0.8734092522944895
0.6950957600406117	0.8493242607823148	0.9797947847653522	0.7062051278804913	0.8251943371733236	0.9282022857930361	0.7265833764204412	0.7805766082971348	0.8257519332041227	0.8095829526129672	0.8826533275037234	0.7637418099885845	0.7225246343360242	0.7133762916334137	0.903000540158065	0.9339456712573126	0.9276041303450115	0.8641357055947902	0.6634162615387086	0.8914217341705054	0.8303132047174149	0.7122784052521949	0.686305195564643	0.7237587464546938	0.458116647663807	0.7434048956552218	0.8282995761658022	0.7851412905030654	0.9211730135414123	0.771554643695179	0.6977579962326534	0.7573157057567499	0.7987693668026724	0.8773716384109487	0.9573647835335846	1.0354014921603456	0.7812041893767901	0.9300141349956708	0.9914131778546009	1.0956539029199757	0.8630168814853844	0.9793353922026801	0.9793353922026801	0.9793353922026801	0.9793353922026801	0.9793353922026801	0.9793353922026801	0.9793353922026801	0.9793353922026801	0.9793353922026801
0.40862648949248376	0.41970021064583385	0.27059547563495084	0.3041493349036176	0.41513815914428537	0.3563040650835686	0.248373439312762	0.2934904516822126	0.27809747833254517	0.27238655498199044	0.27148498661031123	0.31785907376601014	0.3145788139653398	0.22019125069934117	0.2572381377797214	0.29169659811825016	0.3075331745279785	0.27519186864222445	0.3309870338865749	0.2520180759666279	0.23126490790368504	0.38487015873691205	0.2755886536380078	0.2307224686572084	0.3165242687315291	0.23982197448981452	0.26933192819753066	0.22388433723166384	0.27240025667161094	0.27532755393347835	0.2504468042416594	0.2789475182707074	0.23437247423843036	0.3022440386004589	0.2306066815780096	0.2547625654770794	0.29849621748183075	0.19435239943897936	0.3001710101343444	0.25789115263095824	0.2903109822431072	0.2618207451794623	0.24250861425886408	0.20358574124465756	0.23701255178542538	0.22029914651504146	0.22029914651504146	0.22029914651504146	0.22029914651504146	0.22029914651504146
0.0	0.0	0.14770174173367054	0.013773170332496648	0.1339285714011739	0.0	0.013773170332496648	0.12045248087539125	0.1639217487637317	0.1090266201704528	0.14770174173367054	0.0	0.13363149159445992	0.14917379498849775	0.00029707980671399265	0.1288373452693372	0.0	0.0005941596134279853	0.00029707980671399265	0.2738396089936024	0.0050912261318366925	0.00029707980671399265	0.029993177362557803	0.0050912261318366925	0.0014720532548272037	0.135400625295277	0.03655645738849757	0.5584363617405699	0.3094763695966682	0.3490838063559772	0.1479988217960949	0.25408397246985115	0.0	0.0	0.0	0.12015540106867725	0.5200884329460003	0.0	0.3514434650033438	0.1347229210199778	0.21935522192220833	0.15426502112033444	0.12664485547163098	0.18899377703789458	0.10067187142339963	0.1448328242306471	0.1448328242306471	0.1448328242306471	0.1448328242306471	0.1448328242306471
0.3236969780049602	0.4543052788438258	0.2263431907989391	0.277254230044961	0.2794808333867015	0.13951871635738128	0.29559537747286674	0.21811740237848834	0.2837505619649344	0.2061820009497971	0.3937210670023044	0.18961079404146525	0.28521805507139775	0.10611641258368816	0.1566495171771008	0.07660534990707221	0.3119855854500721	0.34165543613496535	0.2245551865664203	0.20180532559087566	0.19551957628383046	0.15272765164851318	0.1239836311294418	0.1911108617283873	0.17221480862183935	0.18004328817145948	0.06522199160941848	0.19180340405450982	0.2010953236823828	0.20084745714035493	0.1354425216338541	0.23718240724577866	0.2977453869102114	0.3099530940826678	0.17308500492924841	0.20456596865098794	0.2350702234322443	0.16677440720400552	0.18910416750677606	0.164354323757112	0.12318426555062048	0.285921497086941	0.2454862876234478	0.26570389235519437	0.26570389235519437	0.26570389235519437	0.26570389235519437	0.26570389235519437	0.26570389235519437	0.26570389235519437
0.32583270246861135	0.42158862858316604	0.4857293498455094	0.5461188142733612	0.5064510796503167	0.35829894241583604	0.627943671893271	0.48941373295665325	0.36588225219032766	0.3602885549026404	0.4726465887442406	0.4260333749505283	0.398522967280713	0.4047962481587041	0.490106215862911	0.4929374051902876	0.3580745789743077	0.4558303915816366	0.5234019748854698	0.4318907123905673	0.4032207701152641	0.5394836136956551	0.43895919482263773	0.3692696935371795	0.4102510560131197	0.3686382185069213	0.5267894434909294	0.34778235893535253	0.4116974963304035	0.5038436120172368	0.44812909412957125	0.41585683090241143	0.5960583791710974	0.4777761702294898	0.5617386254603102	0.4125794932959657	0.5316156584424662	0.4684884233011565	0.4691601169236269	0.4882543996789001	0.47870725830126354	0.47870725830126354	0.47870725830126354	0.47870725830126354	0.47870725830126354	0.47870725830126354	0.47870725830126354	0.47870725830126354	0.47870725830126354	0.47870725830126354
0.32148126685898937	0.14788523445696147	0.12973584965764107	0.3423026874969059	0.19152861126477333	0.17147967023783922	0.14947705384561172	0.26431307138340987	0.26253928617200173	0.14089718018900255	0.3528054828673178	0.3066644235440449	0.34922054070528635	0.3090736867474597	0.26281218379819543	0.2135827951077255	0.24097696427154902	0.23717101262744678	0.36135791358588637	0.2663434936266982	0.20318588935291604	0.31045709152219586	0.36738196145831287	0.25219066296682685	0.2475004426732837	0.3763414225928846	0.34423446793849827	0.23213547964196962	0.20210124155147063	0.280319701436847	0.11922862640741261	0.14787309398174786	0.09962271836755185	0.2963590480737069	0.2680243326635278	0.22402018352117273	0.25208759100619416	0.2754779311057337	0.17488319422847004	0.5268662567692978	0.15047871133157917	0.3386724840504385	0.3386724840504385	0.3386724840504385	0.3386724840504385	0.3386724840504385	0.3386724840504385	0.3386724840504385	0.3386724840504385	0.3386724840504385
0.12224396050605116	0.1576472277149512	0.1626570307256645	0.07099480334303589	0.1374502279617788	0.16082008340101894	0.14120405094217248	0.1382454033575377	0.11323452848460903	0.17293743202326187	0.09946016763707234	0.08539186475784748	0.07419870212719751	0.16562058401252258	0.22533448490683683	0.12878124346213088	0.12034947086091395	0.12232448417996966	0.09985911545998444	0.10370183130633463	0.11286102543030214	0.09667564136285862	0.11339852098760822	0.13258935412068523	0.11426179290184903	0.1318687099479614	0.10768530795763603	0.09633871897102018	0.052253619346576456	0.050671963019519164	0.1023081862235736	0.11659859765420198	0.09895825457411402	0.08940379945173339	0.12234640488487707	0.08475134029794092	0.18869180472605895	0.10259126900898098	0.1148731842967518	0.06539820490673726	0.13478538338386045	0.1653840158615422	0.1008544923549773	0.10688276302724406	0.15636030949125462	0.12328078694506675	0.06333645393619798	0.14875566059633744	0.1313961637792193	0.07288073622165674
0.2186569144526584	0.11339666136657457	0.11364875657137126	0.1123996054733817	0.11339666136657457	0.15887459606025128	0.0	0.10196115574088692	0.1093284572263292	0.0	0.0	0.0	0.1093284572263292	0.0	0.0	0.3111744382107097	0.0	0.0	0.0	0.0	0.0	0.22604836204475295	0.21461285641906533	0.13910028851274325	0.0002520952047967014	0.025451531941371976	0.0	0.0	0.2527490450841145	0.10196115574088692	0.045477934693676725	0.16912421598040908	0.2954683350204371	0.3175710680531451	0.22729751314274252	0.0	0.11796905591641337	0.2229772137977005	0.11339666136657457	0.2153578171074615	0.08969847093278557	0.1123996054733817	0.08944637572798887	0.025451531941371976	0.11364875657137126	0.02570362714616868	0.37778361027449675	0.11364875657137126	0.08819722462999931	0.08819722462999931
0.5754987054718091	0.5875815407691845	0.5958025997989521	0.4791288980377107	0.6967574681256825	0.5370522448260795	0.3903410750211885	0.683043390851282	0.48118569147284573	0.677284987736082	0.5465615733414175	0.5147440042103616	0.47365271031584366	0.6105998268285837	0.613810662017174	0.5241088627233689	0.5266277282024209	0.6679124609981545	0.6463286693072074	0.6108204980381535	0.6807366952942026	0.6075104947034328	0.8044151852817357	0.523186247878001	0.6891103458515371	0.4866322475917511	0.6363133619441677	0.652089014283465	0.6883775008766995	0.7686209915256261	0.6683454191867954	0.7275221812713724	0.6329758493418651	0.741667279843358	0.6988723783590005	0.8234325983119077	0.6264981346392083	0.4238833643642421	0.5329048580032437	0.7034855710526118	0.5821584413602642	0.5803274925271172	0.6051516754113695	0.6037318388796659	0.6292002077971227	0.6192629801213008	0.4511709771821167	0.6962092915042205	0.5825610290602837	0.5708534938935746
0.2168769235619426	0.20390313249962702	0.18323981106330436	0.2305590796140993	0.17138138278308976	0.2026186147339877	0.25289475962469526	0.17413588724999887	0.3727737872355566	0.286064364931591	0.2820985114661824	0.30068226772393125	0.33567649597096605	0.37160647642632183	0.355299201199134	0.3453544565547837	0.3246450823204882	0.32077234158490997	0.26189085806800816	0.3446945958980994	0.33165591527460925	0.3346662669108079	0.3716295997765657	0.33164733495391835	0.42728169999542653	0.36793160096612854	0.3074148072175299	0.32964630207723333	0.20398606109224635	0.2854574194804935	0.2807665543560011	0.28247998339611263	0.33658619847069976	0.3044164279371802	0.37590898482275503	0.334200254520332	0.3213270292067594	0.26151417835080953	0.2606806614893141	0.3302395669368281	0.29513355333267643	0.2787233243739079	0.3679474862464031	0.32134935466788966	0.31658491202970357	0.22252575486226825	0.27917461874131905	0.1491253239811813	0.2288083151804204	0.16405561277950326
0.2846625085703673	0.3927880013463966	0.3144745203112197	0.2429961138596184	0.3838931620291118	0.2101405285773841	0.23319883054536678	0.23851471524866663	0.2592956230837002	0.30094575607801105	0.32076449402424395	0.2926554969056417	0.20629073757407498	0.22883390180368332	0.27804253599659984	0.2947391047449874	0.3890175619458703	0.1788411695365967	0.21810586156483616	0.21954581384642444	0.3131262495375954	0.29220475627756926	0.24649231146175918	0.33657686744446974	0.31906727780632027	0.2886893490688536	0.3370935059010113	0.27277013210797346	0.23058432225146333	0.2667334542475151	0.29167077737854114	0.4054043687123714	0.20823369993120866	0.35073812341529403	0.18733755712843753	0.2938122229913245	0.26916880478853084	0.3809240933081866	0.30267284483030504	0.14353846039479015	0.26642011532175186	0.23515255772500365	0.26009056085155857	0.21523181747772657	0.3608050212950324	0.2623488606063227	0.2548589248630093	0.2985938514594598	0.28419640936578744	0.2878329471889548
0.661213371438759	0.7953427177861913	0.6749605478375723	0.785215393584688	0.7268199446267988	0.767718753733138	0.5816252898732963	0.708735938027135	0.6794480167835981	0.6488427850123367	0.7214445958527657	0.7843652025124259	0.6193808209643354	0.6061629646936552	0.7039591382454725	0.7447459499621352	0.7342048876351518	0.8210958916514107	0.6233070083285326	0.7399774198192702	0.7624152174353725	0.8332292774041427	0.6885834985718498	0.6450017522717607	0.6014710062038386	0.6572785212570527	0.7356579796972967	0.6734019144266702	0.6944744821764347	0.75520135422658	0.7446362284856465	0.6736526326873028	0.6438738294652501	0.8411452842344035	0.6849707994728527	0.8817666342020682	0.739542065843522	0.6969670602444489	0.7752953870923496	0.6640317475192343	0.7526384282119418	0.7157662848343629	0.6508189688591851	0.683292626846774	0.683292626846774	0.683292626846774	0.683292626846774	0.683292626846774	0.683292626846774	0.683292626846774
1.14568215584155	1.1851591478258312	1.1601363508846463	1.09552632175738	0.8992415241265695	1.082707568341672	0.9651575634861017	1.063390635375569	1.14119454645409	0.96574065892131	1.0169054216692686	0.9913230402952893	0.9913230402952893	0.9913230402952893	0.9913230402952893	0.9913230402952893	0.9913230402952893	0.9913230402952893	0.9913230402952893	0.9913230402952893	0.9913230402952893	0.9913230402952893	0.9913230402952893	0.9913230402952893	0.9913230402952893	0.9913230402952893	0.9913230402952893	0.9913230402952893	0.9913230402952893	0.9913230402952893	0.9913230402952893	0.9913230402952893	0.9913230402952893	0.9913230402952893	0.9913230402952893	0.9913230402952893	0.9913230402952893	0.9913230402952893	0.9913230402952893	0.9913230402952893	0.9913230402952893	0.9913230402952893	0.9913230402952893	0.9913230402952893	0.9913230402952893	0.9913230402952893	0.9913230402952893	0.9913230402952893	0.9913230402952893	0.9913230402952893
0.6853816320395663	0.8430261105242439	0.7792107726174831	0.5058264130594143	0.6293618101243768	0.6950514927627386	0.6622066514435576	0.6622066514435576	0.6622066514435576	0.6622066514435576	0.6622066514435576	0.6622066514435576	0.6622066514435576	0.6622066514435576	0.6622066514435576	0.6622066514435576	0.6622066514435576	0.6622066514435576	0.6622066514435576	0.6622066514435576	0.6622066514435576	0.6622066514435576	0.6622066514435576	0.6622066514435576	0.6622066514435576	0.6622066514435576	0.6622066514435576	0.6622066514435576	0.6622066514435576	0.6622066514435576	0.6622066514435576	0.6622066514435576	0.6622066514435576	0.6622066514435576	0.6622066514435576	0.6622066514435576	0.6622066514435576	0.6622066514435576	0.6622066514435576	0.6622066514435576	0.6622066514435576	0.6622066514435576	0.6622066514435576	0.6622066514435576	0.6622066514435576	0.6622066514435576	0.6622066514435576	0.6622066514435576	0.6622066514435576	0.6622066514435576
0.22291328745505384	0.29892539574388055	0.23577002802739275	0.1721604629755987	0.38121360745717103	0.570318958134559	0.18048716966570075	0.2480618224724787	0.13205563630752062	0.31056718838963515	0.22899155128476786	0.2362565428896894	0.3830381296205184	0.25747831714043656	0.5875682772693195	0.16353592126459543	0.2808115111040325	0.3102165868418623	0.5197468591847426	0.21327885010216668	0.25419421919387086	0.5928584885640132	0.40342716364862335	0.30347399773662476	0.37793440913890586	0.4812219054672138	0.17908234492124298	0.2972354573771534	0.19590706700881316	0.21476305319515582	0.3826107419844095	0.1523497870251626	0.2877549358547076	0.3167389846557443	0.4577980728274701	0.2943988288007122	0.37609845081409116	0.37609845081409116	0.37609845081409116	0.37609845081409116	0.37609845081409116	0.37609845081409116	0.37609845081409116	0.37609845081409116	0.37609845081409116	0.37609845081409116	0.37609845081409116	0.37609845081409116	0.37609845081409116	0.37609845081409116
0.821027429879018	0.6585342716889295	0.8313886204194444	0.9041536972522122	0.8391704342302829	0.8625194044069255	0.8485119514865336	0.8805560171592349	0.9624331078603353	0.831502990377497	0.8325861599349966	0.855344518477039	0.9095370848965858	1.050894491067648	0.8221444469276173	0.9879303737347591	0.8592784452101938	0.8435888281014038	0.9672403482289921	1.0926896915463233	0.7761589860350466	0.8162634317015861	0.8900138813780072	0.9640268977482235	0.8620829515880136	1.0414880822965522	0.9409004361405702	0.9911942592185611	0.9911942592185611	0.9911942592185611	0.9911942592185611	0.9911942592185611	0.9911942592185611	0.9911942592185611	0.9911942592185611	0.9911942592185611	0.9911942592185611	0.9911942592185611	0.9911942592185611	0.9911942592185611	0.9911942592185611	0.9911942592185611	0.9911942592185611	0.9911942592185611	0.9911942592185611	0.9911942592185611	0.9911942592185611	0.9911942592185611	0.9911942592185611	0.9911942592185611
0.8526816948159297	0.7903406519287466	0.9087527985928491	0.9296086914828521	0.8531400268444689	0.906318076732539	0.8413689901818353	0.8472948472609175	0.8374863823576787	0.8721358967942288	0.6735431043097033	1.0036643066630337	0.7874074522624307	0.7474802763189932	0.6569843348179017	0.7543090457177046	0.7010175505450706	0.598638327720675	0.6679331298114319	0.6138135973654689	0.6408733635884504	0.6408733635884504	0.6408733635884504	0.6408733635884504	0.6408733635884504	0.6408733635884504	0.6408733635884504	0.6408733635884504	0.6408733635884504	0.6408733635884504	0.6408733635884504	0.6408733635884504	0.6408733635884504	0.6408733635884504	0.6408733635884504	0.6408733635884504	0.6408733635884504	0.6408733635884504	0.6408733635884504	0.6408733635884504	0.6408733635884504	0.6408733635884504	0.6408733635884504	0.6408733635884504	0.6408733635884504	0.6408733635884504	0.6408733635884504	0.6408733635884504	0.6408733635884504	0.6408733635884504
0.5041361771643921	0.5878886941268248	0.5482001391699758	0.5832684544699579	0.583773393746635	0.5323560716187056	0.6156763071410362	0.7105065914595055	0.4947561148758549	0.5951330782352361	0.6968881905159396	0.7093713594535824	0.7209057422109212	0.7102504116389785	0.5869271025661579	0.6638799571280517	0.5975588264934584	0.6281240314907955	0.612864179229906	0.6466471220802578	0.5974466997559449	0.657093161777596	0.612889301378902	0.6699630627785961	0.709079552657544	0.6870588640455304	0.6531438567424054	0.6332324677923673	0.5973698602282174	0.7320095947946198	0.6536641731769702	0.5651473374602951	0.5407498615535338	0.606311764567224	0.7014527536012584	0.5938854680830342	0.5968776761621168	0.5953815721225755	0.5953815721225755	0.5953815721225755	0.5953815721225755	0.5953815721225755	0.5953815721225755	0.5953815721225755	0.5953815721225755	0.5953815721225755	0.5953815721225755	0.5953815721225755	0.5953815721225755	0.5953815721225755
1.0497822750325014	1.1409038040807717	1.1658311594578181	1.107906077110877	0.9849114963247038	1.009139612670059	0.9534630989528914	0.9737267089668868	1.1019839915366536	1.0838458344974826	0.9558538019549401	1.0066207215601113	0.9348766794561715	1.0033216890539778	0.9939838506077041	0.8932767105839541	1.0178492378895265	0.9773500350455443	0.9466193421616218	0.8848547765371982	0.9669221137641866	0.9621198926791836	1.0076388393782962	0.9890017869404456	0.9759219677117346	0.9402992716796376	1.1556341714511178	0.9315607749729413	0.7770472144393765	0.8598551668856903	0.9732829832024417	1.126962253255932	1.0501226182291867	1.0501226182291867	1.0501226182291867	1.0501226182291867	1.0501226182291867	1.0501226182291867	1.0501226182291867	1.0501226182291867	1.0501226182291867	1.0501226182291867	1.0501226182291867	1.0501226182291867	1.0501226182291867	1.0501226182291867	1.0501226182291867	1.0501226182291867	1.0501226182291867	1.0501226182291867
0.4163875058755239	0.27294261913690926	0.3829978860160036	0.33739801971821554	0.30287668397898576	0.3473847291065932	0.4090314636632966	0.2153864553342044	0.23150200558123477	0.36830425975630054	0.49626978825784174	0.30964082699982776	0.10777308218429761	0.5536695991945546	0.39543200192153716	0.3063732629654676	0.30303491505463237	0.3850979357716394	0.19872510280690545	0.2740908346601739	0.20336557787279005	0.24994837350906257	0.27258784408933434	0.1828530152548244	0.2720956134146771	0.31364652505148577	0.2532737584270531	0.1901572935142415	0.29643488765598264	0.4109364971978753	0.2994226869848739	0.24767826839044035	0.14149404553794678	0.308160000932809	0.2248270232353779	0.2248270232353779	0.2248270232353779	0.2248270232353779	0.2248270232353779	0.2248270232353779	0.2248270232353779	0.2248270232353779	0.2248270232353779	0.2248270232353779	0.2248270232353779	0.2248270232353779	0.2248270232353779	0.2248270232353779	0.2248270232353779	0.2248270232353779
0.6820876104257146	0.6884100623568142	0.4535556832399944	0.5093097224916227	0.6294730692528618	0.6183817789169286	0.6173825687147612	0.5967867533597458	0.680697735915341	0.7375774834641846	0.7136746985334166	0.501612203385614	0.5353235482843606	0.5646737323427148	0.6397532354690767	0.5260755591379814	0.5772763946340451	0.45289060688581884	0.6898498323118413	0.6176434737923497	0.5950355802238696	0.7116614968262488	0.6533485385250591	0.6533485385250591	0.6533485385250591	0.6533485385250591	0.6533485385250591	0.6533485385250591	0.6533485385250591	0.6533485385250591	0.6533485385250591	0.6533485385250591	0.6533485385250591	0.6533485385250591	0.6533485385250591	0.6533485385250591	0.6533485385250591	0.6533485385250591	0.6533485385250591	0.6533485385250591	0.6533485385250591	0.6533485385250591	0.6533485385250591	0.6533485385250591	0.6533485385250591	0.6533485385250591	0.6533485385250591	0.6533485385250591	0.6533485385250591	0.6533485385250591
0.03831452991585353	0.10506211046037937	0.15876714625136795	0.11168978635330669	0.09418172951700779	0.021168937309774535	0.0936100936647545	0.032742165743930574	0.33431794130457093	0.010749307748951047	0.11537721336755599	0.09946668134384032	0.08133429664233777	0.2040117107393853	0.038812680299627526	0.0031386291587838793	0.09658896416340079	0.033387705535407056	0.2273281582089352	0.1909183766655577	0.0921381836310825	0.0494549215999893	0.15770956497760655	0.08962006305032431	0.2342789619332015	0.054682190771051714	0.13076455858085026	0.06995605864439138	0.14333051046217596	0.04264835265399796	0.1398772068193987	0.05333997849192125	0.07554960026101493	0.11459216245048068	0.09678999123310449	0.0801437272180712	0.2554822367323968	0.18238151090554172	0.10629206287957517	0.07991992724206379	0.06875321713174568	0.07433657218690473	0.07433657218690473	0.07433657218690473	0.07433657218690473	0.07433657218690473	0.07433657218690473	0.07433657218690473	0.07433657218690473	0.07433657218690473
0.7638159287156567	0.6734758213956686	0.7027193474098958	0.6922056139007488	0.7725866230617028	0.737195904063867	0.7804192487325886	0.7495844175711188	0.8309570824136091	0.8384325710399335	0.8637958151256904	0.8716214241814354	0.8063157341124435	1.0115233525353933	0.9281318457393787	0.9614641330168567	0.821469690002007	0.9425673071030061	0.8606879167190634	1.0621379438917922	0.895734637463486	1.0149560246169695	0.9101117599064362	1.1320225830669532	1.0172198041681684	1.074621193617561	1.074621193617561	1.074621193617561	1.074621193617561	1.074621193617561	1.074621193617561	1.074621193617561	1.074621193617561	1.074621193617561	1.074621193617561	1.074621193617561	1.074621193617561	1.074621193617561	1.074621193617561	1.074621193617561	1.074621193617561	1.074621193617561	1.074621193617561	1.074621193617561	1.074621193617561	1.074621193617561	1.074621193617561	1.074621193617561	1.074621193617561	1.074621193617561
0.11925329061854083	0.24358736489445584	0.15079455705167247	0.26924710642263794	0.1012559847459811	0.3117293282189942	0.20158240741492195	0.17841123570936565	0.09222949047909235	0.14069540042599285	0.2936682905694942	0.23393026013338591	0.1565185443133308	0.24269281109716273	0.16650916077120512	0.13762678969023473	0.19365510680645084	0.177825518598969	0.11915794690705632	0.28257889852890583	0.22369007501174779	0.2297313747819976	0.19654082016621494	0.11060909422716111	0.21420314478601019	0.21535240112751042	0.0987357882030064	0.1504967849485298	0.23166585554676478	0.22837930312823757	0.23002257933750117	0.23002257933750117	0.23002257933750117	0.23002257933750117	0.23002257933750117	0.23002257933750117	0.23002257933750117	0.23002257933750117	0.23002257933750117	0.23002257933750117	0.23002257933750117	0.23002257933750117	0.23002257933750117	0.23002257933750117	0.23002257933750117	0.23002257933750117	0.23002257933750117	0.23002257933750117	0.23002257933750117	0.23002257933750117
0.6914429247155188	0.6526623057345845	0.6484640966488475	0.6625943648124286	0.5775314593941842	0.6310228440899315	0.6065038183808499	0.5470565215930528	0.7661361830988778	0.5056231625964648	0.5453505694358824	0.7537696885788313	0.6479389512734223	0.7256598637035979	0.5576583815880457	0.6811954334731541	0.6651638683267793	0.5951350730895791	0.6301494707081793	0.6301494707081793	0.6301494707081793	0.6301494707081793	0.6301494707081793	0.6301494707081793	0.6301494707081793	0.6301494707081793	0.6301494707081793	0.6301494707081793	0.6301494707081793	0.6301494707081793	0.6301494707081793	0.6301494707081793	0.6301494707081793	0.6301494707081793	0.6301494707081793	0.6301494707081793	0.6301494707081793	0.6301494707081793	0.6301494707081793	0.6301494707081793	0.6301494707081793	0.6301494707081793	0.6301494707081793	0.6301494707081793	0.6301494707081793	0.6301494707081793	0.6301494707081793	0.6301494707081793	0.6301494707081793	0.6301494707081793
0.8034786762833158	0.8499787088455099	0.6747090477164638	0.5997803460051422	0.7993185084619744	0.7772732078507824	0.7454139309475104	0.7185007459203833	0.6014198308236391	0.6411575414374087	0.9430506876805621	0.7889378875989977	0.7519161658439677	0.6859244358838684	0.805949094384329	0.6932952250002062	0.876827252957006	0.7823731079138345	0.5653454490551946	0.7382033645979336	0.5522533943669587	0.7090658863592677	0.6971622171489459	0.6514915139748046	0.6577079088724834	0.8493383878548837	0.6677947761069896	0.6495541093176711	0.5571704670580528	0.603362288187862	0.603362288187862	0.603362288187862	0.603362288187862	0.603362288187862	0.603362288187862	0.603362288187862	0.603362288187862	0.603362288187862	0.603362288187862	0.603362288187862	0.603362288187862	0.603362288187862	0.603362288187862	0.603362288187862	0.603362288187862	0.603362288187862	0.603362288187862	0.603362288187862	0.603362288187862	0.603362288187862
0.40858240886174174	0.5534434182991265	0.43604618129331635	0.5433912970633943	0.5159521629591397	0.5480311835783805	0.5106089947006942	0.49893913757275593	0.4712453179246722	0.5681275106257433	0.4530163863034727	0.582456839142347	0.5597074707409956	0.4071031969619581	0.43857221198067836	0.4897490493012728	0.46769703607865704	0.6058116534472681	0.5304000540939654	0.6750483727888472	0.7343583258135921	0.5430598737029197	0.638709099758256	0.638709099758256	0.638709099758256	0.638709099758256	0.638709099758256	0.638709099758256	0.638709099758256	0.638709099758256	0.638709099758256	0.638709099758256	0.638709099758256	0.638709099758256	0.638709099758256	0.638709099758256	0.638709099758256	0.638709099758256	0.638709099758256	0.638709099758256	0.638709099758256	0.638709099758256	0.638709099758256	0.638709099758256	0.638709099758256	0.638709099758256	0.638709099758256	0.638709099758256	0.638709099758256	0.638709099758256
0.8329319953149805	1.0243506259479738	0.906080322824489	0.9106105378398541	0.9216580370367624	0.8850130047928491	0.8674179794272142	0.8833336508492381	0.9461594970931421	0.9947635717000443	0.8321437117413141	0.8437702776401448	0.8375075261805384	0.8445785313219106	0.944623017104621	0.8726712325249592	0.8191213828122503	0.930285579941833	0.8591230082443575	0.7068719480215125	0.7845880767617878	0.8744296549630679	0.8365818361838547	0.8046087532956405	0.8850162979224949	0.7780259876943472	0.831521142808421	0.831521142808421	0.831521142808421	0.831521142808421	0.831521142808421	0.831521142808421	0.831521142808421	0.831521142808421	0.831521142808421	0.831521142808421	0.831521142808421	0.831521142808421	0.831521142808421	0.831521142808421	0.831521142808421	0.831521142808421	0.831521142808421	0.831521142808421	0.831521142808421	0.831521142808421	0.831521142808421	0.831521142808421	0.831521142808421	0.831521142808421
0.43635839497211343	0.5494010266751421	0.4132641443743575	0.4602895399675269	0.5786577058823645	0.3226471170109864	0.350148676488109	0.39542840268154367	0.3494931715770571	0.4093567688913466	0.42168638200882513	0.39018929027539967	0.44567318910325027	0.42931084018477067	0.489088425802876	0.36244155799139827	0.43694799262543826	0.4396342558936307	0.4448119840919437	0.4319930084502715	0.4180228564491911	0.28624877919318364	0.27099514867201924	0.33441250854443483	0.3027038286082271	0.3027038286082271	0.3027038286082271	0.3027038286082271	0.3027038286082271	0.3027038286082271	0.3027038286082271	0.3027038286082271	0.3027038286082271	0.3027038286082271	0.3027038286082271	0.3027038286082271	0.3027038286082271	0.3027038286082271	0.3027038286082271	0.3027038286082271	0.3027038286082271	0.3027038286082271	0.3027038286082271	0.3027038286082271	0.3027038286082271	0.3027038286082271	0.3027038286082271	0.3027038286082271	0.3027038286082271	0.3027038286082271
0.9338305500090075	1.0790916186829007	0.8441771081270217	0.9797216124381687	0.9209587625411938	0.8888043808514864	1.1066351213253265	0.8271664245786308	0.8477760501057112	1.0442522208358391	0.9191744979520967	0.8048919188967099	0.9711219436840441	0.8980300745169738	0.9291856466906284	0.9276187672532158	0.9680527445669675	0.8930944248482409	0.7438015823700697	0.7974989547796577	0.8198035087104177	0.9896725287194691	0.7713896099294753	0.8015616623675991	0.7864756361485371	0.7864756361485371	0.7864756361485371	0.7864756361485371	0.7864756361485371	0.7864756361485371	0.7864756361485371	0.7864756361485371	0.7864756361485371	0.7864756361485371	0.7864756361485371	0.7864756361485371	0.7864756361485371	0.7864756361485371	0.7864756361485371	0.7864756361485371	0.7864756361485371	0.7864756361485371	0.7864756361485371	0.7864756361485371	0.7864756361485371	0.7864756361485371	0.7864756361485371	0.7864756361485371	0.7864756361485371	0.7864756361485371
0.30525313812047733	0.3221170268425732	0.31057453008379227	0.46494623995613454	0.3788379014306931	0.36804633856660646	0.37806999365626187	0.49055749390237763	0.4187394793519325	0.4891037572931437	0.42635015320917535	0.2956135857020891	0.29942548840857164	0.32469588074099226	0.4189372646411855	0.3531145684558941	0.47580601639110065	0.5129358823191048	0.4499703333721659	0.33870341163644113	0.5023883657362908	0.49501488123956794	0.41901542855129226	0.45701515489543004	0.45701515489543004	0.45701515489543004	0.45701515489543004	0.45701515489543004	0.45701515489543004	0.45701515489543004	0.45701515489543004	0.45701515489543004	0.45701515489543004	0.45701515489543004	0.45701515489543004	0.45701515489543004	0.45701515489543004	0.45701515489543004	0.45701515489543004	0.45701515489543004	0.45701515489543004	0.45701515489543004	0.45701515489543004	0.45701515489543004	0.45701515489543004	0.45701515489543004	0.45701515489543004	0.45701515489543004	0.45701515489543004	0.45701515489543004
0.6788440613974188	0.592930447734664	0.6007842284543944	0.5496201567927618	0.6058620653205641	0.5181838669792859	0.544201648586886	0.5589974507472768	0.6742962715120252	0.5762944618915699	0.6805862802702872	0.7170783872303897	0.5466562885613647	0.7258565366682566	0.557997579483985	0.722279850542649	0.6664182498381931	0.669946553903572	0.6766254078968296	0.7419593358400483	0.7436851003745926	0.5254756810182816	0.7806160534900305	0.8366090715311117	0.8086125625105711	0.8086125625105711	0.8086125625105711	0.8086125625105711	0.8086125625105711	0.8086125625105711	0.8086125625105711	0.8086125625105711	0.8086125625105711	0.8086125625105711	0.8086125625105711	0.8086125625105711	0.8086125625105711	0.8086125625105711	0.8086125625105711	0.8086125625105711	0.8086125625105711	0.8086125625105711	0.8086125625105711	0.8086125625105711	0.8086125625105711	0.8086125625105711	0.8086125625105711	0.8086125625105711	0.8086125625105711	0.8086125625105711
1.0153849561389916	1.2763485134470534	1.2814851479934237	1.3579733464200172	1.4416337253289486	1.4189259417732525	1.3754661744347663	1.5847800736677669	1.4419894950584085	1.563948850598544	1.4733767870105623	1.4316524186723005	1.4701922086009278	1.4549158821936867	1.6412448405941216	1.5091102547148791	1.4984806259982806	1.33477029905012	1.503304976152078	1.4493173836628028	1.2900373957804365	1.5734456918636603	1.6004113949493712	1.5207836636992953	1.4904229378197889	1.4636489243442268	1.4427386700750038	1.4015817868247082	1.6894267132797967	1.4594289430991791	1.5744278281894881	1.5744278281894881	1.5744278281894881	1.5744278281894881	1.5744278281894881	1.5744278281894881	1.5744278281894881	1.5744278281894881	1.5744278281894881	1.5744278281894881	1.5744278281894881	1.5744278281894881	1.5744278281894881	1.5744278281894881	1.5744278281894881	1.5744278281894881	1.5744278281894881	1.5744278281894881	1.5744278281894881	1.5744278281894881
1.1269538214176535	1.1985104904787658	1.2417963380078016	1.2999169409324502	1.2631354333977187	1.2678394843845138	1.2707896850281661	1.2819827865756166	1.3280631459848358	1.3502348079200417	1.5158667539503705	1.2882445830561369	1.460157734136017	1.344385703531372	1.3645306430868602	1.2701520116558314	1.318983316398667	1.3687262629890085	1.337171197216926	1.3661338573206743	1.3230209095419925	1.333869812480307	1.3609089178564575	1.422389609582029	1.3742772938003878	1.3720361504094727	1.462359809982659	1.3796647314953323	1.407126914100476	1.473030727309299	1.3722419654027411	1.42263634635602	1.42263634635602	1.42263634635602	1.42263634635602	1.42263634635602	1.42263634635602	1.42263634635602	1.42263634635602	1.42263634635602	1.42263634635602	1.42263634635602	1.42263634635602	1.42263634635602	1.42263634635602	1.42263634635602	1.42263634635602	1.42263634635602	1.42263634635602	1.42263634635602
0.3979560544882175	0.7066200687200238	0.6091219925517317	0.48293450309206853	0.5730216801265875	0.6045519692045854	0.6817008490814325	0.694323825615687	0.6045751152373532	0.7444322726408737	0.8426683546895799	0.9266430257815481	0.9936387296133451	0.8977373390515304	0.7120515492996531	0.967528382987318	0.8581339310155249	0.8139390345142717	0.7786394170550195	0.8034577850242623	0.8755095795529078	0.7959158864220068	0.9356491307864593	0.8710509427621919	1.042153712596257	0.9470647170015606	1.0352095217627983	0.9587336705700809	0.9819798610560933	1.0718968063476009	1.026938333701847	1.026938333701847	1.026938333701847	1.026938333701847	1.026938333701847	1.026938333701847	1.026938333701847	1.026938333701847	1.026938333701847	1.026938333701847	1.026938333701847	1.026938333701847	1.026938333701847	1.026938333701847	1.026938333701847	1.026938333701847	1.026938333701847	1.026938333701847	1.026938333701847	1.026938333701847
0.31947719327667584	0.41435574877187326	0.36890916419033043	0.3262701012663454	0.43542016621854596	0.4793468107667245	0.4469005950757025	0.5235266980571511	0.5209625367956687	0.6420391895513139	0.6260205209381858	0.6052348554124277	0.7239298376725423	0.6090199660131657	0.708234402669961	0.7190661275249199	0.5719724987304254	0.6346732536144599	0.7899527674355582	0.7377115304924412	0.7638321489639998	0.7638321489639998	0.7638321489639998	0.7638321489639998	0.7638321489639998	0.7638321489639998	0.7638321489639998	0.7638321489639998	0.7638321489639998	0.7638321489639998	0.7638321489639998	0.7638321489639998	0.7638321489639998	0.7638321489639998	0.7638321489639998	0.7638321489639998	0.7638321489639998	0.7638321489639998	0.7638321489639998	0.7638321489639998	0.7638321489639998	0.7638321489639998	0.7638321489639998	0.7638321489639998	0.7638321489639998	0.7638321489639998	0.7638321489639998	0.7638321489639998	0.7638321489639998	0.7638321489639998
0.29402055134798216	0.439278479804081	0.37355016387187306	0.4189143866994142	0.3682071352616324	0.4293645933360078	0.42724794425279095	0.5440164697507254	0.5157012180433327	0.4798438460817048	0.6475974999214291	0.6099702053537699	0.7055916821376281	0.5587309953336881	0.59443932658073	0.6040689452754351	0.5913352442679686	0.8918266763411209	0.817744666923116	0.9152821548881825	0.7719213982515456	0.710111713955854	0.7972462981675351	0.5416643989043622	0.6038443830363635	0.6545695442956572	0.6050218563868005	0.6297957003412288	0.6297957003412288	0.6297957003412288	0.6297957003412288	0.6297957003412288	0.6297957003412288	0.6297957003412288	0.6297957003412288	0.6297957003412288	0.6297957003412288	0.6297957003412288	0.6297957003412288	0.6297957003412288	0.6297957003412288	0.6297957003412288	0.6297957003412288	0.6297957003412288	0.6297957003412288	0.6297957003412288	0.6297957003412288	0.6297957003412288	0.6297957003412288	0.6297957003412288
0.5966786848763825	0.7639706952077846	0.681721234328308	0.7660582730653698	0.8404140718001715	0.9845926532061049	0.9999406138271296	0.958612467144576	1.1739780493918097	1.3268828197647977	1.2005932615059796	1.1489808247599953	1.24382188045584	1.34177999613923	1.2770316564282849	1.1243126396163945	1.1457439705092354	1.37745237392807	1.2663552307031691	1.2942431780255177	1.4025566941749406	1.3369279161713739	1.3279741545371482	1.2348255035617564	1.2046648650686465	1.3513190051368251	1.3070466025441676	1.4374925616172902	1.4668088076343824	1.3019977436389123	1.2096497140946358	1.2105391415613458	1.210094427827991	1.210094427827991	1.210094427827991	1.210094427827991	1.210094427827991	1.210094427827991	1.210094427827991	1.210094427827991	1.210094427827991	1.210094427827991	1.210094427827991	1.210094427827991	1.210094427827991	1.210094427827991	1.210094427827991	1.210094427827991	1.210094427827991	1.210094427827991
0.14610791555417624	0.06422216307876183	0.09684534305928223	0.10848283867196688	0.08919396803231425	0.19266251064784873	0.0838344255096605	0.10067817673094669	0.30692391406953	0.08473921242770531	0.11048572358367702	0.1343862534027918	0.037512736091608316	0.24835699113816903	0.13164465539808903	0.19000082326812903	0.19000082326812903	0.19000082326812903	0.19000082326812903	0.19000082326812903	0.19000082326812903	0.19000082326812903	0.19000082326812903	0.19000082326812903	0.19000082326812903	0.19000082326812903	0.19000082326812903	0.19000082326812903	0.19000082326812903	0.19000082326812903	0.19000082326812903	0.19000082326812903	0.19000082326812903	0.19000082326812903	0.19000082326812903	0.19000082326812903	0.19000082326812903	0.19000082326812903	0.19000082326812903	0.19000082326812903	0.19000082326812903	0.19000082326812903	0.19000082326812903	0.19000082326812903	0.19000082326812903	0.19000082326812903	0.19000082326812903	0.19000082326812903	0.19000082326812903	0.19000082326812903
1.215100356812373	1.4138546210608598	1.3958721982370885	1.4214342281616927	1.4226096290430263	1.4479396209181763	1.530232113181334	1.4722503613726536	1.482281891851823	1.6337982853775923	1.5653974344551291	1.452099174425526	1.4826410063851847	1.610218235547698	1.5523250637304766	1.5150833795690473	1.43529937412559	1.684246885629535	1.5759946711418196	1.6220360179617648	1.5407633748796483	1.70617409242405	1.585003707045786	1.5128898294539157	1.548946768249851	1.548946768249851	1.548946768249851	1.548946768249851	1.548946768249851	1.548946768249851	1.548946768249851	1.548946768249851	1.548946768249851	1.548946768249851	1.548946768249851	1.548946768249851	1.548946768249851	1.548946768249851	1.548946768249851	1.548946768249851	1.548946768249851	1.548946768249851	1.548946768249851	1.548946768249851	1.548946768249851	1.548946768249851	1.548946768249851	1.548946768249851	1.548946768249851	1.548946768249851
0.0499224192411211	0.047561741768481575	0.11638797661558481	0.12481525877736789	0.16602704640942118	0.1775080236884309	0.1784644957633926	0.16327412587318227	0.17983529696447415	0.10541505335284825	0.16827779502087675	0.18295801510242107	0.1909855396251386	0.34371920409632317	0.13866009728340145	0.2910713071267764	0.23592279495362045	0.1750343296747013	0.23694247539244973	0.2492215000436722	0.29554124752060884	0.2723669946982424	0.2836180818502229	0.2577494006154043	0.27068374123281363	0.27068374123281363	0.27068374123281363	0.27068374123281363	0.27068374123281363	0.27068374123281363	0.27068374123281363	0.27068374123281363	0.27068374123281363	0.27068374123281363	0.27068374123281363	0.27068374123281363	0.27068374123281363	0.27068374123281363	0.27068374123281363	0.27068374123281363	0.27068374123281363	0.27068374123281363	0.27068374123281363	0.27068374123281363	0.27068374123281363	0.27068374123281363	0.27068374123281363	0.27068374123281363	0.27068374123281363	0.27068374123281363
0.5660156588335103	0.6263211536845598	0.9091419915721692	0.8003991527254248	0.8046174209464246	0.7308674886061535	0.7916872754090438	0.7259367429466667	0.9085284549615644	0.8166605392786316	0.9598216824578375	0.7300959886085061	0.896498391101862	0.8423064860469323	0.9220222793414141	0.9956453331780328	1.1251491349571021	1.017661774931162	0.9159704944545566	0.9443199294769972	0.811325796422206	1.1719040829226404	0.9613150062491007	0.8237561113501052	1.1907447785008807	0.9394181798121057	1.1293663121461273	1.0178616129312519	1.117010869237396	1.1763633175318684	1.146687093384632	1.146687093384632	1.146687093384632	1.146687093384632	1.146687093384632	1.146687093384632	1.146687093384632	1.146687093384632	1.146687093384632	1.146687093384632	1.146687093384632	1.146687093384632	1.146687093384632	1.146687093384632	1.146687093384632	1.146687093384632	1.146687093384632	1.146687093384632	1.146687093384632	1.146687093384632
1.4204028372445958	1.540808285445055	1.4264805504016371	1.548704137738077	1.6114198425128623	1.629761522239979	1.7000609467830223	1.6580148583162169	1.7054378126283058	1.7353487082897225	1.6622444360826705	1.663349254032557	1.7220984152915153	1.692723834662036	1.692723834662036	1.692723834662036	1.692723834662036	1.692723834662036	1.692723834662036	1.692723834662036	1.692723834662036	1.692723834662036	1.692723834662036	1.692723834662036	1.692723834662036	1.692723834662036	1.692723834662036	1.692723834662036	1.692723834662036	1.692723834662036	1.692723834662036	1.692723834662036	1.692723834662036	1.692723834662036	1.692723834662036	1.692723834662036	1.692723834662036	1.692723834662036	1.692723834662036	1.692723834662036	1.692723834662036	1.692723834662036	1.692723834662036	1.692723834662036	1.692723834662036	1.692723834662036	1.692723834662036	1.692723834662036	1.692723834662036	1.692723834662036
1.331682342416959	1.0439789857372475	1.2409045174452735	1.1108592635122176	1.2791898214870037	1.243763512528608	1.0793902396718194	1.0570931352926047	1.3072432399215288	1.1357384033109865	1.2610393523726253	1.119186303593434	1.1006349706275742	1.1481692336986793	1.3003057891228942	1.119340119239	0.8370121917410868	1.1599458687499695	1.345486968843805	1.0229572583404913	1.1152703938588657	1.0616991529008482	1.102084005303719	1.125339071444738	0.9452866127561288	1.0353128421004332	1.0353128421004332	1.0353128421004332	1.0353128421004332	1.0353128421004332	1.0353128421004332	1.0353128421004332	1.0353128421004332	1.0353128421004332	1.0353128421004332	1.0353128421004332	1.0353128421004332	1.0353128421004332	1.0353128421004332	1.0353128421004332	1.0353128421004332	1.0353128421004332	1.0353128421004332	1.0353128421004332	1.0353128421004332	1.0353128421004332	1.0353128421004332	1.0353128421004332	1.0353128421004332	1.0353128421004332
1.3263264264081946	1.4485108892523446	1.5332488939666762	1.4940566533181514	1.6130826451241165	1.6645444324966467	1.644552798268718	1.5795184926154413	1.5917724446835764	1.7190983862811955	1.5958638043760984	1.744839781917553	1.777415080892724	1.669312553206923	1.666934081416419	1.6758044535100303	1.6710552229960007	1.8657147305295578	1.8215853328328433	1.675601597969206	1.7080568517685182	1.6239307769248847	1.6607454630366705	1.7943604397030413	1.8071008710203378	1.8510965230895184	1.8290986970549281	1.8290986970549281	1.8290986970549281	1.8290986970549281	1.8290986970549281	1.8290986970549281	1.8290986970549281	1.8290986970549281	1.8290986970549281	1.8290986970549281	1.8290986970549281	1.8290986970549281	1.8290986970549281	1.8290986970549281	1.8290986970549281	1.8290986970549281	1.8290986970549281	1.8290986970549281	1.8290986970549281	1.8290986970549281	1.8290986970549281	1.8290986970549281	1.8290986970549281	1.8290986970549281
0.04498568335979364	0.04661995464538646	0.03411422323829725	0.03448918395674928	0.00015134405959537492	0.11471518914977637	0.013726894122865516	0.04113081428389941	0.03574269744105913	0.10935226138310782	0.026179543517550554	0.10667655876952899	0.07171093805429503	0.07461478114019951	0.21600363153240598	0.1054760045192408	0.07303357638673028	0.06601698602503953	0.23283150952825096	0.12884939563894215	0.1221132879326668	0.06644881387990266	0.06159381585250256	0.09828678911957567	0.14862138724853904	0.06830411788761519	0.10846275256807712	0.10846275256807712	0.10846275256807712	0.10846275256807712	0.10846275256807712	0.10846275256807712	0.10846275256807712	0.10846275256807712	0.10846275256807712	0.10846275256807712	0.10846275256807712	0.10846275256807712	0.10846275256807712	0.10846275256807712	0.10846275256807712	0.10846275256807712	0.10846275256807712	0.10846275256807712	0.10846275256807712	0.10846275256807712	0.10846275256807712	0.10846275256807712	0.10846275256807712	0.10846275256807712
0.6602529624256751	0.8388472882246347	0.7834907931168562	0.783785697541124	0.880100068464658	0.9354417288402688	0.9342248344085702	0.9698991775405066	0.9941803423971958	0.9477717086837192	0.9460065391526299	0.9588122707288214	0.873584919496744	0.8064008477570787	1.0476760514747478	0.9425035573797603	0.975153172858983	0.9230632845537324	0.9413708968420169	0.8585509077342617	1.006378980365973	0.9905086895982889	1.0350652394086615	1.1099104732162564	1.029851791103226	0.8929093776773798	0.9613805843903029	0.9613805843903029	0.9613805843903029	0.9613805843903029	0.9613805843903029	0.9613805843903029	0.9613805843903029	0.9613805843903029	0.9613805843903029	0.9613805843903029	0.9613805843903029	0.9613805843903029	0.9613805843903029	0.9613805843903029	0.9613805843903029	0.9613805843903029	0.9613805843903029	0.9613805843903029	0.9613805843903029	0.9613805843903029	0.9613805843903029	0.9613805843903029	0.9613805843903029	0.9613805843903029
1.0744870813465675	1.55683748609669	1.4002365845496225	1.526176089019367	1.536781478975671	1.4437273350010642	1.6301364847711415	1.6710783419608495	1.8156278477783454	1.6063600262363837	1.6965986798645625	1.7468731085304572	1.2856396726425237	1.5322960770884195	1.548060566030918	1.4392580200069611	1.8038244798099787	1.72722765787603	1.6343926845009407	1.5934655645057372	1.733666122124992	1.839701481834038	1.6062200204457113	1.6463844107049277	1.8544042102327223	1.750394310468825	1.750394310468825	1.750394310468825	1.750394310468825	1.750394310468825	1.750394310468825	1.750394310468825	1.750394310468825	1.750394310468825	1.750394310468825	1.750394310468825	1.750394310468825	1.750394310468825	1.750394310468825	1.750394310468825	1.750394310468825	1.750394310468825	1.750394310468825	1.750394310468825	1.750394310468825	1.750394310468825	1.750394310468825	1.750394310468825	1.750394310468825	1.750394310468825
0.6747504081557439	0.5879297130096535	0.6788907243538158	0.8902192802686331	0.5483974633214549	0.736710550846619	0.9117201339577289	0.6519422684006505	0.5801324241116302	0.6939707512836593	0.7345073014255731	0.7649974703482627	0.8089475199811228	0.8077052234005685	0.7944169873767668	0.7707822843057319	0.7281598460313043	0.9367105889946689	0.7454310223705266	0.7106083361734554	0.7830841118844198	0.7559716718961192	0.8673783174077769	0.7260433326343373	0.715426634421396	0.7207349835278666	0.7207349835278666	0.7207349835278666	0.7207349835278666	0.7207349835278666	0.7207349835278666	0.7207349835278666	0.7207349835278666	0.7207349835278666	0.7207349835278666	0.7207349835278666	0.7207349835278666	0.7207349835278666	0.7207349835278666	0.7207349835278666	0.7207349835278666	0.7207349835278666	0.7207349835278666	0.7207349835278666	0.7207349835278666	0.7207349835278666	0.7207349835278666	0.7207349835278666	0.7207349835278666	0.7207349835278666
1.1265334348477727	1.2153515025344546	1.3414081795631858	1.1744418621238606	1.3206729128833627	1.4917413380098796	1.5782934202926266	1.4935820700890314	1.5111128652350212	1.4929679180919182	1.4944047340814712	1.4887536983095957	1.4885528403075359	1.5340522134477512	1.467384994673191	1.554982015147318	1.54300352804063	1.4868252701148639	1.5156920187785674	1.604154654425602	1.581761367145528	1.5392453583144083	1.449210923461169	1.5571709596109704	1.3484519372918948	1.4528114484514327	1.4528114484514327	1.4528114484514327	1.4528114484514327	1.4528114484514327	1.4528114484514327	1.4528114484514327	1.4528114484514327	1.4528114484514327	1.4528114484514327	1.4528114484514327	1.4528114484514327	1.4528114484514327	1.4528114484514327	1.4528114484514327	1.4528114484514327	1.4528114484514327	1.4528114484514327	1.4528114484514327	1.4528114484514327	1.4528114484514327	1.4528114484514327	1.4528114484514327	1.4528114484514327	1.4528114484514327
0.9313174093271896	0.9362569218327692	1.075379287519717	1.0954552579918997	0.8760066359555744	1.1729510833675687	1.0426072005249458	0.9859063371219802	0.9200340590513697	1.0578606154243873	0.9110290169100748	1.0922791088544854	1.075364930035369	0.9179215475367681	1.0004444465699323	1.0075351008343525	0.9090088598974618	1.0135465305951532	0.9797695376528406	1.124390496492125	1.0520800170724829	1.0520800170724829	1.0520800170724829	1.0520800170724829	1.0520800170724829	1.0520800170724829	1.0520800170724829	1.0520800170724829	1.0520800170724829	1.0520800170724829	1.0520800170724829	1.0520800170724829	1.0520800170724829	1.0520800170724829	1.0520800170724829	1.0520800170724829	1.0520800170724829	1.0520800170724829	1.0520800170724829	1.0520800170724829	1.0520800170724829	1.0520800170724829	1.0520800170724829	1.0520800170724829	1.0520800170724829	1.0520800170724829	1.0520800170724829	1.0520800170724829	1.0520800170724829	1.0520800170724829
1.083035194999839	1.1818092278167642	1.1983778256650524	1.3463097773933457	1.2267265935680591	1.3241412626849127	1.353306853384155	1.3700602412456708	1.3271020601810697	1.3559940379766313	1.3531300662482337	1.3445756578302885	1.2507989501608026	1.4441897899097684	1.2815655495459535	1.381622535413721	1.3773119794863053	1.3762476696034465	1.2601723042367374	1.3321856304035808	1.2961789673201594	1.2961789673201594	1.2961789673201594	1.2961789673201594	1.2961789673201594	1.2961789673201594	1.2961789673201594	1.2961789673201594	1.2961789673201594	1.2961789673201594	1.2961789673201594	1.2961789673201594	1.2961789673201594	1.2961789673201594	1.2961789673201594	1.2961789673201594	1.2961789673201594	1.2961789673201594	1.2961789673201594	1.2961789673201594	1.2961789673201594	1.2961789673201594	1.2961789673201594	1.2961789673201594	1.2961789673201594	1.2961789673201594	1.2961789673201594	1.2961789673201594	1.2961789673201594	1.2961789673201594
0.1691930804289866	0.09623775620591402	0.16081355070381156	0.149057114133838	0.07053235311011964	0.23930093049254353	0.103449785360442	0.08307954597372903	0.11058652144180414	0.11265713693556186	0.09687673461767297	0.10589366778921246	0.09661477943202754	0.11122549951228065	0.14557647681823785	0.1776633092781072	0.13841540875469768	0.12262740118504736	0.13345835382293034	0.14257595560052133	0.260466500882048	0.08187632411281884	0.18751564042100025	0.10198067912909907	0.2730832448326975	0.35047576476021164	0.11497008694592924	0.23272292585307042	0.23272292585307042	0.23272292585307042	0.23272292585307042	0.23272292585307042	0.23272292585307042	0.23272292585307042	0.23272292585307042	0.23272292585307042	0.23272292585307042	0.23272292585307042	0.23272292585307042	0.23272292585307042	0.23272292585307042	0.23272292585307042	0.23272292585307042	0.23272292585307042	0.23272292585307042	0.23272292585307042	0.23272292585307042	0.23272292585307042	0.23272292585307042	0.23272292585307042
0.5578430109405751	0.5371953573049064	0.5131795376958219	0.5348676683311211	0.6107855925125317	0.6126442134402916	0.608403653303032	0.4800679089594405	0.6159648036239921	0.5557168574579412	0.5210477990541574	0.4954548632076131	0.6517493170036993	0.5443939399331513	0.670032194563309	0.4818348833654859	0.5076913957574571	0.6084456423279087	0.585058867988589	0.5334081225955524	0.5668169027056484	0.455246369633054	0.5229741594448009	0.511038713069084	0.5170064362569424	0.5170064362569424	0.5170064362569424	0.5170064362569424	0.5170064362569424	0.5170064362569424	0.5170064362569424	0.5170064362569424	0.5170064362569424	0.5170064362569424	0.5170064362569424	0.5170064362569424	0.5170064362569424	0.5170064362569424	0.5170064362569424	0.5170064362569424	0.5170064362569424	0.5170064362569424	0.5170064362569424	0.5170064362569424	0.5170064362569424	0.5170064362569424	0.5170064362569424	0.5170064362569424	0.5170064362569424	0.5170064362569424
0.5253433698987474	0.7023300304207231	0.80684870281154	0.7130199793500918	0.6714048725120458	0.6549846064741816	0.7004023991463919	0.8527667138974544	0.7729512685159168	0.9235311538924547	0.7598557457445815	0.7233354645527157	0.7334184193712665	0.7971911381452385	0.6604424838977679	0.7143521645277122	0.8653367533825455	0.781133932620157	0.6651500025784556	0.6844546535089595	0.7761737171182325	0.7984555052524103	0.8274392917647443	0.6838736358142707	0.6931025838677527	0.611234187193013	0.6521683855303829	0.6521683855303829	0.6521683855303829	0.6521683855303829	0.6521683855303829	0.6521683855303829	0.6521683855303829	0.6521683855303829	0.6521683855303829	0.6521683855303829	0.6521683855303829	0.6521683855303829	0.6521683855303829	0.6521683855303829	0.6521683855303829	0.6521683855303829	0.6521683855303829	0.6521683855303829	0.6521683855303829	0.6521683855303829	0.6521683855303829	0.6521683855303829	0.6521683855303829	0.6521683855303829
0.3492412097527355	0.16435963121360528	0.16142977490868754	0.16423987126872597	0.3523158123832188	0.15595120268968046	0.3711699595968519	0.3321553605282686	0.32959261579926935	0.368574125696112	0.4884174033225676	0.3537667593858046	0.4286380774279499	0.3216782585889124	0.37265764622049735	0.4485307368507319	0.21342717067977038	0.3224857090285778	0.34070665724269833	0.3034895677142845	0.21876319152237544	0.19010149183108524	0.20799070641737993	0.1990460991242326	0.1990460991242326	0.1990460991242326	0.1990460991242326	0.1990460991242326	0.1990460991242326	0.1990460991242326	0.1990460991242326	0.1990460991242326	0.1990460991242326	0.1990460991242326	0.1990460991242326	0.1990460991242326	0.1990460991242326	0.1990460991242326	0.1990460991242326	0.1990460991242326	0.1990460991242326	0.1990460991242326	0.1990460991242326	0.1990460991242326	0.1990460991242326	0.1990460991242326	0.1990460991242326	0.1990460991242326	0.1990460991242326	0.1990460991242326
0.976441803325953	0.8916827183022398	0.9485306767651239	0.8459427668700461	0.9632431397171229	0.8149998644660015	0.8272841286988165	0.7868060200052307	0.9365180056363258	0.9499265044494608	0.9658972753612144	0.8802599187083329	0.9086956453590203	0.8857531304851111	0.948756857625473	0.932371751541754	0.7983001242960044	0.8629021609081984	1.0462110343989102	0.9737305712213176	0.861293451033894	0.9175120111276057	0.9175120111276057	0.9175120111276057	0.9175120111276057	0.9175120111276057	0.9175120111276057	0.9175120111276057	0.9175120111276057	0.9175120111276057	0.9175120111276057	0.9175120111276057	0.9175120111276057	0.9175120111276057	0.9175120111276057	0.9175120111276057	0.9175120111276057	0.9175120111276057	0.9175120111276057	0.9175120111276057	0.9175120111276057	0.9175120111276057	0.9175120111276057	0.9175120111276057	0.9175120111276057	0.9175120111276057	0.9175120111276057	0.9175120111276057	0.9175120111276057	0.9175120111276057
0.30667340354555034	0.43064228975304997	0.44429804948504037	0.4650610198284251	0.4813125566434945	0.4099269974502683	0.3922906976983383	0.469120682493952	0.44801450819245037	0.5973589540753983	0.4427980618321387	0.5732964526747162	0.470904711844754	0.4513465938673501	0.36592780918215434	0.4301945599691835	0.43759785184980843	0.5018649207318007	0.48198865264126617	0.5067909430647219	0.5216173377137461	0.5810761179312909	0.6647759179863951	0.6777513135808635	0.576558476964949	0.7008897312295126	0.5640848831787539	0.5720588582370612	0.6849174000070966	0.6825291491652897	0.7251685740485463	0.7120903220607993	0.7759911058529673	0.7440407139568832	0.7440407139568832	0.7440407139568832	0.7440407139568832	0.7440407139568832	0.7440407139568832	0.7440407139568832	0.7440407139568832	0.7440407139568832	0.7440407139568832	0.7440407139568832	0.7440407139568832	0.7440407139568832	0.7440407139568832	0.7440407139568832	0.7440407139568832	0.7440407139568832
0.5777944775325138	0.5260012014276468	0.6266154598870904	0.6653033558045156	0.5904292216195132	0.5948262849309787	0.7023620755223636	0.7394774398199974	0.5519327129574019	0.7170735445312145	0.741241058888689	0.7100218410340842	0.6973117811440742	0.7481713697474058	0.7837898624264547	0.7441923507032863	0.7652697950914142	0.8268936248487914	0.7579906707306222	0.8132706277915407	0.7433190523758704	0.6764894380003712	0.8327313961699878	0.7796938802451789	0.7813634113269085	0.8173691476250969	0.8713313157588706	0.8619325159518806	0.77945036275576	0.7484577440851566	0.8244184381554555	0.8394274591478003	0.7774686120197051	0.8084480355837527	0.8084480355837527	0.8084480355837527	0.8084480355837527	0.8084480355837527	0.8084480355837527	0.8084480355837527	0.8084480355837527	0.8084480355837527	0.8084480355837527	0.8084480355837527	0.8084480355837527	0.8084480355837527	0.8084480355837527	0.8084480355837527	0.8084480355837527	0.8084480355837527
0.8567866540488528	0.8610549692738538	0.9596957205144169	0.7371367006095995	0.7781668062278441	0.8121769250985752	0.7613073885980906	0.9872765826983304	0.936105009620534	0.8238077463940395	0.7414529558066478	0.8896767626075192	0.8577057076855631	0.9028355760206674	0.7707573266921727	0.8615854098312816	0.8558436851998914	0.8771058814150731	0.7515513124428012	0.7891130612897399	0.8646767644753506	0.8268949128825452	0.8268949128825452	0.8268949128825452	0.8268949128825452	0.8268949128825452	0.8268949128825452	0.8268949128825452	0.8268949128825452	0.8268949128825452	0.8268949128825452	0.8268949128825452	0.8268949128825452	0.8268949128825452	0.8268949128825452	0.8268949128825452	0.8268949128825452	0.8268949128825452	0.8268949128825452	0.8268949128825452	0.8268949128825452	0.8268949128825452	0.8268949128825452	0.8268949128825452	0.8268949128825452	0.8268949128825452	0.8268949128825452	0.8268949128825452	0.8268949128825452	0.8268949128825452
0.47162602851608487	0.46945603178158996	0.5095108604614382	0.5108573984248111	0.5324164222886211	0.5256150884278047	0.43026232927097413	0.5465014433677775	0.5356408365621278	0.5425250814530613	0.5251071697063853	0.4204026710305469	0.4943705174098308	0.5106883592564976	0.531662594986995	0.5665945926624588	0.39762156040025315	0.5112141872868005	0.5394827799730325	0.5203826109610705	0.4905499594835568	0.8698891564998158	0.48122683856824605	0.5066267613875944	0.49392679997792027	0.49392679997792027	0.49392679997792027	0.49392679997792027	0.49392679997792027	0.49392679997792027	0.49392679997792027	0.49392679997792027	0.49392679997792027	0.49392679997792027	0.49392679997792027	0.49392679997792027	0.49392679997792027	0.49392679997792027	0.49392679997792027	0.49392679997792027	0.49392679997792027	0.49392679997792027	0.49392679997792027	0.49392679997792027	0.49392679997792027	0.49392679997792027	0.49392679997792027	0.49392679997792027	0.49392679997792027	0.49392679997792027
0.6213076311483418	0.7980354412399815	0.8002619427789395	1.0056956132240773	0.8971316374505952	0.9047947795242343	0.7410658147395128	0.8420802274632262	0.8561763138352833	0.8762282298514893	0.8031118626001797	0.8428824607117582	1.054060280338299	0.9466711267411475	0.7956674883969969	0.9254783604617881	1.0240660469729552	0.9646471427588698	0.8383136514524412	0.8132396816228696	0.7042869768893515	0.9640618804729731	0.9333005455282403	1.104477919404456	0.8538246683299294	1.006567786187622	0.9301962272587758	0.9301962272587758	0.9301962272587758	0.9301962272587758	0.9301962272587758	0.9301962272587758	0.9301962272587758	0.9301962272587758	0.9301962272587758	0.9301962272587758	0.9301962272587758	0.9301962272587758	0.9301962272587758	0.9301962272587758	0.9301962272587758	0.9301962272587758	0.9301962272587758	0.9301962272587758	0.9301962272587758	0.9301962272587758	0.9301962272587758	0.9301962272587758	0.9301962272587758	0.9301962272587758
1.1941172312146706	1.3384571809320736	1.4354514102508473	1.4867594598619533	1.5465277987644637	1.4905835375387781	1.5008778839433572	1.4964245885017557	1.6231215121768867	1.603084475069016	1.6005978131032899	1.5409401357552723	1.5578224721501066	1.624901077569336	1.7577454230903795	1.601306121299511	1.5578461342300098	1.5232128606046564	1.5776723687135075	1.50203240669687	1.5398523877051886	1.5398523877051886	1.5398523877051886	1.5398523877051886	1.5398523877051886	1.5398523877051886	1.5398523877051886	1.5398523877051886	1.5398523877051886	1.5398523877051886	1.5398523877051886	1.5398523877051886	1.5398523877051886	1.5398523877051886	1.5398523877051886	1.5398523877051886	1.5398523877051886	1.5398523877051886	1.5398523877051886	1.5398523877051886	1.5398523877051886	1.5398523877051886	1.5398523877051886	1.5398523877051886	1.5398523877051886	1.5398523877051886	1.5398523877051886	1.5398523877051886	1.5398523877051886	1.5398523877051886
0.9196121797030462	1.2472255430111456	1.1868084630201963	1.4379230030901935	1.3683731314234258	1.4181150135844818	1.4034263868651786	1.2139597477911452	1.447334608314225	1.4013144496414687	1.28238147787182	1.5174779064030472	1.4404116672353768	1.4617308709585144	1.511717907097782	1.4800169890702763	1.3777834603765922	1.5864288414623595	1.5871438312961486	1.5413432997196084	1.4606479431604436	1.546825259544198	1.503736601352321	1.503736601352321	1.503736601352321	1.503736601352321	1.503736601352321	1.503736601352321	1.503736601352321	1.503736601352321	1.503736601352321	1.503736601352321	1.503736601352321	1.503736601352321	1.503736601352321	1.503736601352321	1.503736601352321	1.503736601352321	1.503736601352321	1.503736601352321	1.503736601352321	1.503736601352321	1.503736601352321	1.503736601352321	1.503736601352321	1.503736601352321	1.503736601352321	1.503736601352321	1.503736601352321	1.503736601352321
0.8155586890228559	0.8770906752937911	0.9883979934412847	1.157211022995556	0.9556860425719421	0.9205080575161675	0.9935318421140689	1.0278993163981547	1.1275659416713182	0.965101462221025	1.1022723992458958	1.0100412488274682	0.793964854564018	1.0993540542216746	1.1621642913257713	0.9972766496783463	0.9761549094263928	0.8356106165212198	0.9995369825845566	1.0540739120972882	1.0268054473409225	1.0268054473409225	1.0268054473409225	1.0268054473409225	1.0268054473409225	1.0268054473409225	1.0268054473409225	1.0268054473409225	1.0268054473409225	1.0268054473409225	1.0268054473409225	1.0268054473409225	1.0268054473409225	1.0268054473409225	1.0268054473409225	1.0268054473409225	1.0268054473409225	1.0268054473409225	1.0268054473409225	1.0268054473409225	1.0268054473409225	1.0268054473409225	1.0268054473409225	1.0268054473409225	1.0268054473409225	1.0268054473409225	1.0268054473409225	1.0268054473409225	1.0268054473409225	1.0268054473409225
0.6249990742359964	0.7455628451635183	0.7875815584781642	0.6714137852059859	0.7812728853897013	0.6702004629557959	0.7999775692613218	0.7104577078526225	0.6350077809866662	0.6561799175718586	0.715219743670589	0.596143746961686	0.6698317211732586	0.6899750886598262	0.7506558528650589	0.6942102598308492	0.7952411044176184	0.7988339252300538	0.6303472806829148	0.5727496180055074	0.6253596452850037	0.7108332816151377	0.6095347040318967	0.6601839928235171	0.6601839928235171	0.6601839928235171	0.6601839928235171	0.6601839928235171	0.6601839928235171	0.6601839928235171	0.6601839928235171	0.6601839928235171	0.6601839928235171	0.6601839928235171	0.6601839928235171	0.6601839928235171	0.6601839928235171	0.6601839928235171	0.6601839928235171	0.6601839928235171	0.6601839928235171	0.6601839928235171	0.6601839928235171	0.6601839928235171	0.6601839928235171	0.6601839928235171	0.6601839928235171	0.6601839928235171	0.6601839928235171	0.6601839928235171
0.7628515264532751	0.826226161493053	0.877617978586363	0.7743013494710879	0.6386718379738359	0.7235180424316761	0.5643277070096226	0.6954308024939355	0.5442289813645574	0.6029842295028516	0.6891911980119517	0.7085522566692787	0.7311807369236718	0.7921913670836901	0.7395917296309005	0.8317448451250757	0.688741833779704	0.7250687764373105	0.8378591370692696	0.5848438916369886	0.8632105233565903	0.8498738052680834	0.8565421643123369	0.8565421643123369	0.8565421643123369	0.8565421643123369	0.8565421643123369	0.8565421643123369	0.8565421643123369	0.8565421643123369	0.8565421643123369	0.8565421643123369	0.8565421643123369	0.8565421643123369	0.8565421643123369	0.8565421643123369	0.8565421643123369	0.8565421643123369	0.8565421643123369	0.8565421643123369	0.8565421643123369	0.8565421643123369	0.8565421643123369	0.8565421643123369	0.8565421643123369	0.8565421643123369	0.8565421643123369	0.8565421643123369	0.8565421643123369	0.8565421643123369
0.6254024067185465	0.7473231977232372	0.8561007596701018	0.7433620525174938	0.7642606287259298	0.6382852593641437	0.530305366603446	0.8226862825702762	0.7426575114536471	0.7281333189288266	0.7222052788224975	1.0306711736375624	0.7772661932689656	0.7076013256326891	0.9335248051905696	0.8026888395328914	0.8462287303182334	0.7805602869670959	0.6019519195011983	0.6903153413893179	0.9961039138797005	0.9386097254711133	0.7281320939953156	0.5979173230274062	0.7019545391646976	0.816324243072163	0.6733000115359127	0.6395928029896156	0.7299505778841615	0.8292701026153926	0.75967949524061	0.7944747989280012	0.7944747989280012	0.7944747989280012	0.7944747989280012	0.7944747989280012	0.7944747989280012	0.7944747989280012	0.7944747989280012	0.7944747989280012	0.7944747989280012	0.7944747989280012	0.7944747989280012	0.7944747989280012	0.7944747989280012	0.7944747989280012	0.7944747989280012	0.7944747989280012	0.7944747989280012	0.7944747989280012
0.7800758542106071	1.0029778568472862	0.8341615579859191	0.8064916981635102	0.8800736890173956	1.0096990497922016	0.8612375396987562	0.9684049329576541	0.8425235297513686	0.9872008983599896	0.8242135615104771	0.8305923412008309	0.8900343249153777	0.976378274843627	0.8904366509805168	0.8957364483051249	0.8904436868359243	0.8856311217379464	0.8328838560111901	0.9477307400278215	0.7612484322366491	0.7338743727729219	0.8509870703366837	0.843287910570163	0.9794146096374272	0.9514525725688763	0.9764878480352741	0.9032364254450078	0.9020588932130118	0.9247149518646914	0.9014505186955194	0.9130827352801054	0.9130827352801054	0.9130827352801054	0.9130827352801054	0.9130827352801054	0.9130827352801054	0.9130827352801054	0.9130827352801054	0.9130827352801054	0.9130827352801054	0.9130827352801054	0.9130827352801054	0.9130827352801054	0.9130827352801054	0.9130827352801054	0.9130827352801054	0.9130827352801054	0.9130827352801054	0.9130827352801054
0.6156733256273316	0.6921238338456278	0.7490438414201501	0.850297754859031	0.6669061009947523	0.7547808257144897	0.7557060130385207	0.6907065519893324	0.619361613136119	0.6163312579337901	0.5871476551030729	0.6626494197347964	0.6654822425819252	0.6159174602797032	0.6434468018450903	0.7907689279537756	0.7486509607374512	0.6479871891970036	0.5899451303555382	0.4875165125195915	0.7814912176656248	0.6345038650926083	0.6345038650926083	0.6345038650926083	0.6345038650926083	0.6345038650926083	0.6345038650926083	0.6345038650926083	0.6345038650926083	0.6345038650926083	0.6345038650926083	0.6345038650926083	0.6345038650926083	0.6345038650926083	0.6345038650926083	0.6345038650926083	0.6345038650926083	0.6345038650926083	0.6345038650926083	0.6345038650926083	0.6345038650926083	0.6345038650926083	0.6345038650926083	0.6345038650926083	0.6345038650926083	0.6345038650926083	0.6345038650926083	0.6345038650926083	0.6345038650926083	0.6345038650926083
0.3725660802996978	0.28004437863599246	0.11181514241848473	0.0	0.0	0.2794245602247734	0.2794245602247734	0.25068863014805615	0.0	0.0	0.0	0.2794245602247734	0.0	0.0	0.0	0.25068863014805615	0.4082693603724862	0.0012396368224381802	0.3912397026432581	0.0	0.0	0.0	0.0	0.0	0.0	0.0	0.0	0.0	0.0	0.0	0.0	0.0	0.0	0.0	0.0	0.0	0.0	0.0	0.0	0.0	0.0	0.0	0.0	0.0	0.0	0.0	0.0	0.0	0.0	0.0
0.32360623723883203	0.6046352813854862	0.538819301853299	0.7005085127432151	0.6341131617164498	0.6496796514541157	0.619084670437347	0.7655972065447836	0.5569144537101192	0.6354428171936692	0.6250957526007159	0.6895329656200793	0.6270902041310417	0.645445845346918	0.6997132933274395	0.6342610979517518	0.49906065675894756	0.6134864103239162	0.7104361911278265	0.6552304579266295	0.6702797111530138	0.7143121301212391	0.6806938983909333	0.7251531725035553	0.7431310456865841	0.6906253230923767	0.6323315619732283	0.6257930299801421	0.6619354354707775	0.6438642327254598	0.6438642327254598	0.6438642327254598	0.6438642327254598	0.6438642327254598	0.6438642327254598	0.6438642327254598	0.6438642327254598	0.6438642327254598	0.6438642327254598	0.6438642327254598	0.6438642327254598	0.6438642327254598	0.6438642327254598	0.6438642327254598	0.6438642327254598	0.6438642327254598	0.6438642327254598	0.6438642327254598	0.6438642327254598	0.6438642327254598
0.5846877294900096	0.6304918813459327	0.6895391373661522	0.6038076001835246	0.6624541299271857	0.6550428369946337	0.7381034774599385	0.6128892906525308	0.7905822960449143	0.672439673853213	0.7182970483807967	0.662859649706789	0.6201652411863151	0.6309454069325005	0.7039375578656395	0.6385935242866759	0.612873547969288	0.6232556179364653	0.6457859026897151	0.7436949644684892	0.6014785660531586	0.6790652922005446	0.6204102234449607	0.5970160713757234	0.643631971671065	0.5931193316075937	0.7095403301540322	0.7153125374460707	0.6738611405133774	0.6196839853699363	0.7283764197355858	0.6026297114631617	0.731053964612947	0.6382868464785841	0.6220590136824077	0.6301729300804959	0.6301729300804959	0.6301729300804959	0.6301729300804959	0.6301729300804959	0.6301729300804959	0.6301729300804959	0.6301729300804959	0.6301729300804959	0.6301729300804959	0.6301729300804959	0.6301729300804959	0.6301729300804959	0.6301729300804959	0.6301729300804959
0.49386559524265244	0.5916617574145104	0.676510056612305	0.6458826826784447	0.7033019054104895	0.6182272249805337	0.7624123869339315	0.7816216998037501	0.709629104495831	0.7059634233963079	0.713889709431276	0.7542748278240967	0.6219286284523216	0.6854127357392474	0.655163311052666	0.8367664298595309	0.5738366547646171	0.5719226366893739	0.6808664716298158	0.6222663544282109	0.7922608188185958	0.8079086346948547	0.8967574962216338	0.9641968565258394	0.737851042336066	0.8501581478422413	0.7754163497085316	0.9106652208527146	1.0553377367112575	0.8038144491023155	0.9336844031303634	0.9503789112161392	0.8756090557142593	0.898557686929474	0.8885012720450784	0.8876726342518458	1.0466694372551435	0.9441717380215987	0.9565395858440332	0.955456476878424	0.9559980313612286	0.9559980313612286	0.9559980313612286	0.9559980313612286	0.9559980313612286	0.9559980313612286	0.9559980313612286	0.9559980313612286	0.9559980313612286	0.9559980313612286
0.7555317988086326	1.071119710549494	0.8672523120663642	0.8723087816683089	0.8057539401620144	0.8615992124990898	0.9561333655698491	0.7941668495545686	0.8746412566170603	0.9010292880469796	1.0538600920018464	1.0318569372018158	0.9022828700171016	0.9080595514131974	0.8867376922129411	0.9065984191450865	0.9012942816859066	0.8094781771501576	0.944310271658243	0.8786097484553206	0.7304699719454151	0.6697700972986599	0.8673813033632393	0.8354213542674196	0.973106703042364	0.9042640286548917	0.9042640286548917	0.9042640286548917	0.9042640286548917	0.9042640286548917	0.9042640286548917	0.9042640286548917	0.9042640286548917	0.9042640286548917	0.9042640286548917	0.9042640286548917	0.9042640286548917	0.9042640286548917	0.9042640286548917	0.9042640286548917	0.9042640286548917	0.9042640286548917	0.9042640286548917	0.9042640286548917	0.9042640286548917	0.9042640286548917	0.9042640286548917	0.9042640286548917	0.9042640286548917	0.9042640286548917
0.48118209564542247	0.38239362944929206	0.5767245193902804	0.5788476703648071	0.55256055875303	0.49965183559079673	0.5184571047852929	0.4553004008949335	0.6365732195821494	0.4633687398545617	0.588209318014239	0.4556197496139104	0.5082939246053187	0.5171882312648185	0.5092449894989758	0.4765191646423852	0.48163730684566436	0.5340174532173022	0.5104196185241173	0.4970367810505553	0.5047539574537626	0.5264402071776111	0.5022474883583914	0.39532830260630186	0.554076374506551	0.5114112597069906	0.553585273658505	0.5213132527203528	0.4478871869782441	0.44579077277280654	0.446478625746702	0.44613469925975424	0.44613469925975424	0.44613469925975424	0.44613469925975424	0.44613469925975424	0.44613469925975424	0.44613469925975424	0.44613469925975424	0.44613469925975424	0.44613469925975424	0.44613469925975424	0.44613469925975424	0.44613469925975424	0.44613469925975424	0.44613469925975424	0.44613469925975424	0.44613469925975424	0.44613469925975424	0.44613469925975424
0.5498869663841472	0.5729379563884728	0.35364457774419455	0.31757964184110526	0.6265798587891483	0.2614008146185055	0.14543934121450058	0.3116530582003277	0.6398351359732842	0.7724037161512736	0.503805659733376	0.21923511705855378	0.32885267558783066	0.22340217226285616	0.5726365415848826	0.48257818922332435	0.12113374549386785	0.42157182192601966	0.521665761572695	0.11378461394287254	0.16578843093459836	0.38749945389562657	0.6236409381718399	0.3756563990353099	0.7212377214320651	0.42519451892533466	0.5732161201786998	0.5732161201786998	0.5732161201786998	0.5732161201786998	0.5732161201786998	0.5732161201786998	0.5732161201786998	0.5732161201786998	0.5732161201786998	0.5732161201786998	0.5732161201786998	0.5732161201786998	0.5732161201786998	0.5732161201786998	0.5732161201786998	0.5732161201786998	0.5732161201786998	0.5732161201786998	0.5732161201786998	0.5732161201786998	0.5732161201786998	0.5732161201786998	0.5732161201786998	0.5732161201786998
0.5413613497680946	0.5575433665443079	0.6306811771037665	0.5088259126512558	0.6895012994989528	0.6160609363960431	0.6761178846328169	0.6328127636184783	0.7061498938681218	0.7389110940513305	0.7713535725981899	0.749553435515288	0.7293821053418352	0.769890416448694	0.790435744871963	0.7446038028194168	0.7765614828615578	0.7650603773242735	0.7994756114720095	0.7760120276037099	0.8829821454539319	0.8267512649694279	0.9437326783606744	0.8852419716650511	0.8852419716650511	0.8852419716650511	0.8852419716650511	0.8852419716650511	0.8852419716650511	0.8852419716650511	0.8852419716650511	0.8852419716650511	0.8852419716650511	0.8852419716650511	0.8852419716650511	0.8852419716650511	0.8852419716650511	0.8852419716650511	0.8852419716650511	0.8852419716650511	0.8852419716650511	0.8852419716650511	0.8852419716650511	0.8852419716650511	0.8852419716650511	0.8852419716650511	0.8852419716650511	0.8852419716650511	0.8852419716650511	0.8852419716650511
0.9386526610532424	0.7156338882545195	0.9490073202361939	0.6494005510811359	0.787416897152082	0.8717241532315261	0.9186859952543718	0.8017639756360161	0.9003335595994186	0.8411735580207229	0.6531730572056283	0.7490823809432615	0.9257957187456469	0.528255189262964	0.8466636574646309	0.7200376778806644	0.8391929634234505	0.7296266820229275	0.9206469751441337	0.8410782736716598	0.784864810907211	0.8501880775778083	1.0114481830854742	1.0304686886152938	0.7081701662725471	0.7579674705053002	0.8877710494426717	0.8178205512599958	0.8991236801487785	0.6504884423822803	0.7617434369504319	0.7061159396663562	0.7061159396663562	0.7061159396663562	0.7061159396663562	0.7061159396663562	0.7061159396663562	0.7061159396663562	0.7061159396663562	0.7061159396663562	0.7061159396663562	0.7061159396663562	0.7061159396663562	0.7061159396663562	0.7061159396663562	0.7061159396663562	0.7061159396663562	0.7061159396663562	0.7061159396663562	0.7061159396663562
0.07856915593895933	0.08198176539835154	0.06539596210665283	0.038967657361241186	0.006680841040091548	0.07965630737032482	0.017018109634457254	0.0979645091266716	0.062494095621614724	0.0007140370416276718	0.1755758099291213	0.09024561712491974	0.06496365576389429	0.07093045976235816	0.09725047208504393	0.0	0.05828281472380275	0.18835422836584415	0.026140100516905955	0.09342921430882697	0.06439372083651945	0.0766993089028754	0.0	0.06424961872226662	0.10725901242329557	0.038967657361241186	0.13922181594073083	0.18630922179796902	0.06743321590617386	0.06525185999239998	0.009294503296623957	0.0024695601422795657	0.06567769280552196	0.10607813852408224	0.05828281472380275	0.13007141364204142	0.06496365576389429	0.077710419631737	0.07133703769781564	0.07133703769781564	0.07133703769781564	0.07133703769781564	0.07133703769781564	0.07133703769781564	0.07133703769781564	0.07133703769781564	0.07133703769781564	0.07133703769781564	0.07133703769781564	0.07133703769781564
0.0	0.0	0.09123076549236496	0.04561538274618248	0.05365341197003852	0.19257586911217983	0.01021552198200494	0.00010118385455504013	0.0	0.043881337305232894	0.07593423983789153	0.0	0.0917321392615256	0.0	0.043881337305232894	0.0	0.0	0.02846907318786591	0.09123076549236496	0.1367449643839924	0.16909205948598924	0.046116756515343124	0.004691070992337137	0.07766828527884112	0.09123076549236496	0.00010118385455504013	0.027361831540321506	0.09072939172320431	0.08570631450269715	0.04561538274618248	0.0	0.018253551205860974	0.09112958163780992	0.09592183504765722	0.055830904728187414	0.04561538274618248	0.040924311753845345	0.0	0.0	0.043881337305232894	0.050306453738519614	0.0	0.0018352292955046276	0.0	0.0009176146477523138	0.0009176146477523138	0.0009176146477523138	0.0009176146477523138	0.0009176146477523138	0.0009176146477523138
0.3112966634794267	0.2498177653327198	0.2770039292828665	0.33365586949743925	0.3921999789888216	0.2757755676913896	0.5500406568309586	0.3368231504756838	0.3125692685119924	0.6328583401712543	0.4778038068363481	0.4805199454672841	0.4289341381836463	0.45185751863692974	0.4364804712410759	0.36173896494979046	0.5134113534343815	0.42820988096972357	0.4480303373639528	0.367253058415275	0.36115206693883206	0.3252901981107964	0.2896989432499738	0.4839359625714028	0.5244755452565852	0.44480156670269616	0.5536423423795225	0.4764885320829032	0.3490425018805397	0.516564364348373	0.5754508600939283	0.41342508525395516	0.3912817261728152	0.5391799598628118	0.5543557466922446	0.8139067415921722	0.7177895620901834	0.6317849685193759	0.6462405952762025	0.5806480134464708	0.5340449009606615	0.826326472228304	0.6679466885281118	0.8597714780833268	1.002086260543275	0.9309288693133009	0.9309288693133009	0.9309288693133009	0.9309288693133009	0.9309288693133009
0.14860805978040337	0.18459151474414406	0.0784853708028692	0.13830431273352026	0.024559036951109548	0.2193197063760675	0.3308437833366734	0.17603607969764445	0.18784540426071064	0.34114383185093955	0.20712814081588296	0.1328321508440803	0.17478946561342681	0.1326698296941148	0.33901554159340436	0.1028267713540033	0.18662886931071657	0.1673903734730515	0.19804765566688634	0.16691503684954198	0.22650639827853952	0.3677443674244012	0.22818924215587963	0.2913433647820964	0.17029878965483417	0.2113431310183047	0.23857531110555733	0.29657054066012356	0.33960521721263376	0.16725989208837433	0.25052179104254935	0.24640394279645578	0.3050759557571075	0.21438346731490507	0.20436945146040786	0.19919036036590573	0.2374565625423858	0.17162975678871123	0.32807974189303607	0.24985474934087362	0.24985474934087362	0.24985474934087362	0.24985474934087362	0.24985474934087362	0.24985474934087362	0.24985474934087362	0.24985474934087362	0.24985474934087362	0.24985474934087362	0.24985474934087362
0.900713226788031	0.9989188446230375	0.8097825114944702	0.9631419288796966	0.6289263391478697	0.636048330141348	1.2894732358055156	0.6486033242820685	0.7280495165008996	0.688326420391484	0.688326420391484	0.688326420391484	0.688326420391484	0.688326420391484	0.688326420391484	0.688326420391484	0.688326420391484	0.688326420391484	0.688326420391484	0.688326420391484	0.688326420391484	0.688326420391484	0.688326420391484	0.688326420391484	0.688326420391484	0.688326420391484	0.688326420391484	0.688326420391484	0.688326420391484	0.688326420391484	0.688326420391484	0.688326420391484	0.688326420391484	0.688326420391484	0.688326420391484	0.688326420391484	0.688326420391484	0.688326420391484	0.688326420391484	0.688326420391484	0.688326420391484	0.688326420391484	0.688326420391484	0.688326420391484	0.688326420391484	0.688326420391484	0.688326420391484	0.688326420391484	0.688326420391484	0.688326420391484
0.6774506674169544	0.4696341925482418	0.9793923608245404	0.3860458127007274	0.7144356358069075	1.1798305454804057	1.0706243993769387	1.6896712871230661	1.9851450673805269	1.7211936304142244	1.8743714144648524	1.981215043598485	2.3547489117733855	2.034648866109331	1.5176865661155097	1.7304961544997588	1.8006427087567003	1.5648027196363214	2.4237156166932428	2.099232572161648	2.261474094427445	2.261474094427445	2.261474094427445	2.261474094427445	2.261474094427445	2.261474094427445	2.261474094427445	2.261474094427445	2.261474094427445	2.261474094427445	2.261474094427445	2.261474094427445	2.261474094427445	2.261474094427445	2.261474094427445	2.261474094427445	2.261474094427445	2.261474094427445	2.261474094427445	2.261474094427445	2.261474094427445	2.261474094427445	2.261474094427445	2.261474094427445	2.261474094427445	2.261474094427445	2.261474094427445	2.261474094427445	2.261474094427445	2.261474094427445
0.1415342801514101	0.1914999668020084	0.23812326420117472	0.06620374016509198	0.12783344280033826	0.02728041380709728	0.13255465966715996	0.0837324416648157	0.16924379752667865	0.2628813817446282	0.01646497506911775	0.2107446614976784	0.003251581180162588	0.13270183900413599	0.059527412714391284	0.2738730168060975	0.3195797669849498	0.06307335256850591	0.2942395439886374	0.16388511148082402	0.15008336116688367	0.25233121261085056	0.3685342438544136	0.15026580833581574	0.09037975212900269	0.14609768006202317	0.1741121937938184	0.05814685030844426	0.09571870333024216	0.06186114018141331	0.23202279135789045	0.03484730259802843	0.13343504697795944	0.13343504697795944	0.13343504697795944	0.13343504697795944	0.13343504697795944	0.13343504697795944	0.13343504697795944	0.13343504697795944	0.13343504697795944	0.13343504697795944	0.13343504697795944	0.13343504697795944	0.13343504697795944	0.13343504697795944	0.13343504697795944	0.13343504697795944	0.13343504697795944	0.13343504697795944
0.698516780440678	0.7604368334271293	0.7068757598236196	0.8894695480643418	0.9394100865727065	0.5654997359269912	0.6886318931523211	0.6853054141652785	0.7149981250374345	0.8628823317143995	0.9941940405014691	0.7891996255508591	0.8980333154428071	0.83734951183061	0.8875173964816615	0.7583714463146926	0.8009985029617189	0.8773529364302265	0.9093191885804115	0.8664852809934063	0.8995282570520087	0.8214357450030391	0.9202769387398432	0.8708563418714411	0.8708563418714411	0.8708563418714411	0.8708563418714411	0.8708563418714411	0.8708563418714411	0.8708563418714411	0.8708563418714411	0.8708563418714411	0.8708563418714411	0.8708563418714411	0.8708563418714411	0.8708563418714411	0.8708563418714411	0.8708563418714411	0.8708563418714411	0.8708563418714411	0.8708563418714411	0.8708563418714411	0.8708563418714411	0.8708563418714411	0.8708563418714411	0.8708563418714411	0.8708563418714411	0.8708563418714411	0.8708563418714411	0.8708563418714411
0.7665225785897897	0.8394136919734636	0.9858383630172084	0.8453199088318619	0.8207100037433034	0.8260143922065408	1.0101012158150529	0.91946323639547	0.9105847973616085	0.7584794528003057	0.8664183060762879	0.8124488794382968	0.8124488794382968	0.8124488794382968	0.8124488794382968	0.8124488794382968	0.8124488794382968	0.8124488794382968	0.8124488794382968	0.8124488794382968	0.8124488794382968	0.8124488794382968	0.8124488794382968	0.8124488794382968	0.8124488794382968	0.8124488794382968	0.8124488794382968	0.8124488794382968	0.8124488794382968	0.8124488794382968	0.8124488794382968	0.8124488794382968	0.8124488794382968	0.8124488794382968	0.8124488794382968	0.8124488794382968	0.8124488794382968	0.8124488794382968	0.8124488794382968	0.8124488794382968	0.8124488794382968	0.8124488794382968	0.8124488794382968	0.8124488794382968	0.8124488794382968	0.8124488794382968	0.8124488794382968	0.8124488794382968	0.8124488794382968	0.8124488794382968
0.9364127689226573	0.9488150992239712	0.8857164879724525	0.8593603697744127	0.8983175797651777	0.9385929726206075	0.7386622727246206	0.6382765075862583	0.767039149259861	0.9401959303972898	0.9604918568652372	0.7808654316590585	0.8419613268567184	0.894589246234187	0.9133032880711431	1.003699457699448	1.0340066069553138	0.8918013231438856	0.6774418319815116	0.7258289582463047	0.8035250293361849	0.6532831980543694	0.6806576810746688	0.833183111998282	0.8239620525441964	0.6589029917857265	0.6469702777128797	0.7857385759732	0.7163544268430398	0.7163544268430398	0.7163544268430398	0.7163544268430398	0.7163544268430398	0.7163544268430398	0.7163544268430398	0.7163544268430398	0.7163544268430398	0.7163544268430398	0.7163544268430398	0.7163544268430398	0.7163544268430398	0.7163544268430398	0.7163544268430398	0.7163544268430398	0.7163544268430398	0.7163544268430398	0.7163544268430398	0.7163544268430398	0.7163544268430398	0.7163544268430398
0.02762492552024316	0.030625535451034403	0.030558487683437083	0.0	0.0350359805781705	0.053683379058939724	0.061895400391611885	0.018130854277295307	0.060452521692878396	0.03173618693764772	0.09061173477172027	0.0	0.06829043367161419	0.013378537948438896	0.05950462915157001	0.0031084587463077536	0.0011490358441003626	0.022455397010423015	0.037394678084973085	0.036995403480377886	0.07823508221349121	0.07033012313083596	0.007918178478039047	0.01886454920308258	0.054500189133697904	0.03340176744691095	0.026632624726405593	0.018264949812489946	0.09027950793472242	0.028599064781229696	0.10488436920748047	0.004921948264403879	0.054903158735942176	0.054903158735942176	0.054903158735942176	0.054903158735942176	0.054903158735942176	0.054903158735942176	0.054903158735942176	0.054903158735942176	0.054903158735942176	0.054903158735942176	0.054903158735942176	0.054903158735942176	0.054903158735942176	0.054903158735942176	0.054903158735942176	0.054903158735942176	0.054903158735942176	0.054903158735942176
0.1062203200236428	0.045689735797594236	0.1568756091420189	0.010669100212035473	0.1522840187548055	0.016285890143937182	0.18258610980515258	0.07991057245796239	0.13526597975829108	0.05655037985308739	0.06281633318320175	0.07808868323475461	0.0926092639334569	0.18727282768551656	0.09274713736419696	0.1499134001179665	0.24800893513493696	0.0647786070176515	0.09929815855079327	0.035374761694881796	0.22611849056083563	0.1410661882128354	0.21431756828422038	0.091727602458323	0.21306161339540822	0.11451330235279716	0.1695717896915403	0.1500185832778602	0.3112643170491245	0.3356430717001415	0.19936680034880838	0.4025084241796748	0.2317464607437914	0.23129933512880885	0.36019486900990927	0.5488234906588065	0.45450917983435785	0.45450917983435785	0.45450917983435785	0.45450917983435785	0.45450917983435785	0.45450917983435785	0.45450917983435785	0.45450917983435785	0.45450917983435785	0.45450917983435785	0.45450917983435785	0.45450917983435785	0.45450917983435785	0.45450917983435785
0.4238646590561787	0.6470943078322285	0.5108918114963971	0.7091896961921921	0.6065580546651038	0.582276857118129	0.7189312900420975	0.551076153145098	0.6543603963975014	0.4754828106352427	0.5630918686479808	0.5700672574373838	0.6169063669165517	0.5999263957981521	0.611632526586695	0.6252341484914364	0.7171435638837725	0.6803348035820819	0.8291048161420944	0.6755295833526743	0.6403114274392291	0.6502736260951741	0.5102505824685193	0.7216450582725468	0.7509728534869415	0.6351583674112783	0.7543641822175252	0.6765420147295684	0.657175333801731	0.8184996931328138	0.675961668549576	0.7472306808411948	0.7472306808411948	0.7472306808411948	0.7472306808411948	0.7472306808411948	0.7472306808411948	0.7472306808411948	0.7472306808411948	0.7472306808411948	0.7472306808411948	0.7472306808411948	0.7472306808411948	0.7472306808411948	0.7472306808411948	0.7472306808411948	0.7472306808411948	0.7472306808411948	0.7472306808411948	0.7472306808411948
0.6807253357603426	0.3942517423334668	0.5987891044611844	0.5881573420230359	0.5114739700190711	0.5273271383468539	0.6378222217564675	0.696437785698616	0.47541192344230726	0.6650335439702963	0.5735186394076618	0.6406252525151618	0.7293555570320447	0.557146911755968	0.552411567724678	0.7311210687400149	0.5042530201100518	0.5079810898010091	0.7305941178723445	0.7807554706770331	0.339495182289324	0.5270989216546095	0.49077280034699583	0.4194633834027106	0.48207304924230127	0.7065670859168103	0.56960192562293	0.4884177900423267	0.6490493344349022	0.5105551515113683	0.5485855059881896	0.7294385567521999	0.679661351680153	0.6169031068428379	0.681394959073966	0.7929252460716129	0.724353187307001	0.7586392166893069	0.7586392166893069	0.7586392166893069	0.7586392166893069	0.7586392166893069	0.7586392166893069	0.7586392166893069	0.7586392166893069	0.7586392166893069	0.7586392166893069	0.7586392166893069	0.7586392166893069	0.7586392166893069
0.02250273134325156	0.0	0.0	0.0	0.0	0.0	0.0	0.0	0.2065580536632905	0.13381264132243054	0.05577230996912141	0.0010806174771278972	0.06321900721039528	0.045477731625601925	0.031349831923897536	0.006366079764145978	0.00031244467113375257	0.0568529274462493	0.029194636529118797	0.05048684768210333	0.08737153109913821	0.025503095522351766	0.05079929235323708	0.028489519188139144	0.01705126790247728	0.10466579583518781	0.06728872602567541	0.006366079764145978	0.03719656832544331	0.02842646372312465	0.006366079764145978	0.16159951134138578	0.08398279555276589	0.08398279555276589	0.08398279555276589	0.08398279555276589	0.08398279555276589	0.08398279555276589	0.08398279555276589	0.08398279555276589	0.08398279555276589	0.08398279555276589	0.08398279555276589	0.08398279555276589	0.08398279555276589	0.08398279555276589	0.08398279555276589	0.08398279555276589	0.08398279555276589	0.08398279555276589
0.7895821881792411	0.39397930524177277	0.6851472543310844	0.486647439981966	0.35068885567042685	0.5620364527875772	0.41958976595265773	0.27396246135767366	0.5186713680478396	0.3456514678534393	0.4682627109716272	0.33170522754852755	0.6326183828592167	0.39384900048169336	0.2724131563916657	0.3395906395029924	0.7380501334462145	0.2803764225995361	0.4871102738029046	0.3608973480586971	0.5100784889864637	0.4870987616914822	0.42611746126623207	0.4602306285315095	0.4890212554324871	0.34875654606359635	0.5324757652530474	0.4099647036755314	0.4503137707294456	0.5370596381241186	0.44016924664980844	0.4886144423869635	0.4886144423869635	0.4886144423869635	0.4886144423869635	0.4886144423869635	0.4886144423869635	0.4886144423869635	0.4886144423869635	0.4886144423869635	0.4886144423869635	0.4886144423869635	0.4886144423869635	0.4886144423869635	0.4886144423869635	0.4886144423869635	0.4886144423869635	0.4886144423869635	0.4886144423869635	0.4886144423869635
0.2755155499863407	0.13169272683289762	0.1711465015264615	0.29652365798750097	0.2366973185923959	0.12792775954573096	0.1672706137564106	0.2062843153061836	0.12342709179605459	0.12894706442521134	0.17745651983596447	0.19445140106658773	0.13502595924974328	0.22828255665601385	0.227509561804966	0.20671555465863434	0.15850821058335626	0.3870153262483774	0.3828381393133246	0.28617200571418927	0.2802501993861371	0.16791950949832335	0.27874021736621785	0.22820675835158152	0.44517608315112955	0.4453247659226295	0.2766043272411114	0.287749584590968	0.39594098682790735	0.2527939266679225	0.4481518709197939	0.40328922394436684	0.4522838007759669	0.25006531991557895	0.63308028997927	0.3753690785202353	0.4778356823052123	0.3845554221627128	0.3076591679720585	0.43014858054731514	0.36890387425968685	0.36890387425968685	0.36890387425968685	0.36890387425968685	0.36890387425968685	0.36890387425968685	0.36890387425968685	0.36890387425968685	0.36890387425968685	0.36890387425968685
0.3350015920570613	0.32018354153517986	0.5542875447271689	0.4158605275913369	0.627408786883948	0.5680776782100145	0.5486674140684621	0.5220945529515707	0.6079627169868994	0.6046135252455935	0.46323312319973037	0.5142229333219741	0.5889805400955715	0.6446156393238934	0.663389079649054	0.6768064845980961	0.5847876293607686	0.6037312455769073	0.6281552919541251	0.5352570171683361	0.4124290862867446	0.6571887392970788	0.5625240110819547	0.810529564552506	0.4699297640894096	0.5560398905496039	0.4589484184114446	0.6926565887850616	0.47894723377607384	0.7717422943861751	0.6288883007299975	0.6748961733103167	0.5847022556906338	0.5524617583618936	0.539721234451281	0.5460914964065873	0.5460914964065873	0.5460914964065873	0.5460914964065873	0.5460914964065873	0.5460914964065873	0.5460914964065873	0.5460914964065873	0.5460914964065873	0.5460914964065873	0.5460914964065873	0.5460914964065873	0.5460914964065873	0.5460914964065873	0.5460914964065873
0.5183773067706567	0.5754952384338929	0.6268863541452132	0.7751396174710076	0.6149338683145856	0.7037627863136863	0.49981713120038657	0.4076940983238562	0.48992767102578105	0.49686512341791705	0.4859434666920716	0.6674134295277476	0.6179983419228537	0.47327494283275034	0.5134005686032096	0.7372810212466968	0.5995849518826627	0.39525799183179305	0.3363886499722822	0.4560069838482152	0.5665660711497436	0.2916995721879278	0.4863833997889569	0.4153432000697001	0.4822703768011565	0.36657083319875117	0.542753819495164	0.3236996099454682	0.36449337635711704	0.3817820940002903	0.37313773517870363	0.37313773517870363	0.37313773517870363	0.37313773517870363	0.37313773517870363	0.37313773517870363	0.37313773517870363	0.37313773517870363	0.37313773517870363	0.37313773517870363	0.37313773517870363	0.37313773517870363	0.37313773517870363	0.37313773517870363	0.37313773517870363	0.37313773517870363	0.37313773517870363	0.37313773517870363	0.37313773517870363	0.37313773517870363
1.1791063343317454	0.42723877864724535	1.003612667918269	0.8398361423927818	1.0439190495081465	0.971230325392757	0.7226089391780471	0.7105022267018904	0.4482819938894101	1.4020920009618463	0.4973630057145757	0.8907784359980825	0.8957189094467726	0.37383694066160633	1.4775922073114187	1.0443656538436046	1.1992753414970567	0.6194915479820801	0.9549863912205288	1.1628931699408556	0.5531894818049384	0.8895097182525645	0.5352901996096361	1.135529563327706	0.8836196440190891	1.1461168162506614	1.1059325683048606	0.8092286159693967	1.061218132081129	1.3866036173134333	0.46939135737213994	1.3042068633931907	0.6686825179554761	0.7169662038049778	0.8728325676373726	0.7948993857211751	0.7948993857211751	0.7948993857211751	0.7948993857211751	0.7948993857211751	0.7948993857211751	0.7948993857211751	0.7948993857211751	0.7948993857211751	0.7948993857211751	0.7948993857211751	0.7948993857211751	0.7948993857211751	0.7948993857211751	0.7948993857211751
0.4519310562779572	0.5837149874683984	0.6839419969025801	0.7748446033845142	0.7261218534139786	0.7947522901279324	0.631811266515398	0.5823102482243891	0.6185694948392912	0.6511319250970304	0.6165408704398794	0.7504339986164928	0.7034527468179779	0.7669228029171968	0.7271202118626426	0.7318803526164831	0.7733075329047415	0.5961591380344664	0.6665197539455493	0.7409739283035538	0.7174680571935588	0.7260410236954603	0.5132437848964315	0.5884104169503772	0.9078888608093323	0.7940014761066913	0.7226120340440116	0.5462332025888964	0.6827359019247872	0.5955192771925594	0.5826709592031206	0.49258562382281157	0.8304666761675756	0.4966452313148955	0.5969490245770731	0.5467971279459843	0.5467971279459843	0.5467971279459843	0.5467971279459843	0.5467971279459843	0.5467971279459843	0.5467971279459843	0.5467971279459843	0.5467971279459843	0.5467971279459843	0.5467971279459843	0.5467971279459843	0.5467971279459843	0.5467971279459843	0.5467971279459843
0.5260797748722925	0.4361010785188316	0.4478556665540577	0.4286150090275701	0.34038678648421616	0.4302135220086111	0.4817362580537823	0.4907265301847624	0.3977986749235527	0.36322948177660946	0.3664018543055108	0.29466311922115784	0.37584599521982326	0.30472831518626536	0.4470813733790718	0.36828001305553637	0.38930082941649913	0.47137498898190416	0.3515683673573843	0.4067892455845589	0.4941413309855628	0.5864373418264804	0.4598122568843158	0.45770566113093836	0.4253583629263372	0.5716256356073632	0.46252533566472526	0.4980017195896426	0.582738584719208	0.480029126999786	0.4784732887288358	0.4792512078643109	0.4792512078643109	0.4792512078643109	0.4792512078643109	0.4792512078643109	0.4792512078643109	0.4792512078643109	0.4792512078643109	0.4792512078643109	0.4792512078643109	0.4792512078643109	0.4792512078643109	0.4792512078643109	0.4792512078643109	0.4792512078643109	0.4792512078643109	0.4792512078643109	0.4792512078643109	0.4792512078643109
0.6856739017573898	0.7248948249762917	0.6270676758376755	0.5368503342645489	0.7602138167206631	0.6266294562820254	0.7043628330488169	0.9404415295683658	0.7291571974388406	0.790266368616267	0.8232091197661943	0.9495587022562083	0.7435412405012676	0.7725704637525176	0.8282634176704022	0.7956085190048713	0.6755792315935674	0.8408831116604032	0.7606612408868917	0.739928580817252	0.665056296061485	0.7850700045199178	0.7470016663642886	0.7403328501408621	0.8623914308979491	0.9532213819873454	1.0618257485362754	0.8204347327511927	0.8915715073546282	0.902569966606863	0.7945620990117015	0.766259486060766	0.7804107925362337	0.7804107925362337	0.7804107925362337	0.7804107925362337	0.7804107925362337	0.7804107925362337	0.7804107925362337	0.7804107925362337	0.7804107925362337	0.7804107925362337	0.7804107925362337	0.7804107925362337	0.7804107925362337	0.7804107925362337	0.7804107925362337	0.7804107925362337	0.7804107925362337	0.7804107925362337
0.11438165038047936	0.12282801866335108	0.14584075486744472	0.11945419403664582	0.12431747798244937	0.10021066403467198	0.23720353512198	0.22974782573427463	0.1889068098325678	0.2731202447633006	0.3271747526171146	0.2632624507142588	0.36175045744805695	0.2643405318868494	0.3720460524674092	0.42810212892921135	0.4786737119137528	0.4817639621890813	0.4818372762371169	0.38351712201313304	0.44047049504468805	0.4134841599559008	0.4731199508988718	0.576224482302461	0.6656980744024996	0.6321497005557349	0.4971326408555433	0.5646411707056391	0.5646411707056391	0.5646411707056391	0.5646411707056391	0.5646411707056391	0.5646411707056391	0.5646411707056391	0.5646411707056391	0.5646411707056391	0.5646411707056391	0.5646411707056391	0.5646411707056391	0.5646411707056391	0.5646411707056391	0.5646411707056391	0.5646411707056391	0.5646411707056391	0.5646411707056391	0.5646411707056391	0.5646411707056391	0.5646411707056391	0.5646411707056391	0.5646411707056391
0.2876849043594067	0.37207212379057014	0.40750838830311076	0.3439569385182249	0.3859301116441577	0.32109735694496944	0.28541306243136244	0.36967186757267917	0.4904334826638279	0.4136472910359538	0.4246111823590072	0.49379906985136457	0.4963087452444981	0.4934183601940777	0.47392962202976013	0.4192970768700393	0.5047360068928882	0.5953404336962798	0.5813144970664803	0.4583970128752701	0.482458246707812	0.6434069747491278	0.6099103236458217	0.5856879863989154	0.6097257581629802	0.5958152282748174	0.3189560286399757	0.2585607622450062	0.1043171643831722	0.16802708161120472	0.2041926653039167	0.41217823060235076	0.4862101508830103	0.5253672923221365	0.495188201191491	0.5413785911527367	0.49837175432604514	0.3856575172140857	0.4983100386760905	0.4743831836742541	0.5047245810808635	0.5585851092630539	0.5592351604474199	0.4055650891474941	0.4143699369494328	0.443385045488188	0.41099449267321825	0.42718976908070316	0.42718976908070316	0.42718976908070316
0.14753245423560532	0.0	0.1425799965486914	0.000316270362423919	0.12791711649310158	0.057055122882879436	0.0	0.13715989091543204	0.13715989091543204	0.06018941074687905	0.0018834142944237269	0.0	0.14226372618626748	0.014662880055589828	0.057371393245303354	0.10364865881045669	0.15692660624185734	0.35633825707002886	0.11064934067670398	0.08898577875486685	0.08552487366581198	0.014662880055589828	0.5416097512991899	0.005420105633259375	0.14383086998215303	0.4277399896460742	0.3367950103470028	0.23634299334933845	0.11064934067670398	0.0	0.159847772365089	0.1425799965486914	0.3903892281408274	0.2664846123447594	0.2664846123447594	0.2664846123447594	0.2664846123447594	0.2664846123447594	0.2664846123447594	0.2664846123447594	0.2664846123447594	0.2664846123447594	0.2664846123447594	0.2664846123447594	0.2664846123447594	0.2664846123447594	0.2664846123447594	0.2664846123447594	0.2664846123447594	0.2664846123447594
0.0	0.05865518265287909	0.0	0.0	0.5232451425841993	0.5232451425841993	0.25195656758656154	0.0	0.0	0.2619130585271574	0.0	0.2619130585271574	0.2619130585271574	0.1571053568816147	0.5109908530016564	0.26479183163922	0.0	1.1524599357541723	0.39595361180340843	0.7546051731255597	1.0534344548671917	0.0	0.4700097482742319	0.5761237722903868	0.7488476316521152	0.27186954946775327	0.6286338186998575	0.4190184154087721	0.26479183163922	0.43533243376617514	0.7799626226347806	0.5138696261137189	0.6469161243742497	0.6469161243742497	0.6469161243742497	0.6469161243742497	0.6469161243742497	0.6469161243742497	0.6469161243742497	0.6469161243742497	0.6469161243742497	0.6469161243742497	0.6469161243742497	0.6469161243742497	0.6469161243742497	0.6469161243742497	0.6469161243742497	0.6469161243742497	0.6469161243742497	0.6469161243742497
1.2249962747447578	1.2556644819194949	1.3339072529862273	1.4349338522555444	1.417286897094193	1.2660216491632512	1.441315730759392	1.335009296212838	1.3921831344346056	1.4857674717108784	1.5463382274044306	1.3915320233521795	1.4492883596400978	1.4911102461826486	1.5089856991095842	1.4899588372314516	1.6296265654010575	1.5558805829058018	1.6909756548877106	1.6316150718157636	1.5825263327309933	1.6070707022733786	1.6070707022733786	1.6070707022733786	1.6070707022733786	1.6070707022733786	1.6070707022733786	1.6070707022733786	1.6070707022733786	1.6070707022733786	1.6070707022733786	1.6070707022733786	1.6070707022733786	1.6070707022733786	1.6070707022733786	1.6070707022733786	1.6070707022733786	1.6070707022733786	1.6070707022733786	1.6070707022733786	1.6070707022733786	1.6070707022733786	1.6070707022733786	1.6070707022733786	1.6070707022733786	1.6070707022733786	1.6070707022733786	1.6070707022733786	1.6070707022733786	1.6070707022733786
1.1350970876946198	1.2795450551707703	1.325867031060845	1.4116767934921695	1.456399314275456	1.436088489449398	1.427080791518287	1.49340052349436	1.4797568841999393	1.4848346261730339	1.4483593085069058	1.4253896203940695	1.4920162689763852	1.5597104383244846	1.5423502352217753	1.476814967373458	1.4668724125038393	1.4721059448195593	1.4494236772843636	1.4747308678667783	1.5127291923283197	1.398477013008154	1.455603102668237	1.455603102668237	1.455603102668237	1.455603102668237	1.455603102668237	1.455603102668237	1.455603102668237	1.455603102668237	1.455603102668237	1.455603102668237	1.455603102668237	1.455603102668237	1.455603102668237	1.455603102668237	1.455603102668237	1.455603102668237	1.455603102668237	1.455603102668237	1.455603102668237	1.455603102668237	1.455603102668237	1.455603102668237	1.455603102668237	1.455603102668237	1.455603102668237	1.455603102668237	1.455603102668237	1.455603102668237
1.3582756098428093	1.4975784643605292	1.4314460370833941	1.4351191421267975	1.4966511540489125	1.5490628984349053	1.4780276716268996	1.5133046640005594	1.5756248991598263	1.4691418984880522	1.537147010568439	1.4632266792855215	1.4606521445861784	1.45662583330111	1.459416230397013	1.347450855049408	1.4752663660572194	1.4810173608618113	1.5908431834857408	1.532144682853336	1.4545512307413953	1.5523149880561478	1.5034331093987714	1.5034331093987714	1.5034331093987714	1.5034331093987714	1.5034331093987714	1.5034331093987714	1.5034331093987714	1.5034331093987714	1.5034331093987714	1.5034331093987714	1.5034331093987714	1.5034331093987714	1.5034331093987714	1.5034331093987714	1.5034331093987714	1.5034331093987714	1.5034331093987714	1.5034331093987714	1.5034331093987714	1.5034331093987714	1.5034331093987714	1.5034331093987714	1.5034331093987714	1.5034331093987714	1.5034331093987714	1.5034331093987714	1.5034331093987714	1.5034331093987714
1.081341323719225	1.2853214353117457	1.277200058298024	1.2987878704699907	1.3645591545753837	1.316939118356857	1.3374365285078091	1.3509850046664809	1.2830579457587463	1.2244043040115127	1.3772884318747534	1.3832512722177024	1.2730751339581723	1.3401549829934922	1.3412392013814523	1.3678420195792742	1.401023545796741	1.3066222934469776	1.3572811902631274	1.3319517418550524	1.3319517418550524	1.3319517418550524	1.3319517418550524	1.3319517418550524	1.3319517418550524	1.3319517418550524	1.3319517418550524	1.3319517418550524	1.3319517418550524	1.3319517418550524	1.3319517418550524	1.3319517418550524	1.3319517418550524	1.3319517418550524	1.3319517418550524	1.3319517418550524	1.3319517418550524	1.3319517418550524	1.3319517418550524	1.3319517418550524	1.3319517418550524	1.3319517418550524	1.3319517418550524	1.3319517418550524	1.3319517418550524	1.3319517418550524	1.3319517418550524	1.3319517418550524	1.3319517418550524	1.3319517418550524
[truncated: 6 more columns]
