# Supplementary material for: Neuronal tuning aligns dynamically with object and texture manifolds across the visual hierarchy
Source: Nat Neurosci. 2026 Mar 10;29(4):864–75. doi: 10.1038/s41593-026-02207-1 (PMC13061647; doi:10.1038/s41593-026-02207-1)
Supplement: Supplementary file 10 — Attribution data for time windows 5, 10, 20, 25 and 50 ms, for panel b. Time window specific evolution trajectory of time windows 10, 20, 25 and 50 ms, for panel c. [file 41593_2026_2207_MOESM10_ESM.zip › ExtendedFig4_Source_data/FigureExtended4C_src_normresp_wdw_0-25_BigGAN_mean.csv]

0	1	2	3	4	5	6	7	8	9	10	11	12	13	14	15	16	17	18	19	20	21	22	23	24	25	26	27	28	29	30	31	32	33	34	35	36	37	38	39	40	41	42	43	44	45	46	47	48	49
0.24146271227526056	0.15465068364946294	0.16664963898137636	0.1807334790951328	0.23413408866278548	0.14537962289110648	0.09035658307793752	0.11889165910937644	0.2426716456101028	0.13242018718638326	0.09900782785921963	0.15469569890015755	0.16235227372328492	0.13560389695185665	0.12595858942401653	0.20516172866855317	0.1268987806895167	0.1153448664908087	0.19717214871841274	0.14548933858747692	0.13754351084157984	0.12114133364606434	0.15565423823859648	0.08591136744985614	0.12636152022444866	0.11335078175296764	0.13782776337822567	0.09564387358379746	0.18981640503244637	0.2250794710376274	0.0747519987391076	0.12487569909862194	0.1902375222182754	0.1338601708827049	0.13867207514230814	0.1852116275974048	0.16474090741214714	0.06907140878061892	0.15954058300757518	0.11601541925804715	0.07876511425089172	0.13108083138721818	0.13675158405687923	0.10474390269357373	0.09949202342071344	0.08779592461396274	0.17871356287130655	0.13325474374263466	0.13325474374263466	0.13325474374263466
0.20487986824521817	0.13162602092471884	0.2880844905972401	0.16013164511911185	0.17109542030961278	0.2247488867648872	0.15030941098910325	0.19776031435690836	0.14411655526678188	0.17841766380179777	0.13305158854303378	0.24930274234938177	0.12099009640589968	0.15592355653132545	0.20378383271682274	0.1735195923043334	0.2081740018171393	0.15098319508285574	0.18185887247273672	0.08927691599725493	0.12140981404048388	0.15700550863580323	0.165502169961349	0.19523314043170745	0.2217786052174311	0.14950685074325942	0.16707778953039737	0.12697094392445732	0.16631761294728167	0.27490380661074776	0.19771913760874035	0.09807484884363978	0.18409400694822145	0.23633378111472747	0.16328780823627106	0.19981079467549928	0.19981079467549928	0.19981079467549928	0.19981079467549928	0.19981079467549928	0.19981079467549928	0.19981079467549928	0.19981079467549928	0.19981079467549928	0.19981079467549928	0.19981079467549928	0.19981079467549928	0.19981079467549928	0.19981079467549928	0.19981079467549928
0.10478578305495952	0.14179330950626373	0.04925148735284908	0.13008521375435722	0.1163903858070381	0.11401653476588071	0.06589429109958618	0.12473680661415565	0.052935684168039364	0.0978800312686784	0.08024545216953724	0.10375602391495725	0.10409781165900044	0.057199680023764354	0.11742561448583536	0.1118584299206692	0.09652076648254491	0.0461948579800388	0.02984162923764193	0.09245974812021647	0.07395959141252127	0.06245447246522411	0.12291274450667128	0.037203655542155524	0.04114340694123452	0.00020334134967184964	0.01659760701153114	0.06352473471752061	0.13061105496856118	0.020985077888126577	0.19287973110230933	0.11012627467279346	0.08906096748265073	0.09959362107772209	0.09959362107772209	0.09959362107772209	0.09959362107772209	0.09959362107772209	0.09959362107772209	0.09959362107772209	0.09959362107772209	0.09959362107772209	0.09959362107772209	0.09959362107772209	0.09959362107772209	0.09959362107772209	0.09959362107772209	0.09959362107772209	0.09959362107772209	0.09959362107772209
0.18607020629024065	0.24330178167895822	0.27194105354180914	0.1727001781786042	0.10130644356565198	0.20384089043240453	0.14218503902835072	0.09406387354378415	0.17866212060637274	0.13015831233286976	0.18973499513300823	0.10631779157844075	0.17959077160734155	0.1915980366206348	0.16122211074767495	0.17593229571354554	0.19570666203832796	0.17840578657142062	0.16451431645367368	0.15149799170413208	0.25214938612423377	0.13898948946860468	0.19961793731967475	0.18071582439924797	0.16321021800842286	0.14281057419982549	0.1307207876117894	0.20667273524339477	0.1393501585738737	0.20836049381587923	0.1322794649191385	0.15761953110424543	0.15936400596130668	0.14547826532450117	0.14041062059734183	0.17631670638373242	0.19270921657793527	0.19550238705928694	0.1941058018186111	0.1941058018186111	0.1941058018186111	0.1941058018186111	0.1941058018186111	0.1941058018186111	0.1941058018186111	0.1941058018186111	0.1941058018186111	0.1941058018186111	0.1941058018186111	0.1941058018186111
0.23094821192661277	0.25807433367140004	0.2570487089172737	0.20536707525201903	0.29214934363981454	0.3459690892024562	0.327228397527002	0.31338199801622263	0.37082981058668996	0.3448441545320728	0.36286750117763256	0.33463913464575956	0.3719422664701901	0.32011758560526726	0.3484515676856514	0.39005932367873886	0.3773653148019716	0.28154035195329663	0.2890197820454347	0.2829234910534785	0.30171626565994575	0.40749341851862225	0.40852068811738784	0.3454454350581459	0.3665514183161001	0.3072079907837743	0.3010210135844881	0.39874774047891076	0.35252319482679695	0.3804985190158123	0.3665108569213046	0.3665108569213046	0.3665108569213046	0.3665108569213046	0.3665108569213046	0.3665108569213046	0.3665108569213046	0.3665108569213046	0.3665108569213046	0.3665108569213046	0.3665108569213046	0.3665108569213046	0.3665108569213046	0.3665108569213046	0.3665108569213046	0.3665108569213046	0.3665108569213046	0.3665108569213046	0.3665108569213046	0.3665108569213046
0.6034920192992508	0.6080377616506276	0.491146137284433	0.43404885494720663	0.76770639330465	0.6804012901106472	0.5026792664733547	0.5846399876950861	0.6196039378484032	0.5794416307578254	0.620020039118253	0.5454295602015332	0.7305759791950778	0.6691307869891434	0.41377952706595317	0.6156064826860045	0.5713781557836234	0.6367363577200041	0.6917134938246954	0.5311361616200279	0.432745882198364	0.6025323114323106	0.6028473171589125	0.566220527818684	0.49100958023099295	0.6747262994739084	0.5451175857174023	0.6659538791523627	0.6347542673851514	0.7098382373613652	0.6671474723578624	0.6331761920645652	0.47510864333725944	0.45618461081829115	0.5581349720641828	0.33153119329778263	0.5666150075522854	0.5736648940915973	0.5184852230944934	0.45754204346593114	0.48801363328021224	0.48801363328021224	0.48801363328021224	0.48801363328021224	0.48801363328021224	0.48801363328021224	0.48801363328021224	0.48801363328021224	0.48801363328021224	0.48801363328021224
0.5519164418061785	0.5139142161724323	0.5757058434156993	0.3688371499507207	0.35819187511670003	0.3449319252517302	0.20686849723926037	0.44601916733192776	0.3835482801073066	0.39673442860231845	0.33510905238243494	0.4138062861706461	0.2903273898975565	0.42393827652399857	0.313436979354148	0.40110585493783296	0.33825969819010093	0.2628451133375394	0.36663825197611344	0.5019646948977728	0.2516028459569622	0.2911266421134379	0.4439791298773016	0.2659656863168408	0.4023896364789716	0.24181434317193554	0.32210198982545357	0.32210198982545357	0.32210198982545357	0.32210198982545357	0.32210198982545357	0.32210198982545357	0.32210198982545357	0.32210198982545357	0.32210198982545357	0.32210198982545357	0.32210198982545357	0.32210198982545357	0.32210198982545357	0.32210198982545357	0.32210198982545357	0.32210198982545357	0.32210198982545357	0.32210198982545357	0.32210198982545357	0.32210198982545357	0.32210198982545357	0.32210198982545357	0.32210198982545357	0.32210198982545357
0.44282305680126716	0.4631349721552731	0.4630699859624546	0.46152064275301063	0.4287974892639091	0.49855237043457507	0.47132851881852283	0.5273974904129594	0.5669059890403951	0.45155591812091184	0.40770524574777556	0.4614101532112315	0.4728316033311057	0.4469992220070266	0.455198985857592	0.5118693480332501	0.5666352965757316	0.5199321312145696	0.5313704747529278	0.534868713613703	0.7541642611882474	0.6806928551447659	0.6965404549965761	0.6121273852549004	0.5083118978184155	0.5103070441476306	0.5306108316652757	0.520458937906453	0.520458937906453	0.520458937906453	0.520458937906453	0.520458937906453	0.520458937906453	0.520458937906453	0.520458937906453	0.520458937906453	0.520458937906453	0.520458937906453	0.520458937906453	0.520458937906453	0.520458937906453	0.520458937906453	0.520458937906453	0.520458937906453	0.520458937906453	0.520458937906453	0.520458937906453	0.520458937906453	0.520458937906453	0.520458937906453
0.15140282982136172	0.14873943873896994	0.23044731454141004	0.07393272328950035	0.12933528190583424	0.18157405090464046	0.11649032035113062	0.06659471103019064	0.11719138682468443	0.08770054699644522	0.09330627196359942	0.08347208765714483	0.15195331742563026	0.15301931637314448	0.07841275106743957	0.11808846677155745	0.10525759179306694	0.09334196859330803	0.09044959810704657	0.0711185157679177	0.09456271805644438	0.07601864085128843	0.12756093863798967	0.18416083053403148	0.1354312030760897	0.1727705369541243	0.1820933631825444	0.11986927994788368	0.195269102719783	0.14968523179613605	0.1431796064533245	0.15333937829925495	0.06404066962638826	0.12045124044334572	0.09224595503486699	0.09224595503486699	0.09224595503486699	0.09224595503486699	0.09224595503486699	0.09224595503486699	0.09224595503486699	0.09224595503486699	0.09224595503486699	0.09224595503486699	0.09224595503486699	0.09224595503486699	0.09224595503486699	0.09224595503486699	0.09224595503486699	0.09224595503486699
0.23927604531767266	0.097830993384213	0.16701986717729425	0.14474988952747334	0.2842326037124046	0.2354616265485388	0.1789503438503391	0.19727926078174596	0.1599465832168493	0.21520523711900816	0.217900226908191	0.2484370844103727	0.18643073648797856	0.1759604696734105	0.24426761367939107	0.2686508440387442	0.21227933087211795	0.14261138495277464	0.2892229250057933	0.22522375547599802	0.23968679340477314	0.27808230064254735	0.2224294672564451	0.14274857780670078	0.14565299332219964	0.11426538446764754	0.22344957725800366	0.2645699343162244	0.2667420975428747	0.11596393170917321	0.21724032187256598	0.1318232691415158	0.21887113888574386	0.17534720401362983	0.17534720401362983	0.17534720401362983	0.17534720401362983	0.17534720401362983	0.17534720401362983	0.17534720401362983	0.17534720401362983	0.17534720401362983	0.17534720401362983	0.17534720401362983	0.17534720401362983	0.17534720401362983	0.17534720401362983	0.17534720401362983	0.17534720401362983	0.17534720401362983
0.408351679345366	0.2333956481313574	0.31636529981692335	0.34739459919917526	0.3704744289314482	0.25230568870899905	0.21649085357055992	0.33506903429313883	0.3141306859471189	0.3652645954690961	0.31524502582324254	0.3976083552527485	0.335782227832717	0.3005054988826912	0.2769651240789703	0.4262002900300637	0.37120541098553506	0.31906160300510517	0.3476677368095622	0.3307394623310575	0.36075037844016505	0.34207799043364534	0.4080120148778129	0.4330822649331338	0.45165297068866367	0.43980260346772404	0.34075497093281176	0.29421549770070143	0.36676577876528876	0.41783409479889344	0.34362105791903924	0.3807275763589663	0.3807275763589663	0.3807275763589663	0.3807275763589663	0.3807275763589663	0.3807275763589663	0.3807275763589663	0.3807275763589663	0.3807275763589663	0.3807275763589663	0.3807275763589663	0.3807275763589663	0.3807275763589663	0.3807275763589663	0.3807275763589663	0.3807275763589663	0.3807275763589663	0.3807275763589663	0.3807275763589663
0.2608298240261778	0.27655776322156633	0.34268023791421415	0.386765782367979	0.34116068584660636	0.3349390968168342	0.3378321568464788	0.40025256604366416	0.3535849928562868	0.3795921274293517	0.3745593192420624	0.4091364269931667	0.38124623171439576	0.5340107402843987	0.4500933582610161	0.5537466142900517	0.4888288629682151	0.5398830047576824	0.5561663901675838	0.5798905458426289	0.5474891943735929	0.5866326782777911	0.5961191491385863	0.5948848445469008	0.6489015339666507	0.6805844218106394	0.6314859017554962	0.7404893283074889	0.7557673416066989	0.775772906026267	0.8519445174514049	0.8138587117388358	0.8138587117388358	0.8138587117388358	0.8138587117388358	0.8138587117388358	0.8138587117388358	0.8138587117388358	0.8138587117388358	0.8138587117388358	0.8138587117388358	0.8138587117388358	0.8138587117388358	0.8138587117388358	0.8138587117388358	0.8138587117388358	0.8138587117388358	0.8138587117388358	0.8138587117388358	0.8138587117388358
0.47662079882817604	0.38630481525061394	0.5297096467070508	0.37697925393903525	0.4764934525385827	0.36987473320966785	0.42499169476174925	0.30506565277434433	0.39887416446526797	0.2887549750261511	0.2601137659137148	0.4719974980721086	0.31723751389046884	0.303250239303168	0.4222609892779905	0.343285148760173	0.4856121966231901	0.3869438344675779	0.40868288300148337	0.48040087113322044	0.5146401179486194	0.3504143472576849	0.34261537518447105	0.32613671062416816	0.3951628633911756	0.33786374383406154	0.3855546475631707	0.27323516244759644	0.4053563494277459	0.33746037401378354	0.4705687609416507	0.4040145674777171	0.4040145674777171	0.4040145674777171	0.4040145674777171	0.4040145674777171	0.4040145674777171	0.4040145674777171	0.4040145674777171	0.4040145674777171	0.4040145674777171	0.4040145674777171	0.4040145674777171	0.4040145674777171	0.4040145674777171	0.4040145674777171	0.4040145674777171	0.4040145674777171	0.4040145674777171	0.4040145674777171
0.3346935553379815	0.3247283881494133	0.2364227407076694	0.2588409944126557	0.23728885557803497	0.161131923946885	0.26203894355568075	0.20470880000198285	0.24949193069482914	0.2276023572774997	0.1436564399710696	0.3300400717888697	0.2785057602984658	0.3433729447764952	0.24822007204169885	0.36774701500623447	0.4380521089205559	0.3423151012229048	0.2762852994444003	0.23930501369023857	0.29761453567868484	0.34546845332404397	0.3944012065517201	0.34477839012862793	0.4114983103991014	0.41729670890662124	0.35984065968447354	0.4964336349151049	0.44545596367839857	0.46913899088212385	0.3867217438658537	0.34378717986488283	0.3652544618653683	0.3652544618653683	0.3652544618653683	0.3652544618653683	0.3652544618653683	0.3652544618653683	0.3652544618653683	0.3652544618653683	0.3652544618653683	0.3652544618653683	0.3652544618653683	0.3652544618653683	0.3652544618653683	0.3652544618653683	0.3652544618653683	0.3652544618653683	0.3652544618653683	0.3652544618653683
0.25236430888998573	0.15251119190972928	0.24727794093989047	0.15689926388257286	0.16808149468381903	0.23896007713978448	0.20357161245548794	0.1378517788123826	0.1330654625698734	0.1528647221436192	0.1898289871785032	0.15411040878825355	0.12595326363541534	0.1071607821395659	0.11567847381955736	0.2362243997605864	0.10821767067279661	0.23972583830930735	0.1699113456689761	0.09720544525272806	0.16365447501385258	0.191803445904861	0.13971817411567802	0.18641679546365925	0.16301424388065255	0.19471773447725851	0.09459345560223838	0.13647242285909833	0.16627866818293713	0.11078230795116989	0.13853048806705354	0.13853048806705354	0.13853048806705354	0.13853048806705354	0.13853048806705354	0.13853048806705354	0.13853048806705354	0.13853048806705354	0.13853048806705354	0.13853048806705354	0.13853048806705354	0.13853048806705354	0.13853048806705354	0.13853048806705354	0.13853048806705354	0.13853048806705354	0.13853048806705354	0.13853048806705354	0.13853048806705354	0.13853048806705354
0.2930434015447326	0.21817877247106096	0.2883844129073086	0.2918418595520116	0.2029524975582532	0.1958923412475445	0.2049517999530671	0.24971627595539578	0.28237345096104705	0.2253560866581729	0.29834021476472744	0.17594159793997374	0.1245322790233762	0.1865921002047912	0.18525528890438298	0.20081870486369807	0.2648570824134322	0.18769301178742898	0.2944664265320328	0.2192970119458798	0.21361953519928495	0.2711374207217807	0.21983115736340844	0.2454842890425946	0.2454842890425946	0.2454842890425946	0.2454842890425946	0.2454842890425946	0.2454842890425946	0.2454842890425946	0.2454842890425946	0.2454842890425946	0.2454842890425946	0.2454842890425946	0.2454842890425946	0.2454842890425946	0.2454842890425946	0.2454842890425946	0.2454842890425946	0.2454842890425946	0.2454842890425946	0.2454842890425946	0.2454842890425946	0.2454842890425946	0.2454842890425946	0.2454842890425946	0.2454842890425946	0.2454842890425946	0.2454842890425946	0.2454842890425946
0.3755609580383187	0.17170926187134952	0.22820661562367403	0.2072168526125038	0.23339556256128588	0.15948222695704495	0.1919245450232949	0.16834404773381254	0.2754585927911852	0.26728417333492405	0.24467042485273974	0.2369767106803069	0.22024911681955317	0.1913496234251293	0.20445430058278366	0.16754370216877149	0.16185981690368378	0.2599748280987919	0.2950368788145738	0.3194739814913061	0.22039388924508777	0.2973190340629006	0.2402037867315697	0.2687614103972351	0.2687614103972351	0.2687614103972351	0.2687614103972351	0.2687614103972351	0.2687614103972351	0.2687614103972351	0.2687614103972351	0.2687614103972351	0.2687614103972351	0.2687614103972351	0.2687614103972351	0.2687614103972351	0.2687614103972351	0.2687614103972351	0.2687614103972351	0.2687614103972351	0.2687614103972351	0.2687614103972351	0.2687614103972351	0.2687614103972351	0.2687614103972351	0.2687614103972351	0.2687614103972351	0.2687614103972351	0.2687614103972351	0.2687614103972351
0.3905764247084441	0.7279769364626247	0.5239419151014104	0.4508686856586392	0.4495842315746483	0.428709912142741	0.526309948475727	0.26033067947478256	0.4486831752526712	0.46370780844042964	0.5584004402376139	0.28045453156694183	0.2811758268259145	0.3493835703717625	0.3695824032301432	0.3982716774769424	0.49980304274584253	0.3456044289818683	0.40617621676253957	0.6368983875524781	0.44173624840115133	0.43802480531883226	0.41358034589276876	0.5537056084706506	0.4313794900721489	0.5107763441308569	0.5950391417922198	0.5249189677854984	0.419481175020844	0.3337777916057176	0.3766294833132808	0.3766294833132808	0.3766294833132808	0.3766294833132808	0.3766294833132808	0.3766294833132808	0.3766294833132808	0.3766294833132808	0.3766294833132808	0.3766294833132808	0.3766294833132808	0.3766294833132808	0.3766294833132808	0.3766294833132808	0.3766294833132808	0.3766294833132808	0.3766294833132808	0.3766294833132808	0.3766294833132808	0.3766294833132808
0.28325905009118885	0.18373426270248158	0.2894160815467432	0.17982676664772795	0.23999782980930062	0.22461561699364452	0.22406450228669242	0.15131425842713297	0.19173711434521856	0.16314530295488625	0.12200185438216969	0.13401068311408845	0.18144585336933328	0.059495728908763604	0.12060237667536533	0.1774003912972634	0.0313647242735903	0.09647556449732905	0.12639385528512706	0.12148424137180523	0.16149634907636878	0.08993367715205085	0.1291915451895082	0.14974899959434732	0.09269184164718677	0.13566928137211093	0.1666380636693763	0.11361615484959246	0.1079123454931778	0.27175814394017006	0.19783722755478558	0.12823873027588062	0.1630379789153331	0.1630379789153331	0.1630379789153331	0.1630379789153331	0.1630379789153331	0.1630379789153331	0.1630379789153331	0.1630379789153331	0.1630379789153331	0.1630379789153331	0.1630379789153331	0.1630379789153331	0.1630379789153331	0.1630379789153331	0.1630379789153331	0.1630379789153331	0.1630379789153331	0.1630379789153331
0.5266769187628468	0.40035546878775335	0.4513016303840366	0.4336115327696148	0.36627488387623125	0.42185845768531044	0.29733312121771704	0.6463838327688796	0.40104686544637624	0.4186880153541787	0.4322627608690583	0.3020055836384333	0.458156640191545	0.3611590410697056	0.4029304559437362	0.3657424625066893	0.4460576495637153	0.5099686283745255	0.39104227133095604	0.6452318439700043	0.5278347750160298	0.5156667122021258	0.4898327735843694	0.5846059671703172	0.5539936357474234	0.44167660868201397	0.4835626659761826	0.48770314327534736	0.5862300911146157	0.5374797408528358	0.5902644567697072	0.4873970715104776	0.6655850876000734	0.6143553472069416	0.5133625458585217	0.5638589465327317	0.5638589465327317	0.5638589465327317	0.5638589465327317	0.5638589465327317	0.5638589465327317	0.5638589465327317	0.5638589465327317	0.5638589465327317	0.5638589465327317	0.5638589465327317	0.5638589465327317	0.5638589465327317	0.5638589465327317	0.5638589465327317
0.3167162633333969	0.29071342334245664	0.23091722115432	0.25161915835527576	0.3319620870401094	0.2594227863657848	0.22991450609792272	0.27475568446739174	0.2647828033512757	0.2175952731176715	0.20059103260106514	0.17225916322664225	0.23246212270519018	0.24980103704066278	0.23132485314127557	0.21605442664447805	0.28147224234437696	0.1752972002516587	0.23269164532249498	0.2607235432023139	0.2784363112920936	0.22627038958705134	0.2590379462841107	0.21105217588543584	0.2424910005338607	0.32961615283997986	0.2633758468025045	0.22693467647424112	0.24515526163837278	0.24515526163837278	0.24515526163837278	0.24515526163837278	0.24515526163837278	0.24515526163837278	0.24515526163837278	0.24515526163837278	0.24515526163837278	0.24515526163837278	0.24515526163837278	0.24515526163837278	0.24515526163837278	0.24515526163837278	0.24515526163837278	0.24515526163837278	0.24515526163837278	0.24515526163837278	0.24515526163837278	0.24515526163837278	0.24515526163837278	0.24515526163837278
0.18824527967565843	0.06265470248041939	0.01850264824339374	0.03377836057140321	0.059749786977098325	0.044322025449084784	0.06874080682172631	0.0949565684075177	0.07424150482680361	0.15217341581056867	0.12992324603455851	0.08839944793708363	0.0994379562345651	0.0615525333314308	0.06644359002333605	0.09380865170861076	0.06588163839580366	0.05974978693772165	0.03935289785049699	0.04336805979809813	0.04512752029359976	0.07630765958937652	0.08428894695959345	0.08848888749641264	0.07224440170711431	0.06399162914526209	0.13149358325777963	0.08577597964523741	0.020669316463939033	0.05322264805458822	0.05322264805458822	0.05322264805458822	0.05322264805458822	0.05322264805458822	0.05322264805458822	0.05322264805458822	0.05322264805458822	0.05322264805458822	0.05322264805458822	0.05322264805458822	0.05322264805458822	0.05322264805458822	0.05322264805458822	0.05322264805458822	0.05322264805458822	0.05322264805458822	0.05322264805458822	0.05322264805458822	0.05322264805458822	0.05322264805458822
0.3496705135066819	0.286050953491559	0.2912630957940481	0.34200588919577773	0.2986318093333685	0.29673036755598653	0.21774417558409456	0.3311044301770029	0.32578913378119845	0.31312869677699967	0.33947695490410384	0.18681335449554048	0.3386180522389213	0.28075202426101153	0.27628409132282195	0.2828866656631136	0.19223329619288662	0.2695051271267434	0.26262526451090384	0.26684279593412175	0.33026856886622225	0.2296373946121822	0.3026584163394634	0.24909890484156705	0.21036526401135425	0.30657346158822474	0.2584693627997895	0.2584693627997895	0.2584693627997895	0.2584693627997895	0.2584693627997895	0.2584693627997895	0.2584693627997895	0.2584693627997895	0.2584693627997895	0.2584693627997895	0.2584693627997895	0.2584693627997895	0.2584693627997895	0.2584693627997895	0.2584693627997895	0.2584693627997895	0.2584693627997895	0.2584693627997895	0.2584693627997895	0.2584693627997895	0.2584693627997895	0.2584693627997895	0.2584693627997895	0.2584693627997895
0.267173459703914	0.35409625251163046	0.2959551475097633	0.25837680671589985	0.37522545106627225	0.22746131422812113	0.29142438289672423	0.3049869420122195	0.214284091433947	0.22608509830096318	0.2798018843864308	0.3322407644648495	0.2853017231507474	0.24909388669665097	0.2552054025011642	0.21777117671889168	0.2634294674779683	0.25283305047874916	0.3474866946725807	0.22679546181013377	0.33287111041783773	0.29106082607286293	0.31196596824535033	0.31196596824535033	0.31196596824535033	0.31196596824535033	0.31196596824535033	0.31196596824535033	0.31196596824535033	0.31196596824535033	0.31196596824535033	0.31196596824535033	0.31196596824535033	0.31196596824535033	0.31196596824535033	0.31196596824535033	0.31196596824535033	0.31196596824535033	0.31196596824535033	0.31196596824535033	0.31196596824535033	0.31196596824535033	0.31196596824535033	0.31196596824535033	0.31196596824535033	0.31196596824535033	0.31196596824535033	0.31196596824535033	0.31196596824535033	0.31196596824535033
0.27014527861649307	0.21684816579867386	0.23164536840559374	0.247228768085373	0.24722551924879296	0.26861581816510294	0.25044186550160374	0.2812619286840002	0.3257793506244774	0.28382127477530583	0.31351039020585897	0.25005882489375153	0.3090689936810021	0.2588392109225735	0.2418488572501368	0.254297391336307	0.26928885146724735	0.32591026212024415	0.24932805675086528	0.2683471140553506	0.30658896291498716	0.25680583759827935	0.2734027142617233	0.32284573778734044	0.31326150131758757	0.1698279622300782	0.3350498252257414	0.2524388937279098	0.2524388937279098	0.2524388937279098	0.2524388937279098	0.2524388937279098	0.2524388937279098	0.2524388937279098	0.2524388937279098	0.2524388937279098	0.2524388937279098	0.2524388937279098	0.2524388937279098	0.2524388937279098	0.2524388937279098	0.2524388937279098	0.2524388937279098	0.2524388937279098	0.2524388937279098	0.2524388937279098	0.2524388937279098	0.2524388937279098	0.2524388937279098	0.2524388937279098
0.5910196029692163	0.6342054179566357	0.5966549307871476	0.5978765185331655	0.5361098506445786	0.46368824585205753	0.615992612110099	0.48728056114472	0.42101092537003804	0.7068907914567829	0.5147024301813583	0.6193554683475674	0.6311684507855454	0.5535731042957953	0.37325932044667537	0.686818462866376	0.5344116236380132	0.6431362468638091	0.6130733298140488	0.598109763546353	0.3519089523466797	0.4923360477778908	0.5536689194724476	0.5593757559517892	0.48748901556858	0.3557171669490029	0.4179268481860502	0.6058213164011681	0.39409802086877493	0.4999596686349715	0.4999596686349715	0.4999596686349715	0.4999596686349715	0.4999596686349715	0.4999596686349715	0.4999596686349715	0.4999596686349715	0.4999596686349715	0.4999596686349715	0.4999596686349715	0.4999596686349715	0.4999596686349715	0.4999596686349715	0.4999596686349715	0.4999596686349715	0.4999596686349715	0.4999596686349715	0.4999596686349715	0.4999596686349715	0.4999596686349715
0.5643457179306544	0.6738592454799975	0.6299731004050203	0.4299382487234871	0.6227315204938249	0.5618793309869929	0.6552204972784715	0.576644208627205	0.6001311549346316	0.6496983534480885	0.5083570897379401	0.6547738996071296	0.5798381992819459	0.5955798905723245	0.737454074284274	0.6644484522248565	0.3833432613668255	0.5376699863300071	0.5160731091668599	0.5707793042225366	0.5937433919119985	0.536324447256729	0.5609663415701995	0.5800153517164561	0.6956222731511335	0.5982789984475687	0.5428177289812647	0.5002143538072399	0.4592698966873989	0.6151079282764362	0.6398909879537215	0.5874927176306766	0.6821452232406754	0.669088636871973	0.6471053524789082	0.5642134354468019	0.5959209038983939	0.42827286006301324	0.5120968819807036	0.5120968819807036	0.5120968819807036	0.5120968819807036	0.5120968819807036	0.5120968819807036	0.5120968819807036	0.5120968819807036	0.5120968819807036	0.5120968819807036	0.5120968819807036	0.5120968819807036
0.0	0.014868490852647867	3.2981225308542936e-05	0.005949807779600334	0.0	0.02917176375912573	0.0	0.0	0.0	0.0	0.03532588026267623	0.0	0.0	0.0	0.0	0.029736981705295734	0.014868490852647867	0.0005652180739181106	0.0015290707199979317	0.014705066348637837	0.0	0.029606538426594248	0.0	0.0	0.008918683073047533	0.014868490852647867	0.00016342450401003047	0.00016342450401003047	0.014868490852647867	0.0	0.00016342450401003047	0.030138775346174984	0.014868490852647867	0.028740148387482494	0.02864602916136037	0.0	0.0005652180739181106	0.0	0.029540575975977163	0.0	0.005949807779600334	0.0	0.002974903889800167	0.002974903889800167	0.002974903889800167	0.002974903889800167	0.002974903889800167	0.002974903889800167	0.002974903889800167	0.002974903889800167
0.21036599885860638	0.20153490092601728	0.25693456016280436	0.14818026865330036	0.2061407806291653	0.26759173039705497	0.08298303386289384	0.1500690787987825	0.16689323927313354	0.1685912449159248	0.2521928956797581	0.08780056336317305	0.1695110559193528	0.18758225208873963	0.24529608843725215	0.14376781721573303	0.12080889373502196	0.20088418778181996	0.15163933288798964	0.1651429794947604	0.10408706717893915	0.05318947692617559	0.2229909294349671	0.1762200201414485	0.08404542716214305	0.20684500378447127	0.15060608371728315	0.1302128569033904	0.1404094703103368	0.1404094703103368	0.1404094703103368	0.1404094703103368	0.1404094703103368	0.1404094703103368	0.1404094703103368	0.1404094703103368	0.1404094703103368	0.1404094703103368	0.1404094703103368	0.1404094703103368	0.1404094703103368	0.1404094703103368	0.1404094703103368	0.1404094703103368	0.1404094703103368	0.1404094703103368	0.1404094703103368	0.1404094703103368	0.1404094703103368	0.1404094703103368
0.6719554139157342	0.610658466387729	0.5428349254177827	0.65271298964906	0.7235244273450433	0.5565437227280498	0.5525370261789379	0.49388735054141064	0.5321351113350314	0.42675672988532154	0.5629577214602559	0.45250793075908025	0.6667754705681141	0.42620243130798535	0.42573853811229145	0.5600129567263876	0.594372302025111	0.5304621241123505	0.5310843068249215	0.5814166508615768	0.45234075974476967	0.6990176352853339	0.6711260005538673	0.553427876236359	0.5479530209731578	0.5506904486047584	0.5506904486047584	0.5506904486047584	0.5506904486047584	0.5506904486047584	0.5506904486047584	0.5506904486047584	0.5506904486047584	0.5506904486047584	0.5506904486047584	0.5506904486047584	0.5506904486047584	0.5506904486047584	0.5506904486047584	0.5506904486047584	0.5506904486047584	0.5506904486047584	0.5506904486047584	0.5506904486047584	0.5506904486047584	0.5506904486047584	0.5506904486047584	0.5506904486047584	0.5506904486047584	0.5506904486047584
0.5802217124208979	0.6411753883288454	0.6735391674590491	0.6194547608543503	0.6198968851721645	0.5171087708429462	0.6399496077664919	0.6010112811588285	0.5671706374054384	0.6351133940435784	0.5151688304445302	0.6347740924951364	0.5355679466804681	0.5217535706353514	0.5781702138825702	0.5901004797752055	0.6120010563767633	0.5729812917510092	0.5465344644867557	0.5956879438469698	0.5337306924420784	0.5647093181445241	0.5647093181445241	0.5647093181445241	0.5647093181445241	0.5647093181445241	0.5647093181445241	0.5647093181445241	0.5647093181445241	0.5647093181445241	0.5647093181445241	0.5647093181445241	0.5647093181445241	0.5647093181445241	0.5647093181445241	0.5647093181445241	0.5647093181445241	0.5647093181445241	0.5647093181445241	0.5647093181445241	0.5647093181445241	0.5647093181445241	0.5647093181445241	0.5647093181445241	0.5647093181445241	0.5647093181445241	0.5647093181445241	0.5647093181445241	0.5647093181445241	0.5647093181445241
0.10640835117846989	0.19683661735437039	0.1205439254244293	0.08214352259982964	0.12443998947621028	0.1147124198328948	0.073894573101836	0.15507424199037936	0.11564586266772167	0.1553732921302473	0.08762155888646261	0.094384432949849	0.15917228190088392	0.08952356803872077	0.08591922936320044	0.059415292543664504	0.1042350713604998	0.09003655974795928	0.06321195364743308	0.12457704184172246	0.13097839843830467	0.08525489613405418	0.07958713436308588	0.08242101524857003	0.08242101524857003	0.08242101524857003	0.08242101524857003	0.08242101524857003	0.08242101524857003	0.08242101524857003	0.08242101524857003	0.08242101524857003	0.08242101524857003	0.08242101524857003	0.08242101524857003	0.08242101524857003	0.08242101524857003	0.08242101524857003	0.08242101524857003	0.08242101524857003	0.08242101524857003	0.08242101524857003	0.08242101524857003	0.08242101524857003	0.08242101524857003	0.08242101524857003	0.08242101524857003	0.08242101524857003	0.08242101524857003	0.08242101524857003
0.3689569129606955	0.33965190814271196	0.27133256548327234	0.394018469649467	0.33928424107515465	0.25848222509834273	0.30292916058397634	0.2883233266527187	0.40391102060770656	0.4231954658199068	0.4676594217100518	0.32388403894072554	0.41710049677604066	0.5206895014908607	0.6642511799248029	0.5051243282718411	0.1830569711189064	0.12410462803118805	0.0727456219513481	0.18108239019491673	0.11937865271462458	0.15023052145477067	0.15023052145477067	0.15023052145477067	0.15023052145477067	0.15023052145477067	0.15023052145477067	0.15023052145477067	0.15023052145477067	0.15023052145477067	0.15023052145477067	0.15023052145477067	0.15023052145477067	0.15023052145477067	0.15023052145477067	0.15023052145477067	0.15023052145477067	0.15023052145477067	0.15023052145477067	0.15023052145477067	0.15023052145477067	0.15023052145477067	0.15023052145477067	0.15023052145477067	0.15023052145477067	0.15023052145477067	0.15023052145477067	0.15023052145477067	0.15023052145477067	0.15023052145477067
0.47311010980599094	0.374327155224316	0.2753569466967943	0.2721127533089674	0.2575939085503787	0.3323351789712701	0.3185291013814385	0.33028569349370573	0.27988460858000397	0.3299053771277765	0.35866643437481366	0.3227072596514541	0.2549334723866539	0.3420512148226861	0.2935916331978654	0.2639687373218002	0.28934344346375007	0.3520111680184243	0.23378819229790834	0.2682787818962214	0.3405178221292552	0.3623515730860561	0.3041381587711516	0.32267271764848593	0.26601535410682	0.29434403587765295	0.29434403587765295	0.29434403587765295	0.29434403587765295	0.29434403587765295	0.29434403587765295	0.29434403587765295	0.29434403587765295	0.29434403587765295	0.29434403587765295	0.29434403587765295	0.29434403587765295	0.29434403587765295	0.29434403587765295	0.29434403587765295	0.29434403587765295	0.29434403587765295	0.29434403587765295	0.29434403587765295	0.29434403587765295	0.29434403587765295	0.29434403587765295	0.29434403587765295	0.29434403587765295	0.29434403587765295
0.6214255601160762	0.7944094285969525	0.698429897817473	0.7268640164005654	0.6402964270068934	0.7484376514484886	0.8118800894714403	0.7617199478608567	0.7460804218803073	0.7906531587510774	0.8046285306823886	0.7385785124735786	0.743541686496393	0.7925056432850667	0.6446618849882202	0.6795295179208067	0.7717683909920205	0.6447099867793875	0.8228902184597437	0.7874244507951365	0.8051573346274401	0.8051573346274401	0.8051573346274401	0.8051573346274401	0.8051573346274401	0.8051573346274401	0.8051573346274401	0.8051573346274401	0.8051573346274401	0.8051573346274401	0.8051573346274401	0.8051573346274401	0.8051573346274401	0.8051573346274401	0.8051573346274401	0.8051573346274401	0.8051573346274401	0.8051573346274401	0.8051573346274401	0.8051573346274401	0.8051573346274401	0.8051573346274401	0.8051573346274401	0.8051573346274401	0.8051573346274401	0.8051573346274401	0.8051573346274401	0.8051573346274401	0.8051573346274401	0.8051573346274401
0.362239932935909	0.3648173006076442	0.34323369060642145	0.4452143550597202	0.28789048513509086	0.46781233389762283	0.3000062457091792	0.4085638879200206	0.33249575703499107	0.4154272487219613	0.30087514485907946	0.26237382977165086	0.252903397575228	0.45348686047292036	0.6558425228463564	0.5811287061516168	0.48879522601017683	0.44159093762540585	0.47010021930872353	0.3001267696372511	0.342913342271621	0.35751658428455235	0.35021496327808666	0.35021496327808666	0.35021496327808666	0.35021496327808666	0.35021496327808666	0.35021496327808666	0.35021496327808666	0.35021496327808666	0.35021496327808666	0.35021496327808666	0.35021496327808666	0.35021496327808666	0.35021496327808666	0.35021496327808666	0.35021496327808666	0.35021496327808666	0.35021496327808666	0.35021496327808666	0.35021496327808666	0.35021496327808666	0.35021496327808666	0.35021496327808666	0.35021496327808666	0.35021496327808666	0.35021496327808666	0.35021496327808666	0.35021496327808666	0.35021496327808666
0.35029296326318654	0.3841814281798831	0.39269203996029545	0.31403460034582686	0.39247408731140265	0.3588768441879986	0.4037976493842189	0.4306125288756414	0.41308674097108683	0.3729277630127011	0.42472394675780456	0.4112947088645388	0.3565450313695073	0.3893621118177213	0.4762951125867047	0.3819501274471452	0.4525958395425816	0.35192431159509907	0.39539280549177347	0.37349387369291076	0.38444333959234217	0.38444333959234217	0.38444333959234217	0.38444333959234217	0.38444333959234217	0.38444333959234217	0.38444333959234217	0.38444333959234217	0.38444333959234217	0.38444333959234217	0.38444333959234217	0.38444333959234217	0.38444333959234217	0.38444333959234217	0.38444333959234217	0.38444333959234217	0.38444333959234217	0.38444333959234217	0.38444333959234217	0.38444333959234217	0.38444333959234217	0.38444333959234217	0.38444333959234217	0.38444333959234217	0.38444333959234217	0.38444333959234217	0.38444333959234217	0.38444333959234217	0.38444333959234217	0.38444333959234217
0.14387682044043898	0.10737391623995676	0.06534387572761322	0.17419490910981456	0.08312376727330067	0.24629002951763085	0.19894598635329314	0.1591580745449629	0.0846097016848561	0.1722693036566282	0.15376672789305032	0.08299068646311372	0.06669960336295339	0.1424885433069886	0.08307786729706408	0.14518842410822316	0.14032420241464938	0.0956096020683524	0.12882945715106783	0.15568603314039967	0.03340766737022254	0.08091253074258624	0.10336674947752006	0.14310947253232767	0.10903156881663582	0.10406797842895436	0.076003940759148	0.22195626354110462	0.08620689122199149	0.10914260210168131	0.09076601136152736	0.15398229247716566	0.12157750854375984	0.1688683673643078	0.03570290711590139	0.10228563724010459	0.10228563724010459	0.10228563724010459	0.10228563724010459	0.10228563724010459	0.10228563724010459	0.10228563724010459	0.10228563724010459	0.10228563724010459	0.10228563724010459	0.10228563724010459	0.10228563724010459	0.10228563724010459	0.10228563724010459	0.10228563724010459
0.3209921572479712	0.37834906574032384	0.3474336781738971	0.2943173942444053	0.3226470125850063	0.3389555940096268	0.3309716195006839	0.39285401518212604	0.40094567365500716	0.2999855231770533	0.27201721319947214	0.3020373880477208	0.34791842580347093	0.295820041469317	0.4177903871103035	0.33221186911753237	0.3750011281139179	0.3750011281139179	0.3750011281139179	0.3750011281139179	0.3750011281139179	0.3750011281139179	0.3750011281139179	0.3750011281139179	0.3750011281139179	0.3750011281139179	0.3750011281139179	0.3750011281139179	0.3750011281139179	0.3750011281139179	0.3750011281139179	0.3750011281139179	0.3750011281139179	0.3750011281139179	0.3750011281139179	0.3750011281139179	0.3750011281139179	0.3750011281139179	0.3750011281139179	0.3750011281139179	0.3750011281139179	0.3750011281139179	0.3750011281139179	0.3750011281139179	0.3750011281139179	0.3750011281139179	0.3750011281139179	0.3750011281139179	0.3750011281139179	0.3750011281139179
0.44810453684556617	0.37454575673319995	0.37316052095195945	0.34794867169482685	0.3308473752559404	0.21383136526614682	0.26517278893667556	0.2499800147421383	0.354697544721132	0.3817759700668105	0.3743609262933569	0.38625193859017604	0.322675450378722	0.2973009275649365	0.3240807710664844	0.2772386571705192	0.33127994447972875	0.33093279925478114	0.27265124680572506	0.3005816311540298	0.2585755700430595	0.28875665655246563	0.26762333973341407	0.2661923373866748	0.2669078385600444	0.2669078385600444	0.2669078385600444	0.2669078385600444	0.2669078385600444	0.2669078385600444	0.2669078385600444	0.2669078385600444	0.2669078385600444	0.2669078385600444	0.2669078385600444	0.2669078385600444	0.2669078385600444	0.2669078385600444	0.2669078385600444	0.2669078385600444	0.2669078385600444	0.2669078385600444	0.2669078385600444	0.2669078385600444	0.2669078385600444	0.2669078385600444	0.2669078385600444	0.2669078385600444	0.2669078385600444	0.2669078385600444
0.5280948330133601	0.4486757741736816	0.3798639684040799	0.5274362842603177	0.39615920196063276	0.5773567461815315	0.4177852730403302	0.477785376017702	0.41596893953321823	0.316811866656031	0.36642821653577695	0.45934730560243664	0.4904508176013769	0.519277412698835	0.45523850170838653	0.3266411392704752	0.31923594274801487	0.3794078987724204	0.3493219207602176	0.3493219207602176	0.3493219207602176	0.3493219207602176	0.3493219207602176	0.3493219207602176	0.3493219207602176	0.3493219207602176	0.3493219207602176	0.3493219207602176	0.3493219207602176	0.3493219207602176	0.3493219207602176	0.3493219207602176	0.3493219207602176	0.3493219207602176	0.3493219207602176	0.3493219207602176	0.3493219207602176	0.3493219207602176	0.3493219207602176	0.3493219207602176	0.3493219207602176	0.3493219207602176	0.3493219207602176	0.3493219207602176	0.3493219207602176	0.3493219207602176	0.3493219207602176	0.3493219207602176	0.3493219207602176	0.3493219207602176
0.2990608492536463	0.33101176525753634	0.20296312889403526	0.2433212283010527	0.2589983224786425	0.24494703373376736	0.25832625379449464	0.36720084235752126	0.28062953975760996	0.19229034171005635	0.29654894646505664	0.33027701198481957	0.32087131281002645	0.23153675586574415	0.3276675888368015	0.25360294762079594	0.2551125025109752	0.26666750326284333	0.20959647429033404	0.2415343979820965	0.21110527059443127	0.22631983428826388	0.22631983428826388	0.22631983428826388	0.22631983428826388	0.22631983428826388	0.22631983428826388	0.22631983428826388	0.22631983428826388	0.22631983428826388	0.22631983428826388	0.22631983428826388	0.22631983428826388	0.22631983428826388	0.22631983428826388	0.22631983428826388	0.22631983428826388	0.22631983428826388	0.22631983428826388	0.22631983428826388	0.22631983428826388	0.22631983428826388	0.22631983428826388	0.22631983428826388	0.22631983428826388	0.22631983428826388	0.22631983428826388	0.22631983428826388	0.22631983428826388	0.22631983428826388
0.3592374878479339	0.33098271613021196	0.3094998292354178	0.35105623402351455	0.31013699293063124	0.3793391796109503	0.3198667147491085	0.2679147507658924	0.2709350177510977	0.29506777952762714	0.2830013986393624	0.2830013986393624	0.2830013986393624	0.2830013986393624	0.2830013986393624	0.2830013986393624	0.2830013986393624	0.2830013986393624	0.2830013986393624	0.2830013986393624	0.2830013986393624	0.2830013986393624	0.2830013986393624	0.2830013986393624	0.2830013986393624	0.2830013986393624	0.2830013986393624	0.2830013986393624	0.2830013986393624	0.2830013986393624	0.2830013986393624	0.2830013986393624	0.2830013986393624	0.2830013986393624	0.2830013986393624	0.2830013986393624	0.2830013986393624	0.2830013986393624	0.2830013986393624	0.2830013986393624	0.2830013986393624	0.2830013986393624	0.2830013986393624	0.2830013986393624	0.2830013986393624	0.2830013986393624	0.2830013986393624	0.2830013986393624	0.2830013986393624	0.2830013986393624
0.33234979406632315	0.2115242768130767	0.35564621786449063	0.2805698957679016	0.2523521535787925	0.18942660159251862	0.31443590939109284	0.33855602038030763	0.2656965345445796	0.3198964280133665	0.2519815749413643	0.23749931060081717	0.26724231520867875	0.2700226850245996	0.24202283237170635	0.24045954659540367	0.2541488713568696	0.3355022947875366	0.29482558307220313	0.29482558307220313	0.29482558307220313	0.29482558307220313	0.29482558307220313	0.29482558307220313	0.29482558307220313	0.29482558307220313	0.29482558307220313	0.29482558307220313	0.29482558307220313	0.29482558307220313	0.29482558307220313	0.29482558307220313	0.29482558307220313	0.29482558307220313	0.29482558307220313	0.29482558307220313	0.29482558307220313	0.29482558307220313	0.29482558307220313	0.29482558307220313	0.29482558307220313	0.29482558307220313	0.29482558307220313	0.29482558307220313	0.29482558307220313	0.29482558307220313	0.29482558307220313	0.29482558307220313	0.29482558307220313	0.29482558307220313
0.2512524157912325	0.24849957950132642	0.18685301558431366	0.3080018563161392	0.12048905997126587	0.12180835745992241	0.06578499332213762	0.1535002752642568	0.20219621714064556	0.24516751407506787	0.20796156758564846	0.124420942913963	0.24511932333311173	0.12726501016651756	0.09763638900982835	0.158209016367069	0.05590930085135855	0.20448940664097226	0.09856299213296933	0.12729471812110665	0.0713557096307886	0.15343957844711933	0.157417295641212	0.1322735255942594	0.05610056283433539	0.0789146343727432	0.11889078932748663	0.1705139847793055	0.12941105818284346	0.2597114604284062	0.017209931666956408	0.1384606960476813	0.1384606960476813	0.1384606960476813	0.1384606960476813	0.1384606960476813	0.1384606960476813	0.1384606960476813	0.1384606960476813	0.1384606960476813	0.1384606960476813	0.1384606960476813	0.1384606960476813	0.1384606960476813	0.1384606960476813	0.1384606960476813	0.1384606960476813	0.1384606960476813	0.1384606960476813	0.1384606960476813
0.2604269346549257	0.20078204614059064	0.17362762077444927	0.16718653661442529	0.17335129675722877	0.18821974955294912	0.19708166701093704	0.20432248980699685	0.1299727090506389	0.19264467979624303	0.0916674337797411	0.13086857143237146	0.20108780159599007	0.14950669040846107	0.15923466705305703	0.15177170871806198	0.09140644754966053	0.15452605355035579	0.1591355064914301	0.13701678070975215	0.1948930519413749	0.14910455121020993	0.10337942393179554	0.07129542618517029	0.08733742505848292	0.08733742505848292	0.08733742505848292	0.08733742505848292	0.08733742505848292	0.08733742505848292	0.08733742505848292	0.08733742505848292	0.08733742505848292	0.08733742505848292	0.08733742505848292	0.08733742505848292	0.08733742505848292	0.08733742505848292	0.08733742505848292	0.08733742505848292	0.08733742505848292	0.08733742505848292	0.08733742505848292	0.08733742505848292	0.08733742505848292	0.08733742505848292	0.08733742505848292	0.08733742505848292	0.08733742505848292	0.08733742505848292
0.8497691932167512	0.8880688936596582	0.8237195121886537	0.9171729896266725	0.8968276130093545	0.79212121311628	0.9136366050264563	0.8799313670951673	0.8630529646351293	0.5516145057433753	0.8084740682193624	0.6800442869813689	0.6800442869813689	0.6800442869813689	0.6800442869813689	0.6800442869813689	0.6800442869813689	0.6800442869813689	0.6800442869813689	0.6800442869813689	0.6800442869813689	0.6800442869813689	0.6800442869813689	0.6800442869813689	0.6800442869813689	0.6800442869813689	0.6800442869813689	0.6800442869813689	0.6800442869813689	0.6800442869813689	0.6800442869813689	0.6800442869813689	0.6800442869813689	0.6800442869813689	0.6800442869813689	0.6800442869813689	0.6800442869813689	0.6800442869813689	0.6800442869813689	0.6800442869813689	0.6800442869813689	0.6800442869813689	0.6800442869813689	0.6800442869813689	0.6800442869813689	0.6800442869813689	0.6800442869813689	0.6800442869813689	0.6800442869813689	0.6800442869813689
0.7004885700278606	0.834189532007509	0.7940975658817845	0.8260653319111477	0.6878662520520757	0.7829556977136023	0.6778772222999916	0.5782601282064888	0.7627015863805099	0.6269754878366584	0.8051683822755005	0.6879337500831687	0.7526261123092447	0.739499654805733	0.8150748238431471	0.703373309507161	0.8551439228300811	0.6411814135024783	0.7481626681662797	0.7481626681662797	0.7481626681662797	0.7481626681662797	0.7481626681662797	0.7481626681662797	0.7481626681662797	0.7481626681662797	0.7481626681662797	0.7481626681662797	0.7481626681662797	0.7481626681662797	0.7481626681662797	0.7481626681662797	0.7481626681662797	0.7481626681662797	0.7481626681662797	0.7481626681662797	0.7481626681662797	0.7481626681662797	0.7481626681662797	0.7481626681662797	0.7481626681662797	0.7481626681662797	0.7481626681662797	0.7481626681662797	0.7481626681662797	0.7481626681662797	0.7481626681662797	0.7481626681662797	0.7481626681662797	0.7481626681662797
0.3707667118350946	0.29786714245102347	0.3440959207165396	0.42076106273042607	0.18734212593829588	0.3583133794961283	0.15308686292232582	0.2645259721993819	0.2606917304723254	0.20536689425389992	0.2397529389564866	0.22226809788719235	0.36526198398320797	0.40926576754514105	0.3020444096300475	0.35565508858759426	0.35565508858759426	0.35565508858759426	0.35565508858759426	0.35565508858759426	0.35565508858759426	0.35565508858759426	0.35565508858759426	0.35565508858759426	0.35565508858759426	0.35565508858759426	0.35565508858759426	0.35565508858759426	0.35565508858759426	0.35565508858759426	0.35565508858759426	0.35565508858759426	0.35565508858759426	0.35565508858759426	0.35565508858759426	0.35565508858759426	0.35565508858759426	0.35565508858759426	0.35565508858759426	0.35565508858759426	0.35565508858759426	0.35565508858759426	0.35565508858759426	0.35565508858759426	0.35565508858759426	0.35565508858759426	0.35565508858759426	0.35565508858759426	0.35565508858759426	0.35565508858759426
0.11518782075595807	0.04788732489250363	0.10872958842827536	0.1447244977686117	0.063635074404287	0.13079335981793777	0.061472942597723124	0.20121538638713754	0.0	0.06377773450563143	0.11155393543982985	0.04258769720082202	0.11778155740570569	0.15485252617809542	0.033851985585013206	0.14360511079286822	0.10941903246690364	0.08921231008083459	0.15270353293694852	0.09979126981664631	0.08901222866829989	0.015722500272611274	0.14295406927893867	0.12269322655902946	0.07802686494000229	0.21200105058708002	0.09840669396422753	0.18765853424872755	0.14303261410647755	0.14303261410647755	0.14303261410647755	0.14303261410647755	0.14303261410647755	0.14303261410647755	0.14303261410647755	0.14303261410647755	0.14303261410647755	0.14303261410647755	0.14303261410647755	0.14303261410647755	0.14303261410647755	0.14303261410647755	0.14303261410647755	0.14303261410647755	0.14303261410647755	0.14303261410647755	0.14303261410647755	0.14303261410647755	0.14303261410647755	0.14303261410647755
0.29905004242368144	0.28759075527212913	0.23508950494464956	0.2484863369258875	0.26713283237738433	0.2752868678451687	0.28155724650561487	0.18469752199217138	0.24730684880511516	0.2914164639992189	0.19360814892939912	0.12915744724820027	0.24349136806479377	0.2568046648868016	0.21289933473023046	0.2625017704086756	0.33490450017763357	0.17384520443158774	0.1660999890443478	0.24467522054083313	0.37270438471019546	0.2578076807243615	0.2522586385623384	0.25503315964334994	0.25503315964334994	0.25503315964334994	0.25503315964334994	0.25503315964334994	0.25503315964334994	0.25503315964334994	0.25503315964334994	0.25503315964334994	0.25503315964334994	0.25503315964334994	0.25503315964334994	0.25503315964334994	0.25503315964334994	0.25503315964334994	0.25503315964334994	0.25503315964334994	0.25503315964334994	0.25503315964334994	0.25503315964334994	0.25503315964334994	0.25503315964334994	0.25503315964334994	0.25503315964334994	0.25503315964334994	0.25503315964334994	0.25503315964334994
0.29142945659344	0.34016510939632805	0.4011947460671658	0.31193105692097145	0.2658320987977339	0.3260559209312881	0.2764565119993518	0.35451811133781697	0.3334797548497361	0.400745523991716	0.3519887651157714	0.3734715404391318	0.3184491959901512	0.28931801681483	0.4135565994448503	0.3092266367576522	0.2624013387169824	0.2332491375410677	0.3444877480677381	0.20860884608819186	0.22101489001687838	0.2148118680525351	0.2148118680525351	0.2148118680525351	0.2148118680525351	0.2148118680525351	0.2148118680525351	0.2148118680525351	0.2148118680525351	0.2148118680525351	0.2148118680525351	0.2148118680525351	0.2148118680525351	0.2148118680525351	0.2148118680525351	0.2148118680525351	0.2148118680525351	0.2148118680525351	0.2148118680525351	0.2148118680525351	0.2148118680525351	0.2148118680525351	0.2148118680525351	0.2148118680525351	0.2148118680525351	0.2148118680525351	0.2148118680525351	0.2148118680525351	0.2148118680525351	0.2148118680525351
0.17802908896190903	0.2736363078405929	0.42186483613089465	0.2584612542030249	0.22531656461332547	0.223800850386597	0.21031765628102883	0.11889130669739602	0.1519807525541487	0.25718927830669014	0.30529645140371564	0.21853278485671476	0.16906800759689694	0.21114456462186043	0.23688443606715623	0.2129893622085747	0.21780839387515114	0.2870146358923257	0.2524115148837384	0.2524115148837384	0.2524115148837384	0.2524115148837384	0.2524115148837384	0.2524115148837384	0.2524115148837384	0.2524115148837384	0.2524115148837384	0.2524115148837384	0.2524115148837384	0.2524115148837384	0.2524115148837384	0.2524115148837384	0.2524115148837384	0.2524115148837384	0.2524115148837384	0.2524115148837384	0.2524115148837384	0.2524115148837384	0.2524115148837384	0.2524115148837384	0.2524115148837384	0.2524115148837384	0.2524115148837384	0.2524115148837384	0.2524115148837384	0.2524115148837384	0.2524115148837384	0.2524115148837384	0.2524115148837384	0.2524115148837384
0.3097914863211653	0.27930746634596	0.2391452961231274	0.33577761281189306	0.20981875724626167	0.2356964187016593	0.20220531430691466	0.18551807872496331	0.2806576175279052	0.36185536596991374	0.18225758202684628	0.2466680748245573	0.267603534219832	0.3052373466741406	0.30125552878801815	0.2465284982152003	0.35312650433870957	0.24950367557038902	0.32221793323301645	0.36226750446498895	0.3422427188490027	0.3422427188490027	0.3422427188490027	0.3422427188490027	0.3422427188490027	0.3422427188490027	0.3422427188490027	0.3422427188490027	0.3422427188490027	0.3422427188490027	0.3422427188490027	0.3422427188490027	0.3422427188490027	0.3422427188490027	0.3422427188490027	0.3422427188490027	0.3422427188490027	0.3422427188490027	0.3422427188490027	0.3422427188490027	0.3422427188490027	0.3422427188490027	0.3422427188490027	0.3422427188490027	0.3422427188490027	0.3422427188490027	0.3422427188490027	0.3422427188490027	0.3422427188490027	0.3422427188490027
0.0	0.07385507276954524	0.004003473683467309	0.0	0.0	0.0	0.0	0.0	0.03021109917101985	0.03421457285448715	0.0	0.0	0.0	0.0	0.0	0.0	0.0	0.03884292047261178	0.0	0.0	0.0	0.0	0.03884292047261178	0.0014798764077794237	0.0	0.0	8.635275389449367e-05	0.0	0.0	0.0	0.0	0.0	0.0	0.0	0.0	0.0	0.0	0.0	0.0	0.0	0.0	0.0	0.0	0.0	0.0	0.0	0.0	0.0	0.0	0.0
0.0	0.0	0.004112678231603737	0.04043072060572874	0.0	0.0	0.15864598954965717	0.07989362072524385	0.001520243660617051	0.07102634536066471	0.0359671944860853	0.0	0.09598528070078782	0.03999116448097763	0.07630920643514856	0.11101750984164234	0.1317750578735421	0.09598528070078782	0.049386704207019294	0.043031651802211725	0.1157713194843609	0.07111505359737612	0.23279382133302787	0.07738989431461328	0.13260259915107606	0.12408617167453662	0.12399746343782518	0.19995582156497996	0.048947148196801106	0.0889383125632458	0.19173046517812775	0.15844441433964873	0.08141386438586089	0.22502472256836617	0.11988478520622146	0.07111505359737612	0.15541242356755566	0.09589657246407642	0.14223010574400172	0.08409500719355899	0.11738105894830149	0.13500572258378737	0.07998232896195526	0.08992738975063591	0.0889383125632458	0.057425651643715825	0.07318198210348081	0.07318198210348081	0.07318198210348081	0.07318198210348081
0.41295730202592634	0.348310368991622	0.39878508358221476	0.4044663816594432	0.4107124182817814	0.3770463065541652	0.3892279093441918	0.4457265091691019	0.41250507942506953	0.425856910706958	0.4719542677985796	0.32848574613128423	0.446987978915764	0.4640817884300287	0.44193712477418234	0.38996608042506	0.3681335192199024	0.2902009107209801	0.3964237778627005	0.39834264545710063	0.41162378947680583	0.3865365487801463	0.3551473151512528	0.31401269667237575	0.4592749517707272	0.3521882439772217	0.469857740644516	0.31559110319239103	0.30600978574370297	0.40799631954820587	0.3540203738097748	0.3995645774470521	0.3942676144953457	0.3828002347927543	0.2914867151386517	0.35463548444199683	0.38506161915483983	0.49730884138974557	0.3903574269145151	0.3791718123350896	0.3371897667516687	0.3581807895433792	0.3581807895433792	0.3581807895433792	0.3581807895433792	0.3581807895433792	0.3581807895433792	0.3581807895433792	0.3581807895433792	0.3581807895433792
0.27026115896547925	0.11146498035358053	0.12792806281719107	0.18273306426921007	0.1422642386176239	0.20057628468361385	0.07348910580470355	0.09533681927187243	0.12266977462090492	0.06472980442802423	0.18726245909224587	0.14240381584971915	0.12680079313349304	0.13487388995696248	0.11478822843456139	0.1310097913369383	0.1853477470550881	0.13667141618116424	0.16726104349160073	0.12375941921264987	0.10127572318431294	0.1308731586263692	0.16602144095314683	0.09949922245893227	0.1126036133703464	0.13884432183630052	0.08376660990399226	0.11296553094929605	0.013731169721213264	0.06170793066878076	0.08683569005160104	0.08307630611936803	0.08462854932776015	0.02608938354519662	0.1628047279714487	0.11281025142608263	0.10891425304794028	0.0677315440967142	0.17465251349997526	0.06660372134745011	0.10724127808696853	0.08075365903827757	0.1180790551608905	0.09223066830639225	0.0892466858578291	0.036581831947165244	0.06291425890249717	0.06291425890249717	0.06291425890249717	0.06291425890249717
0.4016149926003278	0.6880872808967025	0.6224015763612504	0.40775400630170927	0.40922516587813984	0.27829816008717223	0.3400365591958255	0.505647992043977	0.36122805511237877	0.34973659471481683	0.4470284474638811	0.42917196912497574	0.4723718852145492	0.388132324324551	0.20457271619452208	0.4670444578781697	0.3502606337609523	0.44901465009944375	0.43646891345760946	0.5335286863159507	0.25620501742591956	0.3367782530977943	0.32517361583155757	0.30472914128470885	0.4224258521124604	0.41187368622764564	0.2984647045351753	0.33267292176955787	0.4066481136049432	0.4566245644816831	0.4576667288463747	0.3792368088689817	0.3193994877759285	0.5063777786306831	0.49833134234898196	0.4407119785162891	0.4687760519957004	0.36094609353821744	0.41257396072622854	0.3119939698833501	0.4727470964942416	0.3735342915556669	0.3042551517387035	0.33889472164718515	0.33889472164718515	0.33889472164718515	0.33889472164718515	0.33889472164718515	0.33889472164718515	0.33889472164718515
0.48471571546285747	0.24563615273848532	0.21532479453894143	0.2486776003400043	0.12951461959152177	0.20380390998414136	0.1805026944159611	0.1625452322388295	0.211772915280454	0.2802828120246936	0.20659826337286083	0.30663345517274593	0.2566158592728034	0.2566158592728034	0.2566158592728034	0.2566158592728034	0.2566158592728034	0.2566158592728034	0.2566158592728034	0.2566158592728034	0.2566158592728034	0.2566158592728034	0.2566158592728034	0.2566158592728034	0.2566158592728034	0.2566158592728034	0.2566158592728034	0.2566158592728034	0.2566158592728034	0.2566158592728034	0.2566158592728034	0.2566158592728034	0.2566158592728034	0.2566158592728034	0.2566158592728034	0.2566158592728034	0.2566158592728034	0.2566158592728034	0.2566158592728034	0.2566158592728034	0.2566158592728034	0.2566158592728034	0.2566158592728034	0.2566158592728034	0.2566158592728034	0.2566158592728034	0.2566158592728034	0.2566158592728034	0.2566158592728034	0.2566158592728034
0.32259024651353707	0.321440777906097	0.23451003580717103	0.23747084347120348	0.1322859834976464	0.26649744752688453	0.2400388788880056	0.21650829416989398	0.10817804405674719	0.11066208348900589	0.19008569277150522	0.15289768558298564	0.1673801395259013	0.2216679378615937	0.18023564459607597	0.2437772518298543	0.1662965772856837	0.19922874771326324	0.19022601100830103	0.19503925977145498	0.2141234838815017	0.2555431491545439	0.1564245520611158	0.1700588565196984	0.22838205972987158	0.28390186662929834	0.22459931275741488	0.12507028398321307	0.1987474653510477	0.31276342010622404	0.11188499387143817	0.1682912411168455	0.1179157948708506	0.20378481791328648	0.2047465316154016	0.16214146587831685	0.24024717017582453	0.30867977336856195	0.1245320071597366	0.25348719347307924	0.1675281667499453	0.2105076801115123	0.2105076801115123	0.2105076801115123	0.2105076801115123	0.2105076801115123	0.2105076801115123	0.2105076801115123	0.2105076801115123	0.2105076801115123
0.2596006003033296	0.2966586976087236	0.2880432361637191	0.2843740098967921	0.20081347190074825	0.30754426771966153	0.3020615679387931	0.27899397989009694	0.3038516820994982	0.2410910302434277	0.2603331037934102	0.31742338457491576	0.34392822278510726	0.31525668452607475	0.3066544233528328	0.2940732508800097	0.29984954539657727	0.32117807418211913	0.33823287804376184	0.25080869284675517	0.2960885821705953	0.41461569406116755	0.3017931485470797	0.2528828717044955	0.37747142016933977	0.34751597648514687	0.33072658242407665	0.32160625724165304	0.3656020604005327	0.33240991965395467	0.3514000421803112	0.28754203339348317	0.3696062827907518	0.3538182708814623	0.3416642250251099	0.3578857280023495	0.3211121968737204	0.3485183005776272	0.356032872382385	0.34178625069789365	0.3104372891440203	0.22511698118759887	0.24626698268284242	0.2968398843355711	0.26624962061733487	0.281544752476453	0.281544752476453	0.281544752476453	0.281544752476453	0.281544752476453
0.0	0.0	0.0	0.11479591834386335	0.0	0.0	0.0	0.2295918389891198	0.0	0.0	0.11353415841115433	0.0	0.0	0.11479591834386335	0.0	0.11479591834386335	0.0	0.11479591834386335	0.0	0.0	0.0012617599327090316	0.0	0.0	0.05141687547867052	0.10299034377315193	0.0	0.0	0.06885893288934779	0.0	0.0	0.0	0.0	0.04593698545451556	0.0	0.0012617599327090316	0.12660149291457476	0.0	0.0	0.0	0.0	0.0	0.0	0.0	0.04593698545451556	0.0	0.02296849272725778	0.02296849272725778	0.02296849272725778	0.02296849272725778	0.02296849272725778
0.18606814456519472	0.23687641189599715	0.21177924966741069	0.2416314282411201	0.09368694923982927	0.04342123778047745	0.22170870490509542	0.04414465913205344	0.13886208209178694	0.15727385396037666	0.2021503954531488	0.24577162969733357	0.2965607652424243	0.16310875145747944	0.1026106660960726	0.17476666824617348	0.15514923415603335	0.06207668658486	0.11832222743938398	0.10149608857261921	0.07267235219139752	0.05524080896087945	0.1398328886046714	0.1571736970919287	0.12989655806562886	0.08671212224866544	0.0783754484290778	0.11138217435890806	0.1783678835580264	0.13269022582442444	0.13217340976627923	0.1237520613763684	0.11582201339838041	0.1821007157011493	0.11120503882085143	0.10998555361979633	0.1386460324809111	0.1162000381500486	0.12135930416091563	0.10909441834116511	0.14412076376202834	0.14782416644137414	0.19516713040609512	0.1714956484237346	0.1714956484237346	0.1714956484237346	0.1714956484237346	0.1714956484237346	0.1714956484237346	0.1714956484237346
0.5174617088889493	0.5298865910550682	0.4855769547973038	0.4179007090277818	0.5096676509002984	0.4580334995995446	0.39932884616585135	0.28873233715448765	0.43404342757192976	0.4120702245574424	0.4527769985266983	0.4027017112220432	0.41948718214425795	0.35838631047173986	0.5804939497972263	0.4296020403231215	0.42416024969795346	0.5272471101497203	0.5526874201011335	0.429725944197208	0.4696690622909775	0.415656264256476	0.3745197712276581	0.5225698369098877	0.5516991142120664	0.40748760339042217	0.49480210837391053	0.4817625994084579	0.425872719332868	0.5635786964150885	0.5648942129397237	0.31456936255971674	0.6146133537351451	0.4401545633698963	0.47415889482978957	0.42878457175856566	0.4717805674456223	0.5356124634261136	0.4971482833755885	0.5161910536702633	0.5066696685229258	0.5066696685229258	0.5066696685229258	0.5066696685229258	0.5066696685229258	0.5066696685229258	0.5066696685229258	0.5066696685229258	0.5066696685229258	0.5066696685229258
0.20351293210405869	0.2459017306613715	0.1707545272545768	0.22041998758316547	0.2341286806436871	0.24944404258624647	0.22978745472207526	0.23203879229554478	0.18022168585492052	0.2654627789318816	0.26734435762678327	0.16667978356547183	0.10277578175311176	0.15619860491088738	0.2370515109178731	0.30712774979749524	0.14936749527446816	0.28841313295154025	0.14832136134291984	0.18719849107513753	0.2650280594290819	0.1964955625698585	0.1856907043246022	0.23566124769153282	0.2408697764547554	0.2580644996067998	0.1392753317992595	0.11771420043239628	0.2013900717058467	0.24309362295607653	0.19343908434512477	0.13941554618252414	0.1009766466309502	0.36177213478857667	0.18747439884730083	0.2141930314168959	0.2878652587024622	0.2119123890535657	0.33636874779101583	0.1809593759697529	0.22777515328561995	0.20436726462768642	0.20436726462768642	0.20436726462768642	0.20436726462768642	0.20436726462768642	0.20436726462768642	0.20436726462768642	0.20436726462768642	0.20436726462768642
0.18312190792268876	0.07540288859746597	0.1298949935876742	0.12376450075450963	0.17064214843220085	0.14314702314733607	0.1705776647218684	0.12035795501095822	0.12572330192918635	0.10558648542211095	0.10709702628351928	0.12968931512361187	0.13148137528690454	0.14089265779835905	0.15489864418043783	0.22403769110287852	0.1872629967703014	0.14972842047278576	0.0724014010088195	0.06762283404881356	0.09491745234325946	0.14785903524555283	0.10249664450479946	0.08986024900614029	0.08618757975878076	0.09261827242539426	0.13754580875034245	0.12944929712148137	0.099954379372907	0.04592928789532989	0.06951558395500614	0.11332071373499483	0.05802216119517838	0.05661662769623438	0.12696799294586653	0.08968468387398962	0.1281057635246801	0.10566541746760096	0.07635555462486966	0.10747025486994649	0.11803915228916681	0.09087294125742693	0.06157124363274419	0.09748822741171684	0.1468964772234752	0.11783643025213653	0.08566908871072001	0.14512996571691714	0.09896982475368685	0.20756699784048388
0.09291764701388033	0.04005178782142824	0.19852955356095825	0.22012200160095566	0.2519200117994993	0.1900526251711808	0.27020797813500863	0.3796349361042864	0.2048443813597172	0.05843213303802391	0.15606143456045363	0.28008031430370034	0.08024773184491417	0.40754928315172995	0.47548452595779905	0.19504252023180355	0.4012344533070651	0.31040392336743894	0.193971820499614	0.1909072445082032	0.422195432776933	0.3759744237200792	0.19353965729139114	0.02181559880689027	0.15477465201520824	0.05843213303802391	0.3678372808663826	0.5526457771340326	0.6028596666794153	0.3859497680878528	0.25696168659898216	0.2704240609480645	0.316666974682188	0.23380752764688803	0.09655860058129578	0.44064770339558235	0.48685001798747973	0.3022576015570226	0.20462830180151162	0.09870000246356363	0.4397930820126541	0.29202357815084323	0.20484438340562305	0.3996708232422595	0.5836247001728869	0.1948264398366365	0.33126334797536366	0.24324062930567378	0.39121459151532695	0.11113427721162661
0.5786183286414572	0.6282606350239595	0.6051201254031773	0.44064099737956036	0.7289472034281537	0.4291950463874435	0.7216590191271395	0.6051075016552299	0.5321340194734635	0.4683119797909544	0.6418273716745858	0.5782192203057498	0.496512741361437	0.6155306421408799	0.6895514189637024	0.841910010056129	0.5862011122833556	0.5508208966479493	0.5720817373670076	0.5432921391663538	0.6092753667343485	0.7053768315761859	0.4777246958874504	0.6418629541822218	0.6308584965269012	0.46387467938527266	0.6611617007931406	0.3266250179899181	0.43244138034494733	0.6522396520529516	0.5310017060440707	0.6617676016730017	0.5308367578990567	0.569050818771097	0.5492359735547434	0.5379653633920578	0.6773248885143967	0.672371749921051	0.5372326456570138	0.6445942663077867	0.6910247754033151	0.3845896852989535	0.7948090739294186	0.642983811537852	0.6155891762204202	0.6062597460520455	0.5505608397071677	0.6353330867404245	0.7647852532088286	0.5914738959143649
0.20054893193404902	0.21687880189807113	0.20923585771552405	0.15823536413384623	0.23036416165637807	0.20762634620040893	0.1929140574864025	0.2650378712821344	0.23724280556251368	0.1972178888648823	0.12873803501952055	0.29068452199388856	0.2277696260064762	0.2308166441532111	0.21366848735163319	0.191888495525265	0.18501900859697124	0.26368596188529236	0.2415823197131809	0.26395422392118817	0.15201715396355972	0.2502552560541696	0.17791758742039507	0.23795326185361101	0.1622475155679804	0.2315856693275026	0.17148389290148144	0.23406771118270966	0.17792294611643245	0.20991220450131873	0.2436301773084509	0.14037232557018095	0.18917166647584688	0.2213937570300142	0.26162900575887066	0.18157364371695897	0.20249418625252305	0.17790454363649227	0.14068775278131584	0.16312247123216342	0.22916057289189004	0.19182937424778929	0.15793558955331274	0.19070621693545872	0.17566463825340695	0.2640675397067631	0.2520354492197121	0.22231594039615518	0.2175329025697373	0.24416329639970455
0.33164648357913357	0.37375016237482717	0.18106438514756767	0.31105492065210194	0.25694383679402544	0.2847226216064411	0.23128547648483005	0.20763875051123817	0.2290863336905687	0.20811275507883067	0.2910458086821472	0.2797970078421977	0.3080915490131928	0.267413616759161	0.22820817506376911	0.2472451846949377	0.250135528818909	0.30800176134601004	0.3001276494156502	0.3064078815207908	0.27245924617904477	0.20148403479232618	0.2887256216816091	0.2257396550057213	0.26677112224139504	0.1933799663670631	0.26971574178470387	0.21836457936860224	0.25677831526874967	0.36225885820090464	0.27679091007724976	0.34830416150588206	0.2670645981370192	0.17641219960927074	0.37054265279681886	0.25133805342199717	0.22901154984063293	0.23462592136005073	0.23032745073655483	0.2864094660386158	0.26127892071014835	0.2813877760382007	0.1844029292337373	0.2401592756969039	0.3054347274874287	0.15247432432607785	0.1580452867633608	0.23473257073233775	0.2745631425036532	0.20464963975875064
0.6590764501300155	0.667236205598222	0.6068021562126066	0.5852183535022268	0.6366192383573005	0.6017855448878594	0.6206050751022512	0.6254331581162971	0.5053468675676525	0.6751590752957234	0.5949542655129906	0.5949243136447289	0.6210443628588018	0.6903072775931022	0.7354936435835785	0.6251775389213746	0.7047542522503302	0.6789584669198843	0.6175976890500893	0.6421111730779457	0.5564872497330889	0.6647608144456241	0.6453951067932885	0.6168885449327307	0.673424515465209	0.7217607329964406	0.7339822596168898	0.5940614945862341	0.6031640834206142	0.5860301377960853	0.5933838536166878	0.7729897371900054	0.6314585351680357	0.6946367551239166	0.5986216508892107	0.740771846877559	0.709710987362196	0.6633677933711826	0.660395755086617	0.6380047420191418	0.8266695589678993	0.6733713510047723	0.7236083492325439	0.6984898501186582	0.6984898501186582	0.6984898501186582	0.6984898501186582	0.6984898501186582	0.6984898501186582	0.6984898501186582
0.2775716977592216	0.1637285301813835	0.21584650121817853	0.17292383788517077	0.2878376860498513	0.19481821552332823	0.14110139210118278	0.12336360287064665	0.18623426061824988	0.12365822552429816	0.08151109077421813	0.10258465814925814	0.10258465814925814	0.10258465814925814	0.10258465814925814	0.10258465814925814	0.10258465814925814	0.10258465814925814	0.10258465814925814	0.10258465814925814	0.10258465814925814	0.10258465814925814	0.10258465814925814	0.10258465814925814	0.10258465814925814	0.10258465814925814	0.10258465814925814	0.10258465814925814	0.10258465814925814	0.10258465814925814	0.10258465814925814	0.10258465814925814	0.10258465814925814	0.10258465814925814	0.10258465814925814	0.10258465814925814	0.10258465814925814	0.10258465814925814	0.10258465814925814	0.10258465814925814	0.10258465814925814	0.10258465814925814	0.10258465814925814	0.10258465814925814	0.10258465814925814	0.10258465814925814	0.10258465814925814	0.10258465814925814	0.10258465814925814	0.10258465814925814
0.5512235973309612	0.4472658671991653	0.676343764203918	0.5441308134397025	0.4648381261457907	0.6031188106258505	0.5339784683858206	0.5339784683858206	0.5339784683858206	0.5339784683858206	0.5339784683858206	0.5339784683858206	0.5339784683858206	0.5339784683858206	0.5339784683858206	0.5339784683858206	0.5339784683858206	0.5339784683858206	0.5339784683858206	0.5339784683858206	0.5339784683858206	0.5339784683858206	0.5339784683858206	0.5339784683858206	0.5339784683858206	0.5339784683858206	0.5339784683858206	0.5339784683858206	0.5339784683858206	0.5339784683858206	0.5339784683858206	0.5339784683858206	0.5339784683858206	0.5339784683858206	0.5339784683858206	0.5339784683858206	0.5339784683858206	0.5339784683858206	0.5339784683858206	0.5339784683858206	0.5339784683858206	0.5339784683858206	0.5339784683858206	0.5339784683858206	0.5339784683858206	0.5339784683858206	0.5339784683858206	0.5339784683858206	0.5339784683858206	0.5339784683858206
0.0	0.0	0.003285278348597809	0.0	0.08642174291405558	0.0	0.05183902948251068	0.0	0.05183902948251068	0.0	0.019354067889205618	0.0	0.0	0.08642174291405558	0.17284348582811115	0.06706767502484996	0.08642174291405558	0.03786799178014271	0.0	0.16955820747951333	0.08642174291405558	0.0	0.08642174291405558	0.0	0.08642174291405558	0.08642174291405558	0.16319771252272308	0.08642174291405558	0.0345827134315449	0.0	0.0009498899795130665	0.008887583680864152	0.0	0.0	0.0	0.0	0.0	0.0	0.0	0.0	0.0	0.0	0.0	0.0	0.0	0.0	0.0	0.0	0.0	0.0
0.2528533762804629	0.2712958969307746	0.31584459094990075	0.24831374713104126	0.25346833944146624	0.25189936468950486	0.1730255660713402	0.18507928133832197	0.3003923241271175	0.16330975305928994	0.28931989412117476	0.23464578956843307	0.29485375106330214	0.22510489218098312	0.23598229723814268	0.27755101465170645	0.17832492387154897	0.2713838663913108	0.28673594346384307	0.2649082572556958	0.300962275743986	0.3082560204944089	0.23438712240094536	0.1273455717040954	0.25650437022019623	0.22328664667507336	0.18875455673426728	0.20602060170467032	0.20602060170467032	0.20602060170467032	0.20602060170467032	0.20602060170467032	0.20602060170467032	0.20602060170467032	0.20602060170467032	0.20602060170467032	0.20602060170467032	0.20602060170467032	0.20602060170467032	0.20602060170467032	0.20602060170467032	0.20602060170467032	0.20602060170467032	0.20602060170467032	0.20602060170467032	0.20602060170467032	0.20602060170467032	0.20602060170467032	0.20602060170467032	0.20602060170467032
0.2592309256178132	0.2393391665906084	0.08722112841999886	0.13316198686946967	0.16888703495422433	0.20786830566237202	0.12503441097220863	0.18725580275904843	0.17227780737401835	0.12726026126542064	0.30410516065031007	0.3243177028221154	0.15404985265654564	0.15169366114389407	0.16169541335154924	0.10855629178844364	0.16590670899041574	0.09161812550009149	0.15606274169894044	0.11394854365632189	0.13500564267763113	0.13500564267763113	0.13500564267763113	0.13500564267763113	0.13500564267763113	0.13500564267763113	0.13500564267763113	0.13500564267763113	0.13500564267763113	0.13500564267763113	0.13500564267763113	0.13500564267763113	0.13500564267763113	0.13500564267763113	0.13500564267763113	0.13500564267763113	0.13500564267763113	0.13500564267763113	0.13500564267763113	0.13500564267763113	0.13500564267763113	0.13500564267763113	0.13500564267763113	0.13500564267763113	0.13500564267763113	0.13500564267763113	0.13500564267763113	0.13500564267763113	0.13500564267763113	0.13500564267763113
0.3005506350277567	0.33592009432273406	0.31366559800195487	0.2516619675386653	0.24480087115218405	0.28905469737081335	0.3190890563020943	0.3545121035582902	0.3468489588735898	0.3164248145728958	0.28236153977959266	0.418146563202293	0.39773798943347977	0.306305803309256	0.31331320514828637	0.3210950230868002	0.21992838341969517	0.2629620070917358	0.2725008797117404	0.25169067169132137	0.32069413141348724	0.30322777442682886	0.28859736452441526	0.441563826616681	0.28532300981879705	0.32491243830270683	0.2672745577167062	0.2783322363949455	0.2785557219027533	0.27270014777713864	0.3602720225657005	0.2976001924734933	0.30282419826945867	0.291491168822022	0.2981589570277558	0.3158792251057488	0.28642529908779957	0.30115226209677415	0.30115226209677415	0.30115226209677415	0.30115226209677415	0.30115226209677415	0.30115226209677415	0.30115226209677415	0.30115226209677415	0.30115226209677415	0.30115226209677415	0.30115226209677415	0.30115226209677415	0.30115226209677415
0.3216228589148347	0.40523191796105296	0.4352089135005149	0.2999642976941407	0.2752290804753934	0.27714685596806987	0.26545195227676893	0.26779170257875134	0.18055584199806954	0.24194032746037542	0.2564437157126595	0.3201928541281684	0.45547317020178857	0.3385709836801453	0.18686402040231273	0.31722768849357524	0.3884444082240868	0.3057610921470139	0.16260312076563202	0.326873453348445	0.3125101673388307	0.28381335278486225	0.2991432057073757	0.33391851405006445	0.40514939775326597	0.30801543688433697	0.36871336112860137	0.3378000870154299	0.2803285694730067	0.3607482496267682	0.32962760997909646	0.33497060994846234	0.33229910996377937	0.33229910996377937	0.33229910996377937	0.33229910996377937	0.33229910996377937	0.33229910996377937	0.33229910996377937	0.33229910996377937	0.33229910996377937	0.33229910996377937	0.33229910996377937	0.33229910996377937	0.33229910996377937	0.33229910996377937	0.33229910996377937	0.33229910996377937	0.33229910996377937	0.33229910996377937
0.19337195283027736	0.1491432147305147	0.29057517279903194	0.2951626609232139	0.19148191652258406	0.29826711326196453	0.3073315030151672	0.14544276597531167	0.25517304938778207	0.33446423880534304	0.23277970613260993	0.16250339417983617	0.18276249561409155	0.10603283813318284	0.2944685489582142	0.2566669526960359	0.27842969375339055	0.7909254223186983	0.49305619112363364	0.4150144588689964	0.11712389530181663	0.17397956679551216	0.32874043612696413	0.5608242383558766	0.46335324772032466	0.4042826205097444	0.27428311319093535	0.22806828500559334	0.5606609555630355	0.12228483332528263	0.5474822038713169	0.5062156475579977	0.16120318786366364	0.35304828320063275	0.2571257355321482	0.2571257355321482	0.2571257355321482	0.2571257355321482	0.2571257355321482	0.2571257355321482	0.2571257355321482	0.2571257355321482	0.2571257355321482	0.2571257355321482	0.2571257355321482	0.2571257355321482	0.2571257355321482	0.2571257355321482	0.2571257355321482	0.2571257355321482
0.3137232283150077	0.24010448247320626	0.29913242994078815	0.2265703356328694	0.30987904045354975	0.2855410238966203	0.3646073155566982	0.3085357931747791	0.3786892375987257	0.20340633075693287	0.3334347914338663	0.2592353330161145	0.23607342552689703	0.2803515164646487	0.267659981255187	0.25853692283523855	0.27774373609341213	0.27648877281735873	0.30675338419128606	0.2682493741455226	0.34373418956139334	0.3934337153024538	0.36858395243192354	0.36858395243192354	0.36858395243192354	0.36858395243192354	0.36858395243192354	0.36858395243192354	0.36858395243192354	0.36858395243192354	0.36858395243192354	0.36858395243192354	0.36858395243192354	0.36858395243192354	0.36858395243192354	0.36858395243192354	0.36858395243192354	0.36858395243192354	0.36858395243192354	0.36858395243192354	0.36858395243192354	0.36858395243192354	0.36858395243192354	0.36858395243192354	0.36858395243192354	0.36858395243192354	0.36858395243192354	0.36858395243192354	0.36858395243192354	0.36858395243192354
0.12032210620936358	0.3025314491338685	0.2326297707748191	0.21185369255228118	0.11036661013131864	0.13277450716787045	0.23448225128300468	0.13329550427979198	0.1338329166736059	0.13297192505115885	0.03328508831384233	0.32321129354918515	0.04318149440504541	0.18197642030547692	0.2711229210617753	0.22972025467753074	0.1708224254042617	0.14289989573148199	0.04073925247673075	0.06657017662768466	0.17102539567366007	0.41523199215317247	0.28677998196729515	0.3343706011208187	0.1801599812294765	0.25137237878869967	0.44993071796426626	0.003423027559261532	0.1364895483815991	0.13522423293492	0.38283930104541986	0.15770596059329012	0.13262684014106108	0.11317469992656996	0.15332418885420132	0.05568984931370843	0.2638239056672365	0.18838738597821825	0.23690059278788927	0.06783549223324216	0.09769755298782294	0.08276652261053255	0.08276652261053255	0.08276652261053255	0.08276652261053255	0.08276652261053255	0.08276652261053255	0.08276652261053255	0.08276652261053255	0.08276652261053255
0.13123665350258074	0.11664532351897877	0.15436723289780846	0.2196378968101351	0.14754946181892145	0.17051322845174813	0.15800829052966658	0.19122584283774358	0.22964158560229173	0.18874430471728562	0.23440347521836424	0.17117178074946438	0.1269151317587672	0.1955271218061718	0.2179117114626001	0.18023529219666737	0.13348393406874218	0.2762800471826682	0.14397492003337045	0.17826876917580978	0.17158680076795738	0.1022205257390302	0.2862358337845129	0.27977843300729094	0.1717393496554178	0.22575889133135435	0.22575889133135435	0.22575889133135435	0.22575889133135435	0.22575889133135435	0.22575889133135435	0.22575889133135435	0.22575889133135435	0.22575889133135435	0.22575889133135435	0.22575889133135435	0.22575889133135435	0.22575889133135435	0.22575889133135435	0.22575889133135435	0.22575889133135435	0.22575889133135435	0.22575889133135435	0.22575889133135435	0.22575889133135435	0.22575889133135435	0.22575889133135435	0.22575889133135435	0.22575889133135435	0.22575889133135435
0.5072220413840679	0.3450713441347963	0.2727532143031013	0.27894728106352745	0.10901779391108624	0.35218450474123797	0.35294041812366006	0.21761288649825744	0.28536010708857185	0.23169977088927712	0.35808439763558647	0.3995182228160222	0.34140171308450473	0.2680094161412108	0.4583560630969788	0.43190272875735874	0.2141317387381872	0.38675097049019697	0.19656834099276377	0.28083321982636855	0.282071791365969	0.24082544133062056	0.22819411396294528	0.32703889166725164	0.2535648850353403	0.5772265838450633	0.19874121129476058	0.09216433288833269	0.26016696050532107	0.2185593055776545	0.2393631330414878	0.2393631330414878	0.2393631330414878	0.2393631330414878	0.2393631330414878	0.2393631330414878	0.2393631330414878	0.2393631330414878	0.2393631330414878	0.2393631330414878	0.2393631330414878	0.2393631330414878	0.2393631330414878	0.2393631330414878	0.2393631330414878	0.2393631330414878	0.2393631330414878	0.2393631330414878	0.2393631330414878	0.2393631330414878
0.40083623162570103	0.32323807457179393	0.36793842993343173	0.4822641126286691	0.2987493248778708	0.370126980812995	0.2521716290092188	0.34878452822643197	0.288682031660777	0.21594783499374162	0.29788213912451905	0.2604211987207691	0.2968765680525262	0.2813012134526889	0.29707188303508747	0.3548934268816313	0.26751521951007384	0.3454072114740714	0.30646121549207267	0.30646121549207267	0.30646121549207267	0.30646121549207267	0.30646121549207267	0.30646121549207267	0.30646121549207267	0.30646121549207267	0.30646121549207267	0.30646121549207267	0.30646121549207267	0.30646121549207267	0.30646121549207267	0.30646121549207267	0.30646121549207267	0.30646121549207267	0.30646121549207267	0.30646121549207267	0.30646121549207267	0.30646121549207267	0.30646121549207267	0.30646121549207267	0.30646121549207267	0.30646121549207267	0.30646121549207267	0.30646121549207267	0.30646121549207267	0.30646121549207267	0.30646121549207267	0.30646121549207267	0.30646121549207267	0.30646121549207267
0.15185532463286183	0.18117693572244611	0.10035625748148155	0.12434125243284366	0.18773051460620177	0.27093661066587876	0.14279013182370479	0.17542717082258302	0.06563604353203566	0.0628217350302735	0.14098805059658837	0.10199509353581704	0.14483152290793264	0.12306567657124683	0.20410388319218667	0.246333225279175	0.08886696488763857	0.05141243316413996	0.14702473294307702	0.08754700340087433	0.11198774826355576	0.13294598543174985	0.22600593741934735	0.11661909089166109	0.1727622432701257	0.10760205974599325	0.15894291557250048	0.1812873829999296	0.127412892117589	0.15435013755875931	0.15435013755875931	0.15435013755875931	0.15435013755875931	0.15435013755875931	0.15435013755875931	0.15435013755875931	0.15435013755875931	0.15435013755875931	0.15435013755875931	0.15435013755875931	0.15435013755875931	0.15435013755875931	0.15435013755875931	0.15435013755875931	0.15435013755875931	0.15435013755875931	0.15435013755875931	0.15435013755875931	0.15435013755875931	0.15435013755875931
0.24790166633711042	0.244726076277998	0.1631167487305954	0.28038772726647154	0.2082603483571803	0.20326008012127061	0.18825699370420163	0.26297068020799835	0.25726949460471327	0.2993363128005279	0.2794409430792367	0.35197279675657817	0.21919639821594278	0.20294960039301596	0.27039078633230096	0.23828268577644082	0.279716859843725	0.35667631046210624	0.28515502440912766	0.27323598533381116	0.3338832978599717	0.26347574012248515	0.2986795189912284	0.2986795189912284	0.2986795189912284	0.2986795189912284	0.2986795189912284	0.2986795189912284	0.2986795189912284	0.2986795189912284	0.2986795189912284	0.2986795189912284	0.2986795189912284	0.2986795189912284	0.2986795189912284	0.2986795189912284	0.2986795189912284	0.2986795189912284	0.2986795189912284	0.2986795189912284	0.2986795189912284	0.2986795189912284	0.2986795189912284	0.2986795189912284	0.2986795189912284	0.2986795189912284	0.2986795189912284	0.2986795189912284	0.2986795189912284	0.2986795189912284
0.15938025424155663	0.11219455694925776	0.1006978386773617	0.09407720551227361	0.11024279431876438	0.08055741752335707	0.1455608213329408	0.09589711004057914	0.09769648723422203	0.09574775425373859	0.1278496869446163	0.029551178467120808	0.1339873729284	0.13710222780853337	0.1502831080610647	0.09793776474095614	0.07197180537341558	0.15657980544291156	0.1367935030700589	0.11012674959465257	0.0504286039272196	0.14425619521869965	0.12110783202030624	0.14771238041760298	0.14329720947156913	0.20103973261903835	0.17216847104530372	0.17216847104530372	0.17216847104530372	0.17216847104530372	0.17216847104530372	0.17216847104530372	0.17216847104530372	0.17216847104530372	0.17216847104530372	0.17216847104530372	0.17216847104530372	0.17216847104530372	0.17216847104530372	0.17216847104530372	0.17216847104530372	0.17216847104530372	0.17216847104530372	0.17216847104530372	0.17216847104530372	0.17216847104530372	0.17216847104530372	0.17216847104530372	0.17216847104530372	0.17216847104530372
0.17737771840910369	0.12382204576360796	0.10594225464675262	0.14954795747412633	0.15857296892163183	0.20872838944216873	0.16658119043834668	0.1530608110561045	0.31637605782491574	0.17247639041721025	0.15258689039501758	0.13749803797594354	0.15629440300771302	0.16412693848024668	0.2315940747877529	0.15952541057258918	0.15454039955035057	0.21631930575299887	0.2782169309283666	0.1897793399258557	0.23737755629736068	0.14791814324463332	0.17222855908330645	0.11170176023536675	0.1419651596593366	0.1419651596593366	0.1419651596593366	0.1419651596593366	0.1419651596593366	0.1419651596593366	0.1419651596593366	0.1419651596593366	0.1419651596593366	0.1419651596593366	0.1419651596593366	0.1419651596593366	0.1419651596593366	0.1419651596593366	0.1419651596593366	0.1419651596593366	0.1419651596593366	0.1419651596593366	0.1419651596593366	0.1419651596593366	0.1419651596593366	0.1419651596593366	0.1419651596593366	0.1419651596593366	0.1419651596593366	0.1419651596593366
0.3607265262204041	0.21154531227508439	0.15235408121993732	0.32647093644631375	0.28109244725928495	0.3477019460736083	0.2465818538763469	0.21490117458313854	0.2452801044545894	0.17953979745276336	0.23555982134035117	0.24397335570087453	0.4250343734156839	0.22179861849002933	0.17419428682610943	0.39645972525324547	0.2201895561580018	0.17462691166019217	0.21133911576935582	0.32715562287304234	0.3231412338947899	0.2879751744874057	0.23462487663769901	0.25244473461934736	0.2435348056285232	0.2435348056285232	0.2435348056285232	0.2435348056285232	0.2435348056285232	0.2435348056285232	0.2435348056285232	0.2435348056285232	0.2435348056285232	0.2435348056285232	0.2435348056285232	0.2435348056285232	0.2435348056285232	0.2435348056285232	0.2435348056285232	0.2435348056285232	0.2435348056285232	0.2435348056285232	0.2435348056285232	0.2435348056285232	0.2435348056285232	0.2435348056285232	0.2435348056285232	0.2435348056285232	0.2435348056285232	0.2435348056285232
0.16413325034961232	0.16708049256412755	0.23731784543441886	0.14567968097045075	0.1382485584267224	0.17520763638670758	0.13755894524406956	0.16979779865984393	0.19040184529886203	0.16307408084030536	0.1423281248966776	0.07473114299004269	0.21780136616456938	0.17231482560103442	0.12324794277305257	0.1542974893783576	0.15382314366278096	0.19107219233127903	0.16595446099063765	0.19546588862444245	0.17590293294606799	0.08084670462731598	0.11099749705612857	0.09592210084172229	0.09592210084172229	0.09592210084172229	0.09592210084172229	0.09592210084172229	0.09592210084172229	0.09592210084172229	0.09592210084172229	0.09592210084172229	0.09592210084172229	0.09592210084172229	0.09592210084172229	0.09592210084172229	0.09592210084172229	0.09592210084172229	0.09592210084172229	0.09592210084172229	0.09592210084172229	0.09592210084172229	0.09592210084172229	0.09592210084172229	0.09592210084172229	0.09592210084172229	0.09592210084172229	0.09592210084172229	0.09592210084172229	0.09592210084172229
0.2870015880688401	0.3760107701466877	0.34711611569766243	0.3321544452358606	0.47316861266845744	0.3111693347413766	0.2894284014493629	0.26947049419370855	0.335141039584277	0.27858398098599624	0.37528584111960667	0.2619753543947112	0.3522354091459999	0.3452656978304849	0.29105677734710844	0.4082096213275639	0.27293512225347916	0.21223634634404887	0.34948243026144477	0.45496506585436625	0.26664601927273246	0.2894190602526576	0.3139146633898249	0.43126085110743545	0.3725877572486302	0.3725877572486302	0.3725877572486302	0.3725877572486302	0.3725877572486302	0.3725877572486302	0.3725877572486302	0.3725877572486302	0.3725877572486302	0.3725877572486302	0.3725877572486302	0.3725877572486302	0.3725877572486302	0.3725877572486302	0.3725877572486302	0.3725877572486302	0.3725877572486302	0.3725877572486302	0.3725877572486302	0.3725877572486302	0.3725877572486302	0.3725877572486302	0.3725877572486302	0.3725877572486302	0.3725877572486302	0.3725877572486302
0.21858719655736186	0.18955073399116454	0.20333427305259974	0.15892228828637012	0.2920636072760128	0.18996479993824558	0.21469590822389845	0.1504344947034977	0.2303630206516465	0.1778049204934656	0.20121060767717422	0.16867697319510142	0.13254572622081356	0.25068191077308033	0.13147460907631225	0.12015044063791003	0.20411004514523817	0.17765765899371927	0.09101249713608021	0.16946748931101568	0.13426298096066508	0.1632770982725706	0.24396497066383943	0.1344047622204821	0.1727221388332868	0.17202627084192926	0.18781726158885886	0.20845399988330246	0.1729166821474874	0.15433966475463717	0.1636281734510623	0.1636281734510623	0.1636281734510623	0.1636281734510623	0.1636281734510623	0.1636281734510623	0.1636281734510623	0.1636281734510623	0.1636281734510623	0.1636281734510623	0.1636281734510623	0.1636281734510623	0.1636281734510623	0.1636281734510623	0.1636281734510623	0.1636281734510623	0.1636281734510623	0.1636281734510623	0.1636281734510623	0.1636281734510623
0.10606964820891639	0.18724529467337533	0.14262329720834863	0.16127854984652906	0.15594355714146046	0.16608651183020207	0.1895146427732128	0.18981057445070215	0.16911918660336817	0.11441531681942274	0.17438193449468378	0.17948702558726207	0.14272312331735926	0.12211247073207783	0.10313868818685953	0.20662138058087906	0.11114063893312107	0.12943314045513837	0.14014907538631846	0.19833800013487102	0.08774503837588343	0.11853086727080395	0.13902942214009828	0.11968933087049616	0.19354320555279206	0.10680550546203922	0.20075537546837896	0.10079079055146252	0.1831427232593749	0.21266252075474898	0.14595523124687027	0.1793088760008096	0.1793088760008096	0.1793088760008096	0.1793088760008096	0.1793088760008096	0.1793088760008096	0.1793088760008096	0.1793088760008096	0.1793088760008096	0.1793088760008096	0.1793088760008096	0.1793088760008096	0.1793088760008096	0.1793088760008096	0.1793088760008096	0.1793088760008096	0.1793088760008096	0.1793088760008096	0.1793088760008096
0.056955819460875405	0.10099954326684682	0.12144598476510296	0.07739464130403198	0.1473896031241197	0.039134606698587274	0.06525328057223162	0.0006392744897842	0.04199275486464191	0.06057972184258681	0.06072310233904961	0.039487120469418685	0.102283201117099	0.04025443861944705	0.09210184540643584	0.06081561526209513	0.11673050039918818	0.05171251765447451	0.056235434250682344	0.03375479202035612	0.07826921323528152	0.07896636003613106	0.15347366029982262	0.08926847119470128	0.09447353749428235	0.06437870847908904	0.03994714391207928	0.08951129887857802	0.10112092115608003	0.07867136551258128	0.08989614333433064	0.08989614333433064	0.08989614333433064	0.08989614333433064	0.08989614333433064	0.08989614333433064	0.08989614333433064	0.08989614333433064	0.08989614333433064	0.08989614333433064	0.08989614333433064	0.08989614333433064	0.08989614333433064	0.08989614333433064	0.08989614333433064	0.08989614333433064	0.08989614333433064	0.08989614333433064	0.08989614333433064	0.08989614333433064
0.11877892882752233	0.060085347528582855	0.09275839560556538	0.0728797644163548	0.07915206254049235	0.06448699682783007	0.06497485024037764	0.0868055168885912	0.09697149706120978	0.04713493087495671	0.07446283093134907	0.10770072673153865	0.1407511546187218	0.1480471599031571	0.1020397237477471	0.1067850752043462	0.14744170355167618	0.08501643824563539	0.1307279278409894	0.15131551196087653	0.14102171990093298	0.14102171990093298	0.14102171990093298	0.14102171990093298	0.14102171990093298	0.14102171990093298	0.14102171990093298	0.14102171990093298	0.14102171990093298	0.14102171990093298	0.14102171990093298	0.14102171990093298	0.14102171990093298	0.14102171990093298	0.14102171990093298	0.14102171990093298	0.14102171990093298	0.14102171990093298	0.14102171990093298	0.14102171990093298	0.14102171990093298	0.14102171990093298	0.14102171990093298	0.14102171990093298	0.14102171990093298	0.14102171990093298	0.14102171990093298	0.14102171990093298	0.14102171990093298	0.14102171990093298
0.08394248247371407	0.029094772394130504	0.03864514451639337	0.010042513737090529	0.04244134287185536	0.030017160254690128	0.037405680092681345	0.04708797969252198	0.04704116902988305	0.04955942737641826	0.03440407421059085	0.004400395257317407	0.0657814823822915	0.03275831412470881	0.03451518369131636	0.05124553516953413	0.02840247095179007	0.07094860358990857	0.026219287568781835	0.04859787884567468	0.03642280114388567	0.09168238075978952	0.04028043554063356	2.2276262702756794e-05	0.027252056184593705	0.01842578538702364	0.05088585263728212	0.03465581901215288	0.03465581901215288	0.03465581901215288	0.03465581901215288	0.03465581901215288	0.03465581901215288	0.03465581901215288	0.03465581901215288	0.03465581901215288	0.03465581901215288	0.03465581901215288	0.03465581901215288	0.03465581901215288	0.03465581901215288	0.03465581901215288	0.03465581901215288	0.03465581901215288	0.03465581901215288	0.03465581901215288	0.03465581901215288	0.03465581901215288	0.03465581901215288	0.03465581901215288
0.07175771974603175	0.03500145326586663	0.141978917733385	0.1121124171517784	0.01846569563839256	0.027291209826833248	0.01680046783072083	0.0660353293067769	0.08490995641407034	0.04345121215302888	0.053003395684636724	0.03929975822452419	0.0457469629174065	0.027535627058588027	0.05559370312388464	0.03761558952990606	0.09649205224565409	0.029066911727932458	0.010627023154448592	0.046709205810865226	0.0787221028315895	0.03775173984995414	0.04539103037879075	0.03367184051377762	0.03760488966436991	0.03448096972279321	0.05727738844583292	0.0340061645731632	0.08820085194522438	0.04913382024914732	0.07861978508680323	0.06227513017153257	0.07044745762916789	0.07044745762916789	0.07044745762916789	0.07044745762916789	0.07044745762916789	0.07044745762916789	0.07044745762916789	0.07044745762916789	0.07044745762916789	0.07044745762916789	0.07044745762916789	0.07044745762916789	0.07044745762916789	0.07044745762916789	0.07044745762916789	0.07044745762916789	0.07044745762916789	0.07044745762916789
0.4658311226160086	0.0	0.0	0.14026359976898728	0.0	0.08670998644214203	0.0	0.07865730840141746	0.0	0.0001944772999690613	0.46469632152183843	0.522708950279446	0.0	0.15571284453944553	0.14045947928824548	0.14808616191384552	0.14808616191384552	0.14808616191384552	0.14808616191384552	0.14808616191384552	0.14808616191384552	0.14808616191384552	0.14808616191384552	0.14808616191384552	0.14808616191384552	0.14808616191384552	0.14808616191384552	0.14808616191384552	0.14808616191384552	0.14808616191384552	0.14808616191384552	0.14808616191384552	0.14808616191384552	0.14808616191384552	0.14808616191384552	0.14808616191384552	0.14808616191384552	0.14808616191384552	0.14808616191384552	0.14808616191384552	0.14808616191384552	0.14808616191384552	0.14808616191384552	0.14808616191384552	0.14808616191384552	0.14808616191384552	0.14808616191384552	0.14808616191384552	0.14808616191384552	0.14808616191384552
0.10739550915662686	0.05123417848523302	0.08014180901244529	0.14153493971933614	0.059432635694591174	0.0862140664888	0.11255785686048309	0.14912524040084937	0.11496323699779301	0.0521713957224186	0.05344732786264019	0.04475047567039371	0.05711458673896606	0.0659163384705869	0.04137884323267264	0.13906338281382244	0.07040076038889047	0.047740566732895236	0.11084912592597054	0.05657577990245897	0.09903362359423702	0.07957309964988593	0.05483244934289007	0.07786246458704077	0.06634745696496543	0.06634745696496543	0.06634745696496543	0.06634745696496543	0.06634745696496543	0.06634745696496543	0.06634745696496543	0.06634745696496543	0.06634745696496543	0.06634745696496543	0.06634745696496543	0.06634745696496543	0.06634745696496543	0.06634745696496543	0.06634745696496543	0.06634745696496543	0.06634745696496543	0.06634745696496543	0.06634745696496543	0.06634745696496543	0.06634745696496543	0.06634745696496543	0.06634745696496543	0.06634745696496543	0.06634745696496543	0.06634745696496543
0.06715884662260013	0.11469116753638406	0.12876651260728497	0.10181355664757961	0.013564246592333072	0.015361735123321648	0.10483253929609886	0.06471744055056272	0.13935608766683968	0.11351934726023005	0.07648255162681152	0.010908560673384412	0.03104279853949544	0.12008769213292	0.12055237373090143	0.10884785113241824	0.055685521755993714	0.06878115686253086	0.1288810825837829	0.16501000637048516	0.08709406401725145	0.032495176857425756	0.03104279802223149	0.04406817555282849	0.03755548678752999	0.03755548678752999	0.03755548678752999	0.03755548678752999	0.03755548678752999	0.03755548678752999	0.03755548678752999	0.03755548678752999	0.03755548678752999	0.03755548678752999	0.03755548678752999	0.03755548678752999	0.03755548678752999	0.03755548678752999	0.03755548678752999	0.03755548678752999	0.03755548678752999	0.03755548678752999	0.03755548678752999	0.03755548678752999	0.03755548678752999	0.03755548678752999	0.03755548678752999	0.03755548678752999	0.03755548678752999	0.03755548678752999
0.06900119118549473	0.06891755918853039	0.04901129446272016	0.15985967024079545	0.14022091596584288	0.07408619224695326	0.01769898692041097	0.029444871751114866	0.10380194172844634	0.01999824630172482	0.06857086746855785	0.04420492005841931	0.0823954808234488	0.07261583240541906	0.05581846793313434	0.08537166793511962	0.10539958222833064	0.032550722895955925	0.0653061304676929	0.11298085974372687	0.045306478341549834	0.12129905656223493	0.039895229078687956	0.04871492193348362	0.04627393481216377	0.0846674805493766	0.12670237236950888	0.06236578600167353	0.0712784790435214	0.003441548133341948	0.037360013588431676	0.037360013588431676	0.037360013588431676	0.037360013588431676	0.037360013588431676	0.037360013588431676	0.037360013588431676	0.037360013588431676	0.037360013588431676	0.037360013588431676	0.037360013588431676	0.037360013588431676	0.037360013588431676	0.037360013588431676	0.037360013588431676	0.037360013588431676	0.037360013588431676	0.037360013588431676	0.037360013588431676	0.037360013588431676
0.02921252054960806	0.020930729825271433	0.017268209306556682	0.01820427003303784	0.024331929702502673	0.0316638556326994	0.016165855334260567	0.009122325256630301	0.05332571894377991	0.03600286280867114	0.047258580239310906	0.028242465385016225	0.03944012444446823	0.03384129491474223	0.03384129491474223	0.03384129491474223	0.03384129491474223	0.03384129491474223	0.03384129491474223	0.03384129491474223	0.03384129491474223	0.03384129491474223	0.03384129491474223	0.03384129491474223	0.03384129491474223	0.03384129491474223	0.03384129491474223	0.03384129491474223	0.03384129491474223	0.03384129491474223	0.03384129491474223	0.03384129491474223	0.03384129491474223	0.03384129491474223	0.03384129491474223	0.03384129491474223	0.03384129491474223	0.03384129491474223	0.03384129491474223	0.03384129491474223	0.03384129491474223	0.03384129491474223	0.03384129491474223	0.03384129491474223	0.03384129491474223	0.03384129491474223	0.03384129491474223	0.03384129491474223	0.03384129491474223	0.03384129491474223
0.5193639639511742	0.40503820504387245	0.4162052807648114	0.3928826452936357	0.333819783956118	0.3956500100399884	0.3654135164734949	0.4661715652868515	0.5034968393634809	0.4539626661734636	0.3151355164612476	0.3562112556698196	0.248683936984443	0.3746113864827704	0.6126744718719358	0.5189556855783802	0.3959884979066545	0.49850201546586653	0.3836519410512983	0.19052746176579766	0.535272442756778	0.4406838888488662	0.30571778585579346	0.3526537577228358	0.4947614196840611	0.4237075887034485	0.4237075887034485	0.4237075887034485	0.4237075887034485	0.4237075887034485	0.4237075887034485	0.4237075887034485	0.4237075887034485	0.4237075887034485	0.4237075887034485	0.4237075887034485	0.4237075887034485	0.4237075887034485	0.4237075887034485	0.4237075887034485	0.4237075887034485	0.4237075887034485	0.4237075887034485	0.4237075887034485	0.4237075887034485	0.4237075887034485	0.4237075887034485	0.4237075887034485	0.4237075887034485	0.4237075887034485
0.03615630659350127	0.015917607963298407	0.04593818329175511	0.005467641920692668	0.008872650545125926	0.027774077842425943	0.01760179731800048	0.01760179731800048	0.008207383038556835	0.011876325350840766	0.03580472184176053	0.034884185380654985	0.04196950331889059	0.03396364891954944	1.9855471713232313e-05	0.017902360920880264	0.04094345621766536	0.03378874641094702	0.020247243896481606	0.003601779398488137	0.03482551091996349	0.017322099006080973	0.017001679931487955	0.02104562491432148	0.02989841998773417	0.018443323069609777	0.024170871528671974	0.024170871528671974	0.024170871528671974	0.024170871528671974	0.024170871528671974	0.024170871528671974	0.024170871528671974	0.024170871528671974	0.024170871528671974	0.024170871528671974	0.024170871528671974	0.024170871528671974	0.024170871528671974	0.024170871528671974	0.024170871528671974	0.024170871528671974	0.024170871528671974	0.024170871528671974	0.024170871528671974	0.024170871528671974	0.024170871528671974	0.024170871528671974	0.024170871528671974	0.024170871528671974
0.014561303565939016	0.04366620574502048	0.08236184350123699	0.0004799497196185901	0.09182302930068004	0.08567246301570625	0.0	0.07268951854814788	0.0	0.04366620574502048	0.0	0.0	0.0	0.06985884721091414	0.0	0.0	0.07745654566256892	0.0	0.0	0.004490618269185385	0.0	0.01955801125866202	0.03837781792632853	0.0	0.03388720011568947	0.0	0.016943600057844736	0.016943600057844736	0.016943600057844736	0.016943600057844736	0.016943600057844736	0.016943600057844736	0.016943600057844736	0.016943600057844736	0.016943600057844736	0.016943600057844736	0.016943600057844736	0.016943600057844736	0.016943600057844736	0.016943600057844736	0.016943600057844736	0.016943600057844736	0.016943600057844736	0.016943600057844736	0.016943600057844736	0.016943600057844736	0.016943600057844736	0.016943600057844736	0.016943600057844736	0.016943600057844736
0.12000474753263135	0.08821808430078863	0.06529775435835043	0.05655518847507678	0.06063709684954518	0.0557809873775976	0.07980161426656268	0.04777600799621248	0.027494617932828758	0.09844084041986204	0.12562104713501873	0.07950860007484274	0.13135285045910772	0.04839045470937591	0.09534501893998637	0.08265201040042311	0.08070166350463645	0.13264299381177896	0.06298618349681169	0.05668252661849243	0.12096435263752589	0.04706998120390767	0.04450403447934492	0.08722284427967253	0.07199345487135793	0.09433370751943922	0.08316358119539857	0.08316358119539857	0.08316358119539857	0.08316358119539857	0.08316358119539857	0.08316358119539857	0.08316358119539857	0.08316358119539857	0.08316358119539857	0.08316358119539857	0.08316358119539857	0.08316358119539857	0.08316358119539857	0.08316358119539857	0.08316358119539857	0.08316358119539857	0.08316358119539857	0.08316358119539857	0.08316358119539857	0.08316358119539857	0.08316358119539857	0.08316358119539857	0.08316358119539857	0.08316358119539857
0.14487845628773066	0.10444577053998917	0.20264457816313822	0.14609359734858404	0.16824752336745402	0.12057778884044536	0.12467698024149275	0.15286552117950145	0.1839326038634952	0.15261985614196727	0.15107587791173155	0.10017447159520466	0.16114522937342887	0.13625660584728463	0.17700947478761725	0.0787236710827874	0.10316895963791613	0.24638490594679718	0.14404497024222257	0.09862124684003247	0.13713551315343858	0.11703034274072759	0.15934952908346367	0.13759774019931809	0.12984451615572337	0.13372112817752072	0.13372112817752072	0.13372112817752072	0.13372112817752072	0.13372112817752072	0.13372112817752072	0.13372112817752072	0.13372112817752072	0.13372112817752072	0.13372112817752072	0.13372112817752072	0.13372112817752072	0.13372112817752072	0.13372112817752072	0.13372112817752072	0.13372112817752072	0.13372112817752072	0.13372112817752072	0.13372112817752072	0.13372112817752072	0.13372112817752072	0.13372112817752072	0.13372112817752072	0.13372112817752072	0.13372112817752072
0.4577078021581232	0.6642104412881671	0.5941630236981297	0.5319607752216639	0.5564566063037727	0.5311843421138716	0.37190874734817053	0.4688875378042146	0.4091106954293785	0.3741928407948519	0.39272755439369866	0.5085277537762314	0.2843941602945076	0.5325542363136387	0.44371394862035923	0.5290294878643657	0.41123224204986686	0.5463536949870212	0.5336189267667032	0.48000139651896356	0.38769156610004346	0.5558791930122157	0.47160597317342257	0.6192534816591191	0.6078250392625417	0.6135392604608304	0.6135392604608304	0.6135392604608304	0.6135392604608304	0.6135392604608304	0.6135392604608304	0.6135392604608304	0.6135392604608304	0.6135392604608304	0.6135392604608304	0.6135392604608304	0.6135392604608304	0.6135392604608304	0.6135392604608304	0.6135392604608304	0.6135392604608304	0.6135392604608304	0.6135392604608304	0.6135392604608304	0.6135392604608304	0.6135392604608304	0.6135392604608304	0.6135392604608304	0.6135392604608304	0.6135392604608304
0.22687444614117386	0.18401747033694135	0.25578938864014233	0.21366493435402653	0.2489879221353276	0.13238137545192996	0.24336798378263552	0.2178057551647759	0.28299171622587793	0.2215431001532234	0.21558162808142564	0.2791050556384085	0.21368411857890368	0.21555989277380744	0.1618717697406937	0.24104596720320853	0.19316200102396763	0.212850400725311	0.27111206682283784	0.1306944154380024	0.18066122289857456	0.2296343747491697	0.18526517718688376	0.20506883180726948	0.23653553221838367	0.22080218201282661	0.22080218201282661	0.22080218201282661	0.22080218201282661	0.22080218201282661	0.22080218201282661	0.22080218201282661	0.22080218201282661	0.22080218201282661	0.22080218201282661	0.22080218201282661	0.22080218201282661	0.22080218201282661	0.22080218201282661	0.22080218201282661	0.22080218201282661	0.22080218201282661	0.22080218201282661	0.22080218201282661	0.22080218201282661	0.22080218201282661	0.22080218201282661	0.22080218201282661	0.22080218201282661	0.22080218201282661
0.3517111953036912	0.4731914315059142	0.460377087897638	0.5033186772064345	0.3757284331320337	0.542571617835525	0.48367999647914994	0.44622743178690794	0.1936582245362409	0.33729200268583964	0.40701464402529364	0.5587239435208262	0.3928220829384751	0.4790240498234109	0.45920088433786815	0.31973002932839334	0.5347321051392868	0.3982789748533063	0.45733536995032925	0.4611641646587082	0.4592497673045188	0.4592497673045188	0.4592497673045188	0.4592497673045188	0.4592497673045188	0.4592497673045188	0.4592497673045188	0.4592497673045188	0.4592497673045188	0.4592497673045188	0.4592497673045188	0.4592497673045188	0.4592497673045188	0.4592497673045188	0.4592497673045188	0.4592497673045188	0.4592497673045188	0.4592497673045188	0.4592497673045188	0.4592497673045188	0.4592497673045188	0.4592497673045188	0.4592497673045188	0.4592497673045188	0.4592497673045188	0.4592497673045188	0.4592497673045188	0.4592497673045188	0.4592497673045188	0.4592497673045188
0.2315967164227965	0.23171724104463187	0.26837745548492997	0.27508331705022754	0.22744655832027974	0.239429770578619	0.2049253314914564	0.2296268555409192	0.2135084836474807	0.22363281189733022	0.19608964469012274	0.32067362320225695	0.2588105340203868	0.27507930742712	0.2169136173593563	0.23883679491527113	0.20874148334456433	0.20806389525408983	0.293367795177589	0.27120809579133615	0.28228794548446257	0.28228794548446257	0.28228794548446257	0.28228794548446257	0.28228794548446257	0.28228794548446257	0.28228794548446257	0.28228794548446257	0.28228794548446257	0.28228794548446257	0.28228794548446257	0.28228794548446257	0.28228794548446257	0.28228794548446257	0.28228794548446257	0.28228794548446257	0.28228794548446257	0.28228794548446257	0.28228794548446257	0.28228794548446257	0.28228794548446257	0.28228794548446257	0.28228794548446257	0.28228794548446257	0.28228794548446257	0.28228794548446257	0.28228794548446257	0.28228794548446257	0.28228794548446257	0.28228794548446257
0.09276018284674623	0.2978951036074867	0.35932899443265703	0.23150371709382758	0.35092926752199494	0.15110350417650534	0.4738297442562516	0.3348971875290567	0.33026209189765926	0.24214626582466314	0.2852142364868849	0.18187730432484167	0.14435328878395573	0.4128901751513565	0.06840149149325032	0.21000292915614624	0.2876549210763951	0.18702812731917276	0.30902672220411725	0.05603971215165029	0.2483462251426047	0.1793852666546082	0.23291082693640575	0.24290600995363343	0.06107999507626556	0.4056369476878828	0.23679829091865467	0.32121761930326875	0.32121761930326875	0.32121761930326875	0.32121761930326875	0.32121761930326875	0.32121761930326875	0.32121761930326875	0.32121761930326875	0.32121761930326875	0.32121761930326875	0.32121761930326875	0.32121761930326875	0.32121761930326875	0.32121761930326875	0.32121761930326875	0.32121761930326875	0.32121761930326875	0.32121761930326875	0.32121761930326875	0.32121761930326875	0.32121761930326875	0.32121761930326875	0.32121761930326875
0.36782543222498326	0.410776206343943	0.40020601022715313	0.3825421566227365	0.35768660763440374	0.2649599168483141	0.24805507016770265	0.3500105227783852	0.32608676091626937	0.30456490625520555	0.3526607044222382	0.24400261911643867	0.18202212382799657	0.4253538877128005	0.30569513668569914	0.36818421684324676	0.32874313410081724	0.3374482192675621	0.32793901235481143	0.28791235230316364	0.3759832660522662	0.2799300624038404	0.35469341419922346	0.45926878384827335	0.4069810990237484	0.4069810990237484	0.4069810990237484	0.4069810990237484	0.4069810990237484	0.4069810990237484	0.4069810990237484	0.4069810990237484	0.4069810990237484	0.4069810990237484	0.4069810990237484	0.4069810990237484	0.4069810990237484	0.4069810990237484	0.4069810990237484	0.4069810990237484	0.4069810990237484	0.4069810990237484	0.4069810990237484	0.4069810990237484	0.4069810990237484	0.4069810990237484	0.4069810990237484	0.4069810990237484	0.4069810990237484	0.4069810990237484
0.4995863828378605	0.5399791408726017	0.5237722597203829	0.4082163065949492	0.44440164370692353	0.37141731490831087	0.49887573914740546	0.5700757480458583	0.3653506064652807	0.3851211896087943	0.536037829662321	0.43908359816342557	0.5572216749571414	0.488002223194369	0.5148135222342062	0.4348371828890487	0.5571526095163317	0.5540688254488156	0.4307888065195709	0.5968222382356123	0.4834751868609642	0.4937964796204348	0.382033776270346	0.48874030658002277	0.3471595800357192	0.4848248100902222	0.41599219506297064	0.41599219506297064	0.41599219506297064	0.41599219506297064	0.41599219506297064	0.41599219506297064	0.41599219506297064	0.41599219506297064	0.41599219506297064	0.41599219506297064	0.41599219506297064	0.41599219506297064	0.41599219506297064	0.41599219506297064	0.41599219506297064	0.41599219506297064	0.41599219506297064	0.41599219506297064	0.41599219506297064	0.41599219506297064	0.41599219506297064	0.41599219506297064	0.41599219506297064	0.41599219506297064
0.18856882815645354	0.023700329547644346	0.040666591248835655	0.04357455129490321	0.11870897557382262	0.0	0.1539815958389797	0.11438272276545669	0.08795860509845124	0.1564552748098828	0.06349541452814297	0.023787973194390785	0.07945673985327868	0.10165507022588488	0.0	0.07743281603176859	0.23352598092322271	0.1066984666225777	0.07752045967851502	0.11109954121046985	0.14214637418122766	0.05929780752728901	0.03951122942677659	0.049404518477032804	0.049404518477032804	0.049404518477032804	0.049404518477032804	0.049404518477032804	0.049404518477032804	0.049404518477032804	0.049404518477032804	0.049404518477032804	0.049404518477032804	0.049404518477032804	0.049404518477032804	0.049404518477032804	0.049404518477032804	0.049404518477032804	0.049404518477032804	0.049404518477032804	0.049404518477032804	0.049404518477032804	0.049404518477032804	0.049404518477032804	0.049404518477032804	0.049404518477032804	0.049404518477032804	0.049404518477032804	0.049404518477032804	0.049404518477032804
0.19077959728221158	0.06641957033058543	0.05638379452087178	0.0891392493217881	0.08761597087384623	0.0020518331650823036	0.1292114567366568	0.08332283101408212	0.049863781949520826	0.17448409063279058	0.008835399137827653	0.17933364164720147	0.10493248798497515	0.0912357323347442	0.13163416903543265	0.06712504418964269	0.09766274462712202	0.07499141606701872	0.12042056194671963	0.11118749927867404	0.014063914391825728	0.06262570683524987	0.06262570683524987	0.06262570683524987	0.06262570683524987	0.06262570683524987	0.06262570683524987	0.06262570683524987	0.06262570683524987	0.06262570683524987	0.06262570683524987	0.06262570683524987	0.06262570683524987	0.06262570683524987	0.06262570683524987	0.06262570683524987	0.06262570683524987	0.06262570683524987	0.06262570683524987	0.06262570683524987	0.06262570683524987	0.06262570683524987	0.06262570683524987	0.06262570683524987	0.06262570683524987	0.06262570683524987	0.06262570683524987	0.06262570683524987	0.06262570683524987	0.06262570683524987
0.11818431983176807	0.09985579028660829	0.17421865131184683	0.18035084016037797	0.06976089320214925	0.07866407510706744	0.09800501323866986	0.1266596030298056	0.1365341317882479	0.11742487486807203	0.10468035545109095	0.04784342913454382	0.03434350625393032	0.19619594507185475	0.13641929713274917	0.033462013904560266	0.10452816299854586	0.08385303813677243	0.050617603667627784	0.05159921538074879	0.06524936572752811	0.08645374568640532	0.09957694368724383	0.08834257081473026	0.03879884787414085	0.13816859458786535	0.05521272870402432	0.0952336993982564	0.06917617248364241	0.08964303097718425	0.08941645154176864	0.0	0.16493008721535599	0.08246504360767799	0.08246504360767799	0.08246504360767799	0.08246504360767799	0.08246504360767799	0.08246504360767799	0.08246504360767799	0.08246504360767799	0.08246504360767799	0.08246504360767799	0.08246504360767799	0.08246504360767799	0.08246504360767799	0.08246504360767799	0.08246504360767799	0.08246504360767799	0.08246504360767799
0.09944652608846663	0.08368932014644627	0.06491401495612735	0.09196451650357501	0.10042480956734874	0.10212862106118095	0.020675561449900057	0.15566993751430885	0.12923607427522424	0.10961147191711401	0.07571397116107648	0.12969804940942573	0.16396193040379264	0.12344003424476152	0.1335178202147874	0.12730563330737368	0.12661397099318605	0.07072963648525564	0.13969437670347548	0.17775290091829066	0.17361231642610503	0.18711494733475972	0.1775712456180201	0.11286696552433778	0.11948454680457024	0.18848569839729143	0.15869854355066987	0.02756435152270767	0.09141648096497512	0.04742272884030841	0.0959103598211381	0.09893896585749916	0.15457379959474035	0.12675638272611975	0.12675638272611975	0.12675638272611975	0.12675638272611975	0.12675638272611975	0.12675638272611975	0.12675638272611975	0.12675638272611975	0.12675638272611975	0.12675638272611975	0.12675638272611975	0.12675638272611975	0.12675638272611975	0.12675638272611975	0.12675638272611975	0.12675638272611975	0.12675638272611975
0.4824433484675726	0.4804747687865212	0.5446408817767103	0.50936454316832	0.6364400808856133	0.46403427776660044	0.517349101601875	0.5805668255792331	0.5508557424674271	0.49737396559476754	0.48711599132134875	0.4455573221820221	0.6211238398541158	0.43443145904957614	0.5304711548689433	0.5013184073099025	0.519365578929271	0.44394346125670375	0.6357980850496858	0.5720399956915897	0.4678310585691306	0.5199355271303602	0.5199355271303602	0.5199355271303602	0.5199355271303602	0.5199355271303602	0.5199355271303602	0.5199355271303602	0.5199355271303602	0.5199355271303602	0.5199355271303602	0.5199355271303602	0.5199355271303602	0.5199355271303602	0.5199355271303602	0.5199355271303602	0.5199355271303602	0.5199355271303602	0.5199355271303602	0.5199355271303602	0.5199355271303602	0.5199355271303602	0.5199355271303602	0.5199355271303602	0.5199355271303602	0.5199355271303602	0.5199355271303602	0.5199355271303602	0.5199355271303602	0.5199355271303602
0.2124159804628707	0.1752378381854248	0.1977241630131225	0.23864046406245412	0.3273451998339468	0.2509903730556727	0.1942707241255828	0.22536662814540961	0.16142664934055692	0.17119387138509043	0.202696788212403	0.19965527621544255	0.2473901447763232	0.2008715970544383	0.2274854093074658	0.21790836558005874	0.23264974258046442	0.17915177728264844	0.22149238422090767	0.37174897780924243	0.20160065692500376	0.5499672665476129	0.16890450979212293	0.1693557307830751	0.169130120287599	0.169130120287599	0.169130120287599	0.169130120287599	0.169130120287599	0.169130120287599	0.169130120287599	0.169130120287599	0.169130120287599	0.169130120287599	0.169130120287599	0.169130120287599	0.169130120287599	0.169130120287599	0.169130120287599	0.169130120287599	0.169130120287599	0.169130120287599	0.169130120287599	0.169130120287599	0.169130120287599	0.169130120287599	0.169130120287599	0.169130120287599	0.169130120287599	0.169130120287599
0.38787465242708075	0.35813558580834537	0.40178672515062425	0.375712895999982	0.23056292055765348	0.3772566802703455	0.27535459615127716	0.3255135884248289	0.3288363247287654	0.29003561372474546	0.3259224505404227	0.3780912648926299	0.3939560529965787	0.4128986206531166	0.3043249460995539	0.4061952830552385	0.30150373106554407	0.3146234770131936	0.3762909403653639	0.33529956043612036	0.2804476101947838	0.35871221520119595	0.5170853237568888	0.4817575627480243	0.22252224113803404	0.3954654487021408	0.3089938449200874	0.3089938449200874	0.3089938449200874	0.3089938449200874	0.3089938449200874	0.3089938449200874	0.3089938449200874	0.3089938449200874	0.3089938449200874	0.3089938449200874	0.3089938449200874	0.3089938449200874	0.3089938449200874	0.3089938449200874	0.3089938449200874	0.3089938449200874	0.3089938449200874	0.3089938449200874	0.3089938449200874	0.3089938449200874	0.3089938449200874	0.3089938449200874	0.3089938449200874	0.3089938449200874
0.11836757085752837	0.1411252693070021	0.18598055659958204	0.11389180670957981	0.16005014162479014	0.14620515587720537	0.11642727636996753	0.19158002551063402	0.14874893101699524	0.14912693750690406	0.1787245972145201	0.06199115339508402	0.17551473138835058	0.1705504765950297	0.12550235747524882	0.12287649357663696	0.1403152766170661	0.1048282046390037	0.1182192667326672	0.12872725256767084	0.12347325965016902	0.12347325965016902	0.12347325965016902	0.12347325965016902	0.12347325965016902	0.12347325965016902	0.12347325965016902	0.12347325965016902	0.12347325965016902	0.12347325965016902	0.12347325965016902	0.12347325965016902	0.12347325965016902	0.12347325965016902	0.12347325965016902	0.12347325965016902	0.12347325965016902	0.12347325965016902	0.12347325965016902	0.12347325965016902	0.12347325965016902	0.12347325965016902	0.12347325965016902	0.12347325965016902	0.12347325965016902	0.12347325965016902	0.12347325965016902	0.12347325965016902	0.12347325965016902	0.12347325965016902
0.17189928910048524	0.15254621938885377	0.18499119847565726	0.14494735957481622	0.2040289026622482	0.1356763097839727	0.21700877142306774	0.19246405744608702	0.10631667985100302	0.1247397320308782	0.14087994264831713	0.13922427276741134	0.1904411624627006	0.19009915043711367	0.18456860302287706	0.17582072205918392	0.1383764034371098	0.1168112695953563	0.11991621605763948	0.11772984344578055	0.09412830570637852	0.14242440797528927	0.1182763568408339	0.1182763568408339	0.1182763568408339	0.1182763568408339	0.1182763568408339	0.1182763568408339	0.1182763568408339	0.1182763568408339	0.1182763568408339	0.1182763568408339	0.1182763568408339	0.1182763568408339	0.1182763568408339	0.1182763568408339	0.1182763568408339	0.1182763568408339	0.1182763568408339	0.1182763568408339	0.1182763568408339	0.1182763568408339	0.1182763568408339	0.1182763568408339	0.1182763568408339	0.1182763568408339	0.1182763568408339	0.1182763568408339	0.1182763568408339	0.1182763568408339
0.4484314674528938	0.5098262180990456	0.444567541554517	0.3713445360252732	0.40739633667685293	0.4561000836263538	0.5075086379969693	0.6379180770870684	0.4376729080211193	0.521996918436036	0.6597122868251627	0.5143783771261258	0.5819283135591667	0.47562448128017754	0.4743969588376056	0.6213300751124773	0.39969824498842094	0.6270533780076077	0.3286564517943	0.385198560777839	0.35692750628606945	0.35692750628606945	0.35692750628606945	0.35692750628606945	0.35692750628606945	0.35692750628606945	0.35692750628606945	0.35692750628606945	0.35692750628606945	0.35692750628606945	0.35692750628606945	0.35692750628606945	0.35692750628606945	0.35692750628606945	0.35692750628606945	0.35692750628606945	0.35692750628606945	0.35692750628606945	0.35692750628606945	0.35692750628606945	0.35692750628606945	0.35692750628606945	0.35692750628606945	0.35692750628606945	0.35692750628606945	0.35692750628606945	0.35692750628606945	0.35692750628606945	0.35692750628606945	0.35692750628606945
0.7047138424842119	0.546759458814215	0.4668025948480457	0.33740810633840496	0.5547357639420057	0.46924897137215255	0.5834116332178744	0.497208336390334	0.6592399237176982	0.3002772632980785	0.43336835376452953	0.5643369147652315	0.4122224498238982	0.5506249610891005	0.5046409198448265	0.5344457815093323	0.6511582327547074	0.3637612725904422	0.34420336445972666	0.48689867343133714	0.35336023566699337	0.44737337529281734	0.3663820396702589	0.4068777074815381	0.4068777074815381	0.4068777074815381	0.4068777074815381	0.4068777074815381	0.4068777074815381	0.4068777074815381	0.4068777074815381	0.4068777074815381	0.4068777074815381	0.4068777074815381	0.4068777074815381	0.4068777074815381	0.4068777074815381	0.4068777074815381	0.4068777074815381	0.4068777074815381	0.4068777074815381	0.4068777074815381	0.4068777074815381	0.4068777074815381	0.4068777074815381	0.4068777074815381	0.4068777074815381	0.4068777074815381	0.4068777074815381	0.4068777074815381
0.46703271772744986	0.4507673492673429	0.5647472201209055	0.4174918754997442	0.4938589871513252	0.5264773856259151	0.3663576384950799	0.41354771515110245	0.36180743040502256	0.3808298121823993	0.5085838524924846	0.41772171194860047	0.47282697923856587	0.4145518462068165	0.23259141638748754	0.47338101112671577	0.44595826911814945	0.4382434081603646	0.3723022366591619	0.5324691636486981	0.2746917478894432	0.4892077793185769	0.38194976360401006	0.38194976360401006	0.38194976360401006	0.38194976360401006	0.38194976360401006	0.38194976360401006	0.38194976360401006	0.38194976360401006	0.38194976360401006	0.38194976360401006	0.38194976360401006	0.38194976360401006	0.38194976360401006	0.38194976360401006	0.38194976360401006	0.38194976360401006	0.38194976360401006	0.38194976360401006	0.38194976360401006	0.38194976360401006	0.38194976360401006	0.38194976360401006	0.38194976360401006	0.38194976360401006	0.38194976360401006	0.38194976360401006	0.38194976360401006	0.38194976360401006
0.16656578648592374	0.10421061616280272	0.12555974310340956	0.11980572061825791	0.07009680566962607	0.09008726065575694	0.05476797758564633	0.11814647957233454	0.07325059491440727	0.11544466280755418	0.1840542813618478	0.12280302872294072	0.028234735045000424	0.14810899545688133	0.08326391125057726	0.08055177988212489	0.10917061539177052	0.10017647786907526	0.05476797758564633	0.05736803039074127	0.11356829747603155	0.10375846324752634	0.07679145947867377	0.03029123139051165	0.026353111266766243	0.05685590210823142	0.11847865727613129	0.12801121141652827	0.09079353112824322	0.07336039014578431	0.08240439762859397	0.07788239388718914	0.07788239388718914	0.07788239388718914	0.07788239388718914	0.07788239388718914	0.07788239388718914	0.07788239388718914	0.07788239388718914	0.07788239388718914	0.07788239388718914	0.07788239388718914	0.07788239388718914	0.07788239388718914	0.07788239388718914	0.07788239388718914	0.07788239388718914	0.07788239388718914	0.07788239388718914	0.07788239388718914
0.39136397580026794	0.3040731907630553	0.4040507356264101	0.3249392164120999	0.3987890696718966	0.30420054161856624	0.29111737253996045	0.3132042322557432	0.3421178493865367	0.37199241071363265	0.40743175348299837	0.2879259260023316	0.3808317857285616	0.2621037776584636	0.3245504420700768	0.29929627412414617	0.39106556104687945	0.3394325302246571	0.28740421838995867	0.4116853692700912	0.3453165906305372	0.31455350228745277	0.30448659461629524	0.321772398692755	0.2945364331020593	0.35857731667055615	0.300495139129104	0.36299472910434744	0.2680490278875239	0.359441139790156	0.382156902465198	0.37079902112767704	0.37079902112767704	0.37079902112767704	0.37079902112767704	0.37079902112767704	0.37079902112767704	0.37079902112767704	0.37079902112767704	0.37079902112767704	0.37079902112767704	0.37079902112767704	0.37079902112767704	0.37079902112767704	0.37079902112767704	0.37079902112767704	0.37079902112767704	0.37079902112767704	0.37079902112767704	0.37079902112767704
0.577316011121852	0.4928835824839346	0.4531427671541519	0.4647908577208906	0.46834266058654883	0.42625939926296397	0.4309390487769215	0.42331854728218654	0.3820192269333747	0.4345909581499738	0.466194127134629	0.4682327753141135	0.4430766221182815	0.4670400946083998	0.3568744063943845	0.3039821822122815	0.49634858725105174	0.493215972814602	0.4501267352811403	0.381858217980318	0.3666647690029703	0.3742614934916441	0.3742614934916441	0.3742614934916441	0.3742614934916441	0.3742614934916441	0.3742614934916441	0.3742614934916441	0.3742614934916441	0.3742614934916441	0.3742614934916441	0.3742614934916441	0.3742614934916441	0.3742614934916441	0.3742614934916441	0.3742614934916441	0.3742614934916441	0.3742614934916441	0.3742614934916441	0.3742614934916441	0.3742614934916441	0.3742614934916441	0.3742614934916441	0.3742614934916441	0.3742614934916441	0.3742614934916441	0.3742614934916441	0.3742614934916441	0.3742614934916441	0.3742614934916441
0.2867225370719966	0.0	0.3576634370877099	0.0	0.3208814465895118	0.3568700695213495	0.0	0.0	0.0	0.0	0.35373223987422997	0.0	0.0	0.0	0.0	0.0	0.5586070992784453	0.0	0.0	0.0	0.6921412762785357	0.34607063813926786	0.34607063813926786	0.34607063813926786	0.34607063813926786	0.34607063813926786	0.34607063813926786	0.34607063813926786	0.34607063813926786	0.34607063813926786	0.34607063813926786	0.34607063813926786	0.34607063813926786	0.34607063813926786	0.34607063813926786	0.34607063813926786	0.34607063813926786	0.34607063813926786	0.34607063813926786	0.34607063813926786	0.34607063813926786	0.34607063813926786	0.34607063813926786	0.34607063813926786	0.34607063813926786	0.34607063813926786	0.34607063813926786	0.34607063813926786	0.34607063813926786	0.34607063813926786
0.40225091773746807	0.2628243690513954	0.21788185831696927	0.22826930996961328	0.23054564591173143	0.23967105728913063	0.346747494750653	0.3036872207001079	0.3707688631661048	0.2745142057016625	0.2800156800019515	0.3058573769488278	0.2403991491514895	0.3687979188227676	0.3415845828067279	0.25471743599668994	0.19135832047224235	0.37425636023269376	0.35168547936956496	0.2708422265963499	0.20373850508378305	0.3178276267831659	0.3656481566885064	0.19158556053533346	0.18773219074245096	0.21563253432836668	0.28015836532266275	0.2932747415029572	0.3047705425284381	0.2990226420156976	0.2990226420156976	0.2990226420156976	0.2990226420156976	0.2990226420156976	0.2990226420156976	0.2990226420156976	0.2990226420156976	0.2990226420156976	0.2990226420156976	0.2990226420156976	0.2990226420156976	0.2990226420156976	0.2990226420156976	0.2990226420156976	0.2990226420156976	0.2990226420156976	0.2990226420156976	0.2990226420156976	0.2990226420156976	0.2990226420156976
0.5593628252639058	0.4095895983739633	0.46342753856444013	0.6224863744656042	0.5502508903427642	0.42161422761635775	0.3843541298028136	0.4207587223044021	0.46087517214400103	0.4731761499675592	0.434294060703757	0.43001666027832586	0.42157035781370794	0.3430207927266666	0.47296132256186735	0.43259377665236226	0.5450411231308372	0.5242373632521324	0.5225808406202993	0.3919144683143852	0.4108296763234353	0.45884984051378164	0.3908038253762272	0.4977332376304946	0.548265488597645	0.4889158243198449	0.30194295718700725	0.42436372589043914	0.4871413393893879	0.5342323113321897	0.5572889025050973	0.36641200194569545	0.5598684417176186	0.5839154949731418	0.4142294270252601	0.49907246099920094	0.49907246099920094	0.49907246099920094	0.49907246099920094	0.49907246099920094	0.49907246099920094	0.49907246099920094	0.49907246099920094	0.49907246099920094	0.49907246099920094	0.49907246099920094	0.49907246099920094	0.49907246099920094	0.49907246099920094	0.49907246099920094
0.3053252927570617	0.3747016199449381	0.3976584268055208	0.35709014314144544	0.34534058929948713	0.28950248223384895	0.3403425531327452	0.3141885926694789	0.24304665021981225	0.36122556013829826	0.3008472689899065	0.30408596561702245	0.2523180734175518	0.4264296639909946	0.3153766510699876	0.2902233138400838	0.34418728929262155	0.35524196463682145	0.36148166506514634	0.3237047306142445	0.39135850591760485	0.24817180784322596	0.33450087931454914	0.23965096533449504	0.2562072628223892	0.3294129853540069	0.3339741967941735	0.33006681103113716	0.2904685776083559	0.2714763306783053	0.31928191979398474	0.3436338894182653	0.26654728278822304	0.2528044210804763	0.3330054850194797	0.24795775639599194	0.29055026476435314	0.301966098689647	0.3385678770938723	0.2823002126106086	0.31043404485224046	0.31043404485224046	0.31043404485224046	0.31043404485224046	0.31043404485224046	0.31043404485224046	0.31043404485224046	0.31043404485224046	0.31043404485224046	0.31043404485224046
0.4205402667951437	0.2848712146359979	0.49048681332417515	0.332397806796822	0.47669317889419044	0.28886081221691373	0.28575892760063565	0.25676031757814666	0.38180832354248406	0.36330387027454475	0.3495068002564358	0.26267104390654317	0.32254115171334885	0.26152341414922536	0.30104646610628266	0.3217426523187515	0.3584029193809904	0.3820963294190752	0.4198147058880689	0.4163358708392807	0.28025470057762336	0.3028302424029142	0.37269863253845675	0.39786775469535995	0.34473368218122435	0.3713007184382921	0.3713007184382921	0.3713007184382921	0.3713007184382921	0.3713007184382921	0.3713007184382921	0.3713007184382921	0.3713007184382921	0.3713007184382921	0.3713007184382921	0.3713007184382921	0.3713007184382921	0.3713007184382921	0.3713007184382921	0.3713007184382921	0.3713007184382921	0.3713007184382921	0.3713007184382921	0.3713007184382921	0.3713007184382921	0.3713007184382921	0.3713007184382921	0.3713007184382921	0.3713007184382921	0.3713007184382921
0.3430695770266447	0.38846794229341014	0.42474770170221443	0.35642041568303584	0.37847754922747073	0.37994425235932633	0.37009237562274794	0.3944933242528013	0.27939186550206924	0.42105079256895045	0.2595917197385948	0.36153929016052305	0.2898184979466508	0.3525138988086663	0.3461294292522088	0.362855812187006	0.41886992364778647	0.34483654278826353	0.3698100172495184	0.4458921901002797	0.2884524296902408	0.3384913991930588	0.4028400417635465	0.31654930701451817	0.4923865546921746	0.2241201646190902	0.21149396118848846	0.3426165650571511	0.3224576617978437	0.3219457121486479	0.35355947097998935	0.33775259156431864	0.33775259156431864	0.33775259156431864	0.33775259156431864	0.33775259156431864	0.33775259156431864	0.33775259156431864	0.33775259156431864	0.33775259156431864	0.33775259156431864	0.33775259156431864	0.33775259156431864	0.33775259156431864	0.33775259156431864	0.33775259156431864	0.33775259156431864	0.33775259156431864	0.33775259156431864	0.33775259156431864
0.38528137632245085	0.9677438412265125	0.41559759382302086	0.14031047491747442	0.4209314271634813	0.28062094983494884	0.14031047491747442	0.3053454973428652	0.17173287355875225	0.36324227973462514	0.33336207996195116	0.24795437048781604	0.0	0.031422398641277834	0.14564430584687685	0.32678406779090313	0.249198551193671	0.2165319713107475	0.5806326162484118	0.48395440069962375	0.7003214118376362	0.2282656357465532	0.36509571472209695	0.36598389064893083	0.6569314540265974	0.7015523745873722	0.6792419143069848	0.6792419143069848	0.6792419143069848	0.6792419143069848	0.6792419143069848	0.6792419143069848	0.6792419143069848	0.6792419143069848	0.6792419143069848	0.6792419143069848	0.6792419143069848	0.6792419143069848	0.6792419143069848	0.6792419143069848	0.6792419143069848	0.6792419143069848	0.6792419143069848	0.6792419143069848	0.6792419143069848	0.6792419143069848	0.6792419143069848	0.6792419143069848	0.6792419143069848	0.6792419143069848
0.3141235490092744	0.24706237603942643	0.22220299303382257	0.3315887795005325	0.2720938106210907	0.23424916897141618	0.27612119945434277	0.28128185580578957	0.32080963640338367	0.32094704351865333	0.22051849380824384	0.22946475935902172	0.2802364791894594	0.2433759472056992	0.19899317818496637	0.2596949560277523	0.24778472831701606	0.2916627324291827	0.20091549555973634	0.2886559547369485	0.27449617747106875	0.276309288887469	0.22031005509093346	0.2483096719892012	0.2483096719892012	0.2483096719892012	0.2483096719892012	0.2483096719892012	0.2483096719892012	0.2483096719892012	0.2483096719892012	0.2483096719892012	0.2483096719892012	0.2483096719892012	0.2483096719892012	0.2483096719892012	0.2483096719892012	0.2483096719892012	0.2483096719892012	0.2483096719892012	0.2483096719892012	0.2483096719892012	0.2483096719892012	0.2483096719892012	0.2483096719892012	0.2483096719892012	0.2483096719892012	0.2483096719892012	0.2483096719892012	0.2483096719892012
0.1255061565952565	0.06723544103317312	0.10827051389460587	0.10986465894605012	0.03930645125541393	0.03870839159550678	0.04845493604003051	0.08719768462956291	0.021888122752662647	0.2278637693784729	0.052277578902668674	0.04846461466761629	0.1297297301567389	0.03291339496618604	0.0442627520629643	0.0844105162571049	0.07635790640893825	0.08936211470101302	0.06639412809444645	0.07976754733741885	0.09266859637562878	0.1087310010011379	0.06371381073527524	0.07273600768428327	0.18126888172777758	0.06683314897264471	0.10342459590148123	0.02213137603148215	0.09486240717716099	0.08911886118978815	0.12393570577630005	0.10652728348304409	0.10652728348304409	0.10652728348304409	0.10652728348304409	0.10652728348304409	0.10652728348304409	0.10652728348304409	0.10652728348304409	0.10652728348304409	0.10652728348304409	0.10652728348304409	0.10652728348304409	0.10652728348304409	0.10652728348304409	0.10652728348304409	0.10652728348304409	0.10652728348304409	0.10652728348304409	0.10652728348304409
0.1315692917527835	0.1456660015834389	0.0735928238131651	0.04453446555570421	0.06660893111291742	0.0742441780158792	0.05761726431053326	0.1484883560317584	0.0008160423332887677	0.0	0.08804873727290562	0.0	0.0	0.1649505809686335	0.0	0.01662691370534593	0.00032937626114935663	0.0	0.0	0.0	0.1456660015834389	0.0	0.21974549267365837	0.0	0.0	0.0	0.0742441780158792	0.0742441780158792	0.0	0.0	0.007635246902961768	0.14685627136518087	0.06660893111291742	0.0	0.0742441780158792	0.0742441780158792	0.13524086914635466	0.11523476204380702	0.12523781559508085	0.12523781559508085	0.12523781559508085	0.12523781559508085	0.12523781559508085	0.12523781559508085	0.12523781559508085	0.12523781559508085	0.12523781559508085	0.12523781559508085	0.12523781559508085	0.12523781559508085
0.3882253288545241	0.05411363221386522	0.2669729887497695	0.15441383176868329	0.15761874211331647	0.17005224647028794	0.3630569344421518	0.22206847437221844	0.1456731500044265	0.2825498632918769	0.5601733130584333	0.3720459092945892	0.04677064200439468	0.4548366009398855	0.011674882265148503	0.48438929250546514	0.16666171262715823	0.18568449638619355	0.06775920462712642	0.1667279142865426	0.10681849680282879	0.2795387648394776	0.1709431411906677	0.19747501783993995	0.05270486458896357	0.22206847377500505	0.42780611326201917	0.2651068601773379	0.21856127468078687	0.1350721258698719	0.2711844319084891	0.3673877982953244	0.32515471338320284	0.2602019699762436	0.4434217274486476	0.26647791501649354	0.33155499254233695	0.20852746487836868	0.4950962334921106	0.07987972424099644	0.21179128306464276	0.19730993972863045	0.10624549711461101	0.46982791903242355	0.2880367080735173	0.2880367080735173	0.2880367080735173	0.2880367080735173	0.2880367080735173	0.2880367080735173
0.15998294228947899	0.02283297011094439	0.08043393290576965	0.13666354957261123	0.05244198486451454	0.06584960400054565	0.16096799340059326	0.11695225123615677	0.12159017486872202	0.13607039462327422	0.17452327273371598	0.023025539267920985	0.022191126264155363	0.05735604397098348	0.07950007465383191	0.1270735031170835	0.14048271538066937	0.1374492719397026	0.08288381974574935	0.04473414900412939	0.024207185222186338	0.12065838453105097	0.08878854829510867	0.013166360872057645	0.04969849036610446	0.0528758122854646	0.09416590235985153	0.13134731190245336	0.07076525619266037	0.13152745366706942	0.10974934000090943	0.06364097588553808	0.16199716276948298	0.16848426288086207	0.0741003126176251	0.1591482832437431	0.0436584777363903	0.133078086889106	0.02990856135297877	0.0409397864746692	0.1300142298367904	0.18118968355485213	0.238299098690324	0.27116497225852076	0.26184823520842293	0.2665066037334719	0.2665066037334719	0.2665066037334719	0.2665066037334719	0.2665066037334719
0.393608549379158	0.4647305559539261	0.20127244570793842	0.28775460482869875	0.4378625772447588	0.4233698020245679	0.21812161004739344	0.3352552571045298	0.17311654475282234	0.2153021310230892	0.43266652389618115	0.1727337032536697	0.2608722303338577	0.12865847115142245	0.3630421022625916	0.34193157961203596	0.26966955211260424	0.317291255242372	0.30238259329600176	0.23648183106907875	0.21909112886018312	0.14356510765010527	0.31620614276957065	0.08191892500611742	0.26804984876005866	0.18375692714511394	0.2799023854830791	0.15540537515403635	0.32187721204414127	0.2898017288754827	0.1588903023941598	0.24352535593649732	0.19057956153794267	0.07644210475354657	0.20423547211758145	0.26996637602076334	0.29324215338997167	0.2058660332700608	0.07690143555935144	0.1413837344147061	0.1413837344147061	0.1413837344147061	0.1413837344147061	0.1413837344147061	0.1413837344147061	0.1413837344147061	0.1413837344147061	0.1413837344147061	0.1413837344147061	0.1413837344147061
0.44907507448901374	0.5701477123431332	0.40958791006312784	0.3434447166031766	0.1911629066873264	0.2576788716447158	0.34074912887273373	0.24366765053173722	0.08595651334312751	0.16481208193743235	0.16481208193743235	0.16481208193743235	0.16481208193743235	0.16481208193743235	0.16481208193743235	0.16481208193743235	0.16481208193743235	0.16481208193743235	0.16481208193743235	0.16481208193743235	0.16481208193743235	0.16481208193743235	0.16481208193743235	0.16481208193743235	0.16481208193743235	0.16481208193743235	0.16481208193743235	0.16481208193743235	0.16481208193743235	0.16481208193743235	0.16481208193743235	0.16481208193743235	0.16481208193743235	0.16481208193743235	0.16481208193743235	0.16481208193743235	0.16481208193743235	0.16481208193743235	0.16481208193743235	0.16481208193743235	0.16481208193743235	0.16481208193743235	0.16481208193743235	0.16481208193743235	0.16481208193743235	0.16481208193743235	0.16481208193743235	0.16481208193743235	0.16481208193743235	0.16481208193743235
0.0	0.0	0.0	0.0	0.0	0.0	0.0	0.0	0.0	0.0	0.0	0.026150751473066964	0.0	0.0	0.0	0.0	0.0	0.017119417715715755	0.0	0.06535038163758666	0.03267519081879333	0.03267519081879333	0.03267519081879333	0.03267519081879333	0.03267519081879333	0.03267519081879333	0.03267519081879333	0.03267519081879333	0.03267519081879333	0.03267519081879333	0.03267519081879333	0.03267519081879333	0.03267519081879333	0.03267519081879333	0.03267519081879333	0.03267519081879333	0.03267519081879333	0.03267519081879333	0.03267519081879333	0.03267519081879333	0.03267519081879333	0.03267519081879333	0.03267519081879333	0.03267519081879333	0.03267519081879333	0.03267519081879333	0.03267519081879333	0.03267519081879333	0.03267519081879333	0.03267519081879333
0.0	0.00016820495654402046	0.07582962228807771	0.0	0.12808752217430736	0.04548547498455952	0.0	0.07582962228807771	0.2227414026504537	0.09264338978765253	0.07582962228807771	0.0	0.0	0.07582962228807771	0.08362791575970824	0.14181179527923932	0.11619091705210575	0.00016820495654402046	0.00016820495654402046	0.08074529145840113	0.0	0.0787122465893848	0.37609728218253746	0.12706423491898222	0.06246744744067836	0.07582962228807771	0.09281159474419655	0.06819953377299119	0.07888045154592883	0.1856231894883931	0.030344147303518185	0.15132283466306737	0.09083349098329278	0.09083349098329278	0.09083349098329278	0.09083349098329278	0.09083349098329278	0.09083349098329278	0.09083349098329278	0.09083349098329278	0.09083349098329278	0.09083349098329278	0.09083349098329278	0.09083349098329278	0.09083349098329278	0.09083349098329278	0.09083349098329278	0.09083349098329278	0.09083349098329278	0.09083349098329278
0.20869608679812385	0.19288376003658952	0.19077956461638004	0.10147930252986088	0.31941764118825733	0.15688331870147512	0.1567256523796952	0.0847776593842064	0.1751228844048733	0.19447980448926036	0.14369473433869054	0.17395595079088808	0.23795306774826658	0.19082719352550095	0.22840835370260315	0.17229029619695485	0.1870878304267377	0.15885920752379698	0.16907773906243767	0.2813420007389805	0.1844439029725776	0.22915310152913024	0.2249026423265676	0.22702787192784893	0.22702787192784893	0.22702787192784893	0.22702787192784893	0.22702787192784893	0.22702787192784893	0.22702787192784893	0.22702787192784893	0.22702787192784893	0.22702787192784893	0.22702787192784893	0.22702787192784893	0.22702787192784893	0.22702787192784893	0.22702787192784893	0.22702787192784893	0.22702787192784893	0.22702787192784893	0.22702787192784893	0.22702787192784893	0.22702787192784893	0.22702787192784893	0.22702787192784893	0.22702787192784893	0.22702787192784893	0.22702787192784893	0.22702787192784893
0.3872804936083647	0.3279031846560549	0.3044620436202627	0.31283638294112204	0.23880924677630888	0.25853542771986243	0.3293090200917161	0.35493329014035613	0.33451443309129947	0.2260374872439081	0.1551903839825027	0.19061393561320542	0.19061393561320542	0.19061393561320542	0.19061393561320542	0.19061393561320542	0.19061393561320542	0.19061393561320542	0.19061393561320542	0.19061393561320542	0.19061393561320542	0.19061393561320542	0.19061393561320542	0.19061393561320542	0.19061393561320542	0.19061393561320542	0.19061393561320542	0.19061393561320542	0.19061393561320542	0.19061393561320542	0.19061393561320542	0.19061393561320542	0.19061393561320542	0.19061393561320542	0.19061393561320542	0.19061393561320542	0.19061393561320542	0.19061393561320542	0.19061393561320542	0.19061393561320542	0.19061393561320542	0.19061393561320542	0.19061393561320542	0.19061393561320542	0.19061393561320542	0.19061393561320542	0.19061393561320542	0.19061393561320542	0.19061393561320542	0.19061393561320542
0.32855962758283813	0.46977933475425376	0.43303627409895057	0.3687088957708838	0.5035337202049689	0.418554450276864	0.37841614321001116	0.30357287936401167	0.400060674157095	0.519486578780535	0.36224503756744414	0.3667816462421092	0.45406149395930884	0.3864722652836866	0.40402319889459926	0.371429484493099	0.5006823627685605	0.32992910898691435	0.45186096307810897	0.42682592426245886	0.49581428232724634	0.4755107236322889	0.4383087427959441	0.49103193681582075	0.4563655516292497	0.32093474001825517	0.36465024992594025	0.4169305184955494	0.39079038421074486	0.39079038421074486	0.39079038421074486	0.39079038421074486	0.39079038421074486	0.39079038421074486	0.39079038421074486	0.39079038421074486	0.39079038421074486	0.39079038421074486	0.39079038421074486	0.39079038421074486	0.39079038421074486	0.39079038421074486	0.39079038421074486	0.39079038421074486	0.39079038421074486	0.39079038421074486	0.39079038421074486	0.39079038421074486	0.39079038421074486	0.39079038421074486
0.0907698264848286	0.03072545750401877	0.14032979183618058	0.24681620941475843	0.07820933788946877	0.10351795413801505	0.13296361311693564	0.12925635111316017	0.13273631610393505	0.22595251622232002	0.025908223582662177	0.07534504334768283	0.026061888661360146	0.22588677993576975	0.075117747051949	0.055180962382533116	0.11301549785872411	0.0767972523966982	0.11657803343635514	0.19018196663400502	0.262473761677583	0.1373016847213204	0.15452192210588458	0.11799434241840412	5.7469515083416486e-05	0.03627571492764266	0.12642213225912233	0.0	0.0750602769927322	0.15469174997480178	0.048235965870177325	0.2280582383682748	0.13814710211922607	0.13814710211922607	0.13814710211922607	0.13814710211922607	0.13814710211922607	0.13814710211922607	0.13814710211922607	0.13814710211922607	0.13814710211922607	0.13814710211922607	0.13814710211922607	0.13814710211922607	0.13814710211922607	0.13814710211922607	0.13814710211922607	0.13814710211922607	0.13814710211922607	0.13814710211922607
0.2771891127411066	0.12859116861221323	0.19923731466891778	0.25460511252261736	0.13451500575319628	0.0	0.27855077540044315	0.028171513133155395	0.0670778185741193	0.14903121756069743	0.02894115372663795	0.16268822246899342	0.0273534571817649	0.06620907027257215	0.09854064885501032	0.13200062101087295	0.1586173934125589	0.17812432382962035	0.05726417030430559	0.19105023467423468	0.24014004410473624	0.21477041497431013	0.16170428356673247	0.1581761583960934	0.049946412697095856	0.11468297650190683	0.1510271902761043	0.2317498669127767	0.08741437264090228	0.17851271207017488	0.05991836183400845	0.10995343810339774	0.1796884776373157	0.3009899977777244	0.3256860637199667	0.11835315938115933	0.22201961155056305	0.22201961155056305	0.22201961155056305	0.22201961155056305	0.22201961155056305	0.22201961155056305	0.22201961155056305	0.22201961155056305	0.22201961155056305	0.22201961155056305	0.22201961155056305	0.22201961155056305	0.22201961155056305	0.22201961155056305
0.33257609306187497	0.3188582004206518	0.323321266591862	0.2569487913672639	0.26080367350064504	0.30448578638761736	0.3416356647478113	0.3020247516463712	0.2650975049350324	0.2437984730007176	0.2813059656231228	0.3621335898091973	0.39342238573412947	0.24721967377809206	0.32256982756834723	0.3515367384855847	0.1933159389251009	0.25649542649495627	0.32619220222912343	0.2613474141145395	0.3508898054890194	0.3438235997281079	0.2882375329790458	0.3134562715630552	0.29997067980221837	0.43943756333024414	0.2886077772995436	0.3214785017817598	0.3652359943439802	0.274194856714653	0.33076803296199175	0.3024814448383224	0.3024814448383224	0.3024814448383224	0.3024814448383224	0.3024814448383224	0.3024814448383224	0.3024814448383224	0.3024814448383224	0.3024814448383224	0.3024814448383224	0.3024814448383224	0.3024814448383224	0.3024814448383224	0.3024814448383224	0.3024814448383224	0.3024814448383224	0.3024814448383224	0.3024814448383224	0.3024814448383224
0.22451131213446054	0.2832091220653349	0.18562114056883444	0.18092462474207255	0.12721232846831182	0.1450252284330767	0.15055681841400556	0.186739316759742	0.1406013320932412	0.20083907321625702	0.1680518895256643	0.22889488613504916	0.15000582284432665	0.29792883721881325	0.12023780530055918	0.11715062784492246	0.09027696257035328	0.32626887173430363	0.19055766162812	0.05889440450490924	0.17492914257285838	0.15633779956516203	0.06072522390899766	0.09830623421325445	0.09202022132175428	0.21455645685778685	0.16405605570106543	0.14821951163283764	0.18722064507866593	0.13274809382729053	0.0844886635269307	0.2624234309096626	0.09961572833078591	0.18049635724777616	0.11392223596488218	0.16957315091753847	0.2418083103748283	0.20569073064618337	0.20569073064618337	0.20569073064618337	0.20569073064618337	0.20569073064618337	0.20569073064618337	0.20569073064618337	0.20569073064618337	0.20569073064618337	0.20569073064618337	0.20569073064618337	0.20569073064618337	0.20569073064618337
0.020652431915979475	0.0	0.03411570818037602	0.0218597961620158	0.0	0.0	0.0	0.0	0.2679287063277115	0.13975401573318932	0.0658521973281424	0.07032306711211483	0.14166284571210433	0.08012728212765523	0.04905293792776933	0.12095550566015131	0.07592422243396721	0.05466929236084139	0.055168011559318005	0.03662145235246707	0.07363224067115592	0.08377303226084996	0.07265146959518444	0.04873108066821369	0.024687397593662487	0.03924872249353793	0.0897343501139534	0.09343644300611226	0.0705908768302295	0.04933546693722135	0.14732759096190537	0.12656412763035943	0.1369458592961324	0.1369458592961324	0.1369458592961324	0.1369458592961324	0.1369458592961324	0.1369458592961324	0.1369458592961324	0.1369458592961324	0.1369458592961324	0.1369458592961324	0.1369458592961324	0.1369458592961324	0.1369458592961324	0.1369458592961324	0.1369458592961324	0.1369458592961324	0.1369458592961324	0.1369458592961324
0.025351233562326145	0.11854048726352819	0.03604615386863618	0.0022762311226398563	0.0	0.0	0.0	0.0	0.08811964443796438	0.004776715590067913	0.08811964443796438	0.09340688734759597	0.041671464423948236	0.13717134008144083	0.13934454004204844	0.13934454004204844	0.13934453906652786	0.1189920310591813	0.018586805179790968	0.03604615386863618	0.09113065622495611	0.046448180014016155	0.046448180014016155	0.0017657038030761904	0.041671464423948236	0.018586805179790968	0.027861374834225183	0.046448180014016155	0.029627078637301373	0.13507835305745775	0.04634514885198392	0.09071175095472082	0.09071175095472082	0.09071175095472082	0.09071175095472082	0.09071175095472082	0.09071175095472082	0.09071175095472082	0.09071175095472082	0.09071175095472082	0.09071175095472082	0.09071175095472082	0.09071175095472082	0.09071175095472082	0.09071175095472082	0.09071175095472082	0.09071175095472082	0.09071175095472082	0.09071175095472082	0.09071175095472082
0.1576638782129573	0.13439227070374543	0.024131844162939595	0.008699325330585645	0.02591509587175837	0.11710257745803494	0.13533136799432308	0.19785782339612407	0.1684541391021314	0.09123782319466556	0.12673408465329195	0.018957344519233418	0.10052160901678436	0.06543919384011557	0.05131969064049067	0.10806419622453661	0.1607058401568812	0.10266520332064438	0.09766530948966796	0.11268146872667409	0.07901225952767173	0.07582937807693367	0.13265936031375294	0.03515294131121857	0.11638192388457524	0.08291317965627898	0.07946375539804519	0.09951822141400293	0.05635548343643841	0.037914689038466835	0.0760377445248877	0.13211873645977143	0.13694689040633612	0.056872033557700256	0.17226490784220597	0.11048763636927093	0.08652210755057639	0.15178302037630578	0.02921357775779225	0.04877373385635459	0.038993655807073424	0.038993655807073424	0.038993655807073424	0.038993655807073424	0.038993655807073424	0.038993655807073424	0.038993655807073424	0.038993655807073424	0.038993655807073424	0.038993655807073424
0.11445166308699042	0.09351843470650932	0.05814425962118953	0.07606169331146531	0.11364500895686958	0.13144591293601196	0.13065937131934527	0.09259433708279154	0.10270384582977471	0.03668400714091358	0.13650268874111657	0.103788144050603	0.13634680900759252	0.1077069515148828	0.07177695603684478	0.12627165320311928	0.08583252586048289	0.10273222594710169	0.07039634505005542	0.13600880679915947	0.059851079443046754	0.13010867282339833	0.07540574187888786	0.08815823432164924	0.11442277195963604	0.10325542113777486	0.12085802443984861	0.08691019302142745	0.07968761319296043	0.057795720514314926	0.05033195693335764	0.10637411784838734	0.06492910211171282	0.07420408802524553	0.050424485020525774	0.06231428652288565	0.06231428652288565	0.06231428652288565	0.06231428652288565	0.06231428652288565	0.06231428652288565	0.06231428652288565	0.06231428652288565	0.06231428652288565	0.06231428652288565	0.06231428652288565	0.06231428652288565	0.06231428652288565	0.06231428652288565	0.06231428652288565
0.22104924518403682	0.14873662423407596	0.23664667858001667	0.13670461878954446	0.18474420182565357	0.21861164248942816	0.14894361910543455	0.171106795333903	0.12006432165892603	0.1382570317446332	0.17066652492009238	0.22832309400028145	0.2328614863931873	0.17685106178493937	0.12039951910605004	0.10422641127203777	0.14559177289703668	0.061379466711607336	0.04736780605221314	0.09470697450988992	0.11778940235688314	0.027202511366846767	0.23048459078916955	0.09619676259590723	0.12377391307404899	0.16225658255371722	0.09822396684482354	0.10941904974771642	0.1425970858316465	0.06719186340589534	0.10489447461877091	0.10489447461877091	0.10489447461877091	0.10489447461877091	0.10489447461877091	0.10489447461877091	0.10489447461877091	0.10489447461877091	0.10489447461877091	0.10489447461877091	0.10489447461877091	0.10489447461877091	0.10489447461877091	0.10489447461877091	0.10489447461877091	0.10489447461877091	0.10489447461877091	0.10489447461877091	0.10489447461877091	0.10489447461877091
0.22505978096040744	0.0	0.1007857656066845	0.0	0.2020196503716408	0.179398595204224	0.11139764246024418	0.09989959276581707	0.0038398368337541856	0.09716998835206621	0.0011102324200033277	0.0	0.1010098251858204	0.0002240595791358877	0.10012365234495296	0.09062200791139659	0.0	0.0	0.1010098251858204	0.0	0.0	0.0	0.14143013748669098	0.0	0.09062200791139659	0.0	0.21981890750509459	0.07838877001840364	0.0	0.1059598944395779	0.0	0.0	0.01038781727442379	0.15565779140201047	0.0	0.07782889570100524	0.07782889570100524	0.07782889570100524	0.07782889570100524	0.07782889570100524	0.07782889570100524	0.07782889570100524	0.07782889570100524	0.07782889570100524	0.07782889570100524	0.07782889570100524	0.07782889570100524	0.07782889570100524	0.07782889570100524	0.07782889570100524
0.11755630486016284	0.17308825517099657	0.09400271211111874	0.08482143203327541	0.15220438184812313	0.030388276567351685	0.10424688980943399	0.08432072970036238	0.0727097847762504	0.05488156449413517	0.08127875734805029	0.07093177235216373	0.0355591103921977	0.0988154406977847	0.051395349174721855	0.0622549255690073	0.10768562759798553	0.08076262878202048	0.09740672786533718	0.029642819625617562	0.037057280854543594	0.04800890578755288	0.037599083376887346	0.055260812751142446	0.24178208223552092	4.1100154053899875e-05	0.044430641929415725	0.0632040369301318	0.06913753368387064	0.051395349563866724	0.07341020424924764	0.05538226647328016	0.018528640427271797	0.014420269017430924	0.018324986007881423	0.016372627512656175	0.016372627512656175	0.016372627512656175	0.016372627512656175	0.016372627512656175	0.016372627512656175	0.016372627512656175	0.016372627512656175	0.016372627512656175	0.016372627512656175	0.016372627512656175	0.016372627512656175	0.016372627512656175	0.016372627512656175	0.016372627512656175
0.4026031770401911	0.3809937047292296	0.29820423492683085	0.438156539351883	0.35835750169402	0.4892209425086436	0.3705650840378285	0.37846201397778395	0.3622691352021251	0.21198963026929954	0.48254537053810986	0.44128499062092724	0.37097845425814596	0.4590697117971203	0.4127045830027809	0.35311820180574266	0.1800967738881871	0.3147537620436809	0.342538490426241	0.36983514117102123	0.4060229772096604	0.2915381690822303	0.3136088569242616	0.4954161102620783	0.3167254265779516	0.29096366440889276	0.3467701526670888	0.31601948642078115	0.3332137450647398	0.399707432684223	0.39982733774938567	0.3997673852168043	0.3997673852168043	0.3997673852168043	0.3997673852168043	0.3997673852168043	0.3997673852168043	0.3997673852168043	0.3997673852168043	0.3997673852168043	0.3997673852168043	0.3997673852168043	0.3997673852168043	0.3997673852168043	0.3997673852168043	0.3997673852168043	0.3997673852168043	0.3997673852168043	0.3997673852168043	0.3997673852168043
0.3779147739849919	0.3248053234783128	0.47245029937042093	0.34261943236505904	0.35553710927339033	0.26261243777820337	0.30774387173951584	0.34496923119541156	0.252103149038755	0.26500424353574464	0.3774626195491166	0.36414967099677986	0.4034587484183755	0.29911574163757326	0.3043538642450662	0.3152217053752744	0.2957703708714949	0.2721940481277726	0.29127341319415545	0.3483646914785478	0.29844489625535703	0.21931338441020287	0.3085333320823569	0.3756924855943767	0.2673495146870486	0.3744159742562891	0.3150962912731508	0.4107675134463671	0.34047265286575806	0.28853415149300815	0.346720878203243	0.352690188004036	0.3497055331036395	0.3497055331036395	0.3497055331036395	0.3497055331036395	0.3497055331036395	0.3497055331036395	0.3497055331036395	0.3497055331036395	0.3497055331036395	0.3497055331036395	0.3497055331036395	0.3497055331036395	0.3497055331036395	0.3497055331036395	0.3497055331036395	0.3497055331036395	0.3497055331036395	0.3497055331036395
0.1524264783517201	0.19337269504220586	0.12257698704174089	0.08700236964481106	0.1410863575954659	0.054438884607112846	0.11160744208075567	0.06544984086660884	0.12897420630749773	0.1019674085907231	0.12678103013196718	0.07833531010266157	0.08462380265449006	0.1503132672081869	0.05304220622712527	0.10305795007379442	0.07668042000441497	0.08807338623328524	0.1134356247606521	0.11925822444187809	0.05117734047716867	0.11209702633113813	0.07894970269741972	0.06645973147576212	0.07330969024472071	0.10513788167991278	0.07337120033089371	0.08925454100540325	0.08925454100540325	0.08925454100540325	0.08925454100540325	0.08925454100540325	0.08925454100540325	0.08925454100540325	0.08925454100540325	0.08925454100540325	0.08925454100540325	0.08925454100540325	0.08925454100540325	0.08925454100540325	0.08925454100540325	0.08925454100540325	0.08925454100540325	0.08925454100540325	0.08925454100540325	0.08925454100540325	0.08925454100540325	0.08925454100540325	0.08925454100540325	0.08925454100540325
0.1857667154623511	0.11951786800765442	0.11922474354437411	0.05692277402173543	0.16013957268743245	0.09807485126998275	0.1582610258245919	0.15140410679497052	0.07074828719545818	0.1312070535239359	0.09629459549541841	0.09715825616012366	0.03866419476360665	0.09006885635563602	0.05903739682942717	0.1137857060045869	0.09355304783303602	0.10577180369927149	0.1756736413017905	0.043299806164731794	0.1101179562542367	0.11111117294167733	0.06837053892307636	0.06537283097554918	0.09504986331851813	0.13768721678892795	0.18707888643038056	0.14095875477998857	0.1161227740898995	0.17556439647546207	0.17617726956312815	0.1476975837581325	0.07222088433035322	0.12142082444519763	0.08586434772935463	0.09263926258646582	0.13690902270161256	0.10157520209214661	0.10713549068947503	0.10628317467822986	0.07682262079402813	0.16670071702183448	0.09047864889735911	0.10446565480832916	0.06310576145685441	0.06893712374720942	0.14738299234854368	0.10816005804787654	0.10816005804787654	0.10816005804787654
0.4150665837549477	0.22337363509846891	0.18450833981528475	0.8831054385197628	0.10987666435614196	0.3334820571559404	0.7072292073922254	0.2923790599384669	0.32746781822234	0.5969344729880128	0.18450833981528475	0.7599179541847843	0.29197423387456434	0.182502395582325	0.22337363509846891	0.5455012425140153	0.7617640740393392	0.47648257368984903	0.22537957933142866	0.4061077883821235	0.4262045971941527	0.36500479116465	1.0387463584420595	0.4814143646674613	0.7300095823293	0.7831163991699295	0.8291683807102801	0.9565408185634519	0.3871075442096389	0.4744766294568893	0.8161992132208429	0.38751237027354146	0.3237287255846034	0.35562054792907244	0.35562054792907244	0.35562054792907244	0.35562054792907244	0.35562054792907244	0.35562054792907244	0.35562054792907244	0.35562054792907244	0.35562054792907244	0.35562054792907244	0.35562054792907244	0.35562054792907244	0.35562054792907244	0.35562054792907244	0.35562054792907244	0.35562054792907244	0.35562054792907244
0.562438255612259	0.3352487149147615	1.935670001970219	0.0	0.3352487149147615	0.0036848295834400746	0.5383563086722847	1.002061308119836	0.30077184708914717	0.4349257051954418	0.6668126002460829	0.9343523405320393	0.461264937927543	0.0	0.5863593172133151	0.3352487149147615	0.13415385810629468	0.3352487149147615	1.0020613151608444	0.8986994952967239	2.0775114444637315	0.7701744201102033	1.1271556944466163	0.8804735690532507	1.4279275415357635	1.3282505550956334	1.3102028214168717	0.9766439261557528	0.33893354449820157	1.923669347288921	0.3734104123238159	1.6598144365864047	1.0166124244551102	1.0166124244551102	1.0166124244551102	1.0166124244551102	1.0166124244551102	1.0166124244551102	1.0166124244551102	1.0166124244551102	1.0166124244551102	1.0166124244551102	1.0166124244551102	1.0166124244551102	1.0166124244551102	1.0166124244551102	1.0166124244551102	1.0166124244551102	1.0166124244551102	1.0166124244551102
0.17977972407687906	0.12482794426096422	0.11696934103889776	0.21770362943449859	0.20975156258944164	0.22557637675697853	0.15685343567929663	0.1214201221787301	0.14847725660023603	0.22522312150050366	0.1640466850373212	0.11489514947677697	0.11771141672116345	0.170955128331372	0.22620441529638788	0.14532857459245618	0.20671920170047747	0.15452283426838978	0.17182215315550214	0.14287388976247928	0.22030815507235585	0.18159102241741756	0.18159102241741756	0.18159102241741756	0.18159102241741756	0.18159102241741756	0.18159102241741756	0.18159102241741756	0.18159102241741756	0.18159102241741756	0.18159102241741756	0.18159102241741756	0.18159102241741756	0.18159102241741756	0.18159102241741756	0.18159102241741756	0.18159102241741756	0.18159102241741756	0.18159102241741756	0.18159102241741756	0.18159102241741756	0.18159102241741756	0.18159102241741756	0.18159102241741756	0.18159102241741756	0.18159102241741756	0.18159102241741756	0.18159102241741756	0.18159102241741756	0.18159102241741756
0.16683385632506387	0.0889938199289761	0.15256729175716552	0.13543390913766992	0.13397750238307482	0.15866421060995053	0.11383903422366011	0.13375631127922302	0.09955784238115986	0.1343375371614004	0.07625889943755235	0.13812289746031972	0.15985018748545504	0.10370730391082282	0.11851279155648153	0.1444192544278725	0.10440762567284124	0.13238916977770743	0.07685855230890519	0.09500608096216956	0.14643763005937055	0.11459447523969349	0.130516052649532	0.130516052649532	0.130516052649532	0.130516052649532	0.130516052649532	0.130516052649532	0.130516052649532	0.130516052649532	0.130516052649532	0.130516052649532	0.130516052649532	0.130516052649532	0.130516052649532	0.130516052649532	0.130516052649532	0.130516052649532	0.130516052649532	0.130516052649532	0.130516052649532	0.130516052649532	0.130516052649532	0.130516052649532	0.130516052649532	0.130516052649532	0.130516052649532	0.130516052649532	0.130516052649532	0.130516052649532
0.23150546390814714	0.17483818143423568	0.13873371387479536	0.1470130795742267	0.17602440259454327	0.15473837581323152	0.11069501854692657	0.1676194366203806	0.13142403692137067	0.15730885481824539	0.10450690473297634	0.1267785246691745	0.14878117464410331	0.15789621127346637	0.11697260209165285	0.1973199334023155	0.1796002287517649	0.21256144685066747	0.17114432225193346	0.165995301045731	0.12146833154791661	0.1662256881018208	0.14384700982486873	0.14384700982486873	0.14384700982486873	0.14384700982486873	0.14384700982486873	0.14384700982486873	0.14384700982486873	0.14384700982486873	0.14384700982486873	0.14384700982486873	0.14384700982486873	0.14384700982486873	0.14384700982486873	0.14384700982486873	0.14384700982486873	0.14384700982486873	0.14384700982486873	0.14384700982486873	0.14384700982486873	0.14384700982486873	0.14384700982486873	0.14384700982486873	0.14384700982486873	0.14384700982486873	0.14384700982486873	0.14384700982486873	0.14384700982486873	0.14384700982486873
0.13171730206709628	0.10353761625912626	0.14660533995808944	0.10793890550375015	0.15262596647249246	0.12445370202178666	0.09164402774965705	0.09056215927586725	0.11150132732374898	0.11515725549530599	0.14516569579796296	0.1153554564905205	0.14421452321915873	0.13600020515806088	0.12389373921136623	0.14364724830465245	0.0879237390843513	0.17624597429448388	0.1663564919536586	0.17130123312407122	0.17130123312407122	0.17130123312407122	0.17130123312407122	0.17130123312407122	0.17130123312407122	0.17130123312407122	0.17130123312407122	0.17130123312407122	0.17130123312407122	0.17130123312407122	0.17130123312407122	0.17130123312407122	0.17130123312407122	0.17130123312407122	0.17130123312407122	0.17130123312407122	0.17130123312407122	0.17130123312407122	0.17130123312407122	0.17130123312407122	0.17130123312407122	0.17130123312407122	0.17130123312407122	0.17130123312407122	0.17130123312407122	0.17130123312407122	0.17130123312407122	0.17130123312407122	0.17130123312407122	0.17130123312407122
[truncated: 6 more columns]
