# Supplementary material for: Neuronal tuning aligns dynamically with object and texture manifolds across the visual hierarchy
Source: Nat Neurosci. 2026 Mar 10;29(4):864–75. doi: 10.1038/s41593-026-02207-1 (PMC13061647; doi:10.1038/s41593-026-02207-1)
Supplement: Supplementary file 10 — Attribution data for time windows 5, 10, 20, 25 and 50 ms, for panel b. Time window specific evolution trajectory of time windows 10, 20, 25 and 50 ms, for panel c. [file 41593_2026_2207_MOESM10_ESM.zip › ExtendedFig4_Source_data/FigureExtended4C_src_normresp_wdw_150-175_DeePSim_sem.csv]

0	1	2	3	4	5	6	7	8	9	10	11	12	13	14	15	16	17	18	19	20	21	22	23	24	25	26	27	28	29	30	31	32	33	34	35	36	37	38	39	40	41	42	43	44	45	46	47	48	49
0.049494971873054405	0.04864591286950459	0.042894125891132916	0.044146114342013314	0.048367669599440125	0.05052003582101066	0.04302265261177363	0.047001501367936564	0.046113786419817504	0.04817730585615723	0.04993166289587783	0.04759738395714285	0.04946574985080641	0.04013989837732575	0.04251780372433255	0.04126533675068688	0.04267088274360876	0.04384600593236074	0.04321534332255265	0.044033979845992985	0.04816833891764825	0.04281105404836244	0.04996047007383656	0.04176896964598543	0.05030877770676986	0.047196621510676794	0.050888124747234295	0.04138799216414008	0.04890100299953265	0.038947801095708695	0.04695571160980831	0.04944295515054156	0.04292359515622843	0.05078852428107981	0.05643959277346468	0.04620998918595985	0.05175173576804041	0.03855432638184535	0.04445741818135928	0.0493261766427878	0.05829496675499658	0.04586909342055159	0.0500974492309354	0.03439210188777156	0.045750228468153145	0.046852460733749206	0.0528899356243468	0.049871198179048	0.049871198179048	0.049871198179048
0.053038042543938034	0.06649206155037267	0.053377241278261996	0.0834906391829804	0.0764797303385064	0.07454238033164892	0.0736497746137951	0.07691007919819884	0.06401873579205283	0.05631952436976592	0.06468631785672391	0.06649789441532626	0.07878960656912387	0.0687379098838296	0.04006654440625002	0.0674720180109443	0.07009061088819415	0.04889527444102714	0.07433647976320544	0.06661134392278556	0.07139608129206428	0.07133171974889521	0.07332045080258343	0.04976339800487465	0.060804293494390545	0.07904085878081442	0.07015797981724499	0.06982748698792159	0.07900692077384407	0.07290011011549147	0.063928821375366	0.07188477756544663	0.07473646578632055	0.05177886707877207	0.08079798282768617	0.06628842495322912	0.06628842495322912	0.06628842495322912	0.06628842495322912	0.06628842495322912	0.06628842495322912	0.06628842495322912	0.06628842495322912	0.06628842495322912	0.06628842495322912	0.06628842495322912	0.06628842495322912	0.06628842495322912	0.06628842495322912	0.06628842495322912
0.10865624628154644	0.04360466273333788	0.049328570053086246	0.062009776172182854	0.06183185288969852	0.07416678433834449	0.06782913008164351	0.0722668303035625	0.07140926531062675	0.08209852630867136	0.06581571364823106	0.09330264146579273	0.09355865344042123	0.07438922691592889	0.07780987979739955	0.07247824041690804	0.09538233599266865	0.08579744868796396	0.10903875561634573	0.07565825455061512	0.07927258069072797	0.08428422255285987	0.07399346193070445	0.0902162308289046	0.07681281046804606	0.09102249980279731	0.08780395512288718	0.08278324841557043	0.1075098205429955	0.09890160129490508	0.07142220063523544	0.07505933623268479	0.08097215174866253	0.07801574399067367	0.07801574399067367	0.07801574399067367	0.07801574399067367	0.07801574399067367	0.07801574399067367	0.07801574399067367	0.07801574399067367	0.07801574399067367	0.07801574399067367	0.07801574399067367	0.07801574399067367	0.07801574399067367	0.07801574399067367	0.07801574399067367	0.07801574399067367	0.07801574399067367
0.05576045014397629	0.04406383770073781	0.044336878917847516	0.05218443070184161	0.058198206822399665	0.03849282125482427	0.046227566347391696	0.05148191972519977	0.05121658269674385	0.04929204195423037	0.04043522241041495	0.04229041858118226	0.03863370503272254	0.05771406296241274	0.043735687256091726	0.03973494237497486	0.050748404361413715	0.03957953129723172	0.042262948583287274	0.05395756582635025	0.042887119429957044	0.05303580435179111	0.05217396055646682	0.04855466201737084	0.04985078692204622	0.05680135360295101	0.04427544541430013	0.03741099577893489	0.046986862861809114	0.04704514087191658	0.04475817735447926	0.0464513740674526	0.044281533471826555	0.048549104733949966	0.04741734790761416	0.06144722352985393	0.056141152180429005	0.0403779215885154	0.0482595368844722	0.0482595368844722	0.0482595368844722	0.0482595368844722	0.0482595368844722	0.0482595368844722	0.0482595368844722	0.0482595368844722	0.0482595368844722	0.0482595368844722	0.0482595368844722	0.0482595368844722
0.058701887651093014	0.053201645048529894	0.036646936353777394	0.04998706530146792	0.05836039222403689	0.06733829187688888	0.04943399565995878	0.05020654648338785	0.06107245964084083	0.047204893266426094	0.06049941218245458	0.05980510406584162	0.06002326544978749	0.05541880627219637	0.054100857125762854	0.06183732872042085	0.05519827939053116	0.05169077899754699	0.059901254551687905	0.05693243525671424	0.06522993057059792	0.06487787729193552	0.0762048924516997	0.06211453610767984	0.0794916460613713	0.058873572284393313	0.06939423864258797	0.05592142575571796	0.07368174818207451	0.06532482363060264	0.06950328590633857	0.06950328590633857	0.06950328590633857	0.06950328590633857	0.06950328590633857	0.06950328590633857	0.06950328590633857	0.06950328590633857	0.06950328590633857	0.06950328590633857	0.06950328590633857	0.06950328590633857	0.06950328590633857	0.06950328590633857	0.06950328590633857	0.06950328590633857	0.06950328590633857	0.06950328590633857	0.06950328590633857	0.06950328590633857
0.09767184716430273	0.07764347595582613	0.07273595506140892	0.10085162716281064	0.09031394132323751	0.08469127838522429	0.09431910133229911	0.05564375024353857	0.1134519545946116	0.10453536012349654	0.08989841181380344	0.11273078497500497	0.08459067335152072	0.07170490126202925	0.0742012731632936	0.09175009229583264	0.10264472399998975	0.07150611654001858	0.1006666118341498	0.09296661221653593	0.09761083104586014	0.09617446154114072	0.09021333495405925	0.09900335892086042	0.11442662051994613	0.08612589367815829	0.09464503716261877	0.10195650807588325	0.08274566718411083	0.08721107140089489	0.10155194060645004	0.09224984569761804	0.10279134453734058	0.10374302134684116	0.08717108359884156	0.10425756579683419	0.11449346690399491	0.11242170396651645	0.08785043217358633	0.08929416173826536	0.08857229695592585	0.08857229695592585	0.08857229695592585	0.08857229695592585	0.08857229695592585	0.08857229695592585	0.08857229695592585	0.08857229695592585	0.08857229695592585	0.08857229695592585
0.14408528163666967	0.09134356052260469	0.08660740295171723	0.10479005568021106	0.08547494334567798	0.11058846549314709	0.09878807260839992	0.08902389460323584	0.09885513569741634	0.07458673067957171	0.09383019868595323	0.10537717540621086	0.08500898845263494	0.07902221586433292	0.103706576209515	0.0815614133927417	0.09887379519363067	0.08925412449503531	0.08498151419648611	0.0842235975826193	0.07685186857023187	0.08523134349128497	0.10884285017733131	0.08209165009437108	0.08873647638954228	0.1024351706665009	0.09558582352802159	0.09558582352802159	0.09558582352802159	0.09558582352802159	0.09558582352802159	0.09558582352802159	0.09558582352802159	0.09558582352802159	0.09558582352802159	0.09558582352802159	0.09558582352802159	0.09558582352802159	0.09558582352802159	0.09558582352802159	0.09558582352802159	0.09558582352802159	0.09558582352802159	0.09558582352802159	0.09558582352802159	0.09558582352802159	0.09558582352802159	0.09558582352802159	0.09558582352802159	0.09558582352802159
0.04137315481065	0.03312575225752865	0.03380230860701316	0.030779503194814244	0.03312055806964231	0.03571329426425478	0.03489299095267742	0.033855985389491354	0.03153948907210766	0.02892986741828559	0.02851611221547606	0.03191775294582419	0.03346491598657634	0.031922209185756494	0.039819529482550596	0.037569703788297215	0.037324300863150146	0.03693128603532632	0.0379804842744848	0.04355735649691119	0.0321256222601288	0.033824072373812006	0.031002003123235262	0.03369312676111187	0.03530111072849563	0.03172539378981882	0.04956300370576579	0.0406441987477923	0.0406441987477923	0.0406441987477923	0.0406441987477923	0.0406441987477923	0.0406441987477923	0.0406441987477923	0.0406441987477923	0.0406441987477923	0.0406441987477923	0.0406441987477923	0.0406441987477923	0.0406441987477923	0.0406441987477923	0.0406441987477923	0.0406441987477923	0.0406441987477923	0.0406441987477923	0.0406441987477923	0.0406441987477923	0.0406441987477923	0.0406441987477923	0.0406441987477923
0.0446120103216527	0.05131615774582195	0.04378392745469628	0.04435645353045051	0.05213787456676781	0.04519089628548568	0.0521201797194144	0.04336261213259203	0.044029821199244965	0.05578639555332207	0.04013640558905985	0.05514909767603543	0.04520844158461608	0.04787449132334677	0.05235301395519668	0.05558605760733151	0.05025897804194915	0.05047688563560063	0.055033278942767765	0.04852145262790182	0.05621429800091991	0.05929042990196314	0.04596383665651237	0.04538975275328876	0.05031635082291089	0.06281103604532429	0.0505686632970134	0.05160661698281761	0.049409458155680354	0.04874909873247991	0.0612526330847422	0.04195852261864194	0.05694422484259808	0.06779569697227199	0.06236996090743504	0.06236996090743504	0.06236996090743504	0.06236996090743504	0.06236996090743504	0.06236996090743504	0.06236996090743504	0.06236996090743504	0.06236996090743504	0.06236996090743504	0.06236996090743504	0.06236996090743504	0.06236996090743504	0.06236996090743504	0.06236996090743504	0.06236996090743504
0.07267326771665895	0.07348825066422339	0.06595486987615727	0.07812964370421659	0.09871765230205433	0.07272000926787556	0.07164416623717924	0.08423955024104081	0.06730404338851373	0.077676227832349	0.10027482450574747	0.0760485145144949	0.084825148586908	0.07970320108956384	0.07654401012387978	0.10340706965267428	0.07144017341690971	0.09549507511364552	0.07549590991328264	0.06914670249744213	0.06620910190400787	0.09184900324806036	0.07597260228787767	0.08312955421072189	0.0761149780411667	0.08410573089788764	0.08092434027773997	0.07854529854822619	0.07366330208174107	0.07559071706105547	0.0942988385583399	0.09246730461642834	0.07842497336294231	0.08544613898968534	0.08544613898968534	0.08544613898968534	0.08544613898968534	0.08544613898968534	0.08544613898968534	0.08544613898968534	0.08544613898968534	0.08544613898968534	0.08544613898968534	0.08544613898968534	0.08544613898968534	0.08544613898968534	0.08544613898968534	0.08544613898968534	0.08544613898968534	0.08544613898968534
0.06971579044565142	0.055682634507584226	0.057721241554532135	0.061763166978532166	0.06455486190384027	0.0598939669117404	0.04846143066167791	0.06292692695825186	0.050985275655067316	0.06552300560357784	0.05151517242840643	0.07279842639583656	0.062178575217102114	0.07256348470581887	0.05592998222412789	0.06502066939359671	0.06667938276137554	0.059254843925167076	0.054143625179364906	0.05233560746452672	0.07015502396705176	0.04522080939870338	0.05301626673272969	0.051045806916906	0.057235208650561684	0.06623925443951213	0.05545814368643724	0.07561030218219869	0.06692711362669061	0.07238265806009392	0.05351593466165647	0.06294929636087519	0.06294929636087519	0.06294929636087519	0.06294929636087519	0.06294929636087519	0.06294929636087519	0.06294929636087519	0.06294929636087519	0.06294929636087519	0.06294929636087519	0.06294929636087519	0.06294929636087519	0.06294929636087519	0.06294929636087519	0.06294929636087519	0.06294929636087519	0.06294929636087519	0.06294929636087519	0.06294929636087519
0.0354586123059213	0.03686028873862409	0.031712932659955555	0.03368466337012899	0.03510135344367295	0.033014017933412076	0.03902046318965229	0.03157468524529084	0.03983382567105993	0.035548026079080544	0.0446124709269303	0.022816900068243887	0.04593032142741692	0.04216103919586988	0.05028011475123646	0.03901799668516743	0.03716187348197163	0.051046130016719066	0.04136090743636725	0.04488569807332287	0.03853084222393806	0.03994492040681378	0.04726727066823852	0.04690367304728903	0.04860698443655424	0.036676486356615544	0.03863820963823918	0.04195831877428833	0.04193662413880418	0.04431132750575324	0.04637115905183252	0.04534124327879289	0.04534124327879289	0.04534124327879289	0.04534124327879289	0.04534124327879289	0.04534124327879289	0.04534124327879289	0.04534124327879289	0.04534124327879289	0.04534124327879289	0.04534124327879289	0.04534124327879289	0.04534124327879289	0.04534124327879289	0.04534124327879289	0.04534124327879289	0.04534124327879289	0.04534124327879289	0.04534124327879289
0.07495758499209608	0.05501988850072407	0.05701089020181075	0.06209657441635402	0.06260193167118265	0.06703519197785031	0.06297809118486643	0.052379396302258394	0.04895664129905325	0.06003407915933409	0.06738222540012463	0.05606126561928698	0.05263639715974445	0.06799512005679959	0.05698949929308565	0.052231514034124696	0.05644748735209521	0.05639113934305869	0.07203121974751836	0.05267819095353739	0.05966836575394133	0.06146513269534481	0.0542500887155105	0.060059876214279606	0.06676787018002532	0.06523896042287072	0.0680040134094753	0.06710267106906924	0.07344530925248167	0.06150800607175776	0.06656173827347742	0.0640348721726176	0.0640348721726176	0.0640348721726176	0.0640348721726176	0.0640348721726176	0.0640348721726176	0.0640348721726176	0.0640348721726176	0.0640348721726176	0.0640348721726176	0.0640348721726176	0.0640348721726176	0.0640348721726176	0.0640348721726176	0.0640348721726176	0.0640348721726176	0.0640348721726176	0.0640348721726176	0.0640348721726176
0.07837313241849034	0.05987677298147358	0.07051443968560402	0.0696902641221445	0.06484785079418791	0.05788617967623278	0.058826376423789316	0.05879590954205551	0.06076504401409625	0.05954727061469869	0.08126752677281658	0.06248779476634313	0.05654695450871737	0.05737296989380772	0.06285681435600146	0.057624675727678765	0.0733105109083636	0.06609295727422743	0.0572486004282858	0.05116673959482817	0.06426689175755256	0.06221134704978849	0.058124183457226294	0.049107853583408835	0.06678489504222271	0.07225255804874985	0.0695192168652025	0.06818631739939274	0.06660398871241568	0.049873133961370636	0.06510091972084713	0.06950547248480311	0.0673031961028251	0.0673031961028251	0.0673031961028251	0.0673031961028251	0.0673031961028251	0.0673031961028251	0.0673031961028251	0.0673031961028251	0.0673031961028251	0.0673031961028251	0.0673031961028251	0.0673031961028251	0.0673031961028251	0.0673031961028251	0.0673031961028251	0.0673031961028251	0.0673031961028251	0.0673031961028251
0.047224311915042325	0.058409059559949475	0.04016010261516346	0.05451821066508127	0.0542800415933137	0.05194424088680717	0.05874706595749001	0.04855949082171181	0.047127524760551126	0.06310532392997006	0.045752018912882685	0.06656536032644671	0.0547296493732417	0.05354055837517892	0.06156330551684831	0.056790437029344144	0.05221780044546724	0.053650878645750986	0.055149468709657354	0.04860471485146466	0.056545583757598446	0.055656729046435496	0.0643053588297194	0.0516996507898337	0.0589388809954661	0.06512147646419869	0.056764287152964284	0.06586262694821614	0.060675415790141685	0.06172708399771887	0.06120124989393028	0.06120124989393028	0.06120124989393028	0.06120124989393028	0.06120124989393028	0.06120124989393028	0.06120124989393028	0.06120124989393028	0.06120124989393028	0.06120124989393028	0.06120124989393028	0.06120124989393028	0.06120124989393028	0.06120124989393028	0.06120124989393028	0.06120124989393028	0.06120124989393028	0.06120124989393028	0.06120124989393028	0.06120124989393028
0.06488591051276846	0.04579361715130123	0.03779615606191287	0.06174819376553021	0.04683879622336383	0.042478279202781875	0.04167256604642544	0.044413611088818486	0.04498160116621539	0.03578303898616143	0.046486164251881366	0.0443062977970459	0.0426707879143303	0.039720744586537446	0.035370933190912494	0.0438298724899815	0.04764811157052238	0.038535969502930784	0.043435100779170836	0.04567081733004497	0.037355280342369436	0.038966591900863594	0.0424153160589229	0.04069095397989325	0.04069095397989325	0.04069095397989325	0.04069095397989325	0.04069095397989325	0.04069095397989325	0.04069095397989325	0.04069095397989325	0.04069095397989325	0.04069095397989325	0.04069095397989325	0.04069095397989325	0.04069095397989325	0.04069095397989325	0.04069095397989325	0.04069095397989325	0.04069095397989325	0.04069095397989325	0.04069095397989325	0.04069095397989325	0.04069095397989325	0.04069095397989325	0.04069095397989325	0.04069095397989325	0.04069095397989325	0.04069095397989325	0.04069095397989325
0.05913563328577843	0.04846655465830345	0.044594574113372344	0.046622293672620926	0.04620102750632706	0.05259033805614085	0.04416199139426981	0.038238078262351094	0.035872511498168606	0.05489995281453142	0.04818152568194123	0.05058417935022716	0.04961797691216494	0.049683509052649406	0.05266639139734724	0.04639660031009811	0.049645404923883016	0.04293094832283155	0.04508295051771065	0.053268933369227216	0.04730102205050574	0.04483354774157177	0.05079183504844315	0.04781269139500746	0.04781269139500746	0.04781269139500746	0.04781269139500746	0.04781269139500746	0.04781269139500746	0.04781269139500746	0.04781269139500746	0.04781269139500746	0.04781269139500746	0.04781269139500746	0.04781269139500746	0.04781269139500746	0.04781269139500746	0.04781269139500746	0.04781269139500746	0.04781269139500746	0.04781269139500746	0.04781269139500746	0.04781269139500746	0.04781269139500746	0.04781269139500746	0.04781269139500746	0.04781269139500746	0.04781269139500746	0.04781269139500746	0.04781269139500746
0.09748168499046614	0.06805022298407054	0.09146979300924145	0.09525550563998914	0.08979357773228641	0.0856329103992615	0.09376297390450045	0.07148914889222277	0.11574818496944378	0.09945468217130757	0.08538816618297122	0.0761525195919799	0.08102436635100965	0.08137759225124673	0.09934551839542424	0.10389450305570677	0.10365392917648605	0.11888023645592337	0.10898808862963097	0.09213555849040916	0.06991311588076303	0.09192773802942432	0.08974749921580555	0.0860225273550222	0.1009948615984722	0.10810899684422835	0.104852732445005	0.08540085277089013	0.10732469568998883	0.09541550917778041	0.10137010243388463	0.10137010243388463	0.10137010243388463	0.10137010243388463	0.10137010243388463	0.10137010243388463	0.10137010243388463	0.10137010243388463	0.10137010243388463	0.10137010243388463	0.10137010243388463	0.10137010243388463	0.10137010243388463	0.10137010243388463	0.10137010243388463	0.10137010243388463	0.10137010243388463	0.10137010243388463	0.10137010243388463	0.10137010243388463
0.06062475358659096	0.053742969405827894	0.05962721103430643	0.05202831309451839	0.05054192755665625	0.06465754860214304	0.053565553174487385	0.06519130945121765	0.05232693588535501	0.05434190376534118	0.057190879895518576	0.04522495735890443	0.05288749618576214	0.048489734424325685	0.05827546350994076	0.04950797882849463	0.042649527481900394	0.06946364406520641	0.0633968394514083	0.07318538736776924	0.04299886089144074	0.059559925236504795	0.05706263557504004	0.048432686348171584	0.06340824376095855	0.06843249485892951	0.05792898531354137	0.06816325740034165	0.06570683243206918	0.04591483274416741	0.05628523817997391	0.05879313485549501	0.057539186517734466	0.057539186517734466	0.057539186517734466	0.057539186517734466	0.057539186517734466	0.057539186517734466	0.057539186517734466	0.057539186517734466	0.057539186517734466	0.057539186517734466	0.057539186517734466	0.057539186517734466	0.057539186517734466	0.057539186517734466	0.057539186517734466	0.057539186517734466	0.057539186517734466	0.057539186517734466
0.06994793093020661	0.059448750356918795	0.06066445419774605	0.05666117039205042	0.062412555675666385	0.037880771630227066	0.05260656140972757	0.053514060724925414	0.06083329529794557	0.06454312016823552	0.06343977037019251	0.06976153082894934	0.0661478768524852	0.06353440337558691	0.0910147244341845	0.05029962831072444	0.06302682401812235	0.05519754331387483	0.06597728259479307	0.05426424205851629	0.06882293993419424	0.060651744256002865	0.05684771002971501	0.048987088186737894	0.05642386646379085	0.04306283955673359	0.060762053845466325	0.05784388236959363	0.06936925215416369	0.07241919601295659	0.0632773846422968	0.08010996746818887	0.08814657770892534	0.07231696181829231	0.0722290238306362	0.07227299282446424	0.07227299282446424	0.07227299282446424	0.07227299282446424	0.07227299282446424	0.07227299282446424	0.07227299282446424	0.07227299282446424	0.07227299282446424	0.07227299282446424	0.07227299282446424	0.07227299282446424	0.07227299282446424	0.07227299282446424	0.07227299282446424
0.0567736163907299	0.0452733976772785	0.0457761680625571	0.04201931801652677	0.0428933970644797	0.04916083436685413	0.051221234144374614	0.04687007044127893	0.03830496035673789	0.059591087308586685	0.057421380581210955	0.058539518603621464	0.05307237021029582	0.06525139716986188	0.053790777411039846	0.06141285545154866	0.06107536170423833	0.06111726760968678	0.06804226502871481	0.056184993998026615	0.06032283508588052	0.04626299649673665	0.0639556723095422	0.05872517411429324	0.06203786679619632	0.04451077774956202	0.0668528908071636	0.05838375284707522	0.0626183218271194	0.0626183218271194	0.0626183218271194	0.0626183218271194	0.0626183218271194	0.0626183218271194	0.0626183218271194	0.0626183218271194	0.0626183218271194	0.0626183218271194	0.0626183218271194	0.0626183218271194	0.0626183218271194	0.0626183218271194	0.0626183218271194	0.0626183218271194	0.0626183218271194	0.0626183218271194	0.0626183218271194	0.0626183218271194	0.0626183218271194	0.0626183218271194
0.07770236129365617	0.07202302322790483	0.061563920044357366	0.07338022690686753	0.09379917741772065	0.060644965862254305	0.0745449740349776	0.07530062584474215	0.06415848506590169	0.06930317336744701	0.08743367524140894	0.07532549104331603	0.08055686307896087	0.07170297831037334	0.07778602739377975	0.07468677548158784	0.08594837182700926	0.07090539774145027	0.07203050752970923	0.07382368826622625	0.07004787822667322	0.07708975915184436	0.08199300432913048	0.07717128334272574	0.08457882718891958	0.06664091019362375	0.06410832779068494	0.07874763053601846	0.08526087531257727	0.08200425292429786	0.08200425292429786	0.08200425292429786	0.08200425292429786	0.08200425292429786	0.08200425292429786	0.08200425292429786	0.08200425292429786	0.08200425292429786	0.08200425292429786	0.08200425292429786	0.08200425292429786	0.08200425292429786	0.08200425292429786	0.08200425292429786	0.08200425292429786	0.08200425292429786	0.08200425292429786	0.08200425292429786	0.08200425292429786	0.08200425292429786
0.05611382319719127	0.04741434196865775	0.043830409157506564	0.04664563632963827	0.03882731083058425	0.04147928998884568	0.04049602992181829	0.045343366323142294	0.04493282000477618	0.04722589475054496	0.044418672229988854	0.04537964916096074	0.03829386178041914	0.04198211985706759	0.0457520029233158	0.05008519766401969	0.04979310355242559	0.037711016355134214	0.05261630656396443	0.034277148146656305	0.04940942315795392	0.04402477707446641	0.03825084411996721	0.044689231553566085	0.047413834541218926	0.04446696248594417	0.045940398513581546	0.045940398513581546	0.045940398513581546	0.045940398513581546	0.045940398513581546	0.045940398513581546	0.045940398513581546	0.045940398513581546	0.045940398513581546	0.045940398513581546	0.045940398513581546	0.045940398513581546	0.045940398513581546	0.045940398513581546	0.045940398513581546	0.045940398513581546	0.045940398513581546	0.045940398513581546	0.045940398513581546	0.045940398513581546	0.045940398513581546	0.045940398513581546	0.045940398513581546	0.045940398513581546
0.0443973415348566	0.04895836984216524	0.046993402722432645	0.0578262625311821	0.041999480538057056	0.04419435992557171	0.04966009692888931	0.049574665570972745	0.04600147180650408	0.040615158753994934	0.044170060567044304	0.04650392842045562	0.045768146137563595	0.03750713898622735	0.04071706805778754	0.04919651195624256	0.049886052148655546	0.050705847338550054	0.050072123469404324	0.04775326877001997	0.0335010211262909	0.046059521952410316	0.039780271539350605	0.039780271539350605	0.039780271539350605	0.039780271539350605	0.039780271539350605	0.039780271539350605	0.039780271539350605	0.039780271539350605	0.039780271539350605	0.039780271539350605	0.039780271539350605	0.039780271539350605	0.039780271539350605	0.039780271539350605	0.039780271539350605	0.039780271539350605	0.039780271539350605	0.039780271539350605	0.039780271539350605	0.039780271539350605	0.039780271539350605	0.039780271539350605	0.039780271539350605	0.039780271539350605	0.039780271539350605	0.039780271539350605	0.039780271539350605	0.039780271539350605
0.06004837520518579	0.03113915227833577	0.047118774682952135	0.05090817128554129	0.05647512166615708	0.0435083157028072	0.03669285832034916	0.0451108123051017	0.04364055487100922	0.041379117085338236	0.04482646564534968	0.06263019214485682	0.045586849791061736	0.055554659133254615	0.04849094314398034	0.058797042045145964	0.055823231154253784	0.048754279664168156	0.05393855367494523	0.048462405389042534	0.04710412733602957	0.03834535488092536	0.047861116499142674	0.041163435072234876	0.04708937461725874	0.038614446473479475	0.05354182447699103	0.04607813547523525	0.04607813547523525	0.04607813547523525	0.04607813547523525	0.04607813547523525	0.04607813547523525	0.04607813547523525	0.04607813547523525	0.04607813547523525	0.04607813547523525	0.04607813547523525	0.04607813547523525	0.04607813547523525	0.04607813547523525	0.04607813547523525	0.04607813547523525	0.04607813547523525	0.04607813547523525	0.04607813547523525	0.04607813547523525	0.04607813547523525	0.04607813547523525	0.04607813547523525
0.09457180989091672	0.09049995163022703	0.08439924546484084	0.0716199487447613	0.062383006254868485	0.08921669864148679	0.07722983754539284	0.08406530695150032	0.07368237356279247	0.07801473821854908	0.0952980450561277	0.09030730164217278	0.0709799229294673	0.07533674309143365	0.08509945335184328	0.08272678251139959	0.08936413161510683	0.10615160118571226	0.07956860947716878	0.09275086313764436	0.1030634564240987	0.10129084630863897	0.0851375272956578	0.10313576681336797	0.08666318968839272	0.08938489095495578	0.07094291297458502	0.07953032585664867	0.10043242463570132	0.089981375246175	0.089981375246175	0.089981375246175	0.089981375246175	0.089981375246175	0.089981375246175	0.089981375246175	0.089981375246175	0.089981375246175	0.089981375246175	0.089981375246175	0.089981375246175	0.089981375246175	0.089981375246175	0.089981375246175	0.089981375246175	0.089981375246175	0.089981375246175	0.089981375246175	0.089981375246175	0.089981375246175
0.08122851012508722	0.051658080060777024	0.06363480141593078	0.05667436594978609	0.0735285847577748	0.06631402571892998	0.05607833949903454	0.05681284826135819	0.0750065171274417	0.07908367120367937	0.07382954522139532	0.06390780874395233	0.06324056659048376	0.06828740711744853	0.06614773560729409	0.07396691358800805	0.07175625270013651	0.08212840108458042	0.06351879390013111	0.0645279047251601	0.06872028696372233	0.06788672602414729	0.09050968319199883	0.063655494892835	0.07424260525068006	0.0752393070112353	0.06773519567499411	0.07843422674130773	0.0629861290999896	0.07374855328933479	0.060558135851692486	0.07334159127824368	0.06938469399075348	0.058186723916651015	0.06816207766089029	0.06503462239657479	0.06896313675728644	0.07777924656329747	0.07337119166029196	0.07337119166029196	0.07337119166029196	0.07337119166029196	0.07337119166029196	0.07337119166029196	0.07337119166029196	0.07337119166029196	0.07337119166029196	0.07337119166029196	0.07337119166029196	0.07337119166029196
0.019315609153499298	0.02582205237935469	0.018355313932447954	0.025063718579628677	0.016903509146338976	0.023465654575161664	0.017605744758812047	0.017467156364489984	0.02509885658174901	0.02326922140907646	0.0368867562746322	0.02696076625172378	0.044397621274875655	0.04926780205127016	0.0570056330625729	0.033738663399158035	0.02213678394994229	0.07539534267493027	0.06694207619024381	0.07009791297548193	0.057405447413066316	0.06414081875204328	0.04768415431002341	0.059008863048579926	0.09708008328499995	0.0695362800409238	0.07349975793651373	0.11505874260206816	0.07644953504866275	0.06746717386251386	0.07219672258530856	0.07340355038126577	0.07208350096468878	0.08597818930640728	0.06578034844694854	0.04167961336652014	0.06290666757155813	0.08567917536934135	0.0906596832302532	0.09314766272493315	0.09565339069025924	0.15873628978655047	0.12719484023840485	0.12719484023840485	0.12719484023840485	0.12719484023840485	0.12719484023840485	0.12719484023840485	0.12719484023840485	0.12719484023840485
0.05421051756594745	0.03997091945632546	0.04950622848559333	0.053393205909510924	0.04426749930942939	0.05356190325509059	0.04868909810387824	0.05410462666561273	0.04826692782654022	0.04242444912841499	0.052122498462713975	0.04987412282074065	0.04270599242296471	0.04324378943209965	0.056074071442850565	0.04507020279183252	0.04279061008899853	0.04552095039782446	0.03779228392537202	0.04379996365703708	0.0393517783209812	0.03633801215535999	0.04059304869832784	0.03907474296562812	0.04763625689102707	0.04783147267690038	0.04240519078538916	0.034069893078970764	0.03823754193217996	0.03823754193217996	0.03823754193217996	0.03823754193217996	0.03823754193217996	0.03823754193217996	0.03823754193217996	0.03823754193217996	0.03823754193217996	0.03823754193217996	0.03823754193217996	0.03823754193217996	0.03823754193217996	0.03823754193217996	0.03823754193217996	0.03823754193217996	0.03823754193217996	0.03823754193217996	0.03823754193217996	0.03823754193217996	0.03823754193217996	0.03823754193217996
0.0697565017044401	0.05602583026402274	0.06040378851432926	0.04695420923396216	0.060963716631047785	0.06274381177840835	0.04839213675968072	0.057784018765843215	0.045933845185976686	0.05571920453563101	0.06163228129616179	0.04980262333414854	0.04689563049233619	0.05456532064081921	0.05710892259920402	0.048475390672530545	0.0651177850553767	0.051897909469501236	0.061703082931923975	0.06528226230939083	0.04996794446085611	0.05175541392583293	0.050265298156076284	0.0533516845270039	0.05989403276198279	0.056622858644493346	0.056622858644493346	0.056622858644493346	0.056622858644493346	0.056622858644493346	0.056622858644493346	0.056622858644493346	0.056622858644493346	0.056622858644493346	0.056622858644493346	0.056622858644493346	0.056622858644493346	0.056622858644493346	0.056622858644493346	0.056622858644493346	0.056622858644493346	0.056622858644493346	0.056622858644493346	0.056622858644493346	0.056622858644493346	0.056622858644493346	0.056622858644493346	0.056622858644493346	0.056622858644493346	0.056622858644493346
0.034268924555478336	0.03937104142686033	0.04501423061800597	0.03807160193749819	0.03633870740463691	0.029575787900226552	0.0332898717378078	0.027487455785576532	0.036767795898652145	0.030724737017418218	0.033941174132607145	0.03770554297872236	0.032456336862633085	0.0397087617418465	0.03625367854744392	0.03704230487349696	0.025727060478780296	0.03137974113577525	0.03573700373489116	0.033937101104214565	0.03749781672280996	0.03571745891351226	0.03571745891351226	0.03571745891351226	0.03571745891351226	0.03571745891351226	0.03571745891351226	0.03571745891351226	0.03571745891351226	0.03571745891351226	0.03571745891351226	0.03571745891351226	0.03571745891351226	0.03571745891351226	0.03571745891351226	0.03571745891351226	0.03571745891351226	0.03571745891351226	0.03571745891351226	0.03571745891351226	0.03571745891351226	0.03571745891351226	0.03571745891351226	0.03571745891351226	0.03571745891351226	0.03571745891351226	0.03571745891351226	0.03571745891351226	0.03571745891351226	0.03571745891351226
0.052649665152628665	0.05622470130057805	0.04923185419933322	0.0502259425741948	0.043834409238168594	0.04175061322232869	0.04738265388204346	0.0558020309252543	0.0654339552792509	0.055641980894961994	0.058442199821626656	0.04894058067512773	0.04521156501952817	0.05740284582117758	0.048046721787097714	0.052034182165517646	0.0656353925390972	0.05247175870770367	0.04179941311738869	0.05901977941390528	0.05448480571860865	0.05518924428416824	0.05693594253570561	0.056062593409936926	0.056062593409936926	0.056062593409936926	0.056062593409936926	0.056062593409936926	0.056062593409936926	0.056062593409936926	0.056062593409936926	0.056062593409936926	0.056062593409936926	0.056062593409936926	0.056062593409936926	0.056062593409936926	0.056062593409936926	0.056062593409936926	0.056062593409936926	0.056062593409936926	0.056062593409936926	0.056062593409936926	0.056062593409936926	0.056062593409936926	0.056062593409936926	0.056062593409936926	0.056062593409936926	0.056062593409936926	0.056062593409936926	0.056062593409936926
0.03489250868728907	0.03177200581038036	0.040903361569120666	0.04658834597150586	0.040086310668898555	0.04188773978186538	0.041509037402203235	0.03752098754966879	0.03599833190835868	0.04842480835525261	0.04243047017373818	0.04314312892576323	0.03707804670592977	0.03900104010663944	0.04640447457495768	0.055566653128712694	0.03485477884554866	0.03630793982598023	0.03717454810791644	0.039701094386349056	0.03764094207334402	0.038671018229846546	0.038671018229846546	0.038671018229846546	0.038671018229846546	0.038671018229846546	0.038671018229846546	0.038671018229846546	0.038671018229846546	0.038671018229846546	0.038671018229846546	0.038671018229846546	0.038671018229846546	0.038671018229846546	0.038671018229846546	0.038671018229846546	0.038671018229846546	0.038671018229846546	0.038671018229846546	0.038671018229846546	0.038671018229846546	0.038671018229846546	0.038671018229846546	0.038671018229846546	0.038671018229846546	0.038671018229846546	0.038671018229846546	0.038671018229846546	0.038671018229846546	0.038671018229846546
0.0562869197161875	0.05640374126574462	0.06060729997262786	0.06145359011597613	0.06872827938307793	0.05434939128628171	0.06197062016444841	0.057067460632002874	0.06330838654431137	0.05782915580279509	0.06576687129435559	0.07160809132116439	0.06503420156324694	0.04275693243040546	0.0690270752333169	0.06189849859360823	0.06316174669374336	0.0565380595313057	0.07066347740149385	0.07518605784336536	0.06641150819285864	0.07555668544586544	0.06108208020864965	0.05365631016557208	0.055713267876210934	0.0546847890208915	0.0546847890208915	0.0546847890208915	0.0546847890208915	0.0546847890208915	0.0546847890208915	0.0546847890208915	0.0546847890208915	0.0546847890208915	0.0546847890208915	0.0546847890208915	0.0546847890208915	0.0546847890208915	0.0546847890208915	0.0546847890208915	0.0546847890208915	0.0546847890208915	0.0546847890208915	0.0546847890208915	0.0546847890208915	0.0546847890208915	0.0546847890208915	0.0546847890208915	0.0546847890208915	0.0546847890208915
0.06867012167947996	0.05438707675540905	0.07327941216358881	0.06549140734546113	0.063306721716114	0.05486524986730471	0.056163546323183544	0.0568539837900863	0.05241884399398697	0.050203597966661566	0.06703578679705686	0.048265793262930345	0.057664286311713164	0.05152849025086949	0.059887850057588864	0.06663363611722233	0.0624935912858247	0.05759990000797162	0.05173220405785426	0.058148349785201454	0.05494027692152786	0.05494027692152786	0.05494027692152786	0.05494027692152786	0.05494027692152786	0.05494027692152786	0.05494027692152786	0.05494027692152786	0.05494027692152786	0.05494027692152786	0.05494027692152786	0.05494027692152786	0.05494027692152786	0.05494027692152786	0.05494027692152786	0.05494027692152786	0.05494027692152786	0.05494027692152786	0.05494027692152786	0.05494027692152786	0.05494027692152786	0.05494027692152786	0.05494027692152786	0.05494027692152786	0.05494027692152786	0.05494027692152786	0.05494027692152786	0.05494027692152786	0.05494027692152786	0.05494027692152786
0.04370255287949423	0.03794608096625852	0.03789274871468961	0.038266547530765235	0.0395990615299737	0.04474397468273709	0.03790393929811114	0.039044171109962354	0.03164109779111012	0.03703051296179191	0.03167412220630997	0.03383030471733621	0.042173351704360866	0.0368459810764653	0.038028152518086306	0.04376951153647623	0.0355795178195264	0.03779858439522683	0.04077636963788892	0.03524408210237213	0.030865532060391318	0.03639088262588894	0.03362820734314012	0.03362820734314012	0.03362820734314012	0.03362820734314012	0.03362820734314012	0.03362820734314012	0.03362820734314012	0.03362820734314012	0.03362820734314012	0.03362820734314012	0.03362820734314012	0.03362820734314012	0.03362820734314012	0.03362820734314012	0.03362820734314012	0.03362820734314012	0.03362820734314012	0.03362820734314012	0.03362820734314012	0.03362820734314012	0.03362820734314012	0.03362820734314012	0.03362820734314012	0.03362820734314012	0.03362820734314012	0.03362820734314012	0.03362820734314012	0.03362820734314012
0.06195827276189645	0.04300280693885257	0.03905676850095817	0.0451511229229685	0.045496130247835526	0.044095028342447704	0.04170238830194448	0.048744471768795164	0.042685026151740114	0.047407347243708924	0.03988241033829842	0.04113180945727004	0.03938481408238585	0.051701791189717926	0.039262289714812874	0.04194506305077251	0.043823130917218164	0.05725683668295061	0.04511897916216793	0.0422718996407583	0.04369543940146311	0.04369543940146311	0.04369543940146311	0.04369543940146311	0.04369543940146311	0.04369543940146311	0.04369543940146311	0.04369543940146311	0.04369543940146311	0.04369543940146311	0.04369543940146311	0.04369543940146311	0.04369543940146311	0.04369543940146311	0.04369543940146311	0.04369543940146311	0.04369543940146311	0.04369543940146311	0.04369543940146311	0.04369543940146311	0.04369543940146311	0.04369543940146311	0.04369543940146311	0.04369543940146311	0.04369543940146311	0.04369543940146311	0.04369543940146311	0.04369543940146311	0.04369543940146311	0.04369543940146311
0.07286855134874284	0.058888658468441615	0.06904285969544585	0.055709508506387034	0.07496900003499653	0.06497934224143324	0.07272983093063018	0.06082352471337282	0.06503939447371881	0.0637569495524089	0.06559226125078152	0.0634875343144182	0.07143901857594662	0.063872687297409	0.08040373383207396	0.0907232681722103	0.07531811156943918	0.07751652775687254	0.0662764112750916	0.05926636184656418	0.09611601302170693	0.06284205737234697	0.08180967578334786	0.06794578255320922	0.08719978004794403	0.08714839009733288	0.07696051246392778	0.10543156609901044	0.09036682825096386	0.09876127243319598	0.09455752072998329	0.05928305574787949	0.0697745633586449	0.10631195249389364	0.10019843965127939	0.10325519607258651	0.10325519607258651	0.10325519607258651	0.10325519607258651	0.10325519607258651	0.10325519607258651	0.10325519607258651	0.10325519607258651	0.10325519607258651	0.10325519607258651	0.10325519607258651	0.10325519607258651	0.10325519607258651	0.10325519607258651	0.10325519607258651
0.05325015549413981	0.05080053568136175	0.04443812999213553	0.05156789704235304	0.04559139378266208	0.04168380841870405	0.03798203139854939	0.04909828006915584	0.04806860265783054	0.04078598891402421	0.04455823330145035	0.042648044086876225	0.04847711893477653	0.04372938740847709	0.03906273724204709	0.03651972112075317	0.037791229181400134	0.037791229181400134	0.037791229181400134	0.037791229181400134	0.037791229181400134	0.037791229181400134	0.037791229181400134	0.037791229181400134	0.037791229181400134	0.037791229181400134	0.037791229181400134	0.037791229181400134	0.037791229181400134	0.037791229181400134	0.037791229181400134	0.037791229181400134	0.037791229181400134	0.037791229181400134	0.037791229181400134	0.037791229181400134	0.037791229181400134	0.037791229181400134	0.037791229181400134	0.037791229181400134	0.037791229181400134	0.037791229181400134	0.037791229181400134	0.037791229181400134	0.037791229181400134	0.037791229181400134	0.037791229181400134	0.037791229181400134	0.037791229181400134	0.037791229181400134
0.03819431762561101	0.04110108917084113	0.049495557293353115	0.044554010632485236	0.0443442567921932	0.04696027303560227	0.040937628424759114	0.04490639383528843	0.047799416370998424	0.041137368545819335	0.03749177821502726	0.043925486395146755	0.052317667854955396	0.048635105400912086	0.04212095212084815	0.04310849443350684	0.05030313186022263	0.04897545694795026	0.040106126737309546	0.04620195542103612	0.049302689444598806	0.042979571922185766	0.04511395209908651	0.04660771612260558	0.04586083411084605	0.04586083411084605	0.04586083411084605	0.04586083411084605	0.04586083411084605	0.04586083411084605	0.04586083411084605	0.04586083411084605	0.04586083411084605	0.04586083411084605	0.04586083411084605	0.04586083411084605	0.04586083411084605	0.04586083411084605	0.04586083411084605	0.04586083411084605	0.04586083411084605	0.04586083411084605	0.04586083411084605	0.04586083411084605	0.04586083411084605	0.04586083411084605	0.04586083411084605	0.04586083411084605	0.04586083411084605	0.04586083411084605
0.09542211231885063	0.08568830882468886	0.0836675289709859	0.07996777373392099	0.0876980666505743	0.1046359378687751	0.1074609338817241	0.10095616506428631	0.0832454362433731	0.07201016283464166	0.09237728316130595	0.07467672014821759	0.08527727502407659	0.06005506819926981	0.06945969593412075	0.08104601834832292	0.10401548749459402	0.09168653163042667	0.09785100956251035	0.09785100956251035	0.09785100956251035	0.09785100956251035	0.09785100956251035	0.09785100956251035	0.09785100956251035	0.09785100956251035	0.09785100956251035	0.09785100956251035	0.09785100956251035	0.09785100956251035	0.09785100956251035	0.09785100956251035	0.09785100956251035	0.09785100956251035	0.09785100956251035	0.09785100956251035	0.09785100956251035	0.09785100956251035	0.09785100956251035	0.09785100956251035	0.09785100956251035	0.09785100956251035	0.09785100956251035	0.09785100956251035	0.09785100956251035	0.09785100956251035	0.09785100956251035	0.09785100956251035	0.09785100956251035	0.09785100956251035
0.05883798617453243	0.04880531674383309	0.054465379014852856	0.04727784787840785	0.045039776454063894	0.045049270493004626	0.046929687312216535	0.052286862258835005	0.04173404648561311	0.05106490111630688	0.047367316003095315	0.04781611151535834	0.0584650583168238	0.042736132043400675	0.04843453571174708	0.04756950711167503	0.05510378474123737	0.04632509297123525	0.049452916004666024	0.05298860706001165	0.04483620803232348	0.04891240754616756	0.04891240754616756	0.04891240754616756	0.04891240754616756	0.04891240754616756	0.04891240754616756	0.04891240754616756	0.04891240754616756	0.04891240754616756	0.04891240754616756	0.04891240754616756	0.04891240754616756	0.04891240754616756	0.04891240754616756	0.04891240754616756	0.04891240754616756	0.04891240754616756	0.04891240754616756	0.04891240754616756	0.04891240754616756	0.04891240754616756	0.04891240754616756	0.04891240754616756	0.04891240754616756	0.04891240754616756	0.04891240754616756	0.04891240754616756	0.04891240754616756	0.04891240754616756
0.06609568934132126	0.06970782260337106	0.06687085005714655	0.045947058529589406	0.048124117818843556	0.053926211765427445	0.05051345150229692	0.05771755866152901	0.058576580255705536	0.05931277267014303	0.058944676462924284	0.058944676462924284	0.058944676462924284	0.058944676462924284	0.058944676462924284	0.058944676462924284	0.058944676462924284	0.058944676462924284	0.058944676462924284	0.058944676462924284	0.058944676462924284	0.058944676462924284	0.058944676462924284	0.058944676462924284	0.058944676462924284	0.058944676462924284	0.058944676462924284	0.058944676462924284	0.058944676462924284	0.058944676462924284	0.058944676462924284	0.058944676462924284	0.058944676462924284	0.058944676462924284	0.058944676462924284	0.058944676462924284	0.058944676462924284	0.058944676462924284	0.058944676462924284	0.058944676462924284	0.058944676462924284	0.058944676462924284	0.058944676462924284	0.058944676462924284	0.058944676462924284	0.058944676462924284	0.058944676462924284	0.058944676462924284	0.058944676462924284	0.058944676462924284
0.06729258564233524	0.051060855401801955	0.048463260368558116	0.049496429807250435	0.048978049188573965	0.04424107060598648	0.05006238800283861	0.04582833112629997	0.06515124055133507	0.055568646575542564	0.057836456534017255	0.04908775807989758	0.031723547348720474	0.05007748831356083	0.055945700269026094	0.05875758806337689	0.06060943725122029	0.060932223523981706	0.060770830387601	0.060770830387601	0.060770830387601	0.060770830387601	0.060770830387601	0.060770830387601	0.060770830387601	0.060770830387601	0.060770830387601	0.060770830387601	0.060770830387601	0.060770830387601	0.060770830387601	0.060770830387601	0.060770830387601	0.060770830387601	0.060770830387601	0.060770830387601	0.060770830387601	0.060770830387601	0.060770830387601	0.060770830387601	0.060770830387601	0.060770830387601	0.060770830387601	0.060770830387601	0.060770830387601	0.060770830387601	0.060770830387601	0.060770830387601	0.060770830387601	0.060770830387601
0.09337364813080716	0.09039492383852883	0.07971172909291367	0.06345359336506455	0.08655690679656854	0.0976218299075568	0.07867628282261777	0.09171659834482	0.09109197680940469	0.12080775333433177	0.10932729979824651	0.11071262212878022	0.0905649024366846	0.09580933770512827	0.08642836439516388	0.07915620120168929	0.0928678775788348	0.06469922045260652	0.06325369230675766	0.056328196494581415	0.0762508392602075	0.08162611207522784	0.06822494666013983	0.07267655865850318	0.07890248019195897	0.07196313710559368	0.07895875235515157	0.07511613371021927	0.08816960953162409	0.120979066435024	0.11196456026009442	0.1164718133475592	0.1164718133475592	0.1164718133475592	0.1164718133475592	0.1164718133475592	0.1164718133475592	0.1164718133475592	0.1164718133475592	0.1164718133475592	0.1164718133475592	0.1164718133475592	0.1164718133475592	0.1164718133475592	0.1164718133475592	0.1164718133475592	0.1164718133475592	0.1164718133475592	0.1164718133475592	0.1164718133475592
0.053089552825862515	0.06711375478485405	0.06759068470747746	0.06292606868240398	0.055129672216507754	0.06172487686947304	0.07388172952496218	0.06526383517746365	0.056998773022335525	0.051660648968660655	0.05710954707110299	0.06985513529960055	0.05570748795526646	0.07159556034933617	0.06947721887550368	0.04366317154696079	0.06496389668807513	0.058429791045441604	0.05836649050673049	0.06456097865490949	0.06239328499244723	0.06592040981000616	0.06349948681730726	0.06476669538897326	0.06413309110314025	0.06413309110314025	0.06413309110314025	0.06413309110314025	0.06413309110314025	0.06413309110314025	0.06413309110314025	0.06413309110314025	0.06413309110314025	0.06413309110314025	0.06413309110314025	0.06413309110314025	0.06413309110314025	0.06413309110314025	0.06413309110314025	0.06413309110314025	0.06413309110314025	0.06413309110314025	0.06413309110314025	0.06413309110314025	0.06413309110314025	0.06413309110314025	0.06413309110314025	0.06413309110314025	0.06413309110314025	0.06413309110314025
0.05996402622114169	0.046702483567677505	0.05949560833726691	0.04645741081796126	0.05082538932579108	0.0421129822138652	0.04100426322624002	0.04764309266696135	0.04886993954588657	0.052244238669129174	0.055762843856057294	0.054003541262593234	0.054003541262593234	0.054003541262593234	0.054003541262593234	0.054003541262593234	0.054003541262593234	0.054003541262593234	0.054003541262593234	0.054003541262593234	0.054003541262593234	0.054003541262593234	0.054003541262593234	0.054003541262593234	0.054003541262593234	0.054003541262593234	0.054003541262593234	0.054003541262593234	0.054003541262593234	0.054003541262593234	0.054003541262593234	0.054003541262593234	0.054003541262593234	0.054003541262593234	0.054003541262593234	0.054003541262593234	0.054003541262593234	0.054003541262593234	0.054003541262593234	0.054003541262593234	0.054003541262593234	0.054003541262593234	0.054003541262593234	0.054003541262593234	0.054003541262593234	0.054003541262593234	0.054003541262593234	0.054003541262593234	0.054003541262593234	0.054003541262593234
0.09760309230199891	0.0756039731443804	0.07674048423401628	0.07247097243954809	0.08550431283451913	0.09539994726158363	0.07176991731323785	0.0815626560147798	0.06699433611121561	0.08131837456626173	0.08183095218947133	0.07418482674740365	0.08741463539357122	0.08643891343234462	0.0686364644058023	0.08029517599115724	0.08550857135404916	0.09420429559311026	0.08985643347357972	0.08985643347357972	0.08985643347357972	0.08985643347357972	0.08985643347357972	0.08985643347357972	0.08985643347357972	0.08985643347357972	0.08985643347357972	0.08985643347357972	0.08985643347357972	0.08985643347357972	0.08985643347357972	0.08985643347357972	0.08985643347357972	0.08985643347357972	0.08985643347357972	0.08985643347357972	0.08985643347357972	0.08985643347357972	0.08985643347357972	0.08985643347357972	0.08985643347357972	0.08985643347357972	0.08985643347357972	0.08985643347357972	0.08985643347357972	0.08985643347357972	0.08985643347357972	0.08985643347357972	0.08985643347357972	0.08985643347357972
0.08134754562816818	0.07215739875343789	0.10131588967847924	0.07700769047541527	0.07461219604586398	0.0853028210574506	0.08245335032231058	0.10357285791814319	0.0672697605943961	0.08970993021037017	0.08890804827619424	0.08906692301512804	0.08676470484637434	0.09785675294037809	0.08510120873269962	0.09147898083653885	0.09147898083653885	0.09147898083653885	0.09147898083653885	0.09147898083653885	0.09147898083653885	0.09147898083653885	0.09147898083653885	0.09147898083653885	0.09147898083653885	0.09147898083653885	0.09147898083653885	0.09147898083653885	0.09147898083653885	0.09147898083653885	0.09147898083653885	0.09147898083653885	0.09147898083653885	0.09147898083653885	0.09147898083653885	0.09147898083653885	0.09147898083653885	0.09147898083653885	0.09147898083653885	0.09147898083653885	0.09147898083653885	0.09147898083653885	0.09147898083653885	0.09147898083653885	0.09147898083653885	0.09147898083653885	0.09147898083653885	0.09147898083653885	0.09147898083653885	0.09147898083653885
0.08361115612529309	0.04407935354809676	0.07379095939330658	0.08275688259301052	0.069782790667111	0.07141765632824149	0.05081750634187922	0.0632022350597047	0.058690774291480896	0.06526728397156686	0.08815544427488482	0.05863473552065217	0.07429311812715723	0.06350470190425227	0.07823278780133056	0.07367371413512483	0.09954808393690405	0.09799795379238399	0.07963149573228577	0.07900297523902775	0.07522714203593509	0.0962131122950344	0.07484111162076357	0.0692790930764343	0.07544728340063013	0.08635487028259324	0.0991115632298896	0.08566688366563278	0.0923892234477612	0.0923892234477612	0.0923892234477612	0.0923892234477612	0.0923892234477612	0.0923892234477612	0.0923892234477612	0.0923892234477612	0.0923892234477612	0.0923892234477612	0.0923892234477612	0.0923892234477612	0.0923892234477612	0.0923892234477612	0.0923892234477612	0.0923892234477612	0.0923892234477612	0.0923892234477612	0.0923892234477612	0.0923892234477612	0.0923892234477612	0.0923892234477612
0.05947707476512779	0.04850917769636298	0.058320380159446	0.06633316735933956	0.06344844458943669	0.06884108062540409	0.055650962399297704	0.05420186288683792	0.06391116432194631	0.06559517123680761	0.06027630736947136	0.060684328546023215	0.05133081290654028	0.05251639169973297	0.0690857758322282	0.05433002345770104	0.05632753803081357	0.055454243335782534	0.06409891119502227	0.07376506741000503	0.06291853709836875	0.06370944633947574	0.06276596306011452	0.06323770469979513	0.06323770469979513	0.06323770469979513	0.06323770469979513	0.06323770469979513	0.06323770469979513	0.06323770469979513	0.06323770469979513	0.06323770469979513	0.06323770469979513	0.06323770469979513	0.06323770469979513	0.06323770469979513	0.06323770469979513	0.06323770469979513	0.06323770469979513	0.06323770469979513	0.06323770469979513	0.06323770469979513	0.06323770469979513	0.06323770469979513	0.06323770469979513	0.06323770469979513	0.06323770469979513	0.06323770469979513	0.06323770469979513	0.06323770469979513
0.07750201801450314	0.055291671890762006	0.052978612803841994	0.05507824537165394	0.07386123417130275	0.04597767603741294	0.05578773639785641	0.06954965515149993	0.05561473396097064	0.07019896758252167	0.06399800691647098	0.061531473857892156	0.07835385595454522	0.058736751832121355	0.05478624086938166	0.06264523159083975	0.06080088500583334	0.06155759623355735	0.05828226326227031	0.06987174963296366	0.07622962758726236	0.073050688610113	0.073050688610113	0.073050688610113	0.073050688610113	0.073050688610113	0.073050688610113	0.073050688610113	0.073050688610113	0.073050688610113	0.073050688610113	0.073050688610113	0.073050688610113	0.073050688610113	0.073050688610113	0.073050688610113	0.073050688610113	0.073050688610113	0.073050688610113	0.073050688610113	0.073050688610113	0.073050688610113	0.073050688610113	0.073050688610113	0.073050688610113	0.073050688610113	0.073050688610113	0.073050688610113	0.073050688610113	0.073050688610113
0.058070253994850426	0.06770201240484765	0.05788970965050111	0.08290748138086626	0.08249170416981405	0.0703922282786963	0.07483661171478173	0.064693887716107	0.09018839890998417	0.06777341943069573	0.057885838170140015	0.07891511819426612	0.0701218089972395	0.07450297245250735	0.08146090423882979	0.06553709915561212	0.05117259388153617	0.07626921551218012	0.06372090469685815	0.06372090469685815	0.06372090469685815	0.06372090469685815	0.06372090469685815	0.06372090469685815	0.06372090469685815	0.06372090469685815	0.06372090469685815	0.06372090469685815	0.06372090469685815	0.06372090469685815	0.06372090469685815	0.06372090469685815	0.06372090469685815	0.06372090469685815	0.06372090469685815	0.06372090469685815	0.06372090469685815	0.06372090469685815	0.06372090469685815	0.06372090469685815	0.06372090469685815	0.06372090469685815	0.06372090469685815	0.06372090469685815	0.06372090469685815	0.06372090469685815	0.06372090469685815	0.06372090469685815	0.06372090469685815	0.06372090469685815
0.051202095477785696	0.047794195401497	0.05431435493993813	0.04252126164447423	0.0336019314074402	0.04583492312847821	0.03876850461165239	0.0443691381229394	0.05669185769171201	0.0472552208869987	0.03964166740459342	0.05021881668200176	0.041108610678786454	0.03407495559574009	0.05310390541930219	0.04434808225941627	0.05060426766990564	0.046695097480961255	0.05095094317958761	0.048254189789792325	0.04960256648468997	0.04960256648468997	0.04960256648468997	0.04960256648468997	0.04960256648468997	0.04960256648468997	0.04960256648468997	0.04960256648468997	0.04960256648468997	0.04960256648468997	0.04960256648468997	0.04960256648468997	0.04960256648468997	0.04960256648468997	0.04960256648468997	0.04960256648468997	0.04960256648468997	0.04960256648468997	0.04960256648468997	0.04960256648468997	0.04960256648468997	0.04960256648468997	0.04960256648468997	0.04960256648468997	0.04960256648468997	0.04960256648468997	0.04960256648468997	0.04960256648468997	0.04960256648468997	0.04960256648468997
0.03740659045186024	0.08583614844972612	0.10027726892737975	0.09230505708174827	0.10389376898862304	0.1034443263761024	0.14325904671988599	0.10651756706330799	0.12345485583641834	0.11091893550096389	0.10136092273218751	0.097256598394843	0.10688225825535845	0.14545382626595324	0.10862673636084462	0.11338606352748119	0.11584724960697187	0.09998923122830236	0.1323415827959299	0.119889889754705	0.1221256907534276	0.13021035763407282	0.15150488952383367	0.11489932381297718	0.11174324993830159	0.1710334267983123	0.16327911781199314	0.16347597098944325	0.16856495856984455	0.12683883167435173	0.16165405331563337	0.1356910282384958	0.13445644926645942	0.13601792296426085	0.11408527285802601	0.14877158700826307	0.13766207724414797	0.1243649500920697	0.11336251923748059	0.16203999468825495	0.18168161542312772	0.17186080505569132	0.17186080505569132	0.17186080505569132	0.17186080505569132	0.17186080505569132	0.17186080505569132	0.17186080505569132	0.17186080505569132	0.17186080505569132
0.06237985162406966	0.037390043293249964	0.037886548165265016	0.07793347752168295	0.04618558764947934	0.10469484529134519	0.07478794332686964	0.12451340079370139	0.07067074367300946	0.06147734658544258	0.08438195682263144	0.07463990195183987	0.12379886879229256	0.11670352321334365	0.13210124635873477	0.13322882219413362	0.15325801483935908	0.11903804355236239	0.12729243572246063	0.12299982825352095	0.12631314103437483	0.1326822032315699	0.11724472076898894	0.12612732373104957	0.12037219142595831	0.14849628053173827	0.15513833362018017	0.12296865182376109	0.10345563709758618	0.1407874995937098	0.14906218780172037	0.12806305007150479	0.12880317188390966	0.15361528807609276	0.17395999265052828	0.12274861992521968	0.20021240821680694	0.1341527174113486	0.11596913913746436	0.10902036770520095	0.15470658755641906	0.1345520757077074	0.10414689801081028	0.08891191653315945	0.0779439715274631	0.14217192876585955	0.11005795014666132	0.11005795014666132	0.11005795014666132	0.11005795014666132
0.06338597570894379	0.05875828482763119	0.060635152995366516	0.0670615892029533	0.048541963982574626	0.05956171415922977	0.052041235597685497	0.0676062477313879	0.06477975466952733	0.05864593237587309	0.055751123799345784	0.045912459323091875	0.057212309997255316	0.06347893053359369	0.04699655239192681	0.05266544023570585	0.06758880907515773	0.0536402141794887	0.06501174580318211	0.049716372998070475	0.05924407151673371	0.06066639623542639	0.07459795705225171	0.04826830897155497	0.048938682590145874	0.06819066430622377	0.04873140200877965	0.05544206720255358	0.04957811590573266	0.0685518083735349	0.061001552794034915	0.06518043271031089	0.06706874712217147	0.04739191549228251	0.06277702630266593	0.06258425502357347	0.05244006643145553	0.06977795108146823	0.060947732628527485	0.06811833179512584	0.07108539520014596	0.0696018634976359	0.0696018634976359	0.0696018634976359	0.0696018634976359	0.0696018634976359	0.0696018634976359	0.0696018634976359	0.0696018634976359	0.0696018634976359
0.05872898267684312	0.060201965571994566	0.06616569930089095	0.05137344281331489	0.07741609440113018	0.04883314110364943	0.05489226408178125	0.07201981224980689	0.06869191199210259	0.06522591481712918	0.05533866912839387	0.06928376753033996	0.06315622704850261	0.05259363424353023	0.08069431495742276	0.07466753169467223	0.058911639403794916	0.06745003288051622	0.057494935203396644	0.07152522346141488	0.05201071924884002	0.06168844565301882	0.064319366676703	0.06691247554853495	0.06016885346432963	0.07748455247208039	0.06515744383211373	0.0641778448130405	0.08232938197687828	0.07003320615581018	0.051795883785169805	0.07382736850547392	0.07040514912611798	0.07376261739865568	0.09735365933475225	0.0714964896377663	0.0727933403814754	0.05755528077359237	0.10151218403995947	0.08544961658285029	0.07818014925118255	0.09307300769485682	0.07225525055260362	0.07270116546511396	0.09011554433712002	0.05472100130977391	0.07241827282344697	0.07241827282344697	0.07241827282344697	0.07241827282344697
0.09780452205904573	0.07941906578103736	0.10242605739850298	0.10712083196704653	0.090200565179879	0.11986772972665025	0.10753165195612534	0.13509203888529378	0.12122274665212959	0.08499475118525486	0.10186324777516165	0.121135968720191	0.11115329435576483	0.10028129023343674	0.1201170719248828	0.1244139875913912	0.11596442078985374	0.10664514380937405	0.10958270461053254	0.09676867062760226	0.09093244704611718	0.11557986247870582	0.13921118069333932	0.10924545197928759	0.11726276629394763	0.12112623708867562	0.11763004633290253	0.12333935624065005	0.13360419778354504	0.11140664845748506	0.08718148890164713	0.10403092358014102	0.13897952835279742	0.16838124175578145	0.09514439791277159	0.10410540131927064	0.11396283299944163	0.15994910728898223	0.10247613200010404	0.13882323328613247	0.1371914046585861	0.15184034457683057	0.11748170562887303	0.1346610251028518	0.1346610251028518	0.1346610251028518	0.1346610251028518	0.1346610251028518	0.1346610251028518	0.1346610251028518
0.09827902086135046	0.06852688080340429	0.07986775119600319	0.06461648625377578	0.11053444782641551	0.0743698075738367	0.08306363507777528	0.09360108099962429	0.0849647088900977	0.07383166182672185	0.07341575722389618	0.08535055654057186	0.07938315688223402	0.07938315688223402	0.07938315688223402	0.07938315688223402	0.07938315688223402	0.07938315688223402	0.07938315688223402	0.07938315688223402	0.07938315688223402	0.07938315688223402	0.07938315688223402	0.07938315688223402	0.07938315688223402	0.07938315688223402	0.07938315688223402	0.07938315688223402	0.07938315688223402	0.07938315688223402	0.07938315688223402	0.07938315688223402	0.07938315688223402	0.07938315688223402	0.07938315688223402	0.07938315688223402	0.07938315688223402	0.07938315688223402	0.07938315688223402	0.07938315688223402	0.07938315688223402	0.07938315688223402	0.07938315688223402	0.07938315688223402	0.07938315688223402	0.07938315688223402	0.07938315688223402	0.07938315688223402	0.07938315688223402	0.07938315688223402
0.07411115623271293	0.08494704748097918	0.10380177727204638	0.08873277276207411	0.07751744905031314	0.08227879206060146	0.10239007424369086	0.08493254407207716	0.10173517000599794	0.09843320453908934	0.11067627956127114	0.08162764819558893	0.10574129004668552	0.07858060554724719	0.11546420130417218	0.07238071620628228	0.07251804942539887	0.10363095423794909	0.09479406048449736	0.08882176165417521	0.10791251013348274	0.09459240285855812	0.10627518246201569	0.0554467629094112	0.08548003170758854	0.09670287786130734	0.12053000754822218	0.10239485021390259	0.08596333151410783	0.08405753542246763	0.08731016759708422	0.08367980506727891	0.08809698537576732	0.069738058263009	0.08875958998755554	0.0843682771925905	0.10341997251230325	0.08393579319327486	0.08162446802124143	0.1030896141124077	0.08293988380292207	0.09301474895766489	0.09301474895766489	0.09301474895766489	0.09301474895766489	0.09301474895766489	0.09301474895766489	0.09301474895766489	0.09301474895766489	0.09301474895766489
0.04260459976415033	0.04572640046676386	0.044352368466720776	0.051535754485703814	0.051831396267527016	0.056922844902289736	0.04186141675473876	0.04645986148212757	0.04608947466215923	0.05706029213753374	0.05630144435057979	0.05176675164947464	0.04765198908224606	0.04176922023711279	0.06628650652490307	0.05736791307961644	0.04333738728206598	0.060774808588307555	0.0482905989445781	0.05505031837440115	0.05975897549525806	0.05459717724513204	0.05697688712667893	0.06695395751189345	0.051815503192850214	0.05360209076182001	0.05638603720204348	0.06025045605096688	0.06589954614777237	0.04937883344636516	0.061897400369646464	0.06315197105551841	0.046051304544959794	0.059267817649644436	0.05357875261005509	0.05943996404875642	0.05187345714500746	0.05863478073738073	0.06829743672620822	0.05418876396554011	0.06443268667791686	0.05664419433528132	0.05225145836791768	0.05212561942973422	0.05507578860500373	0.053600704017368966	0.053600704017368966	0.053600704017368966	0.053600704017368966	0.053600704017368966
0.09163302280762962	0.0	0.14806008184759745	0.08314831523089289	0.0	0.06426833736339124	0.14872246746775078	0.17840999403551397	0.23625106610466592	0.14790567830771528	0.10690519327556794	0.023994541890046246	0.14807168643569024	0.1071428571209391	0.0	0.0	0.0	0.1071428571209391	0.0	0.2032299753333236	0.14872246746775078	0.0	0.0	0.13431188596341864	0.005659882152890996	0.21201798708802821	0.0	0.09609092048049014	0.1282384621938817	0.14888750006518187	0.1718304287282711	0.23452652639179108	0.01101853626599732	0.20422803428728425	0.17334615377436652	0.1507302104221713	0.1980483539328523	0.22961481161745043	0.10732931667461436	0.24890926987928033	0.18825855418299625	0.10908614604118033	0.2678789260880239	0.23898939282291806	0.22148608840263725	0.23023774061277766	0.23023774061277766	0.23023774061277766	0.23023774061277766	0.23023774061277766
0.08759943089822292	0.08546238783824833	0.10967385103070446	0.0944479282422056	0.10336406199115271	0.12039894787696613	0.09277282934646582	0.09013574334816399	0.09917838713421369	0.12904729315586128	0.10648841456588036	0.09070633691043817	0.12963669713112538	0.11006736157283074	0.1227532057705754	0.10541967565741245	0.12284712876337729	0.09660920064670558	0.13128880962690512	0.09642900840937965	0.13389538201709295	0.15128705762303815	0.12622840500770066	0.10898227507603414	0.16595409901444189	0.12036022940854679	0.11878266298748112	0.13091415604461237	0.10927551451741843	0.14881350587712783	0.11122115392586328	0.1175273087135892	0.10345258170925158	0.11905797386392189	0.13425638455995656	0.12923776013715998	0.11609425620974372	0.13292751022876778	0.10778552097092825	0.1235608941771513	0.11101287344548304	0.07713194799469097	0.11328630038529185	0.09520912418999142	0.09520912418999142	0.09520912418999142	0.09520912418999142	0.09520912418999142	0.09520912418999142	0.09520912418999142
0.08716846773965678	0.08433372776759947	0.06271316129946758	0.07021017905570263	0.07192987052848739	0.07183084400841677	0.0788796978426284	0.07544761468230647	0.0638327974334847	0.06844982298824501	0.09008687278367701	0.08176925213128337	0.058227096894599685	0.06922126667413926	0.06322461092879662	0.0944571210027749	0.09523860154123402	0.08808238358770258	0.08946754266456057	0.07494064966506782	0.09295581399358885	0.092522388435075	0.0755582473138688	0.07681491179262652	0.08044181808608403	0.08133153957878439	0.09325431142807278	0.08227180576445646	0.08817996443104871	0.10184715717920954	0.08869353556728558	0.08858630002793999	0.06916102129069428	0.08128313324479013	0.08169496724730439	0.07419216175472508	0.09512873286534579	0.06591934125655036	0.06218112925377832	0.07047021252979602	0.06632567089178718	0.06632567089178718	0.06632567089178718	0.06632567089178718	0.06632567089178718	0.06632567089178718	0.06632567089178718	0.06632567089178718	0.06632567089178718	0.06632567089178718
0.07678192905428688	0.08072412901839161	0.08783971611814802	0.09055595611590965	0.08427345754519401	0.07929366897982304	0.09428791180024582	0.10901567787612294	0.08877879532601168	0.09693374184139494	0.10148732646623153	0.12619676858069634	0.09915179385885779	0.10334453276988516	0.11703035460540959	0.0805949314522342	0.11589815218704534	0.10976425768480343	0.12753840569772398	0.09111697802989754	0.0994357328797318	0.12738281945263824	0.1110900628436318	0.1257969867373853	0.1461756763492047	0.11433719465044202	0.11475174949521819	0.16056119102891048	0.11724738448251396	0.10497697486601706	0.10794396331704485	0.12785998295102172	0.13280899050692307	0.12400973438876843	0.14554495103542292	0.13778159290093095	0.13403275256837605	0.11391376771994402	0.13314635579913053	0.1391400589410094	0.12588551409915336	0.1325127865200814	0.1325127865200814	0.1325127865200814	0.1325127865200814	0.1325127865200814	0.1325127865200814	0.1325127865200814	0.1325127865200814	0.1325127865200814
0.036798227010095455	0.05170878052342058	0.0522589526126248	0.06819108227694157	0.036953559396741324	0.058220567615062425	0.06156221676298075	0.05769221724540414	0.050480561123682634	0.0713244492582199	0.05456947838972885	0.04862322639135774	0.061293335171938225	0.0670261366757147	0.05857509838977844	0.06761464050022012	0.05962984606820494	0.06365579113010407	0.05503977158395431	0.05321227444521011	0.07826171223138377	0.06372763124994045	0.06377054297011361	0.07139374609421703	0.05948596352745892	0.0745330511674392	0.047447689469087555	0.07930972421442234	0.058465888709573186	0.0735776031558866	0.07527922794992438	0.06067662470194847	0.06711874741737525	0.07940342353075976	0.06456921201768949	0.0684778324438211	0.06067293559935315	0.06289625431506139	0.06110513008085765	0.07581949080190456	0.07468337067040297	0.08634680483486175	0.07304191145261653	0.06509286679522282	0.05620848050094444	0.0606569954953346	0.073467296601777	0.06474107852562971	0.061171801632852664	0.06284996568595372
0.10341698177423005	0.09771544367135863	0.2093331339634097	0.15312250426070895	0.08177463683278596	0.21842719508915073	0.19874663059882233	0.19966563122231598	0.19450150151310772	0.08533635357084085	0.1425608610677483	0.12460428186862561	0.15150626668856543	0.12621824826759018	0.18330548201564292	0.2124294008103809	0.16280399470763984	0.16684523656790604	0.14747438145297842	0.2249188607374874	0.18269797800662144	0.2131346649649398	0.12003455872209923	0.2905878222818084	0.17020338959451656	0.14868976564921066	0.20250538545958	0.19935366895101178	0.22431243076151303	0.1910967793161	0.19800148636527928	0.18785737722527363	0.23787358457053087	0.21460248395412845	0.2832162668986128	0.20856136511059253	0.212473240214514	0.2358524384068401	0.2610586531181534	0.2499825660347202	0.1852175443177387	0.18645850476844775	0.1573197233544968	0.25362465800667755	0.1499926216223309	0.18847926725511208	0.25503932174772376	0.2093200750933461	0.20205073577611807	0.1580569955714911
0.10558792701462065	0.11856086046109825	0.09856208993520801	0.11722777609612743	0.10170955009837615	0.0961460556184486	0.09591253837418685	0.09240730901581067	0.08670899557885799	0.0902898053107787	0.10266064212886043	0.11817740313443331	0.10796900761310758	0.097956068095128	0.12770910403629623	0.11093031936376857	0.08673300778111402	0.11190894443191382	0.12184484764673224	0.09622054462564292	0.1090170318892076	0.10800215205396017	0.11601827942219992	0.09880824559131339	0.11055897116573406	0.11481063685618971	0.1065407446146116	0.09809182974177738	0.1069794063497903	0.1032515494539694	0.09805949112982693	0.10881133022353091	0.12035434207326813	0.11083955480259576	0.10588078736222545	0.0946546025193452	0.11090912057391998	0.11320169425709992	0.12923327292682207	0.13024041994757987	0.10235603501958979	0.13412729266517165	0.10268033660607076	0.10036191182895969	0.09307654077996953	0.08954797799424057	0.10542554670738034	0.136423613104912	0.1255253923701605	0.11130816904559634
0.05903092391035245	0.05815112728591663	0.05794863454992427	0.05405556282765318	0.06302954986774585	0.05363691228510128	0.0587821131419947	0.04758403230364193	0.052916115752881694	0.05633469801372374	0.05368090981761654	0.05980304198569085	0.055318424404837814	0.06325178741007192	0.06081136904523618	0.073491556381657	0.0659528962922879	0.055585426764746426	0.04652357568207171	0.05593468143174078	0.0639693778720366	0.05056636527152311	0.04585648788026853	0.06363696840743205	0.06208197473477255	0.06290395457076083	0.05114442597568342	0.07255033153006989	0.05026537804198612	0.0648053119943529	0.06501551072259812	0.055124685285752775	0.07078873452221655	0.05450766343940085	0.05015676456583824	0.05980836286292813	0.06481357020991597	0.04697132377504503	0.06238968218203691	0.06367122139939788	0.051131671627529775	0.06675451289517334	0.06186153672564555	0.07338323577981931	0.048890545733407106	0.06106670367294233	0.08008218487920937	0.05864396182598722	0.050387448680106556	0.06874900375941503
0.08238862005677582	0.061782012882779964	0.08037315394423639	0.08658135585966006	0.08931950857576547	0.09154696272214151	0.09281591384521963	0.08761677292988809	0.08396497405651329	0.0884425670683478	0.08336730303775435	0.08557753749528982	0.07870629332649158	0.09471592320547982	0.07663559251414036	0.09062864061869498	0.08870764728075035	0.08939467623646874	0.09903947832330286	0.09135769282315659	0.09427711361361238	0.08145458741093384	0.09920453577176816	0.08780333156083624	0.09991752595750719	0.11493550413450403	0.09046197982039184	0.08004342904952821	0.08593610471895226	0.07656567583644756	0.10282823185488725	0.08843726579308452	0.10053651747607341	0.0758619423628624	0.10920001368887298	0.07954266805874982	0.07577980895355212	0.10325644539184757	0.11677706986544675	0.08090583159828889	0.08532839548657407	0.09529582283972662	0.11218216128821688	0.07805075731891872	0.10126378820114246	0.09109729526005929	0.10450712611500225	0.09967006625388043	0.10353909415838988	0.11298829313338664
0.04188047331940973	0.06260310868322923	0.04519478584908636	0.06685710835425304	0.0706133901888021	0.050094597056896416	0.06752804294293874	0.07655537389197031	0.07580997099236086	0.06647591963373538	0.09492813705186079	0.0568237078679027	0.06167408012083176	0.055499028242987705	0.06637252160756006	0.0549856719221053	0.0582850516740832	0.06755661540612007	0.049544844609238435	0.05515879818344915	0.0543308087414571	0.053253505873156665	0.05894810456177925	0.051968274807174065	0.07635200583458947	0.06361741238918586	0.0765723219938197	0.0468049464855371	0.04669814646795298	0.06265779450704209	0.06508001019445732	0.0648432660561363	0.061546309323325124	0.06291827741576253	0.04535920849574978	0.061995176620442224	0.06280069656057301	0.07692150212202586	0.06206292759648443	0.06851770317758499	0.06465066066510346	0.06685008746264377	0.06221316848205676	0.06453162797235026	0.06453162797235026	0.06453162797235026	0.06453162797235026	0.06453162797235026	0.06453162797235026	0.06453162797235026
0.10491621024273737	0.05280410865193297	0.09778242019990964	0.07152236969948365	0.08957430478779578	0.07062168364984409	0.07149762283412352	0.07405915152265453	0.07001267530554081	0.07701854218138714	0.08578623400618608	0.0814023880937866	0.0814023880937866	0.0814023880937866	0.0814023880937866	0.0814023880937866	0.0814023880937866	0.0814023880937866	0.0814023880937866	0.0814023880937866	0.0814023880937866	0.0814023880937866	0.0814023880937866	0.0814023880937866	0.0814023880937866	0.0814023880937866	0.0814023880937866	0.0814023880937866	0.0814023880937866	0.0814023880937866	0.0814023880937866	0.0814023880937866	0.0814023880937866	0.0814023880937866	0.0814023880937866	0.0814023880937866	0.0814023880937866	0.0814023880937866	0.0814023880937866	0.0814023880937866	0.0814023880937866	0.0814023880937866	0.0814023880937866	0.0814023880937866	0.0814023880937866	0.0814023880937866	0.0814023880937866	0.0814023880937866	0.0814023880937866	0.0814023880937866
0.09181821516525528	0.07012158848406717	0.07912837870909138	0.0919744052113752	0.07749050409991227	0.0832881662016413	0.08038933515077679	0.08038933515077679	0.08038933515077679	0.08038933515077679	0.08038933515077679	0.08038933515077679	0.08038933515077679	0.08038933515077679	0.08038933515077679	0.08038933515077679	0.08038933515077679	0.08038933515077679	0.08038933515077679	0.08038933515077679	0.08038933515077679	0.08038933515077679	0.08038933515077679	0.08038933515077679	0.08038933515077679	0.08038933515077679	0.08038933515077679	0.08038933515077679	0.08038933515077679	0.08038933515077679	0.08038933515077679	0.08038933515077679	0.08038933515077679	0.08038933515077679	0.08038933515077679	0.08038933515077679	0.08038933515077679	0.08038933515077679	0.08038933515077679	0.08038933515077679	0.08038933515077679	0.08038933515077679	0.08038933515077679	0.08038933515077679	0.08038933515077679	0.08038933515077679	0.08038933515077679	0.08038933515077679	0.08038933515077679	0.08038933515077679
0.1160263669049074	0.1632795373110817	0.10267134242143068	0.10278858147207928	0.0968800271039076	0.06294096281772794	0.1163374455305746	0.10008444953722744	0.13305845262601323	0.11114533662189577	0.0963180573626353	0.1257412960253153	0.10289728899681863	0.14313222189488725	0.13873062372319306	0.12168263254198612	0.16328608732774888	0.12249522762552886	0.13886653240043417	0.1369683739430309	0.1994163179654262	0.12509406190622585	0.16277630092400242	0.15139124692337486	0.17278600829447258	0.20181247498630506	0.1424766451865833	0.18124685632025825	0.15889900920867345	0.155750999928132	0.172470544582284	0.16852653381488336	0.17271645485300882	0.14116441478023178	0.15721182232575798	0.14179249701556906	0.14950215967066352	0.14950215967066352	0.14950215967066352	0.14950215967066352	0.14950215967066352	0.14950215967066352	0.14950215967066352	0.14950215967066352	0.14950215967066352	0.14950215967066352	0.14950215967066352	0.14950215967066352	0.14950215967066352	0.14950215967066352
0.06547471182870897	0.047164822282043196	0.0527011296129547	0.06015908602848317	0.060804357654024255	0.04816156485611624	0.05718035329024508	0.0447968966154911	0.05535231515055237	0.06276367876035564	0.05097524120815406	0.04105215672945403	0.05889376641623541	0.040403627887069145	0.061160249452215355	0.0648979213573126	0.04296358183694923	0.04659343584730669	0.0501030154945743	0.055574382855157325	0.05040430051046682	0.047231643602002854	0.05158391751043978	0.05670617299160836	0.05505390990488525	0.057737167630890054	0.05523436021444455	0.056485763922667305	0.056485763922667305	0.056485763922667305	0.056485763922667305	0.056485763922667305	0.056485763922667305	0.056485763922667305	0.056485763922667305	0.056485763922667305	0.056485763922667305	0.056485763922667305	0.056485763922667305	0.056485763922667305	0.056485763922667305	0.056485763922667305	0.056485763922667305	0.056485763922667305	0.056485763922667305	0.056485763922667305	0.056485763922667305	0.056485763922667305	0.056485763922667305	0.056485763922667305
0.07750142559659175	0.07591267793808264	0.07048125117365597	0.07361846804545884	0.08177642444131661	0.06791085373550847	0.060961360915962666	0.07454207048630655	0.06243214450436415	0.0646470973875012	0.046673683146174	0.0635819901333691	0.0771930935065065	0.06573663192118549	0.07237213882387894	0.06440413707889986	0.0605033483102482	0.06529977754443289	0.05911504383016277	0.06359486022944397	0.061354952029803365	0.061354952029803365	0.061354952029803365	0.061354952029803365	0.061354952029803365	0.061354952029803365	0.061354952029803365	0.061354952029803365	0.061354952029803365	0.061354952029803365	0.061354952029803365	0.061354952029803365	0.061354952029803365	0.061354952029803365	0.061354952029803365	0.061354952029803365	0.061354952029803365	0.061354952029803365	0.061354952029803365	0.061354952029803365	0.061354952029803365	0.061354952029803365	0.061354952029803365	0.061354952029803365	0.061354952029803365	0.061354952029803365	0.061354952029803365	0.061354952029803365	0.061354952029803365	0.061354952029803365
0.047405247842043766	0.055344996480392636	0.04681127455275699	0.04123972730661878	0.051580356649592124	0.04537035233430638	0.04856288059767643	0.04002352403313349	0.05238954879038737	0.0466279723792758	0.05154965391610329	0.040036320365366605	0.04938278225146616	0.05177330130067428	0.047185089416715974	0.0466192201212954	0.037289927189434545	0.04501935012172144	0.0457096301200149	0.042829504764628705	0.04473212611176742	0.043568070632252376	0.04226376374614857	0.041641960966882254	0.043324746860297206	0.04747393109824832	0.045033506384117405	0.04363818634962562	0.04853806256384483	0.04299600748321624	0.05205040017937252	0.04504612046842028	0.03916551958042676	0.04729015491354119	0.04457073480375406	0.053598630330018375	0.04611401745182348	0.04985632389092093	0.04985632389092093	0.04985632389092093	0.04985632389092093	0.04985632389092093	0.04985632389092093	0.04985632389092093	0.04985632389092093	0.04985632389092093	0.04985632389092093	0.04985632389092093	0.04985632389092093	0.04985632389092093
0.06007056823425601	0.07587489480286572	0.07621732229656895	0.06053797474894467	0.0461255273142682	0.06348182315285612	0.059527340360165604	0.06416873352844661	0.06424868981091904	0.0622675602241819	0.06310007220398182	0.07094905671177579	0.068417943532793	0.06275945472626195	0.057162538812150325	0.07222913947415435	0.06776634216639553	0.06376616733861201	0.0641155489899276	0.052300741800030505	0.06553365468706268	0.0508365197351898	0.08009517053855908	0.051709308130193476	0.05868170892530475	0.056006607106535114	0.08996080302127903	0.049961340461683816	0.05449447114753335	0.061976216675835416	0.05513525488101108	0.05879928662014176	0.05696727075057642	0.05696727075057642	0.05696727075057642	0.05696727075057642	0.05696727075057642	0.05696727075057642	0.05696727075057642	0.05696727075057642	0.05696727075057642	0.05696727075057642	0.05696727075057642	0.05696727075057642	0.05696727075057642	0.05696727075057642	0.05696727075057642	0.05696727075057642	0.05696727075057642	0.05696727075057642
0.14801830599334048	0.1287367451906864	0.15169140732254302	0.1006088769547073	0.18335841297779193	0.1493879404818082	0.09806909555655749	0.1157295257556765	0.1471905350992981	0.1453239904503489	0.15748474389531741	0.15847570579873815	0.13955217814506152	0.1543126661131673	0.19721727076032539	0.14877456180096993	0.15219326412805306	0.18497065581446157	0.1630237683970353	0.12938466420539632	0.16525930528860658	0.1811244427999561	0.13718046840498307	0.14917000389240997	0.18229984213458092	0.14999225328724	0.20044417636651948	0.14970626201403173	0.1776748234553908	0.17579816329345538	0.150167830707323	0.17711893610992352	0.16808631360790804	0.16559410338443292	0.1668402084961705	0.1668402084961705	0.1668402084961705	0.1668402084961705	0.1668402084961705	0.1668402084961705	0.1668402084961705	0.1668402084961705	0.1668402084961705	0.1668402084961705	0.1668402084961705	0.1668402084961705	0.1668402084961705	0.1668402084961705	0.1668402084961705	0.1668402084961705
0.08108020019684403	0.05028988061798209	0.06052403984127359	0.05530179062324445	0.07417863428312907	0.059478537892791984	0.05482824538821721	0.058050827770124526	0.05284355028577223	0.052801083476040296	0.05626831553255674	0.05270611998773438	0.05207724118623689	0.052190998887927754	0.053661357417894066	0.05614133892979614	0.05290723392814802	0.05587379843184129	0.05330932353192155	0.05370385638899883	0.05110783001747762	0.06448694931091009	0.057797389664193864	0.057797389664193864	0.057797389664193864	0.057797389664193864	0.057797389664193864	0.057797389664193864	0.057797389664193864	0.057797389664193864	0.057797389664193864	0.057797389664193864	0.057797389664193864	0.057797389664193864	0.057797389664193864	0.057797389664193864	0.057797389664193864	0.057797389664193864	0.057797389664193864	0.057797389664193864	0.057797389664193864	0.057797389664193864	0.057797389664193864	0.057797389664193864	0.057797389664193864	0.057797389664193864	0.057797389664193864	0.057797389664193864	0.057797389664193864	0.057797389664193864
0.11387512813351366	0.09335809800877487	0.06251819963300181	0.06318977964480098	0.06746394290107294	0.0706887408601428	0.09237446561487332	0.12616914864563233	0.10119258262529009	0.11021991618692165	0.10736934497337555	0.06460832139389301	0.07336241423286512	0.11904963023836784	0.0837300328860433	0.12808657675832893	0.086704049049224	0.14111246870350955	0.10947475086220473	0.11317139075906257	0.11096119166960144	0.1328603851148873	0.18615662642112835	0.13196044913231988	0.1654719124490956	0.1524947862379953	0.14420922150018992	0.150447022003072	0.1486002585939226	0.1428784531383281	0.19089316146300614	0.15592403040399672	0.14040963379637006	0.14866930731798228	0.14913475270890234	0.15876738171329655	0.1529316555180222	0.14158694370831312	0.13797194339452654	0.14068644812564746	0.13287024502477093	0.13677834657520918	0.13677834657520918	0.13677834657520918	0.13677834657520918	0.13677834657520918	0.13677834657520918	0.13677834657520918	0.13677834657520918	0.13677834657520918
0.07506465689096066	0.07559884425667934	0.06586858710755553	0.06475882243664807	0.06849429146078445	0.06213470870992503	0.06343644798075862	0.053555556890076475	0.07142576178581637	0.06721329061737472	0.07138059024956986	0.06950036064149251	0.07303396737738105	0.07142208573280524	0.08466628984574691	0.07165604794608227	0.08236863716171933	0.06995316405649797	0.06765812023427234	0.07423168312568379	0.0702785001008402	0.0721793677780331	0.07175258760279658	0.08042395270212468	0.06678522829961964	0.07360459050087217	0.07360459050087217	0.07360459050087217	0.07360459050087217	0.07360459050087217	0.07360459050087217	0.07360459050087217	0.07360459050087217	0.07360459050087217	0.07360459050087217	0.07360459050087217	0.07360459050087217	0.07360459050087217	0.07360459050087217	0.07360459050087217	0.07360459050087217	0.07360459050087217	0.07360459050087217	0.07360459050087217	0.07360459050087217	0.07360459050087217	0.07360459050087217	0.07360459050087217	0.07360459050087217	0.07360459050087217
0.1533832172442121	0.10071109642647601	0.09227698741126159	0.10157866246971595	0.12557389838587157	0.12110575017648831	0.12043824468753915	0.12720531807874186	0.1413148980131712	0.0988379492219789	0.14193960310020115	0.09968581967003708	0.12783496645327116	0.13360214085327987	0.10727673989257927	0.12751332390859782	0.16842781296368198	0.14595075057094414	0.1555915040738534	0.11776147849322958	0.1359429682749045	0.11294447189582166	0.11371142098810157	0.12046939998178177	0.13670283868630725	0.12648156468195976	0.16024329473740967	0.14422704857006352	0.16417229112120363	0.1566285634695821	0.16040042729539286	0.16040042729539286	0.16040042729539286	0.16040042729539286	0.16040042729539286	0.16040042729539286	0.16040042729539286	0.16040042729539286	0.16040042729539286	0.16040042729539286	0.16040042729539286	0.16040042729539286	0.16040042729539286	0.16040042729539286	0.16040042729539286	0.16040042729539286	0.16040042729539286	0.16040042729539286	0.16040042729539286	0.16040042729539286
0.0724352672898934	0.06363090552576507	0.054684843643495115	0.06135297610609779	0.051781993338491074	0.05581608150519713	0.06565652503654465	0.058811172461238	0.07485166918579561	0.058246906166231065	0.07478041038338559	0.06984438659649662	0.0691163637294667	0.06516899893163373	0.05351173207351169	0.05826368042643903	0.05585341542050628	0.05979782549784783	0.05782562045917706	0.05782562045917706	0.05782562045917706	0.05782562045917706	0.05782562045917706	0.05782562045917706	0.05782562045917706	0.05782562045917706	0.05782562045917706	0.05782562045917706	0.05782562045917706	0.05782562045917706	0.05782562045917706	0.05782562045917706	0.05782562045917706	0.05782562045917706	0.05782562045917706	0.05782562045917706	0.05782562045917706	0.05782562045917706	0.05782562045917706	0.05782562045917706	0.05782562045917706	0.05782562045917706	0.05782562045917706	0.05782562045917706	0.05782562045917706	0.05782562045917706	0.05782562045917706	0.05782562045917706	0.05782562045917706	0.05782562045917706
0.08074656978510866	0.05943683914907475	0.05431033274680849	0.06942481084019075	0.06644537631295956	0.07061233042033954	0.06544897238952402	0.058387822259620456	0.06679287520632053	0.0573234880688154	0.04770726743914709	0.06364493647362054	0.06683836007684313	0.061453253559840354	0.06449867643780965	0.06696369229567649	0.06208581687185234	0.06629630402636184	0.07537758927795529	0.06100894644848467	0.051128488032720576	0.06344047741367628	0.06337788622922756	0.07501553657107293	0.05523657749489566	0.06409895505438429	0.06363433185964058	0.07089580907584259	0.06366298381309536	0.06727939644446897	0.06727939644446897	0.06727939644446897	0.06727939644446897	0.06727939644446897	0.06727939644446897	0.06727939644446897	0.06727939644446897	0.06727939644446897	0.06727939644446897	0.06727939644446897	0.06727939644446897	0.06727939644446897	0.06727939644446897	0.06727939644446897	0.06727939644446897	0.06727939644446897	0.06727939644446897	0.06727939644446897	0.06727939644446897	0.06727939644446897
0.07232371720855743	0.07285240034987295	0.07432008270330061	0.07210790204076893	0.07884160476196575	0.10564184828698565	0.10544101105900323	0.09166842773237242	0.07877961730176344	0.07722394722904065	0.09858732323685432	0.12665530746654705	0.10015367529138196	0.06927195679342618	0.0908276410545185	0.10600081563317167	0.07560702125456036	0.07633835591862424	0.08581280022280739	0.07113633069171986	0.08630400093548117	0.09208847121140716	0.08919623607344417	0.08919623607344417	0.08919623607344417	0.08919623607344417	0.08919623607344417	0.08919623607344417	0.08919623607344417	0.08919623607344417	0.08919623607344417	0.08919623607344417	0.08919623607344417	0.08919623607344417	0.08919623607344417	0.08919623607344417	0.08919623607344417	0.08919623607344417	0.08919623607344417	0.08919623607344417	0.08919623607344417	0.08919623607344417	0.08919623607344417	0.08919623607344417	0.08919623607344417	0.08919623607344417	0.08919623607344417	0.08919623607344417	0.08919623607344417	0.08919623607344417
0.05474084148525783	0.05930254298138105	0.05695115509643215	0.05256855823632396	0.0629394114267602	0.06371122834658467	0.05957947336613104	0.05255909288738676	0.06964071645541824	0.06576061747047067	0.06361070157173378	0.06860874055207332	0.06332495040768112	0.057801542119911196	0.05705337787323333	0.05717150024414294	0.050549341485493345	0.05621891684473911	0.04953639081431354	0.059653258456071265	0.0602996810916751	0.05480987846114467	0.06670149964888573	0.06198643653943005	0.059409285833430775	0.06058210818497771	0.059995697009204235	0.059995697009204235	0.059995697009204235	0.059995697009204235	0.059995697009204235	0.059995697009204235	0.059995697009204235	0.059995697009204235	0.059995697009204235	0.059995697009204235	0.059995697009204235	0.059995697009204235	0.059995697009204235	0.059995697009204235	0.059995697009204235	0.059995697009204235	0.059995697009204235	0.059995697009204235	0.059995697009204235	0.059995697009204235	0.059995697009204235	0.059995697009204235	0.059995697009204235	0.059995697009204235
0.08625547056649817	0.06648145904138292	0.07161950362941913	0.061756865736243026	0.08028660071566907	0.07486679318448866	0.07696788262260851	0.09156211952565886	0.07227238198808841	0.07691200124662367	0.069394466712224	0.07840512623669746	0.09214666298657538	0.09363249278903588	0.08594486585704993	0.07302189399123973	0.07825457997243739	0.08247126970130005	0.07667728097922828	0.09894945679757142	0.0816328099983922	0.09532197953797192	0.07530040709833873	0.08578809224050388	0.0805442496694213	0.0805442496694213	0.0805442496694213	0.0805442496694213	0.0805442496694213	0.0805442496694213	0.0805442496694213	0.0805442496694213	0.0805442496694213	0.0805442496694213	0.0805442496694213	0.0805442496694213	0.0805442496694213	0.0805442496694213	0.0805442496694213	0.0805442496694213	0.0805442496694213	0.0805442496694213	0.0805442496694213	0.0805442496694213	0.0805442496694213	0.0805442496694213	0.0805442496694213	0.0805442496694213	0.0805442496694213	0.0805442496694213
0.07002323868950318	0.05733138853155384	0.06755980931931255	0.06418878522741692	0.062104268339454434	0.0647871893515352	0.07152812304753131	0.07976662824672752	0.06894807013419749	0.07571084939366012	0.05443760608461625	0.06062090435986425	0.0730684835150906	0.05861452465756214	0.059392479994295484	0.06352833763316727	0.05939159521601168	0.05319523497375686	0.0557268461383548	0.06488675121190185	0.06617728523074631	0.07010570008010883	0.06413968460102776	0.06936940881325897	0.06675454670714336	0.06675454670714336	0.06675454670714336	0.06675454670714336	0.06675454670714336	0.06675454670714336	0.06675454670714336	0.06675454670714336	0.06675454670714336	0.06675454670714336	0.06675454670714336	0.06675454670714336	0.06675454670714336	0.06675454670714336	0.06675454670714336	0.06675454670714336	0.06675454670714336	0.06675454670714336	0.06675454670714336	0.06675454670714336	0.06675454670714336	0.06675454670714336	0.06675454670714336	0.06675454670714336	0.06675454670714336	0.06675454670714336
0.0366708386445959	0.0323439830466576	0.03571308305808258	0.030176983887321443	0.04171224182535849	0.030764083635772897	0.040566739325621624	0.03658422988931137	0.03424135885890384	0.03981784610833603	0.03936526085527326	0.031988265971596055	0.03699489296533433	0.047011520595027514	0.037636814137450444	0.05099592399085805	0.031791832155136736	0.04138318952497656	0.037343256711497845	0.03416847306206932	0.03163144621308276	0.04591371250705654	0.032130476218330595	0.03902209436269357	0.03902209436269357	0.03902209436269357	0.03902209436269357	0.03902209436269357	0.03902209436269357	0.03902209436269357	0.03902209436269357	0.03902209436269357	0.03902209436269357	0.03902209436269357	0.03902209436269357	0.03902209436269357	0.03902209436269357	0.03902209436269357	0.03902209436269357	0.03902209436269357	0.03902209436269357	0.03902209436269357	0.03902209436269357	0.03902209436269357	0.03902209436269357	0.03902209436269357	0.03902209436269357	0.03902209436269357	0.03902209436269357	0.03902209436269357
0.056098368631375274	0.045985753448255944	0.046736561122967535	0.061442781228258435	0.05875741450184827	0.07006142006047722	0.05098614186764524	0.05707582397300754	0.07231469786465661	0.06409598211544883	0.063922772078831	0.060191091277260196	0.055437945741515164	0.0598192376832195	0.07075001112528931	0.06325818547759661	0.04974966674337858	0.05815024892193799	0.05094825610984805	0.05089908822676657	0.05905544077306881	0.04777463712783526	0.06295520262797179	0.06394407736234822	0.06344963999516001	0.06344963999516001	0.06344963999516001	0.06344963999516001	0.06344963999516001	0.06344963999516001	0.06344963999516001	0.06344963999516001	0.06344963999516001	0.06344963999516001	0.06344963999516001	0.06344963999516001	0.06344963999516001	0.06344963999516001	0.06344963999516001	0.06344963999516001	0.06344963999516001	0.06344963999516001	0.06344963999516001	0.06344963999516001	0.06344963999516001	0.06344963999516001	0.06344963999516001	0.06344963999516001	0.06344963999516001	0.06344963999516001
0.04828846257144325	0.053701336983343013	0.0611730574304233	0.05752483620711427	0.07404978052060925	0.06569135069197968	0.05266673408971001	0.06232909830435529	0.060497346018392385	0.06453541107868689	0.05131566364308931	0.05531666028848444	0.05706546345104205	0.053701810526578075	0.06944940388900177	0.06085253612358857	0.055944591571275	0.05477704239140628	0.06003547021289152	0.06447153215542069	0.06522526732632321	0.048745062989202906	0.060538940775232856	0.0638629907068566	0.07247719650985282	0.06121845835759573	0.05840882091553956	0.054625117198991234	0.06518951830676704	0.052592133031247934	0.05889082566900748	0.05889082566900748	0.05889082566900748	0.05889082566900748	0.05889082566900748	0.05889082566900748	0.05889082566900748	0.05889082566900748	0.05889082566900748	0.05889082566900748	0.05889082566900748	0.05889082566900748	0.05889082566900748	0.05889082566900748	0.05889082566900748	0.05889082566900748	0.05889082566900748	0.05889082566900748	0.05889082566900748	0.05889082566900748
0.05019498153439645	0.06150476702569708	0.05122343405827877	0.0463617898914724	0.0508960098246144	0.04601340165583094	0.05257557838572295	0.06086201402509667	0.04404786992180188	0.06170641019427611	0.05572675385438467	0.05015659486351726	0.046529733624586435	0.048193986678158586	0.05718457673840162	0.04912437105712384	0.06078232260711676	0.04967503598761975	0.04899221133414057	0.05185561459159768	0.05200956891110154	0.03633992905076531	0.05733622596878621	0.04759436601832103	0.04147398394116179	0.05185084330253105	0.05560228214680497	0.04759048562792791	0.05683933779603295	0.05263123350922088	0.057218922709695356	0.05492507810945811	0.05492507810945811	0.05492507810945811	0.05492507810945811	0.05492507810945811	0.05492507810945811	0.05492507810945811	0.05492507810945811	0.05492507810945811	0.05492507810945811	0.05492507810945811	0.05492507810945811	0.05492507810945811	0.05492507810945811	0.05492507810945811	0.05492507810945811	0.05492507810945811	0.05492507810945811	0.05492507810945811
0.05233054804401969	0.05023742854935799	0.03832922058018082	0.06181372318952504	0.04688787338179851	0.061890767726940195	0.05278920592628959	0.0661536458007559	0.06555914829224108	0.07052184028769116	0.05195368719240168	0.07768899558064796	0.07271234376366124	0.06255262678259975	0.06681178020343922	0.07202112553847986	0.06764742253150738	0.07202367984154859	0.09048567615086488	0.09197179739805568	0.07330036784415284	0.06474379173481701	0.0702014892467153	0.07564662297398198	0.07941731274518694	0.08341938166955629	0.08951676016985095	0.07880085261441619	0.07690864454649961	0.07837364133138643	0.07764114293894302	0.07764114293894302	0.07764114293894302	0.07764114293894302	0.07764114293894302	0.07764114293894302	0.07764114293894302	0.07764114293894302	0.07764114293894302	0.07764114293894302	0.07764114293894302	0.07764114293894302	0.07764114293894302	0.07764114293894302	0.07764114293894302	0.07764114293894302	0.07764114293894302	0.07764114293894302	0.07764114293894302	0.07764114293894302
0.0565180867579148	0.05369379235340682	0.04727991119484627	0.05162683544887416	0.06349157583269867	0.051597529206192996	0.06415371949444235	0.07027812391154761	0.046622895487401464	0.06153047239267349	0.07486320928722792	0.05490762661912522	0.05217516043745041	0.06257939526112385	0.05653771346434016	0.08122242155177652	0.06152445137182108	0.05917149286575849	0.06572865385981258	0.0699593894367038	0.06784402164825819	0.06784402164825819	0.06784402164825819	0.06784402164825819	0.06784402164825819	0.06784402164825819	0.06784402164825819	0.06784402164825819	0.06784402164825819	0.06784402164825819	0.06784402164825819	0.06784402164825819	0.06784402164825819	0.06784402164825819	0.06784402164825819	0.06784402164825819	0.06784402164825819	0.06784402164825819	0.06784402164825819	0.06784402164825819	0.06784402164825819	0.06784402164825819	0.06784402164825819	0.06784402164825819	0.06784402164825819	0.06784402164825819	0.06784402164825819	0.06784402164825819	0.06784402164825819	0.06784402164825819
0.07775370485463871	0.07785234686586406	0.06745306632854535	0.058320964592784755	0.07184080816682736	0.06197642445679643	0.08477089802520271	0.0785671198168471	0.08627259891483292	0.08194142894192305	0.06796489488535151	0.08037615174186596	0.06852774060390283	0.06708486042615738	0.055436802375619626	0.07494057360105484	0.08936006668863397	0.0857492254906958	0.07506972368551991	0.06996114044039693	0.07668132903263644	0.08185516409618464	0.06630789637941004	0.07316053792050044	0.08061467492858153	0.09627545169872534	0.061426647618008354	0.07885104965836685	0.07885104965836685	0.07885104965836685	0.07885104965836685	0.07885104965836685	0.07885104965836685	0.07885104965836685	0.07885104965836685	0.07885104965836685	0.07885104965836685	0.07885104965836685	0.07885104965836685	0.07885104965836685	0.07885104965836685	0.07885104965836685	0.07885104965836685	0.07885104965836685	0.07885104965836685	0.07885104965836685	0.07885104965836685	0.07885104965836685	0.07885104965836685	0.07885104965836685
0.04824349590637748	0.051077131534979524	0.05412285906813577	0.05186434586190371	0.03932791471743081	0.06123713794817618	0.04551017486184585	0.04653353968837223	0.0495540418871605	0.04784568540334559	0.04602243405946375	0.0623933696103555	0.04360470411012749	0.052689966466500746	0.048224030475068465	0.05784507866195641	0.0440389204873351	0.04728008765866116	0.045972193385201345	0.05286917281399926	0.04940581666434303	0.04778174271920403	0.056148180928878653	0.04723814669741575	0.05280038615764817	0.06067315171836871	0.05079742362373503	0.05756549064413752	0.050038432318078085	0.049376483613228064	0.0477388782555238	0.051960517508669354	0.04984969788209658	0.04984969788209658	0.04984969788209658	0.04984969788209658	0.04984969788209658	0.04984969788209658	0.04984969788209658	0.04984969788209658	0.04984969788209658	0.04984969788209658	0.04984969788209658	0.04984969788209658	0.04984969788209658	0.04984969788209658	0.04984969788209658	0.04984969788209658	0.04984969788209658	0.04984969788209658
0.17492809334408557	0.11390421366038093	0.1126248659804616	0.1521108217352443	0.17036768618742437	0.170887659684698	0.30616998527788153	0.14591789768876195	0.2175693834033142	0.1807657004668407	0.2013404049159031	0.21288208374824316	0.16570482918166016	0.1767493674584693	0.2143310222554808	0.19554019485697507	0.19554019485697507	0.19554019485697507	0.19554019485697507	0.19554019485697507	0.19554019485697507	0.19554019485697507	0.19554019485697507	0.19554019485697507	0.19554019485697507	0.19554019485697507	0.19554019485697507	0.19554019485697507	0.19554019485697507	0.19554019485697507	0.19554019485697507	0.19554019485697507	0.19554019485697507	0.19554019485697507	0.19554019485697507	0.19554019485697507	0.19554019485697507	0.19554019485697507	0.19554019485697507	0.19554019485697507	0.19554019485697507	0.19554019485697507	0.19554019485697507	0.19554019485697507	0.19554019485697507	0.19554019485697507	0.19554019485697507	0.19554019485697507	0.19554019485697507	0.19554019485697507
0.07551762702077164	0.04894329191972222	0.05667073255614477	0.04987299738418351	0.05101213384957064	0.059929859282981855	0.05609731815810484	0.05410483483954947	0.05502639100833073	0.06069908442697263	0.0479014233378501	0.0648667447179701	0.05704426256099837	0.06427097510088628	0.050562028718274254	0.0638394067599911	0.057102686718557644	0.060413664030111724	0.06283201312295301	0.057630698987097176	0.047878838158656095	0.05631368464165159	0.06902635858559103	0.05933978340719787	0.06418307099639445	0.06418307099639445	0.06418307099639445	0.06418307099639445	0.06418307099639445	0.06418307099639445	0.06418307099639445	0.06418307099639445	0.06418307099639445	0.06418307099639445	0.06418307099639445	0.06418307099639445	0.06418307099639445	0.06418307099639445	0.06418307099639445	0.06418307099639445	0.06418307099639445	0.06418307099639445	0.06418307099639445	0.06418307099639445	0.06418307099639445	0.06418307099639445	0.06418307099639445	0.06418307099639445	0.06418307099639445	0.06418307099639445
0.08411529796785479	0.08725331327090408	0.08540919341921893	0.08843440627875446	0.11759535650295261	0.09908292547569042	0.07201194088831266	0.09587295815615007	0.08804190493998097	0.10687917638276773	0.08044906326042645	0.09973479075800264	0.10643572667443388	0.10207271757018356	0.12036323637150241	0.12030781580469779	0.1087092669165496	0.09039322587203537	0.11260325455859363	0.11108488763550688	0.10916829073814177	0.12276886095491026	0.07706409707241232	0.10551745646208328	0.0912907767672478	0.0912907767672478	0.0912907767672478	0.0912907767672478	0.0912907767672478	0.0912907767672478	0.0912907767672478	0.0912907767672478	0.0912907767672478	0.0912907767672478	0.0912907767672478	0.0912907767672478	0.0912907767672478	0.0912907767672478	0.0912907767672478	0.0912907767672478	0.0912907767672478	0.0912907767672478	0.0912907767672478	0.0912907767672478	0.0912907767672478	0.0912907767672478	0.0912907767672478	0.0912907767672478	0.0912907767672478	0.0912907767672478
0.0791194607392874	0.08009093445127012	0.08792664664042359	0.05636770023656725	0.07403084167509795	0.07615499529409697	0.07658662974943885	0.07490428062711056	0.07214967968411683	0.0855652725393522	0.06922174488265057	0.07463359390435485	0.09617800990060411	0.09433777722602937	0.08760051480303521	0.06774362894205398	0.11240443891723848	0.09897759753820841	0.0857094645755046	0.0781700973713403	0.09800124479424449	0.07399780687181262	0.0870940274898542	0.10045109526661194	0.08745926537314822	0.09517241582275325	0.0692497364763088	0.07116107686741861	0.0792439557305329	0.08650882156508145	0.08287638864780718	0.08287638864780718	0.08287638864780718	0.08287638864780718	0.08287638864780718	0.08287638864780718	0.08287638864780718	0.08287638864780718	0.08287638864780718	0.08287638864780718	0.08287638864780718	0.08287638864780718	0.08287638864780718	0.08287638864780718	0.08287638864780718	0.08287638864780718	0.08287638864780718	0.08287638864780718	0.08287638864780718	0.08287638864780718
0.05425845604299455	0.05252648951631472	0.05714208376984852	0.05302676206120965	0.050990117644910425	0.050142915489561374	0.05418272320361226	0.05084692206802145	0.05248043737878878	0.04992621579238637	0.06458167508728828	0.04789161235274912	0.08969925380122072	0.06879543307698492	0.06879543307698492	0.06879543307698492	0.06879543307698492	0.06879543307698492	0.06879543307698492	0.06879543307698492	0.06879543307698492	0.06879543307698492	0.06879543307698492	0.06879543307698492	0.06879543307698492	0.06879543307698492	0.06879543307698492	0.06879543307698492	0.06879543307698492	0.06879543307698492	0.06879543307698492	0.06879543307698492	0.06879543307698492	0.06879543307698492	0.06879543307698492	0.06879543307698492	0.06879543307698492	0.06879543307698492	0.06879543307698492	0.06879543307698492	0.06879543307698492	0.06879543307698492	0.06879543307698492	0.06879543307698492	0.06879543307698492	0.06879543307698492	0.06879543307698492	0.06879543307698492	0.06879543307698492	0.06879543307698492
0.10397885698463553	0.07476444282896619	0.08393442464946646	0.06270982822813809	0.08436230350177298	0.057314284485250076	0.08885433613516437	0.08543592765580535	0.07800010299130633	0.08418584556698472	0.06848029691737767	0.07169542328759097	0.0713333556458577	0.07428733211775268	0.08404231511006717	0.0683174921972691	0.07719468690915356	0.08175345427863046	0.06634478245442856	0.06337194559255797	0.07361468738665503	0.07637190364006699	0.0665136672484558	0.052242586417059936	0.07696964130537828	0.06460611386121912	0.06460611386121912	0.06460611386121912	0.06460611386121912	0.06460611386121912	0.06460611386121912	0.06460611386121912	0.06460611386121912	0.06460611386121912	0.06460611386121912	0.06460611386121912	0.06460611386121912	0.06460611386121912	0.06460611386121912	0.06460611386121912	0.06460611386121912	0.06460611386121912	0.06460611386121912	0.06460611386121912	0.06460611386121912	0.06460611386121912	0.06460611386121912	0.06460611386121912	0.06460611386121912	0.06460611386121912
0.06543637225148219	0.057349773425492565	0.05208400598096483	0.04761183974050104	0.05777976338736972	0.05339927265845329	0.05166039667760604	0.045942387054007695	0.06023395357065597	0.056751329347667835	0.05409905462112803	0.04954707799454262	0.05665838325724011	0.06730077261484799	0.0548527493838898	0.0723123856840425	0.056384751516527436	0.06487825691769117	0.059874008045252045	0.04236039886196744	0.06434721420923949	0.07443115111510981	0.04897137803027098	0.05710125614209981	0.051532081744808333	0.11175213356080542	0.08164210765280687	0.08164210765280687	0.08164210765280687	0.08164210765280687	0.08164210765280687	0.08164210765280687	0.08164210765280687	0.08164210765280687	0.08164210765280687	0.08164210765280687	0.08164210765280687	0.08164210765280687	0.08164210765280687	0.08164210765280687	0.08164210765280687	0.08164210765280687	0.08164210765280687	0.08164210765280687	0.08164210765280687	0.08164210765280687	0.08164210765280687	0.08164210765280687	0.08164210765280687	0.08164210765280687
0.06960991584758673	0.0802176514054083	0.12156305344540887	0.15115157076404975	0.11645196080685088	0.09758140758477571	0.11961528687781028	0.1078152360179322	0.10578777779533963	0.14112684707657067	0.11269214751030909	0.12189051687915381	0.08402964157848476	0.128017892059489	0.13856955006000257	0.14672714824336225	0.14199173010117588	0.14000129053182342	0.1365033007837021	0.14238723972929096	0.16898492223199324	0.12601572178844103	0.1834437475924687	0.14157314224617315	0.13013688456661945	0.11827169742934743	0.12420429099798345	0.12420429099798345	0.12420429099798345	0.12420429099798345	0.12420429099798345	0.12420429099798345	0.12420429099798345	0.12420429099798345	0.12420429099798345	0.12420429099798345	0.12420429099798345	0.12420429099798345	0.12420429099798345	0.12420429099798345	0.12420429099798345	0.12420429099798345	0.12420429099798345	0.12420429099798345	0.12420429099798345	0.12420429099798345	0.12420429099798345	0.12420429099798345	0.12420429099798345	0.12420429099798345
0.04074758782384582	0.037970683602016074	0.04263808677310874	0.048243423097338485	0.03685467819663985	0.04191756651364055	0.04218284603486154	0.047866408640789476	0.05083731583395334	0.042560965942780936	0.04676415067734023	0.0475644631858537	0.046428063829517675	0.04446721883898404	0.047837733281326913	0.046818850700311436	0.045955179421011946	0.04594793727104656	0.04309989887693812	0.04664309582305003	0.04857352135423264	0.04584725922953324	0.0542234733547667	0.04669626051652381	0.041043489628408106	0.04660820696410763	0.04382584829625787	0.04382584829625787	0.04382584829625787	0.04382584829625787	0.04382584829625787	0.04382584829625787	0.04382584829625787	0.04382584829625787	0.04382584829625787	0.04382584829625787	0.04382584829625787	0.04382584829625787	0.04382584829625787	0.04382584829625787	0.04382584829625787	0.04382584829625787	0.04382584829625787	0.04382584829625787	0.04382584829625787	0.04382584829625787	0.04382584829625787	0.04382584829625787	0.04382584829625787	0.04382584829625787
0.0805929680712871	0.07887917234179762	0.07061643862328121	0.07218489468429116	0.06734356361631381	0.07190992932535083	0.06682135231393853	0.0833222333301886	0.059991936396514955	0.05787008484766595	0.06818789376525816	0.069311279643749	0.07315974633214983	0.06748689525806452	0.07826764691256564	0.07803914863378116	0.08056090460871905	0.07005541812480048	0.07772421377472527	0.06581785363064807	0.06389720521628856	0.059301220044383214	0.09092196494370407	0.08949755928849541	0.08571638541383013	0.08760697235116277	0.08760697235116277	0.08760697235116277	0.08760697235116277	0.08760697235116277	0.08760697235116277	0.08760697235116277	0.08760697235116277	0.08760697235116277	0.08760697235116277	0.08760697235116277	0.08760697235116277	0.08760697235116277	0.08760697235116277	0.08760697235116277	0.08760697235116277	0.08760697235116277	0.08760697235116277	0.08760697235116277	0.08760697235116277	0.08760697235116277	0.08760697235116277	0.08760697235116277	0.08760697235116277	0.08760697235116277
0.08968887618342855	0.06676185447860597	0.0704597542765577	0.09346444141159099	0.07251587087970132	0.08821222564952809	0.10150770324315399	0.07214248209797479	0.06933885162349558	0.0766385010651242	0.0704988770661314	0.08622551251854088	0.0846814634720793	0.07022749625328893	0.05972950249547071	0.08031874222165448	0.08091650795564531	0.08050575931458144	0.09015726902610742	0.0803885702109439	0.07309027766595641	0.07035928244968939	0.07809447334275017	0.08914190718620532	0.07977598506936343	0.08445894612778437	0.08445894612778437	0.08445894612778437	0.08445894612778437	0.08445894612778437	0.08445894612778437	0.08445894612778437	0.08445894612778437	0.08445894612778437	0.08445894612778437	0.08445894612778437	0.08445894612778437	0.08445894612778437	0.08445894612778437	0.08445894612778437	0.08445894612778437	0.08445894612778437	0.08445894612778437	0.08445894612778437	0.08445894612778437	0.08445894612778437	0.08445894612778437	0.08445894612778437	0.08445894612778437	0.08445894612778437
0.04152321822246446	0.055841225769230396	0.0484748866746547	0.054999381042125775	0.05328325644172366	0.056357968137315854	0.04914348562908907	0.059229106376094826	0.046367833048831915	0.050555024912197974	0.04639714386653783	0.0571702607658243	0.06269952948029926	0.04272908218679834	0.053262918083501615	0.04011031900505177	0.05037304604356386	0.05394918624428011	0.04638538958916977	0.0497866419238982	0.05039050596929631	0.04907927761759581	0.04855546588273467	0.049856206190106535	0.05191720285633228	0.05088670452321941	0.05088670452321941	0.05088670452321941	0.05088670452321941	0.05088670452321941	0.05088670452321941	0.05088670452321941	0.05088670452321941	0.05088670452321941	0.05088670452321941	0.05088670452321941	0.05088670452321941	0.05088670452321941	0.05088670452321941	0.05088670452321941	0.05088670452321941	0.05088670452321941	0.05088670452321941	0.05088670452321941	0.05088670452321941	0.05088670452321941	0.05088670452321941	0.05088670452321941	0.05088670452321941	0.05088670452321941
0.09781816672575903	0.08953256198842244	0.09042742237064755	0.07126892532494172	0.07910191981420311	0.08631782603681806	0.07714614637391627	0.07945486105885866	0.07591235413987879	0.07258009293291902	0.07865825089851532	0.0828976939469295	0.07629552583388044	0.07532534523078413	0.08764842876153187	0.07675158974585014	0.08512184703582204	0.07460979204241742	0.08199715791949172	0.1096509843603214	0.09582407113990656	0.09582407113990656	0.09582407113990656	0.09582407113990656	0.09582407113990656	0.09582407113990656	0.09582407113990656	0.09582407113990656	0.09582407113990656	0.09582407113990656	0.09582407113990656	0.09582407113990656	0.09582407113990656	0.09582407113990656	0.09582407113990656	0.09582407113990656	0.09582407113990656	0.09582407113990656	0.09582407113990656	0.09582407113990656	0.09582407113990656	0.09582407113990656	0.09582407113990656	0.09582407113990656	0.09582407113990656	0.09582407113990656	0.09582407113990656	0.09582407113990656	0.09582407113990656	0.09582407113990656
0.06306656075286882	0.04829891424226617	0.04809097794643567	0.04465221077965345	0.04411502252142466	0.04469825214656304	0.04318084898276156	0.0483024246406105	0.0438037648609385	0.04612853484935824	0.042200621613072864	0.03806419266751864	0.046018815568681606	0.04561128390196438	0.043992680645543195	0.05019580500994666	0.04663048493694024	0.04631294827316372	0.04398692679006096	0.0475700576232782	0.04577849220666958	0.04577849220666958	0.04577849220666958	0.04577849220666958	0.04577849220666958	0.04577849220666958	0.04577849220666958	0.04577849220666958	0.04577849220666958	0.04577849220666958	0.04577849220666958	0.04577849220666958	0.04577849220666958	0.04577849220666958	0.04577849220666958	0.04577849220666958	0.04577849220666958	0.04577849220666958	0.04577849220666958	0.04577849220666958	0.04577849220666958	0.04577849220666958	0.04577849220666958	0.04577849220666958	0.04577849220666958	0.04577849220666958	0.04577849220666958	0.04577849220666958	0.04577849220666958	0.04577849220666958
0.13711593453171403	0.12268767499371297	0.11053267891077234	0.1494514910135917	0.11048508381105525	0.11102961003271315	0.10514290507203795	0.13881617000793167	0.11233432958518681	0.158663836810714	0.11564784506255799	0.13096259398085947	0.15149599987335421	0.14319370416575603	0.1305492968288987	0.1471409072739735	0.1664385809606673	0.13778619621788463	0.11379811476282503	0.12766572456958097	0.12873370999440428	0.1548520510499209	0.13385059053941312	0.1706464787129868	0.1431437536001818	0.1997070710599305	0.13545268606395794	0.1675798785619442	0.1675798785619442	0.1675798785619442	0.1675798785619442	0.1675798785619442	0.1675798785619442	0.1675798785619442	0.1675798785619442	0.1675798785619442	0.1675798785619442	0.1675798785619442	0.1675798785619442	0.1675798785619442	0.1675798785619442	0.1675798785619442	0.1675798785619442	0.1675798785619442	0.1675798785619442	0.1675798785619442	0.1675798785619442	0.1675798785619442	0.1675798785619442	0.1675798785619442
0.07633340896670461	0.08451120407446554	0.0784657998752297	0.08841847857889287	0.08658421940162021	0.0754308250403624	0.07276440052818331	0.083943265684432	0.07035647647822896	0.0719459601172823	0.054760577504313096	0.07270654344494425	0.06975663670025306	0.07470022162673277	0.09699190946651197	0.06665791332488481	0.06652432116602351	0.07851765621981459	0.08220461696820856	0.1056709401453479	0.07548700710987695	0.07455702993647159	0.07390911422280173	0.110047660305861	0.09197838726433136	0.09197838726433136	0.09197838726433136	0.09197838726433136	0.09197838726433136	0.09197838726433136	0.09197838726433136	0.09197838726433136	0.09197838726433136	0.09197838726433136	0.09197838726433136	0.09197838726433136	0.09197838726433136	0.09197838726433136	0.09197838726433136	0.09197838726433136	0.09197838726433136	0.09197838726433136	0.09197838726433136	0.09197838726433136	0.09197838726433136	0.09197838726433136	0.09197838726433136	0.09197838726433136	0.09197838726433136	0.09197838726433136
0.0847207321167436	0.0830026074884771	0.06005449131687386	0.07693112137239165	0.08964555112545278	0.06579248798809013	0.0797514234918977	0.07112271206672366	0.0849178493194528	0.05722566254127906	0.05611749244815969	0.05520978811338574	0.07534936501131236	0.09386365965523666	0.05652998290962836	0.06448729094713174	0.07597000853574405	0.06249869003934056	0.06045103557231093	0.07062810298868083	0.08889088018906247	0.08186847248669826	0.0786036103381918	0.08760691362194951	0.05611212505462168	0.07657542293643942	0.06634377399553056	0.06634377399553056	0.06634377399553056	0.06634377399553056	0.06634377399553056	0.06634377399553056	0.06634377399553056	0.06634377399553056	0.06634377399553056	0.06634377399553056	0.06634377399553056	0.06634377399553056	0.06634377399553056	0.06634377399553056	0.06634377399553056	0.06634377399553056	0.06634377399553056	0.06634377399553056	0.06634377399553056	0.06634377399553056	0.06634377399553056	0.06634377399553056	0.06634377399553056	0.06634377399553056
0.11012797606559362	0.07677243171568657	0.06172540513202494	0.06601542409653079	0.08215939539147082	0.0930126621957872	0.06603865309376077	0.07973202630715798	0.06292006761520018	0.07817292236846311	0.07103590210811175	0.07560721228695391	0.09730224093293958	0.06182374657290572	0.06732251676523116	0.0686875210311062	0.09204167262882768	0.09138576379310254	0.06209818199971512	0.06336415319777036	0.07081385793726828	0.10235038015577934	0.05658397218339455	0.07946717616958694	0.07946717616958694	0.07946717616958694	0.07946717616958694	0.07946717616958694	0.07946717616958694	0.07946717616958694	0.07946717616958694	0.07946717616958694	0.07946717616958694	0.07946717616958694	0.07946717616958694	0.07946717616958694	0.07946717616958694	0.07946717616958694	0.07946717616958694	0.07946717616958694	0.07946717616958694	0.07946717616958694	0.07946717616958694	0.07946717616958694	0.07946717616958694	0.07946717616958694	0.07946717616958694	0.07946717616958694	0.07946717616958694	0.07946717616958694
0.05774662042626849	0.05433508686386073	0.04940406946222966	0.0638715417138841	0.052792376442760455	0.0445663456897268	0.054931989310565525	0.0701647834314093	0.06012065176374013	0.06061900369344815	0.0513993948469373	0.054359700630174604	0.05816650754876173	0.06395155559764615	0.053152505314067774	0.04922254537410016	0.059265021872841744	0.0589956383594496	0.05485975661052142	0.053267855536753124	0.06421238275959269	0.05874011914817291	0.05874011914817291	0.05874011914817291	0.05874011914817291	0.05874011914817291	0.05874011914817291	0.05874011914817291	0.05874011914817291	0.05874011914817291	0.05874011914817291	0.05874011914817291	0.05874011914817291	0.05874011914817291	0.05874011914817291	0.05874011914817291	0.05874011914817291	0.05874011914817291	0.05874011914817291	0.05874011914817291	0.05874011914817291	0.05874011914817291	0.05874011914817291	0.05874011914817291	0.05874011914817291	0.05874011914817291	0.05874011914817291	0.05874011914817291	0.05874011914817291	0.05874011914817291
0.04151891935350033	0.04718253248814207	0.05090367067588972	0.05037706966692795	0.04897748916098541	0.06207260499013652	0.04805264606756681	0.0489096743659443	0.0473339950566999	0.06045312718764941	0.05119974447666571	0.056548885135959584	0.050442957492483544	0.047648516012782825	0.04795910496655292	0.05471245725735623	0.06406835211035239	0.048675862391495905	0.04629244976242881	0.04084145628661166	0.042039298121852926	0.048701432902340074	0.045631828750934925	0.046789511596863585	0.04678645098804837	0.053877953087912475	0.04522881239793703	0.047949849755740806	0.03978248991484644	0.05043432367549724	0.04430066555676627	0.05230289559457888	0.07783591674958616	0.06506940617208253	0.06506940617208253	0.06506940617208253	0.06506940617208253	0.06506940617208253	0.06506940617208253	0.06506940617208253	0.06506940617208253	0.06506940617208253	0.06506940617208253	0.06506940617208253	0.06506940617208253	0.06506940617208253	0.06506940617208253	0.06506940617208253	0.06506940617208253	0.06506940617208253
0.04504722885438994	0.05842397948181245	0.06624723951603138	0.04278221458251379	0.05351177879455535	0.04893242298864286	0.058545519808614055	0.05436377345222431	0.04956848928367166	0.05415259784707976	0.05419269437843799	0.05716588304038686	0.05359148506302837	0.05916904970370228	0.07318223606473837	0.055312060314944844	0.05752463581282267	0.06154059826330258	0.0585120037133634	0.06683932027526042	0.04053011389313341	0.05219683780474275	0.06676917878226386	0.06693560373011294	0.058838888270363585	0.05165429451595834	0.05274818766359541	0.050526803220571695	0.05514708235172025	0.05062041612696379	0.05727604199767444	0.07356331691296092	0.06063915273238283	0.06710123482267187	0.06710123482267187	0.06710123482267187	0.06710123482267187	0.06710123482267187	0.06710123482267187	0.06710123482267187	0.06710123482267187	0.06710123482267187	0.06710123482267187	0.06710123482267187	0.06710123482267187	0.06710123482267187	0.06710123482267187	0.06710123482267187	0.06710123482267187	0.06710123482267187
0.05671030523594317	0.06675667275343991	0.058169619262515675	0.06167652580603288	0.06711636911660351	0.060682020128365835	0.04842865376161549	0.0658204250055747	0.06964779353609324	0.061878468509571065	0.06862154970167239	0.06253174662468	0.07083041317278961	0.08419006589929609	0.08106785502176786	0.056523184620711556	0.06539249796123046	0.05898397192747154	0.05465920277955507	0.06302892774921086	0.0639472932895088	0.06348811051935983	0.06348811051935983	0.06348811051935983	0.06348811051935983	0.06348811051935983	0.06348811051935983	0.06348811051935983	0.06348811051935983	0.06348811051935983	0.06348811051935983	0.06348811051935983	0.06348811051935983	0.06348811051935983	0.06348811051935983	0.06348811051935983	0.06348811051935983	0.06348811051935983	0.06348811051935983	0.06348811051935983	0.06348811051935983	0.06348811051935983	0.06348811051935983	0.06348811051935983	0.06348811051935983	0.06348811051935983	0.06348811051935983	0.06348811051935983	0.06348811051935983	0.06348811051935983
0.05444920730464393	0.04214297659416326	0.048696413423098765	0.05877045460123373	0.03662734148966249	0.045546679604717775	0.04019141794146524	0.042225102312518886	0.04276518727189186	0.0443851270574027	0.03979371979972563	0.04092894814161157	0.046644156333024836	0.04484939745631832	0.042471598187288365	0.03934191407893608	0.04899165559458335	0.044096030869407936	0.0408645323362525	0.05009571469498517	0.03498580267388037	0.061828357587468505	0.042323772034286965	0.041161716031528246	0.041742744032907605	0.041742744032907605	0.041742744032907605	0.041742744032907605	0.041742744032907605	0.041742744032907605	0.041742744032907605	0.041742744032907605	0.041742744032907605	0.041742744032907605	0.041742744032907605	0.041742744032907605	0.041742744032907605	0.041742744032907605	0.041742744032907605	0.041742744032907605	0.041742744032907605	0.041742744032907605	0.041742744032907605	0.041742744032907605	0.041742744032907605	0.041742744032907605	0.041742744032907605	0.041742744032907605	0.041742744032907605	0.041742744032907605
0.08684422429470132	0.0730926003620915	0.07531443794354706	0.07062780055092732	0.07346247201351859	0.07472653239805584	0.08098227250389194	0.07755964594149707	0.06724195114285368	0.06501067853333162	0.06043880659979746	0.06725466094394805	0.06561869261650655	0.09469770461324468	0.08691438078752603	0.07088298219220816	0.07375887981297781	0.07972482434734575	0.08871970572878136	0.06386743289480526	0.059721849285814366	0.07551071946526028	0.07124138384535474	0.07136035429589739	0.07080416287907147	0.07193761211194204	0.07137088749550675	0.07137088749550675	0.07137088749550675	0.07137088749550675	0.07137088749550675	0.07137088749550675	0.07137088749550675	0.07137088749550675	0.07137088749550675	0.07137088749550675	0.07137088749550675	0.07137088749550675	0.07137088749550675	0.07137088749550675	0.07137088749550675	0.07137088749550675	0.07137088749550675	0.07137088749550675	0.07137088749550675	0.07137088749550675	0.07137088749550675	0.07137088749550675	0.07137088749550675	0.07137088749550675
0.05924756169123024	0.06272764103973187	0.06266684863860562	0.04888801841315472	0.05448568402916951	0.05229107765081956	0.05651179069233757	0.07005792103408863	0.05926944749453351	0.05739959329415223	0.061548062807756744	0.0663915906382083	0.04827749501422812	0.05273673723204491	0.0540771669908895	0.052783078872255564	0.0506151169366211	0.0566801043098931	0.05947017392636477	0.06068549518578098	0.06007783455607288	0.06007783455607288	0.06007783455607288	0.06007783455607288	0.06007783455607288	0.06007783455607288	0.06007783455607288	0.06007783455607288	0.06007783455607288	0.06007783455607288	0.06007783455607288	0.06007783455607288	0.06007783455607288	0.06007783455607288	0.06007783455607288	0.06007783455607288	0.06007783455607288	0.06007783455607288	0.06007783455607288	0.06007783455607288	0.06007783455607288	0.06007783455607288	0.06007783455607288	0.06007783455607288	0.06007783455607288	0.06007783455607288	0.06007783455607288	0.06007783455607288	0.06007783455607288	0.06007783455607288
0.05459266161315042	0.04753951823321845	0.06659148000005037	0.05128639766133777	0.04947098785419413	0.05033344216398027	0.057315798795615804	0.05735234370083992	0.0535392331623189	0.04649457372087469	0.04431337729046735	0.04777921190461624	0.05368957274165608	0.04137503913436838	0.05938819447603152	0.06530547766712654	0.07045213278962406	0.05288801320826896	0.05772273155267866	0.05647741003171251	0.059463744139768716	0.05581204354402247	0.05763789384189559	0.05763789384189559	0.05763789384189559	0.05763789384189559	0.05763789384189559	0.05763789384189559	0.05763789384189559	0.05763789384189559	0.05763789384189559	0.05763789384189559	0.05763789384189559	0.05763789384189559	0.05763789384189559	0.05763789384189559	0.05763789384189559	0.05763789384189559	0.05763789384189559	0.05763789384189559	0.05763789384189559	0.05763789384189559	0.05763789384189559	0.05763789384189559	0.05763789384189559	0.05763789384189559	0.05763789384189559	0.05763789384189559	0.05763789384189559	0.05763789384189559
0.11367179917594424	0.0867165199367026	0.08867458101847599	0.08954161258188592	0.09662204004096954	0.10027334916781289	0.0732655073692281	0.09471833264637021	0.06998968016730346	0.09467012349849141	0.07600655254766872	0.09109196779624193	0.09276488092868757	0.09315385763338171	0.09224636347845933	0.09412414106517097	0.10416075246649516	0.08327309571221193	0.08058038573758101	0.13744334546381923	0.10901186560070011	0.10901186560070011	0.10901186560070011	0.10901186560070011	0.10901186560070011	0.10901186560070011	0.10901186560070011	0.10901186560070011	0.10901186560070011	0.10901186560070011	0.10901186560070011	0.10901186560070011	0.10901186560070011	0.10901186560070011	0.10901186560070011	0.10901186560070011	0.10901186560070011	0.10901186560070011	0.10901186560070011	0.10901186560070011	0.10901186560070011	0.10901186560070011	0.10901186560070011	0.10901186560070011	0.10901186560070011	0.10901186560070011	0.10901186560070011	0.10901186560070011	0.10901186560070011	0.10901186560070011
0.09589496227969967	0.07679639255550372	0.09087684304514469	0.09005563199557104	0.10009086786818484	0.08502491211636419	0.09358354033885913	0.07872348268632463	0.08430271351717515	0.08622990247016254	0.07496371377943856	0.07492072903120978	0.10044338169664949	0.07484448155583749	0.07784203423684734	0.07365700378231586	0.09861787995654428	0.08676076064326022	0.09175717169684576	0.0911167107345761	0.07907240058278064	0.09455384424329522	0.08650275710619658	0.09052830067474589	0.09052830067474589	0.09052830067474589	0.09052830067474589	0.09052830067474589	0.09052830067474589	0.09052830067474589	0.09052830067474589	0.09052830067474589	0.09052830067474589	0.09052830067474589	0.09052830067474589	0.09052830067474589	0.09052830067474589	0.09052830067474589	0.09052830067474589	0.09052830067474589	0.09052830067474589	0.09052830067474589	0.09052830067474589	0.09052830067474589	0.09052830067474589	0.09052830067474589	0.09052830067474589	0.09052830067474589	0.09052830067474589	0.09052830067474589
0.06819983986613545	0.0760408531408441	0.07583331103626648	0.08026494320552231	0.07363242273554416	0.07453644266291438	0.06069907889624843	0.07052633212433188	0.07260725469154419	0.0718120717284655	0.068214596709079	0.054530270769350436	0.07752524186653498	0.05990125336310584	0.05682704422089358	0.07072897381171851	0.0583243943678727	0.07299523700627637	0.0653955881478526	0.07542268883170825	0.07049223871496825	0.0701076792643891	0.07029995898967867	0.07029995898967867	0.07029995898967867	0.07029995898967867	0.07029995898967867	0.07029995898967867	0.07029995898967867	0.07029995898967867	0.07029995898967867	0.07029995898967867	0.07029995898967867	0.07029995898967867	0.07029995898967867	0.07029995898967867	0.07029995898967867	0.07029995898967867	0.07029995898967867	0.07029995898967867	0.07029995898967867	0.07029995898967867	0.07029995898967867	0.07029995898967867	0.07029995898967867	0.07029995898967867	0.07029995898967867	0.07029995898967867	0.07029995898967867	0.07029995898967867
0.07883777911371541	0.06541517257978381	0.08276705003078602	0.09403824539140064	0.08461162108922819	0.0799028123432102	0.07468655256454479	0.06732643155198036	0.07249078592280349	0.09111835142599263	0.08334668390626168	0.0847260584782695	0.0756002008803168	0.07713638102606381	0.0820499645569407	0.07589797593322856	0.08303824639046527	0.06541779827801572	0.09008899093235873	0.0916617107366743	0.07438646808361818	0.0843819130703681	0.0813878258501558	0.07165860361314635	0.08030922588872377	0.07842015287153324	0.08022150365590025	0.07581933013530498	0.09034933752498786	0.08249248087683092	0.09625962333931333	0.08937605210807213	0.08937605210807213	0.08937605210807213	0.08937605210807213	0.08937605210807213	0.08937605210807213	0.08937605210807213	0.08937605210807213	0.08937605210807213	0.08937605210807213	0.08937605210807213	0.08937605210807213	0.08937605210807213	0.08937605210807213	0.08937605210807213	0.08937605210807213	0.08937605210807213	0.08937605210807213	0.08937605210807213
0.05573875562029339	0.0660572036399923	0.06645507144134066	0.06377830736254499	0.0702600571466605	0.07181878683187884	0.07568573320019588	0.07538340940213377	0.0677827907878183	0.06233762047304753	0.07188236828396809	0.06440770651155975	0.06987586463182768	0.062288344128924644	0.06717860912670308	0.07390546750281306	0.06316721333750898	0.06584428483637386	0.06350680994643018	0.07592075163818247	0.06668521435061935	0.05172894582935663	0.06854457541083755	0.06587234223662028	0.06314322867719017	0.056261310226081926	0.05327254678726746	0.05961507571124429	0.054574005867235875	0.051311418971253964	0.05977794526486013	0.05554468211805705	0.05554468211805705	0.05554468211805705	0.05554468211805705	0.05554468211805705	0.05554468211805705	0.05554468211805705	0.05554468211805705	0.05554468211805705	0.05554468211805705	0.05554468211805705	0.05554468211805705	0.05554468211805705	0.05554468211805705	0.05554468211805705	0.05554468211805705	0.05554468211805705	0.05554468211805705	0.05554468211805705
0.09597687948664411	0.0837920228364497	0.08901011738533848	0.08469819037997024	0.0865552361751799	0.07483310664495421	0.0953698605703889	0.07554125110620322	0.0614729225377923	0.09062683335915107	0.07999888763120616	0.08492335808786813	0.09015960835279294	0.10305294775402865	0.07357399962823023	0.0695910515396154	0.11678387970483164	0.09493608341063105	0.10092591779249493	0.08923933885184265	0.0771253837993739	0.08318236132560827	0.08318236132560827	0.08318236132560827	0.08318236132560827	0.08318236132560827	0.08318236132560827	0.08318236132560827	0.08318236132560827	0.08318236132560827	0.08318236132560827	0.08318236132560827	0.08318236132560827	0.08318236132560827	0.08318236132560827	0.08318236132560827	0.08318236132560827	0.08318236132560827	0.08318236132560827	0.08318236132560827	0.08318236132560827	0.08318236132560827	0.08318236132560827	0.08318236132560827	0.08318236132560827	0.08318236132560827	0.08318236132560827	0.08318236132560827	0.08318236132560827	0.08318236132560827
0.2674012054912598	0.35110608072490923	0.37349220569316416	0.39444940768183995	0.05056232714170364	0.0	0.3118569679858195	0.2794207672538227	0.3771236330037398	0.2792447404820268	0.4689616882290542	0.0	0.022988744061373828	0.426020563078069	0.2862173688850152	0.22353964817981867	0.4133050802818471	0.008497745375821266	0.4186148377740047	0.27952888810899756	0.2238278238335341	0.25167835597126587	0.25167835597126587	0.25167835597126587	0.25167835597126587	0.25167835597126587	0.25167835597126587	0.25167835597126587	0.25167835597126587	0.25167835597126587	0.25167835597126587	0.25167835597126587	0.25167835597126587	0.25167835597126587	0.25167835597126587	0.25167835597126587	0.25167835597126587	0.25167835597126587	0.25167835597126587	0.25167835597126587	0.25167835597126587	0.25167835597126587	0.25167835597126587	0.25167835597126587	0.25167835597126587	0.25167835597126587	0.25167835597126587	0.25167835597126587	0.25167835597126587	0.25167835597126587
0.07397241879904848	0.06652229726685827	0.06626298744491224	0.061099098073088526	0.07838159407851925	0.11167129373515636	0.05919663214798321	0.07798758045042872	0.07494494122724829	0.06648974310347962	0.06798031264574815	0.05572667934473976	0.07957764714826274	0.0686155710192881	0.07705260257877636	0.07762163020640533	0.06743498922992346	0.07622831316557384	0.07110954577101686	0.0857250049333778	0.08024102540063333	0.06149344705087879	0.07210125135406754	0.0745583321899659	0.08305152594780585	0.07215056975299258	0.07552227126691297	0.0817084739562551	0.07030248502924659	0.07600547949275085	0.07600547949275085	0.07600547949275085	0.07600547949275085	0.07600547949275085	0.07600547949275085	0.07600547949275085	0.07600547949275085	0.07600547949275085	0.07600547949275085	0.07600547949275085	0.07600547949275085	0.07600547949275085	0.07600547949275085	0.07600547949275085	0.07600547949275085	0.07600547949275085	0.07600547949275085	0.07600547949275085	0.07600547949275085	0.07600547949275085
0.09784870336356563	0.06114918907730694	0.05524405374208779	0.05305636469381172	0.06723340357570841	0.07895368984733597	0.07661381501021268	0.05845723654569234	0.07492585238783218	0.07273880071667461	0.08078022628466092	0.0720951866019673	0.08902652599511582	0.07441330522323922	0.06936250013426054	0.07592362968506301	0.08066375118520873	0.08038548879610015	0.07600857833715152	0.05940265973923824	0.07264455250887905	0.08414365808148458	0.056453664100918746	0.0836548561921599	0.07413126570007277	0.05795967569187531	0.06832712378490124	0.07404422393801778	0.07961728342464487	0.07945046673434335	0.08721540654418122	0.06362444353719457	0.09572695443854545	0.06712952796259353	0.08157364665036354	0.07435158730647853	0.07435158730647853	0.07435158730647853	0.07435158730647853	0.07435158730647853	0.07435158730647853	0.07435158730647853	0.07435158730647853	0.07435158730647853	0.07435158730647853	0.07435158730647853	0.07435158730647853	0.07435158730647853	0.07435158730647853	0.07435158730647853
0.04863268085040413	0.0530292274978312	0.043798214168292555	0.04950264645206511	0.051667370834593496	0.04945351133689542	0.05352953360960493	0.041231169592945746	0.048259966635429107	0.044944921528826925	0.06144614131501513	0.055011384168857404	0.05308694657320183	0.053145918647688056	0.0451742093507487	0.05320461569085311	0.043540237830472034	0.0691501462024265	0.06692361278588219	0.06252460144260316	0.0720014993775423	0.057589199130127514	0.05756179656534202	0.07113212699507153	0.045141747396433285	0.06223435425082261	0.05725164479974936	0.06463503791794317	0.06030250533306409	0.05881118327240149	0.05363073949966896	0.06307719949655016	0.05724868803135027	0.05954243079473819	0.06267258536317204	0.05809217559251965	0.05536804710171973	0.05481044380907503	0.06361668438973013	0.04889349241878562	0.05625508840425788	0.05625508840425788	0.05625508840425788	0.05625508840425788	0.05625508840425788	0.05625508840425788	0.05625508840425788	0.05625508840425788	0.05625508840425788	0.05625508840425788
0.07514424939523358	0.054399989724523146	0.06480758082405429	0.059423468135643434	0.07511069283131006	0.05678962720573396	0.061139751439870216	0.07209564709158903	0.06718007265214354	0.0797650389172049	0.05405367161626044	0.05521771685087873	0.06914290168669782	0.05751993721261334	0.07598858555533554	0.05841507842857261	0.05395898429175973	0.06532106989191476	0.05461230109127532	0.08205115307628985	0.08697942680570536	0.061456880920465425	0.058334481660594364	0.07038440261105874	0.06525517278844557	0.06781978769975217	0.06781978769975217	0.06781978769975217	0.06781978769975217	0.06781978769975217	0.06781978769975217	0.06781978769975217	0.06781978769975217	0.06781978769975217	0.06781978769975217	0.06781978769975217	0.06781978769975217	0.06781978769975217	0.06781978769975217	0.06781978769975217	0.06781978769975217	0.06781978769975217	0.06781978769975217	0.06781978769975217	0.06781978769975217	0.06781978769975217	0.06781978769975217	0.06781978769975217	0.06781978769975217	0.06781978769975217
0.08080105069742079	0.06282634678753403	0.06011376517338943	0.05445082094614683	0.0606965643591588	0.05070894589859159	0.04829042871393736	0.05359810817901194	0.057448655208990736	0.054045641841719866	0.05303422490910219	0.06861610658012636	0.05203501353890704	0.045615203955314355	0.05940243869748391	0.056882753187453734	0.05830734669776089	0.05553865770580591	0.049214028346958524	0.06085926208693773	0.05278478790192105	0.03800549524521314	0.06242575790890604	0.06863370424435991	0.051044762216331856	0.06428880197179006	0.047433963283590105	0.04207115460431296	0.05527926256419406	0.0577441206992985	0.0527330124914728	0.055238566595385646	0.055238566595385646	0.055238566595385646	0.055238566595385646	0.055238566595385646	0.055238566595385646	0.055238566595385646	0.055238566595385646	0.055238566595385646	0.055238566595385646	0.055238566595385646	0.055238566595385646	0.055238566595385646	0.055238566595385646	0.055238566595385646	0.055238566595385646	0.055238566595385646	0.055238566595385646	0.055238566595385646
0.24458116582933634	0.0935880889750983	0.3078171805435093	0.21168622042425878	0.08767462707840713	0.18750368134405132	0.22420907098135287	0.15255057914720774	0.25081720259578266	0.14841724076129606	0.009045181217915647	0.17622221604922597	0.18336216276560702	0.2235102056340253	0.183881321754732	0.17382609116521072	0.14281685436907857	0.2638046132154563	0.16499374141666506	0.10117868458395138	0.1479271705130051	0.08933297787067354	0.17244269819061428	0.11857774080506121	0.009018426997380294	0.1788851513315321	0.0939517891644562	0.0939517891644562	0.0939517891644562	0.0939517891644562	0.0939517891644562	0.0939517891644562	0.0939517891644562	0.0939517891644562	0.0939517891644562	0.0939517891644562	0.0939517891644562	0.0939517891644562	0.0939517891644562	0.0939517891644562	0.0939517891644562	0.0939517891644562	0.0939517891644562	0.0939517891644562	0.0939517891644562	0.0939517891644562	0.0939517891644562	0.0939517891644562	0.0939517891644562	0.0939517891644562
0.057008462346189885	0.04514239566481396	0.05071096246146722	0.04957077593677593	0.06214529944862057	0.05294525544621553	0.05398158399133182	0.049970122908547666	0.059624698327283746	0.05130570816653785	0.043414968745253	0.04891565953300142	0.045460312125478394	0.045077726577016496	0.04645814588730553	0.052086168802000274	0.05541913504519774	0.0496355263250709	0.052455924460378486	0.04745504066616285	0.05169284952460912	0.05680932434786114	0.04659504706882412	0.051702185708342625	0.051702185708342625	0.051702185708342625	0.051702185708342625	0.051702185708342625	0.051702185708342625	0.051702185708342625	0.051702185708342625	0.051702185708342625	0.051702185708342625	0.051702185708342625	0.051702185708342625	0.051702185708342625	0.051702185708342625	0.051702185708342625	0.051702185708342625	0.051702185708342625	0.051702185708342625	0.051702185708342625	0.051702185708342625	0.051702185708342625	0.051702185708342625	0.051702185708342625	0.051702185708342625	0.051702185708342625	0.051702185708342625	0.051702185708342625
0.08496231377079674	0.10012676967422562	0.08377114419567624	0.09138641344981185	0.07778103583725131	0.08150567869914806	0.10053568125209777	0.09869129971878038	0.0889961094087395	0.08025118421212388	0.06999566635369403	0.09769385170210479	0.10273911777303837	0.1032182421174846	0.10637999363884097	0.08403934843492684	0.0835497107357118	0.08364314224807287	0.09204716041980532	0.06702883936095069	0.07207336083384026	0.10006431784500906	0.09251281406416095	0.08923918752823894	0.0906219133651389	0.07236477658831678	0.06772538274524272	0.09195388433908233	0.07083273806663633	0.09060826489814505	0.1210872042707627	0.10584773458445387	0.10584773458445387	0.10584773458445387	0.10584773458445387	0.10584773458445387	0.10584773458445387	0.10584773458445387	0.10584773458445387	0.10584773458445387	0.10584773458445387	0.10584773458445387	0.10584773458445387	0.10584773458445387	0.10584773458445387	0.10584773458445387	0.10584773458445387	0.10584773458445387	0.10584773458445387	0.10584773458445387
0.15603126044343935	0.169245148049435	0.18710358769567137	0.1193746789627209	0.16912146120491417	0.18603749244576848	0.1602676141043434	0.18013591706975465	0.18856930985463735	0.2231974668890893	0.13912008183456231	0.23520918893196438	0.24873182196453728	0.17757803419371612	0.19619075454340767	0.2577124478213189	0.19487728524772646	0.16677572337613084	0.23112520751454482	0.2338798416791919	0.20757821767518184	0.22528732077400568	0.1800347294531814	0.237849920250051	0.22679448633809074	0.1739843902984763	0.22589760079938148	0.2052652475430799	0.22993644015634154	0.19180956779645672	0.21999051095632322	0.2551524446924702	0.21052340671698622	0.26691636679856107	0.28827170429945487	0.221387323799259	0.19327295051222593	0.21508813291923332	0.2041805417157296	0.2041805417157296	0.2041805417157296	0.2041805417157296	0.2041805417157296	0.2041805417157296	0.2041805417157296	0.2041805417157296	0.2041805417157296	0.2041805417157296	0.2041805417157296	0.2041805417157296
0.22502040140346036	0.15702303286531585	0.1238248732006975	0.18434909529395388	0.2085451604158426	0.16519383145251978	0.22035148305626512	0.21995607586445454	0.22421145441221768	0.21946879986729623	0.13287480031227603	0.17606805559683913	0.22849974805333242	0.15817189954420147	0.2092001220022388	0.1925157769768624	0.1714223553906756	0.20700963895588861	0.22282348487111667	0.1880983501091953	0.23896508904875308	0.21627225010986864	0.23316575654015115	0.20950502801092	0.2050884307198851	0.23046016198276828	0.2718835713245782	0.18919881244746312	0.24006801631482505	0.21286580468359734	0.22982698203307364	0.1928905141671432	0.2216380812170569	0.21968448202963478	0.20743740173478953	0.22368883288643693	0.27228940793372625	0.24631733798999608	0.21422280345061712	0.20090443419825368	0.19844990085501948	0.1888680725389066	0.2533572707422983	0.2533381524327483	0.25334771158752334	0.25334771158752334	0.25334771158752334	0.25334771158752334	0.25334771158752334	0.25334771158752334
0.05717452623073438	0.06898458050173675	0.06921904741904748	0.07072449251374481	0.06571266601452284	0.05993294648650533	0.05534366649370257	0.08036079633028108	0.06741581141956565	0.08348086246541354	0.058867017829509725	0.07292323502087707	0.0753467627722526	0.0728033418542245	0.07390568151509752	0.08324716730278697	0.08648822944494472	0.06027943410466602	0.07609660974796807	0.070784656069918	0.10261321558384344	0.07149711080553404	0.08097328966908349	0.07176346616526662	0.07640057871279199	0.08417000438348425	0.08440060868977305	0.09400713346225005	0.07766308451272329	0.10172868438166116	0.09582986423967747	0.09126455153512918	0.10641846669981428	0.10473067149330698	0.08131714963654832	0.09592798771756941	0.07659102887149462	0.10034688885340241	0.07239425328300783	0.07876451202516639	0.07598803177494602	0.08326209075740529	0.10950645956826736	0.09369927673336775	0.08968721611852026	0.09169324642594401	0.09169324642594401	0.09169324642594401	0.09169324642594401	0.09169324642594401
0.12497453098173429	0.10728647457806596	0.10233105249227666	0.11221147573673469	0.12310665266979572	0.11935289133269117	0.10927673183768463	0.09376041354023758	0.09912161244447049	0.123672377167754	0.09478116353267811	0.08918556709484832	0.11227134662888032	0.10490097882784737	0.13435458339621853	0.11047549297334898	0.09184077763072095	0.10011451460142753	0.11843795296629063	0.1184894554672017	0.10037539777528598	0.10838500530748643	0.11493100229194456	0.13715069168627483	0.11138627975737209	0.12152718344768097	0.11425997271856707	0.09212975757133413	0.1208806534257223	0.10839213674690239	0.132774487747464	0.1240954439676299	0.12037913043832699	0.12006366236672293	0.11256176894841635	0.1023231911835042	0.12325831866758752	0.10150629562133169	0.18908773867662088	0.14529701714897628	0.14529701714897628	0.14529701714897628	0.14529701714897628	0.14529701714897628	0.14529701714897628	0.14529701714897628	0.14529701714897628	0.14529701714897628	0.14529701714897628	0.14529701714897628
0.16927589774964566	0.191054927697007	0.14367326021864396	0.21860922343773798	0.17170939133704988	0.1915730619373193	0.2122882697884425	0.21462806679350238	0.23983965665733434	0.22723386172541837	0.22723386172541837	0.22723386172541837	0.22723386172541837	0.22723386172541837	0.22723386172541837	0.22723386172541837	0.22723386172541837	0.22723386172541837	0.22723386172541837	0.22723386172541837	0.22723386172541837	0.22723386172541837	0.22723386172541837	0.22723386172541837	0.22723386172541837	0.22723386172541837	0.22723386172541837	0.22723386172541837	0.22723386172541837	0.22723386172541837	0.22723386172541837	0.22723386172541837	0.22723386172541837	0.22723386172541837	0.22723386172541837	0.22723386172541837	0.22723386172541837	0.22723386172541837	0.22723386172541837	0.22723386172541837	0.22723386172541837	0.22723386172541837	0.22723386172541837	0.22723386172541837	0.22723386172541837	0.22723386172541837	0.22723386172541837	0.22723386172541837	0.22723386172541837	0.22723386172541837
0.06099368952841422	0.05938303804001679	0.0047044282614230664	0.1051457889619733	0.04573114072182132	0.060661270810896256	0.0718528208983743	0.036696020631525515	0.10772124254578419	0.08165347338567974	0.12327151447732039	0.08775338659922272	0.13967429454290115	0.1945306479350202	0.13347026048281765	0.09824884968642185	0.17183001952393834	0.0910281545252737	0.1654118585558711	0.11933104993994942	0.14237145424791023	0.14237145424791023	0.14237145424791023	0.14237145424791023	0.14237145424791023	0.14237145424791023	0.14237145424791023	0.14237145424791023	0.14237145424791023	0.14237145424791023	0.14237145424791023	0.14237145424791023	0.14237145424791023	0.14237145424791023	0.14237145424791023	0.14237145424791023	0.14237145424791023	0.14237145424791023	0.14237145424791023	0.14237145424791023	0.14237145424791023	0.14237145424791023	0.14237145424791023	0.14237145424791023	0.14237145424791023	0.14237145424791023	0.14237145424791023	0.14237145424791023	0.14237145424791023	0.14237145424791023
0.16079351610445738	0.15662843051096487	0.13934946731033285	0.23651629900225438	0.22393604277229356	0.1904765802811796	0.1814508458481857	0.18970951106561781	0.16671388063744969	0.17459703007292024	0.10246632051089782	0.17786272041999826	0.1735912660863935	0.17129301389454918	0.2619180308898821	0.2575607390038074	0.20819334234508394	0.1844084969592293	0.2244895025513045	0.2209389883375241	0.2162748690128367	0.21694217414597952	0.1730778385181676	0.20425148064049534	0.3049918183683807	0.2587284201101472	0.24285445675900597	0.1770267153817637	0.18843248278756194	0.2171364532290198	0.18022565655689884	0.21212112293187607	0.19617338974438747	0.19617338974438747	0.19617338974438747	0.19617338974438747	0.19617338974438747	0.19617338974438747	0.19617338974438747	0.19617338974438747	0.19617338974438747	0.19617338974438747	0.19617338974438747	0.19617338974438747	0.19617338974438747	0.19617338974438747	0.19617338974438747	0.19617338974438747	0.19617338974438747	0.19617338974438747
0.07501391798914032	0.08789833647828825	0.07406893799450016	0.0738962325745059	0.08406021312639017	0.07993148063175423	0.0799224821799288	0.08009434866758046	0.08706731975741548	0.07167629099189278	0.0851047103892182	0.07724048835222559	0.08206121603689087	0.08060541557686134	0.06473087089700129	0.06592813607774747	0.06874933219626202	0.06461700052097658	0.06049027138616159	0.06973608214813831	0.06759339201676347	0.10033925306560011	0.0728117898681675	0.08657552146688381	0.08657552146688381	0.08657552146688381	0.08657552146688381	0.08657552146688381	0.08657552146688381	0.08657552146688381	0.08657552146688381	0.08657552146688381	0.08657552146688381	0.08657552146688381	0.08657552146688381	0.08657552146688381	0.08657552146688381	0.08657552146688381	0.08657552146688381	0.08657552146688381	0.08657552146688381	0.08657552146688381	0.08657552146688381	0.08657552146688381	0.08657552146688381	0.08657552146688381	0.08657552146688381	0.08657552146688381	0.08657552146688381	0.08657552146688381
0.15760566244531599	0.13134076666860273	0.16024702827961596	0.1059404819978048	0.12496339515050926	0.13235715011775132	0.09820843462767098	0.13917824565197473	0.08223818349171878	0.11188912611479099	0.1125129462369561	0.11220103617587356	0.11220103617587356	0.11220103617587356	0.11220103617587356	0.11220103617587356	0.11220103617587356	0.11220103617587356	0.11220103617587356	0.11220103617587356	0.11220103617587356	0.11220103617587356	0.11220103617587356	0.11220103617587356	0.11220103617587356	0.11220103617587356	0.11220103617587356	0.11220103617587356	0.11220103617587356	0.11220103617587356	0.11220103617587356	0.11220103617587356	0.11220103617587356	0.11220103617587356	0.11220103617587356	0.11220103617587356	0.11220103617587356	0.11220103617587356	0.11220103617587356	0.11220103617587356	0.11220103617587356	0.11220103617587356	0.11220103617587356	0.11220103617587356	0.11220103617587356	0.11220103617587356	0.11220103617587356	0.11220103617587356	0.11220103617587356	0.11220103617587356
0.10742742919233411	0.0646553759957556	0.08139900027779887	0.085505191263893	0.07725377950612333	0.08678937887625873	0.06672567130707184	0.07618070194463297	0.10055036052427394	0.07141840480758864	0.07772718997471022	0.09524833382687586	0.09204679453855472	0.06782124679112299	0.09718318600589897	0.07052819508446416	0.0780532871747052	0.08115911503498766	0.06658631104407867	0.07369884242720569	0.06444207626982552	0.07777385843559068	0.08807198214519922	0.06221093461518968	0.06666351345693991	0.07412088134508302	0.06740037117753138	0.09519201987996083	0.0812961955287461	0.0812961955287461	0.0812961955287461	0.0812961955287461	0.0812961955287461	0.0812961955287461	0.0812961955287461	0.0812961955287461	0.0812961955287461	0.0812961955287461	0.0812961955287461	0.0812961955287461	0.0812961955287461	0.0812961955287461	0.0812961955287461	0.0812961955287461	0.0812961955287461	0.0812961955287461	0.0812961955287461	0.0812961955287461	0.0812961955287461	0.0812961955287461
0.13515087483022606	0.14270850819600647	0.17106740537415882	0.15840147982587183	0.15276217976880888	0.19640876367664786	0.16185436218901822	0.1481947817140226	0.18666990682467688	0.19705453614347918	0.17344800883667105	0.1847832530034115	0.1658495532797308	0.2037635527209234	0.15505259604977037	0.15120825871278004	0.15849898335509868	0.16067660507202033	0.1315341840258836	0.16928241747176373	0.15231047237181805	0.13992614070463985	0.13789933722003078	0.13946069237976785	0.12195744292869627	0.1571464199528275	0.16910621397554543	0.17228663060896485	0.18494385277551922	0.14620173395284017	0.1451641463565473	0.14251887742734587	0.1438415118919466	0.1438415118919466	0.1438415118919466	0.1438415118919466	0.1438415118919466	0.1438415118919466	0.1438415118919466	0.1438415118919466	0.1438415118919466	0.1438415118919466	0.1438415118919466	0.1438415118919466	0.1438415118919466	0.1438415118919466	0.1438415118919466	0.1438415118919466	0.1438415118919466	0.1438415118919466
0.08417707260679028	0.07227328398993078	0.09389280654405938	0.10755400707589212	0.09601179284678335	0.09726842111485626	0.11947448553055186	0.10802744888698988	0.1475556181468039	0.08077123121082158	0.0499621935695152	0.07560373970549324	0.08325326119918676	0.1041252731399265	0.08701271139195797	0.09124702658373447	0.07539258208217323	0.08921105109012147	0.09071486284190652	0.08769591287141405	0.08210916168214043	0.15904654789908743	0.1375066281248575	0.1093964592573379	0.12064574614695277	0.09081078978158173	0.09269518145984615	0.15153630208149696	0.14664980075519862	0.1599769426356092	0.11081932090997264	0.15550011224986426	0.1722306786718651	0.14707074403901577	0.1578917202339194	0.2219948712212158	0.1899432957275676	0.1899432957275676	0.1899432957275676	0.1899432957275676	0.1899432957275676	0.1899432957275676	0.1899432957275676	0.1899432957275676	0.1899432957275676	0.1899432957275676	0.1899432957275676	0.1899432957275676	0.1899432957275676	0.1899432957275676
0.0738136278471694	0.09022872271423527	0.05845662037780293	0.07267951907602904	0.08221756003099392	0.07689129193965495	0.07652169209490237	0.07367669692085713	0.08767955731882034	0.08008801836350682	0.08370078987301517	0.062217283414461366	0.06934519761221777	0.07889008152519077	0.055814488570364425	0.07559383588730369	0.06629634758927931	0.07543021463842663	0.06978155078568035	0.056644378640002976	0.0926810374724007	0.07051641510948714	0.056054486689279856	0.0708019878545564	0.07312480977178208	0.06138071660225071	0.07220950611499635	0.06878938914961374	0.06120616724781382	0.06965981401897205	0.07036503637249922	0.07001242519573563	0.07001242519573563	0.07001242519573563	0.07001242519573563	0.07001242519573563	0.07001242519573563	0.07001242519573563	0.07001242519573563	0.07001242519573563	0.07001242519573563	0.07001242519573563	0.07001242519573563	0.07001242519573563	0.07001242519573563	0.07001242519573563	0.07001242519573563	0.07001242519573563	0.07001242519573563	0.07001242519573563
0.07654876996381292	0.12457487452029983	0.10687250644365627	0.10434391599825676	0.08468635072112012	0.1122132984458698	0.12053370676093625	0.09684484940467676	0.09722953215985455	0.0884973811890133	0.08123484533986451	0.10600994046554942	0.10646476893107583	0.09487373169884832	0.09707101954032572	0.08738543964719234	0.0928328828220266	0.0953916260364713	0.0769952905052818	0.10650343317002388	0.08555842919297844	0.09345883833617524	0.10352072957125873	0.07973490150525518	0.08245405733104445	0.10364385405064117	0.09237560185207898	0.09155152087515415	0.13221509199939627	0.11039063236865514	0.11805488906326464	0.1212599601079513	0.09641784164276085	0.09678789633012048	0.09877846761778088	0.10112035703218426	0.11160016192364311	0.10636025947791368	0.10636025947791368	0.10636025947791368	0.10636025947791368	0.10636025947791368	0.10636025947791368	0.10636025947791368	0.10636025947791368	0.10636025947791368	0.10636025947791368	0.10636025947791368	0.10636025947791368	0.10636025947791368
0.05958071623739253	0.024177476685246155	0.047038241674180886	0.04881663147226205	0.04716269386944428	0.04514339361901043	0.022741170978499724	0.002465240045179217	0.24636959827862956	0.21910901020268733	0.1343729186897003	0.16510755405249627	0.1783181579850474	0.1854224059551152	0.17454922874372075	0.14513629090603614	0.1918208066876811	0.1148875593745438	0.1455680633485973	0.1420978499687692	0.18926306514194666	0.18223504677107952	0.1346720721417418	0.17989301611777386	0.13539536253683854	0.15341262062834143	0.1354636487547295	0.13816574787363592	0.16834426084225523	0.1366261065936959	0.1772059468933064	0.3218224505719207	0.24951419873261355	0.24951419873261355	0.24951419873261355	0.24951419873261355	0.24951419873261355	0.24951419873261355	0.24951419873261355	0.24951419873261355	0.24951419873261355	0.24951419873261355	0.24951419873261355	0.24951419873261355	0.24951419873261355	0.24951419873261355	0.24951419873261355	0.24951419873261355	0.24951419873261355	0.24951419873261355
0.056786167775403296	0.11849502976032238	0.09062023658698326	0.07140964888834692	0.09470458233184813	0.11098683681618732	0.0539151064414464	0.061104857958858116	0.09667680794260546	0.1388914492664981	0.07762985094126704	0.09693106032533708	0.07150750973327735	0.10194183906862853	0.01733465262620946	0.06271498778263411	0.08253700012610608	0.0769947115410374	0.09086129399195643	0.06746840776997406	0.11145855348909424	0.08003506022395039	0.07099861927122855	0.07184722394512051	0.060541890928788304	0.10149603953736282	0.046685199462020106	0.07580842044175896	0.07340991707031631	0.08043122137172311	0.08751666705863573	0.08397394421517942	0.08397394421517942	0.08397394421517942	0.08397394421517942	0.08397394421517942	0.08397394421517942	0.08397394421517942	0.08397394421517942	0.08397394421517942	0.08397394421517942	0.08397394421517942	0.08397394421517942	0.08397394421517942	0.08397394421517942	0.08397394421517942	0.08397394421517942	0.08397394421517942	0.08397394421517942	0.08397394421517942
0.019773096289643074	0.07392381581620959	0.03587779682226474	0.06613797743521824	0.04531667435234419	0.04084250050996515	0.07149319245241358	0.07550442782416979	0.062420924439509855	0.10293178810759335	0.08439703514220692	0.08090463611713172	0.06991870335836438	0.07548209586284417	0.06785965183888726	0.0566102456470366	0.09717275659827539	0.10888768413177512	0.06026406381419405	0.07722040368371148	0.07604405763699638	0.07592873070027965	0.10090659262739257	0.0738541038660611	0.07757089684155642	0.10767705340791361	0.09284238476315905	0.09060415154805017	0.1029850291087443	0.10770151061873108	0.1165446304596871	0.09913101927813806	0.10019393536802151	0.10511009651258062	0.11769078676783402	0.10096399818340976	0.10757121893889246	0.11056334846246754	0.11895352109357261	0.0839457094014342	0.10144961524750341	0.10144961524750341	0.10144961524750341	0.10144961524750341	0.10144961524750341	0.10144961524750341	0.10144961524750341	0.10144961524750341	0.10144961524750341	0.10144961524750341
0.07362946936088337	0.08205759120069643	0.06294755647190735	0.07783824517028166	0.06050274633810562	0.07561277986970406	0.06991104855035075	0.05338293150053482	0.06646632582549805	0.06569475023679955	0.057151332685981916	0.06537217434017524	0.059043811159081645	0.07627895393077642	0.07295979615893901	0.07499422914822601	0.05849112042807683	0.06961052090955716	0.08256242841478055	0.072759476372601	0.06559988691248585	0.05801811189103812	0.060697479910495525	0.06782647036982997	0.06784956183185199	0.0632161351072451	0.0607985674911727	0.08087140169218025	0.07202554419969383	0.07497929290732117	0.08201774780829414	0.07327895919251835	0.07647933852348632	0.07672251688003726	0.07000443705615965	0.07336347696809845	0.07336347696809845	0.07336347696809845	0.07336347696809845	0.07336347696809845	0.07336347696809845	0.07336347696809845	0.07336347696809845	0.07336347696809845	0.07336347696809845	0.07336347696809845	0.07336347696809845	0.07336347696809845	0.07336347696809845	0.07336347696809845
0.12172702665766337	0.09207872259535398	0.10460340606281233	0.09466559403024419	0.11449112478346975	0.09817817426772657	0.08588124951559906	0.10770941367204548	0.10249360013960049	0.11949493134029426	0.07729448271143452	0.09602301517032374	0.11735689982189987	0.11765610175974604	0.13727770312511084	0.11561334562273455	0.08912512861928036	0.12210035665504815	0.1290918117486906	0.1014785112615669	0.09400856545875272	0.09068801579704275	0.0877308819957396	0.10281454406429563	0.09845928664526549	0.09941943082565054	0.11786225926276353	0.10691074662181813	0.14557906635076734	0.09013711067157552	0.11785808851117142	0.11785808851117142	0.11785808851117142	0.11785808851117142	0.11785808851117142	0.11785808851117142	0.11785808851117142	0.11785808851117142	0.11785808851117142	0.11785808851117142	0.11785808851117142	0.11785808851117142	0.11785808851117142	0.11785808851117142	0.11785808851117142	0.11785808851117142	0.11785808851117142	0.11785808851117142	0.11785808851117142	0.11785808851117142
0.21013838297680704	0.17029357943367104	0.25956983102803555	0.20166532238515872	0.2700869647783078	0.1845492639462021	0.21939848513181567	0.14204613713278563	0.28016490500496855	0.234924423835841	0.20082134799342607	0.19263043858239332	0.17459123573269733	0.18836168120786828	0.11697078055455618	0.1731930944297988	0.3343139229152026	0.23375527762460585	0.17378092180740293	0.2792003456581882	0.16323529037667983	0.21104814713853393	0.21222701111759515	0.22149386152822048	0.15775826098645196	0.20299675752836735	0.27036201475468874	0.17624360162467684	0.11383207662119499	0.23530017310276038	0.14006024080679622	0.16814734539511228	0.1460918257746685	0.25117696823178665	0.3857133224058675	0.31844514531882706	0.31844514531882706	0.31844514531882706	0.31844514531882706	0.31844514531882706	0.31844514531882706	0.31844514531882706	0.31844514531882706	0.31844514531882706	0.31844514531882706	0.31844514531882706	0.31844514531882706	0.31844514531882706	0.31844514531882706	0.31844514531882706
0.08891478916288653	0.0844232632582426	0.08701205513926002	0.06423130063090421	0.0732360865595989	0.06198770389769657	0.07672803263871857	0.06655248747816332	0.06950250511551793	0.07610148489831106	0.0806367751026765	0.06597843080082265	0.0798268924439641	0.08610303613564162	0.0978432344052517	0.07842303434903171	0.08459029012276843	0.08967104256296453	0.08785312221062763	0.07856347804253676	0.05554516118317922	0.07224366663968482	0.06663514703180368	0.0691407533259275	0.06899024740730741	0.08166842595981082	0.0761305313675568	0.06370133574868717	0.06437243317980544	0.0828751004258756	0.06686854797111727	0.0762049905903877	0.06972886636039974	0.06697658167620361	0.08099133643246914	0.07398395905433637	0.07398395905433637	0.07398395905433637	0.07398395905433637	0.07398395905433637	0.07398395905433637	0.07398395905433637	0.07398395905433637	0.07398395905433637	0.07398395905433637	0.07398395905433637	0.07398395905433637	0.07398395905433637	0.07398395905433637	0.07398395905433637
0.07223215403356077	0.05981176047428404	0.07527021522304826	0.07225425807572843	0.06627134701433403	0.05820619017416211	0.07216914645532445	0.05340585815733787	0.058911966509150544	0.06893669816170485	0.0750901477232431	0.09835417432499982	0.0700317025079659	0.08840356760274648	0.07838356293301624	0.068155878319009	0.06806837319292022	0.07091687619056196	0.07414166727847132	0.07907458722552123	0.07588975851470808	0.05447433025510376	0.09177138553895324	0.07100411986800138	0.06401493663723723	0.0547842277659849	0.07475369229918678	0.0944819124215591	0.06911805047027454	0.07898912448405443	0.0696534327392429	0.07432127861164867	0.07432127861164867	0.07432127861164867	0.07432127861164867	0.07432127861164867	0.07432127861164867	0.07432127861164867	0.07432127861164867	0.07432127861164867	0.07432127861164867	0.07432127861164867	0.07432127861164867	0.07432127861164867	0.07432127861164867	0.07432127861164867	0.07432127861164867	0.07432127861164867	0.07432127861164867	0.07432127861164867
0.06441374238007617	0.061868111892915814	0.06371939027363456	0.06244257231409563	0.06736773441507828	0.053821772411578685	0.05693369635456296	0.06771424293058112	0.054602012116401165	0.07324406041177449	0.07452583403986822	0.06700680459172581	0.06502352256323667	0.06144746825647373	0.06590668065755291	0.06724765835072977	0.06296010765723739	0.06966258104269007	0.06593969702778786	0.07016896753383892	0.05314710192998703	0.06460832959198033	0.05267764105003009	0.07749784478616868	0.05622190752459365	0.06839880835599459	0.0696439850091568	0.05246388498042121	0.0690134390872766	0.0514790581000603	0.0634086844980794	0.06321312498611152	0.06331090474209546	0.06331090474209546	0.06331090474209546	0.06331090474209546	0.06331090474209546	0.06331090474209546	0.06331090474209546	0.06331090474209546	0.06331090474209546	0.06331090474209546	0.06331090474209546	0.06331090474209546	0.06331090474209546	0.06331090474209546	0.06331090474209546	0.06331090474209546	0.06331090474209546	0.06331090474209546
0.045604178841144434	0.047266008515797014	0.05160711304995636	0.046955010083383764	0.0488852859806702	0.04735584389341572	0.05765092300001675	0.06066631496902612	0.07064382166783968	0.0706546209048771	0.07901977173175072	0.06177527825482106	0.08132768556218728	0.059420569627700856	0.06999709048958326	0.06230879731838357	0.05899633590715147	0.06065519898887754	0.07772538639749378	0.0739355921346611	0.06505637563641692	0.057637993261652386	0.07472712214667503	0.05956103474227775	0.06526039908361414	0.05783219192764921	0.06644301374055754	0.062137602834103384	0.062137602834103384	0.062137602834103384	0.062137602834103384	0.062137602834103384	0.062137602834103384	0.062137602834103384	0.062137602834103384	0.062137602834103384	0.062137602834103384	0.062137602834103384	0.062137602834103384	0.062137602834103384	0.062137602834103384	0.062137602834103384	0.062137602834103384	0.062137602834103384	0.062137602834103384	0.062137602834103384	0.062137602834103384	0.062137602834103384	0.062137602834103384	0.062137602834103384
0.053310140040174064	0.052716493285151406	0.053218943864015406	0.050522699996156974	0.054454325332306035	0.04578284354801219	0.05512409561134151	0.05382009544483208	0.06117304366243159	0.05924040509440872	0.054995823548687095	0.05532793794535417	0.046414384121321456	0.04262073955948575	0.05348766851476274	0.052234243872586926	0.05899085196640907	0.046046857430973726	0.057246373067820204	0.059457856429613515	0.060446044988491716	0.04793006367938913	0.06135090958629483	0.05039354900462345	0.05500484053524964	0.053267316673470434	0.055875832156561944	0.04491882552504595	0.054349386453447515	0.051927914431810586	0.0526733548186151	0.06061880320749944	0.05818245405056936	0.054271356180545585	0.05637819202963283	0.053335979893214785	0.06594074899720867	0.056578851512770686	0.05501100319869814	0.05913085069655606	0.047507676961579426	0.053417893823359965	0.06849324967157412	0.044759877221066675	0.05398232363000163	0.059007645786413036	0.0505698875534944	0.05478876666995372	0.05478876666995372	0.05478876666995372
0.3686523513508583	0.10233369319448124	0.19668542208014686	0.2131745028809099	0.18907228029606535	0.23958524564801328	0.17084404622382976	0.06839309492809278	0.1634508005636088	0.17988701316134356	0.20883191115796146	0.26020814431473355	0.16372596341446988	0.15127519910729184	0.19573595319930065	0.1899746114404769	0.18662070087049318	0.198351808562544	0.23171276823616652	0.29567277990740004	0.2356972974566428	0.3195048280976961	0.21555488085676966	0.26687138687873385	0.19210309437814813	0.21893649302027288	0.2078728007902392	0.20127291294891658	0.31036471284399203	0.2244036919409459	0.19792635553439156	0.17174039975272845	0.21006320726894415	0.1909018035108363	0.1909018035108363	0.1909018035108363	0.1909018035108363	0.1909018035108363	0.1909018035108363	0.1909018035108363	0.1909018035108363	0.1909018035108363	0.1909018035108363	0.1909018035108363	0.1909018035108363	0.1909018035108363	0.1909018035108363	0.1909018035108363	0.1909018035108363	0.1909018035108363
0.38016053906521424	0.2095304468217259	0.0	0.0	0.021548042391008933	0.21354314925420168	0.0	0.007965192752476707	0.0	0.0	0.35161420777328234	0.22367889314531936	0.2095304468217259	0.2619095032612144	0.2924971452432998	0.2942101273149377	0.0	0.22324804763972247	0.4915425939457046	0.38036175925068566	0.20951904457252638	0.22312213910557127	0.3591087998235791	0.4889956690108915	0.2095304468217259	0.2677618959970167	0.10448676410083581	0.4786356005950031	0.29378688988572127	0.45505420833170007	0.19321098786475618	0.44384758372116717	0.3185292857929617	0.3185292857929617	0.3185292857929617	0.3185292857929617	0.3185292857929617	0.3185292857929617	0.3185292857929617	0.3185292857929617	0.3185292857929617	0.3185292857929617	0.3185292857929617	0.3185292857929617	0.3185292857929617	0.3185292857929617	0.3185292857929617	0.3185292857929617	0.3185292857929617	0.3185292857929617
0.030773324941815443	0.0469405841170336	0.05025094315622755	0.03949014637048139	0.04692697502222364	0.04252904535266539	0.04250501781655355	0.04733484201261228	0.04738611748290943	0.04092044469572126	0.0439661011642637	0.05200429164024421	0.04285818848220876	0.0397040601318767	0.04204204029444911	0.039141413214469886	0.03732492538221533	0.047585047910680196	0.04509403326859386	0.043853496738598716	0.04040709173157425	0.042130294235086484	0.042130294235086484	0.042130294235086484	0.042130294235086484	0.042130294235086484	0.042130294235086484	0.042130294235086484	0.042130294235086484	0.042130294235086484	0.042130294235086484	0.042130294235086484	0.042130294235086484	0.042130294235086484	0.042130294235086484	0.042130294235086484	0.042130294235086484	0.042130294235086484	0.042130294235086484	0.042130294235086484	0.042130294235086484	0.042130294235086484	0.042130294235086484	0.042130294235086484	0.042130294235086484	0.042130294235086484	0.042130294235086484	0.042130294235086484	0.042130294235086484	0.042130294235086484
0.06433744792246929	0.0452547102929348	0.04371398763098509	0.04238291976941465	0.049678060515739156	0.050284071546301615	0.039561343169381424	0.04511239707880074	0.04585284286538136	0.04743215274483961	0.05754418056712414	0.04357825338264863	0.03978521648382326	0.0417611776660602	0.044554921294293434	0.04949331556435568	0.044104008499775416	0.04175234814195174	0.04805572311929894	0.048781944860303274	0.0522671060973923	0.05007031038107159	0.05116870823923195	0.05116870823923195	0.05116870823923195	0.05116870823923195	0.05116870823923195	0.05116870823923195	0.05116870823923195	0.05116870823923195	0.05116870823923195	0.05116870823923195	0.05116870823923195	0.05116870823923195	0.05116870823923195	0.05116870823923195	0.05116870823923195	0.05116870823923195	0.05116870823923195	0.05116870823923195	0.05116870823923195	0.05116870823923195	0.05116870823923195	0.05116870823923195	0.05116870823923195	0.05116870823923195	0.05116870823923195	0.05116870823923195	0.05116870823923195	0.05116870823923195
0.04169140543271377	0.04561206265630408	0.04108442673820294	0.04676133922087032	0.05094750246384405	0.05406018143615385	0.05306887892791545	0.05008776360011521	0.05428264902440448	0.03996620521258085	0.04169852608037141	0.051648504717910035	0.058099595679619975	0.04889621254004784	0.04898782871855626	0.04486299310301823	0.049803276838289556	0.05367048488319674	0.0369209120029885	0.046858710810028285	0.045267846257963554	0.04967407235622532	0.04747095930709444	0.04747095930709444	0.04747095930709444	0.04747095930709444	0.04747095930709444	0.04747095930709444	0.04747095930709444	0.04747095930709444	0.04747095930709444	0.04747095930709444	0.04747095930709444	0.04747095930709444	0.04747095930709444	0.04747095930709444	0.04747095930709444	0.04747095930709444	0.04747095930709444	0.04747095930709444	0.04747095930709444	0.04747095930709444	0.04747095930709444	0.04747095930709444	0.04747095930709444	0.04747095930709444	0.04747095930709444	0.04747095930709444	0.04747095930709444	0.04747095930709444
0.05825049721393828	0.05216430137782099	0.04218947645408916	0.052592532108491304	0.05062126188824602	0.03954065364599581	0.046864484409762416	0.053298243359512415	0.04753787491807239	0.04307954561653358	0.060844035128171374	0.04402368946838869	0.0431288785654389	0.052792047761723235	0.048860997233798976	0.045554355873621145	0.04837500291054714	0.03866684943054629	0.054658421975430346	0.04666263570298832	0.04666263570298832	0.04666263570298832	0.04666263570298832	0.04666263570298832	0.04666263570298832	0.04666263570298832	0.04666263570298832	0.04666263570298832	0.04666263570298832	0.04666263570298832	0.04666263570298832	0.04666263570298832	0.04666263570298832	0.04666263570298832	0.04666263570298832	0.04666263570298832	0.04666263570298832	0.04666263570298832	0.04666263570298832	0.04666263570298832	0.04666263570298832	0.04666263570298832	0.04666263570298832	0.04666263570298832	0.04666263570298832	0.04666263570298832	0.04666263570298832	0.04666263570298832	0.04666263570298832	0.04666263570298832
[truncated: 6 more columns]
