# Supplementary material for: Neuronal tuning aligns dynamically with object and texture manifolds across the visual hierarchy
Source: Nat Neurosci. 2026 Mar 10;29(4):864–75. doi: 10.1038/s41593-026-02207-1 (PMC13061647; doi:10.1038/s41593-026-02207-1)
Supplement: Supplementary file 10 — Attribution data for time windows 5, 10, 20, 25 and 50 ms, for panel b. Time window specific evolution trajectory of time windows 10, 20, 25 and 50 ms, for panel c. [file 41593_2026_2207_MOESM10_ESM.zip › ExtendedFig4_Source_data/FigureExtended4C_src_normresp_wdw_40-60_DeePSim_mean.csv]

0	1	2	3	4	5	6	7	8	9	10	11	12	13	14	15	16	17	18	19	20	21	22	23	24	25	26	27	28	29	30	31	32	33	34	35	36	37	38	39	40	41	42	43	44	45	46	47	48	49
0.1655981838586113	0.08214524771977291	0.1094019828705273	0.03990142636787054	0.1400541233855926	0.07166410430878202	0.09821035318572917	0.10988550724518598	0.11908202774395073	0.10652706152271386	0.10812673052991895	0.08950325608940174	0.08624570085296814	0.14008348136117535	0.06924074683555735	0.07722889053717091	0.09052668750089371	0.10116485392317474	0.09943913115270153	0.11755663800041988	0.059904127042306465	0.08566757708692868	0.10357267855751733	0.07161402132396917	0.09587056345912218	0.0836480710344599	0.0859297123240695	0.05405975242869747	0.08345586922387219	0.05365935489736866	0.12184557079271725	0.0882905079903653	0.11506063169394495	0.1303026389261659	0.06255240476396196	0.12391393868670364	0.11026951485089002	0.07262623837233212	0.07554509085759044	0.0857492724010306	0.051319119176349064	0.1082761063793093	0.10313253344969017	0.08915825079082305	0.12766170739136143	0.05528566721839062	0.1322859245050453	0.09378579586171797	0.09378579586171797	0.09378579586171797
0.16178783896075793	0.10680771697814014	0.08135318325685652	0.15099323610795157	0.12377744618263113	0.1429013596171109	0.11672573335247928	0.1093075977830568	0.12268795480912845	0.13581083517901524	0.06171091079480027	0.15596324495203231	0.1724576451610143	0.062366334937275364	0.14682578681776387	0.12995551342442754	0.10361857304156483	0.15038352382270262	0.1702459378068359	0.12299718023622902	0.08811826549612022	0.17933685844849495	0.0879510585915215	0.12823653001863392	0.09201857769542746	0.14867331811440948	0.11707235377695459	0.07399370556333272	0.13410561991991202	0.16881629570127407	0.11450023833891518	0.12639714606182767	0.1404458733283991	0.09679018694492415	0.10142419503189913	0.09910719098841164	0.09910719098841164	0.09910719098841164	0.09910719098841164	0.09910719098841164	0.09910719098841164	0.09910719098841164	0.09910719098841164	0.09910719098841164	0.09910719098841164	0.09910719098841164	0.09910719098841164	0.09910719098841164	0.09910719098841164	0.09910719098841164
0.060667652904299416	0.027578988638628774	0.03925338782702692	0.09014960809022367	0.018166335622033316	0.03704502120382474	0.05642710293925801	0.02026895105128715	0.023823463520247837	0.05030962211550111	0.01936732675923538	0.08811111268205603	0.012315321897477345	0.0574896092623312	0.041162672226537245	0.1285671231696684	0.08426412493817015	0.09040051413070668	0.05955295875505344	0.048147021582460064	0.07109098687276387	0.04869645480167619	0.006823363413508949	0.11759938599615155	0.04646100288962528	0.08008568206685499	0.055580609801629204	0.09594353494336326	0.08998833782990343	0.05104892651936826	0.041569952122080006	0.06575501427671503	0.025189350985216213	0.04547218263096562	0.04547218263096562	0.04547218263096562	0.04547218263096562	0.04547218263096562	0.04547218263096562	0.04547218263096562	0.04547218263096562	0.04547218263096562	0.04547218263096562	0.04547218263096562	0.04547218263096562	0.04547218263096562	0.04547218263096562	0.04547218263096562	0.04547218263096562	0.04547218263096562
0.26927618372660683	0.17669847080403697	0.22686012539639527	0.29570464239352656	0.22054413405066606	0.2331489746545891	0.18951019826950877	0.1872955748232071	0.21061252388000407	0.1857128905321443	0.14160263723174527	0.1644378657884292	0.19979893266026455	0.19748859082823939	0.1480775570445499	0.18932429804109138	0.17764804521191727	0.1760981650390491	0.15482168084461123	0.12463999673327467	0.1974675028666699	0.15620736966716048	0.14677570918216887	0.20529206746785672	0.1439854771472629	0.13847319558179108	0.15112253978173665	0.17960527739621704	0.16234999993534394	0.15510073754294218	0.16281019587096462	0.17252857682288755	0.1388167470376752	0.12912236619353812	0.24435949504404791	0.14118561588353756	0.19632802457441523	0.17033741151836734	0.18333271804639129	0.18333271804639129	0.18333271804639129	0.18333271804639129	0.18333271804639129	0.18333271804639129	0.18333271804639129	0.18333271804639129	0.18333271804639129	0.18333271804639129	0.18333271804639129	0.18333271804639129
0.3245076290598001	0.3521353041670259	0.3714767184687737	0.24835975985185552	0.2958553301394691	0.2291618137711208	0.23815272769343324	0.36071168398247433	0.2947057377508781	0.26053549683449884	0.31434259592137603	0.2900556767601889	0.31051748923782585	0.3399306782081872	0.29244518243599965	0.2890034140179056	0.3091523383529014	0.27574725685419743	0.30901492093052785	0.3439179844341195	0.27168077924587397	0.3246806874355539	0.3272210547515147	0.31115096418504085	0.36808965970699	0.3412001439452754	0.29890153672475506	0.28436952000217836	0.3478505605632354	0.3427484091047956	0.34529948483401546	0.34529948483401546	0.34529948483401546	0.34529948483401546	0.34529948483401546	0.34529948483401546	0.34529948483401546	0.34529948483401546	0.34529948483401546	0.34529948483401546	0.34529948483401546	0.34529948483401546	0.34529948483401546	0.34529948483401546	0.34529948483401546	0.34529948483401546	0.34529948483401546	0.34529948483401546	0.34529948483401546	0.34529948483401546
0.48672889403980696	0.5535871429939323	0.551168090918658	0.49177736007056816	0.5026048734285274	0.5522968494201482	0.6055709061172163	0.5015559444163581	0.5039398544251801	0.48492938283116455	0.4631446649580564	0.41722900793516843	0.5948752024672106	0.50885526688736	0.4433643012060948	0.48026844351664383	0.5570982849263009	0.45509431484519447	0.3201199564937402	0.3116645922575641	0.4396222496485183	0.4984511758035362	0.44775167235986163	0.5362366688425526	0.6112565327492939	0.44116634024341034	0.5351198853452945	0.4875056255199791	0.5183931452685474	0.5935374353937662	0.4755584219865358	0.5994433691469867	0.4895993796015858	0.5116449405789868	0.3962948097960756	0.5392810998126663	0.4125135869637209	0.5311595502382964	0.379114661467081	0.42085656979024555	0.3999856156286633	0.3999856156286633	0.3999856156286633	0.3999856156286633	0.3999856156286633	0.3999856156286633	0.3999856156286633	0.3999856156286633	0.3999856156286633	0.3999856156286633
0.41032590748270326	0.35486354804661074	0.47548672558051536	0.46773517965005884	0.34595716155043194	0.35519794705178814	0.5017477830396019	0.36395939588382825	0.3821568958771389	0.3080361847507477	0.274762438198675	0.2924366762212885	0.4699226890001672	0.38825834818008254	0.19913476527822227	0.17788121433200166	0.2991145068761173	0.194302275133924	0.24710886612919036	0.36897612204792096	0.255111921217481	0.3453167081428636	0.40186608135348645	0.44580879768894077	0.3279580484050758	0.27880027592428314	0.3033791621646795	0.3033791621646795	0.3033791621646795	0.3033791621646795	0.3033791621646795	0.3033791621646795	0.3033791621646795	0.3033791621646795	0.3033791621646795	0.3033791621646795	0.3033791621646795	0.3033791621646795	0.3033791621646795	0.3033791621646795	0.3033791621646795	0.3033791621646795	0.3033791621646795	0.3033791621646795	0.3033791621646795	0.3033791621646795	0.3033791621646795	0.3033791621646795	0.3033791621646795	0.3033791621646795
0.472377558256586	0.4098543243441605	0.4566630476148908	0.487856129107186	0.4630009628650105	0.4699453161666793	0.42763413727355953	0.5121825752986741	0.5414652024248349	0.46935469244286865	0.4540013309734756	0.4351056238798539	0.45281982724856856	0.5003665849555775	0.500521574612082	0.4655814337064809	0.47301630251668614	0.4764625549094514	0.5384369872227622	0.5396177675560518	0.7442584803485393	0.675861076651208	0.6970574831229577	0.6031379996163084	0.562189100269839	0.5321670438115049	0.5032167301252466	0.5176918869683758	0.5176918869683758	0.5176918869683758	0.5176918869683758	0.5176918869683758	0.5176918869683758	0.5176918869683758	0.5176918869683758	0.5176918869683758	0.5176918869683758	0.5176918869683758	0.5176918869683758	0.5176918869683758	0.5176918869683758	0.5176918869683758	0.5176918869683758	0.5176918869683758	0.5176918869683758	0.5176918869683758	0.5176918869683758	0.5176918869683758	0.5176918869683758	0.5176918869683758
0.04022947898449369	0.08289245817163934	0.09761918023866895	0.08605552666767248	0.10717273371483713	0.12195944338224234	0.07503682501413936	0.035882939595464194	0.06025265137953775	0.1785061722817096	0.1070150757717349	0.08269928053951804	0.08967885158349911	0.08896657636937823	0.13165348125626766	0.07790080756514993	0.07837537530308852	0.08030595902382252	0.06509596081180113	0.07794688162908311	0.06706755194464117	0.086363803871792	0.04162514822629999	0.12293194639526882	0.06248002706371991	0.08581672184263058	0.0927866584702803	0.0545836881999538	0.07124900967913635	0.09140357947972136	0.06878861528313304	0.04729497612611426	0.1351724471743876	0.10456727961183616	0.11986986339311188	0.11986986339311188	0.11986986339311188	0.11986986339311188	0.11986986339311188	0.11986986339311188	0.11986986339311188	0.11986986339311188	0.11986986339311188	0.11986986339311188	0.11986986339311188	0.11986986339311188	0.11986986339311188	0.11986986339311188	0.11986986339311188	0.11986986339311188
0.11296024081195608	0.11722045220719574	0.06073206945509599	0.09535489574767347	0.07646585639906177	0.11127085326617042	0.1157454174149759	0.1270086188276187	0.1254471902876061	0.0758160618621313	0.06439841252313445	0.13544497230613198	0.06897343984800217	0.18396826225095114	0.18165978323277773	0.09265101630762003	0.1724906287999451	0.13807835016541176	0.1356736861269759	0.14966154826707953	0.19667922762787254	0.10376517521715245	0.144431089998744	0.18654354980475488	0.10710426391357537	0.08748418381632951	0.10099214714427297	0.09798626946426357	0.1627397931192553	0.15298078075300867	0.1294713844182976	0.14234175507639152	0.12167269782269977	0.13200722644954566	0.13200722644954566	0.13200722644954566	0.13200722644954566	0.13200722644954566	0.13200722644954566	0.13200722644954566	0.13200722644954566	0.13200722644954566	0.13200722644954566	0.13200722644954566	0.13200722644954566	0.13200722644954566	0.13200722644954566	0.13200722644954566	0.13200722644954566	0.13200722644954566
0.33854253188319106	0.3261435389182099	0.4238475753799386	0.3954476335181896	0.3314895361958693	0.28425094226154934	0.22827968593848888	0.2536378834332795	0.28397671590575674	0.22804416324180354	0.2936980971458689	0.27257417738267115	0.24020801581253978	0.25450700183890385	0.2826667128256743	0.3500309936370248	0.3130248370545996	0.3526325927596099	0.23461513457755676	0.3032651336280593	0.30633362055663954	0.3208082482114819	0.31848472374861725	0.3983015767898464	0.3840635062298257	0.30677585477740216	0.3536841177729917	0.410906320431453	0.5089157594023529	0.4234540503295473	0.3415044968136062	0.38247927357157674	0.38247927357157674	0.38247927357157674	0.38247927357157674	0.38247927357157674	0.38247927357157674	0.38247927357157674	0.38247927357157674	0.38247927357157674	0.38247927357157674	0.38247927357157674	0.38247927357157674	0.38247927357157674	0.38247927357157674	0.38247927357157674	0.38247927357157674	0.38247927357157674	0.38247927357157674	0.38247927357157674
0.25966981387481897	0.2471925222137698	0.2869717878773479	0.26416843922142386	0.29582802773068906	0.3344516790991972	0.24541033732654483	0.39977751197212674	0.38765453458596943	0.43692597034553937	0.36280308862334804	0.31949035482418264	0.47322995604137674	0.494569550386962	0.4431109250261517	0.4753697898266431	0.4900168876580798	0.4545231486552942	0.5729372804871722	0.5690528947239457	0.5659967725803693	0.5628990231718272	0.5562250853875146	0.6194741926694097	0.6040182770663601	0.5952640797278573	0.7275595111575216	0.6347431575040362	0.8041554857063485	0.8485491133770036	0.7340059005526959	0.7912775069648497	0.7912775069648497	0.7912775069648497	0.7912775069648497	0.7912775069648497	0.7912775069648497	0.7912775069648497	0.7912775069648497	0.7912775069648497	0.7912775069648497	0.7912775069648497	0.7912775069648497	0.7912775069648497	0.7912775069648497	0.7912775069648497	0.7912775069648497	0.7912775069648497	0.7912775069648497	0.7912775069648497
0.4323607906210685	0.4086686015363197	0.4421565067467914	0.3559288981369073	0.43024718591632377	0.4535128532868185	0.3589531169404403	0.3526156747626647	0.48561404242565437	0.3780499758901486	0.42356398027305314	0.41779790169096126	0.4787442925994781	0.4578426883073211	0.42050343208466884	0.3849476507553854	0.34197815921071767	0.39494856726468364	0.39026088820360544	0.4256052905124584	0.40336887331665205	0.31094732099445455	0.321201921070277	0.3683768788103194	0.4739651541646198	0.44777778535644	0.48449105744481097	0.38259797955930747	0.376861448492075	0.3571807301163501	0.3537661045942717	0.3554734173553109	0.3554734173553109	0.3554734173553109	0.3554734173553109	0.3554734173553109	0.3554734173553109	0.3554734173553109	0.3554734173553109	0.3554734173553109	0.3554734173553109	0.3554734173553109	0.3554734173553109	0.3554734173553109	0.3554734173553109	0.3554734173553109	0.3554734173553109	0.3554734173553109	0.3554734173553109	0.3554734173553109
0.30075299599310945	0.3917938083954865	0.3028706326072814	0.33717782896295234	0.218653182382728	0.20532437033976733	0.3572008981784717	0.2964749398738344	0.38901078704715597	0.15988201960735232	0.28574259082738096	0.37265588319853105	0.3014086171880424	0.41303553424511863	0.2915531991689527	0.3057846666290459	0.28182263257791285	0.3857607506606326	0.349838064078961	0.3626395135486687	0.33978013903760707	0.3576171788144695	0.48833120076521747	0.3856466093455645	0.5086872759446829	0.42137433122258156	0.44511156349852926	0.41998184101105523	0.44275651723491355	0.36599398892877827	0.48348928581343054	0.4446840994162977	0.4640866926148641	0.4640866926148641	0.4640866926148641	0.4640866926148641	0.4640866926148641	0.4640866926148641	0.4640866926148641	0.4640866926148641	0.4640866926148641	0.4640866926148641	0.4640866926148641	0.4640866926148641	0.4640866926148641	0.4640866926148641	0.4640866926148641	0.4640866926148641	0.4640866926148641	0.4640866926148641
0.22092168853514763	0.2021368486366815	0.16699970682993734	0.19874540038163646	0.11908424339321289	0.1635267298826893	0.1016587903327897	0.2022836169385154	0.10069228359788224	0.10179226634786886	0.13351101974470045	0.08616173780586046	0.17167650829212505	0.08954272307350733	0.10518108165793018	0.16113702598615262	0.16904837196576483	0.13183860679979112	0.13000673449613614	0.14089759023937734	0.13819661394291416	0.12878520854162476	0.12344392904189931	0.13563657088334855	0.13072435418681805	0.12715612732571802	0.14381104272614756	0.1516656627708479	0.15840461424062	0.12287469250259121	0.1406396533716056	0.1406396533716056	0.1406396533716056	0.1406396533716056	0.1406396533716056	0.1406396533716056	0.1406396533716056	0.1406396533716056	0.1406396533716056	0.1406396533716056	0.1406396533716056	0.1406396533716056	0.1406396533716056	0.1406396533716056	0.1406396533716056	0.1406396533716056	0.1406396533716056	0.1406396533716056	0.1406396533716056	0.1406396533716056
0.29013390299884195	0.28810640903566875	0.22532309597740066	0.2176014987817789	0.25328622296534	0.21838326050949222	0.19883170497768632	0.21441507360183476	0.1458321043168344	0.1882955956092715	0.20438030398960108	0.11276672317006554	0.1862102992465989	0.2315736146983572	0.18067870908539843	0.1970159740349017	0.18340097869963223	0.22330796466456734	0.20928206091927823	0.19246622332290758	0.216642470956692	0.21335540536801006	0.22407871696713705	0.21871706116757356	0.21871706116757356	0.21871706116757356	0.21871706116757356	0.21871706116757356	0.21871706116757356	0.21871706116757356	0.21871706116757356	0.21871706116757356	0.21871706116757356	0.21871706116757356	0.21871706116757356	0.21871706116757356	0.21871706116757356	0.21871706116757356	0.21871706116757356	0.21871706116757356	0.21871706116757356	0.21871706116757356	0.21871706116757356	0.21871706116757356	0.21871706116757356	0.21871706116757356	0.21871706116757356	0.21871706116757356	0.21871706116757356	0.21871706116757356
0.26435756787162523	0.2494869583240783	0.22099099359544414	0.22280375051807064	0.17365322353937693	0.18220518388127824	0.18802461217204383	0.2644671697611215	0.1763045780956068	0.18731179533979717	0.25060729944109367	0.1489696007188092	0.23545520105690593	0.2118015447647899	0.22824564767560465	0.231537638513474	0.18156439000580038	0.274687252323885	0.20732303459297746	0.25447822780009427	0.2729733156491389	0.2709182615501603	0.20797074867301996	0.2394445051115901	0.2394445051115901	0.2394445051115901	0.2394445051115901	0.2394445051115901	0.2394445051115901	0.2394445051115901	0.2394445051115901	0.2394445051115901	0.2394445051115901	0.2394445051115901	0.2394445051115901	0.2394445051115901	0.2394445051115901	0.2394445051115901	0.2394445051115901	0.2394445051115901	0.2394445051115901	0.2394445051115901	0.2394445051115901	0.2394445051115901	0.2394445051115901	0.2394445051115901	0.2394445051115901	0.2394445051115901	0.2394445051115901	0.2394445051115901
0.6049145837227551	0.42852789305393973	0.5173104470297007	0.6063364351378366	0.36770915700408324	0.3927986834218133	0.34530578398156775	0.3179722231316604	0.41659660180320573	0.45518259149679186	0.5228709360274195	0.3024285306593426	0.5442017794057661	0.410905068676355	0.5104092146098804	0.4761933981323955	0.43310815887718196	0.32829682731531273	0.47111635026817605	0.35978336187555815	0.42229849109961753	0.3774302738517104	0.5516662932565685	0.3754957759446475	0.4346441648101847	0.47750552239025024	0.6699852048580842	0.43519821302697154	0.31053585639190867	0.5388173217604256	0.4246765890761671	0.4246765890761671	0.4246765890761671	0.4246765890761671	0.4246765890761671	0.4246765890761671	0.4246765890761671	0.4246765890761671	0.4246765890761671	0.4246765890761671	0.4246765890761671	0.4246765890761671	0.4246765890761671	0.4246765890761671	0.4246765890761671	0.4246765890761671	0.4246765890761671	0.4246765890761671	0.4246765890761671	0.4246765890761671
0.12887417202558885	0.2905798286487119	0.21636420512831017	0.2757474793959129	0.18549945579462818	0.20069184808248794	0.1601260129895981	0.2115209687292538	0.15465569512238972	0.12238981317123247	0.1534464931314803	0.10904247767407259	0.10949409642112184	0.1257478927662874	0.1337936365225667	0.12082515406810228	0.09116858863630264	0.09545582093524442	0.11315895269102016	0.2246647278971072	0.1147475880587576	0.08453673516928134	0.12102797316208937	0.09882516637358116	0.09248022060885318	0.15089333897901921	0.14054787357928966	0.17794394469530772	0.1088624266914081	0.09406906515765619	0.10218296837823555	0.09094530505118893	0.09656413671471224	0.09656413671471224	0.09656413671471224	0.09656413671471224	0.09656413671471224	0.09656413671471224	0.09656413671471224	0.09656413671471224	0.09656413671471224	0.09656413671471224	0.09656413671471224	0.09656413671471224	0.09656413671471224	0.09656413671471224	0.09656413671471224	0.09656413671471224	0.09656413671471224	0.09656413671471224
0.5902988194755447	0.49891853144004333	0.4953461608045849	0.5142395859678486	0.37677424452054126	0.4165588522919998	0.43455323916156785	0.3915758864188547	0.32072586424108557	0.49209539245168443	0.5100844195633195	0.5140109087273704	0.47126887343543716	0.39684570512289974	0.6347509385485914	0.4307494439569322	0.4145730192547067	0.4314220993814226	0.5137867852759608	0.5858977557334802	0.6110241462841957	0.4911621036898547	0.49857959932413615	0.4985710336183134	0.5293722906570647	0.4631324832963183	0.527468301995253	0.5462762752803697	0.47298062319489	0.5886312383309035	0.5495608561066334	0.45856953013771623	0.6808319654120022	0.6074028307728377	0.6863142216687667	0.6468585262208022	0.6468585262208022	0.6468585262208022	0.6468585262208022	0.6468585262208022	0.6468585262208022	0.6468585262208022	0.6468585262208022	0.6468585262208022	0.6468585262208022	0.6468585262208022	0.6468585262208022	0.6468585262208022	0.6468585262208022	0.6468585262208022
0.25041293954752153	0.2134380875082575	0.18834303363269	0.2801872620251544	0.2079179445242404	0.21658762825052413	0.19950211368441687	0.15796279636872565	0.19048092117850746	0.13885867136861746	0.145370805952027	0.17028195776828084	0.18300441108812865	0.19877527814408685	0.17680774588936068	0.22615657324254743	0.2779954616373005	0.20857108680844072	0.22435234118375902	0.1733530419756335	0.28288439627947354	0.18213467678381823	0.2065954437988942	0.18800874359040967	0.17193575805321204	0.17911682845440807	0.17639700368671277	0.19463013011161684	0.1855135668991648	0.1855135668991648	0.1855135668991648	0.1855135668991648	0.1855135668991648	0.1855135668991648	0.1855135668991648	0.1855135668991648	0.1855135668991648	0.1855135668991648	0.1855135668991648	0.1855135668991648	0.1855135668991648	0.1855135668991648	0.1855135668991648	0.1855135668991648	0.1855135668991648	0.1855135668991648	0.1855135668991648	0.1855135668991648	0.1855135668991648	0.1855135668991648
0.18611472953504807	0.21235568418570003	0.4756027881761084	0.3204814232976593	0.40402116241417196	0.23066650910710096	0.3345297898101072	0.4297512568448661	0.5276648237053638	0.33591102019403624	0.3937368526871129	0.3748050635746478	0.3624878274029931	0.2955643263474584	0.5362728478908257	0.4804395350961354	0.423967965864662	0.37897961023260335	0.2076998542465632	0.2653222803935308	0.32745311870170024	0.35904503909600693	0.4592081737201213	0.3673715374372612	0.49854828670986817	0.37602815103924775	0.4375936272795055	0.4674546548542745	0.32811429383236956	0.39778447434332204	0.39778447434332204	0.39778447434332204	0.39778447434332204	0.39778447434332204	0.39778447434332204	0.39778447434332204	0.39778447434332204	0.39778447434332204	0.39778447434332204	0.39778447434332204	0.39778447434332204	0.39778447434332204	0.39778447434332204	0.39778447434332204	0.39778447434332204	0.39778447434332204	0.39778447434332204	0.39778447434332204	0.39778447434332204	0.39778447434332204
0.4985981071452873	0.5468089956274377	0.5826031186041704	0.5320704467904691	0.5386554089675456	0.5879008162264969	0.58837130082248	0.540311614152894	0.6086998657455375	0.5972609690063065	0.7445517065354996	0.5348334028760154	0.5573903376553538	0.6325478311281569	0.6734371061535336	0.5263995669344402	0.6023337412190581	0.5295137292320851	0.6138567214578708	0.630788892357903	0.5799633959366437	0.6586505589394822	0.49030286714574306	0.6236013118838679	0.5674223191578316	0.710318800008241	0.6388705595830363	0.6388705595830363	0.6388705595830363	0.6388705595830363	0.6388705595830363	0.6388705595830363	0.6388705595830363	0.6388705595830363	0.6388705595830363	0.6388705595830363	0.6388705595830363	0.6388705595830363	0.6388705595830363	0.6388705595830363	0.6388705595830363	0.6388705595830363	0.6388705595830363	0.6388705595830363	0.6388705595830363	0.6388705595830363	0.6388705595830363	0.6388705595830363	0.6388705595830363	0.6388705595830363
0.4819573147567076	0.44310489037201567	0.5522540961387441	0.5193765929171394	0.6043443560162228	0.5260029265834801	0.6864991746915525	0.58232652656214	0.5834765804035889	0.6157405644189009	0.563712283276968	0.5396606803164675	0.6151390565274669	0.5295508229419255	0.6717177554394851	0.6292363725909027	0.5769794791155352	0.6052938825169786	0.6297601994404611	0.6271997513515473	0.5206460785996245	0.6401475337451248	0.5803968061723747	0.5803968061723747	0.5803968061723747	0.5803968061723747	0.5803968061723747	0.5803968061723747	0.5803968061723747	0.5803968061723747	0.5803968061723747	0.5803968061723747	0.5803968061723747	0.5803968061723747	0.5803968061723747	0.5803968061723747	0.5803968061723747	0.5803968061723747	0.5803968061723747	0.5803968061723747	0.5803968061723747	0.5803968061723747	0.5803968061723747	0.5803968061723747	0.5803968061723747	0.5803968061723747	0.5803968061723747	0.5803968061723747	0.5803968061723747	0.5803968061723747
0.5659085272260249	0.415885422474473	0.47722979847115654	0.4552926614610429	0.3771559275453261	0.5987635616499748	0.48189418701939046	0.49475245953911606	0.6173822332542304	0.5097845318637174	0.5923015635974458	0.6251443965722606	0.6947098233924176	0.5930962451861596	0.5795289670369626	0.6696797154255696	0.6165122300555489	0.6321741151561604	0.5236239978618992	0.7537195044936259	0.6844847441545892	0.6954306906320867	0.618246810520981	0.645452603706346	0.640314573597795	0.6215816643317833	0.7332631528464265	0.677422408589105	0.677422408589105	0.677422408589105	0.677422408589105	0.677422408589105	0.677422408589105	0.677422408589105	0.677422408589105	0.677422408589105	0.677422408589105	0.677422408589105	0.677422408589105	0.677422408589105	0.677422408589105	0.677422408589105	0.677422408589105	0.677422408589105	0.677422408589105	0.677422408589105	0.677422408589105	0.677422408589105	0.677422408589105	0.677422408589105
0.5407978511303979	0.6660178019974081	0.6060588835840166	0.817992524205326	0.5905706864793872	0.6595095043628174	0.5537157227455322	0.49332718389028535	0.579520027012347	0.6957805714658344	0.42138970397033937	0.6176624280141045	0.4382919759264353	0.67378821608925	0.5960674961503868	0.7234090725936052	0.6164619007643163	0.5294727975983998	0.6290319685808617	0.5196532562354406	0.6153903304420789	0.6921580211290363	0.5693843633844581	0.612794178222481	0.5742414344637162	0.596990009354714	0.5044336138157939	0.47940074689414647	0.546946347449382	0.5131735471717642	0.5131735471717642	0.5131735471717642	0.5131735471717642	0.5131735471717642	0.5131735471717642	0.5131735471717642	0.5131735471717642	0.5131735471717642	0.5131735471717642	0.5131735471717642	0.5131735471717642	0.5131735471717642	0.5131735471717642	0.5131735471717642	0.5131735471717642	0.5131735471717642	0.5131735471717642	0.5131735471717642	0.5131735471717642	0.5131735471717642
0.624822130095901	0.5863293799229379	0.6656911331370304	0.5974060825070174	0.5366036555199085	0.588278473410353	0.4575589525367612	0.514323785106969	0.625187040833502	0.42128084437327495	0.6507780491389525	0.6744443685117446	0.3871782050515102	0.5889675309304899	0.5372169296044699	0.5703198183189249	0.4968556863310135	0.5419462390670972	0.5522222300496111	0.5107006847394574	0.5394686429618605	0.38705768709842614	0.5682947853376266	0.5149574483709662	0.5656884595919007	0.5652733653497644	0.5521978358298418	0.4399490380991085	0.622604464422962	0.49672709356858513	0.6371693983233337	0.5419504197277278	0.4309659951673726	0.5487103388004281	0.5890332314128314	0.5296568359957313	0.523573393812148	0.530880745568668	0.5272270696904081	0.5272270696904081	0.5272270696904081	0.5272270696904081	0.5272270696904081	0.5272270696904081	0.5272270696904081	0.5272270696904081	0.5272270696904081	0.5272270696904081	0.5272270696904081	0.5272270696904081
3.435544302973222e-05	0.01708889860796594	0.00467405391008506	0.0058428738278111444	0.006726027068308192	0.009583866339772635	2.576658227229917e-05	2.576658227229917e-05	0.01298980354802121	0.0420977072159807	0.011616008478631146	0.011514099667145608	0.006284450448059669	0.01831626902011327	2.576658227229917e-05	0.0011385040058342298	0.0001534419760301355	0.01582271918619538	0.012083351681151972	0.012394784973921043	0.019152981643455892	0.0238270355424517	0.000518876355976176	0.020189046283952104	0.00914228971952411	0.00467405391008506	0.0074092977710669096	0.007920613568306577	0.0016876962847915066	0.030524828194569198	0.0	0.0016619297025192072	0.014243169213768316	0.01283636156090183	0.007876640962498486	0.012031818516607371	0.0046482873278127605	0.017012756367663456	0.012057585098879671	2.576658227229917e-05	0.012338702468667641	0.0	0.006169351234333821	0.006169351234333821	0.006169351234333821	0.006169351234333821	0.006169351234333821	0.006169351234333821	0.006169351234333821	0.006169351234333821
0.17557490858730376	0.15423054210116602	0.14429318581993414	0.1557239782187715	0.14795615095621648	0.13634781024493312	0.166222501323528	0.12004921696050241	0.144294552812411	0.12259006347257259	0.10435493865438053	0.21274570664080034	0.11660730614068002	0.19463503933659096	0.1844899535730829	0.0842855677159862	0.11234086457508011	0.12601417982799018	0.17542389900400043	0.11022824800216517	0.15975625506153904	0.1590825974142153	0.11282251621171943	0.1127759073230459	0.11124585366754486	0.15706478223283976	0.07729158490745379	0.12338085354037437	0.10033621922391409	0.10033621922391409	0.10033621922391409	0.10033621922391409	0.10033621922391409	0.10033621922391409	0.10033621922391409	0.10033621922391409	0.10033621922391409	0.10033621922391409	0.10033621922391409	0.10033621922391409	0.10033621922391409	0.10033621922391409	0.10033621922391409	0.10033621922391409	0.10033621922391409	0.10033621922391409	0.10033621922391409	0.10033621922391409	0.10033621922391409	0.10033621922391409
0.5434264506301494	0.5496281996689253	0.6114361652250909	0.5541729710081356	0.5563800235465519	0.5408295259599573	0.5135835649830137	0.5818056363924794	0.5367779167823576	0.48874603819487034	0.5629088527606354	0.5183344251465959	0.5189560539623553	0.5895199994502637	0.4272840098951507	0.5159644029708408	0.5563440206891707	0.6196870163622693	0.6512677247924654	0.503673320845323	0.4069410966283026	0.5365462412146793	0.6791820845990005	0.45457396838488634	0.5197497434567055	0.4871618559207959	0.4871618559207959	0.4871618559207959	0.4871618559207959	0.4871618559207959	0.4871618559207959	0.4871618559207959	0.4871618559207959	0.4871618559207959	0.4871618559207959	0.4871618559207959	0.4871618559207959	0.4871618559207959	0.4871618559207959	0.4871618559207959	0.4871618559207959	0.4871618559207959	0.4871618559207959	0.4871618559207959	0.4871618559207959	0.4871618559207959	0.4871618559207959	0.4871618559207959	0.4871618559207959	0.4871618559207959
0.7383605042027152	0.7620580312309595	0.7270792365548298	0.749841230275378	0.6135186054355475	0.7065371780473568	0.7232968051385683	0.7634609614330806	0.681716660332922	0.7148375285742561	0.6821920311417943	0.7864950646936678	0.68542615079137	0.6820489437590048	0.7478479873309686	0.7352062207423615	0.7562475294785383	0.7300492231300256	0.6069379762333715	0.6910716406238517	0.6653800584496362	0.678225849536744	0.678225849536744	0.678225849536744	0.678225849536744	0.678225849536744	0.678225849536744	0.678225849536744	0.678225849536744	0.678225849536744	0.678225849536744	0.678225849536744	0.678225849536744	0.678225849536744	0.678225849536744	0.678225849536744	0.678225849536744	0.678225849536744	0.678225849536744	0.678225849536744	0.678225849536744	0.678225849536744	0.678225849536744	0.678225849536744	0.678225849536744	0.678225849536744	0.678225849536744	0.678225849536744	0.678225849536744	0.678225849536744
0.09738002226301139	0.11809667360006298	0.12242170731826792	0.13608101332046624	0.12273643877115584	0.11945150896422868	0.15417828594508498	0.07970989135470212	0.09130964640749381	0.10406056213377957	0.1211798607485904	0.115438292488793	0.13664280956839567	0.09433537640592324	0.12903179074805043	0.14652126534977294	0.1254215523738063	0.15630777912823396	0.11558651608385052	0.10364888100528293	0.12257069323702988	0.13065424686968444	0.1335550631945182	0.1321046550321013	0.1321046550321013	0.1321046550321013	0.1321046550321013	0.1321046550321013	0.1321046550321013	0.1321046550321013	0.1321046550321013	0.1321046550321013	0.1321046550321013	0.1321046550321013	0.1321046550321013	0.1321046550321013	0.1321046550321013	0.1321046550321013	0.1321046550321013	0.1321046550321013	0.1321046550321013	0.1321046550321013	0.1321046550321013	0.1321046550321013	0.1321046550321013	0.1321046550321013	0.1321046550321013	0.1321046550321013	0.1321046550321013	0.1321046550321013
0.5122097841548104	0.47703769328051077	0.46240243114034935	0.44355469043250595	0.45644098561209995	0.46136894732668327	0.47370520709937447	0.4822991527289601	0.4741777179160073	0.5223843524768375	0.5956257320273484	0.5094761205478957	0.6159753406038158	0.6357462745155714	0.7907525310775183	0.7876486509480103	0.26823837308447185	0.32776515000658857	0.3513361216824132	0.3043053742046709	0.23823795822275046	0.2712716662137107	0.2712716662137107	0.2712716662137107	0.2712716662137107	0.2712716662137107	0.2712716662137107	0.2712716662137107	0.2712716662137107	0.2712716662137107	0.2712716662137107	0.2712716662137107	0.2712716662137107	0.2712716662137107	0.2712716662137107	0.2712716662137107	0.2712716662137107	0.2712716662137107	0.2712716662137107	0.2712716662137107	0.2712716662137107	0.2712716662137107	0.2712716662137107	0.2712716662137107	0.2712716662137107	0.2712716662137107	0.2712716662137107	0.2712716662137107	0.2712716662137107	0.2712716662137107
0.341441195235542	0.25735833321400986	0.41050335200673216	0.30688276607044934	0.24230100585826816	0.35608283348686154	0.31903382086812665	0.2151878426417786	0.2456948314413572	0.29482678330707957	0.24768464665669343	0.2300403547782911	0.2599837547664699	0.3081657575439153	0.3329566101999497	0.3374775761895668	0.34294343514549364	0.29957664357826674	0.30982341082780196	0.2852355232042288	0.2805652980709454	0.3362128530249014	0.3494086297848295	0.3842254101695034	0.34341639319044637	0.3638209016799749	0.3638209016799749	0.3638209016799749	0.3638209016799749	0.3638209016799749	0.3638209016799749	0.3638209016799749	0.3638209016799749	0.3638209016799749	0.3638209016799749	0.3638209016799749	0.3638209016799749	0.3638209016799749	0.3638209016799749	0.3638209016799749	0.3638209016799749	0.3638209016799749	0.3638209016799749	0.3638209016799749	0.3638209016799749	0.3638209016799749	0.3638209016799749	0.3638209016799749	0.3638209016799749	0.3638209016799749
0.5918340211235943	0.6427277990309566	0.7599509195062072	0.683258238119656	0.6270265070302922	0.7368934809591079	0.655957261394819	0.785953491642024	0.7917004147870547	0.6658498507769482	0.7090492276766044	0.7957294897040373	0.7204638695964061	0.6947434771249985	0.7228706487879574	0.7105172695909471	0.6659760290061272	0.7555984820177095	0.7405212916087988	0.8392281849336106	0.7898747382712048	0.7898747382712048	0.7898747382712048	0.7898747382712048	0.7898747382712048	0.7898747382712048	0.7898747382712048	0.7898747382712048	0.7898747382712048	0.7898747382712048	0.7898747382712048	0.7898747382712048	0.7898747382712048	0.7898747382712048	0.7898747382712048	0.7898747382712048	0.7898747382712048	0.7898747382712048	0.7898747382712048	0.7898747382712048	0.7898747382712048	0.7898747382712048	0.7898747382712048	0.7898747382712048	0.7898747382712048	0.7898747382712048	0.7898747382712048	0.7898747382712048	0.7898747382712048	0.7898747382712048
0.40490015786989136	0.5123337305271238	0.471290765986751	0.49594781896856216	0.4689481529130408	0.5304737768001108	0.4399978936641151	0.44277072869717105	0.47220771889122737	0.43846962578196624	0.38225700315968275	0.4932128063040057	0.48125580185077427	0.6948838352001891	0.8039776366805119	0.7132384899946169	0.6064986230893137	0.48882747789831527	0.5311477958378368	0.4783900720835917	0.46831486869824257	0.5284034743003138	0.4983591714992781	0.4983591714992781	0.4983591714992781	0.4983591714992781	0.4983591714992781	0.4983591714992781	0.4983591714992781	0.4983591714992781	0.4983591714992781	0.4983591714992781	0.4983591714992781	0.4983591714992781	0.4983591714992781	0.4983591714992781	0.4983591714992781	0.4983591714992781	0.4983591714992781	0.4983591714992781	0.4983591714992781	0.4983591714992781	0.4983591714992781	0.4983591714992781	0.4983591714992781	0.4983591714992781	0.4983591714992781	0.4983591714992781	0.4983591714992781	0.4983591714992781
0.6061550850561235	0.6191730182233316	0.6060578585232766	0.6402389959278817	0.5557607114167591	0.6205921610547385	0.6700489149403022	0.6454055589464199	0.6656020802174345	0.7443542226230218	0.6497281724260584	0.6214766480601622	0.7251446801985452	0.7106891422760621	0.6656675209264638	0.6048660040730675	0.6841138172777121	0.680347960172738	0.6645981294613889	0.6102742899764965	0.6374362097189427	0.6374362097189427	0.6374362097189427	0.6374362097189427	0.6374362097189427	0.6374362097189427	0.6374362097189427	0.6374362097189427	0.6374362097189427	0.6374362097189427	0.6374362097189427	0.6374362097189427	0.6374362097189427	0.6374362097189427	0.6374362097189427	0.6374362097189427	0.6374362097189427	0.6374362097189427	0.6374362097189427	0.6374362097189427	0.6374362097189427	0.6374362097189427	0.6374362097189427	0.6374362097189427	0.6374362097189427	0.6374362097189427	0.6374362097189427	0.6374362097189427	0.6374362097189427	0.6374362097189427
0.18416658325765467	0.10246807471126837	0.13443325949456877	0.11713955823019027	0.11928947500686851	0.07950894374695013	0.15594420171726192	0.05475285757943808	0.05984323481461435	0.11440926994128596	0.08150688530027779	0.10915048070006256	0.05827360047906386	0.030810122736774286	0.1808151249014508	0.1515292697433624	0.12754892327154024	0.19616318817422457	0.1863799420982102	0.09902104331166285	0.1531354700007173	0.08120059302084645	0.11003994894486893	0.22195568194399695	0.1234391977040028	0.15007513421948168	0.15242776323665624	0.12438003768431412	0.1386155716055905	0.0834070799914572	0.0862662879134551	0.15299365644809904	0.21351880277534346	0.1361406687169977	0.11130631364974007	0.1237234911833689	0.1237234911833689	0.1237234911833689	0.1237234911833689	0.1237234911833689	0.1237234911833689	0.1237234911833689	0.1237234911833689	0.1237234911833689	0.1237234911833689	0.1237234911833689	0.1237234911833689	0.1237234911833689	0.1237234911833689	0.1237234911833689
0.4928562535450498	0.5142832289801311	0.539495652279735	0.5635982016670306	0.5805760457297734	0.6907179417222039	0.5070792558175983	0.5791655899034199	0.6106440677528415	0.6334770799450792	0.6586986706451513	0.6726371132642406	0.5855487753751845	0.6356239468565598	0.6077397233716401	0.6406719991322128	0.6242058612519265	0.6242058612519265	0.6242058612519265	0.6242058612519265	0.6242058612519265	0.6242058612519265	0.6242058612519265	0.6242058612519265	0.6242058612519265	0.6242058612519265	0.6242058612519265	0.6242058612519265	0.6242058612519265	0.6242058612519265	0.6242058612519265	0.6242058612519265	0.6242058612519265	0.6242058612519265	0.6242058612519265	0.6242058612519265	0.6242058612519265	0.6242058612519265	0.6242058612519265	0.6242058612519265	0.6242058612519265	0.6242058612519265	0.6242058612519265	0.6242058612519265	0.6242058612519265	0.6242058612519265	0.6242058612519265	0.6242058612519265	0.6242058612519265	0.6242058612519265
0.5154718191649165	0.5579159149033075	0.5495690491723968	0.6198945206905354	0.6757380966895397	0.5276024651075759	0.5378807541829591	0.5449945470949773	0.5406932755917662	0.584597618828519	0.569130507783168	0.5161802364256243	0.5873711729880499	0.5989613841880963	0.5002102023934596	0.6446795894967765	0.5001477064419843	0.5108022216986899	0.5281050019010698	0.6698846604539341	0.6437946557220555	0.5316833473671381	0.4926630780254054	0.5647175168976971	0.5286902974615513	0.5286902974615513	0.5286902974615513	0.5286902974615513	0.5286902974615513	0.5286902974615513	0.5286902974615513	0.5286902974615513	0.5286902974615513	0.5286902974615513	0.5286902974615513	0.5286902974615513	0.5286902974615513	0.5286902974615513	0.5286902974615513	0.5286902974615513	0.5286902974615513	0.5286902974615513	0.5286902974615513	0.5286902974615513	0.5286902974615513	0.5286902974615513	0.5286902974615513	0.5286902974615513	0.5286902974615513	0.5286902974615513
0.3033736418304273	0.5116759450981837	0.5384968905503635	0.38501458688901447	0.5700477154416765	0.4449327696308616	0.5236314878118965	0.5233709872451474	0.4462030567691737	0.4958714045886175	0.5671509491106683	0.498226985133537	0.6394928273958477	0.5017991236747688	0.5566317938483434	0.578931983286806	0.47692581829786634	0.3949524702477032	0.4359391442727848	0.4359391442727848	0.4359391442727848	0.4359391442727848	0.4359391442727848	0.4359391442727848	0.4359391442727848	0.4359391442727848	0.4359391442727848	0.4359391442727848	0.4359391442727848	0.4359391442727848	0.4359391442727848	0.4359391442727848	0.4359391442727848	0.4359391442727848	0.4359391442727848	0.4359391442727848	0.4359391442727848	0.4359391442727848	0.4359391442727848	0.4359391442727848	0.4359391442727848	0.4359391442727848	0.4359391442727848	0.4359391442727848	0.4359391442727848	0.4359391442727848	0.4359391442727848	0.4359391442727848	0.4359391442727848	0.4359391442727848
0.3903840753833617	0.5009064859481284	0.5076552605832353	0.4432143476648717	0.621100164795384	0.5633551947023903	0.5505016516958121	0.7157801495831354	0.526320059131429	0.4644646567586152	0.5421904789322348	0.6417042707287557	0.6266297319247192	0.5474648126247811	0.672966570388535	0.575660099481892	0.5578497121462869	0.6234123601590662	0.661469915994297	0.557623463027712	0.5087845985679161	0.5332040307978141	0.5332040307978141	0.5332040307978141	0.5332040307978141	0.5332040307978141	0.5332040307978141	0.5332040307978141	0.5332040307978141	0.5332040307978141	0.5332040307978141	0.5332040307978141	0.5332040307978141	0.5332040307978141	0.5332040307978141	0.5332040307978141	0.5332040307978141	0.5332040307978141	0.5332040307978141	0.5332040307978141	0.5332040307978141	0.5332040307978141	0.5332040307978141	0.5332040307978141	0.5332040307978141	0.5332040307978141	0.5332040307978141	0.5332040307978141	0.5332040307978141	0.5332040307978141
0.517979158664819	0.528221431199193	0.6050922514595619	0.5326468362619372	0.5335919577807259	0.5137967064504623	0.5679220341039811	0.46916333417242484	0.436039964352734	0.5305206047881417	0.4832802845704378	0.4832802845704378	0.4832802845704378	0.4832802845704378	0.4832802845704378	0.4832802845704378	0.4832802845704378	0.4832802845704378	0.4832802845704378	0.4832802845704378	0.4832802845704378	0.4832802845704378	0.4832802845704378	0.4832802845704378	0.4832802845704378	0.4832802845704378	0.4832802845704378	0.4832802845704378	0.4832802845704378	0.4832802845704378	0.4832802845704378	0.4832802845704378	0.4832802845704378	0.4832802845704378	0.4832802845704378	0.4832802845704378	0.4832802845704378	0.4832802845704378	0.4832802845704378	0.4832802845704378	0.4832802845704378	0.4832802845704378	0.4832802845704378	0.4832802845704378	0.4832802845704378	0.4832802845704378	0.4832802845704378	0.4832802845704378	0.4832802845704378	0.4832802845704378
0.4373100061335913	0.5151789991407667	0.44811353057782816	0.5922259233420497	0.4102037561677103	0.34284413216844534	0.5641240236521025	0.5835361385857507	0.57868062702444	0.6293417532919693	0.49675227191187804	0.3612478900489262	0.4295492644036544	0.5632020233837535	0.5351236631033955	0.4862458202755382	0.508532380104179	0.700192705425013	0.604362542764596	0.604362542764596	0.604362542764596	0.604362542764596	0.604362542764596	0.604362542764596	0.604362542764596	0.604362542764596	0.604362542764596	0.604362542764596	0.604362542764596	0.604362542764596	0.604362542764596	0.604362542764596	0.604362542764596	0.604362542764596	0.604362542764596	0.604362542764596	0.604362542764596	0.604362542764596	0.604362542764596	0.604362542764596	0.604362542764596	0.604362542764596	0.604362542764596	0.604362542764596	0.604362542764596	0.604362542764596	0.604362542764596	0.604362542764596	0.604362542764596	0.604362542764596
0.15661780626043925	0.13721240865002882	0.08847652468446024	0.08959218708776921	0.08374915035178762	0.08279215475583294	0.17189582878458481	0.19896339311114325	0.038275608331530576	0.15004007458674634	0.06099124312099983	0.05693188794300919	0.0722559009524314	0.10969306030526071	0.06322670892215569	0.12699157256892557	0.09431920514315324	0.08412835956673025	0.018206658815383782	0.09429211059192522	0.15080147190937399	0.151526663662186	0.15216384019880083	0.16539875409101215	0.11989982525906431	0.11270628496472669	0.10254713197403012	0.0884840950014759	0.11333590345304209	0.1533941410708691	0.1065206801836077	0.12995741062723842	0.12995741062723842	0.12995741062723842	0.12995741062723842	0.12995741062723842	0.12995741062723842	0.12995741062723842	0.12995741062723842	0.12995741062723842	0.12995741062723842	0.12995741062723842	0.12995741062723842	0.12995741062723842	0.12995741062723842	0.12995741062723842	0.12995741062723842	0.12995741062723842	0.12995741062723842	0.12995741062723842
0.14715729959517504	0.2091726588684882	0.13446078301024972	0.1619470817666441	0.15321336216858109	0.10968210403584631	0.1699055952833617	0.2160879710429958	0.09874754556493556	0.06728765961465309	0.09282993037459382	0.11783261152494658	0.1324344387625966	0.12858127880477963	0.20164715187774404	0.23431813859741865	0.13485777348076947	0.09179055866290256	0.16446396249236545	0.13549355416430148	0.12004586504881619	0.14261917326706167	0.17169802402068024	0.14825738886273823	0.15997770644170922	0.15997770644170922	0.15997770644170922	0.15997770644170922	0.15997770644170922	0.15997770644170922	0.15997770644170922	0.15997770644170922	0.15997770644170922	0.15997770644170922	0.15997770644170922	0.15997770644170922	0.15997770644170922	0.15997770644170922	0.15997770644170922	0.15997770644170922	0.15997770644170922	0.15997770644170922	0.15997770644170922	0.15997770644170922	0.15997770644170922	0.15997770644170922	0.15997770644170922	0.15997770644170922	0.15997770644170922	0.15997770644170922
0.8176323941415264	0.8449444081413324	0.8744445370628218	0.9200306013296135	0.7716219357549595	0.9676642558261404	0.8395075877336146	0.7824393875277951	0.8936414912719408	0.8557795430739655	0.7711797217274722	0.8134796324007189	0.8134796324007189	0.8134796324007189	0.8134796324007189	0.8134796324007189	0.8134796324007189	0.8134796324007189	0.8134796324007189	0.8134796324007189	0.8134796324007189	0.8134796324007189	0.8134796324007189	0.8134796324007189	0.8134796324007189	0.8134796324007189	0.8134796324007189	0.8134796324007189	0.8134796324007189	0.8134796324007189	0.8134796324007189	0.8134796324007189	0.8134796324007189	0.8134796324007189	0.8134796324007189	0.8134796324007189	0.8134796324007189	0.8134796324007189	0.8134796324007189	0.8134796324007189	0.8134796324007189	0.8134796324007189	0.8134796324007189	0.8134796324007189	0.8134796324007189	0.8134796324007189	0.8134796324007189	0.8134796324007189	0.8134796324007189	0.8134796324007189
0.5505793199214507	0.6304793737341172	0.8187947444951573	0.7148814827996433	0.8398558142138444	0.8332829866295636	0.9965340820616335	0.6779511743175017	0.7393444726324918	0.7285713186961493	0.9149797918704485	0.8153418731074842	0.8501277613758605	0.6228512222538768	0.7474039922012092	0.6512197301231817	0.9964945854293867	0.7775141554130583	0.8870043704212226	0.8870043704212226	0.8870043704212226	0.8870043704212226	0.8870043704212226	0.8870043704212226	0.8870043704212226	0.8870043704212226	0.8870043704212226	0.8870043704212226	0.8870043704212226	0.8870043704212226	0.8870043704212226	0.8870043704212226	0.8870043704212226	0.8870043704212226	0.8870043704212226	0.8870043704212226	0.8870043704212226	0.8870043704212226	0.8870043704212226	0.8870043704212226	0.8870043704212226	0.8870043704212226	0.8870043704212226	0.8870043704212226	0.8870043704212226	0.8870043704212226	0.8870043704212226	0.8870043704212226	0.8870043704212226	0.8870043704212226
0.47621258642445197	0.23900957800504766	0.41438669641357595	0.35584752380697954	0.370166025402973	0.3549918054827979	0.2077883996585991	0.3782760855457514	0.37841280445985803	0.38103576576382225	0.32797071966120384	0.32934861584709574	0.4452451024544898	0.34782636244718496	0.39580520775995365	0.37181578510356933	0.37181578510356933	0.37181578510356933	0.37181578510356933	0.37181578510356933	0.37181578510356933	0.37181578510356933	0.37181578510356933	0.37181578510356933	0.37181578510356933	0.37181578510356933	0.37181578510356933	0.37181578510356933	0.37181578510356933	0.37181578510356933	0.37181578510356933	0.37181578510356933	0.37181578510356933	0.37181578510356933	0.37181578510356933	0.37181578510356933	0.37181578510356933	0.37181578510356933	0.37181578510356933	0.37181578510356933	0.37181578510356933	0.37181578510356933	0.37181578510356933	0.37181578510356933	0.37181578510356933	0.37181578510356933	0.37181578510356933	0.37181578510356933	0.37181578510356933	0.37181578510356933
0.060287314997896045	0.24949982302354334	0.14396837624387693	0.0796491420030991	0.08792496620482947	0.09501473865445087	0.06585438160954205	0.05447401030914013	0.06814720781616962	0.07604870092060334	0.14664950558700787	0.05575866458623759	0.0522504886342908	0.0700157771225012	0.161159189409195	0.11316440120373868	0.07715538510283879	0.09430634524104632	0.055198656088652806	0.04020719909996982	0.08155098072956106	0.1224607796398732	0.04616215043092469	0.08777550324070718	0.07212863263734617	0.15514049853731102	0.05424442369534932	0.09442013441988513	0.07433227905761722	0.07433227905761722	0.07433227905761722	0.07433227905761722	0.07433227905761722	0.07433227905761722	0.07433227905761722	0.07433227905761722	0.07433227905761722	0.07433227905761722	0.07433227905761722	0.07433227905761722	0.07433227905761722	0.07433227905761722	0.07433227905761722	0.07433227905761722	0.07433227905761722	0.07433227905761722	0.07433227905761722	0.07433227905761722	0.07433227905761722	0.07433227905761722
0.5218151131975067	0.46609595572990203	0.5134380994236912	0.430652610627974	0.35559774687085444	0.46748196277872284	0.5300473272604407	0.42110806551242125	0.5103329561924496	0.49254530385742146	0.5316446761203103	0.5853289069254514	0.5242120071550781	0.5407404434605503	0.5234989546594122	0.4308696418854993	0.5350196468456557	0.5700799900646187	0.6136664632986885	0.4876649059403966	0.5870227698632866	0.54596657911264	0.3753489107716531	0.4606577449421465	0.4606577449421465	0.4606577449421465	0.4606577449421465	0.4606577449421465	0.4606577449421465	0.4606577449421465	0.4606577449421465	0.4606577449421465	0.4606577449421465	0.4606577449421465	0.4606577449421465	0.4606577449421465	0.4606577449421465	0.4606577449421465	0.4606577449421465	0.4606577449421465	0.4606577449421465	0.4606577449421465	0.4606577449421465	0.4606577449421465	0.4606577449421465	0.4606577449421465	0.4606577449421465	0.4606577449421465	0.4606577449421465	0.4606577449421465
0.45025364025924863	0.46026171388605686	0.44596286291535014	0.44648293854271165	0.49597953182658394	0.4511125317004841	0.482187015911693	0.47104822261988194	0.4664759839076784	0.4362878246388958	0.5503887794793951	0.4682995487071977	0.467476068775079	0.4447685514121211	0.48718740949230016	0.3976795027108947	0.36593866788903484	0.46976267220918044	0.4135410021140138	0.5041416846256898	0.4092595474320075	0.45670061602884865	0.45670061602884865	0.45670061602884865	0.45670061602884865	0.45670061602884865	0.45670061602884865	0.45670061602884865	0.45670061602884865	0.45670061602884865	0.45670061602884865	0.45670061602884865	0.45670061602884865	0.45670061602884865	0.45670061602884865	0.45670061602884865	0.45670061602884865	0.45670061602884865	0.45670061602884865	0.45670061602884865	0.45670061602884865	0.45670061602884865	0.45670061602884865	0.45670061602884865	0.45670061602884865	0.45670061602884865	0.45670061602884865	0.45670061602884865	0.45670061602884865	0.45670061602884865
0.3015542269985396	0.36892077768525416	0.35269219236562743	0.5990568449372419	0.36637130068850826	0.3402255129432003	0.3800317790710013	0.5069055101346275	0.4626205031901765	0.3746024941530371	0.4856491404912396	0.4857645126238784	0.3971603118041841	0.44961711788194697	0.41999897838702394	0.34240100386342276	0.4213737535227608	0.3600477873957398	0.39071077045925023	0.39071077045925023	0.39071077045925023	0.39071077045925023	0.39071077045925023	0.39071077045925023	0.39071077045925023	0.39071077045925023	0.39071077045925023	0.39071077045925023	0.39071077045925023	0.39071077045925023	0.39071077045925023	0.39071077045925023	0.39071077045925023	0.39071077045925023	0.39071077045925023	0.39071077045925023	0.39071077045925023	0.39071077045925023	0.39071077045925023	0.39071077045925023	0.39071077045925023	0.39071077045925023	0.39071077045925023	0.39071077045925023	0.39071077045925023	0.39071077045925023	0.39071077045925023	0.39071077045925023	0.39071077045925023	0.39071077045925023
0.5188867499604317	0.5067138703367505	0.4200271173644769	0.5897504251346374	0.5458823093115343	0.42181738638046024	0.5066324205879891	0.4718235301924072	0.4716231288577569	0.6387801474287247	0.5187938124329152	0.48881695933248787	0.5481985519707703	0.5152688889336973	0.5532429893240419	0.517367679362584	0.5581642662548281	0.5440177978691966	0.5499624468765514	0.5057126602298689	0.5278375535532102	0.5278375535532102	0.5278375535532102	0.5278375535532102	0.5278375535532102	0.5278375535532102	0.5278375535532102	0.5278375535532102	0.5278375535532102	0.5278375535532102	0.5278375535532102	0.5278375535532102	0.5278375535532102	0.5278375535532102	0.5278375535532102	0.5278375535532102	0.5278375535532102	0.5278375535532102	0.5278375535532102	0.5278375535532102	0.5278375535532102	0.5278375535532102	0.5278375535532102	0.5278375535532102	0.5278375535532102	0.5278375535532102	0.5278375535532102	0.5278375535532102	0.5278375535532102	0.5278375535532102
0.0	0.035246282366189825	0.0	0.0004991986142702389	0.0	0.0	0.0	0.0	0.0	0.0	0.0	0.0	0.0	0.0	0.0	0.0	0.0	0.0	0.0	0.0	0.0	0.04541748543092398	0.0	0.0017265224757426606	0.0	0.0	0.0	0.0	0.0	0.0	0.0	0.0	0.0	0.02724312524704069	0.0	0.0	0.0	0.0	0.0	0.0	0.0	0.0	0.0	0.0	0.0	0.0	0.0	0.0	0.0	0.0
0.0	0.04665635856114056	0.06532646892311188	0.004798124603537694	0.04675985150397054	0.0005128154788763022	0.09331271712228112	0.05145448316467826	0.0	0.08420356517074315	0.057617821574855836	0.09382553260115743	0.0017736176040532257	0.04488274095708734	0.03631120396913157	0.0	0.0	0.0023899260257595066	0.010621880164827993	0.04185823395760287	0.04842997616519379	0.03620771102630159	0.01867011036197132	0.00010349294282997841	0.04768198951889316	0.14017606156908166	0.053228100768731475	0.025345345512392217	0.0005128154788763022	0.05710500609597953	0.037336834926884166	0.06378024124640043	0.020650713851684505	0.010631792894573673	0.07731264406686561	0.0315086839225698	0.016582881924619205	0.045395556435963644	0.04675985150397054	0.02682454357379822	0.08478542412290482	0.006237727332610212	0.05374091624760778	0.07063740887190413	0.0017736176040532257	0.017636698164136173	0.0097051578840947	0.0097051578840947	0.0097051578840947	0.0097051578840947
0.4195277612126266	0.4455348891294319	0.4516152606427214	0.4222181370637619	0.38001481951759314	0.3872803241804758	0.42379509291388123	0.4348910405017557	0.517883532288783	0.4074185725782905	0.3595100360648395	0.38708807828441283	0.3289166916727222	0.33513912365996895	0.332775120583157	0.3418154293003955	0.42207869003597986	0.330091025418498	0.3849706791080092	0.32562179706197575	0.3937762136539781	0.3850351387572517	0.3530613497968758	0.3778981588288906	0.43210155587696264	0.3865598633110675	0.45927487856487237	0.39137818219384707	0.4346624724599892	0.2932809388152421	0.3675110957978814	0.3753950712291584	0.4061895805533466	0.4207774862906953	0.379061379985065	0.2932808546303317	0.3641581673125002	0.31335042662609436	0.3951705808539054	0.3814144955550668	0.24022817592125445	0.3108213357381606	0.3108213357381606	0.3108213357381606	0.3108213357381606	0.3108213357381606	0.3108213357381606	0.3108213357381606	0.3108213357381606	0.3108213357381606
0.3340854166573571	0.15731589328872633	0.15371543808589894	0.11697964612705247	0.15505762656644553	0.11716178884411631	0.13017655709517967	0.16295576151492216	0.12887285231526355	0.07961328151928747	0.2008264192099846	0.1893673300933189	0.13966618788612345	0.1738242394409235	0.12114111379204787	0.13645759286701623	0.20174386624846297	0.08691320928411474	0.15404038973283762	0.09972024755580998	0.05641977387392668	0.1464175634779876	0.1534140892699929	0.1438803926655918	0.10543543368445982	0.09029632969074886	0.05137365095697197	0.11709041062619345	0.04215541917964953	0.04745585183807273	0.03927548035932307	0.1837266554468733	0.09303494458991812	0.06525779762094756	0.11712787620102975	0.09394966411976279	0.07286005189082001	0.04922485049634217	0.08313633615134902	0.08024566598316292	0.026446747481927716	0.18124373741507022	0.16469292001632546	0.05076412569112786	0.1010222772497265	0.11826719952628535	0.10964473838800592	0.10964473838800592	0.10964473838800592	0.10964473838800592
0.5133395099849396	0.48015046422999924	0.3901662229453138	0.41766237456446714	0.4071198294980305	0.42107076454080844	0.34835122463999574	0.3209835506353192	0.18749626617387008	0.24157835707836414	0.38681654455935893	0.4794651449912578	0.36363135559980764	0.4099475708255495	0.2780381355464824	0.48608941086511437	0.32371299500084855	0.3710028502041779	0.4363611959489663	0.18875324402611932	0.3113569497837699	0.36255062848357134	0.25565252979394837	0.3841755303691933	0.2658318488283398	0.4543092441712962	0.5281224348044503	0.35039247314607674	0.3523153243666114	0.3193219097495584	0.2678563744083322	0.22734506166624796	0.4184461317760172	0.3935493561837031	0.2550212751213275	0.44375295750382915	0.5043245510875397	0.4142183833575823	0.46903978193127754	0.3425837742633294	0.3222288509591263	0.5117664261770073	0.43318595837171103	0.4724761922743592	0.4724761922743592	0.4724761922743592	0.4724761922743592	0.4724761922743592	0.4724761922743592	0.4724761922743592
0.21012362942599153	0.27904272357140697	0.24085529144551812	0.1688968667062048	0.16963097808197175	0.14585482336112257	0.20727747224629836	0.15677843851116044	0.1772249723242651	0.19526315048187962	0.24679039402775374	0.21442353886934104	0.2306069664485474	0.2306069664485474	0.2306069664485474	0.2306069664485474	0.2306069664485474	0.2306069664485474	0.2306069664485474	0.2306069664485474	0.2306069664485474	0.2306069664485474	0.2306069664485474	0.2306069664485474	0.2306069664485474	0.2306069664485474	0.2306069664485474	0.2306069664485474	0.2306069664485474	0.2306069664485474	0.2306069664485474	0.2306069664485474	0.2306069664485474	0.2306069664485474	0.2306069664485474	0.2306069664485474	0.2306069664485474	0.2306069664485474	0.2306069664485474	0.2306069664485474	0.2306069664485474	0.2306069664485474	0.2306069664485474	0.2306069664485474	0.2306069664485474	0.2306069664485474	0.2306069664485474	0.2306069664485474	0.2306069664485474	0.2306069664485474
0.2868853872144444	0.1548743240716786	0.26549272517023687	0.28839162215296427	0.21134790089270417	0.2079622772207826	0.11763584920235808	0.2439979603089219	0.22118518658890834	0.20158730396629454	0.1584841613741915	0.1850015555943386	0.1633920959192142	0.34443263004008073	0.1547365372805704	0.16671621238973322	0.20537850706579514	0.2582359947043	0.1618172141342662	0.14864881887469256	0.14898152507125764	0.17988536277396405	0.23881561051761283	0.2598819451173102	0.18374715880075468	0.2474425604041669	0.3179003361740008	0.21578809635698118	0.25040215526819837	0.22990541559308764	0.21768123548470783	0.1619048706424314	0.11347622454588084	0.1614345900644146	0.1629133481512424	0.2768616325530369	0.2513490998958161	0.19251869923486428	0.32916861463629504	0.15115907277053686	0.15307284662034346	0.15211595969544014	0.15211595969544014	0.15211595969544014	0.15211595969544014	0.15211595969544014	0.15211595969544014	0.15211595969544014	0.15211595969544014	0.15211595969544014
0.21466927561961513	0.25420418760196756	0.17352136251772612	0.2400241721643618	0.2634540528341794	0.20363844252512614	0.3020673798283884	0.18377911486150114	0.2212531271724246	0.2181175706162969	0.23074830879680966	0.27696248029381	0.20589039680005236	0.21141095742523436	0.2669508912305531	0.26561423650830956	0.2314035709815178	0.2871144854484419	0.2702363266967592	0.20814432610256248	0.18610822610150962	0.22407778959951685	0.2709258014324099	0.18991976462069424	0.27175497250684355	0.19334005997746098	0.244384995222461	0.2064902477770827	0.2868313410419386	0.260585582248259	0.2785816537975432	0.32279227604947364	0.2719731175817923	0.27277187484603793	0.27589333735068516	0.2659005955044354	0.2669281868848191	0.20887202139341896	0.20664024972865278	0.2399792574405664	0.26280937132267673	0.18933771595215496	0.24212252624448002	0.23206570591157863	0.21378173208966011	0.22292371900061939	0.22292371900061939	0.22292371900061939	0.22292371900061939	0.22292371900061939
0.0	0.0	0.12015540106867725	0.0	0.0	0.0	0.0	0.0	0.0	0.029993177362557803	0.0	0.1339285714011739	0.0	0.13245651814634668	0.0	0.0	0.0	0.0	0.0	0.13030939916344028	0.0	0.0	0.0	0.0	0.0	0.0	0.0	0.0014720532548272037	0.1339285714011739	0.0	0.0	0.0	0.0	0.0	0.0	0.2403108021373545	0.0014720532548272037	0.0	0.0	0.0	0.0	0.0	0.0	0.0	0.0	0.0	0.0	0.0	0.0	0.0
0.330921287127921	0.3042764982460884	0.17302505697336945	0.20114127861409453	0.28245556017122875	0.1482261064086272	0.14929876833067038	0.37150135715695887	0.23582879022115147	0.17494025018808762	0.26193813371601476	0.08893496924738573	0.2414711244851739	0.332161317672604	0.19247146089189196	0.10429058049579289	0.21419159806348506	0.31410847619849297	0.19482648964750576	0.13097280541534168	0.173804805429183	0.24353024090944944	0.4055568391959913	0.1185364282816061	0.20232544911814612	0.13815223512117875	0.13231894719693654	0.1762781889481088	0.15306386767399774	0.2125622068892487	0.16031660392319688	0.23870061065564915	0.14754637958354783	0.13375688076090622	0.17779557658854084	0.201938166986412	0.18290444838998993	0.1932704054005569	0.11352908578584352	0.21673090065767964	0.20615779167136944	0.12063839245753777	0.2736256693945241	0.19713203092603093	0.19713203092603093	0.19713203092603093	0.19713203092603093	0.19713203092603093	0.19713203092603093	0.19713203092603093
0.42528789435440445	0.5023076394518827	0.4585343633703599	0.4601952430661329	0.40174327429532003	0.2617500080564982	0.47425466739507066	0.5415435295090559	0.4266808937821886	0.23682659729984665	0.34802457358077504	0.3581028105455104	0.3764574308826129	0.42678247503444794	0.4162865793416523	0.39532073268686974	0.5069393751163427	0.5053202812379923	0.45070136395270094	0.3764040398817933	0.5164251272809123	0.5316489350150833	0.39648704974054527	0.4030976898663866	0.37869466284193826	0.49345291337071373	0.4593960244134396	0.33470873730754974	0.4590737897850272	0.5070164793208402	0.47946599822899094	0.3397378970083374	0.48167838870744234	0.5112487891540105	0.4297160348834535	0.6110214162882662	0.3547300095436006	0.4478954197989424	0.5035456853729114	0.45942282956340835	0.4814842574681599	0.4814842574681599	0.4814842574681599	0.4814842574681599	0.4814842574681599	0.4814842574681599	0.4814842574681599	0.4814842574681599	0.4814842574681599	0.4814842574681599
0.15386693285938294	0.333354646609097	0.15333356813999305	0.17042826133583888	0.1665616213614088	0.20265821994262692	0.3970463179157758	0.2678076832707015	0.1945391099528672	0.3352279289547709	0.24560984224807472	0.20967209836382836	0.167379611581965	0.16309651925606522	0.3227769414109894	0.37943096633357026	0.2079166431082739	0.30529549544862306	0.27072683058525127	0.220227261527137	0.3944329908326984	0.13109002217305255	0.38442261136347555	0.0925898562275483	0.1831721991054382	0.17326358234836028	0.1488494928807739	0.21935045964613975	0.2964706334224324	0.2746421562220569	0.1623584893933306	0.2763512569840712	0.24275423404556792	0.27389144051187164	0.26543563626980626	0.27318241974020235	0.16519033437669098	0.2520870433018341	0.10407992216484294	0.2624519287444092	0.1890312437979131	0.22574158627116114	0.22574158627116114	0.22574158627116114	0.22574158627116114	0.22574158627116114	0.22574158627116114	0.22574158627116114	0.22574158627116114	0.22574158627116114
0.1398573813143046	0.20684957500939782	0.13491038862801352	0.08090821672961215	0.0937735826844548	0.230098107572721	0.14637319579213573	0.1003957639912361	0.07918135612400243	0.15561110016338	0.09642627034538147	0.08888129011533548	0.09122845384195839	0.10714977020061787	0.08656334478912273	0.13626198076325743	0.10239265302954396	0.1423625242836284	0.1201372352208159	0.17070703391648123	0.118617464552321	0.14040620939155526	0.14676805966740625	0.12929921610848408	0.08788888469005594	0.11439471536056116	0.09193531105003389	0.13772947687180634	0.06851096420782346	0.11802645813793462	0.08591869286781885	0.06442543911288832	0.07248402212225499	0.1011827500042959	0.09846147369468328	0.09113947373407992	0.10770660068296198	0.06548471674912262	0.0739596477234158	0.0639861179305468	0.14762295679754958	0.14273345558167602	0.05609037092254586	0.10754912708992077	0.08718797357961684	0.12573555307920908	0.10639569157975247	0.0955322357415065	0.1433201277443639	0.11248014312914295
0.3904924085480359	0.11390085177616797	0.025451531941371976	0.20059683010338097	0.2156099123122582	0.13634164375538912	0.004320299345042076	0.12965665674689772	0.22729751314274252	0.0	0.0	0.11364875657137126	0.004320299345042076	0.11364875657137126	0.0	0.22399841579754567	0.0012491510979895756	0.2514998959390351	0.20209807640616725	0.1093284572263292	0.011687600830484363	0.11364875657137126	0.17206344319352196	0.0	0.522513752958383	0.11796905591641337	0.22729751314274252	0.045477934693676725	0.12533635740185564	0.07985842270817892	0.06817082187769456	0.5127683230138386	0.21560991231225818	0.14845946385802766	0.0	0.18057042735107626	0.3323056710240297	0.11796905591641337	0.2272975176995329	0.10445722001032245	0.0	0.3602796512680331	0.159126691265048	0.08819722462999931	0.11364875657137126	0.20159388599657385	0.22425051100234233	0.11339666136657457	0.025451531941371976	0.13910028851274325
0.5512030673401813	0.4417768840337516	0.6100944251517173	0.5993330410965366	0.5982950469710144	0.49811379153238067	0.6786607481767007	0.515754425452278	0.5267628671256425	0.5176485239966648	0.6305737825212833	0.6864927009347189	0.4654652647460989	0.731301966966328	0.6876676293469381	0.4696322455753942	0.4824655382691397	0.7475988100820297	0.6948163558576517	0.6129028327466393	0.6454587341864144	0.6691644704886707	0.6298352057788357	0.6824472012647091	0.6074221481851537	0.5843462194296041	0.5348500498476086	0.5545319664593537	0.5578447381212609	0.6807835763820513	0.548186096273516	0.6358240757423435	0.53935876945124	0.7214412526861532	0.7202702950704818	0.6093700306800942	0.6924754908148131	0.43481261538327987	0.5537586107281904	0.634502383825549	0.6937749233402544	0.7450719466771698	0.5651918868962315	0.6125953442793294	0.6365016620315272	0.5081003297052558	0.5040835718994368	0.6334397052007802	0.6569570247381058	0.7167716665741339
0.18327041483871323	0.14218233600507385	0.13278380911301368	0.12990787306832594	0.15272985518360058	0.1540716198703946	0.19316039026416282	0.20531989449479524	0.15313679948777234	0.18585154643425558	0.1746088575569121	0.1883924032763085	0.12162567042609122	0.20568643440341278	0.18030622336349822	0.15791961742163105	0.14238977980505438	0.18454098037623712	0.12586940438962627	0.11214441786569782	0.08239623971636635	0.12650302163846072	0.230377667570955	0.14791543205117708	0.1510393767884463	0.22316350282344452	0.1164823910019375	0.17324744098071249	0.1674315823202873	0.13826170515766492	0.14263840470558728	0.22893100650167633	0.13569535600955054	0.1461622533036771	0.15920044671874173	0.15222031621565177	0.09909923238784117	0.14670362365045223	0.15466016515038342	0.15464664107612008	0.13901391946966318	0.1432209347065388	0.16860942592278344	0.10599876489193243	0.11811288295873673	0.0955255495452433	0.17978141909978165	0.17459033329711085	0.10207689853394326	0.16766329524200613
0.33939457025805714	0.3537470591891357	0.21410404822076792	0.24052331651820297	0.28727799635567003	0.26525224861074664	0.11015833117375229	0.4653785759345416	0.20317123205191984	0.23390164011577974	0.29178964449471606	0.19425323867317817	0.1992172916463244	0.16056600197486398	0.23678504809837228	0.2143368198747741	0.22776578289957627	0.27876321384745867	0.17236464071523733	0.17396885072721588	0.2539641793534628	0.24471962887346155	0.13653086796491098	0.30612816600420983	0.23230385571429543	0.31789632120925443	0.268041617628046	0.23989697991099548	0.23683754353951444	0.31034484531407064	0.19028690389772138	0.17342979577998666	0.22190069765253664	0.2519476774431933	0.2696139372565414	0.25996275698518717	0.20492696882129824	0.18640234266931674	0.2754238179765456	0.2275587389191481	0.23915864473679518	0.17204933406966344	0.24272902157491563	0.1621239083381695	0.2805264838801245	0.19362154378445437	0.2468323585653253	0.2575244295716404	0.31152116375423733	0.3007761505505188
0.6836261582423693	0.6728012091932951	0.6248978435416491	0.6753022082373225	0.6183561057455036	0.6890100663492149	0.5476009807527094	0.6535128292243113	0.6241921920018924	0.6214254704938846	0.6343925920135559	0.6937375021007767	0.6272625881882444	0.6473226925792582	0.6746473522326997	0.6343117577297254	0.5954248103648954	0.6754602165846172	0.6612579320207902	0.663718048102656	0.7059525180977028	0.6434573644703346	0.5490878292151622	0.5701858942522087	0.6862290954892345	0.6263432506058622	0.6273221958049279	0.5686335214464111	0.6573976748342465	0.7138832083510908	0.6928449853996155	0.7200138778473537	0.5802762098163589	0.7405370397836782	0.6818460730654543	0.6443189524102746	0.6827348745198512	0.6459272085659888	0.7579157346359819	0.6382465630334494	0.6768614741740443	0.6352319044443059	0.6565618811107017	0.6458968927775037	0.6458968927775037	0.6458968927775037	0.6458968927775037	0.6458968927775037	0.6458968927775037	0.6458968927775037
0.22823337839007454	0.20773489232560297	0.30948200808630366	0.1865411168804221	0.324635943986032	0.2533496948492124	0.12641428850998054	0.20680142724116582	0.21399488433667085	0.16731760999629094	0.2818595642410246	0.22458858711865776	0.22458858711865776	0.22458858711865776	0.22458858711865776	0.22458858711865776	0.22458858711865776	0.22458858711865776	0.22458858711865776	0.22458858711865776	0.22458858711865776	0.22458858711865776	0.22458858711865776	0.22458858711865776	0.22458858711865776	0.22458858711865776	0.22458858711865776	0.22458858711865776	0.22458858711865776	0.22458858711865776	0.22458858711865776	0.22458858711865776	0.22458858711865776	0.22458858711865776	0.22458858711865776	0.22458858711865776	0.22458858711865776	0.22458858711865776	0.22458858711865776	0.22458858711865776	0.22458858711865776	0.22458858711865776	0.22458858711865776	0.22458858711865776	0.22458858711865776	0.22458858711865776	0.22458858711865776	0.22458858711865776	0.22458858711865776	0.22458858711865776
0.6325012132869594	0.6434734140908318	0.5107271082256121	0.4970835319501032	0.5467639593803482	0.5543394889900084	0.5505517241851783	0.5505517241851783	0.5505517241851783	0.5505517241851783	0.5505517241851783	0.5505517241851783	0.5505517241851783	0.5505517241851783	0.5505517241851783	0.5505517241851783	0.5505517241851783	0.5505517241851783	0.5505517241851783	0.5505517241851783	0.5505517241851783	0.5505517241851783	0.5505517241851783	0.5505517241851783	0.5505517241851783	0.5505517241851783	0.5505517241851783	0.5505517241851783	0.5505517241851783	0.5505517241851783	0.5505517241851783	0.5505517241851783	0.5505517241851783	0.5505517241851783	0.5505517241851783	0.5505517241851783	0.5505517241851783	0.5505517241851783	0.5505517241851783	0.5505517241851783	0.5505517241851783	0.5505517241851783	0.5505517241851783	0.5505517241851783	0.5505517241851783	0.5505517241851783	0.5505517241851783	0.5505517241851783	0.5505517241851783	0.5505517241851783
0.08660048392235184	0.06949127471728865	0.0	0.01512036553844189	0.13369953611255794	0.01512036553844189	0.06677488510511134	0.17231022887793399	0.03396116961906957	0.08015646752805307	0.13503397330321185	0.03396116961906957	0.07008361036144796	0.3536330538826887	0.07520251294877561	0.1080162284348174	0.0928958628963755	0.04744266653388659	0.1357760748497064	0.13503397330321185	0.12809054855253674	0.018429090794778513	0.06736722074927065	0.0	0.03396116961906957	0.16022719600825885	0.17296659137658124	0.09453473152000037	0.06057356190093081	0.06677488510511134	0.027017744868394453	0.01768698924828393	0.13503397330321185	0.01512036553844189	0.0007421015464945833	0.12990072588352777	0.06532141371501117	0.06532141371501117	0.06532141371501117	0.06532141371501117	0.06532141371501117	0.06532141371501117	0.06532141371501117	0.06532141371501117	0.06532141371501117	0.06532141371501117	0.06532141371501117	0.06532141371501117	0.06532141371501117	0.06532141371501117
0.24810545498902903	0.3458184839999206	0.26218550786316375	0.28378893031851826	0.31563181867311196	0.3102618900472516	0.2832105815227078	0.30067376149265884	0.27018866048233864	0.3254892189957977	0.3408325307669891	0.30441551596407807	0.30519129969332087	0.2620170121650764	0.3073646330123536	0.2612148195110984	0.23460970089531538	0.22824822907492154	0.3059331050587532	0.3575352344459529	0.3517010608039431	0.3089456332744811	0.28119897033093033	0.34349637513512715	0.28623287018002597	0.3568437172986265	0.31851665569183796	0.33768018649523224	0.33768018649523224	0.33768018649523224	0.33768018649523224	0.33768018649523224	0.33768018649523224	0.33768018649523224	0.33768018649523224	0.33768018649523224	0.33768018649523224	0.33768018649523224	0.33768018649523224	0.33768018649523224	0.33768018649523224	0.33768018649523224	0.33768018649523224	0.33768018649523224	0.33768018649523224	0.33768018649523224	0.33768018649523224	0.33768018649523224	0.33768018649523224	0.33768018649523224
0.23656559166082683	0.22851209879891496	0.21348340929320003	0.19175138400866862	0.1709942205415338	0.11098325726199643	0.29130338983019105	0.23607863207764226	0.13290717485421988	0.17044662061374077	0.16243062301340225	0.30407274577641846	0.23716401819440683	0.2432088475915908	0.26397056223768706	0.16113851869087784	0.2730503076777799	0.15491851575282545	0.2446752514760677	0.1013583531960027	0.1730168023360352	0.1730168023360352	0.1730168023360352	0.1730168023360352	0.1730168023360352	0.1730168023360352	0.1730168023360352	0.1730168023360352	0.1730168023360352	0.1730168023360352	0.1730168023360352	0.1730168023360352	0.1730168023360352	0.1730168023360352	0.1730168023360352	0.1730168023360352	0.1730168023360352	0.1730168023360352	0.1730168023360352	0.1730168023360352	0.1730168023360352	0.1730168023360352	0.1730168023360352	0.1730168023360352	0.1730168023360352	0.1730168023360352	0.1730168023360352	0.1730168023360352	0.1730168023360352	0.1730168023360352
0.3856774705800425	0.3864936762137102	0.3166734086845033	0.3502330190037685	0.31115369839061513	0.33310255341293526	0.3746404394288157	0.4048155573337078	0.3529983988050397	0.3007081957091607	0.2449580315821202	0.35387075223661113	0.3378172309796358	0.29028687128492897	0.3830950838124042	0.2924062001078637	0.33128918947733604	0.39865358906957443	0.3865353861573685	0.3265237158311242	0.2671772861088279	0.30082465142634257	0.3714208857525234	0.3855735546806928	0.3250616129834138	0.3879346734452156	0.3565143538769884	0.3227654007876158	0.3713346738089461	0.35020861278085097	0.3084128980864294	0.3227842955957543	0.3209506841949126	0.31511183625806893	0.3303850654957531	0.32936477206621867	0.2581949640965007	0.2937798680813597	0.2937798680813597	0.2937798680813597	0.2937798680813597	0.2937798680813597	0.2937798680813597	0.2937798680813597	0.2937798680813597	0.2937798680813597	0.2937798680813597	0.2937798680813597	0.2937798680813597	0.2937798680813597
0.5764092206486672	0.6357182460829459	0.46511672993817305	0.4122861430382901	0.4823944559219701	0.4557982469459075	0.4679898215719179	0.41729931158691347	0.535675031728122	0.40539065386438233	0.3947136892535415	0.4253238860481844	0.4156477836643925	0.5122005444343203	0.5597686428455918	0.4029924870323371	0.5224774663578373	0.4896892599405276	0.5143739258256649	0.37277719186102914	0.4909988792561734	0.4172884107159377	0.5325805052714242	0.38533932970566986	0.3085300494423461	0.4557287717846106	0.4584668856157643	0.5016986754766125	0.42773859265392683	0.47209876468190415	0.4912088795945933	0.4824989459614332	0.48685391277801326	0.48685391277801326	0.48685391277801326	0.48685391277801326	0.48685391277801326	0.48685391277801326	0.48685391277801326	0.48685391277801326	0.48685391277801326	0.48685391277801326	0.48685391277801326	0.48685391277801326	0.48685391277801326	0.48685391277801326	0.48685391277801326	0.48685391277801326	0.48685391277801326	0.48685391277801326
0.32096422584422923	0.34136250245254207	0.2658831123058666	0.2623829726112258	0.3350358418569127	0.09743032599630137	0.26420165662688255	0.1805216549231901	0.22777576693799934	0.18632788354657306	0.24882825729133026	0.16029277827188582	0.36215388832508505	0.24653039168824542	0.14687078718484875	0.3355002802826321	0.2477603128197094	0.271194296829638	0.09368148583303851	0.35258084211106533	0.16527991618904767	0.2307426957409855	0.14582255320296494	0.16492942977780659	0.1898690851691599	0.26702202370871325	0.059167419620867925	0.3120760858432074	0.17722741885470614	0.26525739792178576	0.30671875809412946	0.257238415727082	0.1794896145263735	0.2688627840964347	0.22417619931140415	0.22417619931140415	0.22417619931140415	0.22417619931140415	0.22417619931140415	0.22417619931140415	0.22417619931140415	0.22417619931140415	0.22417619931140415	0.22417619931140415	0.22417619931140415	0.22417619931140415	0.22417619931140415	0.22417619931140415	0.22417619931140415	0.22417619931140415
0.21722709052536363	0.3455065101883229	0.3233331091018949	0.2528842045457763	0.36413552956304773	0.36096188880728247	0.34725171182462167	0.38666395090859396	0.3063581224138957	0.18304782834586072	0.3074485564569361	0.18352685347405193	0.349211345092843	0.425738352161478	0.2512694748104394	0.2755585804231269	0.2771024005200152	0.4852346081074702	0.4297981186232202	0.29406864648140296	0.332384963521077	0.3144908068913845	0.32343788520623074	0.32343788520623074	0.32343788520623074	0.32343788520623074	0.32343788520623074	0.32343788520623074	0.32343788520623074	0.32343788520623074	0.32343788520623074	0.32343788520623074	0.32343788520623074	0.32343788520623074	0.32343788520623074	0.32343788520623074	0.32343788520623074	0.32343788520623074	0.32343788520623074	0.32343788520623074	0.32343788520623074	0.32343788520623074	0.32343788520623074	0.32343788520623074	0.32343788520623074	0.32343788520623074	0.32343788520623074	0.32343788520623074	0.32343788520623074	0.32343788520623074
0.03220487462992392	0.10529024674855045	0.23747337088132225	0.20529988133377275	0.19466593750617617	0.02122661922080229	0.12391049162904781	0.09762121103908804	0.11594060355628903	0.023329734964516253	0.04624206664914982	5.768191102775088e-05	0.20360813000222025	0.15939646503246355	0.028620533614834645	0.1552634600417642	0.23409345874536044	0.02606165715621707	0.08237187848007234	0.10100659822313898	0.1563096691986646	0.055031215851931777	0.05398500612406223	0.18225596327756854	0.13929240642914625	0.07829774448091122	0.22544142031383343	0.07453357578589431	0.037741811332301825	0.0543963724725539	0.23320713264540008	0.05200795140889425	0.13555762464787047	0.0776252191478521	0.0938959111936852	0.1704787454864136	0.33414196123685647	0.11378220578422103	0.12299101851036293	0.026347475454714886	5.768191102775088e-05	0.01320257868287132	0.01320257868287132	0.01320257868287132	0.01320257868287132	0.01320257868287132	0.01320257868287132	0.01320257868287132	0.01320257868287132	0.01320257868287132
0.36607147245033417	0.2934690366557185	0.4012554770084461	0.35221500106629194	0.466501912566382	0.41227710030378845	0.28854503293495826	0.3555145932894512	0.34422034098877324	0.5002971525678659	0.36077113962505325	0.4236788008282148	0.41532093710558393	0.5576508072448538	0.3479295502924337	0.4239731247308792	0.42588054316656976	0.4173577745446179	0.3784568409951662	0.4154424079941701	0.4686608292925715	0.3872551291263776	0.4258976158348559	0.4557961110020926	0.47655149635186883	0.4661738036769807	0.4661738036769807	0.4661738036769807	0.4661738036769807	0.4661738036769807	0.4661738036769807	0.4661738036769807	0.4661738036769807	0.4661738036769807	0.4661738036769807	0.4661738036769807	0.4661738036769807	0.4661738036769807	0.4661738036769807	0.4661738036769807	0.4661738036769807	0.4661738036769807	0.4661738036769807	0.4661738036769807	0.4661738036769807	0.4661738036769807	0.4661738036769807	0.4661738036769807	0.4661738036769807	0.4661738036769807
0.2760387271589532	0.13537434193552186	0.12861356228950596	0.2371311941172698	0.23428202322680713	0.1722389712922241	0.19434598379952245	0.23746969014180655	0.1448878394010323	0.2667873802614128	0.19167220363095563	0.2693396552237356	0.17434353571385616	0.12462903213604663	0.10065640345636061	0.11526327936906494	0.10511498711913858	0.1360728412514615	0.18542582643337127	0.16994579863145554	0.0839490417349077	0.15609141412547353	0.15085502662252426	0.17333458017447906	0.2515596329100904	0.17685788365691593	0.15709458205602964	0.15468657023177027	0.16457137157263904	0.27125863347728696	0.21791500252496296	0.21791500252496296	0.21791500252496296	0.21791500252496296	0.21791500252496296	0.21791500252496296	0.21791500252496296	0.21791500252496296	0.21791500252496296	0.21791500252496296	0.21791500252496296	0.21791500252496296	0.21791500252496296	0.21791500252496296	0.21791500252496296	0.21791500252496296	0.21791500252496296	0.21791500252496296	0.21791500252496296	0.21791500252496296
0.3384081987680926	0.3368823737038893	0.3294652996504478	0.32238152425456423	0.38165122412354535	0.3798694083184109	0.3295374578010344	0.3936989970069361	0.4311954320904412	0.36817199661337324	0.3390969316545738	0.3542669891677715	0.3614519463847416	0.402783396415957	0.42925842184123875	0.4791750821864422	0.456444757491604	0.42577540172374895	0.44111007960767645	0.44111007960767645	0.44111007960767645	0.44111007960767645	0.44111007960767645	0.44111007960767645	0.44111007960767645	0.44111007960767645	0.44111007960767645	0.44111007960767645	0.44111007960767645	0.44111007960767645	0.44111007960767645	0.44111007960767645	0.44111007960767645	0.44111007960767645	0.44111007960767645	0.44111007960767645	0.44111007960767645	0.44111007960767645	0.44111007960767645	0.44111007960767645	0.44111007960767645	0.44111007960767645	0.44111007960767645	0.44111007960767645	0.44111007960767645	0.44111007960767645	0.44111007960767645	0.44111007960767645	0.44111007960767645	0.44111007960767645
0.2793667690148058	0.24813560922166772	0.24216804106653592	0.2915289304128776	0.22026858121628812	0.24452578199139266	0.21794884434236336	0.25233699722714054	0.1601586071543951	0.27570331340827303	0.2558664954281308	0.17071882691583923	0.32964649500374077	0.1942748227057143	0.18034270896458926	0.1505319988172681	0.17717636905977505	0.23406085992466386	0.21388445139135448	0.11573425543913261	0.18634388205749544	0.11483433122602288	0.21193796044152086	0.2247499775133698	0.18520422018346894	0.19964085755577765	0.286896660662436	0.20719699028774707	0.16481294235792748	0.18600496632283728	0.18600496632283728	0.18600496632283728	0.18600496632283728	0.18600496632283728	0.18600496632283728	0.18600496632283728	0.18600496632283728	0.18600496632283728	0.18600496632283728	0.18600496632283728	0.18600496632283728	0.18600496632283728	0.18600496632283728	0.18600496632283728	0.18600496632283728	0.18600496632283728	0.18600496632283728	0.18600496632283728	0.18600496632283728	0.18600496632283728
0.34946173717612716	0.28600089043903304	0.3132668335067924	0.2617089923403326	0.24625528885786482	0.30917026809706627	0.36510092146787504	0.23983792566929535	0.29644969006343325	0.27236081381891813	0.3969375321396334	0.2967959097808019	0.2475060704927326	0.24589021391716515	0.2634206998254393	0.1785533373711292	0.2928501325614462	0.25030227700014623	0.34381128208380807	0.3600295865006793	0.4045797542624955	0.32625924532581685	0.36541949979415617	0.36541949979415617	0.36541949979415617	0.36541949979415617	0.36541949979415617	0.36541949979415617	0.36541949979415617	0.36541949979415617	0.36541949979415617	0.36541949979415617	0.36541949979415617	0.36541949979415617	0.36541949979415617	0.36541949979415617	0.36541949979415617	0.36541949979415617	0.36541949979415617	0.36541949979415617	0.36541949979415617	0.36541949979415617	0.36541949979415617	0.36541949979415617	0.36541949979415617	0.36541949979415617	0.36541949979415617	0.36541949979415617	0.36541949979415617	0.36541949979415617
0.3119377923005719	0.2823666402369367	0.33598498553158085	0.37133359566055935	0.3112414665998712	0.26388226612766275	0.23769685039539912	0.2721963878377327	0.26071502480509723	0.2316228935329893	0.2353719273252124	0.20056901053441004	0.2481352656964972	0.2785448731867147	0.18974387343195007	0.3562319767120969	0.32355720049623016	0.1830972354902229	0.2157054037808701	0.19560202165878332	0.28078518924688495	0.2341995601920064	0.2285285863760753	0.13295193103902725	0.24492767760839076	0.19180229237207858	0.21836498499023468	0.21836498499023468	0.21836498499023468	0.21836498499023468	0.21836498499023468	0.21836498499023468	0.21836498499023468	0.21836498499023468	0.21836498499023468	0.21836498499023468	0.21836498499023468	0.21836498499023468	0.21836498499023468	0.21836498499023468	0.21836498499023468	0.21836498499023468	0.21836498499023468	0.21836498499023468	0.21836498499023468	0.21836498499023468	0.21836498499023468	0.21836498499023468	0.21836498499023468	0.21836498499023468
0.2494020104669311	0.2018194350111434	0.18057722646881524	0.15782427369413168	0.19102422503372407	0.1834642507080502	0.13278074374724957	0.20071641347313005	0.17294228378264886	0.12885693560667616	0.10698474335793386	0.15729339537573686	0.2693793325997352	0.13571902309935158	0.13966142383647454	0.2061542182178242	0.20938060280215545	0.1671288153735717	0.24852326732194688	0.12236918918400895	0.14422424341911388	0.15177140151859372	0.11236410871972528	0.15698644394497996	0.13467527633235263	0.13467527633235263	0.13467527633235263	0.13467527633235263	0.13467527633235263	0.13467527633235263	0.13467527633235263	0.13467527633235263	0.13467527633235263	0.13467527633235263	0.13467527633235263	0.13467527633235263	0.13467527633235263	0.13467527633235263	0.13467527633235263	0.13467527633235263	0.13467527633235263	0.13467527633235263	0.13467527633235263	0.13467527633235263	0.13467527633235263	0.13467527633235263	0.13467527633235263	0.13467527633235263	0.13467527633235263	0.13467527633235263
0.3018766989271047	0.2726106001443454	0.4209434351762691	0.3801489201673477	0.3397386221729127	0.3874415084368295	0.38887631334943323	0.27118424046384837	0.3218992335422535	0.47599098846632715	0.3275750466757437	0.44652739648402007	0.3482526717811682	0.26244563695653617	0.3665209552204382	0.31344096561724083	0.2753735434425618	0.2516698039558866	0.2638529205696147	0.3629324402475213	0.28403033757591245	0.3145178574768461	0.28125891283495524	0.3856105765747024	0.3334347447048288	0.3334347447048288	0.3334347447048288	0.3334347447048288	0.3334347447048288	0.3334347447048288	0.3334347447048288	0.3334347447048288	0.3334347447048288	0.3334347447048288	0.3334347447048288	0.3334347447048288	0.3334347447048288	0.3334347447048288	0.3334347447048288	0.3334347447048288	0.3334347447048288	0.3334347447048288	0.3334347447048288	0.3334347447048288	0.3334347447048288	0.3334347447048288	0.3334347447048288	0.3334347447048288	0.3334347447048288	0.3334347447048288
0.22904940894032308	0.16724547413775329	0.21144351098984832	0.2366265320682311	0.3168720326504399	0.2462249184516261	0.26777710126436793	0.237054314212654	0.2808325553156198	0.2407558074077139	0.28480506530254557	0.19208745731701013	0.21172803441608998	0.18543827272385052	0.25154176007975737	0.21975880846340243	0.3191857204072292	0.2880160270800555	0.21739313804394234	0.23615712857622378	0.2708439286410486	0.2551909665118772	0.2011470090322093	0.22816898777204325	0.22816898777204325	0.22816898777204325	0.22816898777204325	0.22816898777204325	0.22816898777204325	0.22816898777204325	0.22816898777204325	0.22816898777204325	0.22816898777204325	0.22816898777204325	0.22816898777204325	0.22816898777204325	0.22816898777204325	0.22816898777204325	0.22816898777204325	0.22816898777204325	0.22816898777204325	0.22816898777204325	0.22816898777204325	0.22816898777204325	0.22816898777204325	0.22816898777204325	0.22816898777204325	0.22816898777204325	0.22816898777204325	0.22816898777204325
0.41189716469235627	0.3727466253985104	0.39931343333630764	0.42824369497989995	0.37277300346850106	0.38020601510269775	0.3888932324408991	0.3710586867969338	0.4149067613079198	0.37248026741052165	0.3131026430557986	0.30242758750187615	0.39258871142188245	0.4307018071902669	0.4154917644753346	0.38528091932266156	0.36062065218891365	0.5030909771575126	0.3619554739028016	0.4553488470378325	0.3230237371960057	0.38193168695851876	0.4218535750871207	0.3097402128027171	0.36579689394491893	0.36579689394491893	0.36579689394491893	0.36579689394491893	0.36579689394491893	0.36579689394491893	0.36579689394491893	0.36579689394491893	0.36579689394491893	0.36579689394491893	0.36579689394491893	0.36579689394491893	0.36579689394491893	0.36579689394491893	0.36579689394491893	0.36579689394491893	0.36579689394491893	0.36579689394491893	0.36579689394491893	0.36579689394491893	0.36579689394491893	0.36579689394491893	0.36579689394491893	0.36579689394491893	0.36579689394491893	0.36579689394491893
0.48023554706674393	0.44806536303975514	0.4222823505700336	0.4529806425758273	0.43908902233577646	0.5097343194845042	0.48388504788178394	0.42325034349620966	0.42197869266317245	0.4570746420900784	0.40145124197017973	0.4725873927533815	0.3694773476119996	0.43915557045010706	0.4593565037348941	0.43468550010222073	0.48788049814484846	0.31306083419945113	0.3596663057629718	0.42794766716602833	0.36142603826656433	0.39389091599518494	0.5002468998027421	0.35560888644639166	0.38244554943060033	0.43145109647956664	0.4841466033209276	0.41900999264302413	0.4876465976274674	0.502153221971308	0.4948999097993877	0.4948999097993877	0.4948999097993877	0.4948999097993877	0.4948999097993877	0.4948999097993877	0.4948999097993877	0.4948999097993877	0.4948999097993877	0.4948999097993877	0.4948999097993877	0.4948999097993877	0.4948999097993877	0.4948999097993877	0.4948999097993877	0.4948999097993877	0.4948999097993877	0.4948999097993877	0.4948999097993877	0.4948999097993877
0.33933349734350254	0.3643343793599165	0.3030684541174656	0.3348871233894476	0.38437897383255426	0.33494303537153314	0.40106598933573073	0.2922939130104585	0.30888074911703284	0.3347304355721452	0.35805710017768994	0.4174802760128013	0.4518801002953234	0.3296460926343109	0.3541080915044826	0.39049225284556177	0.3784751853202072	0.35339621604805344	0.374516561928803	0.3038554020738464	0.3225867556053698	0.42769378762893057	0.36795341785271607	0.3637201322296077	0.30762405847839197	0.3817068517700648	0.49927449557148174	0.41055644894446497	0.3719263652887566	0.36724149804634293	0.39160102066588065	0.3794212593561118	0.3794212593561118	0.3794212593561118	0.3794212593561118	0.3794212593561118	0.3794212593561118	0.3794212593561118	0.3794212593561118	0.3794212593561118	0.3794212593561118	0.3794212593561118	0.3794212593561118	0.3794212593561118	0.3794212593561118	0.3794212593561118	0.3794212593561118	0.3794212593561118	0.3794212593561118	0.3794212593561118
0.07860941977216497	0.145776641715492	0.13312335161687647	0.16198828398604342	0.09099055142645955	0.15010679722342876	0.08121804640150772	0.22665218765867362	0.22111942696719594	0.19650654023300562	0.1707478729426251	0.19007533646565106	0.17830320003630784	0.17450080181327438	0.17073137808636776	0.2388482975717994	0.1278457034642367	0.16385754259584726	0.1129330937845284	0.13113259457719556	0.13949120350053085	0.16053777121356197	0.20254750632828145	0.1270389666778452	0.10662924127884618	0.12614125560362166	0.21195678931722883	0.18570685458363378	0.19175608705941896	0.15965673904189254	0.17570641305065576	0.17570641305065576	0.17570641305065576	0.17570641305065576	0.17570641305065576	0.17570641305065576	0.17570641305065576	0.17570641305065576	0.17570641305065576	0.17570641305065576	0.17570641305065576	0.17570641305065576	0.17570641305065576	0.17570641305065576	0.17570641305065576	0.17570641305065576	0.17570641305065576	0.17570641305065576	0.17570641305065576	0.17570641305065576
0.1636532859935455	0.1283570576571749	0.07992419563877004	0.03849974098098262	0.08907919335775012	0.07070962039672342	0.060032069080260514	0.06339368963449746	0.04070189945556291	0.06129373802165076	0.16007860629517026	0.08693105765507365	0.05407273283146873	0.1519033396782576	0.08727852186720765	0.09013109923948737	0.05037038971547055	0.12398687317960289	0.13165731207315762	0.17646926021929324	0.15406328614622544	0.15406328614622544	0.15406328614622544	0.15406328614622544	0.15406328614622544	0.15406328614622544	0.15406328614622544	0.15406328614622544	0.15406328614622544	0.15406328614622544	0.15406328614622544	0.15406328614622544	0.15406328614622544	0.15406328614622544	0.15406328614622544	0.15406328614622544	0.15406328614622544	0.15406328614622544	0.15406328614622544	0.15406328614622544	0.15406328614622544	0.15406328614622544	0.15406328614622544	0.15406328614622544	0.15406328614622544	0.15406328614622544	0.15406328614622544	0.15406328614622544	0.15406328614622544	0.15406328614622544
0.1211214718488156	0.057740088853622536	0.07568466285899038	0.02123106159029883	0.03516814939993114	0.0367873297374453	0.052527682068645755	0.03019113844797644	0.03669385159438915	0.03492430254842418	0.05269512550180347	0.03781214366791037	0.03574292305898346	0.049725506267867634	0.032733471274334666	0.053069478609013995	0.08985847576130701	0.104817502867751	0.037351744401717214	0.09421191890423633	0.05694917917483797	0.09611476197888477	0.04078135469338151	0.013208138350120753	0.06794206026851274	0.06985890616453998	0.07252774444263352	0.07119332530358674	0.07119332530358674	0.07119332530358674	0.07119332530358674	0.07119332530358674	0.07119332530358674	0.07119332530358674	0.07119332530358674	0.07119332530358674	0.07119332530358674	0.07119332530358674	0.07119332530358674	0.07119332530358674	0.07119332530358674	0.07119332530358674	0.07119332530358674	0.07119332530358674	0.07119332530358674	0.07119332530358674	0.07119332530358674	0.07119332530358674	0.07119332530358674	0.07119332530358674
0.14927133361373301	0.21562929803698494	0.17411682725949623	0.1019988396455224	0.12023692045280529	0.19827955339505746	0.11119643584228628	0.16491385921622584	0.12216527907293412	0.12193090210158208	0.15889208029341514	0.12176644772919182	0.1524191922002383	0.1766818915889903	0.17581649969056964	0.12170550110793386	0.11208467804541139	0.22015384532551371	0.16038144415363514	0.13758135255754322	0.16287986724468534	0.20074318688598322	0.1674458832454982	0.12241917184573714	0.15386251539608226	0.17744800894808094	0.108648424863833	0.16501216496229598	0.19618126110471473	0.11554398736057352	0.11483651839290875	0.10535017851459849	0.11009334845375363	0.11009334845375363	0.11009334845375363	0.11009334845375363	0.11009334845375363	0.11009334845375363	0.11009334845375363	0.11009334845375363	0.11009334845375363	0.11009334845375363	0.11009334845375363	0.11009334845375363	0.11009334845375363	0.11009334845375363	0.11009334845375363	0.11009334845375363	0.11009334845375363	0.11009334845375363
0.09724697399320847	0.0	0.0	0.0	0.05315563136107439	0.0077968577742040255	0.0	0.13178244993484872	0.12994605049319702	0.016092248928681607	0.015339397074293057	0.06849502843536745	0.06589122496742436	0.015339397074293057	0.061983347789198125	0.03866137243174559	0.03866137243174559	0.03866137243174559	0.03866137243174559	0.03866137243174559	0.03866137243174559	0.03866137243174559	0.03866137243174559	0.03866137243174559	0.03866137243174559	0.03866137243174559	0.03866137243174559	0.03866137243174559	0.03866137243174559	0.03866137243174559	0.03866137243174559	0.03866137243174559	0.03866137243174559	0.03866137243174559	0.03866137243174559	0.03866137243174559	0.03866137243174559	0.03866137243174559	0.03866137243174559	0.03866137243174559	0.03866137243174559	0.03866137243174559	0.03866137243174559	0.03866137243174559	0.03866137243174559	0.03866137243174559	0.03866137243174559	0.03866137243174559	0.03866137243174559	0.03866137243174559
0.2242934141049197	0.2660637814039778	0.25112656516084014	0.2271017185015432	0.2646553661820329	0.3862402861557356	0.28107248854062766	0.27499462372836614	0.27681694793331224	0.25084704564130855	0.3287896135513443	0.33173528002701813	0.2178584775856064	0.31338733887310694	0.3145451457323055	0.27858288424564503	0.23269917407997756	0.29554924523553616	0.37306766173902367	0.3276956400937962	0.3439234397705557	0.3489166625209607	0.29262940985664193	0.3568831485459777	0.3247562792013098	0.3247562792013098	0.3247562792013098	0.3247562792013098	0.3247562792013098	0.3247562792013098	0.3247562792013098	0.3247562792013098	0.3247562792013098	0.3247562792013098	0.3247562792013098	0.3247562792013098	0.3247562792013098	0.3247562792013098	0.3247562792013098	0.3247562792013098	0.3247562792013098	0.3247562792013098	0.3247562792013098	0.3247562792013098	0.3247562792013098	0.3247562792013098	0.3247562792013098	0.3247562792013098	0.3247562792013098	0.3247562792013098
0.07617219140877818	0.029716448326601995	0.00015008792789484018	0.012800212752604252	0.005644639740783885	0.005464262084944157	0.005464262084944157	0.05254700586190303	0.04288873603712427	0.03879250039979373	0.01530888161770022	0.05337353305967881	0.030428867579822452	0.03252502415627164	0.0500080477120823	0.037907305067701416	0.027062391700444867	0.009595144421288296	0.02428247568281324	0.014909318434942868	0.021876264825795987	0.01771509276150696	3.028972794488793e-05	0.027340527158421973	0.01368540844318343	0.01368540844318343	0.01368540844318343	0.01368540844318343	0.01368540844318343	0.01368540844318343	0.01368540844318343	0.01368540844318343	0.01368540844318343	0.01368540844318343	0.01368540844318343	0.01368540844318343	0.01368540844318343	0.01368540844318343	0.01368540844318343	0.01368540844318343	0.01368540844318343	0.01368540844318343	0.01368540844318343	0.01368540844318343	0.01368540844318343	0.01368540844318343	0.01368540844318343	0.01368540844318343	0.01368540844318343	0.01368540844318343
0.3411933545912235	0.49481937031714246	0.42046236874157217	0.32133814630989727	0.3384584530610501	0.3843514856998832	0.4164062642471483	0.4182025515116194	0.2819335209946354	0.4926105808374109	0.2768774427754969	0.35085921363352984	0.5233226212023	0.5590572241789773	0.4073898731725828	0.43912929472669326	0.5437986496030491	0.4220534152160601	0.5033221040723481	0.4620404375622393	0.5625953847515224	0.39201592986814493	0.4484238160087433	0.36194919701616196	0.4632410691749777	0.584222826511688	0.449033889143799	0.45463369492375993	0.4925257317860816	0.3881162415923849	0.4403209866892333	0.4403209866892333	0.4403209866892333	0.4403209866892333	0.4403209866892333	0.4403209866892333	0.4403209866892333	0.4403209866892333	0.4403209866892333	0.4403209866892333	0.4403209866892333	0.4403209866892333	0.4403209866892333	0.4403209866892333	0.4403209866892333	0.4403209866892333	0.4403209866892333	0.4403209866892333	0.4403209866892333	0.4403209866892333
0.11391489902832562	0.12843752083187637	0.15354671382707433	0.13128840767534702	0.1863150336037268	0.16704497577032867	0.19580482958537734	0.173527779638997	0.19257268629124397	0.22584848113100237	0.14116132107901883	0.19476112390702355	0.3163157999326044	0.255538461919814	0.255538461919814	0.255538461919814	0.255538461919814	0.255538461919814	0.255538461919814	0.255538461919814	0.255538461919814	0.255538461919814	0.255538461919814	0.255538461919814	0.255538461919814	0.255538461919814	0.255538461919814	0.255538461919814	0.255538461919814	0.255538461919814	0.255538461919814	0.255538461919814	0.255538461919814	0.255538461919814	0.255538461919814	0.255538461919814	0.255538461919814	0.255538461919814	0.255538461919814	0.255538461919814	0.255538461919814	0.255538461919814	0.255538461919814	0.255538461919814	0.255538461919814	0.255538461919814	0.255538461919814	0.255538461919814	0.255538461919814	0.255538461919814
0.45856711997827604	0.6622231333282186	0.8438089879566959	0.7607621808075438	0.6332073473715171	0.7392304547966289	0.6661353429792762	0.8015389555809832	0.6232832878375943	0.6732426622183366	0.8476639053843489	0.7361008704956404	0.9164378867220948	0.867899244844379	0.6835835756846502	0.5440270395720503	0.7709677579259986	0.6908313797311146	0.762424513215749	0.7238106875104896	0.528797634301249	0.7041761339474596	0.8107033393155181	0.5791437392861335	0.7981566386605933	0.6886501889733634	0.6886501889733634	0.6886501889733634	0.6886501889733634	0.6886501889733634	0.6886501889733634	0.6886501889733634	0.6886501889733634	0.6886501889733634	0.6886501889733634	0.6886501889733634	0.6886501889733634	0.6886501889733634	0.6886501889733634	0.6886501889733634	0.6886501889733634	0.6886501889733634	0.6886501889733634	0.6886501889733634	0.6886501889733634	0.6886501889733634	0.6886501889733634	0.6886501889733634	0.6886501889733634	0.6886501889733634
0.18605632000467	0.21790497371556258	0.3236598644277465	0.26371887470441696	0.2625722371205171	0.2506318687096758	0.31813632005805753	0.19859126444350889	0.2475218054747671	0.23615493355726958	0.20732792062439953	0.20790756860485002	0.25824082276609794	0.26195447175715497	0.294310853296728	0.24459802168811895	0.3535509742092717	0.24917689172247892	0.28609708835394937	0.21343935568086211	0.1861316853657454	0.2437388184519802	0.272112861873271	0.31802170669802066	0.3901015384027147	0.3181416559599897	0.3541215971813522	0.3541215971813522	0.3541215971813522	0.3541215971813522	0.3541215971813522	0.3541215971813522	0.3541215971813522	0.3541215971813522	0.3541215971813522	0.3541215971813522	0.3541215971813522	0.3541215971813522	0.3541215971813522	0.3541215971813522	0.3541215971813522	0.3541215971813522	0.3541215971813522	0.3541215971813522	0.3541215971813522	0.3541215971813522	0.3541215971813522	0.3541215971813522	0.3541215971813522	0.3541215971813522
0.0862935346050579	0.020463001145229424	0.08869144697047972	0.030605927715496174	0.06464447892399575	0.01402618281151985	0.03373926251984523	0.0	0.0	0.0	0.03411422323829725	0.10927591690555365	0.034038551208499565	0.0	0.0012968347455739916	0.0012968347455739916	0.11240992353888218	0.003508295522801082	0.0	0.0012968347455739916	0.04739048461291306	0.0	0.0	0.0	0.013651222093067827	0.02526813183697823	0.01945967696502303	0.01945967696502303	0.01945967696502303	0.01945967696502303	0.01945967696502303	0.01945967696502303	0.01945967696502303	0.01945967696502303	0.01945967696502303	0.01945967696502303	0.01945967696502303	0.01945967696502303	0.01945967696502303	0.01945967696502303	0.01945967696502303	0.01945967696502303	0.01945967696502303	0.01945967696502303	0.01945967696502303	0.01945967696502303	0.01945967696502303	0.01945967696502303	0.01945967696502303	0.01945967696502303
0.13581680245482525	0.1719132092589714	0.1637665581305115	0.16377680454166194	0.22554358177075018	0.14005144825583496	0.193306657365339	0.19911975186175987	0.18152489701441324	0.14364937818082854	0.1399573480841363	0.16882843713979367	0.1497270054613512	0.18588023980540844	0.16686809494279467	0.19115510240534642	0.15193248404589751	0.16655641651651976	0.2026933934876696	0.1498065469553896	0.23236147626521347	0.179271830386999	0.18489887914358435	0.2159600441114962	0.16527463668692044	0.14805334555640823	0.15666399112166435	0.15666399112166435	0.15666399112166435	0.15666399112166435	0.15666399112166435	0.15666399112166435	0.15666399112166435	0.15666399112166435	0.15666399112166435	0.15666399112166435	0.15666399112166435	0.15666399112166435	0.15666399112166435	0.15666399112166435	0.15666399112166435	0.15666399112166435	0.15666399112166435	0.15666399112166435	0.15666399112166435	0.15666399112166435	0.15666399112166435	0.15666399112166435	0.15666399112166435	0.15666399112166435
0.26596045208875174	0.3445047034452613	0.35848410623899196	0.4094975695571949	0.3735350645315253	0.42483796014519376	0.275905245834887	0.43923401740073925	0.41388208608025345	0.3763245720918967	0.4201549833738531	0.2680521698297686	0.310057406371188	0.31657660190865766	0.36407848992237307	0.3076196316078718	0.43068796510237484	0.46801382926103247	0.3688842063053854	0.39353706915279807	0.44508634083128273	0.4550014611427978	0.4334227111970236	0.3638994868614647	0.4623189505680348	0.41310921871474976	0.41310921871474976	0.41310921871474976	0.41310921871474976	0.41310921871474976	0.41310921871474976	0.41310921871474976	0.41310921871474976	0.41310921871474976	0.41310921871474976	0.41310921871474976	0.41310921871474976	0.41310921871474976	0.41310921871474976	0.41310921871474976	0.41310921871474976	0.41310921871474976	0.41310921871474976	0.41310921871474976	0.41310921871474976	0.41310921871474976	0.41310921871474976	0.41310921871474976	0.41310921871474976	0.41310921871474976
0.47004341399698774	0.5454549130731924	0.3131415304536086	0.42011981359074524	0.4160560852728957	0.4021666717463503	0.3831023727087924	0.3739306700852979	0.25807100700802077	0.3445285806731298	0.39960561998165156	0.3728976533835696	0.43484095518883537	0.4078571384963794	0.41150286367405836	0.3448023332426434	0.46009219954055663	0.4112699215642707	0.3333103038895979	0.32340956030115153	0.44217146708997884	0.35224102296639803	0.43744656883574046	0.3752599940139281	0.5223073565185999	0.44878367526626406	0.44878367526626406	0.44878367526626406	0.44878367526626406	0.44878367526626406	0.44878367526626406	0.44878367526626406	0.44878367526626406	0.44878367526626406	0.44878367526626406	0.44878367526626406	0.44878367526626406	0.44878367526626406	0.44878367526626406	0.44878367526626406	0.44878367526626406	0.44878367526626406	0.44878367526626406	0.44878367526626406	0.44878367526626406	0.44878367526626406	0.44878367526626406	0.44878367526626406	0.44878367526626406	0.44878367526626406
0.3909871327542593	0.4143237900599571	0.3982874170884652	0.4914504401015232	0.5710779299780132	0.4868984168236545	0.5001519090097983	0.5825944078322434	0.5067605841318847	0.5004740531947927	0.5447722325796792	0.561431938618196	0.5026507053861897	0.6200352505298319	0.4802414038575277	0.48539758249795517	0.5570010289914383	0.5299394688678503	0.5416683701729434	0.6327132562220971	0.6219622895579002	0.6178561709816262	0.5147377487922405	0.5844865402701465	0.5501873256995591	0.5673369329848528	0.5673369329848528	0.5673369329848528	0.5673369329848528	0.5673369329848528	0.5673369329848528	0.5673369329848528	0.5673369329848528	0.5673369329848528	0.5673369329848528	0.5673369329848528	0.5673369329848528	0.5673369329848528	0.5673369329848528	0.5673369329848528	0.5673369329848528	0.5673369329848528	0.5673369329848528	0.5673369329848528	0.5673369329848528	0.5673369329848528	0.5673369329848528	0.5673369329848528	0.5673369329848528	0.5673369329848528
0.6740557715345586	0.6748784006652168	0.5063193856238797	0.6369015771063353	0.5717586406026172	0.6300351337266534	0.6013096061386821	0.6772157983153183	0.38722086247044246	0.5542634242162304	0.6816270840243199	0.5256988622336505	0.5110012163876639	0.5302705283390221	0.640165683365833	0.7079173105176787	0.5401796141762268	0.5136557713376659	0.5163063212138801	0.4969807297688777	0.5066435254913789	0.5066435254913789	0.5066435254913789	0.5066435254913789	0.5066435254913789	0.5066435254913789	0.5066435254913789	0.5066435254913789	0.5066435254913789	0.5066435254913789	0.5066435254913789	0.5066435254913789	0.5066435254913789	0.5066435254913789	0.5066435254913789	0.5066435254913789	0.5066435254913789	0.5066435254913789	0.5066435254913789	0.5066435254913789	0.5066435254913789	0.5066435254913789	0.5066435254913789	0.5066435254913789	0.5066435254913789	0.5066435254913789	0.5066435254913789	0.5066435254913789	0.5066435254913789	0.5066435254913789
0.3850082890082877	0.3824611578837418	0.4338199933324159	0.5617710426306869	0.47968277735510334	0.455328727538365	0.47637856847933596	0.49981118599724805	0.40089665162487903	0.5378146597278287	0.4953181535403566	0.4653254393318075	0.5184301021309384	0.46156685483072346	0.4360554921280023	0.541918922482003	0.4723047971380978	0.44758219383187026	0.4175999521776654	0.4740780429329384	0.4458389975553019	0.4458389975553019	0.4458389975553019	0.4458389975553019	0.4458389975553019	0.4458389975553019	0.4458389975553019	0.4458389975553019	0.4458389975553019	0.4458389975553019	0.4458389975553019	0.4458389975553019	0.4458389975553019	0.4458389975553019	0.4458389975553019	0.4458389975553019	0.4458389975553019	0.4458389975553019	0.4458389975553019	0.4458389975553019	0.4458389975553019	0.4458389975553019	0.4458389975553019	0.4458389975553019	0.4458389975553019	0.4458389975553019	0.4458389975553019	0.4458389975553019	0.4458389975553019	0.4458389975553019
0.06818895775547623	0.05107618421495127	0.12923832131045973	0.21782363167133112	0.1232266499745649	0.08579471870961053	0.09608153359798864	0.2599199903322172	0.0854672288080008	0.11794215089578758	0.15991624719125985	0.027828886448311364	0.036606820274557236	0.11237257997872507	0.12465292903594062	0.21659572473742547	0.1243887275292433	0.11263453757609976	0.07090764494213406	0.32943888192419685	0.12587404397139867	0.06260581955677433	0.1472501816477352	0.056940966585495745	0.12450206478992074	0.12637452776008548	0.07111673447598002	0.09874563111803275	0.09874563111803275	0.09874563111803275	0.09874563111803275	0.09874563111803275	0.09874563111803275	0.09874563111803275	0.09874563111803275	0.09874563111803275	0.09874563111803275	0.09874563111803275	0.09874563111803275	0.09874563111803275	0.09874563111803275	0.09874563111803275	0.09874563111803275	0.09874563111803275	0.09874563111803275	0.09874563111803275	0.09874563111803275	0.09874563111803275	0.09874563111803275	0.09874563111803275
0.35105864869727255	0.3480784513865259	0.3801215284124877	0.3754723038067959	0.31324166887198035	0.3759595404922587	0.34209427658576547	0.3295216177976585	0.4669558500807436	0.3500587489387978	0.4934475747223269	0.38573944105093244	0.4336628726427571	0.4301417012392553	0.4085464479295143	0.4464383305464265	0.2525643159167533	0.4289969546428403	0.44576464603112637	0.31915531454846263	0.36617913771247174	0.32632697966988916	0.3283029906927962	0.4472506046984596	0.38777679769562795	0.38777679769562795	0.38777679769562795	0.38777679769562795	0.38777679769562795	0.38777679769562795	0.38777679769562795	0.38777679769562795	0.38777679769562795	0.38777679769562795	0.38777679769562795	0.38777679769562795	0.38777679769562795	0.38777679769562795	0.38777679769562795	0.38777679769562795	0.38777679769562795	0.38777679769562795	0.38777679769562795	0.38777679769562795	0.38777679769562795	0.38777679769562795	0.38777679769562795	0.38777679769562795	0.38777679769562795	0.38777679769562795
0.44718370673223884	0.4307052751433277	0.485216709314293	0.53135776238128	0.5075772277370463	0.5659110270590595	0.49791908599248985	0.49446302467038056	0.5532282573438106	0.4877769642021865	0.6397082782989175	0.5293988981164186	0.5101503295854504	0.5837503319917535	0.5198613343228919	0.5627495858144583	0.5267199448086073	0.526578032699463	0.4697514602567519	0.580564596311388	0.5221245770037032	0.4730568264688838	0.46929220251617954	0.5679209551983212	0.5153762952372688	0.4957303138257882	0.5055533045315285	0.5055533045315285	0.5055533045315285	0.5055533045315285	0.5055533045315285	0.5055533045315285	0.5055533045315285	0.5055533045315285	0.5055533045315285	0.5055533045315285	0.5055533045315285	0.5055533045315285	0.5055533045315285	0.5055533045315285	0.5055533045315285	0.5055533045315285	0.5055533045315285	0.5055533045315285	0.5055533045315285	0.5055533045315285	0.5055533045315285	0.5055533045315285	0.5055533045315285	0.5055533045315285
0.04004532422027495	0.0632490148658725	0.09260444396900762	0.1391532862393356	0.011466214516840385	0.0548918749235531	0.03653337622787963	0.028935586234714487	0.12417348739257623	0.11420297641969847	0.06327828735739892	0.08535226928316611	0.1073105243302749	0.03355430373170185	0.11647482020568876	0.07471215341864519	0.09559359068805878	0.12596910594948965	0.10787738461961019	0.0878430273119026	0.06056285912383987	0.1478548563313569	0.15309883149382683	0.15047684391259183	0.15047684391259183	0.15047684391259183	0.15047684391259183	0.15047684391259183	0.15047684391259183	0.15047684391259183	0.15047684391259183	0.15047684391259183	0.15047684391259183	0.15047684391259183	0.15047684391259183	0.15047684391259183	0.15047684391259183	0.15047684391259183	0.15047684391259183	0.15047684391259183	0.15047684391259183	0.15047684391259183	0.15047684391259183	0.15047684391259183	0.15047684391259183	0.15047684391259183	0.15047684391259183	0.15047684391259183	0.15047684391259183	0.15047684391259183
0.25445459553668115	0.21763858415760678	0.1422891594151491	0.2385355481470127	0.21282285081527766	0.1958940795213985	0.23307501275241818	0.19933762883739822	0.1193111593376146	0.20319952298534288	0.1454807487323316	0.25087696441650376	0.09166664476703318	0.22729621450679494	0.13709664576864977	0.16837294249105406	0.13664678805797556	0.23115884052058433	0.19929274111519396	0.13241632470523543	0.12932399264903122	0.1308701586771333	0.1308701586771333	0.1308701586771333	0.1308701586771333	0.1308701586771333	0.1308701586771333	0.1308701586771333	0.1308701586771333	0.1308701586771333	0.1308701586771333	0.1308701586771333	0.1308701586771333	0.1308701586771333	0.1308701586771333	0.1308701586771333	0.1308701586771333	0.1308701586771333	0.1308701586771333	0.1308701586771333	0.1308701586771333	0.1308701586771333	0.1308701586771333	0.1308701586771333	0.1308701586771333	0.1308701586771333	0.1308701586771333	0.1308701586771333	0.1308701586771333	0.1308701586771333
0.15542068362066108	0.1437472781154001	0.18967119432397483	0.2347483024284574	0.18174731408600273	0.16361949209106783	0.1723317117389088	0.19251034896553745	0.244375604412504	0.24212451636181806	0.14712157937345471	0.215160532525147	0.16569540566138466	0.2060426538100204	0.22102653835623648	0.16663193565761267	0.18811615365024373	0.17012868972408568	0.1889238450288999	0.16029992687186023	0.13654435732867207	0.21290563229854223	0.20013272643963265	0.25686252867397175	0.25510728037376534	0.24006088403312897	0.20348977310879504	0.2705256736332855	0.19531072847714784	0.26438079464532427	0.24216253681418906	0.2679438451646514	0.3709281437627084	0.31943599446367993	0.31943599446367993	0.31943599446367993	0.31943599446367993	0.31943599446367993	0.31943599446367993	0.31943599446367993	0.31943599446367993	0.31943599446367993	0.31943599446367993	0.31943599446367993	0.31943599446367993	0.31943599446367993	0.31943599446367993	0.31943599446367993	0.31943599446367993	0.31943599446367993
0.3317974317076186	0.1032846068247833	0.2705012001374849	0.12407404420008601	0.13255785499697464	0.23610710539277022	0.18663492221190814	0.21981436014060163	0.14798305950711801	0.24343178140612054	0.14543911420583938	0.2851986202264414	0.24111779620363522	0.2930254592293662	0.24334866765053043	0.15051644695683383	0.25931324406161144	0.19795005220039386	0.322917501884981	0.3287661370336758	0.2846035196769738	0.1727984048365741	0.2735739122903926	0.25992597757382857	0.24822393274958626	0.29781966369276525	0.19430492013738046	0.24310399998585944	0.21702556739512843	0.19645543067678614	0.2795768014181453	0.29914219809784526	0.21933873976753104	0.25924046893268815	0.25924046893268815	0.25924046893268815	0.25924046893268815	0.25924046893268815	0.25924046893268815	0.25924046893268815	0.25924046893268815	0.25924046893268815	0.25924046893268815	0.25924046893268815	0.25924046893268815	0.25924046893268815	0.25924046893268815	0.25924046893268815	0.25924046893268815	0.25924046893268815
0.5372923422281718	0.5825526355511553	0.6895917881126121	0.6480064306258484	0.5472236202430584	0.4700174724232001	0.4795005701914118	0.5738387106793267	0.4799877410857775	0.731350800943734	0.5072717993812834	0.6002037401695509	0.4879323954058747	0.51859696872488	0.5549464534987103	0.6016817507806276	0.4310355290055492	0.5521276282471155	0.5350441125903377	0.5135345785263005	0.4736178208642484	0.4935761996952745	0.4935761996952745	0.4935761996952745	0.4935761996952745	0.4935761996952745	0.4935761996952745	0.4935761996952745	0.4935761996952745	0.4935761996952745	0.4935761996952745	0.4935761996952745	0.4935761996952745	0.4935761996952745	0.4935761996952745	0.4935761996952745	0.4935761996952745	0.4935761996952745	0.4935761996952745	0.4935761996952745	0.4935761996952745	0.4935761996952745	0.4935761996952745	0.4935761996952745	0.4935761996952745	0.4935761996952745	0.4935761996952745	0.4935761996952745	0.4935761996952745	0.4935761996952745
0.28941535814044983	0.2985885167549072	0.2733660957698214	0.32243978225614367	0.28624256030664835	0.2704121878153824	0.24275629341923952	0.2115091249757006	0.3748040263916318	0.2465045294091365	0.23976922453589916	0.2771816093433592	0.20957389198953655	0.3012035007275333	0.2825797305567611	0.22316962324658546	0.23489019655838908	0.2482142166663346	0.22642089327547077	0.35872918404178933	0.233106611659999	0.570169294982333	0.276567631898303	0.3656546127571988	0.3211111223277509	0.3211111223277509	0.3211111223277509	0.3211111223277509	0.3211111223277509	0.3211111223277509	0.3211111223277509	0.3211111223277509	0.3211111223277509	0.3211111223277509	0.3211111223277509	0.3211111223277509	0.3211111223277509	0.3211111223277509	0.3211111223277509	0.3211111223277509	0.3211111223277509	0.3211111223277509	0.3211111223277509	0.3211111223277509	0.3211111223277509	0.3211111223277509	0.3211111223277509	0.3211111223277509	0.3211111223277509	0.3211111223277509
0.5969152372175802	0.4882383082245109	0.499680028617638	0.549325779311217	0.42499425647998723	0.5316336576108234	0.4981781939317487	0.484700674498783	0.5004194097348245	0.47166040521288805	0.5259983743793967	0.5087696129938262	0.47199647344902446	0.4236763104817156	0.49173137820291807	0.4967444964485081	0.572667163994283	0.44422948474597906	0.4488200361907622	0.4922380675581041	0.5078469224739665	0.4219485215143801	0.42654771772119826	0.4686660167627986	0.37181313556465245	0.34910702882716993	0.3604600821959112	0.3604600821959112	0.3604600821959112	0.3604600821959112	0.3604600821959112	0.3604600821959112	0.3604600821959112	0.3604600821959112	0.3604600821959112	0.3604600821959112	0.3604600821959112	0.3604600821959112	0.3604600821959112	0.3604600821959112	0.3604600821959112	0.3604600821959112	0.3604600821959112	0.3604600821959112	0.3604600821959112	0.3604600821959112	0.3604600821959112	0.3604600821959112	0.3604600821959112	0.3604600821959112
0.2763586554423499	0.37745409174446487	0.2933259502589579	0.37130840306689683	0.3906195479553854	0.33859358101850284	0.4752124468170564	0.47557473707449655	0.47448880572464264	0.49465991444060775	0.39462414896566045	0.42453860811994176	0.42680628917183205	0.36890291096434374	0.42316331585749806	0.47769713598515584	0.48772831637378583	0.557387839616341	0.4495250335614104	0.47483408727117227	0.4621795604162914	0.4621795604162914	0.4621795604162914	0.4621795604162914	0.4621795604162914	0.4621795604162914	0.4621795604162914	0.4621795604162914	0.4621795604162914	0.4621795604162914	0.4621795604162914	0.4621795604162914	0.4621795604162914	0.4621795604162914	0.4621795604162914	0.4621795604162914	0.4621795604162914	0.4621795604162914	0.4621795604162914	0.4621795604162914	0.4621795604162914	0.4621795604162914	0.4621795604162914	0.4621795604162914	0.4621795604162914	0.4621795604162914	0.4621795604162914	0.4621795604162914	0.4621795604162914	0.4621795604162914
0.4319407526656698	0.3317825140323637	0.3652725067868924	0.38200497254350646	0.4462765007654409	0.42783812185178405	0.33724946353564295	0.30329678051538705	0.37444261659679495	0.3894334167627238	0.3273341901180319	0.40316870184439785	0.4627625889472152	0.40975648444072527	0.44192824573089373	0.45926982730115057	0.39225803814457416	0.36157219739821717	0.4548431925642305	0.44155518711260716	0.3193178056860368	0.4466148280585938	0.3829663168723153	0.3829663168723153	0.3829663168723153	0.3829663168723153	0.3829663168723153	0.3829663168723153	0.3829663168723153	0.3829663168723153	0.3829663168723153	0.3829663168723153	0.3829663168723153	0.3829663168723153	0.3829663168723153	0.3829663168723153	0.3829663168723153	0.3829663168723153	0.3829663168723153	0.3829663168723153	0.3829663168723153	0.3829663168723153	0.3829663168723153	0.3829663168723153	0.3829663168723153	0.3829663168723153	0.3829663168723153	0.3829663168723153	0.3829663168723153	0.3829663168723153
0.5815129706312208	0.8219884685258015	0.7501693404274274	0.5559894891949558	0.7318241698061095	0.6567476164997907	0.5656640080125913	0.7021730355414207	0.5627663039698594	0.7463359903315079	0.6193616383183459	0.6356420482068893	0.6715419448368485	0.6417450142785847	0.670938112004195	0.7424614333217127	0.7996518392782119	0.49600831056517986	0.7585559176746777	0.6592556922322277	0.7089058049534527	0.7089058049534527	0.7089058049534527	0.7089058049534527	0.7089058049534527	0.7089058049534527	0.7089058049534527	0.7089058049534527	0.7089058049534527	0.7089058049534527	0.7089058049534527	0.7089058049534527	0.7089058049534527	0.7089058049534527	0.7089058049534527	0.7089058049534527	0.7089058049534527	0.7089058049534527	0.7089058049534527	0.7089058049534527	0.7089058049534527	0.7089058049534527	0.7089058049534527	0.7089058049534527	0.7089058049534527	0.7089058049534527	0.7089058049534527	0.7089058049534527	0.7089058049534527	0.7089058049534527
0.5077467342872357	0.5478406211201791	0.5269456419563617	0.5264068899528014	0.6635061375718229	0.5225641260225039	0.4611368411817803	0.46079657302754296	0.4863474274386049	0.40598296509607235	0.5123998498293085	0.47284114051190107	0.5214661828678469	0.578391758014445	0.4418468422411282	0.5849840594601078	0.4946542827210705	0.43943573826751	0.5896900343241903	0.5420317447016898	0.5435255388116748	0.4674732706772542	0.6201098192691747	0.5437915449732145	0.5437915449732145	0.5437915449732145	0.5437915449732145	0.5437915449732145	0.5437915449732145	0.5437915449732145	0.5437915449732145	0.5437915449732145	0.5437915449732145	0.5437915449732145	0.5437915449732145	0.5437915449732145	0.5437915449732145	0.5437915449732145	0.5437915449732145	0.5437915449732145	0.5437915449732145	0.5437915449732145	0.5437915449732145	0.5437915449732145	0.5437915449732145	0.5437915449732145	0.5437915449732145	0.5437915449732145	0.5437915449732145	0.5437915449732145
0.573794725382374	0.5675481191842195	0.4548586111475665	0.712170127511071	0.435688621017345	0.557053704196342	0.5072530277359194	0.4699110786113192	0.561315850454941	0.4421970446737585	0.40145065711349076	0.4509266074199415	0.4493186428412911	0.4567798428721544	0.4515780783310831	0.5377775761376218	0.5748107366595923	0.38505014430077134	0.46813951357920697	0.5332143411027849	0.521565404596899	0.4681750060172455	0.4948702053070723	0.4948702053070723	0.4948702053070723	0.4948702053070723	0.4948702053070723	0.4948702053070723	0.4948702053070723	0.4948702053070723	0.4948702053070723	0.4948702053070723	0.4948702053070723	0.4948702053070723	0.4948702053070723	0.4948702053070723	0.4948702053070723	0.4948702053070723	0.4948702053070723	0.4948702053070723	0.4948702053070723	0.4948702053070723	0.4948702053070723	0.4948702053070723	0.4948702053070723	0.4948702053070723	0.4948702053070723	0.4948702053070723	0.4948702053070723	0.4948702053070723
0.14307384766526884	0.2583372474572731	0.18560446215126722	0.20800440413604565	0.22027754787552575	0.19476377334607017	0.08692429586158568	0.10910522686192059	0.28293436551769663	0.28230256249813535	0.12910412560918721	0.24285974607142258	0.17455896534784926	0.1429138057441873	0.21069070889629307	0.08900467495026858	0.2531069478828125	0.22197866328779547	0.11677673416379108	0.1826014431187073	0.25554618939652685	0.06243519339896761	0.0571970843688513	0.2896201674057132	0.12617349293121013	0.15468321915452501	0.1867750473469648	0.09239587650025205	0.1268148348879151	0.07492029764265432	0.12852329899933362	0.10172179832099396	0.10172179832099396	0.10172179832099396	0.10172179832099396	0.10172179832099396	0.10172179832099396	0.10172179832099396	0.10172179832099396	0.10172179832099396	0.10172179832099396	0.10172179832099396	0.10172179832099396	0.10172179832099396	0.10172179832099396	0.10172179832099396	0.10172179832099396	0.10172179832099396	0.10172179832099396	0.10172179832099396
0.37694049814710545	0.4610168751937015	0.3944884085287638	0.44577230539666757	0.5631460577252476	0.4430601427574257	0.42524549889130436	0.5044757202918954	0.5076407897030962	0.5272839679992238	0.5280819030199544	0.38665151047048524	0.5808084959260946	0.41946916958877284	0.38519256304054117	0.4953375573633512	0.3322682324560117	0.39923962903071947	0.40205761195392503	0.49796590958169634	0.45028324623176136	0.4745878028816665	0.5453516642048225	0.46725491558648635	0.4717138622339677	0.4935533239606883	0.4958838724464214	0.3951866429151535	0.40515954141289634	0.49069531853787135	0.3701050618147362	0.4304001901763037	0.4304001901763037	0.4304001901763037	0.4304001901763037	0.4304001901763037	0.4304001901763037	0.4304001901763037	0.4304001901763037	0.4304001901763037	0.4304001901763037	0.4304001901763037	0.4304001901763037	0.4304001901763037	0.4304001901763037	0.4304001901763037	0.4304001901763037	0.4304001901763037	0.4304001901763037	0.4304001901763037
0.4937768963683381	0.4876123317336209	0.4830968120399459	0.5536144796320858	0.5947520675782718	0.4985806795023473	0.5632978315852374	0.5550874703644507	0.517591896249245	0.3047851597596913	0.45096978145856154	0.4663454241521986	0.5077933693236586	0.4312047198106603	0.6441948771873319	0.42634905146029506	0.4545130690046039	0.44881797358970343	0.34715815186303045	0.34675683921546313	0.46701661437594927	0.40688672679570626	0.40688672679570626	0.40688672679570626	0.40688672679570626	0.40688672679570626	0.40688672679570626	0.40688672679570626	0.40688672679570626	0.40688672679570626	0.40688672679570626	0.40688672679570626	0.40688672679570626	0.40688672679570626	0.40688672679570626	0.40688672679570626	0.40688672679570626	0.40688672679570626	0.40688672679570626	0.40688672679570626	0.40688672679570626	0.40688672679570626	0.40688672679570626	0.40688672679570626	0.40688672679570626	0.40688672679570626	0.40688672679570626	0.40688672679570626	0.40688672679570626	0.40688672679570626
0.0	0.0	0.5588491204495468	0.26880237850499683	0.0	0.0	0.0	0.0	0.2794245602247734	0.028735930076717285	0.0	0.003071247823031228	0.0	0.0	0.0	0.028735930076717285	0.21684769326804212	0.2788047418135543	0.16760941780628866	0.0	0.01062218171977658	0.00531109085988829	0.00531109085988829	0.00531109085988829	0.00531109085988829	0.00531109085988829	0.00531109085988829	0.00531109085988829	0.00531109085988829	0.00531109085988829	0.00531109085988829	0.00531109085988829	0.00531109085988829	0.00531109085988829	0.00531109085988829	0.00531109085988829	0.00531109085988829	0.00531109085988829	0.00531109085988829	0.00531109085988829	0.00531109085988829	0.00531109085988829	0.00531109085988829	0.00531109085988829	0.00531109085988829	0.00531109085988829	0.00531109085988829	0.00531109085988829	0.00531109085988829	0.00531109085988829
0.28902764354786314	0.34851684159006274	0.26334004560467666	0.28001869076855407	0.3109989236883608	0.3280495831215006	0.312643764915687	0.3289348514469753	0.23496485233331668	0.3047767435987136	0.3237619291403115	0.26187300101513256	0.2404797596683761	0.2920547196910331	0.25128522118356056	0.2882192074823388	0.3149908688630339	0.32981000674709526	0.2713443281031182	0.28066672512813	0.33715661841691674	0.3016915667306893	0.2568598987228478	0.31765615077705944	0.32117389437743576	0.3273218303000281	0.3096168230929344	0.390304236478512	0.2950678618854976	0.3426860491820048	0.3426860491820048	0.3426860491820048	0.3426860491820048	0.3426860491820048	0.3426860491820048	0.3426860491820048	0.3426860491820048	0.3426860491820048	0.3426860491820048	0.3426860491820048	0.3426860491820048	0.3426860491820048	0.3426860491820048	0.3426860491820048	0.3426860491820048	0.3426860491820048	0.3426860491820048	0.3426860491820048	0.3426860491820048	0.3426860491820048
0.6148156982247946	0.4511616364226771	0.5962651225506607	0.5176475306044016	0.5103875096337579	0.4976623772667885	0.44751829428822304	0.49762972607108236	0.4263144861710886	0.4299702635927534	0.5201537814623438	0.5206621310379175	0.47136693280700603	0.4323927316628735	0.4473853809063066	0.48065068481014844	0.4018988181144982	0.3992445875940578	0.48748034074321006	0.5313451230781073	0.5088030518667723	0.43364809947300836	0.43652653051629237	0.5415657518657052	0.4407675507803727	0.5294116651301668	0.4334287594259685	0.5786895056649127	0.575227520965391	0.5081354724263033	0.48879199572321974	0.3704386165948175	0.6264169018172882	0.3707402710315961	0.6623219195224249	0.5165310952770106	0.5165310952770106	0.5165310952770106	0.5165310952770106	0.5165310952770106	0.5165310952770106	0.5165310952770106	0.5165310952770106	0.5165310952770106	0.5165310952770106	0.5165310952770106	0.5165310952770106	0.5165310952770106	0.5165310952770106	0.5165310952770106
0.3842599387864578	0.4291836083994992	0.41936720764942576	0.4723455546084603	0.3592172298247288	0.44147688962435916	0.4628974824683358	0.3976538492546275	0.37243200779510843	0.43507790882154757	0.3456187997172625	0.3630830285083903	0.42265063116957413	0.3931374696514309	0.2866988790695223	0.3498490442300491	0.31951395696407703	0.4720372587742594	0.31434926296844096	0.4328425619241158	0.41509030316323625	0.3659454960891933	0.3854193845064833	0.3836226579679222	0.3542329259525416	0.2922276436843345	0.2983419308348428	0.4012605699242433	0.3489083262010517	0.39478571783711264	0.3245988631192415	0.45645345083337274	0.38365516184919407	0.3711605301751693	0.32614294629065776	0.44347508005430053	0.4382763857933191	0.3654174834611047	0.4200752807966432	0.444285444227108	0.4321803625118756	0.4321803625118756	0.4321803625118756	0.4321803625118756	0.4321803625118756	0.4321803625118756	0.4321803625118756	0.4321803625118756	0.4321803625118756	0.4321803625118756
0.5035216250441524	0.6296738645993833	0.5466587215472782	0.5856764400919493	0.4446681676830396	0.5383931771966208	0.5212143339671318	0.5358461775005028	0.44075636337449353	0.5771998260576667	0.5139934807554497	0.5897690966606898	0.44614797090770136	0.6138707252008256	0.5112453353653973	0.5631258678230602	0.6048912852774524	0.598401172520104	0.6149119291564816	0.5752052613601841	0.4693674932998289	0.3588225187198002	0.4312031694014143	0.5379317516227556	0.5091396579205676	0.5235357047716617	0.5235357047716617	0.5235357047716617	0.5235357047716617	0.5235357047716617	0.5235357047716617	0.5235357047716617	0.5235357047716617	0.5235357047716617	0.5235357047716617	0.5235357047716617	0.5235357047716617	0.5235357047716617	0.5235357047716617	0.5235357047716617	0.5235357047716617	0.5235357047716617	0.5235357047716617	0.5235357047716617	0.5235357047716617	0.5235357047716617	0.5235357047716617	0.5235357047716617	0.5235357047716617	0.5235357047716617
0.43415340824892223	0.34957767172060156	0.3171307737510396	0.3044285990066376	0.44964223801128217	0.3438630832654245	0.4169771647303436	0.30658766750031785	0.3368896217472691	0.34011229468017457	0.25051580630453735	0.3050536497814135	0.31612634372368453	0.4640629512924988	0.34290805931432455	0.35660971595346	0.2578599903316176	0.317103120178661	0.3426672193238656	0.2733638584599789	0.43519207100075197	0.27292209986087507	0.3669444799142762	0.3682290248242487	0.3087145646873817	0.37401925299839595	0.3457248861166316	0.28618374081716424	0.33424770934311837	0.38141075770056115	0.40777536539598674	0.39459306154827395	0.39459306154827395	0.39459306154827395	0.39459306154827395	0.39459306154827395	0.39459306154827395	0.39459306154827395	0.39459306154827395	0.39459306154827395	0.39459306154827395	0.39459306154827395	0.39459306154827395	0.39459306154827395	0.39459306154827395	0.39459306154827395	0.39459306154827395	0.39459306154827395	0.39459306154827395	0.39459306154827395
0.3799838318783635	0.4136200663984478	0.0	0.5590697343504596	0.4559129985483257	0.00024315321786559367	0.3780997024933856	0.15348236020833492	0.6355742404844091	0.28770693323840596	0.32065776684239317	0.28715440642310053	0.12089059227600225	0.38602816839299275	0.30745102685240094	0.7438398015507828	0.21923511705855378	0.293030892902607	0.20595940186678086	0.5326477009745446	0.7555635695224817	0.26309991873761174	0.23171299367137588	0.11378461394287254	0.7305036581697161	0.24282217634882092	0.48666291725926847	0.48666291725926847	0.48666291725926847	0.48666291725926847	0.48666291725926847	0.48666291725926847	0.48666291725926847	0.48666291725926847	0.48666291725926847	0.48666291725926847	0.48666291725926847	0.48666291725926847	0.48666291725926847	0.48666291725926847	0.48666291725926847	0.48666291725926847	0.48666291725926847	0.48666291725926847	0.48666291725926847	0.48666291725926847	0.48666291725926847	0.48666291725926847	0.48666291725926847	0.48666291725926847
0.37780067232000347	0.317990811307974	0.40975713054031343	0.3672629153323016	0.298147396508574	0.3456051332662572	0.3463545895574951	0.46527527041290834	0.3595428452906875	0.41271058146838613	0.40278332665165334	0.34999859550619666	0.2914230201269362	0.34714944199860864	0.36032185299424724	0.4536627554081257	0.3461609674859881	0.4109628582626932	0.3975037687339225	0.3844395364981809	0.4047756427057558	0.48249281026153196	0.46192803153084455	0.47221042089618825	0.47221042089618825	0.47221042089618825	0.47221042089618825	0.47221042089618825	0.47221042089618825	0.47221042089618825	0.47221042089618825	0.47221042089618825	0.47221042089618825	0.47221042089618825	0.47221042089618825	0.47221042089618825	0.47221042089618825	0.47221042089618825	0.47221042089618825	0.47221042089618825	0.47221042089618825	0.47221042089618825	0.47221042089618825	0.47221042089618825	0.47221042089618825	0.47221042089618825	0.47221042089618825	0.47221042089618825	0.47221042089618825	0.47221042089618825
0.45632176123152673	0.3421553007555948	0.2819864440113181	0.35003086058135907	0.32791927383256014	0.34255663299952044	0.24664544564542015	0.2565529074465749	0.2133209590503752	0.4079103019873348	0.2272511381795772	0.2858303299297444	0.18165848360958273	0.2769143733418511	0.21689865755407078	0.2913914410585964	0.16249368581364296	0.26762939426973625	0.38569629553027396	0.27049030741789915	0.31378444123930666	0.3610788740237664	0.45155623708265985	0.28732437564342883	0.25762556536047104	0.3118517335200611	0.39550548425977455	0.2451771240061717	0.2979149546556296	0.22290003714135795	0.3377431844937382	0.2803216108175481	0.2803216108175481	0.2803216108175481	0.2803216108175481	0.2803216108175481	0.2803216108175481	0.2803216108175481	0.2803216108175481	0.2803216108175481	0.2803216108175481	0.2803216108175481	0.2803216108175481	0.2803216108175481	0.2803216108175481	0.2803216108175481	0.2803216108175481	0.2803216108175481	0.2803216108175481	0.2803216108175481
0.0	0.0504151062717166	0.13049724645516342	0.0	0.0	0.0	0.062494095621614724	0.0	0.0	0.0	0.0	0.06496365576389429	0.014548549492177688	0.0	0.015262586533805361	0.0	0.0	0.0	0.06496365576389429	0.0	0.0	0.0	0.0	0.0	0.0	0.0	0.0	0.038967657361241186	0.06496365576389429	0.0	0.0	0.0	0.0	0.0	0.07164449680398584	0.06917493666170628	0.0	0.08661820768519238	0.04330910384259619	0.04330910384259619	0.04330910384259619	0.04330910384259619	0.04330910384259619	0.04330910384259619	0.04330910384259619	0.04330910384259619	0.04330910384259619	0.04330910384259619	0.04330910384259619	0.04330910384259619
0.0	0.04601557266078808	0.13684614823854743	0.17877320753071405	0.18798598197439773	0.13142288110343467	0.2624740270438623	0.27510284155855413	0.14756304442518117	0.047349428187132066	0.24866706808853228	0.04661813028450376	0.15951690713175287	0.17458592206077742	0.11590943317505947	0.09296481093331455	0.046116756515343124	0.2525575110348143	0.03539986076417754	0.13684614823854743	0.054896340876301714	0.16420797977886895	0.1676518235330487	0.10010217471355166	0.04551419889162744	0.09062820786864928	0.06397011780659849	0.10318033291531947	0.23360136454639294	0.39902206994467493	0.04561538274618248	0.12318248417046856	0.02053222781856492	0.16286386653903576	0.14661822290335308	0.18625193653344813	0.050306453738519614	0.09123076549236496	0.30377428245553006	0.0018352292955046276	0.08184862350769069	0.000501373769160641	0.1076490874027213	0.07452807961262164	0.09108858350767148	0.09108858350767148	0.09108858350767148	0.09108858350767148	0.09108858350767148	0.09108858350767148
0.08471989419907874	0.09022484166416471	0.21387875971250928	0.09177207928793275	0.1488311408204978	0.15085251605175867	0.14842785364408553	0.13056534150655003	0.04940769601748609	0.16024789200316295	0.07384108824572998	0.16161677073796632	0.15324537384486736	0.1954741396622058	0.1041163622781317	0.07549620473456765	0.1506941888171256	0.10522658909660458	0.16828870803724458	0.17217828938962934	0.23140604782822893	0.08403778042542356	0.08156614900414977	0.11307313382259086	0.11746528511848643	0.13318731345232956	0.1863407198271774	0.07651050073078045	0.11202093264103771	0.2050788457101393	0.19404081552266234	0.07298814720810655	0.11885457486237187	0.10867484281032284	0.2062584664868093	0.15270466013873185	0.08819078734837088	0.17870183444165813	0.20058044395098434	0.09917774560535118	0.19714855775375112	0.20003876139591845	0.29742201011322433	0.313432557940168	0.24704589983730674	0.28023922888873737	0.28023922888873737	0.28023922888873737	0.28023922888873737	0.28023922888873737
0.24885104685894494	0.17792606975155614	0.12500808200134392	0.18870537512435723	0.15176482067555205	0.2901905610373613	0.25905200100313835	0.16874754201401065	0.08997795523478018	0.14747150430762318	0.14569188423149418	0.12620733790224803	0.05402668445039073	0.07121922773327886	0.20463869906093343	0.04701052954946957	0.10083706058166281	0.07060592912617028	0.14656582206112376	0.09881984121908466	0.15007752164278537	0.08437026654114767	0.1604747370991916	0.07947413786905047	0.06428520359635823	0.15236571686741168	0.0927048513447539	0.19354096087680517	0.12270612253185072	0.11745575870024741	0.06283630448186414	0.17406476465502116	0.09880188771309228	0.03461153265899188	0.13210104245366255	0.1005613831464759	0.18691388509594686	0.11282259090808155	0.03164754561982891	0.07223506826395523	0.07223506826395523	0.07223506826395523	0.07223506826395523	0.07223506826395523	0.07223506826395523	0.07223506826395523	0.07223506826395523	0.07223506826395523	0.07223506826395523	0.07223506826395523
0.2647531310063935	0.4583395359229077	0.724720283435808	0.16669066602203686	0.32343372744823157	0.5468133855891566	0.27004545669842983	0.24112137159237007	0.42967928064935945	0.33540032612086473	0.33540032612086473	0.33540032612086473	0.33540032612086473	0.33540032612086473	0.33540032612086473	0.33540032612086473	0.33540032612086473	0.33540032612086473	0.33540032612086473	0.33540032612086473	0.33540032612086473	0.33540032612086473	0.33540032612086473	0.33540032612086473	0.33540032612086473	0.33540032612086473	0.33540032612086473	0.33540032612086473	0.33540032612086473	0.33540032612086473	0.33540032612086473	0.33540032612086473	0.33540032612086473	0.33540032612086473	0.33540032612086473	0.33540032612086473	0.33540032612086473	0.33540032612086473	0.33540032612086473	0.33540032612086473	0.33540032612086473	0.33540032612086473	0.33540032612086473	0.33540032612086473	0.33540032612086473	0.33540032612086473	0.33540032612086473	0.33540032612086473	0.33540032612086473	0.33540032612086473
0.0001691199393294259	0.06536381387386297	0.015233170410245427	0.0006285017144881261	0.047105438232731965	0.000882181623482265	0.09092537285069623	0.06922785450239759	0.15360840928943487	0.13905683971213498	0.254821389649625	0.08992413335631394	0.041292130131635185	0.2146357890602228	0.3443453804831964	0.2086466590608785	0.13535003364830384	0.22422964537131462	0.11743193549300064	0.286120230270543	0.20177608288177182	0.20177608288177182	0.20177608288177182	0.20177608288177182	0.20177608288177182	0.20177608288177182	0.20177608288177182	0.20177608288177182	0.20177608288177182	0.20177608288177182	0.20177608288177182	0.20177608288177182	0.20177608288177182	0.20177608288177182	0.20177608288177182	0.20177608288177182	0.20177608288177182	0.20177608288177182	0.20177608288177182	0.20177608288177182	0.20177608288177182	0.20177608288177182	0.20177608288177182	0.20177608288177182	0.20177608288177182	0.20177608288177182	0.20177608288177182	0.20177608288177182	0.20177608288177182	0.20177608288177182
0.035401505187437884	0.051491693602964	0.10045484009684198	0.06382862323842428	0.006823506787676718	0.0025222962636437148	0.10629788945053358	0.0	0.052220978519482875	0.0731744262897447	0.03979979061148958	0.06382862323842428	0.0	0.10600353077658155	0.0	0.10362841384991386	0.0025222962636437148	0.0	0.12587833221645928	0.059527412714391284	0.029718451798207972	0.0	0.0	0.059527412714391284	0.0	0.0025222962636437148	0.0	0.06382862323842428	0.06635091950206799	0.014859225899103986	0.06635091950206799	0.169334306707996	0.117842613105032	0.117842613105032	0.117842613105032	0.117842613105032	0.117842613105032	0.117842613105032	0.117842613105032	0.117842613105032	0.117842613105032	0.117842613105032	0.117842613105032	0.117842613105032	0.117842613105032	0.117842613105032	0.117842613105032	0.117842613105032	0.117842613105032	0.117842613105032
0.39888781428555015	0.4227683078659126	0.3928570082182424	0.47654155803032366	0.48217131208734887	0.3758023910583865	0.48217824214624894	0.3962381237107528	0.33275106901889145	0.31405065086101275	0.4204483143749147	0.5081355235925702	0.2770743043765239	0.4972825071550866	0.36305028300608894	0.39206124329460945	0.3346425300115732	0.4757049362737311	0.42022026257135475	0.46250031811857867	0.44918486254703727	0.3343787475700771	0.5074566965714619	0.4209177220707695	0.4209177220707695	0.4209177220707695	0.4209177220707695	0.4209177220707695	0.4209177220707695	0.4209177220707695	0.4209177220707695	0.4209177220707695	0.4209177220707695	0.4209177220707695	0.4209177220707695	0.4209177220707695	0.4209177220707695	0.4209177220707695	0.4209177220707695	0.4209177220707695	0.4209177220707695	0.4209177220707695	0.4209177220707695	0.4209177220707695	0.4209177220707695	0.4209177220707695	0.4209177220707695	0.4209177220707695	0.4209177220707695	0.4209177220707695
0.7248957494319709	0.6581561545443219	0.6911996804961467	0.5623784143681564	0.4894973329909636	0.650425228569242	0.4007555091874	0.3887517944238279	0.413661454968486	0.5347131506252598	0.5487761080680038	0.5417446293466318	0.5417446293466318	0.5417446293466318	0.5417446293466318	0.5417446293466318	0.5417446293466318	0.5417446293466318	0.5417446293466318	0.5417446293466318	0.5417446293466318	0.5417446293466318	0.5417446293466318	0.5417446293466318	0.5417446293466318	0.5417446293466318	0.5417446293466318	0.5417446293466318	0.5417446293466318	0.5417446293466318	0.5417446293466318	0.5417446293466318	0.5417446293466318	0.5417446293466318	0.5417446293466318	0.5417446293466318	0.5417446293466318	0.5417446293466318	0.5417446293466318	0.5417446293466318	0.5417446293466318	0.5417446293466318	0.5417446293466318	0.5417446293466318	0.5417446293466318	0.5417446293466318	0.5417446293466318	0.5417446293466318	0.5417446293466318	0.5417446293466318
0.5352144019057984	0.5960962000337158	0.3788310685897648	0.6002099294360659	0.5608200889989027	0.47998808988037484	0.43337981402036163	0.44934287877613344	0.46055889609511846	0.48819874156202503	0.3988882398750017	0.34760959343077924	0.4324533544054921	0.5386634781189115	0.4916403219164248	0.4033068965951264	0.4849288243209154	0.6029715295612397	0.5618868001280269	0.4577604227780188	0.5563528090050662	0.5158764479054398	0.5101517706479101	0.60123061644607	0.5860788433226857	0.419185467058561	0.5376267176800604	0.4882957293906804	0.5129612235353704	0.5129612235353704	0.5129612235353704	0.5129612235353704	0.5129612235353704	0.5129612235353704	0.5129612235353704	0.5129612235353704	0.5129612235353704	0.5129612235353704	0.5129612235353704	0.5129612235353704	0.5129612235353704	0.5129612235353704	0.5129612235353704	0.5129612235353704	0.5129612235353704	0.5129612235353704	0.5129612235353704	0.5129612235353704	0.5129612235353704	0.5129612235353704
0.025715534797002493	0.0600532470882832	0.13260117523488327	0.08224405985780464	0.05712406464224536	0.006769142633938685	0.12345507526737436	0.04543012616189085	0.0	0.09904645719353322	0.02345711821250052	0.13300044914694506	0.004257494590408116	0.04835711512373451	0.12989199011208172	0.09433946610953739	0.030226260846439198	0.06835748227602273	0.14740357257696773	0.2200213948612436	0.030226260846439198	0.1409214760149517	0.03015921307884188	0.04158797248979582	0.06322875360218828	0.030226260846439198	0.060452521692878396	0.02711780210013145	0.00039927460459520043	0.10588264785476925	0.006549144329613388	0.11400180518776792	0.060275474758690654	0.060275474758690654	0.060275474758690654	0.060275474758690654	0.060275474758690654	0.060275474758690654	0.060275474758690654	0.060275474758690654	0.060275474758690654	0.060275474758690654	0.060275474758690654	0.060275474758690654	0.060275474758690654	0.060275474758690654	0.060275474758690654	0.060275474758690654	0.060275474758690654	0.060275474758690654
0.03840372178159751	0.13944938933597942	0.1027568240513229	0.0505819751196289	0.12172199351701372	0.050581974559665684	0.10367194597580315	0.15319237385468923	0.13379628181877254	0.06651567364898948	0.1561570542364921	0.05332387973496918	0.06730130015967312	0.1263369053795753	0.14251214053032144	0.09459875699449474	0.052251198872836566	0.04891874679077984	0.11869109954642054	0.17906302366714943	0.1044938915480586	0.2746698515169243	0.11235948408947363	0.13922147542339136	0.13037373733100582	0.1284367499337403	0.11011015557268754	0.14748356045846903	0.0700372104960341	0.12727964448632118	0.056065784503026704	0.13366382694846554	0.13408933139095716	0.03419863938753786	0.07276745619358078	0.16519387554124024	0.11898066586741052	0.11898066586741052	0.11898066586741052	0.11898066586741052	0.11898066586741052	0.11898066586741052	0.11898066586741052	0.11898066586741052	0.11898066586741052	0.11898066586741052	0.11898066586741052	0.11898066586741052	0.11898066586741052	0.11898066586741052
0.5149031739931789	0.5583867193853455	0.48541018213498843	0.6694118980158433	0.5667867837469414	0.7532612111059505	0.6519315707506089	0.6562035701644229	0.7359917028914978	0.7056959384135691	0.7544316798476889	0.7446540194040748	0.7638426797873373	0.8640868559046802	0.6855284857379892	0.7307281024580186	0.5730718555082035	0.8264801759464226	0.8575279348446824	0.7502044408438645	0.8481534969472154	0.7517434562303353	0.8422588636544411	0.7766907281275014	0.7631799530909666	0.754268209584077	0.6984199995631439	0.701579979465782	0.8438877178864055	0.7646804492682202	0.75839872891703	0.7615395890926251	0.7615395890926251	0.7615395890926251	0.7615395890926251	0.7615395890926251	0.7615395890926251	0.7615395890926251	0.7615395890926251	0.7615395890926251	0.7615395890926251	0.7615395890926251	0.7615395890926251	0.7615395890926251	0.7615395890926251	0.7615395890926251	0.7615395890926251	0.7615395890926251	0.7615395890926251	0.7615395890926251
0.24905349967861057	0.41876273213814835	0.6118451570741521	0.3819206037873947	0.4564754904615908	0.32285656859436146	0.31950650992579444	0.2544987037495503	0.31592865937152204	0.22673155779069631	0.4465847044436943	0.30222552894185756	0.3652662886313266	0.2844376437172967	0.3773251587465632	0.3395682577519288	0.26647135561327673	0.4164326242926888	0.181740318430386	0.18165765486362936	0.2239527724478611	0.4009371196278816	0.1961789941301566	0.38149947086756564	0.202064800374005	0.3229654682388773	0.25293843742471417	0.17730507298813758	0.2834218295341785	0.18467865998286997	0.35915360939257507	0.2979296758240754	0.4030797752692999	0.42183198644393377	0.37930550273504643	0.3246327311044342	0.27603401680561646	0.30033337395502535	0.30033337395502535	0.30033337395502535	0.30033337395502535	0.30033337395502535	0.30033337395502535	0.30033337395502535	0.30033337395502535	0.30033337395502535	0.30033337395502535	0.30033337395502535	0.30033337395502535	0.30033337395502535
0.00027568647452978166	0.0	0.0	0.0	0.0	0.0	0.0	0.0	0.11103187565360856	0.1991715791516802	0.08420481319744835	0.05577230996912141	0.03479254348727063	0.011375195820647374	0.0	0.011375195820647374	0.00031244467113375257	0.0653678105311383	0.00031244467113375257	0.028738908394258404	0.05660353824013004	0.02842646372312465	0.006366079764145978	0.0568529274462493	0.03911165186145595	0.04877866253904596	0.04005104850565487	0.028489519188139144	0.13121341074683637	0.02842646372312465	0.056852927500524064	0.008959270997362144	0.03290609924894311	0.03290609924894311	0.03290609924894311	0.03290609924894311	0.03290609924894311	0.03290609924894311	0.03290609924894311	0.03290609924894311	0.03290609924894311	0.03290609924894311	0.03290609924894311	0.03290609924894311	0.03290609924894311	0.03290609924894311	0.03290609924894311	0.03290609924894311	0.03290609924894311	0.03290609924894311
0.3311818044468567	0.02534135465002398	0.15507970780772515	0.1363811494616919	0.19459922225100615	0.2547949561055299	0.2251119193884891	0.2133828197223831	0.19136553035315126	0.18836169740021635	0.07395806314463024	0.0618223659750203	0.3026793335715204	0.2505784767666379	0.3242674357644968	0.20036500728015622	0.07965110102208045	0.09895038084826246	0.048222296241312385	0.15043293287944656	0.23636550200973228	0.05285688705748834	0.06087260868658719	0.03149761946105075	0.12477225281795684	0.41752988500930016	0.06664664649453013	0.08729009586243916	0.014195684939865519	0.05803637616936021	0.10172618684704655	0.07988128150820338	0.07988128150820338	0.07988128150820338	0.07988128150820338	0.07988128150820338	0.07988128150820338	0.07988128150820338	0.07988128150820338	0.07988128150820338	0.07988128150820338	0.07988128150820338	0.07988128150820338	0.07988128150820338	0.07988128150820338	0.07988128150820338	0.07988128150820338	0.07988128150820338	0.07988128150820338	0.07988128150820338
0.06448793001617291	0.08332370344878288	0.11782896467829146	0.15046750090129843	0.0512083030583506	0.18087509505901486	0.057817855633368706	0.04594764121775188	0.08367216153115882	0.14334939218094636	0.08323806512277092	0.047657415609367856	0.0750987222740206	0.1439463876808712	0.0028252832785463215	0.08181421877535222	0.07452089748106246	0.053368544064590774	0.015594346996003082	0.07841149965285664	0.08710808012474064	0.10584378121875634	0.052134089605189816	0.07611172630020784	0.043821113015358334	0.05963160630139488	0.04319123795830038	0.14881252249136892	0.06767743047817283	0.05880431147667592	0.0625568139208567	0.09338657559881827	0.07178139878029285	0.05817863194878277	0.1517645237244565	0.145300854343943	0.14038643697722258	0.12696776488454395	0.05252438313873052	0.026777843187499675	0.0396511131631151	0.0396511131631151	0.0396511131631151	0.0396511131631151	0.0396511131631151	0.0396511131631151	0.0396511131631151	0.0396511131631151	0.0396511131631151	0.0396511131631151
0.22785091321738665	0.2592572934900138	0.26584321336490124	0.2137266263294531	0.2575072853670925	0.2613362321682551	0.2557780392209293	0.23788615558534368	0.22207260702326792	0.26779055906828514	0.23125737564860044	0.323319452642609	0.22284831444745756	0.2994076292885222	0.32243796170080075	0.17554023552353074	0.24750048527417118	0.24469203020061267	0.2852154786431606	0.36019944575083196	0.25620057784612826	0.15672928513267162	0.2847288058118396	0.3834590582892039	0.15936686433656932	0.22603244788800586	0.15045541461726614	0.2865688711941695	0.25294181764206575	0.26434751746009194	0.19375368482531527	0.3131151369391342	0.3274282188702957	0.23815561803486882	0.2661953299943547	0.25217547401461177	0.25217547401461177	0.25217547401461177	0.25217547401461177	0.25217547401461177	0.25217547401461177	0.25217547401461177	0.25217547401461177	0.25217547401461177	0.25217547401461177	0.25217547401461177	0.25217547401461177	0.25217547401461177	0.25217547401461177	0.25217547401461177
0.4609428688984562	0.49033039142719254	0.40348737739307755	0.5131504142367452	0.4884358292228968	0.3190107105345993	0.6238284838692337	0.3426459027172104	0.5148478193438821	0.6028677921068195	0.5111249407207101	0.5488640714900428	0.4897022035183068	0.3269904947945196	0.4711978605273622	0.46732055226392566	0.2849315710946095	0.4431160109360042	0.3613905794794791	0.5040923200339108	0.4097132014650002	0.32640938275493503	0.39913062371112484	0.6030874017726086	0.40114641678349927	0.3287926468389442	0.3472550038508058	0.3159270502588254	0.43462151608593724	0.3712715150561565	0.4029465155710469	0.4029465155710469	0.4029465155710469	0.4029465155710469	0.4029465155710469	0.4029465155710469	0.4029465155710469	0.4029465155710469	0.4029465155710469	0.4029465155710469	0.4029465155710469	0.4029465155710469	0.4029465155710469	0.4029465155710469	0.4029465155710469	0.4029465155710469	0.4029465155710469	0.4029465155710469	0.4029465155710469	0.4029465155710469
0.04916511552585007	0.24830840235377213	0.24418967588407609	0.04712719826545158	0.2678388078424766	0.04257128276993993	0.13936941463388025	0.30367856860732717	0.20812415159545222	0.2864277837181022	0.15751200082952757	0.25230823238893274	0.3930774470447654	0.3626930324418309	0.3554395758897189	0.2615740766272537	0.0943979249077048	0.10406207579772611	0.08475536191020565	0.04233788737500671	0.24622117795266207	0.41266357114945074	0.21043713580379247	0.22010128669381382	0.10614166461113315	0.08188836416410367	0.001156492104170133	0.24458034694807343	0.08536547606431712	0.09386549926246525	0.10521856790189624	0.11888254882707817	0.3116558757799175	0.17515345678274982	0.00399983003516061	0.08957664340895521	0.08957664340895521	0.08957664340895521	0.08957664340895521	0.08957664340895521	0.08957664340895521	0.08957664340895521	0.08957664340895521	0.08957664340895521	0.08957664340895521	0.08957664340895521	0.08957664340895521	0.08957664340895521	0.08957664340895521	0.08957664340895521
0.33564150849698565	0.2459382269056848	0.284851267419286	0.2618833375682401	0.4635075107169041	0.39030386010915824	0.34013651778033926	0.3482104274579725	0.3562011769331447	0.355569943259705	0.5880778173950485	0.3725960520552767	0.26027276584112946	0.361826765070351	0.3341271544609585	0.2662847276237578	0.34137540794166427	0.27154179409939155	0.41065009813602177	0.39263265818105514	0.3231998119405493	0.3572048529948033	0.3440859507881794	0.2809856293327668	0.4146050391467189	0.36830249894312456	0.36317668828520444	0.20341839670958695	0.22212565838223233	0.2596326263515995	0.31419839635222285	0.23989475885291303	0.45728136643787115	0.24267229129286919	0.45348504680729856	0.34807866905008383	0.34807866905008383	0.34807866905008383	0.34807866905008383	0.34807866905008383	0.34807866905008383	0.34807866905008383	0.34807866905008383	0.34807866905008383	0.34807866905008383	0.34807866905008383	0.34807866905008383	0.34807866905008383	0.34807866905008383	0.34807866905008383
0.2832561023843825	0.406674583573234	0.23142170499446724	0.3891775190122482	0.3304331224540756	0.36476334291424195	0.43522078432155503	0.30398716648779756	0.3096585783037545	0.3117039637102001	0.24409800797978798	0.3771909158874381	0.19976768218120441	0.30278508846897567	0.40735004879119974	0.2672054181074679	0.3358961011077052	0.31740514022034433	0.4323712164417059	0.2795042868962324	0.48648843397847374	0.2399703303436619	0.466294434505894	0.2884456255438718	0.40630693838451687	0.34002948166009683	0.5037701386709338	0.33255631791065554	0.40864829669422226	0.3711084358688649	0.28898882402712767	0.3300486299479963	0.3300486299479963	0.3300486299479963	0.3300486299479963	0.3300486299479963	0.3300486299479963	0.3300486299479963	0.3300486299479963	0.3300486299479963	0.3300486299479963	0.3300486299479963	0.3300486299479963	0.3300486299479963	0.3300486299479963	0.3300486299479963	0.3300486299479963	0.3300486299479963	0.3300486299479963	0.3300486299479963
0.5869651721896734	0.47023038623183877	0.4540599533626066	0.43269568693537513	0.49217938927280647	0.5651278662272613	0.45615032226416213	0.4080338777169134	0.4200010511722114	0.4659813050498108	0.5413169957296934	0.4593952656201014	0.4477475871588833	0.39578294779532963	0.39886678052356395	0.45372896691938003	0.4604850215827797	0.5156067712285554	0.4051916474156625	0.49768656218853063	0.40726251470423896	0.4004033665189959	0.5112738788137454	0.4580201149859626	0.4709356872600583	0.536822073388511	0.5892957510972736	0.538718343958136	0.5104663909182905	0.3713464670298764	0.5378525297119592	0.44151184502585417	0.48968218736890673	0.48968218736890673	0.48968218736890673	0.48968218736890673	0.48968218736890673	0.48968218736890673	0.48968218736890673	0.48968218736890673	0.48968218736890673	0.48968218736890673	0.48968218736890673	0.48968218736890673	0.48968218736890673	0.48968218736890673	0.48968218736890673	0.48968218736890673	0.48968218736890673	0.48968218736890673
0.16561347948863053	0.17801101808819336	0.15615882753911145	0.050904123045508884	0.08756172321389429	0.028516541447451794	0.07000389192932677	0.06416972818074952	0.10242146461893308	0.10433560899315035	0.07318086580157575	0.08214421563939388	0.024723955898075266	0.06656467955073089	0.07183654576850484	0.09572860738503933	0.07811914071930266	0.1273309091426911	0.02773585685436723	0.06734399764653354	0.05820623394949712	0.040098178767380886	0.017940953563292155	0.003439212406284096	0.09169455592649967	0.05745568835618631	0.10262291116847563	0.08003929976233097	0.08003929976233097	0.08003929976233097	0.08003929976233097	0.08003929976233097	0.08003929976233097	0.08003929976233097	0.08003929976233097	0.08003929976233097	0.08003929976233097	0.08003929976233097	0.08003929976233097	0.08003929976233097	0.08003929976233097	0.08003929976233097	0.08003929976233097	0.08003929976233097	0.08003929976233097	0.08003929976233097	0.08003929976233097	0.08003929976233097	0.08003929976233097	0.08003929976233097
0.06552874570710984	0.054516810124856055	0.11696496590275894	0.08808061704706557	0.07572797760390888	0.06336368123367499	0.06532256094242588	0.09248887895774485	0.06682711401022548	0.07145087712090431	0.0698187447503011	0.06594544098124826	0.09427047748013201	0.022286175216525556	0.05819076919057805	0.07719629206297836	0.03836345454264719	0.1007842995606003	0.03817722779273152	0.07718313725843705	0.0992808407067351	0.07502642730748631	0.0755142637649479	0.0728727743319539	0.07200680515532233	0.0517222076737684	0.05528808052929161	0.05861066746119996	0.04847906424373919	0.0898484690123186	0.08009934366362512	0.10068522980384816	0.03435340804855698	0.07203619081456118	0.09834460939849259	0.06646842509478403	0.078285731547346	0.0766871284288882	0.08497075488890636	0.13922591179438423	0.04229621969645207	0.11551620457726676	0.0772765315588642	0.1005503471342301	0.04490895980240789	0.1366099589330496	0.09226980626613834	0.11443988259959399	0.11443988259959399	0.11443988259959399
0.3802133241298437	0.0	0.42899086321565016	0.28641086666695875	0.005420105633259375	0.6239142039885901	0.2851599930973828	0.062475228516138806	0.14988351647637452	0.6233848118853984	0.2832765788029591	0.14414714048069122	0.2851599930973828	0.20701442560903469	0.34766728265012586	0.4982857128938724	0.16016404272751292	0.19806797549957106	0.1745106524206788	0.1425799965486914	0.3383621542790027	0.27206425697379283	0.358896619988536	0.19421501379831146	0.14674922847626062	0.020082985688849204	0.31904984951357473	0.48354423895937776	0.3343584250579964	0.0	0.2982557292209728	0.1425799965486914	0.14800010218195078	0.1452900493653211	0.1452900493653211	0.1452900493653211	0.1452900493653211	0.1452900493653211	0.1452900493653211	0.1452900493653211	0.1452900493653211	0.1452900493653211	0.1452900493653211	0.1452900493653211	0.1452900493653211	0.1452900493653211	0.1452900493653211	0.1452900493653211	0.1452900493653211	0.1452900493653211
0.3522811428921393	0.20325787587427832	0.009956490940595884	0.25195656758656154	0.7565063239507639	0.932888041522491	0.21321436681487418	0.7658261937002805	0.1571053568816147	0.1048077016455427	0.0	0.0	0.0	0.009956490940595884	0.24493449647899215	0.5209473439422522	0.23497800553839626	0.582481299707194	1.1749437648894205	1.7600503013915534	0.49398761641905414	0.4195993898788875	0.45521444346083983	0.1147641925861386	0.036891543929357055	0.3667207601727001	0.5725248087665981	0.7857391755814721	0.7956956665220681	0.8771116319816745	0.5372613622996553	0.27474832257981585	0.40600484243973556	0.40600484243973556	0.40600484243973556	0.40600484243973556	0.40600484243973556	0.40600484243973556	0.40600484243973556	0.40600484243973556	0.40600484243973556	0.40600484243973556	0.40600484243973556	0.40600484243973556	0.40600484243973556	0.40600484243973556	0.40600484243973556	0.40600484243973556	0.40600484243973556	0.40600484243973556
0.5431414126211452	0.5199448678741301	0.5155004051718999	0.4774986059440229	0.5723853788075104	0.5586284429273051	0.5835717909733086	0.5728292227357372	0.5686698659079168	0.5560732202289781	0.4534808195330042	0.5509657410057924	0.5496659789363647	0.6288681359462724	0.5350455149870762	0.5888562005647154	0.637306519865607	0.69685484667981	0.6707628460270728	0.5584857693947156	0.6120189459769411	0.5852523576858283	0.5852523576858283	0.5852523576858283	0.5852523576858283	0.5852523576858283	0.5852523576858283	0.5852523576858283	0.5852523576858283	0.5852523576858283	0.5852523576858283	0.5852523576858283	0.5852523576858283	0.5852523576858283	0.5852523576858283	0.5852523576858283	0.5852523576858283	0.5852523576858283	0.5852523576858283	0.5852523576858283	0.5852523576858283	0.5852523576858283	0.5852523576858283	0.5852523576858283	0.5852523576858283	0.5852523576858283	0.5852523576858283	0.5852523576858283	0.5852523576858283	0.5852523576858283
0.3834181595090667	0.4204412132074207	0.38674095577704193	0.42170359635711513	0.41433491674784356	0.3936526626083975	0.3965218654642971	0.4196503909300148	0.4714164866995482	0.3811953479233033	0.47291454038608116	0.3884437277950863	0.38037366955087604	0.41839541313910134	0.4531477280074903	0.38215187447566157	0.40693467731304206	0.4560824393317014	0.36177932081072744	0.4254450951986456	0.29737630234756474	0.3188118621945174	0.30809408227104107	0.30809408227104107	0.30809408227104107	0.30809408227104107	0.30809408227104107	0.30809408227104107	0.30809408227104107	0.30809408227104107	0.30809408227104107	0.30809408227104107	0.30809408227104107	0.30809408227104107	0.30809408227104107	0.30809408227104107	0.30809408227104107	0.30809408227104107	0.30809408227104107	0.30809408227104107	0.30809408227104107	0.30809408227104107	0.30809408227104107	0.30809408227104107	0.30809408227104107	0.30809408227104107	0.30809408227104107	0.30809408227104107	0.30809408227104107	0.30809408227104107
0.4113709398768388	0.625419972787547	0.5796708332614814	0.553781732909123	0.6073534106069993	0.5625654342382783	0.5802642103649919	0.48658743470453186	0.4978522964378569	0.3732823567714679	0.4559737258768392	0.46913784197414954	0.5443355656334165	0.4887178394849632	0.45879121050818084	0.4648741296106654	0.432037929556894	0.5719034325085995	0.4839586382763273	0.47809973573465187	0.476889345227438	0.4838514913219459	0.4803704182746919	0.4803704182746919	0.4803704182746919	0.4803704182746919	0.4803704182746919	0.4803704182746919	0.4803704182746919	0.4803704182746919	0.4803704182746919	0.4803704182746919	0.4803704182746919	0.4803704182746919	0.4803704182746919	0.4803704182746919	0.4803704182746919	0.4803704182746919	0.4803704182746919	0.4803704182746919	0.4803704182746919	0.4803704182746919	0.4803704182746919	0.4803704182746919	0.4803704182746919	0.4803704182746919	0.4803704182746919	0.4803704182746919	0.4803704182746919	0.4803704182746919
0.4318894828440611	0.3713210919103672	0.3806523703249809	0.380135970364056	0.3863222966354158	0.35983538367434814	0.38525775919197036	0.43824531097997593	0.3471227912895143	0.3562204025366226	0.48313673843258637	0.3783478443529369	0.38178459249565966	0.3681510938523799	0.3814884473167692	0.4240373777813375	0.365445668159911	0.35722443962906963	0.4254596215733187	0.3913420306011941	0.3913420306011941	0.3913420306011941	0.3913420306011941	0.3913420306011941	0.3913420306011941	0.3913420306011941	0.3913420306011941	0.3913420306011941	0.3913420306011941	0.3913420306011941	0.3913420306011941	0.3913420306011941	0.3913420306011941	0.3913420306011941	0.3913420306011941	0.3913420306011941	0.3913420306011941	0.3913420306011941	0.3913420306011941	0.3913420306011941	0.3913420306011941	0.3913420306011941	0.3913420306011941	0.3913420306011941	0.3913420306011941	0.3913420306011941	0.3913420306011941	0.3913420306011941	0.3913420306011941	0.3913420306011941
[truncated: 6 more columns]
