# Supplementary material for: Neuronal tuning aligns dynamically with object and texture manifolds across the visual hierarchy
Source: Nat Neurosci. 2026 Mar 10;29(4):864–75. doi: 10.1038/s41593-026-02207-1 (PMC13061647; doi:10.1038/s41593-026-02207-1)
Supplement: Supplementary file 10 — Attribution data for time windows 5, 10, 20, 25 and 50 ms, for panel b. Time window specific evolution trajectory of time windows 10, 20, 25 and 50 ms, for panel c. [file 41593_2026_2207_MOESM10_ESM.zip › ExtendedFig4_Source_data/FigureExtended4C_src_normresp_wdw_150-200_DeePSim_mean.csv]

0	1	2	3	4	5	6	7	8	9	10	11	12	13	14	15	16	17	18	19	20	21	22	23	24	25	26	27	28	29	30	31	32	33	34	35	36	37	38	39	40	41	42	43	44	45	46	47	48	49
0.5286550295072404	0.5865809627974141	0.5867114489231597	0.5440614276822809	0.5924727311805535	0.6103369041676869	0.5527103923672286	0.6149634638468116	0.5879234425641199	0.5892436380462672	0.6532104358788453	0.5642686535199977	0.5368349127553665	0.5298569264587966	0.6106980193644892	0.5791701282974145	0.6740557474952388	0.5666263263607366	0.713618263911382	0.5570116197569613	0.5614882015031504	0.6492576088878805	0.6528194133219973	0.5916148624813203	0.627510468673153	0.643079211951314	0.6011440327851607	0.5730067224949138	0.6474559450064076	0.6154283357881133	0.5911106387687657	0.6024995658649114	0.6114560781401255	0.7574200067530213	0.6859216294663806	0.6805311946236728	0.7742313649742343	0.5749163727615388	0.5746868391177283	0.6581426603332995	0.6490694355271145	0.6741054733700966	0.7352548618208273	0.6609246923281639	0.5925103734361976	0.5883637664910781	0.7291930088670107	0.6587783876790444	0.6587783876790444	0.6587783876790444
0.740612118143752	0.7750605181779939	0.6793063537887891	0.8010205939506584	0.7212097351358904	0.7686480612567128	0.6648937295144787	0.7584775819699976	0.7415805930305708	0.8023712949105183	0.8156136341927038	0.8596535714342902	0.8730492816219424	0.8790198630123804	0.763493970091184	0.7613933557307758	0.8387319485228132	0.8304631784334625	0.8082001710290279	0.6560399485123987	0.8557671468019081	0.8037582826910813	0.8066144301876349	0.8412915228984534	0.7397768677237521	0.8449799194217855	0.828987774442314	0.7973235492992011	0.8404643403005545	0.7450937144219781	0.8739739394249738	0.8701985329794966	0.9484393895358114	0.8901902244039257	0.9044960264238797	0.8973431254139027	0.8973431254139027	0.8973431254139027	0.8973431254139027	0.8973431254139027	0.8973431254139027	0.8973431254139027	0.8973431254139027	0.8973431254139027	0.8973431254139027	0.8973431254139027	0.8973431254139027	0.8973431254139027	0.8973431254139027	0.8973431254139027
0.32324875915212337	0.26708987776391935	0.19560337697737107	0.24914234476663957	0.2995825058979865	0.319092092290349	0.35555496848569	0.31878898850121995	0.2742750292724598	0.37483081876916735	0.42464558113125406	0.43755400990678234	0.4414129568267613	0.3996842565591606	0.5245962263539685	0.4997690600076497	0.6342420724792525	0.5696727012448747	0.5471521117510204	0.5364403521231188	0.5469263865247416	0.6342513986805708	0.5720149326997382	0.7580651618322053	0.7500743022433793	0.7071711762117198	0.7934052897790778	0.8477322189901787	0.8393085458592381	0.9288904604699698	0.7253739392714418	0.7237052095164139	0.762476217650432	0.7430907135834229	0.7430907135834229	0.7430907135834229	0.7430907135834229	0.7430907135834229	0.7430907135834229	0.7430907135834229	0.7430907135834229	0.7430907135834229	0.7430907135834229	0.7430907135834229	0.7430907135834229	0.7430907135834229	0.7430907135834229	0.7430907135834229	0.7430907135834229	0.7430907135834229
0.6539604451285036	0.5311052095433393	0.5824275778423534	0.5977717753773061	0.6122113459471878	0.6387495156936822	0.5981571462914496	0.6571023823415534	0.6300392878205394	0.6188647892002457	0.6330048923316888	0.644366761575762	0.6464829571771747	0.6296893024127865	0.6186087131434087	0.6173358837493073	0.5808436216633028	0.5850815254446415	0.6955535366325385	0.5884906009727534	0.6610992898381907	0.6434319994923166	0.6899231453099788	0.7104525629839294	0.6682304943466564	0.7174850807986088	0.773183308487149	0.7580867083787425	0.688548028044442	0.7781685423645859	0.6317762427342544	0.5863713467223075	0.6775066875347425	0.629155284840836	0.6292565171658525	0.6611543917522512	0.6987147670118674	0.656946159629948	0.6778304633209077	0.6778304633209077	0.6778304633209077	0.6778304633209077	0.6778304633209077	0.6778304633209077	0.6778304633209077	0.6778304633209077	0.6778304633209077	0.6778304633209077	0.6778304633209077	0.6778304633209077
0.5389769035608549	0.5291351849272287	0.4926184701905435	0.5407835807098241	0.5698900935067449	0.6133009727189151	0.6050681707441042	0.5279346698376741	0.5578845663197193	0.5498320342280992	0.5774637863835934	0.6036102872915174	0.6374608530197092	0.5751360615200963	0.6904506551225006	0.6982231918572952	0.7150551193635813	0.673187392786872	0.7929446540545204	0.7336901793046624	0.9701929299150404	0.9033077286747744	0.8529205019282207	1.0421422909543558	0.9288470432497288	0.8208889319443679	0.8737064894312272	0.913309437810269	1.0369539113916635	0.9080411368042707	0.9724975240979671	0.9724975240979671	0.9724975240979671	0.9724975240979671	0.9724975240979671	0.9724975240979671	0.9724975240979671	0.9724975240979671	0.9724975240979671	0.9724975240979671	0.9724975240979671	0.9724975240979671	0.9724975240979671	0.9724975240979671	0.9724975240979671	0.9724975240979671	0.9724975240979671	0.9724975240979671	0.9724975240979671	0.9724975240979671
0.8115419883754867	0.6898970054778242	0.8093851191082096	0.7522213822360647	0.8026891898621871	0.7816763190280395	0.7387719485027736	0.8532290707749233	0.9562770207030732	1.0539545963427648	0.9219516244726681	0.7931889648524568	0.7882587395179775	0.8963254210511405	0.7137143994699301	0.8929111644490728	0.843634505855307	0.8041170059489118	0.8506206204166524	0.8695430868878453	1.0163203875915696	0.8623806881661343	0.7547695260240039	0.77912241014214	0.9663121373021416	0.831847444073557	0.895040112301805	0.8853449931522896	0.8576362384100167	0.7448987151408599	0.8413969417258065	0.8674343588114979	0.8096645442909887	1.002593685901741	0.8617727355738406	0.9347009067801498	0.8453674111996391	0.9014920462503998	0.9291425075121749	0.8008919241207567	0.8650172158164657	0.8650172158164657	0.8650172158164657	0.8650172158164657	0.8650172158164657	0.8650172158164657	0.8650172158164657	0.8650172158164657	0.8650172158164657	0.8650172158164657
0.9003875794410958	0.7184350378871629	0.7031291975476583	0.7260035218281682	0.7965730243609292	0.7865917104657187	0.7550152193850486	0.7690913391328208	0.8050402419852369	0.6635136417152951	0.6247974014096377	0.8208688431764483	0.5535791178246328	0.6183899606833296	0.6601710667073538	0.6413745452471243	0.6635962511014226	0.7594175953286504	0.6867343903396549	0.6772422855155407	0.5933664261071191	0.704290724140752	0.7129711579173755	0.5852955890983559	0.798042195392478	0.7422602866383564	0.7701512410154172	0.7701512410154172	0.7701512410154172	0.7701512410154172	0.7701512410154172	0.7701512410154172	0.7701512410154172	0.7701512410154172	0.7701512410154172	0.7701512410154172	0.7701512410154172	0.7701512410154172	0.7701512410154172	0.7701512410154172	0.7701512410154172	0.7701512410154172	0.7701512410154172	0.7701512410154172	0.7701512410154172	0.7701512410154172	0.7701512410154172	0.7701512410154172	0.7701512410154172	0.7701512410154172
0.759811540563457	0.6682475174238613	0.6509461773529451	0.6696857215549152	0.6548566174347248	0.6661123394281757	0.6662223316653733	0.6644804698924205	0.7750104578061767	0.7752742382784159	0.7550172347398748	0.7108565513015934	0.6890352110483573	0.6916400155166976	0.6962188428828807	0.7078071981319966	0.7355541201014949	0.6669065144702105	0.7596347731526328	0.810287866248873	0.9060537589136569	0.8994420299848319	0.9065521245461053	0.853740383327573	0.7682994032380728	0.733399317418462	0.7750529754190364	0.7542261464187493	0.7542261464187493	0.7542261464187493	0.7542261464187493	0.7542261464187493	0.7542261464187493	0.7542261464187493	0.7542261464187493	0.7542261464187493	0.7542261464187493	0.7542261464187493	0.7542261464187493	0.7542261464187493	0.7542261464187493	0.7542261464187493	0.7542261464187493	0.7542261464187493	0.7542261464187493	0.7542261464187493	0.7542261464187493	0.7542261464187493	0.7542261464187493	0.7542261464187493
0.3301050759279865	0.44692689954008047	0.4427803738231621	0.4198201610067773	0.5455454048394834	0.5065228246740722	0.41553809029002575	0.46816554279394823	0.4577095137686261	0.522005333635855	0.47339695923419	0.5159029954727901	0.507029962891906	0.4861389935413711	0.464061746617247	0.504395893869593	0.5026800641427805	0.5766772860850986	0.6033521717800581	0.5774716054149788	0.5872964194632865	0.6322402818819461	0.5216941985646952	0.5591254554985923	0.6805491883373992	0.6732518574545657	0.645318311540503	0.6432239836283515	0.6334216142128771	0.6529845761340732	0.7205125948173056	0.7375810102389434	0.6085085028678052	0.7199926532401122	0.6642505780539587	0.6642505780539587	0.6642505780539587	0.6642505780539587	0.6642505780539587	0.6642505780539587	0.6642505780539587	0.6642505780539587	0.6642505780539587	0.6642505780539587	0.6642505780539587	0.6642505780539587	0.6642505780539587	0.6642505780539587	0.6642505780539587	0.6642505780539587
0.7097852043694054	0.7959009885307549	0.7426093056789083	0.8495368095845559	0.919709685673542	0.978327296053444	1.0046385620637526	0.8082862299507135	0.9455901307805707	0.8696657322221767	1.0602170428928732	0.9966100099211812	0.8508625722108706	1.0254109661992286	0.8590776794237744	0.9368390544040456	0.9384305882830805	0.8937396739653768	0.8255463855603415	1.1223598263268058	1.022027683286752	0.9708971073166867	1.0080925366845523	1.0154915434114318	0.9425873471416221	0.87866720580511	1.083702066979171	1.0983077000952877	1.0766450253743716	0.9134010672642067	0.8263849772270726	0.8921395917012006	0.9991507794660568	0.9456451855836288	0.9456451855836288	0.9456451855836288	0.9456451855836288	0.9456451855836288	0.9456451855836288	0.9456451855836288	0.9456451855836288	0.9456451855836288	0.9456451855836288	0.9456451855836288	0.9456451855836288	0.9456451855836288	0.9456451855836288	0.9456451855836288	0.9456451855836288	0.9456451855836288
0.6516623023730901	0.49379564677746746	0.5559185199386952	0.5913554656307085	0.6791434600947318	0.563516231021899	0.5905078337887366	0.5674611245667348	0.5761156685205644	0.5700535373715621	0.5212383788978409	0.6145193616388955	0.6304247768985831	0.5516416644167405	0.6265344860832666	0.5924494056191769	0.5325225297204331	0.5472164757251232	0.6127892329552069	0.6369362179070286	0.5882286911074858	0.6128244071739518	0.5789824586977373	0.6255424264309121	0.6824193632725072	0.6580127650728822	0.6097955825961626	0.6632450266494747	0.7043537538446852	0.6106040412759264	0.6379451891899032	0.6242746152329147	0.6242746152329147	0.6242746152329147	0.6242746152329147	0.6242746152329147	0.6242746152329147	0.6242746152329147	0.6242746152329147	0.6242746152329147	0.6242746152329147	0.6242746152329147	0.6242746152329147	0.6242746152329147	0.6242746152329147	0.6242746152329147	0.6242746152329147	0.6242746152329147	0.6242746152329147	0.6242746152329147
0.38646014695283626	0.3890598925407277	0.3950169830575532	0.4302903720588711	0.37322742467769504	0.39494244940818074	0.3883004408047481	0.3927459187147766	0.5061419943053275	0.460216579695864	0.44239125194866324	0.460674944319145	0.5903420382512453	0.6162761858224779	0.5970101683673602	0.577226719533878	0.6265411400350791	0.6821910931887648	0.6853809451457413	0.6781407722303501	0.7524241154619961	0.7144760938895568	0.7236603315513173	0.7375011451717738	0.7793029211989835	0.7987595191744705	0.8436736926184489	0.8647268098904078	0.9156659113086574	0.9165211826132292	0.9175061155247127	0.917013649068971	0.917013649068971	0.917013649068971	0.917013649068971	0.917013649068971	0.917013649068971	0.917013649068971	0.917013649068971	0.917013649068971	0.917013649068971	0.917013649068971	0.917013649068971	0.917013649068971	0.917013649068971	0.917013649068971	0.917013649068971	0.917013649068971	0.917013649068971	0.917013649068971
0.7876736707469422	0.7299911388316175	0.6837170250548146	0.7707185362708359	0.7469785416848683	0.763758529791088	0.8290011687627141	0.7402766009763252	0.6607990584637403	0.7305193773847273	0.8304388789495515	0.8423834909107872	0.7987395280072057	0.8056109194672398	0.841165842617795	0.8381923793398786	0.8480193014233569	0.7865969170541989	0.8706666891030374	0.9067488757147624	0.8517567517349597	0.8604133878904935	0.8106261184028192	0.8616519672126439	0.852328888216585	0.8503606853189708	0.7781438342827395	0.7051945423443032	0.8181621483405648	0.7738431271564318	0.7824303646139836	0.7781367458852076	0.7781367458852076	0.7781367458852076	0.7781367458852076	0.7781367458852076	0.7781367458852076	0.7781367458852076	0.7781367458852076	0.7781367458852076	0.7781367458852076	0.7781367458852076	0.7781367458852076	0.7781367458852076	0.7781367458852076	0.7781367458852076	0.7781367458852076	0.7781367458852076	0.7781367458852076	0.7781367458852076
0.6960925736838423	0.6317520915338356	0.5884745260998261	0.5985144619131544	0.6506614425066009	0.5056711299768831	0.5782521111907507	0.6383531372987679	0.7093659389748508	0.6030561071873176	0.7315143274396689	0.6653342449994152	0.7108527759487084	0.6067795242619562	0.6672511186486672	0.7047491911818168	0.6193301912156731	0.7856514167005856	0.6487795925016228	0.686874449369348	0.6161516165596688	0.7283529564270067	0.7349751781908462	0.7741404003280951	0.7162277158743029	0.6473762652129312	0.7924697206275766	0.6977195927124799	0.6979142051641871	0.7067692069787392	0.6780686844211794	0.6660436867560482	0.6720561855886138	0.6720561855886138	0.6720561855886138	0.6720561855886138	0.6720561855886138	0.6720561855886138	0.6720561855886138	0.6720561855886138	0.6720561855886138	0.6720561855886138	0.6720561855886138	0.6720561855886138	0.6720561855886138	0.6720561855886138	0.6720561855886138	0.6720561855886138	0.6720561855886138	0.6720561855886138
0.473028542424631	0.5363059467132041	0.4496442838564532	0.4064705201850822	0.5025197311353333	0.5074718930900685	0.5668067948899683	0.455806442226654	0.3817960306971389	0.499517043140092	0.44363814190062417	0.43582264817542293	0.5249125648280111	0.461144806661966	0.5011693433199541	0.6163421893447927	0.537244538851862	0.5085583306461887	0.5673559701895163	0.4859249668500407	0.6547928601906444	0.6322159521745336	0.6193483624331573	0.5671363739722584	0.5480921158443312	0.6043443307963615	0.5283677835515495	0.5791044416291592	0.6272670979174483	0.5422122670724602	0.5847396824949542	0.5847396824949542	0.5847396824949542	0.5847396824949542	0.5847396824949542	0.5847396824949542	0.5847396824949542	0.5847396824949542	0.5847396824949542	0.5847396824949542	0.5847396824949542	0.5847396824949542	0.5847396824949542	0.5847396824949542	0.5847396824949542	0.5847396824949542	0.5847396824949542	0.5847396824949542	0.5847396824949542	0.5847396824949542
0.5807422993324338	0.49111566683751434	0.46052382332731945	0.4962609628535142	0.5078799250992226	0.4814695068884289	0.4231822623787322	0.38759436624097593	0.4794883948813758	0.43390329055452387	0.4029530130792245	0.4185448257961206	0.43418040977212696	0.4245696008446629	0.33035347335987864	0.4154437477057468	0.5000179643593599	0.425724657771824	0.38029523011270594	0.45513323013266266	0.39235445101236943	0.41277115347315557	0.3998668658436142	0.40631900965838486	0.40631900965838486	0.40631900965838486	0.40631900965838486	0.40631900965838486	0.40631900965838486	0.40631900965838486	0.40631900965838486	0.40631900965838486	0.40631900965838486	0.40631900965838486	0.40631900965838486	0.40631900965838486	0.40631900965838486	0.40631900965838486	0.40631900965838486	0.40631900965838486	0.40631900965838486	0.40631900965838486	0.40631900965838486	0.40631900965838486	0.40631900965838486	0.40631900965838486	0.40631900965838486	0.40631900965838486	0.40631900965838486	0.40631900965838486
0.5602685208553204	0.5378924135211929	0.49053405448208726	0.482017286781097	0.5071040050153764	0.46320256272670074	0.4684741484440994	0.49731666825346416	0.3961004574389852	0.4174367029160355	0.48353840389851194	0.4992861890141206	0.4681049193857741	0.49965765192182154	0.5060441164908006	0.4718591656717577	0.506252985675202	0.5179943948619655	0.5109878364195418	0.5716810144573297	0.4976517745355476	0.6613232254577797	0.6090247418772962	0.6351739836675379	0.6351739836675379	0.6351739836675379	0.6351739836675379	0.6351739836675379	0.6351739836675379	0.6351739836675379	0.6351739836675379	0.6351739836675379	0.6351739836675379	0.6351739836675379	0.6351739836675379	0.6351739836675379	0.6351739836675379	0.6351739836675379	0.6351739836675379	0.6351739836675379	0.6351739836675379	0.6351739836675379	0.6351739836675379	0.6351739836675379	0.6351739836675379	0.6351739836675379	0.6351739836675379	0.6351739836675379	0.6351739836675379	0.6351739836675379
0.7913844930320044	0.5431012797166326	0.6662564169733195	0.6644966889286402	0.609807323992583	0.6475247419316199	0.7210743805959927	0.445272787172928	0.8123065806846655	0.6363233242062788	0.5600796795661599	0.5580600125157502	0.6979489054759352	0.723354154184221	0.8793977544512959	0.6533892412419746	0.685783959223163	0.790653091968745	0.7658518919687101	0.6880855703863927	0.6137858868204493	0.7866356204890338	0.7591967441492309	0.744227578664697	0.7419908757650567	0.7697538186738587	0.9274304104242842	0.6251822938629895	0.837376503333606	0.6702409936745392	0.7538087485040726	0.7538087485040726	0.7538087485040726	0.7538087485040726	0.7538087485040726	0.7538087485040726	0.7538087485040726	0.7538087485040726	0.7538087485040726	0.7538087485040726	0.7538087485040726	0.7538087485040726	0.7538087485040726	0.7538087485040726	0.7538087485040726	0.7538087485040726	0.7538087485040726	0.7538087485040726	0.7538087485040726	0.7538087485040726
0.4833865537237102	0.5268263144084111	0.5307405731379293	0.5664595402895144	0.5494657578884334	0.5342349059993851	0.4155198770724692	0.45342087158456074	0.3942656139684517	0.47214142720037444	0.46894128047710565	0.39246546213318273	0.5047572763884042	0.5070860091572872	0.554157899784197	0.6249695063278249	0.5856717312641038	0.5676766500421857	0.630659916027964	0.8912102134863693	0.6774530814375668	0.5694643246052983	0.7008946252257404	0.6509025267804384	0.7264705272513662	0.7343235232620663	0.6477640152067391	0.7121188686805733	0.620774162145801	0.4996546681840813	0.6649489994693815	0.5845431657916464	0.6247460826305139	0.6247460826305139	0.6247460826305139	0.6247460826305139	0.6247460826305139	0.6247460826305139	0.6247460826305139	0.6247460826305139	0.6247460826305139	0.6247460826305139	0.6247460826305139	0.6247460826305139	0.6247460826305139	0.6247460826305139	0.6247460826305139	0.6247460826305139	0.6247460826305139	0.6247460826305139
0.7361448091236582	0.695344236489462	0.7014122962006947	0.5840079265783198	0.7210114809238666	0.6156807684683842	0.6281417489341089	0.6564561539175999	0.6894347642807768	0.6204393597001877	0.5737002633074971	0.6410884927642511	0.6900468055634313	0.6499126353610192	0.7562703729667339	0.6590825282908549	0.6819975137745163	0.594149444392658	0.7134174252808418	0.794281802928572	0.8239425740847501	0.6788800734278059	0.7728337736538597	0.7785857089333452	0.7688839409817565	0.7003355761215149	0.6859380489938504	0.8371406812943569	0.7896472728513373	0.8139665097568936	0.7304945309716022	0.8282799794105278	0.9312255327835676	0.8201540082279843	0.8465043533816272	0.8333291808048059	0.8333291808048059	0.8333291808048059	0.8333291808048059	0.8333291808048059	0.8333291808048059	0.8333291808048059	0.8333291808048059	0.8333291808048059	0.8333291808048059	0.8333291808048059	0.8333291808048059	0.8333291808048059	0.8333291808048059	0.8333291808048059
0.4496944668265905	0.4801140954848984	0.43423597480835435	0.4678778183427359	0.48022146261432447	0.5124152496472109	0.5552422840696919	0.5766275075514607	0.5463065077414098	0.5318220798376103	0.6231991162194604	0.7625533117705787	0.6439707090726406	0.6342073202690974	0.679819688741511	0.729447605690394	0.7702359553691567	0.7916800316374916	0.7584414619190658	0.7948897290868486	0.8006724362200316	0.8266839176717041	0.8068827852433377	0.7691955644523442	0.8586362323775182	0.758474090259091	0.8140685749839672	0.8284402176272495	0.8212543963056084	0.8212543963056084	0.8212543963056084	0.8212543963056084	0.8212543963056084	0.8212543963056084	0.8212543963056084	0.8212543963056084	0.8212543963056084	0.8212543963056084	0.8212543963056084	0.8212543963056084	0.8212543963056084	0.8212543963056084	0.8212543963056084	0.8212543963056084	0.8212543963056084	0.8212543963056084	0.8212543963056084	0.8212543963056084	0.8212543963056084	0.8212543963056084
0.24123166407019805	0.35457787482803993	0.25626974939712066	0.27708106757787093	0.37905079215966686	0.31382444566438455	0.3465085731773808	0.4065116429020865	0.3385239013190813	0.36175704229544503	0.3674424740261867	0.40931263709299526	0.33703373791932734	0.3546865636255005	0.2953156803451526	0.4230592687692657	0.4571115941631527	0.3679637016085218	0.3382776899111822	0.3342258501669559	0.27831654346021895	0.33237420603868967	0.37563220228808075	0.3944605468853669	0.5006800107405519	0.43408919805986984	0.40257929091257466	0.43001836025139456	0.48067010739517907	0.45534423382328676	0.45534423382328676	0.45534423382328676	0.45534423382328676	0.45534423382328676	0.45534423382328676	0.45534423382328676	0.45534423382328676	0.45534423382328676	0.45534423382328676	0.45534423382328676	0.45534423382328676	0.45534423382328676	0.45534423382328676	0.45534423382328676	0.45534423382328676	0.45534423382328676	0.45534423382328676	0.45534423382328676	0.45534423382328676	0.45534423382328676
0.5396563911310619	0.6540041348680246	0.6045046741403418	0.7239872168726268	0.677319312558067	0.6713759674685127	0.6523368383334213	0.707443221866059	0.6607993353787888	0.7302873822049466	0.6984612177646446	0.6528866709730357	0.668674273707092	0.6238287800627208	0.6904551753987408	0.7250511281559142	0.6578211363799406	0.7497389196345664	0.6721123347182516	0.6660778641958318	0.6516916599446211	0.5995694319525594	0.6044604211997167	0.6490411460783522	0.6128868995971029	0.6405952830175532	0.626741091307328	0.626741091307328	0.626741091307328	0.626741091307328	0.626741091307328	0.626741091307328	0.626741091307328	0.626741091307328	0.626741091307328	0.626741091307328	0.626741091307328	0.626741091307328	0.626741091307328	0.626741091307328	0.626741091307328	0.626741091307328	0.626741091307328	0.626741091307328	0.626741091307328	0.626741091307328	0.626741091307328	0.626741091307328	0.626741091307328	0.626741091307328
0.5487572672199031	0.5918494000680233	0.6217390718099886	0.6974410960076164	0.5906572463277466	0.704686862507285	0.6864512104753	0.6813506571204712	0.7561324939860327	0.6446048857393906	0.7216833515690816	0.7047464834545624	0.6958847337351423	0.6898531207280235	0.7190838164995859	0.7232933561189371	0.6992558846447351	0.6941947568761035	0.7533914591556348	0.7393344747106072	0.6628885694930681	0.7305578529345395	0.6967232112138039	0.6967232112138039	0.6967232112138039	0.6967232112138039	0.6967232112138039	0.6967232112138039	0.6967232112138039	0.6967232112138039	0.6967232112138039	0.6967232112138039	0.6967232112138039	0.6967232112138039	0.6967232112138039	0.6967232112138039	0.6967232112138039	0.6967232112138039	0.6967232112138039	0.6967232112138039	0.6967232112138039	0.6967232112138039	0.6967232112138039	0.6967232112138039	0.6967232112138039	0.6967232112138039	0.6967232112138039	0.6967232112138039	0.6967232112138039	0.6967232112138039
0.5219689643141752	0.44953305361984697	0.5326907935189165	0.54745380548212	0.5680071959014139	0.548800023296493	0.4718598633212169	0.5579210091743602	0.5573858889521646	0.5722076322210524	0.5986780080428888	0.626434964235592	0.6988476618768255	0.6868098101370551	0.7555425264067144	0.7684637855774182	0.7843926198709716	0.8835857603615843	0.8546544849587249	0.7710911615576411	0.8600187034905067	0.8470333238259333	0.8236395569177349	0.8223627319606451	0.8067681991751084	0.8233129738376783	0.8748247392505611	0.8490688565441197	0.8490688565441197	0.8490688565441197	0.8490688565441197	0.8490688565441197	0.8490688565441197	0.8490688565441197	0.8490688565441197	0.8490688565441197	0.8490688565441197	0.8490688565441197	0.8490688565441197	0.8490688565441197	0.8490688565441197	0.8490688565441197	0.8490688565441197	0.8490688565441197	0.8490688565441197	0.8490688565441197	0.8490688565441197	0.8490688565441197	0.8490688565441197	0.8490688565441197
0.7725741451697561	0.8072612179100794	0.818553872495598	0.858767617989929	0.8304917915673796	0.8392147261669681	0.8663240823915659	0.8937582284864414	0.8542175772531354	0.8591190893231958	0.83098413245239	0.7695144419507738	0.8772646662670722	0.7833407020376517	0.8246071361130228	0.9495057202989452	0.8850137408471823	0.9391321672744011	0.8531231294992915	1.0253451769085806	0.8153617450724842	0.9629663457462153	0.9483951262422275	0.9073293365929418	0.9777656587634193	1.0170909843699947	0.983962764249812	0.9468819511890014	0.9726508142828223	0.9597663827359119	0.9597663827359119	0.9597663827359119	0.9597663827359119	0.9597663827359119	0.9597663827359119	0.9597663827359119	0.9597663827359119	0.9597663827359119	0.9597663827359119	0.9597663827359119	0.9597663827359119	0.9597663827359119	0.9597663827359119	0.9597663827359119	0.9597663827359119	0.9597663827359119	0.9597663827359119	0.9597663827359119	0.9597663827359119	0.9597663827359119
0.7628781426087561	0.7640109841212436	0.7822367653547107	0.6564202887406106	0.716109167914571	0.779209358947449	0.8004261636640074	0.7633183338857973	0.806747042662414	0.8195000701711247	0.7477727399487113	0.7538166401079127	0.9402826157518055	0.8582510573617212	0.7521855282442194	0.8455963369818044	0.8985517150181045	0.938815040607433	0.8821848334676555	0.8660982661305384	0.942630458982052	0.7940193032102089	0.8827647105715986	0.8652705894615697	0.8922600539299702	0.925569428228226	0.9063004863069375	0.9062717993766538	0.73459939603122	0.9318108964470229	0.9418362480967842	0.9781522812576483	0.8564878262461435	0.8127450036766133	0.9598914701937861	0.8447703870489883	0.868256440412026	0.8063751589073745	0.8373157996597003	0.8373157996597003	0.8373157996597003	0.8373157996597003	0.8373157996597003	0.8373157996597003	0.8373157996597003	0.8373157996597003	0.8373157996597003	0.8373157996597003	0.8373157996597003	0.8373157996597003
0.05985884488780965	0.054102489995061745	0.04117550388788529	0.06029422806475087	0.030556492549819007	0.06406703579670889	0.051100130752910686	0.05493605143414026	0.07697352544774189	0.05057045118540289	0.08450563806549535	0.05057045118540289	0.12006713410479067	0.22182239323638558	0.16211043360871177	0.09360570736424818	0.08165630815968518	0.16964297199138526	0.18531242666052536	0.17928108536448872	0.21763860326698123	0.25640186455024516	0.20624849888337804	0.21377778898213767	0.20027142685460905	0.22935743688361612	0.21148618265324837	0.43422366831680087	0.300641414370743	0.2503631324939962	0.20605321268257015	0.20690904828140022	0.19778838243054006	0.2024681671029148	0.12928060644401057	0.09906873573236376	0.17334790155680674	0.23025113724726723	0.35292167034067107	0.313223345516004	0.32217058713412405	0.5083166078826838	0.41524359750840395	0.41524359750840395	0.41524359750840395	0.41524359750840395	0.41524359750840395	0.41524359750840395	0.41524359750840395	0.41524359750840395
0.521547501236818	0.5820187535710601	0.7072175693219902	0.6304448318851815	0.6145449440492777	0.6407221134541248	0.6000325791165225	0.6442579794354024	0.6080961822004284	0.7269488346137031	0.7388354976745308	0.8079689416510863	0.7564103666621381	0.8557841403952604	0.8352228742830105	0.8595595548929839	0.8967099289007795	0.9092958063082965	0.9041930431995533	0.9592915262558621	0.8421043909131389	0.8557152099762002	0.8535275791846384	0.9319148208501721	0.9336115941707372	0.8962387913145846	0.8759437100180958	0.8795317681463986	0.8777377390822471	0.8777377390822471	0.8777377390822471	0.8777377390822471	0.8777377390822471	0.8777377390822471	0.8777377390822471	0.8777377390822471	0.8777377390822471	0.8777377390822471	0.8777377390822471	0.8777377390822471	0.8777377390822471	0.8777377390822471	0.8777377390822471	0.8777377390822471	0.8777377390822471	0.8777377390822471	0.8777377390822471	0.8777377390822471	0.8777377390822471	0.8777377390822471
0.7987016539850446	0.798223099403898	0.7254202160375738	0.6910391743212214	0.7190628035286654	0.7318216369128995	0.7977575630914754	0.6578382624114767	0.6329278704358212	0.6451595189220891	0.6675526184007391	0.7110708967236673	0.6868621181966754	0.7073901170515123	0.7085014694507538	0.7540730184388793	0.7700755186698596	0.7734281418955147	0.7833790736256823	0.7056208347151668	0.7392868338117364	0.8129199320060334	0.7436948083582386	0.7108589474897266	0.8512072259060817	0.7810330866979042	0.7810330866979042	0.7810330866979042	0.7810330866979042	0.7810330866979042	0.7810330866979042	0.7810330866979042	0.7810330866979042	0.7810330866979042	0.7810330866979042	0.7810330866979042	0.7810330866979042	0.7810330866979042	0.7810330866979042	0.7810330866979042	0.7810330866979042	0.7810330866979042	0.7810330866979042	0.7810330866979042	0.7810330866979042	0.7810330866979042	0.7810330866979042	0.7810330866979042	0.7810330866979042	0.7810330866979042
0.7331953176536208	0.7661782549528239	0.8091827972467727	0.8371444409053832	0.8211846996966937	0.7688136863516669	0.773758045657352	0.7653220970906455	0.8283588061445528	0.8471660676178292	0.8396587158615056	0.816952999664189	0.807355211394804	0.8073807534546101	0.8466018844822174	0.8372903935138235	0.8146092057762109	0.8955969716504038	0.8328633399415458	0.8442835299537158	0.8617010390657746	0.8529922845097451	0.8529922845097451	0.8529922845097451	0.8529922845097451	0.8529922845097451	0.8529922845097451	0.8529922845097451	0.8529922845097451	0.8529922845097451	0.8529922845097451	0.8529922845097451	0.8529922845097451	0.8529922845097451	0.8529922845097451	0.8529922845097451	0.8529922845097451	0.8529922845097451	0.8529922845097451	0.8529922845097451	0.8529922845097451	0.8529922845097451	0.8529922845097451	0.8529922845097451	0.8529922845097451	0.8529922845097451	0.8529922845097451	0.8529922845097451	0.8529922845097451	0.8529922845097451
0.5273465003140881	0.5376370540032633	0.5414699898718102	0.5337406611480859	0.5347194398949247	0.5828157708720102	0.6434269567927741	0.717615328515807	0.6800782549848114	0.6988552897244117	0.6984999973136088	0.6488590989058832	0.7624731971342004	0.7050011724268405	0.7162240508164536	0.6659709098762296	0.759729506808339	0.7415128387212516	0.694196277456548	0.7148004259405332	0.7405567025237538	0.6627907817374441	0.75501105492376	0.708900918330602	0.708900918330602	0.708900918330602	0.708900918330602	0.708900918330602	0.708900918330602	0.708900918330602	0.708900918330602	0.708900918330602	0.708900918330602	0.708900918330602	0.708900918330602	0.708900918330602	0.708900918330602	0.708900918330602	0.708900918330602	0.708900918330602	0.708900918330602	0.708900918330602	0.708900918330602	0.708900918330602	0.708900918330602	0.708900918330602	0.708900918330602	0.708900918330602	0.708900918330602	0.708900918330602
0.4989537989941126	0.5235236266498869	0.4408588484670534	0.5010839724964958	0.5204617833789627	0.5227405887604695	0.5397416697773163	0.5531787565276279	0.6024382688030194	0.6738358641327538	0.5775285238096316	0.5223706729579723	0.547363797532132	0.7199088602730511	0.9093322843579249	0.8462048724477385	0.2964457601435497	0.34522534099143487	0.36356115197795325	0.3046417837921156	0.3154355962800871	0.31003869003610135	0.31003869003610135	0.31003869003610135	0.31003869003610135	0.31003869003610135	0.31003869003610135	0.31003869003610135	0.31003869003610135	0.31003869003610135	0.31003869003610135	0.31003869003610135	0.31003869003610135	0.31003869003610135	0.31003869003610135	0.31003869003610135	0.31003869003610135	0.31003869003610135	0.31003869003610135	0.31003869003610135	0.31003869003610135	0.31003869003610135	0.31003869003610135	0.31003869003610135	0.31003869003610135	0.31003869003610135	0.31003869003610135	0.31003869003610135	0.31003869003610135	0.31003869003610135
0.7454595428894877	0.7635002776799472	0.760629317927641	0.7439567186367184	0.7891371139118896	0.764854085929454	0.8645674847936894	0.8546010952893596	0.8262799317481901	0.8323533672218827	0.8676527612852057	0.7923295386464394	0.9583238075436076	0.8508760990244083	0.8228064292369736	0.9977477698764013	0.9045518904773611	0.944005576688795	0.93247298499497	0.8931596363551204	0.9694955804190655	0.9658936234231329	0.9104135304343455	1.0683845021691525	1.0100630036138412	1.039223752891497	1.039223752891497	1.039223752891497	1.039223752891497	1.039223752891497	1.039223752891497	1.039223752891497	1.039223752891497	1.039223752891497	1.039223752891497	1.039223752891497	1.039223752891497	1.039223752891497	1.039223752891497	1.039223752891497	1.039223752891497	1.039223752891497	1.039223752891497	1.039223752891497	1.039223752891497	1.039223752891497	1.039223752891497	1.039223752891497	1.039223752891497	1.039223752891497
0.769724345495965	0.8581574856768841	0.8645475996716613	0.7526836647663604	0.8025226390893164	0.790375307775003	0.7919190431965256	0.7653589483322158	0.851577235313204	0.7604385249437688	0.8550515803531475	0.8245278197955029	0.8210868831062835	0.7951925198925779	0.7705262509404989	0.8830649268213179	0.8847420841525152	0.8556114352148938	0.7917998582217253	0.8040259703625263	0.7979129142921259	0.7979129142921259	0.7979129142921259	0.7979129142921259	0.7979129142921259	0.7979129142921259	0.7979129142921259	0.7979129142921259	0.7979129142921259	0.7979129142921259	0.7979129142921259	0.7979129142921259	0.7979129142921259	0.7979129142921259	0.7979129142921259	0.7979129142921259	0.7979129142921259	0.7979129142921259	0.7979129142921259	0.7979129142921259	0.7979129142921259	0.7979129142921259	0.7979129142921259	0.7979129142921259	0.7979129142921259	0.7979129142921259	0.7979129142921259	0.7979129142921259	0.7979129142921259	0.7979129142921259
0.4157920912639042	0.525646405791663	0.5010134547466171	0.6189984617318903	0.5676396640042626	0.6679612192840074	0.5327303189435186	0.6539223081341254	0.5257027698997788	0.6093551867470194	0.46501911399522705	0.4946209390323454	0.5449559814430279	0.6997898317624475	0.8922663029476914	0.8071358040998101	0.6515453833870837	0.6376222120722735	0.6546456540379842	0.5093066959724495	0.5404065990993346	0.5790640714326695	0.559735335266002	0.559735335266002	0.559735335266002	0.559735335266002	0.559735335266002	0.559735335266002	0.559735335266002	0.559735335266002	0.559735335266002	0.559735335266002	0.559735335266002	0.559735335266002	0.559735335266002	0.559735335266002	0.559735335266002	0.559735335266002	0.559735335266002	0.559735335266002	0.559735335266002	0.559735335266002	0.559735335266002	0.559735335266002	0.559735335266002	0.559735335266002	0.559735335266002	0.559735335266002	0.559735335266002	0.559735335266002
0.604842395102564	0.6238881057356627	0.6591337483210099	0.6993009420623933	0.741269242271746	0.6777405627322135	0.6805089375565115	0.6787821028855245	0.6513433856689207	0.7003103055690088	0.698812117889183	0.7321267420198434	0.7247420254856753	0.6358636343058849	0.740006434493535	0.7059362600313216	0.7488082168712874	0.8126706440645103	0.7380619199797273	0.6843019719201321	0.7111819459499296	0.7111819459499296	0.7111819459499296	0.7111819459499296	0.7111819459499296	0.7111819459499296	0.7111819459499296	0.7111819459499296	0.7111819459499296	0.7111819459499296	0.7111819459499296	0.7111819459499296	0.7111819459499296	0.7111819459499296	0.7111819459499296	0.7111819459499296	0.7111819459499296	0.7111819459499296	0.7111819459499296	0.7111819459499296	0.7111819459499296	0.7111819459499296	0.7111819459499296	0.7111819459499296	0.7111819459499296	0.7111819459499296	0.7111819459499296	0.7111819459499296	0.7111819459499296	0.7111819459499296
0.5505691567056267	0.3361184712791944	0.40558007926970757	0.41556431881419253	0.47259508018489704	0.37167882914665235	0.5118400524781356	0.3958855654358516	0.45262306904911476	0.5373748895856401	0.37882251457271976	0.40239287693194153	0.41735290401935105	0.47058469698780075	0.4248463233718543	0.5351191717121517	0.6310014220132064	0.4333637374400314	0.5038486067982598	0.4290802177667749	0.6053342052504586	0.491929943015313	0.6227865702588911	0.6149810800751341	0.7346809246016921	0.7964359131489681	0.6764026401549551	0.8566344109345405	0.5205795633041955	0.6808291426687173	0.7258193709050635	0.587150662579929	0.6699780926289871	0.587886301593213	0.7619180789664561	0.6749021902798346	0.6749021902798346	0.6749021902798346	0.6749021902798346	0.6749021902798346	0.6749021902798346	0.6749021902798346	0.6749021902798346	0.6749021902798346	0.6749021902798346	0.6749021902798346	0.6749021902798346	0.6749021902798346	0.6749021902798346	0.6749021902798346
0.5525333432766654	0.7678151055390674	0.6705233954090657	0.6510219653435787	0.6950276905770516	0.7275895228847113	0.5925874154135048	0.7148899198837672	0.7978831523329322	0.6526967239055805	0.7074666323337925	0.717331073445255	0.7258776762739587	0.7119726070853971	0.6825551453836788	0.6786586457903808	0.6806068955870298	0.6806068955870298	0.6806068955870298	0.6806068955870298	0.6806068955870298	0.6806068955870298	0.6806068955870298	0.6806068955870298	0.6806068955870298	0.6806068955870298	0.6806068955870298	0.6806068955870298	0.6806068955870298	0.6806068955870298	0.6806068955870298	0.6806068955870298	0.6806068955870298	0.6806068955870298	0.6806068955870298	0.6806068955870298	0.6806068955870298	0.6806068955870298	0.6806068955870298	0.6806068955870298	0.6806068955870298	0.6806068955870298	0.6806068955870298	0.6806068955870298	0.6806068955870298	0.6806068955870298	0.6806068955870298	0.6806068955870298	0.6806068955870298	0.6806068955870298
0.6041498547985951	0.6290998156028659	0.7816535384987493	0.7568687896611872	0.7115658891074493	0.7091927813077805	0.7088879544486358	0.6774480487226933	0.7472542332011693	0.7408126502382469	0.7814111672596434	0.6848277883776609	0.8072084609986189	0.7438406069459326	0.7148564514474939	0.6842357628028793	0.6469484479075288	0.7479092717670566	0.7846849241499705	0.7504743721839494	0.6788003301908462	0.7116064959881014	0.7014886648975546	0.6890292761357074	0.695258970516631	0.695258970516631	0.695258970516631	0.695258970516631	0.695258970516631	0.695258970516631	0.695258970516631	0.695258970516631	0.695258970516631	0.695258970516631	0.695258970516631	0.695258970516631	0.695258970516631	0.695258970516631	0.695258970516631	0.695258970516631	0.695258970516631	0.695258970516631	0.695258970516631	0.695258970516631	0.695258970516631	0.695258970516631	0.695258970516631	0.695258970516631	0.695258970516631	0.695258970516631
0.8022384049442683	0.8180086299279063	0.7617574304361765	0.8081981061719007	0.8086434936362858	0.828804446809759	0.7753714641999441	0.8269588878945843	0.7482568154307156	0.7587199597491735	0.8320555526806962	0.7650850793275069	0.6682060408393349	0.764466846849909	0.7605789307678482	0.7334811461525556	0.8070384949414706	0.8118769386694324	0.8094577168054515	0.8094577168054515	0.8094577168054515	0.8094577168054515	0.8094577168054515	0.8094577168054515	0.8094577168054515	0.8094577168054515	0.8094577168054515	0.8094577168054515	0.8094577168054515	0.8094577168054515	0.8094577168054515	0.8094577168054515	0.8094577168054515	0.8094577168054515	0.8094577168054515	0.8094577168054515	0.8094577168054515	0.8094577168054515	0.8094577168054515	0.8094577168054515	0.8094577168054515	0.8094577168054515	0.8094577168054515	0.8094577168054515	0.8094577168054515	0.8094577168054515	0.8094577168054515	0.8094577168054515	0.8094577168054515	0.8094577168054515
0.47244616042871695	0.5742201652486525	0.5840213923429635	0.6479428554272045	0.6017063399712996	0.6427499734636235	0.5913656361584422	0.6455405405180986	0.5460211037965157	0.5885961488815086	0.5388301140838522	0.6078049832408262	0.6123486788767437	0.6096135040202278	0.6540349493663805	0.6551187240640801	0.6428308042006534	0.6439001847502266	0.6823666700456127	0.6640755926394205	0.6013685484887666	0.6327220705640936	0.6327220705640936	0.6327220705640936	0.6327220705640936	0.6327220705640936	0.6327220705640936	0.6327220705640936	0.6327220705640936	0.6327220705640936	0.6327220705640936	0.6327220705640936	0.6327220705640936	0.6327220705640936	0.6327220705640936	0.6327220705640936	0.6327220705640936	0.6327220705640936	0.6327220705640936	0.6327220705640936	0.6327220705640936	0.6327220705640936	0.6327220705640936	0.6327220705640936	0.6327220705640936	0.6327220705640936	0.6327220705640936	0.6327220705640936	0.6327220705640936	0.6327220705640936
0.5670635975255833	0.7060562832344222	0.6737765876171519	0.6799566801236543	0.7214145886288035	0.7193750471531081	0.727357519879386	0.6860056428927048	0.7179117556205425	0.6932294680537825	0.7055706118371626	0.7055706118371626	0.7055706118371626	0.7055706118371626	0.7055706118371626	0.7055706118371626	0.7055706118371626	0.7055706118371626	0.7055706118371626	0.7055706118371626	0.7055706118371626	0.7055706118371626	0.7055706118371626	0.7055706118371626	0.7055706118371626	0.7055706118371626	0.7055706118371626	0.7055706118371626	0.7055706118371626	0.7055706118371626	0.7055706118371626	0.7055706118371626	0.7055706118371626	0.7055706118371626	0.7055706118371626	0.7055706118371626	0.7055706118371626	0.7055706118371626	0.7055706118371626	0.7055706118371626	0.7055706118371626	0.7055706118371626	0.7055706118371626	0.7055706118371626	0.7055706118371626	0.7055706118371626	0.7055706118371626	0.7055706118371626	0.7055706118371626	0.7055706118371626
0.5287852161514608	0.5750740198828275	0.5899038029071758	0.6058053255585221	0.5293333273047329	0.6050790390361708	0.5598641128545682	0.5687506182537824	0.6587830570302542	0.7167615694793485	0.5976523259796509	0.4991370204218342	0.5369538287992361	0.5811837524959987	0.6083368187516027	0.6382135592534812	0.8097937018095162	0.6904893867352329	0.7501415442723744	0.7501415442723744	0.7501415442723744	0.7501415442723744	0.7501415442723744	0.7501415442723744	0.7501415442723744	0.7501415442723744	0.7501415442723744	0.7501415442723744	0.7501415442723744	0.7501415442723744	0.7501415442723744	0.7501415442723744	0.7501415442723744	0.7501415442723744	0.7501415442723744	0.7501415442723744	0.7501415442723744	0.7501415442723744	0.7501415442723744	0.7501415442723744	0.7501415442723744	0.7501415442723744	0.7501415442723744	0.7501415442723744	0.7501415442723744	0.7501415442723744	0.7501415442723744	0.7501415442723744	0.7501415442723744	0.7501415442723744
0.5828466969017585	0.5533534532835127	0.4534049388775568	0.44081982769212646	0.5806807452485265	0.5167194972619199	0.46837331165452506	0.5862430729794336	0.6704318548659178	0.5521839897598907	0.6124671605174147	0.6602912787361275	0.5722388781332924	0.6057141177976244	0.5511697464480388	0.4607041073051383	0.4965981206282303	0.4178404400005157	0.3948831853428544	0.37227635803531245	0.39608376345896684	0.4757309029333636	0.42731304062733516	0.5563851198826156	0.30649255107484263	0.37448579269741356	0.4799853035379874	0.5812569197451867	0.7084886639961965	0.6181345122589058	0.66574098661566	0.6419377494372829	0.6419377494372829	0.6419377494372829	0.6419377494372829	0.6419377494372829	0.6419377494372829	0.6419377494372829	0.6419377494372829	0.6419377494372829	0.6419377494372829	0.6419377494372829	0.6419377494372829	0.6419377494372829	0.6419377494372829	0.6419377494372829	0.6419377494372829	0.6419377494372829	0.6419377494372829	0.6419377494372829
0.47291763149477556	0.6169870390082011	0.603703248035162	0.5347085843007884	0.5894887024274179	0.5447085272537904	0.6289955592234637	0.6764419002256868	0.6029141636429858	0.6499184673792501	0.632387601593096	0.6324575573357368	0.5759945829774353	0.6852770964877882	0.6891440037580245	0.6168056633807237	0.6141172209624738	0.6961828976561262	0.6021802938566647	0.7497724190775897	0.7365922474545651	0.6256044007625596	0.6837804835833402	0.6756333212569838	0.679706902420162	0.679706902420162	0.679706902420162	0.679706902420162	0.679706902420162	0.679706902420162	0.679706902420162	0.679706902420162	0.679706902420162	0.679706902420162	0.679706902420162	0.679706902420162	0.679706902420162	0.679706902420162	0.679706902420162	0.679706902420162	0.679706902420162	0.679706902420162	0.679706902420162	0.679706902420162	0.679706902420162	0.679706902420162	0.679706902420162	0.679706902420162	0.679706902420162	0.679706902420162
0.9832940251575222	0.9147403160586628	0.9009474185282165	0.9121467821481919	0.8729965548433112	0.9788192476513417	0.9037321235129544	0.9799250382698884	0.985298400966099	0.7656844853819306	0.8989369638988989	0.8323107246404147	0.8323107246404147	0.8323107246404147	0.8323107246404147	0.8323107246404147	0.8323107246404147	0.8323107246404147	0.8323107246404147	0.8323107246404147	0.8323107246404147	0.8323107246404147	0.8323107246404147	0.8323107246404147	0.8323107246404147	0.8323107246404147	0.8323107246404147	0.8323107246404147	0.8323107246404147	0.8323107246404147	0.8323107246404147	0.8323107246404147	0.8323107246404147	0.8323107246404147	0.8323107246404147	0.8323107246404147	0.8323107246404147	0.8323107246404147	0.8323107246404147	0.8323107246404147	0.8323107246404147	0.8323107246404147	0.8323107246404147	0.8323107246404147	0.8323107246404147	0.8323107246404147	0.8323107246404147	0.8323107246404147	0.8323107246404147	0.8323107246404147
0.9036231065274645	0.92875962275069	0.8400337914110795	0.8315364663457243	0.8533833129814113	0.8733843605567805	0.7804273169425966	0.7994364507468048	0.7281341509147452	0.9102818248258562	0.8901216539432881	0.9448060598205726	0.792658018327394	0.7520160173854336	0.8033172731388094	0.7421978201074444	0.7818323504711525	0.9073710994341451	0.8446017249526487	0.8446017249526487	0.8446017249526487	0.8446017249526487	0.8446017249526487	0.8446017249526487	0.8446017249526487	0.8446017249526487	0.8446017249526487	0.8446017249526487	0.8446017249526487	0.8446017249526487	0.8446017249526487	0.8446017249526487	0.8446017249526487	0.8446017249526487	0.8446017249526487	0.8446017249526487	0.8446017249526487	0.8446017249526487	0.8446017249526487	0.8446017249526487	0.8446017249526487	0.8446017249526487	0.8446017249526487	0.8446017249526487	0.8446017249526487	0.8446017249526487	0.8446017249526487	0.8446017249526487	0.8446017249526487	0.8446017249526487
0.44600203560789015	0.44557138719304534	0.6525514214440582	0.47159638103870344	0.5380924442942007	0.5664605940792652	0.534699659694479	0.6353664484623375	0.6076660172275951	0.6104333441301805	0.6793111240013469	0.6536618903534827	0.6970080124254358	0.758824461414301	0.6441600085726786	0.7014922349934899	0.7014922349934899	0.7014922349934899	0.7014922349934899	0.7014922349934899	0.7014922349934899	0.7014922349934899	0.7014922349934899	0.7014922349934899	0.7014922349934899	0.7014922349934899	0.7014922349934899	0.7014922349934899	0.7014922349934899	0.7014922349934899	0.7014922349934899	0.7014922349934899	0.7014922349934899	0.7014922349934899	0.7014922349934899	0.7014922349934899	0.7014922349934899	0.7014922349934899	0.7014922349934899	0.7014922349934899	0.7014922349934899	0.7014922349934899	0.7014922349934899	0.7014922349934899	0.7014922349934899	0.7014922349934899	0.7014922349934899	0.7014922349934899	0.7014922349934899	0.7014922349934899
0.4025450507231664	0.24528217455025494	0.3846823864390938	0.41445439479255874	0.36195828061227653	0.4386082227967293	0.34714956954812387	0.42034274019188883	0.3099555063371734	0.5089771770699126	0.557867929845894	0.4872757274785151	0.48726998499096125	0.469703051315022	0.6270373364629377	0.642224298529116	0.6503715373362314	0.6005510473357886	0.7297024032788856	0.5514834586467697	0.6487391048891258	0.6588269799565908	0.5983837105832374	0.6564903894578737	0.7195378570953189	0.5469651024165464	0.6963362855212117	0.7612781498430631	0.7288072176821374	0.7288072176821374	0.7288072176821374	0.7288072176821374	0.7288072176821374	0.7288072176821374	0.7288072176821374	0.7288072176821374	0.7288072176821374	0.7288072176821374	0.7288072176821374	0.7288072176821374	0.7288072176821374	0.7288072176821374	0.7288072176821374	0.7288072176821374	0.7288072176821374	0.7288072176821374	0.7288072176821374	0.7288072176821374	0.7288072176821374	0.7288072176821374
0.45637345300360904	0.5182524124565585	0.5536119217728925	0.6454110748009526	0.6173803958988933	0.6436143596799246	0.6115517178198576	0.5564414419635918	0.5500246582988257	0.6407975656224579	0.6375044632226188	0.6430023114201262	0.6369159416944705	0.6661638211145471	0.7152405770824733	0.630582893166674	0.5238502884602991	0.5888411876054472	0.6824477795584375	0.6622370244218655	0.6306667755085104	0.6445586958472506	0.601027211867784	0.6227929538575172	0.6227929538575172	0.6227929538575172	0.6227929538575172	0.6227929538575172	0.6227929538575172	0.6227929538575172	0.6227929538575172	0.6227929538575172	0.6227929538575172	0.6227929538575172	0.6227929538575172	0.6227929538575172	0.6227929538575172	0.6227929538575172	0.6227929538575172	0.6227929538575172	0.6227929538575172	0.6227929538575172	0.6227929538575172	0.6227929538575172	0.6227929538575172	0.6227929538575172	0.6227929538575172	0.6227929538575172	0.6227929538575172	0.6227929538575172
0.6461904422469322	0.6293404917550253	0.6301468450659942	0.7170887908625012	0.7099057416618847	0.5672001229654882	0.6951188446498993	0.7691977718862187	0.5633243360160168	0.7566327836133808	0.717810197559302	0.6685969361918677	0.6244510680135933	0.5951480371979082	0.6623051214701083	0.6955759474273769	0.7296305168635845	0.6910490308054414	0.5661321373497818	0.7319424900224452	0.6227528318889772	0.6773476609557112	0.6773476609557112	0.6773476609557112	0.6773476609557112	0.6773476609557112	0.6773476609557112	0.6773476609557112	0.6773476609557112	0.6773476609557112	0.6773476609557112	0.6773476609557112	0.6773476609557112	0.6773476609557112	0.6773476609557112	0.6773476609557112	0.6773476609557112	0.6773476609557112	0.6773476609557112	0.6773476609557112	0.6773476609557112	0.6773476609557112	0.6773476609557112	0.6773476609557112	0.6773476609557112	0.6773476609557112	0.6773476609557112	0.6773476609557112	0.6773476609557112	0.6773476609557112
0.520663641049473	0.5124526988674654	0.5943223657023726	0.608875752367414	0.6720836209898923	0.5644519457232755	0.5144294433345385	0.5206065938371476	0.6073291181551385	0.5087427440166985	0.591626910539317	0.6007363130250243	0.6394378546821476	0.5519917932507189	0.5912070344049148	0.553283194464392	0.530743967703841	0.6776204115147262	0.6041821896092836	0.6041821896092836	0.6041821896092836	0.6041821896092836	0.6041821896092836	0.6041821896092836	0.6041821896092836	0.6041821896092836	0.6041821896092836	0.6041821896092836	0.6041821896092836	0.6041821896092836	0.6041821896092836	0.6041821896092836	0.6041821896092836	0.6041821896092836	0.6041821896092836	0.6041821896092836	0.6041821896092836	0.6041821896092836	0.6041821896092836	0.6041821896092836	0.6041821896092836	0.6041821896092836	0.6041821896092836	0.6041821896092836	0.6041821896092836	0.6041821896092836	0.6041821896092836	0.6041821896092836	0.6041821896092836	0.6041821896092836
0.5640581842507104	0.605180242518661	0.7083126590728324	0.6116143597153151	0.6040579901899505	0.7114060866945737	0.7258017859002664	0.7403911095727701	0.6446676677501345	0.7005242819245429	0.6253172476315813	0.6874399891002789	0.6149152594644941	0.7270249540369743	0.7505460474900684	0.7586682716826055	0.7986981499169638	0.7688522637952062	0.7889154695096312	0.7489572011210196	0.7689363353153253	0.7689363353153253	0.7689363353153253	0.7689363353153253	0.7689363353153253	0.7689363353153253	0.7689363353153253	0.7689363353153253	0.7689363353153253	0.7689363353153253	0.7689363353153253	0.7689363353153253	0.7689363353153253	0.7689363353153253	0.7689363353153253	0.7689363353153253	0.7689363353153253	0.7689363353153253	0.7689363353153253	0.7689363353153253	0.7689363353153253	0.7689363353153253	0.7689363353153253	0.7689363353153253	0.7689363353153253	0.7689363353153253	0.7689363353153253	0.7689363353153253	0.7689363353153253	0.7689363353153253
0.09761378539081232	0.3278936420898232	0.41856791310038344	0.5545312607405437	0.42398288582678945	0.5840297583690433	0.7950321699655073	0.667091735190342	0.7155425398840505	0.75736168354196	0.8879753067756624	0.6643664456519146	0.7073388206739211	0.7857791393085303	1.0847802309095242	0.6985137555607789	0.7307327318227624	0.6507530015464684	0.8493117207815528	0.9042492304825592	0.9182466481396826	1.040203918216331	0.8586821788999163	0.8846200664923564	0.7432897185805203	0.9729789029690056	1.280403043334516	1.088682947960982	0.9464765852738808	0.8713219862547302	1.0376155868576784	0.839798858402702	0.8922678103886758	1.1544231770470248	1.0058107387632391	0.8891257939147367	0.8817406938464292	1.0676760635152172	0.7093817027314657	1.1731775511570883	1.033130975925216	1.1031542635411524	1.1031542635411524	1.1031542635411524	1.1031542635411524	1.1031542635411524	1.1031542635411524	1.1031542635411524	1.1031542635411524	1.1031542635411524
0.11731892826660312	0.0858446729774926	0.0561927564649192	0.15747783876022195	0.1619348293355744	0.23964737357384971	0.14080392729252883	0.17356300230828864	0.19765620450981145	0.1451622855588462	0.2825728029162313	0.2713227897844501	0.43136635551741054	0.29585782799052546	0.45886279824207704	0.5666172017960165	0.7400206701893624	0.47670172420831963	0.5147008150179537	0.6810312921752093	0.6428499516279103	0.6327705881446944	0.5039356202672532	0.5005233485705167	0.8814512502583295	0.7446531330467216	0.6124561280539106	0.4553651213289209	0.4074623043676674	0.5077828212382921	0.5562174698800363	0.47912169691140327	0.47093567657723506	0.6039836485861322	0.7943886129178191	0.5461203629958518	0.7147978494640679	0.5353905457623108	0.3396327803432492	0.3533785219085498	0.5252821624849427	0.5368705721004232	0.4212205405111333	0.25051897827478853	0.2580594283595628	0.39413398146261075	0.3260967049110868	0.3260967049110868	0.3260967049110868	0.3260967049110868
0.6496526012466246	0.7096479399841233	0.7040885506783631	0.7110225899961974	0.7002381611291761	0.7862869098778411	0.7443875656985599	0.7537793219290261	0.7981236272362406	0.8050454386343365	0.8390037430159929	0.7564842506527175	0.6612112675325954	0.7389458239991773	0.8319602750928651	0.8144751343564641	0.8677807603973162	0.8836168479395176	0.8573040962868372	0.8441843635997986	0.8192777331171364	0.9135830409281029	0.94517026909356	0.94903633755978	0.9951937220242901	1.0051206437037188	0.9729018010382855	1.0014916748957148	1.0297435235454726	1.0659503033524411	0.9950491621549504	1.0680646189762582	0.9194948207836549	0.9562536640870274	0.9967986916538576	1.056915734904112	0.9383536761661622	0.9463670274325015	0.9545285676675632	0.8911496775782811	0.9790615883943367	0.9351056329863089	0.9351056329863089	0.9351056329863089	0.9351056329863089	0.9351056329863089	0.9351056329863089	0.9351056329863089	0.9351056329863089	0.9351056329863089
0.34244522825280793	0.43537014880405933	0.43551958727002993	0.44960785628865185	0.47344339416672365	0.48792784782552395	0.49666873076448265	0.5308803527288928	0.5313105660713304	0.4355053065048396	0.4536278684279169	0.49573914506725797	0.5260758381514438	0.48702584111880926	0.48659713291173623	0.5104974755703746	0.5596833731439211	0.552182251549513	0.44913112413497425	0.4873257059053121	0.5192975838594222	0.41417908117041663	0.611824981597641	0.50641579950208	0.5375043023653828	0.713794220225224	0.5643375690809689	0.7731934482440396	0.6928759178348929	0.7004692132131481	0.8021454253801511	0.7150998173614124	0.8145015285615633	0.8685182864698284	0.8797997068595548	0.8950360652534618	0.7202211800982098	0.8768156189212702	0.9324917051995455	0.8996113005524825	0.977027299676009	1.0176951918567356	0.7830866444315143	0.8135086551237101	0.860722712130258	0.8456212309225968	0.8531719715264273	0.8531719715264273	0.8531719715264273	0.8531719715264273
0.5833013360848874	0.6645211351305512	0.7008500771796483	0.6366986622281608	0.9028888381100176	0.7460827683594132	0.7505786130710369	0.8052807775877502	0.8294294618257924	0.6675665607054045	0.6375776175845956	0.7413379598817093	0.6996067266781043	0.6970972113096091	0.7991111511278622	0.7904078083487268	0.7372294323904688	1.0041677889531335	0.8432690912808051	0.7592809730383623	0.7711161546467007	0.7647447813345105	0.8254836637518506	1.1815134458301937	1.0839921362470437	1.0401932668498763	0.8623840265510935	0.9507393204010454	1.001088028764946	1.0589031014827395	0.8602490487869211	0.8665601056243781	0.889557752589342	1.1079432686242159	0.9486356165274042	0.9891668191539967	1.010687558255621	1.2544159255641494	1.1775085601790978	1.0294741347676766	1.3821295851669677	1.1300701386321836	1.0825393210951628	1.1063047298636732	1.1063047298636732	1.1063047298636732	1.1063047298636732	1.1063047298636732	1.1063047298636732	1.1063047298636732
0.7821040527362328	0.606517371100608	0.5352962075129711	0.5833902501159219	0.7337228404318329	0.6598431346792774	0.8215656090048183	0.7590227346966626	0.6650409646135259	0.6072270043926599	0.6249278336254863	0.6702826496506027	0.6476052416380444	0.6476052416380444	0.6476052416380444	0.6476052416380444	0.6476052416380444	0.6476052416380444	0.6476052416380444	0.6476052416380444	0.6476052416380444	0.6476052416380444	0.6476052416380444	0.6476052416380444	0.6476052416380444	0.6476052416380444	0.6476052416380444	0.6476052416380444	0.6476052416380444	0.6476052416380444	0.6476052416380444	0.6476052416380444	0.6476052416380444	0.6476052416380444	0.6476052416380444	0.6476052416380444	0.6476052416380444	0.6476052416380444	0.6476052416380444	0.6476052416380444	0.6476052416380444	0.6476052416380444	0.6476052416380444	0.6476052416380444	0.6476052416380444	0.6476052416380444	0.6476052416380444	0.6476052416380444	0.6476052416380444	0.6476052416380444
0.7254693180721791	0.8982449455009216	0.890442662338663	0.8862208404146806	0.8634448707178034	0.7663053503509202	0.8315324119030453	0.7798731380500479	0.7414875769763566	0.8245775986658083	0.8264004788855194	0.7211413765715534	0.8293815692181156	0.9235055232033185	0.909721553333801	0.7673579929385859	0.766783200587842	0.6641090668314366	0.7789962361359123	0.7317080417394697	0.7287748146871446	0.7054523724854846	0.8967323790580771	0.6014176321779887	0.7236504434965731	0.7342348571847634	0.7899790093407296	0.684787161803354	0.7359588491480973	0.6405485765663954	0.7789672995307821	0.7868971479866161	0.7046601770931177	0.6333968852420052	0.7745114377932198	0.7165331979237404	0.6613424279037741	0.761618430481051	0.6936949579948213	0.7309447465038954	0.6824224905987928	0.706683618551344	0.706683618551344	0.706683618551344	0.706683618551344	0.706683618551344	0.706683618551344	0.706683618551344	0.706683618551344	0.706683618551344
0.7202545899904873	0.7458859533546157	0.6853378734237561	0.7482331619428338	0.7898549822245822	0.8173448397080111	0.7443367499062484	0.6720221939181392	0.7546934781171459	0.8047936814484793	0.7577667800892025	0.8507993674944091	0.8228510386729646	0.8227659017796697	0.816514511026054	0.7762194030545518	0.7558730787075835	0.8785879891572485	0.9017896027574043	0.885802240301828	0.7515303156019042	0.8239524611261231	0.7940531871357397	0.8226592941547402	0.8376642795739373	0.854240243448907	0.8339406836209058	0.7220149724424002	0.7645955255873033	0.85598425168209	0.8765468684006972	0.7970151461311287	0.8076983724305353	0.8415855732738239	0.8962896146996582	0.8638665742318062	0.8637620713110808	0.8696333554513848	0.8189366131679688	0.8575383717476575	0.801024674944527	0.7531691249523702	0.8181948561004195	0.78456861382111	0.7934087187949062	0.788988666308008	0.788988666308008	0.788988666308008	0.788988666308008	0.788988666308008
0.09173487874136017	0.0	0.20181845391760986	0.10510636666820446	0.0	0.032134168681695635	0.10714285712093913	0.16071428568140866	0.16071428455628317	0.10655403581900824	0.10702402519825355	0.10714285712093913	0.10667286774169382	0.053571428560469564	0.0	0.0	0.0	0.1091793475736738	0.053571428560469564	0.2872579111032616	0.10702402519825355	0.11265212525393778	0.0	0.14871701473638557	0.004072980905469354	0.1688539124730581	0.0	0.10773167842287	0.09219360051446826	0.10714285712093913	0.20779771086729104	0.2509394259468141	0.005509268132998659	0.2684459641042787	0.3334258423078405	0.3555992304972476	0.40294235587911165	0.3679231758093316	0.11265212525393778	0.49402129606656364	0.1886395478096443	0.21428571413959413	0.2637841640448454	0.339913845119865	0.48824094647915556	0.4140773957995103	0.4140773957995103	0.4140773957995103	0.4140773957995103	0.4140773957995103
0.5551717254208143	0.5542272842974338	0.5723643316347995	0.6318071747872541	0.6623901940046188	0.7752687485466198	0.6676852001614186	0.6721774575265945	0.7832642708360397	1.0118262613575135	0.8427653564662684	0.7352620056962076	0.6165167665404995	0.7213343826984469	0.7946267582543792	0.7357168347084132	0.7540670041858974	0.8844427709776032	0.8220366690595754	0.6946640361276961	0.7978602894661311	0.8717367899461429	1.011843841770798	0.8432892768523411	1.1492571961118878	0.8894008492728787	0.7869589025290077	0.9785863611229448	0.8569864891183775	0.9155857452313633	0.8955934615278299	0.8705971805183276	0.7458135571718645	0.7605226693334964	1.042948490193973	1.0139852496528323	0.8807368607184571	0.8950710109520692	0.8824292183082728	0.8909838474277549	0.8017995748120179	0.7572154836412113	0.8254547961609108	0.791335139901061	0.791335139901061	0.791335139901061	0.791335139901061	0.791335139901061	0.791335139901061	0.791335139901061
0.6840287141019384	0.67520599811716	0.7247156370449263	0.6524366061573909	0.7897014206312364	0.6709147341100952	0.7464081168869184	0.8013501785916343	0.7345742756525931	0.7039707789313832	0.811033851128916	0.88730763769521	0.9007443344982252	0.7831277708220935	0.762112191298188	0.8478195804744837	0.7922637074958486	0.8193405218587893	0.82483738922876	0.9006572331149009	0.7649474291391213	0.8342756372699947	0.8277875198531869	0.8049653183934816	0.864662799427857	0.675038289161402	0.7815705644719013	0.7367573625873504	0.830791885062388	0.8182054925125158	0.8474003885872359	0.6802143349144067	0.690822694709051	0.7512601047604296	0.7699623000321039	0.6896852794047789	0.9460741501578597	0.7654878366923972	0.8310642225222283	0.7764070062730761	0.8037356143976522	0.8037356143976522	0.8037356143976522	0.8037356143976522	0.8037356143976522	0.8037356143976522	0.8037356143976522	0.8037356143976522	0.8037356143976522	0.8037356143976522
0.6152464682893946	0.6301940624078429	0.6102466938501291	0.5231244673486718	0.49615799126792187	0.6142863411205688	0.7046776828161039	0.6633101044425973	0.6497375039955819	0.7019153325400027	0.830914096945383	0.7913336007953389	0.7129366025499068	0.8072638871630267	0.8568943193390324	0.6989010515938116	0.773843252929108	0.7854420382640136	0.6741527180446253	0.8408195172418309	0.9072488918898994	0.8301436088825408	0.9329874834447843	0.811638343821653	1.0051756436564103	0.9900556215200763	0.8113784578563781	0.8448445725465814	0.9868559706308555	1.0279160433052779	0.9991383930479971	0.9245997093421058	1.025873252086436	1.0382956495580316	0.9871934348123307	0.9016276349626873	0.8409615847511417	0.8373945211095765	1.1793601126354096	1.0379173087322582	1.1168635527542952	1.0773904307432765	1.0773904307432765	1.0773904307432765	1.0773904307432765	1.0773904307432765	1.0773904307432765	1.0773904307432765	1.0773904307432765	1.0773904307432765
0.32766527939669904	0.4210950651394444	0.3755548631057268	0.4728887433164309	0.5020695776644333	0.4565622910905422	0.44684152694324414	0.520315472229491	0.592908457147965	0.6144011816298272	0.6233314778766647	0.7432505371117444	0.6579442946276941	0.7799316199267631	0.7251299119979732	0.8087058192001624	0.7888111069881997	0.8269424726905686	0.9052824056675942	0.6400602378665654	0.8444519107612526	0.8849659940914937	0.8010708473496672	0.8797019062505658	0.8792800043484102	1.0040944842475046	0.905871262510562	1.0522205354573968	1.1382317437910134	1.0766441827202542	0.9943518296781843	1.0902463008555527	0.9653019383794977	1.009294460238545	1.0998729808154548	0.939685776557882	0.9667763515468409	1.0455136973919479	1.0067643465681786	0.8226811755092692	0.9646973871001286	0.8614160525209383	0.8467899492204282	0.8812449902461097	0.952108702272024	0.9241501676549289	0.8714776907233494	0.815696057114414	0.8851743228476752	0.81121935547518
0.4017529238544973	0.26034434195167194	0.33703235411238547	0.2315737311176591	0.1364793459675642	0.5882029839743892	0.380139075949006	0.35911204087404297	0.4095343460142138	0.09782182576650342	0.41464109610129163	0.1905930177984821	0.31831735648175824	0.18346529217029217	0.46243349967754527	0.6040579579615234	0.3001839111058733	0.4159375060844243	0.3376264931334704	0.36987750398000524	0.28120950889661905	0.5775151299086035	0.320562939995524	0.8597514208986541	0.4499199859532913	0.5289259755298709	0.3640748433856653	0.28466574871983674	0.5501932659880246	0.45286690654746825	0.4107628057036169	0.3097640253613076	0.504230804064445	0.5567214274541145	0.725724761181842	0.6717128217355003	0.7455630965596336	0.38461696930659584	0.7674077067954459	0.6777349637831408	0.5310900881887237	0.4602726864387019	0.22952529331995525	0.8690242221740994	0.2255693934047257	0.45815210384343746	0.5395087977042752	0.39905575078502264	0.3641756814675839	0.3685777960089973
0.8574598376801584	0.74472298424187	0.807641683172776	0.7839942660616376	0.7562659346339563	0.747600069729907	0.7784286486213313	0.8644817768804782	0.8018298406709266	0.7739808759698933	1.014972681823659	0.8714911216478581	0.972327427413659	0.8294593594612292	0.9472409061760071	0.8249067837550613	0.7636966014023138	0.9309165314656682	0.918898863909935	0.8375049820118785	0.9798184742467596	0.8339471067955554	0.8572105803319185	0.8717862881865273	0.9841743084420953	0.9519894015824143	1.0907803794811215	0.9677796046919694	0.9031683991601692	0.8612156045922558	0.9615153631036082	0.9759241124600975	0.9469632345210378	1.0151199261713966	0.9818375282094546	1.0891085624594408	0.9392791763749584	1.0200361787028123	0.8660062640053271	1.1541962763291032	1.217879923139611	1.1717391996544149	0.9127503421028814	0.8992322478772677	0.9657346840129721	0.8478082526061365	1.0354801815016914	1.0848017228533815	1.0690679531210496	1.0720742494044428
0.6832318507126961	0.6804688461231343	0.707950193127661	0.7451497711789086	0.8104081599774244	0.7255342878903599	0.7709004857154058	0.7385708118869906	0.7535875353152327	0.723080313689155	0.6859682571722652	0.8271040571543857	0.7688365933845556	0.790648592575357	0.7714359166669915	0.7888465219860253	0.7903101350288884	0.7722988892467986	0.7367398123668598	0.9113257187267554	0.8205251065590354	0.7835240299465481	0.8641821869834735	0.9012693761342261	0.8821390507563605	0.9880610858215388	0.8228208348001134	0.8454818413462727	0.8717666964325922	0.9402605662787142	0.848532439599312	0.8603563703627578	0.8816506513364112	0.9072281475387117	0.8707067633902376	0.9698101901214446	0.8598448287202778	0.9949957740514159	0.9305252305439516	0.8634359262903785	0.9212467963883386	1.018619003195215	1.055131439863138	0.9798816676976004	0.8816628363031485	1.026372035338089	1.0674751526315829	0.9625185360792722	0.95180746193251	1.0063183878288848
0.6835355892882311	0.7738783820229315	0.7177819603327188	0.8680710641563918	0.8534774484590303	0.8299134990799557	0.8594439271386546	0.7857529922665364	0.8577340837278618	0.7955076712742966	0.822993326969219	0.9937331447637511	0.8738248608116055	0.7916958678801922	0.8085967398739842	0.821559729133214	0.9540351047137832	0.891322828879186	0.9359995893310665	0.9321942129898984	0.9511534226305407	0.979682010600752	1.0581829407220185	0.9229560741011046	0.9084411739409164	0.9863920906535504	1.0636203316244421	0.9778319265441585	0.9936861376398025	1.0239120461022293	1.0588971510492107	1.0548070388900084	0.8607559588563277	1.0579243594668595	1.1278660134752527	1.1929397576332286	1.0515626908967024	1.0140037172876528	1.1317264604390072	1.1541792757408649	1.109410033813515	1.2760584847337744	1.1684961395218676	1.1952897541907366	1.1819159074658423	1.0954304117093232	1.2333540916174823	1.147473268542523	1.1543774448380453	1.1597136055753725
0.7048403108037554	0.7712104537113446	0.7404157561234861	0.7667549084400809	0.7338445048015251	0.7412060196204389	0.7693254646396919	0.8063705248491714	0.920658105999952	0.7294747928527568	0.8480781548012968	0.8262941800969609	1.0130548148343348	0.8341031848103224	0.8382326675255846	0.8242500033997229	0.8714877018842064	0.8821929902447522	0.8433065571121421	0.8645444252595866	0.9212557919316223	0.8822404957158462	0.7557641680202308	0.7923469207757865	0.9551163354758656	0.8093389203021975	0.7701552297490777	0.742212803066324	0.7793777994046969	0.8394122024785732	0.8972217508129399	0.7868872986732717	0.9015535057800463	0.9629276650984233	0.892402506876334	1.0318613763465858	1.0298602871146416	1.0217380796871254	0.990739755528462	0.9848791244940889	1.0105604277778535	1.031554136078954	0.977551358119753	1.0045527470993536	1.0045527470993536	1.0045527470993536	1.0045527470993536	1.0045527470993536	1.0045527470993536	1.0045527470993536
0.9523700944756868	0.8409043968307612	0.8575673804584342	0.7969954050822364	0.7565142244755902	0.750290923174752	0.6266534054307309	0.6929505017735714	0.7777138871031961	0.763208821425942	0.7545824557412467	0.7588956385835944	0.7588956385835944	0.7588956385835944	0.7588956385835944	0.7588956385835944	0.7588956385835944	0.7588956385835944	0.7588956385835944	0.7588956385835944	0.7588956385835944	0.7588956385835944	0.7588956385835944	0.7588956385835944	0.7588956385835944	0.7588956385835944	0.7588956385835944	0.7588956385835944	0.7588956385835944	0.7588956385835944	0.7588956385835944	0.7588956385835944	0.7588956385835944	0.7588956385835944	0.7588956385835944	0.7588956385835944	0.7588956385835944	0.7588956385835944	0.7588956385835944	0.7588956385835944	0.7588956385835944	0.7588956385835944	0.7588956385835944	0.7588956385835944	0.7588956385835944	0.7588956385835944	0.7588956385835944	0.7588956385835944	0.7588956385835944	0.7588956385835944
0.7530336795434837	0.6768263490343189	0.8051587306913258	0.7798677155627135	0.8018304653843091	0.8501061616092473	0.8259683134967782	0.8259683134967782	0.8259683134967782	0.8259683134967782	0.8259683134967782	0.8259683134967782	0.8259683134967782	0.8259683134967782	0.8259683134967782	0.8259683134967782	0.8259683134967782	0.8259683134967782	0.8259683134967782	0.8259683134967782	0.8259683134967782	0.8259683134967782	0.8259683134967782	0.8259683134967782	0.8259683134967782	0.8259683134967782	0.8259683134967782	0.8259683134967782	0.8259683134967782	0.8259683134967782	0.8259683134967782	0.8259683134967782	0.8259683134967782	0.8259683134967782	0.8259683134967782	0.8259683134967782	0.8259683134967782	0.8259683134967782	0.8259683134967782	0.8259683134967782	0.8259683134967782	0.8259683134967782	0.8259683134967782	0.8259683134967782	0.8259683134967782	0.8259683134967782	0.8259683134967782	0.8259683134967782	0.8259683134967782	0.8259683134967782
0.19582362764600858	0.4040153640647645	0.26927823138015056	0.2419745961009104	0.29845813778209895	0.18867450073868952	0.25043278826369275	0.2933306282437933	0.35925222641226173	0.2909666886907552	0.20903946794675948	0.3574932237832595	0.19565509445793006	0.35108833058835076	0.25817429281419496	0.2878899338921609	0.5766262957183129	0.319664444313143	0.36772099554837645	0.3247408614587807	0.5870957923111553	0.4012329582262866	0.6218261796991794	0.40691254668690285	0.675880137481889	0.8900472431555034	0.6040016481337157	0.5553708061130256	0.5656943491108789	0.5394778014836711	0.5721267625207	0.5545760554384043	0.6027642745932748	0.42818233818447643	0.48919651441043055	0.5215835126333649	0.5053900135218977	0.5053900135218977	0.5053900135218977	0.5053900135218977	0.5053900135218977	0.5053900135218977	0.5053900135218977	0.5053900135218977	0.5053900135218977	0.5053900135218977	0.5053900135218977	0.5053900135218977	0.5053900135218977	0.5053900135218977
0.7592757805019851	0.6115391794616609	0.6272515015400697	0.6159249610701504	0.6788920875215863	0.6749717012935111	0.6778721346500001	0.5967237207494139	0.6946635023440754	0.6523579255700036	0.6837296997627849	0.6709282457114346	0.6481941201465503	0.6331606414546699	0.6345653403109196	0.69682595621551	0.5946748628094604	0.5854420807046135	0.65264514576535	0.5837578727669501	0.6428704337671831	0.6793418237190245	0.6220047738745066	0.6606068756228494	0.6535045864058713	0.6414631221385036	0.6157841729181657	0.6286236475283347	0.6286236475283347	0.6286236475283347	0.6286236475283347	0.6286236475283347	0.6286236475283347	0.6286236475283347	0.6286236475283347	0.6286236475283347	0.6286236475283347	0.6286236475283347	0.6286236475283347	0.6286236475283347	0.6286236475283347	0.6286236475283347	0.6286236475283347	0.6286236475283347	0.6286236475283347	0.6286236475283347	0.6286236475283347	0.6286236475283347	0.6286236475283347	0.6286236475283347
0.7577190525011117	0.6663544626531999	0.6753087330436293	0.6826874012059849	0.5942496182570299	0.6326577074158704	0.6188629765421431	0.6974894657853965	0.6115791070975952	0.5517417675131967	0.400382963751354	0.767694936106221	0.5966042951935487	0.45395512355700357	0.5601757478775384	0.41729152154930316	0.6781431543327996	0.4173708791746228	0.5860419969296802	0.5516151735500153	0.5688285852398477	0.5688285852398477	0.5688285852398477	0.5688285852398477	0.5688285852398477	0.5688285852398477	0.5688285852398477	0.5688285852398477	0.5688285852398477	0.5688285852398477	0.5688285852398477	0.5688285852398477	0.5688285852398477	0.5688285852398477	0.5688285852398477	0.5688285852398477	0.5688285852398477	0.5688285852398477	0.5688285852398477	0.5688285852398477	0.5688285852398477	0.5688285852398477	0.5688285852398477	0.5688285852398477	0.5688285852398477	0.5688285852398477	0.5688285852398477	0.5688285852398477	0.5688285852398477	0.5688285852398477
0.7377726368111446	0.5987718559039791	0.6004259422537094	0.6159722059151037	0.584511741465847	0.6002581749732292	0.5925645131065999	0.5960735084578606	0.6242431123775926	0.537922557776249	0.6141887102214937	0.5483682001170382	0.631112549645625	0.5903515597929391	0.5490650440032081	0.5409369067756747	0.5523650003278848	0.5381114179894524	0.517090531473506	0.5803790300640173	0.5183525123798379	0.5455022284669183	0.5716430025951897	0.5618576075208975	0.5057175378858931	0.636625184308317	0.6183481615767433	0.6362496575590404	0.5516096640995309	0.5844502032405822	0.5439445064574524	0.5996198605462721	0.5813807370659541	0.6128713634442381	0.6215587339332775	0.6022842295422224	0.6437164856819356	0.623000357612079	0.623000357612079	0.623000357612079	0.623000357612079	0.623000357612079	0.623000357612079	0.623000357612079	0.623000357612079	0.623000357612079	0.623000357612079	0.623000357612079	0.623000357612079	0.623000357612079
0.6348839241005659	0.5180835255012295	0.5884350403564511	0.584941746465086	0.5869217873314401	0.551723213605094	0.5118629022305634	0.5286094101059197	0.48009764575619523	0.5408139258872053	0.562528253350808	0.5346425357239744	0.4518342448199354	0.6164603322942458	0.5666718480123663	0.5151176551015827	0.4719180471880435	0.5351576463453743	0.5125637513981632	0.5953005473967914	0.48486959989709877	0.43547166381645874	0.49149075941929643	0.4956719714767378	0.46267545138716026	0.5258578853951371	0.6144177337055948	0.500568292187936	0.41739319651802415	0.5468449420482755	0.42662310018529803	0.45684388785233576	0.44173349401881684	0.44173349401881684	0.44173349401881684	0.44173349401881684	0.44173349401881684	0.44173349401881684	0.44173349401881684	0.44173349401881684	0.44173349401881684	0.44173349401881684	0.44173349401881684	0.44173349401881684	0.44173349401881684	0.44173349401881684	0.44173349401881684	0.44173349401881684	0.44173349401881684	0.44173349401881684
0.9613523400266553	0.5378058214452942	0.7563019989255771	0.574624737759323	0.7875465252665906	0.7514820178954443	0.7897007226853949	0.7669902172553371	0.8811204104490932	0.8773738267798251	0.736350967578138	0.9677084232130146	0.8735235425016794	0.9351510611930774	1.1857705361441477	0.814595744253621	1.01337421973841	1.0871988180104788	1.1709805930374342	0.9329573110324217	0.9898772683269043	1.040681629406767	0.8566816209219827	0.9724584577078752	0.9094357749295539	0.880401238020778	1.5566006158864372	1.3031137471066043	1.34355040040118	0.9727059809584955	1.0944848510145917	1.1238130378595412	1.3132197516831565	1.2648709202568156	1.289045335969986	1.289045335969986	1.289045335969986	1.289045335969986	1.289045335969986	1.289045335969986	1.289045335969986	1.289045335969986	1.289045335969986	1.289045335969986	1.289045335969986	1.289045335969986	1.289045335969986	1.289045335969986	1.289045335969986	1.289045335969986
0.5496536359972396	0.5381716690933646	0.5399375436095604	0.5849074954201133	0.6480533102989596	0.5325868894532979	0.47190164849881117	0.5378988922514071	0.45267756687903865	0.5362673341046743	0.5050443752228703	0.454523785362956	0.5094436299412705	0.5283139155238785	0.531648568745894	0.4716732268788322	0.4701650319687244	0.5766705089415225	0.6876607004016864	0.6059377447947216	0.5633393261900355	0.6789096940382658	0.6211245101141507	0.6211245101141507	0.6211245101141507	0.6211245101141507	0.6211245101141507	0.6211245101141507	0.6211245101141507	0.6211245101141507	0.6211245101141507	0.6211245101141507	0.6211245101141507	0.6211245101141507	0.6211245101141507	0.6211245101141507	0.6211245101141507	0.6211245101141507	0.6211245101141507	0.6211245101141507	0.6211245101141507	0.6211245101141507	0.6211245101141507	0.6211245101141507	0.6211245101141507	0.6211245101141507	0.6211245101141507	0.6211245101141507	0.6211245101141507	0.6211245101141507
0.5263826207264769	0.33961126161783717	0.3153842083295882	0.27911195634100133	0.32159249898455866	0.3090891575604607	0.24248669625522662	0.39362759990784524	0.4578953728604085	0.4993183408385517	0.38288355878338065	0.29068358547564854	0.4823313094362306	0.5077354430321575	0.42037871962625023	0.6408726819258233	0.5441138102942942	0.6810697092630296	0.5852136774305623	0.48200359897663286	0.6480853067255288	0.8973183510896426	1.1411861406824237	0.9329292445862062	0.9714935382877175	0.8533267787832148	1.1546447126255563	0.9046521419992949	0.9670094452549176	1.0562062722477148	1.288610314766504	1.0095010682451306	0.8504902418745631	1.0481377320690712	0.9824651300349445	0.9064730532274764	0.8933766305977654	1.017230037782878	0.9307394269473297	0.8704841649211137	0.885673008843595	0.8780785868823544	0.8780785868823544	0.8780785868823544	0.8780785868823544	0.8780785868823544	0.8780785868823544	0.8780785868823544	0.8780785868823544	0.8780785868823544
0.49769065460632506	0.5255448024400272	0.5152287766042084	0.5763511005541005	0.5281580318610309	0.516103545270993	0.5631913325943522	0.4719141446412491	0.5755076458844146	0.5943154881311301	0.5354517147802316	0.621584048839704	0.7890442232839026	0.635453083601012	0.7803334054227867	0.7043867600464969	0.752425262625892	0.6867249687299816	0.6626778456994276	0.8164629407575716	0.968998900548402	0.7068358434927714	0.854144681522077	0.8950126488414178	0.838100689437129	0.8665566691392734	0.8665566691392734	0.8665566691392734	0.8665566691392734	0.8665566691392734	0.8665566691392734	0.8665566691392734	0.8665566691392734	0.8665566691392734	0.8665566691392734	0.8665566691392734	0.8665566691392734	0.8665566691392734	0.8665566691392734	0.8665566691392734	0.8665566691392734	0.8665566691392734	0.8665566691392734	0.8665566691392734	0.8665566691392734	0.8665566691392734	0.8665566691392734	0.8665566691392734	0.8665566691392734	0.8665566691392734
1.0364590221387269	0.9434236088336398	0.7833324382584279	0.8279374944136305	0.8043795421601773	0.9915912281372564	0.9473766172027092	0.6937822893625923	0.8754680175587221	0.8594283190407752	1.1099108884619937	1.0101710814186848	0.9692171396030024	0.9401505339293356	0.9216158853585007	1.1302118203931213	1.22592829944063	0.9657120618638532	0.8885541169939342	0.8899243233792953	0.9749237627349693	0.8736166245268172	0.8290344383173719	0.965292071815902	1.0376923698896163	1.0651674214118902	1.2533337240513551	1.1518846535437977	1.3614878552089527	1.3525738476043434	1.357030851406648	1.357030851406648	1.357030851406648	1.357030851406648	1.357030851406648	1.357030851406648	1.357030851406648	1.357030851406648	1.357030851406648	1.357030851406648	1.357030851406648	1.357030851406648	1.357030851406648	1.357030851406648	1.357030851406648	1.357030851406648	1.357030851406648	1.357030851406648	1.357030851406648	1.357030851406648
0.6625613912331824	0.5945922847723843	0.5662437689325419	0.5019983682149022	0.5337650930481951	0.5356771345439454	0.5035659653526677	0.5145657985625687	0.581945552679428	0.4590878909081363	0.4436134640390267	0.6061619736078168	0.5833018615509883	0.5876738164458679	0.5266718742946422	0.5359273026153121	0.6734163034931765	0.640976663392307	0.6571964834427418	0.6571964834427418	0.6571964834427418	0.6571964834427418	0.6571964834427418	0.6571964834427418	0.6571964834427418	0.6571964834427418	0.6571964834427418	0.6571964834427418	0.6571964834427418	0.6571964834427418	0.6571964834427418	0.6571964834427418	0.6571964834427418	0.6571964834427418	0.6571964834427418	0.6571964834427418	0.6571964834427418	0.6571964834427418	0.6571964834427418	0.6571964834427418	0.6571964834427418	0.6571964834427418	0.6571964834427418	0.6571964834427418	0.6571964834427418	0.6571964834427418	0.6571964834427418	0.6571964834427418	0.6571964834427418	0.6571964834427418
0.7044562106172154	0.5392395496790466	0.5348318811781588	0.5694481227053133	0.5148039441186354	0.4767190112329023	0.5253627060380486	0.6094180942498525	0.5757985157362402	0.5651369209447429	0.48876871590975685	0.6835417645721813	0.627081592022842	0.58617868619797	0.5570598246927333	0.5861665287493014	0.6244187768802855	0.6376554692862603	0.49979745998897174	0.6177925615228362	0.562948811988217	0.4920165193532091	0.6243488444950864	0.652257036225815	0.5521228310387994	0.615874776145617	0.5707000997256919	0.6874773003147131	0.49815230699303165	0.5928148036538724	0.5928148036538724	0.5928148036538724	0.5928148036538724	0.5928148036538724	0.5928148036538724	0.5928148036538724	0.5928148036538724	0.5928148036538724	0.5928148036538724	0.5928148036538724	0.5928148036538724	0.5928148036538724	0.5928148036538724	0.5928148036538724	0.5928148036538724	0.5928148036538724	0.5928148036538724	0.5928148036538724	0.5928148036538724	0.5928148036538724
0.5827864597118321	0.590107757358197	0.520188489010114	0.7423244275154628	0.5966991996086124	0.7196615556208598	0.7437342807652542	0.6144169759610164	0.6981110494308251	0.7211371839767737	0.871529380055296	0.8540765168072288	0.8543785433774143	0.7138997392004859	0.96689444080051	1.078281273664241	1.0003633458705636	0.8656341033366889	0.7905126753101628	0.7262740339291726	1.0136127279509943	0.9886695729773664	1.0011411504641803	1.0011411504641803	1.0011411504641803	1.0011411504641803	1.0011411504641803	1.0011411504641803	1.0011411504641803	1.0011411504641803	1.0011411504641803	1.0011411504641803	1.0011411504641803	1.0011411504641803	1.0011411504641803	1.0011411504641803	1.0011411504641803	1.0011411504641803	1.0011411504641803	1.0011411504641803	1.0011411504641803	1.0011411504641803	1.0011411504641803	1.0011411504641803	1.0011411504641803	1.0011411504641803	1.0011411504641803	1.0011411504641803	1.0011411504641803	1.0011411504641803
0.7039622805360897	0.7122418918769721	0.6323007025396465	0.7525873464090913	0.7087837023022575	0.6178650209629344	0.7217132075684338	0.6271611321369163	0.7397619388100674	0.7352852650243535	0.6493254590644973	0.6224578093841252	0.5784380908892169	0.6385939176392367	0.6945374033485108	0.5743230331897687	0.6311930954771227	0.693766560281221	0.5997509183515908	0.5286545768068319	0.5984224453842159	0.5569542631997202	0.543342884643733	0.4910662021822831	0.5865410665332433	0.5243418409669277	0.5554414537500856	0.5554414537500856	0.5554414537500856	0.5554414537500856	0.5554414537500856	0.5554414537500856	0.5554414537500856	0.5554414537500856	0.5554414537500856	0.5554414537500856	0.5554414537500856	0.5554414537500856	0.5554414537500856	0.5554414537500856	0.5554414537500856	0.5554414537500856	0.5554414537500856	0.5554414537500856	0.5554414537500856	0.5554414537500856	0.5554414537500856	0.5554414537500856	0.5554414537500856	0.5554414537500856
0.6206664730090231	0.6621457551009046	0.6623282898226014	0.6131954524979691	0.7288980063842159	0.7226928280074966	0.7702800444136597	0.7925717261085157	0.7619090959633875	0.7863658612032767	0.7157454180580385	0.7861932411083393	0.7540795075668864	0.9440137726076232	0.9099501548247645	0.8561779640292192	0.7589509299062569	0.6907751439824573	0.8797257048426834	0.7755531881942092	0.6743906149301868	0.7847217350796709	0.7888684493601554	0.7827219463447619	0.7857951978524587	0.7857951978524587	0.7857951978524587	0.7857951978524587	0.7857951978524587	0.7857951978524587	0.7857951978524587	0.7857951978524587	0.7857951978524587	0.7857951978524587	0.7857951978524587	0.7857951978524587	0.7857951978524587	0.7857951978524587	0.7857951978524587	0.7857951978524587	0.7857951978524587	0.7857951978524587	0.7857951978524587	0.7857951978524587	0.7857951978524587	0.7857951978524587	0.7857951978524587	0.7857951978524587	0.7857951978524587	0.7857951978524587
0.67890913957769	0.6281844962370925	0.6545557473113041	0.5720051026779469	0.5687535543434927	0.7325201755370236	0.6014599944186496	0.6225975160769851	0.6980784957974242	0.7816170581673936	0.7125885499586527	0.7186965088830923	0.6359882998998588	0.5790122330555506	0.7472875534146448	0.6505558913252961	0.644936475739284	0.666769580621377	0.5658871589246895	0.7713414317647463	0.6680421612428021	0.7920076636692651	0.6038350289683557	0.7405883943796021	0.6722117116739789	0.6722117116739789	0.6722117116739789	0.6722117116739789	0.6722117116739789	0.6722117116739789	0.6722117116739789	0.6722117116739789	0.6722117116739789	0.6722117116739789	0.6722117116739789	0.6722117116739789	0.6722117116739789	0.6722117116739789	0.6722117116739789	0.6722117116739789	0.6722117116739789	0.6722117116739789	0.6722117116739789	0.6722117116739789	0.6722117116739789	0.6722117116739789	0.6722117116739789	0.6722117116739789	0.6722117116739789	0.6722117116739789
0.17997477310394255	0.19726903855524225	0.24430108559216143	0.13825362224888507	0.2237913675152481	0.17160454878290055	0.2647743061131388	0.18998467698366506	0.22766471510086542	0.20444020925304487	0.2219423597550403	0.21023461576081587	0.2594094930747487	0.22254450738309975	0.23571005994652328	0.16353753710362134	0.1998707444765679	0.17992739506553132	0.2133776629592369	0.1825486587317297	0.24066075895128536	0.2642074496699231	0.15444482881412278	0.20932613924202292	0.20932613924202292	0.20932613924202292	0.20932613924202292	0.20932613924202292	0.20932613924202292	0.20932613924202292	0.20932613924202292	0.20932613924202292	0.20932613924202292	0.20932613924202292	0.20932613924202292	0.20932613924202292	0.20932613924202292	0.20932613924202292	0.20932613924202292	0.20932613924202292	0.20932613924202292	0.20932613924202292	0.20932613924202292	0.20932613924202292	0.20932613924202292	0.20932613924202292	0.20932613924202292	0.20932613924202292	0.20932613924202292	0.20932613924202292
0.7675014341421162	0.6637371240406557	0.6120724509457482	0.6240478060672086	0.6833532702217162	0.6974568894081471	0.69987117647714	0.7034119608208081	0.6863740320560783	0.7440194678607049	0.6914325658971375	0.7209398083236261	0.6535185334244844	0.6530930405636246	0.7056158042478945	0.7006463794452349	0.5893354106986703	0.6243086474864534	0.6241340402985417	0.567332368206059	0.5555972449546107	0.6520902775784682	0.595074098464468	0.5709781877052181	0.5830261430848431	0.5830261430848431	0.5830261430848431	0.5830261430848431	0.5830261430848431	0.5830261430848431	0.5830261430848431	0.5830261430848431	0.5830261430848431	0.5830261430848431	0.5830261430848431	0.5830261430848431	0.5830261430848431	0.5830261430848431	0.5830261430848431	0.5830261430848431	0.5830261430848431	0.5830261430848431	0.5830261430848431	0.5830261430848431	0.5830261430848431	0.5830261430848431	0.5830261430848431	0.5830261430848431	0.5830261430848431	0.5830261430848431
0.49198999682419003	0.4691515791997241	0.566423727517102	0.5005204061631784	0.505586211803668	0.552775662521613	0.5967165090495663	0.5641300432220292	0.5356388677778435	0.5705229195127841	0.5818247618834241	0.579707115262547	0.6361365087615541	0.6592220982809814	0.559094509413395	0.6114738851930414	0.5807542133639695	0.6595804711399453	0.6408204781258561	0.6690441780380147	0.6982250627246126	0.6045370284227513	0.6621051144614981	0.5856195767679605	0.6757925568656747	0.7049164864663885	0.6660829138249111	0.5309454861918943	0.6050800580883626	0.6918253251522337	0.6484526916202983	0.6484526916202983	0.6484526916202983	0.6484526916202983	0.6484526916202983	0.6484526916202983	0.6484526916202983	0.6484526916202983	0.6484526916202983	0.6484526916202983	0.6484526916202983	0.6484526916202983	0.6484526916202983	0.6484526916202983	0.6484526916202983	0.6484526916202983	0.6484526916202983	0.6484526916202983	0.6484526916202983	0.6484526916202983
0.5661145764358089	0.6458749578619144	0.5840080527792662	0.6804057371122932	0.611132519666514	0.6026930526481696	0.7011354297638456	0.6491733191386727	0.6838794126079464	0.6029350683662537	0.6653335167224375	0.5929446938524693	0.620972103827777	0.5998546102721527	0.6886745893562435	0.6204078189090916	0.7869380619098658	0.6062335998089906	0.6810698229634131	0.6365743168114459	0.5863711770654515	0.6920426314467603	0.6867696203866642	0.7719203056947038	0.7159114451267078	0.6743378590376944	0.7048739411170765	0.6858942317578525	0.7678343333072649	0.6693262094117156	0.6453442950034127	0.6573352522075642	0.6573352522075642	0.6573352522075642	0.6573352522075642	0.6573352522075642	0.6573352522075642	0.6573352522075642	0.6573352522075642	0.6573352522075642	0.6573352522075642	0.6573352522075642	0.6573352522075642	0.6573352522075642	0.6573352522075642	0.6573352522075642	0.6573352522075642	0.6573352522075642	0.6573352522075642	0.6573352522075642
0.4130968588596554	0.4457178219465054	0.39846894257515664	0.45677256580715153	0.447265564113597	0.5080313876110111	0.5639107553608536	0.6199751287287204	0.510294629570202	0.5585590941336296	0.588125863064418	0.6779541394675959	0.6309154825145118	0.5517999882126989	0.6157892338685312	0.6926282993236635	0.6699940167827785	0.7924363510293195	0.8382870749964935	0.8042982662968663	0.7956696802120229	0.7332555022619145	0.8022782906247851	0.8651384931867243	0.891458218906503	0.8567823359931723	0.8987608780168572	0.9575022036912919	0.8874103482263854	0.7231181492306836	0.8052642487285345	0.8052642487285345	0.8052642487285345	0.8052642487285345	0.8052642487285345	0.8052642487285345	0.8052642487285345	0.8052642487285345	0.8052642487285345	0.8052642487285345	0.8052642487285345	0.8052642487285345	0.8052642487285345	0.8052642487285345	0.8052642487285345	0.8052642487285345	0.8052642487285345	0.8052642487285345	0.8052642487285345	0.8052642487285345
0.4760164556051194	0.5547739676571548	0.5721222789588782	0.4958621309188098	0.5683513870377266	0.6141849817313144	0.6903258474920474	0.6495229021321559	0.5125080058315398	0.6471194533891179	0.6598823333483769	0.5693443841441855	0.694319935910137	0.724139331587283	0.7532206075283664	0.7915022560458892	0.8021369146611442	0.7290759453282217	0.8479345441798567	0.9795755953774765	0.9137550697786665	0.9137550697786665	0.9137550697786665	0.9137550697786665	0.9137550697786665	0.9137550697786665	0.9137550697786665	0.9137550697786665	0.9137550697786665	0.9137550697786665	0.9137550697786665	0.9137550697786665	0.9137550697786665	0.9137550697786665	0.9137550697786665	0.9137550697786665	0.9137550697786665	0.9137550697786665	0.9137550697786665	0.9137550697786665	0.9137550697786665	0.9137550697786665	0.9137550697786665	0.9137550697786665	0.9137550697786665	0.9137550697786665	0.9137550697786665	0.9137550697786665	0.9137550697786665	0.9137550697786665
0.7055291881862183	0.818978627389582	0.7292017303324291	0.7822768210652062	0.7675877735640391	0.8817501502762898	0.814991231003302	0.930116551016747	0.932816914892802	0.9627953835659896	0.7845084781740539	0.8519964006647491	0.9296967993595235	1.0090611700855392	0.6821622672362863	0.773272957233466	0.8627976884155956	0.9423842469827187	0.9437418935878613	0.8477465791879634	0.9540475922409017	0.9657869687879439	0.8336247672100479	0.8020927210812828	0.8634885676845415	0.9828438605948668	0.8109995738167453	0.896921717205806	0.896921717205806	0.896921717205806	0.896921717205806	0.896921717205806	0.896921717205806	0.896921717205806	0.896921717205806	0.896921717205806	0.896921717205806	0.896921717205806	0.896921717205806	0.896921717205806	0.896921717205806	0.896921717205806	0.896921717205806	0.896921717205806	0.896921717205806	0.896921717205806	0.896921717205806	0.896921717205806	0.896921717205806	0.896921717205806
0.35577760732484565	0.4185213579570364	0.43499437883770325	0.47789759591463865	0.39567081575143526	0.5253549641523602	0.5895600291176714	0.47296824637256724	0.5302570648480568	0.49445583165200446	0.5540356690757947	0.5543256260548105	0.5605662017748886	0.6476860103532324	0.6244395006069711	0.6024456729374283	0.7166614221093593	0.7151641971843974	0.6825690077022983	0.6805758411460605	0.679493084250212	0.66748924427111	0.7450632196429653	0.7319629680417596	0.7046368301241982	0.7732576806290788	0.767446885685968	0.7611983512221013	0.779385007512768	0.7228618040338033	0.6771285087945562	0.7242559299324206	0.7006922193634884	0.7006922193634884	0.7006922193634884	0.7006922193634884	0.7006922193634884	0.7006922193634884	0.7006922193634884	0.7006922193634884	0.7006922193634884	0.7006922193634884	0.7006922193634884	0.7006922193634884	0.7006922193634884	0.7006922193634884	0.7006922193634884	0.7006922193634884	0.7006922193634884	0.7006922193634884
0.20080564783258006	0.19208722023000643	0.4023843460851546	0.35225425076338956	0.41710592886649944	0.2439435532578469	0.42974194104271946	0.3531691128575245	0.47042959225005687	0.477858118669125	0.5951070486794363	0.6847826760905837	0.6045274229893637	0.553227896123621	0.663453094995103	0.608340495559362	0.608340495559362	0.608340495559362	0.608340495559362	0.608340495559362	0.608340495559362	0.608340495559362	0.608340495559362	0.608340495559362	0.608340495559362	0.608340495559362	0.608340495559362	0.608340495559362	0.608340495559362	0.608340495559362	0.608340495559362	0.608340495559362	0.608340495559362	0.608340495559362	0.608340495559362	0.608340495559362	0.608340495559362	0.608340495559362	0.608340495559362	0.608340495559362	0.608340495559362	0.608340495559362	0.608340495559362	0.608340495559362	0.608340495559362	0.608340495559362	0.608340495559362	0.608340495559362	0.608340495559362	0.608340495559362
0.4620372987718493	0.5940495633190267	0.5493806277331541	0.6442189763862713	0.6282128237623285	0.5938189208323723	0.6206241467608539	0.6287998497417088	0.5841873359176324	0.6486990224745938	0.6747003740558246	0.6014992170837615	0.5740312382492742	0.629236567379881	0.6378993519498545	0.6757185472160604	0.5925362197367346	0.6394530995010022	0.5732131676841039	0.6449737095302427	0.5796734547485601	0.6242973772167159	0.661202529527368	0.6647602674603053	0.6629813984938367	0.6629813984938367	0.6629813984938367	0.6629813984938367	0.6629813984938367	0.6629813984938367	0.6629813984938367	0.6629813984938367	0.6629813984938367	0.6629813984938367	0.6629813984938367	0.6629813984938367	0.6629813984938367	0.6629813984938367	0.6629813984938367	0.6629813984938367	0.6629813984938367	0.6629813984938367	0.6629813984938367	0.6629813984938367	0.6629813984938367	0.6629813984938367	0.6629813984938367	0.6629813984938367	0.6629813984938367	0.6629813984938367
0.5307808658170947	0.5120409869904241	0.623159659718685	0.6718124778924693	0.732130312382521	0.7154743102957387	0.7217711839086806	0.6933377227103744	0.7851381013100679	0.786534817082965	0.8013600682611283	0.7133572274855987	0.7688454810469468	0.9178216027926999	1.0492693783755014	1.0104164059589815	0.7513016606044932	1.005263101859566	0.9017361766137058	0.9253554144082035	1.0383303259706076	0.983233854323185	0.8734717216803558	0.8589144347780755	0.8661930782292157	0.8661930782292157	0.8661930782292157	0.8661930782292157	0.8661930782292157	0.8661930782292157	0.8661930782292157	0.8661930782292157	0.8661930782292157	0.8661930782292157	0.8661930782292157	0.8661930782292157	0.8661930782292157	0.8661930782292157	0.8661930782292157	0.8661930782292157	0.8661930782292157	0.8661930782292157	0.8661930782292157	0.8661930782292157	0.8661930782292157	0.8661930782292157	0.8661930782292157	0.8661930782292157	0.8661930782292157	0.8661930782292157
0.53669110249386	0.6069204058176256	0.5079080464290412	0.5277906472407697	0.5719771118030124	0.6203578026025464	0.5904920967773793	0.5838449147939999	0.5340284517436086	0.6328850541475053	0.5271356398347422	0.579882055428538	0.6913535494715025	0.9152762748629331	0.7365022615112191	0.6499845454889671	0.8833401805881685	0.9025979526729133	0.7542902891338623	0.7703116202515469	0.8046211676161191	0.7697470618093497	0.7734964476725935	0.9268110472424917	0.8665660311703732	0.9189147094973095	0.8343901053431423	0.8688187818901872	0.863193674515522	0.8693637398772898	0.8662787071964059	0.8662787071964059	0.8662787071964059	0.8662787071964059	0.8662787071964059	0.8662787071964059	0.8662787071964059	0.8662787071964059	0.8662787071964059	0.8662787071964059	0.8662787071964059	0.8662787071964059	0.8662787071964059	0.8662787071964059	0.8662787071964059	0.8662787071964059	0.8662787071964059	0.8662787071964059	0.8662787071964059	0.8662787071964059
0.3135433255624758	0.35190557265016265	0.4059173277455563	0.4681610194414724	0.47089574285647795	0.5007099142700044	0.510750473444797	0.5705288587228299	0.5802654152108159	0.5201583061076903	0.568282344019229	0.539527120957348	0.6153039906911298	0.5774155558242389	0.5774155558242389	0.5774155558242389	0.5774155558242389	0.5774155558242389	0.5774155558242389	0.5774155558242389	0.5774155558242389	0.5774155558242389	0.5774155558242389	0.5774155558242389	0.5774155558242389	0.5774155558242389	0.5774155558242389	0.5774155558242389	0.5774155558242389	0.5774155558242389	0.5774155558242389	0.5774155558242389	0.5774155558242389	0.5774155558242389	0.5774155558242389	0.5774155558242389	0.5774155558242389	0.5774155558242389	0.5774155558242389	0.5774155558242389	0.5774155558242389	0.5774155558242389	0.5774155558242389	0.5774155558242389	0.5774155558242389	0.5774155558242389	0.5774155558242389	0.5774155558242389	0.5774155558242389	0.5774155558242389
0.6440732994789227	0.5557022701323082	0.583449312495405	0.5796839425564125	0.5088844959293872	0.5588894366323028	0.5955401262374244	0.5643357840554732	0.53322564899284	0.6606662746504719	0.5802304411267502	0.619749268138861	0.5393235503963163	0.6851887052684494	0.5382459356436479	0.5359155121373078	0.5954879434881494	0.6211442750819347	0.6211477348735213	0.5487995978551726	0.6682569328589822	0.5515348401654693	0.6046506077748242	0.39331883144188295	0.5831914362069607	0.4882551338244218	0.4882551338244218	0.4882551338244218	0.4882551338244218	0.4882551338244218	0.4882551338244218	0.4882551338244218	0.4882551338244218	0.4882551338244218	0.4882551338244218	0.4882551338244218	0.4882551338244218	0.4882551338244218	0.4882551338244218	0.4882551338244218	0.4882551338244218	0.4882551338244218	0.4882551338244218	0.4882551338244218	0.4882551338244218	0.4882551338244218	0.4882551338244218	0.4882551338244218	0.4882551338244218	0.4882551338244218
0.4477635641900874	0.4079534984632863	0.4535902764123434	0.39099210685347685	0.3954130820320969	0.40915105653980366	0.4326719910483898	0.4187767873221325	0.46385005529575857	0.4692869334539524	0.5069145920118023	0.4425918314968234	0.46331483793779005	0.5081088900041045	0.48426475732494084	0.5148998206983532	0.44592161908039935	0.4683446601209451	0.4978905057771447	0.4067940616924899	0.4837936639655581	0.50881042848037	0.46686935135847724	0.5529418497405242	0.45867106745963987	0.5238050048221353	0.49123803614088757	0.49123803614088757	0.49123803614088757	0.49123803614088757	0.49123803614088757	0.49123803614088757	0.49123803614088757	0.49123803614088757	0.49123803614088757	0.49123803614088757	0.49123803614088757	0.49123803614088757	0.49123803614088757	0.49123803614088757	0.49123803614088757	0.49123803614088757	0.49123803614088757	0.49123803614088757	0.49123803614088757	0.49123803614088757	0.49123803614088757	0.49123803614088757	0.49123803614088757	0.49123803614088757
0.21396475612194898	0.2745548256396116	0.2948600373161053	0.45681141530312863	0.3931890701912549	0.5483978712692588	0.3475636816965401	0.3664497621810484	0.3691984798090394	0.6124195047990999	0.4811479173055474	0.5428465997963916	0.41464395619617206	0.6062691144474064	0.39605344426092237	0.4860361810056039	0.5761459060048633	0.5430367100913678	0.7498668653325822	0.6127274470905293	0.7034584154116846	0.6514927090505106	0.9883120621932261	0.692238433920477	0.4844701839538576	0.7806077705278293	0.6325389772408434	0.6325389772408434	0.6325389772408434	0.6325389772408434	0.6325389772408434	0.6325389772408434	0.6325389772408434	0.6325389772408434	0.6325389772408434	0.6325389772408434	0.6325389772408434	0.6325389772408434	0.6325389772408434	0.6325389772408434	0.6325389772408434	0.6325389772408434	0.6325389772408434	0.6325389772408434	0.6325389772408434	0.6325389772408434	0.6325389772408434	0.6325389772408434	0.6325389772408434	0.6325389772408434
0.4944181037212421	0.4663272938814984	0.5507547292841282	0.5452490944219941	0.5808038456902022	0.5686476081390263	0.6103142562848054	0.6405848508395758	0.7071718824847543	0.7007221341071618	0.697954561582851	0.7862256206419861	0.7444937766949978	0.6510716577648797	0.73188959409845	0.6901895553094382	0.7496435686233479	0.7626439618949062	0.7467875534018589	0.7736677312507174	0.8468410685170926	0.814530670625186	0.6878979029492199	0.7938835489805208	0.6905479866946453	0.6932777114646466	0.691912849079646	0.691912849079646	0.691912849079646	0.691912849079646	0.691912849079646	0.691912849079646	0.691912849079646	0.691912849079646	0.691912849079646	0.691912849079646	0.691912849079646	0.691912849079646	0.691912849079646	0.691912849079646	0.691912849079646	0.691912849079646	0.691912849079646	0.691912849079646	0.691912849079646	0.691912849079646	0.691912849079646	0.691912849079646	0.691912849079646	0.691912849079646
0.3769172065755722	0.4767278437430838	0.4593143909087107	0.47530114076657093	0.5312178954111468	0.45111630390884605	0.45981655680704187	0.5669024475366089	0.46579410765703216	0.38717230629180654	0.5026969065853818	0.5592835082951059	0.5199178933826595	0.574708283149219	0.6502772792585185	0.5119789900049228	0.4907054206409132	0.5211016292339861	0.5163502825242813	0.5194649726906748	0.50325246093343	0.5940135283814472	0.5369090153503746	0.6400826736662178	0.5057027628466163	0.5728927182564171	0.5728927182564171	0.5728927182564171	0.5728927182564171	0.5728927182564171	0.5728927182564171	0.5728927182564171	0.5728927182564171	0.5728927182564171	0.5728927182564171	0.5728927182564171	0.5728927182564171	0.5728927182564171	0.5728927182564171	0.5728927182564171	0.5728927182564171	0.5728927182564171	0.5728927182564171	0.5728927182564171	0.5728927182564171	0.5728927182564171	0.5728927182564171	0.5728927182564171	0.5728927182564171	0.5728927182564171
0.9823051102227964	0.9958640684427935	0.9436809812426733	1.0524489756201	0.9148909474904634	0.9057418693217624	0.9007249772846371	0.9326720026919532	0.9334241949178096	0.8733951511436947	0.8875358122640237	0.8510650486359812	0.9532894849440862	0.8556909833069404	0.854144751672431	0.9245908452683279	0.8068096727043685	0.6883095134817895	0.7751063208944873	0.8585996915369807	0.7880844470743588	0.9743078403547181	0.8577804398090348	0.9573315635756129	0.9467267211705185	0.9520291423730657	0.9520291423730657	0.9520291423730657	0.9520291423730657	0.9520291423730657	0.9520291423730657	0.9520291423730657	0.9520291423730657	0.9520291423730657	0.9520291423730657	0.9520291423730657	0.9520291423730657	0.9520291423730657	0.9520291423730657	0.9520291423730657	0.9520291423730657	0.9520291423730657	0.9520291423730657	0.9520291423730657	0.9520291423730657	0.9520291423730657	0.9520291423730657	0.9520291423730657	0.9520291423730657	0.9520291423730657
0.5320442731934601	0.5635553701716749	0.6052693342494264	0.5740976748599661	0.5921969462354608	0.6298254391086621	0.5937509194859706	0.5696809125540274	0.6165433915285828	0.6297408998368084	0.689298460389625	0.7119529184956587	0.6553440303567546	0.6421133625740296	0.5930000183989429	0.6114085440433986	0.6627181956487759	0.6306832296287108	0.6525523165964245	0.6885385270948455	0.6570104387515542	0.6620106805350274	0.724961102005696	0.6752244791448968	0.7293702743826762	0.7022973767637865	0.7022973767637865	0.7022973767637865	0.7022973767637865	0.7022973767637865	0.7022973767637865	0.7022973767637865	0.7022973767637865	0.7022973767637865	0.7022973767637865	0.7022973767637865	0.7022973767637865	0.7022973767637865	0.7022973767637865	0.7022973767637865	0.7022973767637865	0.7022973767637865	0.7022973767637865	0.7022973767637865	0.7022973767637865	0.7022973767637865	0.7022973767637865	0.7022973767637865	0.7022973767637865	0.7022973767637865
0.8147112977163271	0.8775756408536771	0.8418415946865249	0.8046801857053932	0.7902951257183345	0.8121538666808539	0.8258701791873566	0.6598445545124497	0.7378509966183397	0.7447514871454454	0.8386559570885315	0.7995388762005311	0.7543209133472052	0.7634190097023442	0.7659789165966587	0.7535796377675159	0.8110400111797381	0.7815387879213039	0.8036537602871789	0.8165858848868921	0.8101198225870354	0.8101198225870354	0.8101198225870354	0.8101198225870354	0.8101198225870354	0.8101198225870354	0.8101198225870354	0.8101198225870354	0.8101198225870354	0.8101198225870354	0.8101198225870354	0.8101198225870354	0.8101198225870354	0.8101198225870354	0.8101198225870354	0.8101198225870354	0.8101198225870354	0.8101198225870354	0.8101198225870354	0.8101198225870354	0.8101198225870354	0.8101198225870354	0.8101198225870354	0.8101198225870354	0.8101198225870354	0.8101198225870354	0.8101198225870354	0.8101198225870354	0.8101198225870354	0.8101198225870354
0.5544528388577843	0.6691558657774708	0.6807964545440195	0.7048967477948802	0.6371562852900788	0.7256869893766866	0.6700745693343976	0.7270979977550761	0.6930600851860695	0.7214750255975522	0.7795160390502334	0.7243518611501629	0.7325685511795971	0.7294837157420664	0.7102410026456839	0.7416645130490467	0.8150947808302588	0.712382145877383	0.8161895144887511	0.7404470586264938	0.7783182865576225	0.7783182865576225	0.7783182865576225	0.7783182865576225	0.7783182865576225	0.7783182865576225	0.7783182865576225	0.7783182865576225	0.7783182865576225	0.7783182865576225	0.7783182865576225	0.7783182865576225	0.7783182865576225	0.7783182865576225	0.7783182865576225	0.7783182865576225	0.7783182865576225	0.7783182865576225	0.7783182865576225	0.7783182865576225	0.7783182865576225	0.7783182865576225	0.7783182865576225	0.7783182865576225	0.7783182865576225	0.7783182865576225	0.7783182865576225	0.7783182865576225	0.7783182865576225	0.7783182865576225
0.6825906845593077	0.7966586418023553	0.6213380878772314	0.9060119760064692	0.5007678940086614	0.6447238540109475	0.5446886221084859	0.8038560910477593	0.7744706756208526	1.0205473047384703	0.6492946766967239	0.8373644600853989	0.7584276072305364	1.0341810484552818	0.9900601569729474	0.9825225974650488	1.0156106222026533	1.1617880093053128	0.8169644695653734	1.1442613609088195	0.9899747299544237	0.9045717560896227	0.9588998606553493	0.9989789824126909	0.8944829906029339	1.3786517466960013	1.015578748524606	1.1971152476103035	1.1971152476103035	1.1971152476103035	1.1971152476103035	1.1971152476103035	1.1971152476103035	1.1971152476103035	1.1971152476103035	1.1971152476103035	1.1971152476103035	1.1971152476103035	1.1971152476103035	1.1971152476103035	1.1971152476103035	1.1971152476103035	1.1971152476103035	1.1971152476103035	1.1971152476103035	1.1971152476103035	1.1971152476103035	1.1971152476103035	1.1971152476103035	1.1971152476103035
0.4523054575376899	0.6993759498603317	0.5994950664337595	0.6076292606892718	0.5460122589477281	0.6436479234192236	0.6218637979907538	0.5342883737913573	0.42108256187590315	0.5551064331418388	0.6080279394868153	0.5739304060396927	0.6371013598058004	0.5878731742105354	0.5574111513404401	0.5295503712484113	0.6573514885819046	0.6838850999779307	0.6650535850725916	0.6648420952600768	0.5148219202711031	0.6460747499419982	0.5432347768710062	0.6695894618713567	0.6064121193711814	0.6064121193711814	0.6064121193711814	0.6064121193711814	0.6064121193711814	0.6064121193711814	0.6064121193711814	0.6064121193711814	0.6064121193711814	0.6064121193711814	0.6064121193711814	0.6064121193711814	0.6064121193711814	0.6064121193711814	0.6064121193711814	0.6064121193711814	0.6064121193711814	0.6064121193711814	0.6064121193711814	0.6064121193711814	0.6064121193711814	0.6064121193711814	0.6064121193711814	0.6064121193711814	0.6064121193711814	0.6064121193711814
0.6708129239576083	0.8606470411109308	0.6055029941589263	0.689283785098257	0.7898720250990736	0.7601632675530011	0.7505678603797804	0.7563524016619961	0.7463086486505442	0.714574574934903	0.6553106782854831	0.6751365803578459	0.6534318404832463	0.7288006527975502	0.7227714659779529	0.7239085345126216	0.8164150066421415	0.7530990712456442	0.7086428689718307	0.7210441555169178	0.7726787486952049	0.6699237855316515	0.7822629885629474	0.758404479203306	0.728734040194722	0.6779642800080823	0.703349160101402	0.703349160101402	0.703349160101402	0.703349160101402	0.703349160101402	0.703349160101402	0.703349160101402	0.703349160101402	0.703349160101402	0.703349160101402	0.703349160101402	0.703349160101402	0.703349160101402	0.703349160101402	0.703349160101402	0.703349160101402	0.703349160101402	0.703349160101402	0.703349160101402	0.703349160101402	0.703349160101402	0.703349160101402	0.703349160101402	0.703349160101402
0.394489957826143	0.17680392921660323	0.2494206434996205	0.22597393708423683	0.2103180036277108	0.2669269090876231	0.19507412522382964	0.24254778184349335	0.2687779299648852	0.25217668427182977	0.25162918073776347	0.3254785240960165	0.3907360314476906	0.20979958603880336	0.30589171113810876	0.2546475737509885	0.36446372380009057	0.4206528860593954	0.26310205050195407	0.18470041511167826	0.2505284931877558	0.36290874178845867	0.20195354927846726	0.28243114553346294	0.28243114553346294	0.28243114553346294	0.28243114553346294	0.28243114553346294	0.28243114553346294	0.28243114553346294	0.28243114553346294	0.28243114553346294	0.28243114553346294	0.28243114553346294	0.28243114553346294	0.28243114553346294	0.28243114553346294	0.28243114553346294	0.28243114553346294	0.28243114553346294	0.28243114553346294	0.28243114553346294	0.28243114553346294	0.28243114553346294	0.28243114553346294	0.28243114553346294	0.28243114553346294	0.28243114553346294	0.28243114553346294	0.28243114553346294
0.7521572662037935	0.7344031070738651	0.6995966367583938	0.8354057261647837	0.6808502501505886	0.6796554127610644	0.8443005457630006	0.7995386977997212	0.7929610366538354	0.791738744386236	0.7580264608849511	0.7318557015941326	0.7219834037356351	0.6672328539154257	0.643616730622824	0.6275354555932764	0.6193974558356443	0.7105705305091741	0.7331144129870661	0.5775570126285557	0.5967631143584123	0.587160063493484	0.587160063493484	0.587160063493484	0.587160063493484	0.587160063493484	0.587160063493484	0.587160063493484	0.587160063493484	0.587160063493484	0.587160063493484	0.587160063493484	0.587160063493484	0.587160063493484	0.587160063493484	0.587160063493484	0.587160063493484	0.587160063493484	0.587160063493484	0.587160063493484	0.587160063493484	0.587160063493484	0.587160063493484	0.587160063493484	0.587160063493484	0.587160063493484	0.587160063493484	0.587160063493484	0.587160063493484	0.587160063493484
0.4091941645560347	0.46503011717077813	0.4574159644158239	0.5139825733160409	0.518420822520653	0.5179813612075774	0.4963585511981464	0.4682380435770765	0.4359079407181095	0.5510935744235366	0.5141880684291852	0.5200264390960916	0.5145567759148157	0.555166021646089	0.5089252412749229	0.4654328559433649	0.5132870618993554	0.47507306604574867	0.46106826650472665	0.5198658203674629	0.5576987627669552	0.6140702770631847	0.6368992769316496	0.5927490861330548	0.5436679655708682	0.6524618232217659	0.6053005460455977	0.6443630343471486	0.6157939039608044	0.6583974110831889	0.6253346245819617	0.6118742309393426	0.6547106568190166	0.6332924438791797	0.6332924438791797	0.6332924438791797	0.6332924438791797	0.6332924438791797	0.6332924438791797	0.6332924438791797	0.6332924438791797	0.6332924438791797	0.6332924438791797	0.6332924438791797	0.6332924438791797	0.6332924438791797	0.6332924438791797	0.6332924438791797	0.6332924438791797	0.6332924438791797
0.5313178298692611	0.6404717190039128	0.5603143479946876	0.6156936468387876	0.7257970737155479	0.6377197525514907	0.6169240917720686	0.6137157065688595	0.6500703975990249	0.6337457403428243	0.6812534257689553	0.6002889770102504	0.651738604301932	0.6989424314961749	0.6304807605239673	0.6720827232031413	0.725726933389997	0.6302966336993435	0.7931304207402298	0.8079481214282705	0.7669884831615035	0.6065107577790101	0.7044296558161952	0.6799689630083039	0.6954147664206449	0.7763127277003191	0.6583772450451466	0.750570278627517	0.6600788100788036	0.6462566360768625	0.6233791894749737	0.635351578634857	0.6465673164407388	0.6409594475377979	0.6409594475377979	0.6409594475377979	0.6409594475377979	0.6409594475377979	0.6409594475377979	0.6409594475377979	0.6409594475377979	0.6409594475377979	0.6409594475377979	0.6409594475377979	0.6409594475377979	0.6409594475377979	0.6409594475377979	0.6409594475377979	0.6409594475377979	0.6409594475377979
0.800884813108955	0.8364968933093341	0.8590715408669556	0.7671718900329856	0.8988570142213209	0.7195814903607496	0.706379343334749	0.6887004824083958	0.8321704722434717	0.7362849548206076	0.8752572877481848	0.8016306600781336	0.7779862416025815	0.8332762289218355	0.8722917950735228	0.7055694096320583	0.7352597996027367	0.6761336948075657	0.7397103988935763	0.7265200268260146	0.858497084091901	0.7925085554589578	0.7925085554589578	0.7925085554589578	0.7925085554589578	0.7925085554589578	0.7925085554589578	0.7925085554589578	0.7925085554589578	0.7925085554589578	0.7925085554589578	0.7925085554589578	0.7925085554589578	0.7925085554589578	0.7925085554589578	0.7925085554589578	0.7925085554589578	0.7925085554589578	0.7925085554589578	0.7925085554589578	0.7925085554589578	0.7925085554589578	0.7925085554589578	0.7925085554589578	0.7925085554589578	0.7925085554589578	0.7925085554589578	0.7925085554589578	0.7925085554589578	0.7925085554589578
0.49567227814525305	0.526393896242268	0.4870433273047676	0.4932482053074153	0.3860723908080074	0.4571925180919678	0.46380037317297645	0.45082840812879543	0.5056541586641513	0.3992077605512975	0.4913904315891907	0.40781236109053465	0.45172223439956816	0.44274416327038674	0.4425680926682939	0.46706033304307304	0.4260683580394787	0.4427543090245744	0.5071823059890509	0.4770254061181564	0.4511622714035972	0.7497597865917606	0.41187475032521836	0.44335931524699557	0.427617032786107	0.427617032786107	0.427617032786107	0.427617032786107	0.427617032786107	0.427617032786107	0.427617032786107	0.427617032786107	0.427617032786107	0.427617032786107	0.427617032786107	0.427617032786107	0.427617032786107	0.427617032786107	0.427617032786107	0.427617032786107	0.427617032786107	0.427617032786107	0.427617032786107	0.427617032786107	0.427617032786107	0.427617032786107	0.427617032786107	0.427617032786107	0.427617032786107	0.427617032786107
0.6806376164509659	0.7589873448215938	0.7259834520632841	0.7519448233396474	0.7259973646505952	0.6729770220077492	0.7141658036437617	0.6631070780817104	0.6343852484143822	0.6631630724710588	0.7285897445128626	0.6865888427919575	0.6017931993193646	0.7802934888679541	0.6179431399597669	0.6735216049533004	0.6480416487526786	0.7082746502410167	0.7134661862787487	0.7347737495766439	0.6306326575514967	0.6584827528078615	0.6769179780780592	0.7246881152915753	0.7235433997264223	0.5675165461169137	0.6455299729216681	0.6455299729216681	0.6455299729216681	0.6455299729216681	0.6455299729216681	0.6455299729216681	0.6455299729216681	0.6455299729216681	0.6455299729216681	0.6455299729216681	0.6455299729216681	0.6455299729216681	0.6455299729216681	0.6455299729216681	0.6455299729216681	0.6455299729216681	0.6455299729216681	0.6455299729216681	0.6455299729216681	0.6455299729216681	0.6455299729216681	0.6455299729216681	0.6455299729216681	0.6455299729216681
0.639742611762243	0.5899412985240552	0.6309621674888255	0.5966660550139232	0.6287825772299828	0.6963417827257851	0.6384030866572433	0.6870733735680019	0.6457583959780389	0.6375545457291888	0.6042168010018585	0.7134470336644962	0.6430671017781024	0.6533446958521192	0.6261697388315913	0.6928280954821038	0.627266721490651	0.6174947678640008	0.6970266028228974	0.6164389518115365	0.656732777317217	0.656732777317217	0.656732777317217	0.656732777317217	0.656732777317217	0.656732777317217	0.656732777317217	0.656732777317217	0.656732777317217	0.656732777317217	0.656732777317217	0.656732777317217	0.656732777317217	0.656732777317217	0.656732777317217	0.656732777317217	0.656732777317217	0.656732777317217	0.656732777317217	0.656732777317217	0.656732777317217	0.656732777317217	0.656732777317217	0.656732777317217	0.656732777317217	0.656732777317217	0.656732777317217	0.656732777317217	0.656732777317217	0.656732777317217
0.4117611371151471	0.5109240158538503	0.5409483350337212	0.48562664033271347	0.5311904321392908	0.5529219404088135	0.5538005580684001	0.6332549540089382	0.5112842414637633	0.5377565917852114	0.48172139872379505	0.5624169129318477	0.6339097052963469	0.6167564133401477	0.664258164936909	0.6983716996101833	0.645812983144954	0.6651488285245319	0.6376722190232276	0.6364441054117077	0.7012568084812972	0.7574357971804018	0.7293463028308494	0.7293463028308494	0.7293463028308494	0.7293463028308494	0.7293463028308494	0.7293463028308494	0.7293463028308494	0.7293463028308494	0.7293463028308494	0.7293463028308494	0.7293463028308494	0.7293463028308494	0.7293463028308494	0.7293463028308494	0.7293463028308494	0.7293463028308494	0.7293463028308494	0.7293463028308494	0.7293463028308494	0.7293463028308494	0.7293463028308494	0.7293463028308494	0.7293463028308494	0.7293463028308494	0.7293463028308494	0.7293463028308494	0.7293463028308494	0.7293463028308494
0.674836588410848	0.7878996870748268	0.6732587551651208	0.7010179912249083	0.6120405345462262	0.7715809882100848	0.6829252920150469	0.695108112370394	0.7696201910396304	0.7573060071320029	0.7227136296221308	0.7684286101522088	0.7778915000846711	0.6578772725417343	0.7120537899632302	0.7205823446185229	0.6742354512988035	0.7118449530591987	0.6915773428141294	0.7227169799260262	0.7071471613700778	0.7071471613700778	0.7071471613700778	0.7071471613700778	0.7071471613700778	0.7071471613700778	0.7071471613700778	0.7071471613700778	0.7071471613700778	0.7071471613700778	0.7071471613700778	0.7071471613700778	0.7071471613700778	0.7071471613700778	0.7071471613700778	0.7071471613700778	0.7071471613700778	0.7071471613700778	0.7071471613700778	0.7071471613700778	0.7071471613700778	0.7071471613700778	0.7071471613700778	0.7071471613700778	0.7071471613700778	0.7071471613700778	0.7071471613700778	0.7071471613700778	0.7071471613700778	0.7071471613700778
0.6368921432687221	0.6419599568358343	0.6689079374188261	0.7963317512441338	0.8768786942929627	0.6711596935157191	0.7164579761501102	0.6479420045363697	0.6785048639344414	0.7192783589760567	0.6924980338028361	0.6769489895717811	0.7188304433585121	0.7349423570170307	0.6403778695235967	0.7108887023666927	0.6976456722474585	0.698610674093744	0.7457785116046931	0.6942879969446288	0.6469072367352838	0.801115056494254	0.7638788360392984	0.7824969462667762	0.7824969462667762	0.7824969462667762	0.7824969462667762	0.7824969462667762	0.7824969462667762	0.7824969462667762	0.7824969462667762	0.7824969462667762	0.7824969462667762	0.7824969462667762	0.7824969462667762	0.7824969462667762	0.7824969462667762	0.7824969462667762	0.7824969462667762	0.7824969462667762	0.7824969462667762	0.7824969462667762	0.7824969462667762	0.7824969462667762	0.7824969462667762	0.7824969462667762	0.7824969462667762	0.7824969462667762	0.7824969462667762	0.7824969462667762
0.6680210779840067	0.8086618328992696	0.7000639340388388	0.6858505007826778	0.6721657879929512	0.7637492511959072	0.5723827788703453	0.6381760105351232	0.6314536525467458	0.5807895865487543	0.6033737234881911	0.5547028268903972	0.62967665175344	0.5493914425499536	0.6261643523080632	0.683850251794575	0.5550325557211881	0.6230930024944541	0.5647896876405125	0.5814705543990928	0.5895316137170691	0.7182819967141644	0.6539068052156168	0.6539068052156168	0.6539068052156168	0.6539068052156168	0.6539068052156168	0.6539068052156168	0.6539068052156168	0.6539068052156168	0.6539068052156168	0.6539068052156168	0.6539068052156168	0.6539068052156168	0.6539068052156168	0.6539068052156168	0.6539068052156168	0.6539068052156168	0.6539068052156168	0.6539068052156168	0.6539068052156168	0.6539068052156168	0.6539068052156168	0.6539068052156168	0.6539068052156168	0.6539068052156168	0.6539068052156168	0.6539068052156168	0.6539068052156168	0.6539068052156168
0.5202968464367645	0.5978294869909545	0.7714194688178608	0.731041268442998	0.5360047078578125	0.470580907463561	0.6054651247881919	0.6130593255547035	0.6545054485499051	0.7379422519191214	0.7510808089691117	0.8709575701216895	0.8149686968540545	0.728362143778732	0.8262663515661893	0.6653444175911772	0.62586622410417	0.6582279965244078	0.7188700393980497	0.6556221301000116	0.7255790121196966	0.7255466180378066	0.5684036260545228	0.5488132327248134	0.7143161499000124	0.5150419990411089	0.638046827951275	0.689737287114369	0.6168123740782981	0.6132705110224207	0.7767352008467394	0.6950028559345801	0.6950028559345801	0.6950028559345801	0.6950028559345801	0.6950028559345801	0.6950028559345801	0.6950028559345801	0.6950028559345801	0.6950028559345801	0.6950028559345801	0.6950028559345801	0.6950028559345801	0.6950028559345801	0.6950028559345801	0.6950028559345801	0.6950028559345801	0.6950028559345801	0.6950028559345801	0.6950028559345801
0.6827154726200227	0.7531247317309601	0.7276940918370524	0.8146686130917432	0.7619633172086155	0.8209999334132874	0.8879645273323854	0.8903407297157185	0.8519763585940311	0.9455797341099983	0.867585112800469	0.789283783671979	0.8702025394387957	0.7866010273974474	0.8929587186320572	0.8877353719333266	0.8854521335682087	0.8894523136974485	0.8619058108665042	0.8585018003864228	0.889212839558518	0.846692107647389	0.9583290293875211	0.8585504725920681	0.8672834532632165	0.8853157068756796	0.8383271664555042	0.8464289236761251	0.834530276125741	0.7332198246663145	0.7962465570072482	0.7647331908367813	0.7647331908367813	0.7647331908367813	0.7647331908367813	0.7647331908367813	0.7647331908367813	0.7647331908367813	0.7647331908367813	0.7647331908367813	0.7647331908367813	0.7647331908367813	0.7647331908367813	0.7647331908367813	0.7647331908367813	0.7647331908367813	0.7647331908367813	0.7647331908367813	0.7647331908367813	0.7647331908367813
0.7876072336889354	0.9668329482870311	0.9146927462749732	0.8220780452990524	0.7935857842052146	0.8467200321894865	0.7333294558730574	0.7251750219352795	0.7331765321637833	0.8881867397255584	0.8228686987541974	0.7986103001564252	0.797747220711033	0.7084783265744785	0.9929722210899542	0.9002771720261906	0.8576296883562358	0.7792575465771426	0.8278052023956985	0.7728952241108213	0.8234482812949958	0.7981717527029086	0.7981717527029086	0.7981717527029086	0.7981717527029086	0.7981717527029086	0.7981717527029086	0.7981717527029086	0.7981717527029086	0.7981717527029086	0.7981717527029086	0.7981717527029086	0.7981717527029086	0.7981717527029086	0.7981717527029086	0.7981717527029086	0.7981717527029086	0.7981717527029086	0.7981717527029086	0.7981717527029086	0.7981717527029086	0.7981717527029086	0.7981717527029086	0.7981717527029086	0.7981717527029086	0.7981717527029086	0.7981717527029086	0.7981717527029086	0.7981717527029086	0.7981717527029086
0.1337006027456299	0.4475751510886127	1.071423130676848	0.7376627116619716	0.2643136396811087	0.10752095140199872	0.7823887686293656	0.5461262492896474	0.36679596170692313	0.5455606730620289	1.1847420080216091	0.3350615449052404	0.33530947226972807	0.7135531270773644	0.760960993581818	0.4026011667567311	0.9168505295588417	0.5586011930850592	0.7488840233746842	0.5576206213203343	0.4483077954888499	0.502964208404592	0.502964208404592	0.502964208404592	0.502964208404592	0.502964208404592	0.502964208404592	0.502964208404592	0.502964208404592	0.502964208404592	0.502964208404592	0.502964208404592	0.502964208404592	0.502964208404592	0.502964208404592	0.502964208404592	0.502964208404592	0.502964208404592	0.502964208404592	0.502964208404592	0.502964208404592	0.502964208404592	0.502964208404592	0.502964208404592	0.502964208404592	0.502964208404592	0.502964208404592	0.502964208404592	0.502964208404592	0.502964208404592
0.43974742812282747	0.5959954293768972	0.5640558490326164	0.5736033040063975	0.6902776933410992	0.6835156823483919	0.5700262160907363	0.6196001837078758	0.6193913046952599	0.6277706533277647	0.6285479454288265	0.5626761597283357	0.6501280258163027	0.6352656443385463	0.5659233154210158	0.6831148543976561	0.6010575476380862	0.7665427854343158	0.6425769601624435	0.7001629560469874	0.7378449655402884	0.5745067917329192	0.5520518623185191	0.6247552061292703	0.6995311754572853	0.6873518652594258	0.5960005807275637	0.6695998626935065	0.7359176377826314	0.702758750238069	0.702758750238069	0.702758750238069	0.702758750238069	0.702758750238069	0.702758750238069	0.702758750238069	0.702758750238069	0.702758750238069	0.702758750238069	0.702758750238069	0.702758750238069	0.702758750238069	0.702758750238069	0.702758750238069	0.702758750238069	0.702758750238069	0.702758750238069	0.702758750238069	0.702758750238069	0.702758750238069
0.72958907185907	0.706876449991322	0.6726763554430331	0.6885403635456313	0.7509343280728538	0.7659880308123269	0.7158015018550872	0.8051865112703487	0.7816400582046169	0.7901662081786104	0.7929025345133861	0.8212145392375825	0.9085013699499976	0.9065014099931122	0.8679825699213113	0.8931853799384836	0.8458224101585096	0.9368490611641246	0.9984447125902646	0.8903662432248194	0.8531704117754059	1.043648899104924	0.8897963972508824	1.0103978403675218	0.974844105280874	0.905642563402089	1.0494588298933172	1.1335288971932218	0.9893634248784081	0.9819380095785941	0.9536256070732129	1.0400683572092984	1.0508712990009115	0.936689314276933	0.9438373908010531	0.9402633525389931	0.9402633525389931	0.9402633525389931	0.9402633525389931	0.9402633525389931	0.9402633525389931	0.9402633525389931	0.9402633525389931	0.9402633525389931	0.9402633525389931	0.9402633525389931	0.9402633525389931	0.9402633525389931	0.9402633525389931	0.9402633525389931
0.5765371115315757	0.5855183310142691	0.5206569449387722	0.5895890929087594	0.563878370771757	0.626149712730186	0.5891596368342762	0.5861209278305048	0.6104687965289417	0.5993500245387962	0.6543951126329546	0.7031355830069472	0.6859104065479142	0.6093264854986467	0.5098053949533493	0.5633167469891728	0.6147889865555972	0.6724008728318445	0.6200186156866935	0.7095371593168965	0.669446629377644	0.7339819323477617	0.639570701089536	0.7289013195670475	0.6763683983024857	0.6791099778423724	0.7379916534855987	0.6905341744004027	0.802240720599264	0.7847260250454211	0.5999205916043201	0.7177973952305061	0.6880935275217338	0.7239784430545302	0.7147972663063376	0.786274308460733	0.7666660301391102	0.7166720607479352	0.725498236576122	0.6535449465070937	0.6895215915416079	0.6895215915416079	0.6895215915416079	0.6895215915416079	0.6895215915416079	0.6895215915416079	0.6895215915416079	0.6895215915416079	0.6895215915416079	0.6895215915416079
0.7056411298079831	0.6899571341913215	0.6837067827386388	0.7576592277869503	0.7300924648543141	0.5633821213823852	0.6403753137176479	0.7097288944740446	0.600468100739407	0.6770899162357941	0.6788001570772629	0.6824346380819152	0.6820873461571041	0.7507085702089734	0.7155780976350752	0.6422393835199095	0.7052270997950905	0.7131696034419333	0.7003658159463915	0.6919665702317112	0.7653529694225684	0.7089469385225526	0.7087238248429356	0.5865923373676817	0.7383299940758501	0.6624611657217659	0.6624611657217659	0.6624611657217659	0.6624611657217659	0.6624611657217659	0.6624611657217659	0.6624611657217659	0.6624611657217659	0.6624611657217659	0.6624611657217659	0.6624611657217659	0.6624611657217659	0.6624611657217659	0.6624611657217659	0.6624611657217659	0.6624611657217659	0.6624611657217659	0.6624611657217659	0.6624611657217659	0.6624611657217659	0.6624611657217659	0.6624611657217659	0.6624611657217659	0.6624611657217659	0.6624611657217659
0.6057060298416209	0.6556829250394374	0.7195954492482977	0.6635168250711417	0.7808450901734689	0.683060084299499	0.6971101855743355	0.7751145852107169	0.6316705638862113	0.6750888152589336	0.6633489184196303	0.6783511098696745	0.6197378712579928	0.7152893987876572	0.7160157902102033	0.7191061936119186	0.6439167261208029	0.6415705459099429	0.703718288582388	0.7413615420027273	0.7158309750649405	0.6823307748794731	0.7393081344838273	0.7428868338478194	0.6892739435014672	0.7058072962318167	0.6829824961773483	0.7174488029032714	0.667907614513004	0.6354535193847517	0.6657163146871304	0.6505849170359411	0.6505849170359411	0.6505849170359411	0.6505849170359411	0.6505849170359411	0.6505849170359411	0.6505849170359411	0.6505849170359411	0.6505849170359411	0.6505849170359411	0.6505849170359411	0.6505849170359411	0.6505849170359411	0.6505849170359411	0.6505849170359411	0.6505849170359411	0.6505849170359411	0.6505849170359411	0.6505849170359411
0.6569601152561336	0.263564076695813	0.5792516046568813	0.4630072534046106	0.27956374413725654	0.5015300003658798	0.439434108409985	0.30526234171653704	0.4210215738117403	0.220901939223992	0.21933237834570005	0.5333499012098112	0.3519517564614997	0.3531923218527556	0.35067892600653977	0.30692916388197533	0.3201935594491298	0.4163178374876059	0.438372973583417	0.13595302244667617	0.3553826611586322	0.26260020332382583	0.4369239794637339	0.2636520221317733	0.10523996749504472	0.3446001516295577	0.22492005956230118	0.22492005956230118	0.22492005956230118	0.22492005956230118	0.22492005956230118	0.22492005956230118	0.22492005956230118	0.22492005956230118	0.22492005956230118	0.22492005956230118	0.22492005956230118	0.22492005956230118	0.22492005956230118	0.22492005956230118	0.22492005956230118	0.22492005956230118	0.22492005956230118	0.22492005956230118	0.22492005956230118	0.22492005956230118	0.22492005956230118	0.22492005956230118	0.22492005956230118	0.22492005956230118
0.452012608434533	0.5555464106475353	0.6896346238866822	0.7016940732461788	0.7583370463437843	0.7558957027848293	0.7887853178132329	0.7980295961587928	0.8529511285897241	0.7974608717783552	0.9289206121802749	0.9037759738284207	0.9187309372035082	0.8252853335811579	0.8341420396932373	0.8139382228985359	0.8511697413327408	0.8907882734502421	0.8342456022685956	0.8708221776565102	0.9132083993246959	0.8815053792266953	0.8950931155093096	0.8882992473680025	0.8882992473680025	0.8882992473680025	0.8882992473680025	0.8882992473680025	0.8882992473680025	0.8882992473680025	0.8882992473680025	0.8882992473680025	0.8882992473680025	0.8882992473680025	0.8882992473680025	0.8882992473680025	0.8882992473680025	0.8882992473680025	0.8882992473680025	0.8882992473680025	0.8882992473680025	0.8882992473680025	0.8882992473680025	0.8882992473680025	0.8882992473680025	0.8882992473680025	0.8882992473680025	0.8882992473680025	0.8882992473680025	0.8882992473680025
0.41337520371766134	0.6795803686273745	0.4576664669469727	0.5696505311734595	0.6496676008627819	0.6329479147686297	0.661990345770056	0.6733031358582394	0.5372588508077113	0.5712227055036531	0.6453016640758726	0.6947791160160514	0.5498585957631437	0.5687093961516587	0.7532374404388412	0.626289218525821	0.7140073777886216	0.6347084783965066	0.6875132070895259	0.5382150592394626	0.5309814070821023	0.721128563356771	0.656902354596278	0.5764648951129037	0.6180415986338869	0.5892891465321738	0.5778887085053308	0.5820153359467624	0.586733732620484	0.5535886031648987	0.6295061803202677	0.5915473917425832	0.5915473917425832	0.5915473917425832	0.5915473917425832	0.5915473917425832	0.5915473917425832	0.5915473917425832	0.5915473917425832	0.5915473917425832	0.5915473917425832	0.5915473917425832	0.5915473917425832	0.5915473917425832	0.5915473917425832	0.5915473917425832	0.5915473917425832	0.5915473917425832	0.5915473917425832	0.5915473917425832
0.43479323105636836	0.4859306008851223	0.5793568835685278	0.4019288917152276	0.4728885299037049	0.8818505665646768	0.6740586319129437	0.7614748038741158	0.8449631094412068	0.8049616984847066	0.5998243797135943	0.9937907522553122	1.0802115108822308	0.8951257591830701	0.7249920109320823	1.0697111299681048	0.9531623634506076	0.5642854888148809	0.9062726426495938	1.1003470032577174	0.7638916889140533	1.0319780414643855	0.8321793616018438	1.0122969244608508	1.269768413044551	0.9219139531547484	1.0172521578321336	0.8701464068478323	1.1263269157001807	1.1811353687108155	1.2210897745315104	1.3726372198128673	1.1727766138564784	1.0335169307256171	1.1938465730540553	1.1472570972392293	1.1060518176536	0.9678146204686	1.0369332190611	1.0369332190611	1.0369332190611	1.0369332190611	1.0369332190611	1.0369332190611	1.0369332190611	1.0369332190611	1.0369332190611	1.0369332190611	1.0369332190611	1.0369332190611
0.2490349941343949	0.3612511519456971	0.4392271653544942	0.529440983284493	0.679240214336591	0.4532370025530808	0.7193987314811443	0.821778847606527	0.5934963194727672	0.5874089460901846	0.49742013988199696	0.5720282990766827	0.7356609175501638	0.6737494835964615	0.7477316510935805	0.933659438158718	0.6249677771142179	1.1054476122989052	0.9286613517845603	0.5971258298442551	0.8837297986049755	0.8889159254726618	0.9407098135882859	1.0205339495638162	0.8108991011039036	0.970176275129916	1.011683565049606	0.6014045435326125	1.0700483041002595	0.9107382787230126	1.1367601512572432	0.5995367628363331	0.8968511169774864	0.7593548758999945	0.9952387579578251	0.8927753380126041	1.2120238133381103	1.2762445768557755	0.940947334724863	0.9191214690755302	1.0541453895994395	0.9488795470179051	0.8516848640246129	0.9567476769706151	0.904216270497614	0.904216270497614	0.904216270497614	0.904216270497614	0.904216270497614	0.904216270497614
0.28831708064137274	0.3070005500599829	0.3604384035354328	0.32261765958491945	0.2630482411153865	0.2982287837693905	0.29865210687589694	0.3947875311448299	0.3776547033740545	0.41306635535202657	0.41351987971713494	0.5059259128246737	0.34597174263787767	0.4017788550083188	0.44085501386121856	0.48556812022104584	0.44828236201696553	0.4199864528070235	0.3736919273249126	0.41724528655720583	0.5136392900838416	0.3867398726621611	0.5392085241827463	0.4749357872622621	0.5198413473533829	0.469044652549221	0.5762471984618186	0.4854962734822782	0.5163015163467933	0.6692838686183223	0.7445962345644593	0.7217666207155011	0.5926447205911749	0.6010565630813154	0.46698023898063057	0.5890368406104123	0.7115311834381476	0.6171753977236166	0.5556078408415908	0.6579601741643841	0.5918300395978499	0.61430019048262	0.8303718096115298	0.8147066652456596	0.7458084007370616	0.7802575329913606	0.7802575329913606	0.7802575329913606	0.7802575329913606	0.7802575329913606
1.0192328541660514	0.7945555197375908	0.8726442602759897	0.9893961993512042	0.9574784340273197	1.0512693328475275	0.9610272272847266	1.0534023279883071	0.8681277330111457	1.0443976078539425	0.9851793458244305	0.8631345684935543	0.8954911950143155	1.0116702852121875	1.08947251078921	1.101032622822761	1.004875881394405	0.9517927726225502	0.9119711336447045	0.995898582884565	1.08455341547428	1.0302491625079253	1.088898096629619	1.2082057263913528	1.011546511237854	1.1094040867395958	1.029558112703875	1.0672159330832678	1.056545892871882	1.1083887050586105	1.0814728474896984	1.1314270215012419	1.0438993694226961	1.0701262085272076	1.058794324210134	1.0689169018834426	1.165701812518609	0.9688644964862175	1.0767275978487372	1.0227960471674773	1.0227960471674773	1.0227960471674773	1.0227960471674773	1.0227960471674773	1.0227960471674773	1.0227960471674773	1.0227960471674773	1.0227960471674773	1.0227960471674773	1.0227960471674773
0.6819216710669731	0.6327870051334047	0.7439048692995879	0.9683445056367715	0.4919346856113959	0.5872424111643414	1.0456358123450193	0.7965907191509682	0.9327809953700359	0.8646858572605021	0.8646858572605021	0.8646858572605021	0.8646858572605021	0.8646858572605021	0.8646858572605021	0.8646858572605021	0.8646858572605021	0.8646858572605021	0.8646858572605021	0.8646858572605021	0.8646858572605021	0.8646858572605021	0.8646858572605021	0.8646858572605021	0.8646858572605021	0.8646858572605021	0.8646858572605021	0.8646858572605021	0.8646858572605021	0.8646858572605021	0.8646858572605021	0.8646858572605021	0.8646858572605021	0.8646858572605021	0.8646858572605021	0.8646858572605021	0.8646858572605021	0.8646858572605021	0.8646858572605021	0.8646858572605021	0.8646858572605021	0.8646858572605021	0.8646858572605021	0.8646858572605021	0.8646858572605021	0.8646858572605021	0.8646858572605021	0.8646858572605021	0.8646858572605021	0.8646858572605021
0.09149053429262131	0.13426549692206335	0.0023522141307115337	0.1864458321045414	0.14327833362123132	0.20462238009112968	0.2038157826703755	0.1862677775252598	0.3083759096300645	0.20434397925069722	0.40695224005173863	0.35236103979379874	0.48494314917146064	0.3828937108306346	0.36196968090098963	0.410939385732491	0.7002914168159142	0.3433916397845451	0.5597699463044365	0.3930363980265105	0.4764031721654735	0.4764031721654735	0.4764031721654735	0.4764031721654735	0.4764031721654735	0.4764031721654735	0.4764031721654735	0.4764031721654735	0.4764031721654735	0.4764031721654735	0.4764031721654735	0.4764031721654735	0.4764031721654735	0.4764031721654735	0.4764031721654735	0.4764031721654735	0.4764031721654735	0.4764031721654735	0.4764031721654735	0.4764031721654735	0.4764031721654735	0.4764031721654735	0.4764031721654735	0.4764031721654735	0.4764031721654735	0.4764031721654735	0.4764031721654735	0.4764031721654735	0.4764031721654735	0.4764031721654735
0.5277434307771455	0.5201195646554654	0.582181168887736	0.7636932703763679	0.5911465207972462	0.5428068107131685	0.5561517962875822	0.6226100527708635	0.5364401830987401	0.8086636013872253	0.3991229035119119	0.7732752097240622	0.8797279995890027	0.7113329607628106	0.8997828455330544	1.2881811825648521	0.8002299843303828	0.5302833223139026	1.0784822256371707	0.7690123343573914	0.6631586088632193	0.8171661904211516	0.9386703632574613	0.7449801316807939	1.0073038224634274	1.1436740260463956	0.9588287953714195	0.8664670086702383	0.8376564297299459	0.8520082790448553	0.6919969212776894	1.0323676089967067	0.8621822651371981	0.8621822651371981	0.8621822651371981	0.8621822651371981	0.8621822651371981	0.8621822651371981	0.8621822651371981	0.8621822651371981	0.8621822651371981	0.8621822651371981	0.8621822651371981	0.8621822651371981	0.8621822651371981	0.8621822651371981	0.8621822651371981	0.8621822651371981	0.8621822651371981	0.8621822651371981
0.5240023945088071	0.7502211475628623	0.7288578184287164	0.6577010876992535	0.7319118101947836	0.7555796553239839	0.6340335885965056	0.5834176789397407	0.7809694255405851	0.6911132288854721	0.6209101012959853	0.6724761425682396	0.6922973680794391	0.634106506485893	0.5907228901885246	0.5653604434803371	0.49133529106745233	0.6184803569680293	0.6116712274139299	0.5609537552646767	0.554408262637591	0.5731766448305038	0.6818339083986691	0.6275052766145864	0.6275052766145864	0.6275052766145864	0.6275052766145864	0.6275052766145864	0.6275052766145864	0.6275052766145864	0.6275052766145864	0.6275052766145864	0.6275052766145864	0.6275052766145864	0.6275052766145864	0.6275052766145864	0.6275052766145864	0.6275052766145864	0.6275052766145864	0.6275052766145864	0.6275052766145864	0.6275052766145864	0.6275052766145864	0.6275052766145864	0.6275052766145864	0.6275052766145864	0.6275052766145864	0.6275052766145864	0.6275052766145864	0.6275052766145864
0.8622549253074536	0.7704071955442294	0.7451961988922667	0.5520938805559275	0.7210929895897676	0.7543432825524008	0.6153318979945327	0.6869296288596752	0.4368888284080453	0.7362954690699535	0.6181292764261849	0.6772123727480691	0.6772123727480691	0.6772123727480691	0.6772123727480691	0.6772123727480691	0.6772123727480691	0.6772123727480691	0.6772123727480691	0.6772123727480691	0.6772123727480691	0.6772123727480691	0.6772123727480691	0.6772123727480691	0.6772123727480691	0.6772123727480691	0.6772123727480691	0.6772123727480691	0.6772123727480691	0.6772123727480691	0.6772123727480691	0.6772123727480691	0.6772123727480691	0.6772123727480691	0.6772123727480691	0.6772123727480691	0.6772123727480691	0.6772123727480691	0.6772123727480691	0.6772123727480691	0.6772123727480691	0.6772123727480691	0.6772123727480691	0.6772123727480691	0.6772123727480691	0.6772123727480691	0.6772123727480691	0.6772123727480691	0.6772123727480691	0.6772123727480691
0.7618347288469809	0.8459057111351805	0.8250367333321824	0.7295186344182473	0.8466570903307641	0.8348177148770282	0.7105221917525474	0.705677419089581	0.8044833570135902	0.6875589261833307	0.6866932158110397	0.6382688982283062	0.8001364463235785	0.7554774086452137	0.8168316545602081	0.7073104064354055	0.7404946438793426	0.6791159357592403	0.6990269308190624	0.754048243447434	0.7277631119796177	0.8664841781259967	0.7576717122910881	0.7198188111296592	0.7349850837494522	0.8066579002149759	0.818713893145716	0.7803142900863375	0.7995140916160267	0.7995140916160267	0.7995140916160267	0.7995140916160267	0.7995140916160267	0.7995140916160267	0.7995140916160267	0.7995140916160267	0.7995140916160267	0.7995140916160267	0.7995140916160267	0.7995140916160267	0.7995140916160267	0.7995140916160267	0.7995140916160267	0.7995140916160267	0.7995140916160267	0.7995140916160267	0.7995140916160267	0.7995140916160267	0.7995140916160267	0.7995140916160267
0.3746752280950207	0.47753356437424654	0.6295369894731455	0.5792568243586778	0.5098888172745146	0.9012240041649305	0.7297568597218851	1.1244504505683208	1.0398058700195763	0.9439818995319292	0.8268037063968	1.0336940132405996	0.8480786869923573	0.9830748941175744	1.094571973762423	1.0672711134658557	0.8909375284202903	0.81384900669406	0.8123041388809485	1.0309914464346455	1.1871273791346002	1.1988794757926935	1.1021435478151846	1.1790034768973137	0.8377185924979315	0.9566619596508569	1.0158707110191265	1.2578637253810436	1.077234160081485	1.0916907753817313	0.7432504560850084	0.7664991684659663	0.7548748122754874	0.7548748122754874	0.7548748122754874	0.7548748122754874	0.7548748122754874	0.7548748122754874	0.7548748122754874	0.7548748122754874	0.7548748122754874	0.7548748122754874	0.7548748122754874	0.7548748122754874	0.7548748122754874	0.7548748122754874	0.7548748122754874	0.7548748122754874	0.7548748122754874	0.7548748122754874
0.236791767869398	0.23604619926414622	0.516295946844067	0.45355521486500855	0.35874016215112176	0.41621119042966837	0.39415892014582377	0.35791821151883507	0.5550232710687318	0.2743697719883367	0.15502936986230048	0.18508933314318388	0.31549338835905355	0.3984173518086052	0.30705985425945564	0.43779870769569956	0.21720972275441783	0.31515223104366363	0.3716105904307811	0.23715091331083293	0.44998666325169134	0.4320154411217436	0.555260703027378	0.5598379876728423	0.5146640550597142	0.6597708642049105	0.5247482813523533	0.6520571871543961	0.6984127859041634	0.8065952344568914	0.7217674521964108	0.9324317933370567	1.234715051292746	0.9610892371296507	1.0347844226413843	1.0835987438566885	1.0591915832490362	1.0591915832490362	1.0591915832490362	1.0591915832490362	1.0591915832490362	1.0591915832490362	1.0591915832490362	1.0591915832490362	1.0591915832490362	1.0591915832490362	1.0591915832490362	1.0591915832490362	1.0591915832490362	1.0591915832490362
0.6355178128222727	0.7254657318898865	0.6135672665018019	0.6511060420335324	0.5315304800273878	0.6000757603337742	0.6349186136741942	0.7356578300200183	0.7139715097871161	0.6829853309975493	0.567010809123755	0.6495911442840693	0.7157291524260765	0.6151493106844433	0.6286914520128961	0.5958940404206018	0.6497606742449956	0.7460937556211051	0.5813247777588108	0.4992228961254917	0.5502879140162189	0.48576531743769324	0.4992847560943543	0.5726126494744741	0.648333017400816	0.5536284574139417	0.5530425434777497	0.5166214102989987	0.5359065427236591	0.5803889908551644	0.5223386752398345	0.5513638330474995	0.5513638330474995	0.5513638330474995	0.5513638330474995	0.5513638330474995	0.5513638330474995	0.5513638330474995	0.5513638330474995	0.5513638330474995	0.5513638330474995	0.5513638330474995	0.5513638330474995	0.5513638330474995	0.5513638330474995	0.5513638330474995	0.5513638330474995	0.5513638330474995	0.5513638330474995	0.5513638330474995
0.7107053512151724	0.6108583503370169	0.6834984663290059	0.6219390058201252	0.43289890945955206	0.6417511227980903	0.5626297213894165	0.49182746209920297	0.4124095827431045	0.3851889378437306	0.5545938492905359	0.5158658250836453	0.6098594365308395	0.5324821862102489	0.5519812444174106	0.4880301014894157	0.5329330553240915	0.5836714206447086	0.4895297971329331	0.5764717247393925	0.5609976931702106	0.6493700062555589	0.55545300412771	0.48716471011055407	0.5592800166853277	0.6716071806837275	0.4938187468818749	0.5067410935754166	0.6421617104012096	0.5435201601072592	0.6187249523182181	0.6354450758242391	0.5662179572109766	0.4498327729643125	0.4217276503510951	0.49577600960632523	0.46521737159442567	0.48049669060037553	0.48049669060037553	0.48049669060037553	0.48049669060037553	0.48049669060037553	0.48049669060037553	0.48049669060037553	0.48049669060037553	0.48049669060037553	0.48049669060037553	0.48049669060037553	0.48049669060037553	0.48049669060037553
0.2328323415327256	0.10200519391863612	0.14766741087159085	0.18234717516037335	0.12011435224230395	0.1235769342073773	0.022741170978499724	0.022741170978499724	0.8919132122147304	1.159652217510785	1.098410925399268	1.1827691062997805	1.2195992520673242	1.4819297879786757	1.4561019871714422	1.1494353055547573	1.6192089889058585	1.3437457266738095	1.292669985651876	1.2474952573534437	1.3417258404075323	1.667285985620374	1.2019447433033716	1.39220742246651	1.4793142561420876	1.4186987759677536	1.2290612599304762	1.348682994911761	1.39275633578694	1.4279980297424972	1.25334444894969	1.3724145044974603	1.3128794767235752	1.3128794767235752	1.3128794767235752	1.3128794767235752	1.3128794767235752	1.3128794767235752	1.3128794767235752	1.3128794767235752	1.3128794767235752	1.3128794767235752	1.3128794767235752	1.3128794767235752	1.3128794767235752	1.3128794767235752	1.3128794767235752	1.3128794767235752	1.3128794767235752	1.3128794767235752
0.13488831944061175	0.3455981036845011	0.1642770826547794	0.10920308180747325	0.23193172086823907	0.24007250107898892	0.06502745201962261	0.07497425583777363	0.1731117222845778	0.3838066862052894	0.21026050961450551	0.30055255563813543	0.18950024404557544	0.20832257706396928	0.09076107899135166	0.12980513604728977	0.2690218959987891	0.1387287464150953	0.22753101433796302	0.14305687896188365	0.22310267758147287	0.15173072137911944	0.1061980339662877	0.21970566017584028	0.10731684550880576	0.10638819879841664	0.13034123133065664	0.1742510887086882	0.15682324632942646	0.18504842370540595	0.14727245349505605	0.166160438600231	0.166160438600231	0.166160438600231	0.166160438600231	0.166160438600231	0.166160438600231	0.166160438600231	0.166160438600231	0.166160438600231	0.166160438600231	0.166160438600231	0.166160438600231	0.166160438600231	0.166160438600231	0.166160438600231	0.166160438600231	0.166160438600231	0.166160438600231	0.166160438600231
0.07579267013752733	0.18894645252794603	0.12979524032208314	0.16725862320801105	0.2417048605694891	0.16688501574153666	0.3180827431758931	0.2577275326545289	0.28663367435058673	0.33377018723611285	0.3955417681437454	0.3012488265697285	0.33843710969003343	0.4108493823828247	0.3033544086577111	0.32445424499963577	0.4745248705666846	0.45562563005553997	0.34175993561703716	0.35650936132881694	0.3754407379411981	0.426062458282175	0.44325691539493367	0.31606914976810296	0.4285678820250038	0.5453119634562192	0.4432590525257102	0.5231875128131479	0.5734191470311496	0.6051597763694313	0.6842253455061554	0.6769962940955745	0.620004982207386	0.579636535071802	0.9511663537715084	0.680697632190348	0.9715694456352075	0.7099036632469831	0.8162912669600584	0.6845520659085942	0.7504216664343263	0.7504216664343263	0.7504216664343263	0.7504216664343263	0.7504216664343263	0.7504216664343263	0.7504216664343263	0.7504216664343263	0.7504216664343263	0.7504216664343263
0.5940654052352135	0.6459348569452407	0.5492666391448571	0.6014962706119709	0.6093289784860307	0.5342645366127109	0.6045945520412093	0.5470699803403349	0.5676125369799657	0.6134881605959626	0.4950663068732482	0.6372555071142528	0.6168648150275418	0.6290075322071513	0.4907953650508133	0.5135148564441069	0.5197269621608579	0.49086051561518496	0.5143169855700532	0.5018339416841884	0.5434792955471212	0.5401158468264761	0.5485551288007854	0.47687010934618324	0.5413939936509878	0.5904154860101928	0.5212660764991047	0.5314698192732968	0.5191140922736919	0.5008631850713039	0.49164188002402764	0.5859560004562852	0.6351309777932475	0.7203722406372262	0.5519343634760675	0.6361533020566468	0.6361533020566468	0.6361533020566468	0.6361533020566468	0.6361533020566468	0.6361533020566468	0.6361533020566468	0.6361533020566468	0.6361533020566468	0.6361533020566468	0.6361533020566468	0.6361533020566468	0.6361533020566468	0.6361533020566468	0.6361533020566468
0.6601003264663236	0.5404412104418331	0.5725441432411564	0.4267757934435347	0.43799519456501373	0.46170968387294026	0.48562121782289186	0.5119773636766319	0.5027950842373105	0.5378000551880212	0.46106759615830584	0.379773065041206	0.5630145382080146	0.5907445616625387	0.48633527014427436	0.4063842875892774	0.4788268397202275	0.5785478270512795	0.6140999260225184	0.412160606347544	0.45156174021886325	0.4084311812013705	0.4191925744089071	0.4028955726628099	0.4140633726811834	0.5634942243348112	0.5368536840470925	0.40021962770745556	0.38229786188307113	0.37290888318536397	0.3776033725342175	0.3776033725342175	0.3776033725342175	0.3776033725342175	0.3776033725342175	0.3776033725342175	0.3776033725342175	0.3776033725342175	0.3776033725342175	0.3776033725342175	0.3776033725342175	0.3776033725342175	0.3776033725342175	0.3776033725342175	0.3776033725342175	0.3776033725342175	0.3776033725342175	0.3776033725342175	0.3776033725342175	0.3776033725342175
0.8752312009708807	0.6013777450873216	0.6982846899421418	0.7197211607725977	0.8685717357447599	0.6245075059290998	0.8116187009705537	0.4455599819675331	0.7517572623223395	0.6602194977659686	0.3834214304221818	0.5629567438054993	0.29507458696697747	0.41283967595118204	0.2867864823657469	0.4551761014189135	0.5966403367868756	0.46964986946710424	0.47980349556037283	0.4642865806328758	0.2692730015986071	0.3470540147476994	0.4317129268382565	0.565418959235274	0.3777428674324036	0.5307573544252222	0.5545529085412881	0.4688004948312507	0.37718691243276226	0.7650834060387922	0.2677887986805484	0.5740754736306272	0.4186085432656407	0.3453567619370742	0.5273707711882701	0.4363637665626721	0.4363637665626721	0.4363637665626721	0.4363637665626721	0.4363637665626721	0.4363637665626721	0.4363637665626721	0.4363637665626721	0.4363637665626721	0.4363637665626721	0.4363637665626721	0.4363637665626721	0.4363637665626721	0.4363637665626721	0.4363637665626721
0.5558326103833635	0.6762946673473433	0.6218436595467501	0.5206124318460825	0.6269749499134524	0.6034321160479307	0.5829880622397263	0.5720106307758228	0.3610240769219712	0.513854119028963	0.6054910480112673	0.4119969483262013	0.4603687578574708	0.5345580033823948	0.4666878097508427	0.36368428393542246	0.5031881573391194	0.4717243868636604	0.5102912760030835	0.5045055584683276	0.48553004606578315	0.48054133781763264	0.48887207731348137	0.4447276470311071	0.5131877327906208	0.505438355234621	0.5241353242945874	0.4832919112483799	0.5193625046851204	0.5166709128434676	0.3972991417007789	0.43924751917357235	0.4621319544413244	0.44705140171553165	0.4881734872591394	0.4676124444873356	0.4676124444873356	0.4676124444873356	0.4676124444873356	0.4676124444873356	0.4676124444873356	0.4676124444873356	0.4676124444873356	0.4676124444873356	0.4676124444873356	0.4676124444873356	0.4676124444873356	0.4676124444873356	0.4676124444873356	0.4676124444873356
0.6523416666964464	0.7540616438146612	0.6537880525752704	0.7086396252521819	0.5880529072786255	0.6335721895785801	0.7024867706638973	0.7326818455380495	0.692657407291119	0.6809270670446377	0.7977425449426528	0.7746238864089185	0.8435020860440463	0.8638874801924695	0.9145218791923376	0.7302821303047191	0.7780849820051308	0.7485023770678957	0.6608069601511238	0.795781052547771	0.7803650772135031	0.8279646775327084	0.7577271107737983	0.8001575083506948	0.7674698775262443	0.7413450993752821	0.7309994941270728	0.8531671835016486	0.8002699900050846	0.7687923484192823	0.7678174354953893	0.7683048919573359	0.7683048919573359	0.7683048919573359	0.7683048919573359	0.7683048919573359	0.7683048919573359	0.7683048919573359	0.7683048919573359	0.7683048919573359	0.7683048919573359	0.7683048919573359	0.7683048919573359	0.7683048919573359	0.7683048919573359	0.7683048919573359	0.7683048919573359	0.7683048919573359	0.7683048919573359	0.7683048919573359
0.5817018277445278	0.5433499419080157	0.5900608131797128	0.5385502730218034	0.5517774422825852	0.5615396468906118	0.5985097490119345	0.6378390170894938	0.6043314392330537	0.6732404403123294	0.5761800241083087	0.5572321051778061	0.5884946612215606	0.5700606675878839	0.6308032285187771	0.6444420698577541	0.6026985109334464	0.6004927245461934	0.6632613918155364	0.5651059109427906	0.5667425318806738	0.5426343272625714	0.6266992726026666	0.5838460520715352	0.5736395385071499	0.5551556928834631	0.6665984049645165	0.5870521608059813	0.6495601268580344	0.5604028692356358	0.5843767043116046	0.5595199215509786	0.5719483129312917	0.5719483129312917	0.5719483129312917	0.5719483129312917	0.5719483129312917	0.5719483129312917	0.5719483129312917	0.5719483129312917	0.5719483129312917	0.5719483129312917	0.5719483129312917	0.5719483129312917	0.5719483129312917	0.5719483129312917	0.5719483129312917	0.5719483129312917	0.5719483129312917	0.5719483129312917
0.25730609549544226	0.38489224864246147	0.3338368314801338	0.2972546143185707	0.4387505377118557	0.42892361993373684	0.5083910488609814	0.6221473960120933	0.6540369522220962	0.745826092689129	0.8020646917606639	0.7328974654568886	0.8002915476141458	0.7185644182218198	0.708864558475702	0.7771375817908939	0.6820952745474098	0.7596903179399667	0.8717172596393788	0.7788603504621409	0.8762994295186725	0.9498968599404194	0.8232812316129737	0.9168304828056497	0.976875748498121	1.0998260724144215	1.0096795642130991	1.0547528183137604	1.0547528183137604	1.0547528183137604	1.0547528183137604	1.0547528183137604	1.0547528183137604	1.0547528183137604	1.0547528183137604	1.0547528183137604	1.0547528183137604	1.0547528183137604	1.0547528183137604	1.0547528183137604	1.0547528183137604	1.0547528183137604	1.0547528183137604	1.0547528183137604	1.0547528183137604	1.0547528183137604	1.0547528183137604	1.0547528183137604	1.0547528183137604	1.0547528183137604
0.5975137787839708	0.6113289577651339	0.682613432483073	0.6062142321273641	0.7024068892555414	0.6528955492310498	0.7870512821327306	0.7706443483375646	0.7988745448029227	0.8110672339625592	0.8490670976875622	0.8512117327924663	0.7327491176887139	0.8189286315112204	0.7800135571252375	0.8066456698313911	0.9555082628441927	0.8819412563274823	0.8485580317175386	0.9220331785990348	0.9478941424060411	0.9985924932695673	0.9530481924372393	0.8811873160019883	0.9138757768907224	0.9482215068537716	0.9657076406907577	1.0158881282535162	0.9706189225802094	0.9847368626257913	1.0145844926201135	1.0348202500142385	0.925404527438354	1.017071770007943	0.9344033771112933	0.9644367487313397	0.9396358575231593	0.9211532109519747	1.000392542550919	0.9282983774056747	0.9409640389095767	0.913026238128221	0.918931270548492	0.9562215444089968	0.935821011753069	1.051152488503606	0.9446143089834582	0.997883398743532	0.997883398743532	0.997883398743532
0.4287173114922743	0.11456434666678349	0.2772533069668127	0.2845331355245829	0.2813363751834811	0.3970559480830322	0.22024624992685318	0.37854504185697085	0.3449868915429631	0.35930033857226185	0.3343102471658064	0.5691583259491706	0.199314285157549	0.2163976904334344	0.250950043631058	0.2546471533999902	0.2792948410751469	0.31818865169977323	0.464717108377517	0.5371398778678885	0.468274885586838	0.8239925047713591	0.5738656462392112	0.4618431831085923	0.4147911525112346	0.42329975463508757	0.3859646187762356	0.2851599930973828	0.5948151010937861	0.6726415624966	0.6587129505911593	0.4516986359424805	0.47782432296336447	0.4647614794529225	0.4647614794529225	0.4647614794529225	0.4647614794529225	0.4647614794529225	0.4647614794529225	0.4647614794529225	0.4647614794529225	0.4647614794529225	0.4647614794529225	0.4647614794529225	0.4647614794529225	0.4647614794529225	0.4647614794529225	0.4647614794529225	0.4647614794529225	0.4647614794529225
0.3081046522836465	0.11669075385119243	0.20953044682172592	0.0	0.10476522341086296	0.3142956702325889	0.19760491638139643	0.003982596376238354	0.3140632804445427	0.41906089364345184	0.32506969142809333	0.3142956702325889	0.10476522341086296	0.2800595759759328	0.3142956702325889	0.6518210237382832	0.10476522341086296	0.3140632804445427	0.7837096146625118	0.5207605771393471	0.14692069385712625	0.3520037647265215	0.7322050546312157	1.0514024406968219	0.21183346531137595	0.5108722479123913	0.41929328343149813	1.110029597285183	0.421659590986819	1.0834248059538591	0.7225825426805362	0.6393653616606823	0.6809739521706093	0.6809739521706093	0.6809739521706093	0.6809739521706093	0.6809739521706093	0.6809739521706093	0.6809739521706093	0.6809739521706093	0.6809739521706093	0.6809739521706093	0.6809739521706093	0.6809739521706093	0.6809739521706093	0.6809739521706093	0.6809739521706093	0.6809739521706093	0.6809739521706093	0.6809739521706093
0.43686393615496	0.4599759249952659	0.5088156729215872	0.45389125690028925	0.5185247273530574	0.5470899972793913	0.5452172528500692	0.5401618080086107	0.5610339754297627	0.5727162514603036	0.5199357966726036	0.5375747998611671	0.646611443547342	0.5915483123275334	0.5730812041948493	0.5691446889196045	0.5588749772897232	0.6324761464990162	0.5908680258920858	0.5449769186777282	0.6039852332141257	0.574481075945927	0.574481075945927	0.574481075945927	0.574481075945927	0.574481075945927	0.574481075945927	0.574481075945927	0.574481075945927	0.574481075945927	0.574481075945927	0.574481075945927	0.574481075945927	0.574481075945927	0.574481075945927	0.574481075945927	0.574481075945927	0.574481075945927	0.574481075945927	0.574481075945927	0.574481075945927	0.574481075945927	0.574481075945927	0.574481075945927	0.574481075945927	0.574481075945927	0.574481075945927	0.574481075945927	0.574481075945927	0.574481075945927
0.5219300656731447	0.5523046800876082	0.5628491915780077	0.5372180909516643	0.5623208043891648	0.5750788156746921	0.6074753320856767	0.6176461519450479	0.6287708565627007	0.6253478841445832	0.6327770348003288	0.6307935861642546	0.6970100143258211	0.6255539871007526	0.6550924343686338	0.65363793299413	0.6694542741116735	0.7316188181285483	0.6372538799973009	0.7266470360179927	0.661769394674233	0.6611721701288835	0.6614707824015582	0.6614707824015582	0.6614707824015582	0.6614707824015582	0.6614707824015582	0.6614707824015582	0.6614707824015582	0.6614707824015582	0.6614707824015582	0.6614707824015582	0.6614707824015582	0.6614707824015582	0.6614707824015582	0.6614707824015582	0.6614707824015582	0.6614707824015582	0.6614707824015582	0.6614707824015582	0.6614707824015582	0.6614707824015582	0.6614707824015582	0.6614707824015582	0.6614707824015582	0.6614707824015582	0.6614707824015582	0.6614707824015582	0.6614707824015582	0.6614707824015582
0.6339291759088228	0.6944605488944271	0.6711359812191934	0.6775606411127828	0.8003985976242275	0.6831776323230211	0.6921319349898024	0.7186065493921491	0.7054859777726026	0.6574117766938287	0.621783706505954	0.6825407465526563	0.759548258554029	0.6692125005611347	0.6550321097844761	0.6211524428710162	0.711970669252746	0.6590404723752755	0.7252870102709986	0.6831972460499031	0.720819637392364	0.6682867817459426	0.6945532095691532	0.6945532095691532	0.6945532095691532	0.6945532095691532	0.6945532095691532	0.6945532095691532	0.6945532095691532	0.6945532095691532	0.6945532095691532	0.6945532095691532	0.6945532095691532	0.6945532095691532	0.6945532095691532	0.6945532095691532	0.6945532095691532	0.6945532095691532	0.6945532095691532	0.6945532095691532	0.6945532095691532	0.6945532095691532	0.6945532095691532	0.6945532095691532	0.6945532095691532	0.6945532095691532	0.6945532095691532	0.6945532095691532	0.6945532095691532	0.6945532095691532
0.5627362311191203	0.7109616829724643	0.7262191042337699	0.7003167084212809	0.6900454818562655	0.6938381913404378	0.7780341496853436	0.6811803067659158	0.6815742240130194	0.7473206979794121	0.7029250971031448	0.7231067010501401	0.7294092206396147	0.8047351585378825	0.6962730470266759	0.707368835772177	0.799061576372369	0.7111132330309419	0.7253051174040798	0.7182091752175108	0.7182091752175108	0.7182091752175108	0.7182091752175108	0.7182091752175108	0.7182091752175108	0.7182091752175108	0.7182091752175108	0.7182091752175108	0.7182091752175108	0.7182091752175108	0.7182091752175108	0.7182091752175108	0.7182091752175108	0.7182091752175108	0.7182091752175108	0.7182091752175108	0.7182091752175108	0.7182091752175108	0.7182091752175108	0.7182091752175108	0.7182091752175108	0.7182091752175108	0.7182091752175108	0.7182091752175108	0.7182091752175108	0.7182091752175108	0.7182091752175108	0.7182091752175108	0.7182091752175108	0.7182091752175108
[truncated: 6 more columns]
