# Supplementary material for: Neuronal tuning aligns dynamically with object and texture manifolds across the visual hierarchy
Source: Nat Neurosci. 2026 Mar 10;29(4):864–75. doi: 10.1038/s41593-026-02207-1 (PMC13061647; doi:10.1038/s41593-026-02207-1)
Supplement: Supplementary file 10 — Attribution data for time windows 5, 10, 20, 25 and 50 ms, for panel b. Time window specific evolution trajectory of time windows 10, 20, 25 and 50 ms, for panel c. [file 41593_2026_2207_MOESM10_ESM.zip › ExtendedFig4_Source_data/FigureExtended4C_src_normresp_wdw_50-75_DeePSim_mean.csv]

0	1	2	3	4	5	6	7	8	9	10	11	12	13	14	15	16	17	18	19	20	21	22	23	24	25	26	27	28	29	30	31	32	33	34	35	36	37	38	39	40	41	42	43	44	45	46	47	48	49
0.23364054206259222	0.1965308768162339	0.23086162578307629	0.26295248287620904	0.2628684412976031	0.2391500976296915	0.2932780258339824	0.2670003171015222	0.24728617483305584	0.26101594901935643	0.25733552971939294	0.286506647572155	0.277845023236017	0.40449350053933	0.3150407995584147	0.36633531085537385	0.28403546069729985	0.35099038017512774	0.2988448312691807	0.2802078355809264	0.28382587346978694	0.29146466235766016	0.34550318841833255	0.29301119022274863	0.3081835567041091	0.32853394553352716	0.2755506814190608	0.2849535562875048	0.338644573395303	0.3037598443454848	0.3314751792431127	0.2940469502142482	0.35532988066479165	0.3464107244709955	0.2839558683595756	0.34638111290986967	0.332049943534954	0.28067322273674317	0.40590498740746345	0.3825847865150028	0.3399436976296903	0.4195947741265739	0.41622401204736376	0.4095317307942952	0.457892378454761	0.43322027589867523	0.45692368858639976	0.44507198224253747	0.44507198224253747	0.44507198224253747
0.20186420901891783	0.24151473656244188	0.21175177153109873	0.28087558542840224	0.26322490451648134	0.323624306229183	0.30692942748322877	0.33673201761067084	0.2539354768612239	0.26352272508821034	0.284181582373087	0.3276596739484373	0.42898983432759397	0.23311616177104313	0.3148859513691706	0.4581190777630667	0.3830406381340243	0.39382738774750836	0.5253569720408156	0.31389522101838435	0.4327919447321598	0.4365080271848214	0.36012612650270864	0.4616390144763171	0.379029868008952	0.44213371641536114	0.3108710352526232	0.3139227037490595	0.3655608791708984	0.4013546630303879	0.33498012280590167	0.34040088773300414	0.35087681152128897	0.44956339919157584	0.34089901603301437	0.3952312076122951	0.3952312076122951	0.3952312076122951	0.3952312076122951	0.3952312076122951	0.3952312076122951	0.3952312076122951	0.3952312076122951	0.3952312076122951	0.3952312076122951	0.3952312076122951	0.3952312076122951	0.3952312076122951	0.3952312076122951	0.3952312076122951
0.13606873343011702	0.10401454382726234	0.14152706993589614	0.08425428945650695	0.16433741478154998	0.11170940166363179	0.13180344037755468	0.12810229365413697	0.13918351166045673	0.18001602154367483	0.10383569888453419	0.19851401366682062	0.18792472468215618	0.16915677306289684	0.2308773058529583	0.385144595738458	0.2838314143953197	0.2818804198000649	0.3322783154616647	0.3883095964673345	0.47910893399929944	0.41094185575819325	0.443633642820942	0.3576497695712641	0.3288988384066346	0.40985142896138654	0.5131662571765346	0.4633256410804974	0.37817030022299963	0.5594110246447265	0.4830153980881852	0.5318514943229209	0.48647883543793397	0.5091651648804274	0.5091651648804274	0.5091651648804274	0.5091651648804274	0.5091651648804274	0.5091651648804274	0.5091651648804274	0.5091651648804274	0.5091651648804274	0.5091651648804274	0.5091651648804274	0.5091651648804274	0.5091651648804274	0.5091651648804274	0.5091651648804274	0.5091651648804274	0.5091651648804274
0.5282443701740118	0.41303463169069426	0.490403521251905	0.6582898428633387	0.5494665008886855	0.5505862776114137	0.447449125464051	0.4313642352330997	0.4833275891345666	0.4844634935835164	0.4499585775786436	0.49504195204971924	0.5405619693209268	0.45320885034145225	0.47720603868079586	0.478757470874388	0.562030686678693	0.4943342499308421	0.5551922684319556	0.39927158865701406	0.4918356100064014	0.5936017896554717	0.5264369269243321	0.594297813528771	0.47479424887717575	0.5131281353384554	0.4210556854423383	0.6046766351383962	0.5961959200165584	0.5213503549762606	0.6024904725016025	0.4971448305168652	0.5315364769876082	0.4855007185046737	0.6289168320439908	0.5104583516041837	0.5351473694346626	0.6142500393470517	0.5746987043908571	0.5746987043908571	0.5746987043908571	0.5746987043908571	0.5746987043908571	0.5746987043908571	0.5746987043908571	0.5746987043908571	0.5746987043908571	0.5746987043908571	0.5746987043908571	0.5746987043908571
0.26381503225319014	0.28819873506268895	0.3664564673260879	0.26603537288098794	0.3196623133149905	0.2768365060571869	0.3014189187380571	0.31499945852972083	0.3244670996342078	0.2525558460154733	0.3761686356978084	0.3236668053185122	0.3238689436954824	0.3542385009897597	0.31378251865193	0.3604428301958757	0.3654284824057077	0.2921529692376797	0.3103599805538733	0.35086577677005004	0.2849367576362861	0.3500406110602779	0.36604056851040107	0.3983718541897991	0.3757421242266591	0.4101680503215828	0.3103390485849671	0.4043350806895771	0.35070403586231147	0.39368300573735404	0.3721935207998328	0.3721935207998328	0.3721935207998328	0.3721935207998328	0.3721935207998328	0.3721935207998328	0.3721935207998328	0.3721935207998328	0.3721935207998328	0.3721935207998328	0.3721935207998328	0.3721935207998328	0.3721935207998328	0.3721935207998328	0.3721935207998328	0.3721935207998328	0.3721935207998328	0.3721935207998328	0.3721935207998328	0.3721935207998328
0.39300248542200555	0.44109950161748573	0.515950526648694	0.5162085300901574	0.5610502732822339	0.45338732991010494	0.4834172698835405	0.38512856839891696	0.5348275290697694	0.4950700978461084	0.4663408637744379	0.5623713926692518	0.5400351034386354	0.5334955527166775	0.5843253528302136	0.4389147593155978	0.5527338754106593	0.5447922551343215	0.47028179714620827	0.41076046729597476	0.497709595932017	0.46839986306995934	0.37328925218518494	0.4847256409060821	0.6103917666218175	0.47603565266983333	0.539986828032758	0.5887769386977708	0.3878928725358559	0.592935071773857	0.426679194097292	0.6029373741217043	0.5334982094780324	0.44002371319512723	0.3438439975098917	0.5024982805861113	0.43532578992251364	0.469738283233692	0.39533360496824843	0.4440196152941513	0.41967661013119983	0.41967661013119983	0.41967661013119983	0.41967661013119983	0.41967661013119983	0.41967661013119983	0.41967661013119983	0.41967661013119983	0.41967661013119983	0.41967661013119983
0.6329781861519014	0.5842074632594075	0.7156444633484683	0.6273039506369595	0.6485132322195305	0.5826821779396781	0.5885895294292639	0.6026002200082252	0.47594926023754947	0.4942175445868711	0.45118952701393283	0.4126783388023196	0.5930209043927361	0.6929209392236183	0.4019160698675165	0.37782927988486587	0.5308592760311598	0.4895277126044388	0.4439056218609458	0.5378269049152884	0.45941354115156474	0.49982206531314294	0.6575862440691991	0.7009532290825403	0.5781208944636838	0.5727361990000427	0.5754285467318633	0.5754285467318633	0.5754285467318633	0.5754285467318633	0.5754285467318633	0.5754285467318633	0.5754285467318633	0.5754285467318633	0.5754285467318633	0.5754285467318633	0.5754285467318633	0.5754285467318633	0.5754285467318633	0.5754285467318633	0.5754285467318633	0.5754285467318633	0.5754285467318633	0.5754285467318633	0.5754285467318633	0.5754285467318633	0.5754285467318633	0.5754285467318633	0.5754285467318633	0.5754285467318633
0.6107081116136653	0.5792259183426579	0.5711948052086819	0.5963248476089331	0.5317383075700156	0.621041099961359	0.5724162448913493	0.6684455169431456	0.6672600126367766	0.6563338525167783	0.6341606922413122	0.5757557723622347	0.5679046043604139	0.6348446638837112	0.6329620139214623	0.5912273564109626	0.5774803412835546	0.588571451520958	0.6641065998175978	0.7640964164572426	0.7641791767896539	0.8321474398111525	0.8365493361838956	0.7342194117316834	0.6837005898665836	0.686142409760744	0.6652687487008321	0.675705579230788	0.675705579230788	0.675705579230788	0.675705579230788	0.675705579230788	0.675705579230788	0.675705579230788	0.675705579230788	0.675705579230788	0.675705579230788	0.675705579230788	0.675705579230788	0.675705579230788	0.675705579230788	0.675705579230788	0.675705579230788	0.675705579230788	0.675705579230788	0.675705579230788	0.675705579230788	0.675705579230788	0.675705579230788	0.675705579230788
0.24983562431049924	0.1828787156531986	0.21972473978118662	0.2240164453947658	0.2634429361188982	0.25918078129204675	0.2548996999913645	0.30608580810552133	0.29143383689993146	0.3564157851106211	0.3362352047148972	0.34408583371975693	0.31131408563797447	0.30298677387837064	0.33545794861184947	0.2916046250851201	0.24906669400918233	0.30397590731836177	0.41001635882598786	0.3738496436923982	0.32920063832410446	0.31885931693464903	0.30770049018310114	0.3865200804252279	0.4220622015710892	0.3320449879648085	0.38228390164554354	0.384961092641561	0.3663683882220076	0.3048956962194153	0.3585282519808101	0.3448417137614992	0.344025446746327	0.393197403760505	0.36861142525341606	0.36861142525341606	0.36861142525341606	0.36861142525341606	0.36861142525341606	0.36861142525341606	0.36861142525341606	0.36861142525341606	0.36861142525341606	0.36861142525341606	0.36861142525341606	0.36861142525341606	0.36861142525341606	0.36861142525341606	0.36861142525341606	0.36861142525341606
0.24804406591511205	0.21391247242047762	0.17454269706589604	0.2188936870766415	0.14368962822107287	0.31169352721313615	0.28388430779383494	0.21979012249164198	0.17736639896043002	0.21901211757820796	0.20731922773200906	0.23272025329685	0.19822650190190744	0.25066348554354906	0.26239733056289455	0.22175786682390483	0.21258328863854428	0.27494744402807253	0.29069956411380304	0.19986564099586557	0.22281803893945715	0.3029855891268086	0.27063759449227626	0.2598586513986306	0.27477747290317395	0.24851584699972887	0.27890298506473143	0.24429070444621573	0.3817832897389154	0.3467366250264444	0.3727643689440637	0.2873307245248129	0.3082999819463492	0.29781535323558106	0.29781535323558106	0.29781535323558106	0.29781535323558106	0.29781535323558106	0.29781535323558106	0.29781535323558106	0.29781535323558106	0.29781535323558106	0.29781535323558106	0.29781535323558106	0.29781535323558106	0.29781535323558106	0.29781535323558106	0.29781535323558106	0.29781535323558106	0.29781535323558106
0.69139942118493	0.6902445054008338	0.6788954355378837	0.8504967105799266	0.7084014567908132	0.7410225000086299	0.617203042471398	0.6840946381489688	0.6486055661991215	0.6516189128772133	0.6710958664814614	0.6704361129235353	0.7341898062798459	0.5839232016064306	0.6726464204488639	0.6916611435731271	0.6898713402980623	0.6889339716296037	0.556487673218934	0.7280622856367844	0.5856570727970669	0.7569514708602536	0.6694128988929942	0.8142458817799181	0.7162242105632692	0.7694383644753986	0.8514655741896032	0.8411862586781943	0.9372718809522688	0.7970565252801154	0.7235981516982432	0.7603273384891793	0.7603273384891793	0.7603273384891793	0.7603273384891793	0.7603273384891793	0.7603273384891793	0.7603273384891793	0.7603273384891793	0.7603273384891793	0.7603273384891793	0.7603273384891793	0.7603273384891793	0.7603273384891793	0.7603273384891793	0.7603273384891793	0.7603273384891793	0.7603273384891793	0.7603273384891793	0.7603273384891793
0.4689062240447721	0.5514110350379036	0.50870571401218	0.5556065143147849	0.5366797359904423	0.535036133861077	0.5307174647538636	0.6946866858591808	0.6413387142353518	0.6110770519444174	0.6307613209248911	0.5951522042164477	0.7276886365746513	0.747644353522591	0.6961845018527003	0.7482570393850937	0.7909112240515834	0.8549513253701808	0.8448488126115917	0.8881576457519991	0.8225262522546759	0.8200589806123255	0.8239088498648157	0.8695882074220369	0.8596411077501761	0.8538753854671859	0.9937376110508014	0.9191887718703526	0.9897407861976334	1.0796376209925274	1.113535066411532	1.0965863437020296	1.0965863437020296	1.0965863437020296	1.0965863437020296	1.0965863437020296	1.0965863437020296	1.0965863437020296	1.0965863437020296	1.0965863437020296	1.0965863437020296	1.0965863437020296	1.0965863437020296	1.0965863437020296	1.0965863437020296	1.0965863437020296	1.0965863437020296	1.0965863437020296	1.0965863437020296	1.0965863437020296
0.5114716050541868	0.6163138026224566	0.6738936170212115	0.5555784117727544	0.5424738393030011	0.6865831056561355	0.5869838933550748	0.4985644066026784	0.6523705205995455	0.5699237719628001	0.689429631212919	0.6926524702642619	0.5891417865470114	0.6157250959278024	0.6924518077611699	0.6976870328830419	0.6431905420083038	0.6769991767342028	0.7233340110172172	0.7055748852996977	0.7536537841770871	0.6488347586431873	0.6960541132814334	0.6759232271580403	0.68967730300271	0.6667514785069294	0.6925483545349812	0.6918636862284956	0.5987747741943189	0.6080183972436315	0.7225037203008443	0.665261058772238	0.665261058772238	0.665261058772238	0.665261058772238	0.665261058772238	0.665261058772238	0.665261058772238	0.665261058772238	0.665261058772238	0.665261058772238	0.665261058772238	0.665261058772238	0.665261058772238	0.665261058772238	0.665261058772238	0.665261058772238	0.665261058772238	0.665261058772238	0.665261058772238
0.6351429255441943	0.5563636246517687	0.4741199847977754	0.4993544923023145	0.45117853902032606	0.4620367887428643	0.5107210677259337	0.5207744347335993	0.6094409204920764	0.3762984827940459	0.49728130287382216	0.4491197273888739	0.47641314304883653	0.5402350220015899	0.5080020094605918	0.5337722745363921	0.4563881315471449	0.5431485085957614	0.6331474568354774	0.6949054914765989	0.5784127972459113	0.6887994231881932	0.7185454775333973	0.5944618664548117	0.8353059553832899	0.7209040329158498	0.6581703924720231	0.690221162821382	0.6777389912902222	0.48376319850454436	0.7192757960050793	0.7013284553918459	0.7103021256984625	0.7103021256984625	0.7103021256984625	0.7103021256984625	0.7103021256984625	0.7103021256984625	0.7103021256984625	0.7103021256984625	0.7103021256984625	0.7103021256984625	0.7103021256984625	0.7103021256984625	0.7103021256984625	0.7103021256984625	0.7103021256984625	0.7103021256984625	0.7103021256984625	0.7103021256984625
0.540586487551517	0.6265210143315187	0.42294325800695626	0.4892076593741987	0.47531508021583985	0.574401166992675	0.48769593480747386	0.5508647217471028	0.5141620092318127	0.6601790161732329	0.638245710329962	0.6451370392819441	0.6168072569268139	0.7115054170397396	0.5698449760563082	0.7493171868426024	0.8327613448223166	0.61935495442304	0.6928792428682266	0.6046790847118289	0.8597695067604638	0.6752501983139872	0.7283856388922557	0.5357479248383509	0.6842301693154076	0.6800836816592345	0.6571537783534455	0.6929850224380127	0.7609280526262755	0.6261746091634793	0.6935513308948774	0.6935513308948774	0.6935513308948774	0.6935513308948774	0.6935513308948774	0.6935513308948774	0.6935513308948774	0.6935513308948774	0.6935513308948774	0.6935513308948774	0.6935513308948774	0.6935513308948774	0.6935513308948774	0.6935513308948774	0.6935513308948774	0.6935513308948774	0.6935513308948774	0.6935513308948774	0.6935513308948774	0.6935513308948774
0.6709484322192455	0.5483816254557952	0.5940870911899971	0.5350360530692189	0.6201885123946439	0.5773064075257289	0.4907617752207818	0.47685529527567305	0.45648164153547816	0.6025574806219106	0.5722563769050646	0.4915254005070064	0.5244229207067015	0.6112946286430823	0.610775322781663	0.5491010825368521	0.5036129869813697	0.5804596400242469	0.606791253914733	0.6554058875482596	0.5711406084055433	0.6354602255997037	0.6195345542212415	0.6274973899104727	0.6274973899104727	0.6274973899104727	0.6274973899104727	0.6274973899104727	0.6274973899104727	0.6274973899104727	0.6274973899104727	0.6274973899104727	0.6274973899104727	0.6274973899104727	0.6274973899104727	0.6274973899104727	0.6274973899104727	0.6274973899104727	0.6274973899104727	0.6274973899104727	0.6274973899104727	0.6274973899104727	0.6274973899104727	0.6274973899104727	0.6274973899104727	0.6274973899104727	0.6274973899104727	0.6274973899104727	0.6274973899104727	0.6274973899104727
0.6446890895935363	0.6210079065601338	0.6057564522958467	0.5093443277582103	0.5645345846116075	0.5516650819185878	0.5794046139540909	0.5920743334385763	0.5584938723103552	0.5425603494561193	0.6352125251701796	0.5833117057197224	0.6662437380460737	0.6397348878528503	0.7690285322795815	0.6154504178435349	0.6450615365306896	0.6799869345234525	0.6426342867914043	0.7310133758971692	0.7119661769305611	0.7582775263919264	0.6447249873772902	0.7015012568846083	0.7015012568846083	0.7015012568846083	0.7015012568846083	0.7015012568846083	0.7015012568846083	0.7015012568846083	0.7015012568846083	0.7015012568846083	0.7015012568846083	0.7015012568846083	0.7015012568846083	0.7015012568846083	0.7015012568846083	0.7015012568846083	0.7015012568846083	0.7015012568846083	0.7015012568846083	0.7015012568846083	0.7015012568846083	0.7015012568846083	0.7015012568846083	0.7015012568846083	0.7015012568846083	0.7015012568846083	0.7015012568846083	0.7015012568846083
0.5886372379907527	0.5439421563270088	0.8624785027947471	0.6940002117448505	0.5883274652017612	0.537477155351184	0.4060548915983826	0.5143243860850046	0.503083527721926	0.5620078786114289	0.5680444511456809	0.4950388365805862	0.6406598206517156	0.6767659899158458	0.749645979538319	0.6846750739229194	0.7421917416699905	0.5680014452276427	0.7119058829364789	0.7820129966905276	0.6310126326503156	0.7297838142601567	0.7204008830089194	0.7253875850983449	0.7778636820120216	0.7665243296902419	0.7845962837886878	0.8171046098608473	0.6280215238474105	0.5622660602702808	0.5951437920588457	0.5951437920588457	0.5951437920588457	0.5951437920588457	0.5951437920588457	0.5951437920588457	0.5951437920588457	0.5951437920588457	0.5951437920588457	0.5951437920588457	0.5951437920588457	0.5951437920588457	0.5951437920588457	0.5951437920588457	0.5951437920588457	0.5951437920588457	0.5951437920588457	0.5951437920588457	0.5951437920588457	0.5951437920588457
0.2721394577624934	0.4053184104170714	0.348050024843204	0.5099197242083591	0.4324199884421336	0.5103772280526506	0.4591531591284374	0.4109055630890617	0.3980830035646374	0.3419966157015946	0.43209717627560557	0.38305644929978805	0.4566612502323499	0.346977084041374	0.3576277949155143	0.429309223341481	0.3478470046467447	0.3484908447903885	0.3839241424927963	0.5375225930192992	0.3352468744241321	0.37725955139357414	0.46543187883286274	0.4108137046897771	0.3519856310603067	0.5049529278453362	0.4737054037458464	0.45376644517325343	0.34618999716212323	0.4669857083284712	0.45539968923626106	0.3975164444726028	0.42645806685443194	0.42645806685443194	0.42645806685443194	0.42645806685443194	0.42645806685443194	0.42645806685443194	0.42645806685443194	0.42645806685443194	0.42645806685443194	0.42645806685443194	0.42645806685443194	0.42645806685443194	0.42645806685443194	0.42645806685443194	0.42645806685443194	0.42645806685443194	0.42645806685443194	0.42645806685443194
0.646998752305903	0.554168554515353	0.6492266852616001	0.5162017875496443	0.5276612500852282	0.4767842883901356	0.5561962529384066	0.5031904025114267	0.5383256901424918	0.536984126559723	0.654157310389929	0.6067016284412966	0.5628584689681909	0.5581264094645886	0.6321986282235564	0.4469346729681555	0.5716968494427817	0.5492931419875905	0.5949192900672541	0.6410457703286484	0.7592972925734763	0.6354766885992459	0.5684824232673531	0.7043252145999463	0.6629775780521577	0.6201948571741399	0.657032949819525	0.6814647942189141	0.6229758818051232	0.7352205094344363	0.6505983971096901	0.6488165510066437	0.8621860612209055	0.7893827829050557	0.7277365786347061	0.7585596807698809	0.7585596807698809	0.7585596807698809	0.7585596807698809	0.7585596807698809	0.7585596807698809	0.7585596807698809	0.7585596807698809	0.7585596807698809	0.7585596807698809	0.7585596807698809	0.7585596807698809	0.7585596807698809	0.7585596807698809	0.7585596807698809
0.24464905839050083	0.2108422634405103	0.18191242610454583	0.2654285190464001	0.22819582217721843	0.24682376001284526	0.23945709964816222	0.15963317333069457	0.23534390382671222	0.19611773566410284	0.20626588088728046	0.18687621181895175	0.16980294302790502	0.2021261326491073	0.19181717155488584	0.2711788164472775	0.37328619967896015	0.24283651344190524	0.2884250952358886	0.22548055860753455	0.28607981703707025	0.24297004201016958	0.24253507419659226	0.23673593592039302	0.24729544473441295	0.24133862566135925	0.24826377615522965	0.2730582783160265	0.2606610272356281	0.2606610272356281	0.2606610272356281	0.2606610272356281	0.2606610272356281	0.2606610272356281	0.2606610272356281	0.2606610272356281	0.2606610272356281	0.2606610272356281	0.2606610272356281	0.2606610272356281	0.2606610272356281	0.2606610272356281	0.2606610272356281	0.2606610272356281	0.2606610272356281	0.2606610272356281	0.2606610272356281	0.2606610272356281	0.2606610272356281	0.2606610272356281
0.42339866914533003	0.49341231381922257	1.021921716549216	1.045270819327862	1.2842159993503985	0.990341962082212	1.2371602496048644	1.258572209758348	1.5015924917249996	1.236978063424946	1.3075815958314403	1.422257918263459	1.3535146373420741	1.1562773295971247	1.6168013120414033	1.3849655167935098	1.5905043198745155	1.4344849482275577	1.0865129544888192	1.3530389658873985	1.285924955585373	1.1317009232054698	1.4520138233819648	1.3104459010684288	1.4818973432782785	1.4494663621232071	1.4064462355143041	1.3649048466191054	1.2669229781943745	1.3159139124067398	1.3159139124067398	1.3159139124067398	1.3159139124067398	1.3159139124067398	1.3159139124067398	1.3159139124067398	1.3159139124067398	1.3159139124067398	1.3159139124067398	1.3159139124067398	1.3159139124067398	1.3159139124067398	1.3159139124067398	1.3159139124067398	1.3159139124067398	1.3159139124067398	1.3159139124067398	1.3159139124067398	1.3159139124067398	1.3159139124067398
0.565126201013363	0.7926422187994523	0.9326521540688432	0.9201423157061065	1.0025220284782936	0.9725706280280338	1.1527441947776467	0.9702182199380829	1.1660557051460358	1.1120547156640759	1.2544023646629818	1.081055359743465	1.0677033741357647	1.1351287224751951	1.2571333560264677	1.1544170316426763	1.0772581296311576	1.1944640392320423	1.1751519208607641	1.1373354445343744	1.1222349283231858	1.2353182110436336	1.0948645664439698	1.1987490247529522	1.1503100212522752	1.2550327114213164	1.2026713663367958	1.2026713663367958	1.2026713663367958	1.2026713663367958	1.2026713663367958	1.2026713663367958	1.2026713663367958	1.2026713663367958	1.2026713663367958	1.2026713663367958	1.2026713663367958	1.2026713663367958	1.2026713663367958	1.2026713663367958	1.2026713663367958	1.2026713663367958	1.2026713663367958	1.2026713663367958	1.2026713663367958	1.2026713663367958	1.2026713663367958	1.2026713663367958	1.2026713663367958	1.2026713663367958
0.5985673881829393	0.7372944481224367	0.8989135030875007	0.8771625850849698	1.0873574917644278	0.975108793261289	1.2320117988599133	1.094263599342598	1.1292877352802713	1.1428074581254106	1.0968848274986118	1.0565347397508613	1.235050438755116	1.141279900165731	1.248973904022422	1.199119343623068	1.123160304630943	1.156092895428392	1.2285226881277485	1.2581974661269957	1.0817288205887712	1.1730930812918372	1.127410950940304	1.127410950940304	1.127410950940304	1.127410950940304	1.127410950940304	1.127410950940304	1.127410950940304	1.127410950940304	1.127410950940304	1.127410950940304	1.127410950940304	1.127410950940304	1.127410950940304	1.127410950940304	1.127410950940304	1.127410950940304	1.127410950940304	1.127410950940304	1.127410950940304	1.127410950940304	1.127410950940304	1.127410950940304	1.127410950940304	1.127410950940304	1.127410950940304	1.127410950940304	1.127410950940304	1.127410950940304
0.8236320030843857	0.737122966213687	0.8357583618732806	0.7599253145943825	0.7973078365912324	0.9038671075080399	0.9603987396346227	0.9523885834199044	1.048199844421513	0.9206381229096647	0.9341542975499961	1.0133615017405584	1.0591064821317335	0.9714924724912363	0.9983725787242387	0.9211286867315328	1.0598387850687723	1.0156728585751387	0.9403197274848277	1.1152765084756646	1.0560173104610946	1.0841171044353777	1.016091471942746	1.0308830306961994	1.129892744177858	1.1553193264676798	1.1642590795994054	1.1597892030335426	1.1597892030335426	1.1597892030335426	1.1597892030335426	1.1597892030335426	1.1597892030335426	1.1597892030335426	1.1597892030335426	1.1597892030335426	1.1597892030335426	1.1597892030335426	1.1597892030335426	1.1597892030335426	1.1597892030335426	1.1597892030335426	1.1597892030335426	1.1597892030335426	1.1597892030335426	1.1597892030335426	1.1597892030335426	1.1597892030335426	1.1597892030335426	1.1597892030335426
0.7228977651741765	0.677264672600888	0.6151841917363823	0.6705549277672067	0.6859459220175255	0.727345415706667	0.5393367834622808	0.6232341023943404	0.6532293929974352	0.655093092215005	0.5750699085646429	0.6375088269846548	0.5647149173989026	0.797181641981796	0.5497255179445065	0.7579912302551396	0.5545076155441574	0.6897530999316102	0.5969539593198384	0.6597021512263733	0.6273959984372638	0.6790452613314056	0.5842324966609362	0.6497507440196314	0.7396049938344377	0.6470820061745796	0.5768164499503214	0.5574161653368382	0.5253899554454387	0.5414030603911385	0.5414030603911385	0.5414030603911385	0.5414030603911385	0.5414030603911385	0.5414030603911385	0.5414030603911385	0.5414030603911385	0.5414030603911385	0.5414030603911385	0.5414030603911385	0.5414030603911385	0.5414030603911385	0.5414030603911385	0.5414030603911385	0.5414030603911385	0.5414030603911385	0.5414030603911385	0.5414030603911385	0.5414030603911385	0.5414030603911385
0.7230751917059978	0.784936391168121	0.6415495767825099	0.6424499725745041	0.6796252338653491	0.6478981681014176	0.6222018238907534	0.6872141962926984	0.6903250212907974	0.6764475530599596	0.7491290421399149	0.778413969795423	0.6026894897271687	0.6760255626215993	0.6557195991550683	0.7038484747115742	0.7517841951065211	0.745219241838594	0.6148617839331755	0.7442882907219381	0.5335357437985523	0.6489916931560518	0.5726815477926144	0.6602087459862942	0.6271398409613048	0.7025351464513844	0.670707616626334	0.5033319788828295	0.8104075593653004	0.6801675603740529	0.8682202921907608	0.77074316092805	0.6239513050450577	0.782392079036762	0.670796161665074	0.599370494190397	0.8546930685740798	0.75917529738968	0.8069341829818799	0.8069341829818799	0.8069341829818799	0.8069341829818799	0.8069341829818799	0.8069341829818799	0.8069341829818799	0.8069341829818799	0.8069341829818799	0.8069341829818799	0.8069341829818799	0.8069341829818799
0.12237805663187412	0.14175093785526224	0.16308197651777692	0.20738801127864506	0.2218651706167203	0.12275045593688058	0.1300190492338544	0.1392669415481189	0.1427011938091143	0.1027136296096507	0.1262632234169104	0.15924590396267932	0.1510005612007192	0.250346085516162	0.1325181864150702	0.18762988764469102	0.18553631989834482	0.175309756370625	0.19935080476196262	0.1527805472239106	0.2748326404076892	0.21076263968389822	0.20386926314683612	0.21316313038983403	0.1746405979345939	0.1306502805879415	0.2275881294576712	0.25790323304112894	0.26880485228327694	0.2459728148142672	0.14605931641388287	0.264166105252769	0.22256214005494207	0.1961245068293935	0.3013545673249308	0.22600114930054682	0.2476008783098204	0.2886259050423009	0.19167409228438148	0.20156343628913506	0.19307106581708158	0.28864301106371276	0.24085703844039716	0.24085703844039716	0.24085703844039716	0.24085703844039716	0.24085703844039716	0.24085703844039716	0.24085703844039716	0.24085703844039716
0.24829872763619237	0.2187233317834452	0.25455060355520254	0.2723461188481644	0.27866893832123707	0.2727236154359179	0.3228848858523083	0.31979584600323346	0.2977969508501272	0.3460760473650948	0.3192780459380083	0.40511236573766285	0.47112270883750634	0.5111382760075902	0.4295238762653893	0.41489456771014877	0.4115323896355864	0.4656819534534904	0.5356709634082182	0.5917959018442521	0.5768760153040229	0.6120311832905573	0.5434296431173555	0.5342168199010662	0.7290692478148701	0.604892811474312	0.6096810686190753	0.6077538151120682	0.6087174418655718	0.6087174418655718	0.6087174418655718	0.6087174418655718	0.6087174418655718	0.6087174418655718	0.6087174418655718	0.6087174418655718	0.6087174418655718	0.6087174418655718	0.6087174418655718	0.6087174418655718	0.6087174418655718	0.6087174418655718	0.6087174418655718	0.6087174418655718	0.6087174418655718	0.6087174418655718	0.6087174418655718	0.6087174418655718	0.6087174418655718	0.6087174418655718
0.7139476983343427	0.6047262095689977	0.7955419013707586	0.6766710700596915	0.6569386487167264	0.7667987152700241	0.7066089820329161	0.7200021218040461	0.6849252417273933	0.6390441314027943	0.661106066891647	0.6849075080360626	0.6411486502294375	0.6877522510446519	0.6437525414775871	0.7134207705178165	0.7352841119895297	0.7417008889181819	0.7902448023494167	0.625094062776533	0.6378951172941205	0.783851730962231	0.7793605216986301	0.6320737481219091	0.6768865205593402	0.6544801343406246	0.6544801343406246	0.6544801343406246	0.6544801343406246	0.6544801343406246	0.6544801343406246	0.6544801343406246	0.6544801343406246	0.6544801343406246	0.6544801343406246	0.6544801343406246	0.6544801343406246	0.6544801343406246	0.6544801343406246	0.6544801343406246	0.6544801343406246	0.6544801343406246	0.6544801343406246	0.6544801343406246	0.6544801343406246	0.6544801343406246	0.6544801343406246	0.6544801343406246	0.6544801343406246	0.6544801343406246
0.7694512187400437	0.9763573970091012	0.9222495666803512	1.0306305441151575	0.9429143541352828	0.9877244942504179	0.9965141318458497	1.0100414373910136	0.9173298576642828	0.9878188680685016	0.9275657874115276	1.04383875715713	0.9724324344909508	0.9434669892610377	1.0216354037199298	1.0170317020233863	0.9710129993256982	0.9205748186652926	0.9236411997786118	0.9393882751610355	0.9481445820817279	0.9437664286213817	0.9437664286213817	0.9437664286213817	0.9437664286213817	0.9437664286213817	0.9437664286213817	0.9437664286213817	0.9437664286213817	0.9437664286213817	0.9437664286213817	0.9437664286213817	0.9437664286213817	0.9437664286213817	0.9437664286213817	0.9437664286213817	0.9437664286213817	0.9437664286213817	0.9437664286213817	0.9437664286213817	0.9437664286213817	0.9437664286213817	0.9437664286213817	0.9437664286213817	0.9437664286213817	0.9437664286213817	0.9437664286213817	0.9437664286213817	0.9437664286213817	0.9437664286213817
0.3176469926136896	0.3286786101166213	0.27797623320790393	0.34588383509162174	0.36839941716350577	0.3297737474887922	0.40893606175693864	0.3373908570307024	0.3928002878160819	0.3984398502944012	0.5045409427339105	0.44196778798325953	0.5017708508730139	0.5372187918494509	0.5138027261830586	0.6356852667566151	0.4639847139554266	0.6403554406563557	0.5834358766253005	0.623670833863133	0.6718467495949164	0.6922491744864754	0.5592024394899909	0.6257258069882332	0.6257258069882332	0.6257258069882332	0.6257258069882332	0.6257258069882332	0.6257258069882332	0.6257258069882332	0.6257258069882332	0.6257258069882332	0.6257258069882332	0.6257258069882332	0.6257258069882332	0.6257258069882332	0.6257258069882332	0.6257258069882332	0.6257258069882332	0.6257258069882332	0.6257258069882332	0.6257258069882332	0.6257258069882332	0.6257258069882332	0.6257258069882332	0.6257258069882332	0.6257258069882332	0.6257258069882332	0.6257258069882332	0.6257258069882332
0.54759115124639	0.6818495404658128	0.6063323090787365	0.6441229092596352	0.7300862027059423	0.7077440108600617	0.7416650094481174	0.6989985108146307	0.6687615220125658	0.7667906150945781	0.7760951896003289	0.7690232464336916	0.8264861149441153	0.9607693007345315	1.0273225597155284	1.0049899746762518	0.6560375644296639	0.6920350462085658	0.6569087127321942	0.6469642851131606	0.5122719885004055	0.579618136806783	0.579618136806783	0.579618136806783	0.579618136806783	0.579618136806783	0.579618136806783	0.579618136806783	0.579618136806783	0.579618136806783	0.579618136806783	0.579618136806783	0.579618136806783	0.579618136806783	0.579618136806783	0.579618136806783	0.579618136806783	0.579618136806783	0.579618136806783	0.579618136806783	0.579618136806783	0.579618136806783	0.579618136806783	0.579618136806783	0.579618136806783	0.579618136806783	0.579618136806783	0.579618136806783	0.579618136806783	0.579618136806783
0.36993341823099174	0.5479925133658987	0.767496359298248	0.7124738031820926	0.5628292636617174	0.7312951847339567	0.6268613300136747	0.5823595108980487	0.5840601839407301	0.5979015062783223	0.5395511855825078	0.5300370027880492	0.5654906460820132	0.6199549396092094	0.7134906087618225	0.6806708641507221	0.6828600912059419	0.6206871141286266	0.6951935900660644	0.557905966922792	0.6860345391486766	0.6443800480699102	0.6324433417828387	0.7273282693210057	0.650932147075779	0.6891302081983923	0.6891302081983923	0.6891302081983923	0.6891302081983923	0.6891302081983923	0.6891302081983923	0.6891302081983923	0.6891302081983923	0.6891302081983923	0.6891302081983923	0.6891302081983923	0.6891302081983923	0.6891302081983923	0.6891302081983923	0.6891302081983923	0.6891302081983923	0.6891302081983923	0.6891302081983923	0.6891302081983923	0.6891302081983923	0.6891302081983923	0.6891302081983923	0.6891302081983923	0.6891302081983923	0.6891302081983923
0.6933984977832736	0.6899866501419781	0.7467766606272934	0.7336356413375763	0.6931046822408897	0.7855162553161024	0.7046235751720764	0.6816499527960241	0.8518024710209011	0.7253507707181758	0.8495914465016546	0.8713990749408402	0.798323335337666	0.7658678017038463	0.7466023569903267	0.7517937867059359	0.7854093137678221	0.8933823303382415	0.8298948355729724	0.8884141976195042	0.8591545165962383	0.8591545165962383	0.8591545165962383	0.8591545165962383	0.8591545165962383	0.8591545165962383	0.8591545165962383	0.8591545165962383	0.8591545165962383	0.8591545165962383	0.8591545165962383	0.8591545165962383	0.8591545165962383	0.8591545165962383	0.8591545165962383	0.8591545165962383	0.8591545165962383	0.8591545165962383	0.8591545165962383	0.8591545165962383	0.8591545165962383	0.8591545165962383	0.8591545165962383	0.8591545165962383	0.8591545165962383	0.8591545165962383	0.8591545165962383	0.8591545165962383	0.8591545165962383	0.8591545165962383
0.5095765406538724	0.6014737462295678	0.6754031853190756	0.6300850542518281	0.6697710518182036	0.8586526176133995	0.6195004272112393	0.6130180824295034	0.6213163549153299	0.7261457556564584	0.6102197621278085	0.8051313015383534	0.8130459805630454	0.9376607811496843	1.0526447237187473	0.9600063835449706	0.9076156026246	0.7577202064077612	0.8523305137037733	0.7946525206527832	0.7737543827774368	0.7842490315349094	0.7790017071561732	0.7790017071561732	0.7790017071561732	0.7790017071561732	0.7790017071561732	0.7790017071561732	0.7790017071561732	0.7790017071561732	0.7790017071561732	0.7790017071561732	0.7790017071561732	0.7790017071561732	0.7790017071561732	0.7790017071561732	0.7790017071561732	0.7790017071561732	0.7790017071561732	0.7790017071561732	0.7790017071561732	0.7790017071561732	0.7790017071561732	0.7790017071561732	0.7790017071561732	0.7790017071561732	0.7790017071561732	0.7790017071561732	0.7790017071561732	0.7790017071561732
0.7283907888871202	0.8254490398794508	0.8237135800151467	0.9653331612193712	0.9122523190924824	1.0505561631925564	1.1245828106233118	1.1588468340456781	1.076993879458166	1.1832330331662086	1.066083832260123	1.1141995194516818	1.2534050020053311	1.2104054319176465	1.1978334497874006	1.096556887636142	1.1253330902681202	1.1614297300964307	1.1734105669796382	1.121837359477104	1.1476239632283713	1.1476239632283713	1.1476239632283713	1.1476239632283713	1.1476239632283713	1.1476239632283713	1.1476239632283713	1.1476239632283713	1.1476239632283713	1.1476239632283713	1.1476239632283713	1.1476239632283713	1.1476239632283713	1.1476239632283713	1.1476239632283713	1.1476239632283713	1.1476239632283713	1.1476239632283713	1.1476239632283713	1.1476239632283713	1.1476239632283713	1.1476239632283713	1.1476239632283713	1.1476239632283713	1.1476239632283713	1.1476239632283713	1.1476239632283713	1.1476239632283713	1.1476239632283713	1.1476239632283713
0.24016454526933528	0.298926927202296	0.2477356053008003	0.3453867335386032	0.35645767229595354	0.34715109441490954	0.37443621948374306	0.3435721949552897	0.2635292654185828	0.35675245733072714	0.3065916076148879	0.44416780680033663	0.428614401296469	0.4288950961002882	0.437055292681116	0.40843698388089805	0.3571483027276379	0.4490845353206986	0.4242831219943672	0.5664753947044184	0.5452403896065348	0.5918620851510696	0.5755494217925041	0.5000842980676623	0.5345714565355715	0.5379908886958773	0.6428484155925228	0.5950330326259957	0.5259322979012839	0.5128789800553226	0.45447639744637386	0.5811019702050935	0.5908696078698351	0.4877563432930986	0.5277714439988662	0.5077638936459824	0.5077638936459824	0.5077638936459824	0.5077638936459824	0.5077638936459824	0.5077638936459824	0.5077638936459824	0.5077638936459824	0.5077638936459824	0.5077638936459824	0.5077638936459824	0.5077638936459824	0.5077638936459824	0.5077638936459824	0.5077638936459824
0.7247297996309111	0.7705423794784468	0.881669433430861	0.9634405918158898	1.044529716207995	1.1276060938017427	1.027854529297821	0.9951467538931612	1.1046130708501833	1.0431844397137882	1.1215938411463864	1.106884474112067	1.0883040616287232	1.1878625778173681	1.1465654191107848	1.0743646707336418	1.1104650449222133	1.1104650449222133	1.1104650449222133	1.1104650449222133	1.1104650449222133	1.1104650449222133	1.1104650449222133	1.1104650449222133	1.1104650449222133	1.1104650449222133	1.1104650449222133	1.1104650449222133	1.1104650449222133	1.1104650449222133	1.1104650449222133	1.1104650449222133	1.1104650449222133	1.1104650449222133	1.1104650449222133	1.1104650449222133	1.1104650449222133	1.1104650449222133	1.1104650449222133	1.1104650449222133	1.1104650449222133	1.1104650449222133	1.1104650449222133	1.1104650449222133	1.1104650449222133	1.1104650449222133	1.1104650449222133	1.1104650449222133	1.1104650449222133	1.1104650449222133
0.6041857601577272	0.691835781627541	0.8515667251543525	1.0462120629374738	1.0460409093925556	0.9788111546303726	0.9250099310948817	1.1285820003373577	1.0314195688850734	1.0161361784352443	1.0079118752031242	0.9209039277089927	0.9544277228808229	1.0283770268114896	0.8479027191592349	1.0718175047866978	0.9864247338363711	0.9221080347546501	0.9902503854362268	1.1669470686660843	1.1596447959668672	1.1189702110092299	0.9947906512334969	1.1777366114731769	1.086263631353337	1.086263631353337	1.086263631353337	1.086263631353337	1.086263631353337	1.086263631353337	1.086263631353337	1.086263631353337	1.086263631353337	1.086263631353337	1.086263631353337	1.086263631353337	1.086263631353337	1.086263631353337	1.086263631353337	1.086263631353337	1.086263631353337	1.086263631353337	1.086263631353337	1.086263631353337	1.086263631353337	1.086263631353337	1.086263631353337	1.086263631353337	1.086263631353337	1.086263631353337
0.6884506610034316	0.8061024861575783	0.733809111531313	0.5885905927405986	0.7482653263812348	0.6650193219615913	0.8074356050342525	0.805484982840102	0.7662876797522205	0.809875281901114	0.8293352001939918	0.7401011773278224	0.8287470753330838	0.850209526179773	0.8285153505718513	0.838605645036461	0.8706746525429133	0.7856213870350941	0.8281480197890038	0.8281480197890038	0.8281480197890038	0.8281480197890038	0.8281480197890038	0.8281480197890038	0.8281480197890038	0.8281480197890038	0.8281480197890038	0.8281480197890038	0.8281480197890038	0.8281480197890038	0.8281480197890038	0.8281480197890038	0.8281480197890038	0.8281480197890038	0.8281480197890038	0.8281480197890038	0.8281480197890038	0.8281480197890038	0.8281480197890038	0.8281480197890038	0.8281480197890038	0.8281480197890038	0.8281480197890038	0.8281480197890038	0.8281480197890038	0.8281480197890038	0.8281480197890038	0.8281480197890038	0.8281480197890038	0.8281480197890038
0.48341507227596264	0.7513946412915148	0.962832867534617	0.8811527306268908	1.0690841155022281	1.0797483039230935	1.156697704390487	1.2072155912216331	1.1240904782208387	1.0327613028843152	1.0136869913690898	1.1642758561632824	1.2365142756453253	1.0923431392156941	1.165269695237866	1.11899408275122	1.1116902966258992	1.1986948834795956	1.1769011471218331	1.0569158005169874	1.1209201058899811	1.0889179532034843	1.0889179532034843	1.0889179532034843	1.0889179532034843	1.0889179532034843	1.0889179532034843	1.0889179532034843	1.0889179532034843	1.0889179532034843	1.0889179532034843	1.0889179532034843	1.0889179532034843	1.0889179532034843	1.0889179532034843	1.0889179532034843	1.0889179532034843	1.0889179532034843	1.0889179532034843	1.0889179532034843	1.0889179532034843	1.0889179532034843	1.0889179532034843	1.0889179532034843	1.0889179532034843	1.0889179532034843	1.0889179532034843	1.0889179532034843	1.0889179532034843	1.0889179532034843
0.6620060354021492	0.7663541842152555	1.0609693253934884	0.9999821311187109	1.1046390271172648	1.007000076776713	1.0407078537386691	1.0855067335890396	1.0092933838030211	1.0007113184754477	1.0050023511392345	1.0050023511392345	1.0050023511392345	1.0050023511392345	1.0050023511392345	1.0050023511392345	1.0050023511392345	1.0050023511392345	1.0050023511392345	1.0050023511392345	1.0050023511392345	1.0050023511392345	1.0050023511392345	1.0050023511392345	1.0050023511392345	1.0050023511392345	1.0050023511392345	1.0050023511392345	1.0050023511392345	1.0050023511392345	1.0050023511392345	1.0050023511392345	1.0050023511392345	1.0050023511392345	1.0050023511392345	1.0050023511392345	1.0050023511392345	1.0050023511392345	1.0050023511392345	1.0050023511392345	1.0050023511392345	1.0050023511392345	1.0050023511392345	1.0050023511392345	1.0050023511392345	1.0050023511392345	1.0050023511392345	1.0050023511392345	1.0050023511392345	1.0050023511392345
0.49513827661275867	0.756547226283893	0.8047943885068423	0.8796888657723416	0.8401449285103209	0.7944763913758017	1.1042715814423738	0.9901909567966735	1.0373993002568347	1.0189001739495454	1.0590819820326156	0.9372848217311281	1.0237226143225269	1.1001229031817217	1.2317489537285542	1.045103633699653	1.0152735775144794	1.2192570573863406	1.1172653174504101	1.1172653174504101	1.1172653174504101	1.1172653174504101	1.1172653174504101	1.1172653174504101	1.1172653174504101	1.1172653174504101	1.1172653174504101	1.1172653174504101	1.1172653174504101	1.1172653174504101	1.1172653174504101	1.1172653174504101	1.1172653174504101	1.1172653174504101	1.1172653174504101	1.1172653174504101	1.1172653174504101	1.1172653174504101	1.1172653174504101	1.1172653174504101	1.1172653174504101	1.1172653174504101	1.1172653174504101	1.1172653174504101	1.1172653174504101	1.1172653174504101	1.1172653174504101	1.1172653174504101	1.1172653174504101	1.1172653174504101
0.1321596175948255	0.1634854477945601	0.11584857442467646	0.08560069966866776	0.09443665488526669	0.23141875496313596	0.19051695292452794	0.17044597036963108	0.042616796654318626	0.1918079179086933	0.15571221247036096	0.19409091443640467	0.1955467656502709	0.13418046696519784	0.2588223405679097	0.2135730895239034	0.1644489653604408	0.2584214316763756	0.08196874682518043	0.1116211867782616	0.24081066233665788	0.2617265423905447	0.2327643973619659	0.2267734730123083	0.23195899656003485	0.2658471243180735	0.1970440865230366	0.28799550214368286	0.31596287528549927	0.30442439694724793	0.20255002627222662	0.25348721160973725	0.25348721160973725	0.25348721160973725	0.25348721160973725	0.25348721160973725	0.25348721160973725	0.25348721160973725	0.25348721160973725	0.25348721160973725	0.25348721160973725	0.25348721160973725	0.25348721160973725	0.25348721160973725	0.25348721160973725	0.25348721160973725	0.25348721160973725	0.25348721160973725	0.25348721160973725	0.25348721160973725
0.2861236635557711	0.32186013578743594	0.33958081253608363	0.46182074236310106	0.30825484015272814	0.3566000192789963	0.4474918297368107	0.4882894265842863	0.34048330127281184	0.42478485133064414	0.40424458202990676	0.41479505771977543	0.349927598823556	0.425205090986025	0.5279443650179378	0.4148645860868671	0.5444257365326615	0.4480455250974446	0.5206506237683446	0.4645758861962994	0.5290910509057075	0.5043236610496532	0.48401953631943156	0.5586570782352829	0.5213383072773573	0.5213383072773573	0.5213383072773573	0.5213383072773573	0.5213383072773573	0.5213383072773573	0.5213383072773573	0.5213383072773573	0.5213383072773573	0.5213383072773573	0.5213383072773573	0.5213383072773573	0.5213383072773573	0.5213383072773573	0.5213383072773573	0.5213383072773573	0.5213383072773573	0.5213383072773573	0.5213383072773573	0.5213383072773573	0.5213383072773573	0.5213383072773573	0.5213383072773573	0.5213383072773573	0.5213383072773573	0.5213383072773573
0.8294444859872812	0.8017968678715288	0.897637668166246	0.9410295768862047	0.9157240552058667	0.9815912843785712	0.997608504769697	0.9528147721496538	0.9183948850043326	0.7472292652077069	0.8193401925460432	0.7832847288768751	0.7832847288768751	0.7832847288768751	0.7832847288768751	0.7832847288768751	0.7832847288768751	0.7832847288768751	0.7832847288768751	0.7832847288768751	0.7832847288768751	0.7832847288768751	0.7832847288768751	0.7832847288768751	0.7832847288768751	0.7832847288768751	0.7832847288768751	0.7832847288768751	0.7832847288768751	0.7832847288768751	0.7832847288768751	0.7832847288768751	0.7832847288768751	0.7832847288768751	0.7832847288768751	0.7832847288768751	0.7832847288768751	0.7832847288768751	0.7832847288768751	0.7832847288768751	0.7832847288768751	0.7832847288768751	0.7832847288768751	0.7832847288768751	0.7832847288768751	0.7832847288768751	0.7832847288768751	0.7832847288768751	0.7832847288768751	0.7832847288768751
0.8466389163250382	0.8015741124174008	0.8156247531380144	0.8742021358898991	1.0073292806258425	0.844710207767684	1.0124826133889064	0.8035974030552022	0.9950637955538083	0.8733472757074925	1.0366689967098233	0.9514268910986328	0.953506630117656	0.7948436442093962	0.9120311596686539	0.9711985073646013	1.0866169885730683	1.0108274901707854	1.0487222393719269	1.0487222393719269	1.0487222393719269	1.0487222393719269	1.0487222393719269	1.0487222393719269	1.0487222393719269	1.0487222393719269	1.0487222393719269	1.0487222393719269	1.0487222393719269	1.0487222393719269	1.0487222393719269	1.0487222393719269	1.0487222393719269	1.0487222393719269	1.0487222393719269	1.0487222393719269	1.0487222393719269	1.0487222393719269	1.0487222393719269	1.0487222393719269	1.0487222393719269	1.0487222393719269	1.0487222393719269	1.0487222393719269	1.0487222393719269	1.0487222393719269	1.0487222393719269	1.0487222393719269	1.0487222393719269	1.0487222393719269
0.37790229957525817	0.36677761526632485	0.6773531055544839	0.5818786876344159	0.6449265729911362	0.6876682588922814	0.5844575570580951	0.7001816699958255	0.6546648276107649	0.6370792549101579	0.7754388982754404	0.8161732269224234	0.8111095579313901	0.8736195837187908	0.8622987529006678	0.8679591683097293	0.8679591683097293	0.8679591683097293	0.8679591683097293	0.8679591683097293	0.8679591683097293	0.8679591683097293	0.8679591683097293	0.8679591683097293	0.8679591683097293	0.8679591683097293	0.8679591683097293	0.8679591683097293	0.8679591683097293	0.8679591683097293	0.8679591683097293	0.8679591683097293	0.8679591683097293	0.8679591683097293	0.8679591683097293	0.8679591683097293	0.8679591683097293	0.8679591683097293	0.8679591683097293	0.8679591683097293	0.8679591683097293	0.8679591683097293	0.8679591683097293	0.8679591683097293	0.8679591683097293	0.8679591683097293	0.8679591683097293	0.8679591683097293	0.8679591683097293	0.8679591683097293
0.1991419598795774	0.216942046748172	0.27958021252880255	0.3128539724616221	0.26644425843108027	0.44567807837230733	0.39346934734649974	0.3285090279267158	0.3432032036552949	0.40809092386139995	0.539991583270694	0.368245986286142	0.5093286634594782	0.36813586046297064	0.5378718276954318	0.572884596316891	0.6308372729628579	0.5565957381822253	0.4055718158605804	0.48034037168540356	0.5447771709039609	0.44178854700975695	0.5785137235095847	0.5124253682995578	0.4434686982239779	0.7306073268883224	0.570689729656201	0.5720452118355556	0.5713674707458782	0.5713674707458782	0.5713674707458782	0.5713674707458782	0.5713674707458782	0.5713674707458782	0.5713674707458782	0.5713674707458782	0.5713674707458782	0.5713674707458782	0.5713674707458782	0.5713674707458782	0.5713674707458782	0.5713674707458782	0.5713674707458782	0.5713674707458782	0.5713674707458782	0.5713674707458782	0.5713674707458782	0.5713674707458782	0.5713674707458782	0.5713674707458782
0.571801077237772	0.6564940508040973	0.8256834429482883	0.8753828956675408	0.7276968172593559	1.0496502736224809	1.082200914143394	1.027919126597411	1.0465436458784563	1.0931069590835714	1.2081605634641177	1.1032955792104888	1.1816774620608161	1.1788052650598173	1.0088818896915528	1.0357938162654745	1.0625555156620063	1.1525125597865453	1.229524007680121	1.1894003860717592	1.2648248506032063	1.188080779920334	0.9801217522306799	1.084101266075507	1.084101266075507	1.084101266075507	1.084101266075507	1.084101266075507	1.084101266075507	1.084101266075507	1.084101266075507	1.084101266075507	1.084101266075507	1.084101266075507	1.084101266075507	1.084101266075507	1.084101266075507	1.084101266075507	1.084101266075507	1.084101266075507	1.084101266075507	1.084101266075507	1.084101266075507	1.084101266075507	1.084101266075507	1.084101266075507	1.084101266075507	1.084101266075507	1.084101266075507	1.084101266075507
0.5513961245662784	0.7824989055437939	0.7444506283562554	0.8595084009236474	0.9320073521531869	0.9096945972451844	0.7782756081564512	0.733797755312771	0.8381035516221804	0.9566879431157239	0.823934680603376	0.8842558144755429	1.052504289801177	0.9973661941206073	0.9586248527494945	0.7980485132300147	0.8472588023625116	0.9355264371816086	0.9943373969863485	1.1523010035473256	0.9502626737371311	1.0512818386422285	1.0512818386422285	1.0512818386422285	1.0512818386422285	1.0512818386422285	1.0512818386422285	1.0512818386422285	1.0512818386422285	1.0512818386422285	1.0512818386422285	1.0512818386422285	1.0512818386422285	1.0512818386422285	1.0512818386422285	1.0512818386422285	1.0512818386422285	1.0512818386422285	1.0512818386422285	1.0512818386422285	1.0512818386422285	1.0512818386422285	1.0512818386422285	1.0512818386422285	1.0512818386422285	1.0512818386422285	1.0512818386422285	1.0512818386422285	1.0512818386422285	1.0512818386422285
0.5440230903316874	0.7964609476160499	0.8287643862491924	0.9115710221294222	0.9515970472716583	0.947399112732777	1.11504808083253	1.1709040391596506	1.2296844096279567	1.127567789238651	0.9276367839329399	1.0865626529099484	0.824027175092482	1.0389555543483495	0.9702943151275996	0.886189329175022	1.1020900340775694	0.874871600397786	0.9884808172376778	0.9884808172376778	0.9884808172376778	0.9884808172376778	0.9884808172376778	0.9884808172376778	0.9884808172376778	0.9884808172376778	0.9884808172376778	0.9884808172376778	0.9884808172376778	0.9884808172376778	0.9884808172376778	0.9884808172376778	0.9884808172376778	0.9884808172376778	0.9884808172376778	0.9884808172376778	0.9884808172376778	0.9884808172376778	0.9884808172376778	0.9884808172376778	0.9884808172376778	0.9884808172376778	0.9884808172376778	0.9884808172376778	0.9884808172376778	0.9884808172376778	0.9884808172376778	0.9884808172376778	0.9884808172376778	0.9884808172376778
0.6961781944595002	0.8069943920938512	0.8186090149051259	0.9693658372954823	1.0119795089005936	0.8889661014439227	1.063952571182696	0.8662164480238497	0.9945292550606925	1.1100931100801017	1.0532457316111914	0.8859370450201923	1.0663369714182909	0.964935012667504	0.9708507085836428	1.1216349586193093	1.0003135577441709	1.0545748062995028	0.9682291387833379	0.9435466446411819	0.95588789171226	0.95588789171226	0.95588789171226	0.95588789171226	0.95588789171226	0.95588789171226	0.95588789171226	0.95588789171226	0.95588789171226	0.95588789171226	0.95588789171226	0.95588789171226	0.95588789171226	0.95588789171226	0.95588789171226	0.95588789171226	0.95588789171226	0.95588789171226	0.95588789171226	0.95588789171226	0.95588789171226	0.95588789171226	0.95588789171226	0.95588789171226	0.95588789171226	0.95588789171226	0.95588789171226	0.95588789171226	0.95588789171226	0.95588789171226
0.0	0.036333988344739186	0.0003993588914161911	0.036333988344739186	8.059590363486076e-05	0.0	0.0	0.0	0.0	0.0014618138842289895	0.023575077069642875	0.014938847038522822	0.0	0.034952770364145055	0.0003993588914161911	0.0003993588914161911	0.0038977672451725428	0.003736575437902822	0.003817171341537683	0.0	0.004216530232953874	0.0290763395794191	0.003736575437902822	0.0	0.0004799547950510518	0.029478335185629458	0.001623005691498711	0.0808855351489595	0.006898370290507272	0.007473150875805644	0.004297126136588735	0.029658839777180843	0.024556936158820812	0.058209084446006594	0.03291979652137581	0.023237001297579874	0.0	0.0018611727756451806	0.0015424097878638501	0.008136962451787329	0.025692267442805103	0.016914614947296215	0.016914614947296215	0.016914614947296215	0.016914614947296215	0.016914614947296215	0.016914614947296215	0.016914614947296215	0.016914614947296215	0.016914614947296215
0.037325086848912455	0.04650450964298571	0.022388998559335394	0.037325086848912455	0.11581376022956749	0.21701049597297467	0.13084103592295745	0.21778712017504107	0.055544611342161376	0.31474791130156277	0.3584002831914583	0.4597200176159643	0.24318275936524697	0.1980823601798126	0.09158938981986532	0.19605501071436826	0.2219433352574542	0.32729884178637086	0.4606579740857901	0.3336033195182715	0.23071033761094348	0.30267121268485425	0.39253907727871323	0.3590433619652783	0.4465176353688663	0.47766286668909214	0.44216271369368987	0.4889628008187099	0.5105357086550153	0.3921055390781243	0.39985613498922196	0.683997261854267	0.4002183628234861	0.7642902292310806	1.0974461940595037	0.6500624914365706	0.6083197543408857	0.40134290842412973	0.3375767355529012	0.6832964869178636	0.4879974862392193	0.7806156806976347	0.5599980063527557	0.29076670244413516	0.15414822376952791	0.3153659286564086	0.23475707621296824	0.23475707621296824	0.23475707621296824	0.23475707621296824
0.4339929803604493	0.37982610713103665	0.41059207527010017	0.4488346056638162	0.4015097508694637	0.40589141299451487	0.4337836921577905	0.43863910548855894	0.44445649683487265	0.4242654292083557	0.35405119484238007	0.35753721521415616	0.3305310851030131	0.375980983636882	0.35589073313723085	0.3676436099797177	0.47446152113650264	0.2742757838553191	0.3770512290287477	0.37407475368301557	0.3789849428569779	0.3816209726111105	0.3530873955886192	0.4124949420552293	0.47654882502909	0.40361767914990393	0.46746998113327654	0.4235791021850302	0.3811415669600706	0.3123469778218788	0.3603530980846235	0.3515488299321408	0.4513569923687361	0.3595090515986627	0.3801033565240656	0.31060656568880746	0.3803223411500196	0.2920477779911912	0.38750133456062136	0.3472821879075558	0.32597222859199226	0.336627208249774	0.336627208249774	0.336627208249774	0.336627208249774	0.336627208249774	0.336627208249774	0.336627208249774	0.336627208249774	0.336627208249774
0.3176761498710812	0.12393536264958813	0.19003684706373583	0.06434386360958878	0.18818639462887946	0.14409033269776386	0.16196095175722083	0.08467332481651739	0.13562602553800063	0.13854013052854403	0.17416656231921177	0.1807551375532379	0.20160922759958638	0.20372001574735563	0.11592534898112611	0.17563393028155705	0.17137404847476598	0.12527469405473524	0.19294272477440544	0.16519789007656932	0.10554814982937165	0.13711897794278044	0.21429424021797733	0.12488902765388281	0.13968875125619937	0.09754959334464167	0.0912468720115248	0.16908807144633448	0.07930167616325184	0.10482984516520372	0.09447975604155535	0.09250123792844168	0.09439010800257498	0.09839493589314785	0.07990375389044777	0.07775576615935273	0.05571273112514806	0.07519492634899937	0.09320791950607536	0.08188003983908888	0.09949597288226532	0.16612479378869377	0.1524018968514402	0.08619604289997577	0.12431489443066351	0.13947851043837964	0.13189670243452156	0.13189670243452156	0.13189670243452156	0.13189670243452156
0.4449673785573728	0.5980733395377825	0.298085601182343	0.4650629834239443	0.43159696534356634	0.4358109466018689	0.2558536830120832	0.31038002900876116	0.2699894790886345	0.23904719434796332	0.40596759054398845	0.4066098893061262	0.28599214506208287	0.3226968174817318	0.311465214583691	0.3673263149667322	0.3064738995241867	0.37552268888914286	0.41440852693560154	0.23071459705930056	0.5205087121410595	0.3831628733149835	0.290379778197479	0.385833147101438	0.2771628427286999	0.5196595765023582	0.5355616269782967	0.3428719879764911	0.2839909124657067	0.4401635435029659	0.4491262329568041	0.2061075312713392	0.34037342411296534	0.44330254534782604	0.35270541927410365	0.32415868985727353	0.43341097222498604	0.4279046588248876	0.5622660273084727	0.343055181396975	0.33590674860002356	0.5355363508348128	0.42423598624889464	0.4798861685418537	0.4798861685418537	0.4798861685418537	0.4798861685418537	0.4798861685418537	0.4798861685418537	0.4798861685418537
0.3943377455972333	0.5925148754885582	0.5107654402541066	0.454021080028919	0.5690824825682769	0.42265025955645996	0.5916440713096474	0.3996141889395042	0.4575156039964259	0.544112042404153	0.6010065899879716	0.5014080030088098	0.5512072964983907	0.5512072964983907	0.5512072964983907	0.5512072964983907	0.5512072964983907	0.5512072964983907	0.5512072964983907	0.5512072964983907	0.5512072964983907	0.5512072964983907	0.5512072964983907	0.5512072964983907	0.5512072964983907	0.5512072964983907	0.5512072964983907	0.5512072964983907	0.5512072964983907	0.5512072964983907	0.5512072964983907	0.5512072964983907	0.5512072964983907	0.5512072964983907	0.5512072964983907	0.5512072964983907	0.5512072964983907	0.5512072964983907	0.5512072964983907	0.5512072964983907	0.5512072964983907	0.5512072964983907	0.5512072964983907	0.5512072964983907	0.5512072964983907	0.5512072964983907	0.5512072964983907	0.5512072964983907	0.5512072964983907	0.5512072964983907
0.5042961870815134	0.48285899587468245	0.6512063569570952	0.569542046427217	0.550472194394662	0.5995510937229175	0.4826580417677578	0.5412867110986269	0.5395162133149796	0.5736753664643234	0.5811886758822856	0.4387296285058664	0.44505832148417795	0.478426317957072	0.5662911809937285	0.6363682218626042	0.6162123042528836	0.5909611878922826	0.4286918912863178	0.5645893906700695	0.5806227772342876	0.510505874457573	0.5045466443802855	0.49755426202563496	0.343284835277073	0.48940062355550557	0.5488404444493975	0.5618909619737843	0.5548574429819063	0.4271373810063657	0.4040632959792048	0.5063810545083157	0.5130409561303365	0.5875413058803789	0.6139886656014923	0.6847606008672826	0.5756872014714888	0.5911445379582173	0.7230792950418138	0.7079912826957842	0.5117981192217933	0.6098947009587887	0.6098947009587887	0.6098947009587887	0.6098947009587887	0.6098947009587887	0.6098947009587887	0.6098947009587887	0.6098947009587887	0.6098947009587887
0.28482523088689804	0.25772274657113264	0.22949164737961808	0.2384692107761034	0.29229976642717603	0.23564895290179033	0.22520395157986778	0.21953959965161665	0.23418909654048464	0.20755757028013577	0.24512122384355	0.25984863228884575	0.24785184653573494	0.18516909604457518	0.2623109673411987	0.22404383816540657	0.24338351454476193	0.2771099171395139	0.28804830868258813	0.18604002574625328	0.18796978513025903	0.30549383789442275	0.21065837702589196	0.19677090769524364	0.25915847635941686	0.20904965389161234	0.24142828891322074	0.19858156748425318	0.2581703034526196	0.25933927306876675	0.2489884911753411	0.2898316265790319	0.22042796434479145	0.25160642973571196	0.21643783725800733	0.28116848059808386	0.2640793341701517	0.1925738417439545	0.22692204390132625	0.22335944118528603	0.25008525986169544	0.19659044002818946	0.2385436909746027	0.21036997466671514	0.2468555783338071	0.2286127765002611	0.2286127765002611	0.2286127765002611	0.2286127765002611	0.2286127765002611
0.0	0.0	0.19029117235183202	0.0	0.10690519327556791	0.0	0.0	0.011018536265997319	0.10714285712093913	0.10714285712093913	0.10306987621546976	0.09612432085494178	0.06426833736339127	0.1711735306389592	0.0	0.023994541890046243	0.0	0.0	0.0	0.31041003611966145	0.0	0.0	0.0	0.0	0.0	0.023994541890046243	0.0	0.31759325235932057	0.049404390229325426	0.11239348042570196	0.08314831523089287	0.10714285712093913	0.0	0.0	0.0	0.011018536265997319	0.17178491556623704	0.0	0.2104503932949828	0.004072980905469354	0.0052506235093311175	0.10690519327556791	0.0004753276907423883	0.004310644750840549	0.001177642603861763	0.002744143677351156	0.002744143677351156	0.002744143677351156	0.002744143677351156	0.002744143677351156
0.37643788719330995	0.3907799481045916	0.248806892889762	0.1840364067465487	0.30342283355901806	0.15316645449733385	0.2310787519162152	0.3469141697660785	0.30553268598090655	0.1679883771991117	0.35865152310229903	0.13802261919790534	0.2384712644818059	0.14203130721395277	0.14720731956845126	0.0960374683126786	0.2685202270016988	0.29888316263844406	0.20906051963915093	0.120792863311343	0.13957866371817593	0.20446384313318758	0.3146277823534366	0.19614529273174	0.15465476077912746	0.16937884564650527	0.09630308723776496	0.1740625794006978	0.19963292300530092	0.19470117871786818	0.14386740865298797	0.2586523504669237	0.3062333601776325	0.22059962051462415	0.1710068847555434	0.2029194361973126	0.21119123809809492	0.16693739451606154	0.21169643619043133	0.17602607628260247	0.23461174489259973	0.23567903229129228	0.2588938915504349	0.24728646192086362	0.24728646192086362	0.24728646192086362	0.24728646192086362	0.24728646192086362	0.24728646192086362	0.24728646192086362
0.36802991742728364	0.44203697480307375	0.5222966352722315	0.48303897653673095	0.47955471918128956	0.3125141124316253	0.5851135352891215	0.5152999939816187	0.3600956615213635	0.29113365827843257	0.42797456069696643	0.3601978052369021	0.3395900208487062	0.4212110348752166	0.48111417811045953	0.41906230253794385	0.4335950154537692	0.47126124493685234	0.49750295400248246	0.43911945722126894	0.48477604166029803	0.5508702023564656	0.35039068943121837	0.32958604881017334	0.38927821955898606	0.4262744034195421	0.481709433600956	0.34405973941040957	0.4975455203882305	0.4714932270941198	0.4642415860725829	0.37363616188649956	0.5757566910804371	0.4629629881431483	0.6004609348221596	0.4880381118845692	0.4205992156072827	0.4515891958982535	0.4598475000448542	0.5024829900302591	0.48116524503755664	0.48116524503755664	0.48116524503755664	0.48116524503755664	0.48116524503755664	0.48116524503755664	0.48116524503755664	0.48116524503755664	0.48116524503755664	0.48116524503755664
0.2846220783307013	0.270638061714486	0.14267525455601757	0.2573558030297418	0.19940923293015597	0.19350693978200617	0.21792307236944997	0.2582189276672491	0.23015301790864678	0.24852542516190682	0.2798199212004118	0.27622499659837946	0.26255400548750124	0.2558786935309573	0.22526469880225614	0.3048413813213553	0.17919299335252123	0.2913964326416474	0.3863772996333415	0.19823736556138216	0.2056424258850869	0.22648131394850807	0.3623468470411912	0.1682258745893886	0.2968352942167688	0.28111871840665265	0.2700622651110485	0.23091978745455083	0.2129511749186965	0.3092081234764846	0.12837209902873356	0.20465261855153524	0.17091493988611173	0.24379127114488025	0.3115222479281884	0.27846643102705476	0.24266088424942164	0.29001784732076097	0.16377712971452038	0.42409441840353057	0.15555603745914692	0.28982522793133875	0.28982522793133875	0.28982522793133875	0.28982522793133875	0.28982522793133875	0.28982522793133875	0.28982522793133875	0.28982522793133875	0.28982522793133875
0.12055587663940134	0.18556116405987788	0.1265388840607666	0.05970523999495901	0.13277427202082395	0.20512975566888653	0.13756749844201804	0.12669178466463324	0.10628702649550553	0.1658109133955086	0.08996922161938321	0.10925653613925594	0.09578457041603944	0.15242921749798785	0.16259973532270183	0.14285794636563356	0.10658139950402665	0.13157974577866324	0.10878608586163879	0.13103465194541655	0.1165909642149281	0.10507496884454436	0.12030480568801191	0.13471212001224153	0.08625767371817387	0.14058129734015368	0.10618843087794783	0.10095146317156294	0.07193058404045281	0.05450542351610967	0.09732392525780212	0.08338842946122386	0.09849037232433017	0.08763119354695074	0.11561791250980112	0.08437790586892373	0.15110483435018585	0.09739458844927426	0.10278084971082509	0.07107948968340812	0.13623077692329857	0.18153376213641387	0.08598335423113246	0.09803195931101759	0.13414044824357993	0.11013649545769333	0.07416113000012574	0.11855390221122379	0.15075503941305174	0.09294311527083284
0.0714330782020719	0.09437524473313069	0.09091900525709704	0.036584023918778734	0.06388673816654314	0.14545566275925267	0.0	0.09437524473313069	0.11128023081019461	0.0	0.0	0.003456239476033661	0.09091900525709704	0.036382347754941376	0.0	0.18629357069502736	0.0	0.003657915553075015	0.07055777970399943	0.0	0.0	0.16268437988858814	0.20219923606729162	0.08991968437870537	0.24638649202666812	0.08156892459270952	0.11795127234765089	0.0	0.1909864150147442	0.09091900525709704	0.09091900525709704	0.5148034040995213	0.26830145541686573	0.2727570157712911	0.1749255315621267	0.00020167616383736113	0.1624761058394881	0.21801868210529807	0.09437524516711071	0.18183801051419407	0.003456239476033661	0.16493302443713012	0.09091900525709704	0.09091900525709704	0.14545566275925267	0.18083868963580238	0.3636760246738204	0.09191832613548867	0.09091900525709704	0.14545566275925267
0.5189855636009256	0.4626177827253914	0.6482902333498024	0.4906855256363807	0.620826309838517	0.5032978135268019	0.49234941070857635	0.5902600749427995	0.4677403800908002	0.6330502627183443	0.635753102283078	0.6242305573740548	0.45385997371931724	0.6506473715269862	0.6631935483296507	0.4847944218049705	0.5434515566251278	0.6749345624482518	0.6719373234673488	0.649769419908844	0.730081822236159	0.6480772917076268	0.712053685659893	0.5996298272738727	0.6418796580120236	0.49713007509727797	0.6195959102522806	0.6606798623371429	0.570797984868023	0.7741254008482739	0.6421340081193717	0.7602169753195486	0.5886435135560955	0.7668429020311144	0.7226094145510713	0.7703955206698392	0.6659133194148171	0.3844870044231455	0.5937693264657242	0.6770712741676744	0.6920316179201258	0.6693545575139968	0.5603448204487546	0.6353271879280824	0.6762721510443407	0.5453867124091729	0.3516787252293966	0.7127779585743068	0.6025841002524647	0.5781596488388815
0.14605922847450756	0.1119534250870996	0.13311370614472612	0.17604356089793732	0.16386714897120955	0.17968598101105612	0.23993636729512602	0.21258641834618044	0.20323903825749462	0.17757304309585414	0.16633716177559194	0.20094062269829288	0.20889847716097198	0.21952879743141246	0.25603460042509146	0.20927220127774915	0.19195937556160078	0.18425304958962757	0.13264242370498222	0.1698110591057867	0.16193572346897858	0.2196634817746676	0.24763070635446502	0.17649698035141417	0.24928292085844259	0.22734042790824338	0.16545199658285753	0.20625419166320813	0.20010401182824422	0.21671529977725806	0.1976459921415862	0.2412120628687499	0.18119842008665094	0.17838999178669515	0.2272505317912629	0.19872632689923625	0.17426599099744225	0.15484500946604743	0.1763001426715006	0.18304298513529668	0.1481432573199201	0.15012321368298656	0.22294049266542273	0.1406609010447651	0.20871797523357838	0.13386261651365414	0.1962499586766853	0.15735698981896884	0.1351757639770881	0.16844473590165202
0.3054667917124896	0.3987814357940511	0.2519763346870077	0.22380690784068605	0.2905822305432785	0.23136662593701263	0.17275135328662436	0.3464410215675679	0.25984066807521605	0.25691332162991803	0.28532814172252313	0.23631958136887957	0.22159574091377063	0.21103351102689785	0.25898961369191037	0.28722258909879045	0.3182468959605052	0.18211505014887053	0.19295241115065942	0.2028601458395103	0.3040710456401769	0.2834780196014948	0.20772039599484013	0.3250838845440666	0.3137295492617035	0.3101291185956555	0.23226029968340836	0.28173582606453	0.229582669037091	0.28646247481729825	0.27674760335060267	0.29394144796331884	0.21300546224920877	0.3274644643657221	0.2379234439594159	0.22937075799779066	0.24295497980639044	0.29176325775659623	0.26657519064610374	0.18266803700868656	0.25830184131842354	0.18681108949546033	0.23797281151906838	0.19648194221688284	0.30925374941713446	0.24656635498133384	0.24494122023944956	0.2734510318253261	0.289005303798159	0.3091886660273329
0.6433120571667993	0.7432951440670346	0.6659998337812667	0.7302349038948961	0.6881130500879846	0.7575406754300337	0.5543126620986046	0.6444178267889441	0.6002858522865919	0.6262648273759027	0.6371456281097708	0.8020291085972869	0.5910493495112098	0.6005107038345726	0.6651200234605777	0.6636861978802413	0.6820056037946691	0.7365116442948865	0.5595034921646383	0.716868152701098	0.7085664302326636	0.7341598961570578	0.5777288232815239	0.5665137065406175	0.5971142700529184	0.6481203447137146	0.7248338363684077	0.6064414018271537	0.6585313136716406	0.7097018580040043	0.707559406293348	0.7051960672920102	0.5835759614248653	0.7733036790076012	0.6451849755174094	0.7780667489499403	0.6777901547696263	0.6153177863897487	0.7673121676755048	0.6099650432394397	0.6281618606999352	0.6880235784913586	0.6226345947772544	0.6553290866343064	0.6553290866343064	0.6553290866343064	0.6553290866343064	0.6553290866343064	0.6553290866343064	0.6553290866343064
0.828736677259293	0.8593379994024771	0.9187823607638734	0.8312518131396679	0.6979041010429492	0.741157270191132	0.6486985476279368	0.6969582164644457	0.7557105889676865	0.6584323584068705	0.7473307036438006	0.7028815310253356	0.7028815310253356	0.7028815310253356	0.7028815310253356	0.7028815310253356	0.7028815310253356	0.7028815310253356	0.7028815310253356	0.7028815310253356	0.7028815310253356	0.7028815310253356	0.7028815310253356	0.7028815310253356	0.7028815310253356	0.7028815310253356	0.7028815310253356	0.7028815310253356	0.7028815310253356	0.7028815310253356	0.7028815310253356	0.7028815310253356	0.7028815310253356	0.7028815310253356	0.7028815310253356	0.7028815310253356	0.7028815310253356	0.7028815310253356	0.7028815310253356	0.7028815310253356	0.7028815310253356	0.7028815310253356	0.7028815310253356	0.7028815310253356	0.7028815310253356	0.7028815310253356	0.7028815310253356	0.7028815310253356	0.7028815310253356	0.7028815310253356
0.6448630309794886	0.7151831745449403	0.6405302887398174	0.5040601377674625	0.5517506310673254	0.667867368006955	0.6098089995371402	0.6098089995371402	0.6098089995371402	0.6098089995371402	0.6098089995371402	0.6098089995371402	0.6098089995371402	0.6098089995371402	0.6098089995371402	0.6098089995371402	0.6098089995371402	0.6098089995371402	0.6098089995371402	0.6098089995371402	0.6098089995371402	0.6098089995371402	0.6098089995371402	0.6098089995371402	0.6098089995371402	0.6098089995371402	0.6098089995371402	0.6098089995371402	0.6098089995371402	0.6098089995371402	0.6098089995371402	0.6098089995371402	0.6098089995371402	0.6098089995371402	0.6098089995371402	0.6098089995371402	0.6098089995371402	0.6098089995371402	0.6098089995371402	0.6098089995371402	0.6098089995371402	0.6098089995371402	0.6098089995371402	0.6098089995371402	0.6098089995371402	0.6098089995371402	0.6098089995371402	0.6098089995371402	0.6098089995371402	0.6098089995371402
0.21526278230221138	0.2102599920408624	0.03938504084787738	0.08846628171572754	0.23457132600991487	0.28700156517601305	0.008441345449345822	0.2559183552077966	0.10802717864256947	0.2181076562530126	0.14379096593591217	0.1499444755331007	0.2720014328524291	0.37048708648057943	0.35994151439246225	0.2102599920408624	0.1701226752475954	0.21412087103913352	0.34834780058694603	0.12976118725915325	0.11622889864817887	0.3950215814509737	0.33088386794832336	0.1344787006761209	0.19720695431736093	0.3297560884501168	0.16421387965359607	0.18558845010457517	0.06452938768516926	0.161920955241986	0.21121311144366275	0.10814699136443769	0.21142266935047385	0.08977737661462745	0.16176744909324475	0.17282596549570783	0.1672967072944763	0.1672967072944763	0.1672967072944763	0.1672967072944763	0.1672967072944763	0.1672967072944763	0.1672967072944763	0.1672967072944763	0.1672967072944763	0.1672967072944763	0.1672967072944763	0.1672967072944763	0.1672967072944763	0.1672967072944763
0.6568018457749023	0.5528710533960217	0.6363754499071226	0.7180620236746413	0.710472518031815	0.6604842949165485	0.6158661132262061	0.6935581131670997	0.70206266923297	0.6416633119582301	0.7113029255910188	0.6705989943950758	0.6779084867361942	0.7526149407707294	0.6507228907082719	0.7594361106828934	0.6261609150848484	0.6030300139079061	0.7244518676648726	0.8657516949925395	0.6101031376522065	0.6380402596175921	0.7135849736083043	0.7192825475985041	0.7016610393930505	0.8275243228218688	0.7144830144742265	0.7710036686480477	0.7710036686480477	0.7710036686480477	0.7710036686480477	0.7710036686480477	0.7710036686480477	0.7710036686480477	0.7710036686480477	0.7710036686480477	0.7710036686480477	0.7710036686480477	0.7710036686480477	0.7710036686480477	0.7710036686480477	0.7710036686480477	0.7710036686480477	0.7710036686480477	0.7710036686480477	0.7710036686480477	0.7710036686480477	0.7710036686480477	0.7710036686480477	0.7710036686480477
0.6393929917703964	0.6561169516356564	0.6847982640892698	0.6232148380607506	0.6665951433462098	0.5852119050822601	0.6861998290739751	0.5897272831546172	0.5971052811326791	0.6544888775101583	0.48216488401992125	0.7673528122639083	0.6865346747072661	0.614936446521764	0.5180975921544965	0.5879657964748615	0.6033748368049636	0.410518612172336	0.5349543311917547	0.44336675123961977	0.4891605412156872	0.4891605412156872	0.4891605412156872	0.4891605412156872	0.4891605412156872	0.4891605412156872	0.4891605412156872	0.4891605412156872	0.4891605412156872	0.4891605412156872	0.4891605412156872	0.4891605412156872	0.4891605412156872	0.4891605412156872	0.4891605412156872	0.4891605412156872	0.4891605412156872	0.4891605412156872	0.4891605412156872	0.4891605412156872	0.4891605412156872	0.4891605412156872	0.4891605412156872	0.4891605412156872	0.4891605412156872	0.4891605412156872	0.4891605412156872	0.4891605412156872	0.4891605412156872	0.4891605412156872
0.4676746451587291	0.53129989482775	0.4541128790429054	0.4900282486972982	0.4781969325227891	0.4394219363246323	0.4949659609426628	0.5996999363546489	0.44169591896966925	0.46399216798091764	0.49618711239585006	0.5786925786447731	0.5584150948555687	0.5496046484973662	0.5245076136437234	0.4915627216747265	0.49182484671073234	0.5409672772689006	0.5199859879607883	0.5348971162069561	0.46076212822503004	0.5305647471668168	0.5466941103091725	0.5823094084564149	0.5709669042299698	0.523506156851214	0.5617748728085952	0.5360452471125225	0.5066084085645874	0.6236447023418262	0.5402817945655086	0.5120576806304942	0.4630746624964933	0.47090191922584446	0.5618116700212843	0.5074689791234088	0.45695447605984757	0.4822117275916282	0.4822117275916282	0.4822117275916282	0.4822117275916282	0.4822117275916282	0.4822117275916282	0.4822117275916282	0.4822117275916282	0.4822117275916282	0.4822117275916282	0.4822117275916282	0.4822117275916282	0.4822117275916282
1.052591981875196	1.05710494282422	1.004938622315624	0.9591863330202273	0.9492203748611554	0.8484316903714696	0.8854244297294547	0.8112963065987183	0.9710832786166993	0.9194022690525576	0.822965882684828	0.8769273824872253	0.8107294085854966	0.874764499084358	0.912537014447887	0.7507622372771788	0.9166088919568208	0.8995653341543801	0.8196324874494094	0.7130344646477048	0.8463547435660571	0.8386531620623385	0.9390412613370233	0.8472279240429015	0.7662445136330603	0.7978975622397204	0.9928319514126116	0.8596356145165728	0.6874000892115403	0.7779362760239407	0.8597938422645406	0.9301894497088069	0.8949916459866738	0.8949916459866738	0.8949916459866738	0.8949916459866738	0.8949916459866738	0.8949916459866738	0.8949916459866738	0.8949916459866738	0.8949916459866738	0.8949916459866738	0.8949916459866738	0.8949916459866738	0.8949916459866738	0.8949916459866738	0.8949916459866738	0.8949916459866738	0.8949916459866738	0.8949916459866738
0.3551238886603886	0.3260296313770556	0.407488539090468	0.30452477829699975	0.2405569038400409	0.21451387465923427	0.28577220798287706	0.23206005931775395	0.31638721523479396	0.3416272385543683	0.3539407920389441	0.23889404498026423	0.21974720545423543	0.47175660266850833	0.32362217009830163	0.25066283715797844	0.3500038732382861	0.3081775792823048	0.12405222663456492	0.3641345029559869	0.16905096686986001	0.26001007808891025	0.2214815170348856	0.19241446483617128	0.2379244172396094	0.3124490696894829	0.17148483636163803	0.20163268255556802	0.3104219865020743	0.3622569102175725	0.29074580595442834	0.28594608836285673	0.18181771748978354	0.36194578589341886	0.27188175169160117	0.27188175169160117	0.27188175169160117	0.27188175169160117	0.27188175169160117	0.27188175169160117	0.27188175169160117	0.27188175169160117	0.27188175169160117	0.27188175169160117	0.27188175169160117	0.27188175169160117	0.27188175169160117	0.27188175169160117	0.27188175169160117	0.27188175169160117
0.523232134015455	0.6206425837516295	0.38344282054937345	0.46848130562632534	0.5325453833104278	0.5455152702777242	0.543585987549734	0.5337346984373038	0.5799985271089392	0.5389540689319922	0.5697489737739901	0.37414852993309433	0.46497094521123083	0.5801319344689733	0.5122205296520735	0.41462633970302626	0.44175115496931144	0.462222277681186	0.5656070111773055	0.4551586007597055	0.4928439209496739	0.5519623983048009	0.5224031596272375	0.5224031596272375	0.5224031596272375	0.5224031596272375	0.5224031596272375	0.5224031596272375	0.5224031596272375	0.5224031596272375	0.5224031596272375	0.5224031596272375	0.5224031596272375	0.5224031596272375	0.5224031596272375	0.5224031596272375	0.5224031596272375	0.5224031596272375	0.5224031596272375	0.5224031596272375	0.5224031596272375	0.5224031596272375	0.5224031596272375	0.5224031596272375	0.5224031596272375	0.5224031596272375	0.5224031596272375	0.5224031596272375	0.5224031596272375	0.5224031596272375
0.027737573594868614	0.15646832714942266	0.16155797135426544	0.14283516161553672	0.1030520770978444	0.0007908222534734329	0.08815743079381382	0.04970235178504504	0.29018332002351216	4.61455288222007e-05	0.06821472580581243	0.05464706217158917	0.0994540168953851	0.23382292803686258	0.02271391778189166	0.08744068182901614	0.15030462151987867	0.019454610225086433	0.17867532081698737	0.16470743393788628	0.07283901374198098	0.0425796917557524	0.1153654224572293	0.11668052732016895	0.20412010655312485	0.05545988226804036	0.13264299083088035	0.09861237201177715	0.0765158647689747	0.023217372588310373	0.14464696947032743	0.0464938684670179	0.09171987606514084	0.0877466768519471	0.09332788574326685	0.09955928559544569	0.2538184696369951	0.14373125161580044	0.11699939997157927	0.043791898145663574	0.009906290637786233	0.026849094391724903	0.026849094391724903	0.026849094391724903	0.026849094391724903	0.026849094391724903	0.026849094391724903	0.026849094391724903	0.026849094391724903	0.026849094391724903
0.7676853610111561	0.6451938710527304	0.7623700072191707	0.7097190505464017	0.8059739520413076	0.784859733848432	0.7500476234769544	0.7163385394593051	0.7948017424110914	0.897652496565017	0.8126112984354801	0.8744807990868583	0.8072135642688905	1.0607425010256826	0.8566494256609558	0.9105121272115227	0.8368140085435958	0.9108500859029642	0.8601289442654433	1.0248938921688966	0.9356575405084274	0.9514456370241461	0.8455257452115452	1.0739343517356306	1.020776282881126	1.0473553173083783	1.0473553173083783	1.0473553173083783	1.0473553173083783	1.0473553173083783	1.0473553173083783	1.0473553173083783	1.0473553173083783	1.0473553173083783	1.0473553173083783	1.0473553173083783	1.0473553173083783	1.0473553173083783	1.0473553173083783	1.0473553173083783	1.0473553173083783	1.0473553173083783	1.0473553173083783	1.0473553173083783	1.0473553173083783	1.0473553173083783	1.0473553173083783	1.0473553173083783	1.0473553173083783	1.0473553173083783
0.10283650419408066	0.21749897315061195	0.1844409282894342	0.2881981275455374	0.13884201644321575	0.31184006854349516	0.19155687445933983	0.15788667374632295	0.12476370306054248	0.1251974101619076	0.24203478305584358	0.19323506809884364	0.13696980249987206	0.15938953764923278	0.16124806727626237	0.12173486012824322	0.16293443745248343	0.16689038219809446	0.15370382524142095	0.18426200145682406	0.1477800996363353	0.23612571801843965	0.1440282197616412	0.1536450138637635	0.21055514016400695	0.1673695687537901	0.07004232500526203	0.17538519347304046	0.17083166544928352	0.2527227530253657	0.2117772092373246	0.2117772092373246	0.2117772092373246	0.2117772092373246	0.2117772092373246	0.2117772092373246	0.2117772092373246	0.2117772092373246	0.2117772092373246	0.2117772092373246	0.2117772092373246	0.2117772092373246	0.2117772092373246	0.2117772092373246	0.2117772092373246	0.2117772092373246	0.2117772092373246	0.2117772092373246	0.2117772092373246	0.2117772092373246
0.5823944999097883	0.5600063673932885	0.5811982605955321	0.5209600668185372	0.5791133164097491	0.5204126837032844	0.548389220682535	0.5186180003360442	0.6813762488923448	0.5149915823034873	0.4522466520747194	0.6329500598952705	0.6043144437031228	0.6203338329397405	0.4919359789849958	0.5811814724125803	0.6298981673092908	0.5994744948105034	0.614686331059897	0.614686331059897	0.614686331059897	0.614686331059897	0.614686331059897	0.614686331059897	0.614686331059897	0.614686331059897	0.614686331059897	0.614686331059897	0.614686331059897	0.614686331059897	0.614686331059897	0.614686331059897	0.614686331059897	0.614686331059897	0.614686331059897	0.614686331059897	0.614686331059897	0.614686331059897	0.614686331059897	0.614686331059897	0.614686331059897	0.614686331059897	0.614686331059897	0.614686331059897	0.614686331059897	0.614686331059897	0.614686331059897	0.614686331059897	0.614686331059897	0.614686331059897
0.6261421765292646	0.6454817369127558	0.5688935659938152	0.5308449251032857	0.6367158047766245	0.6285063159154402	0.6369653773446569	0.6216934895541658	0.4821444473293001	0.5719248867353994	0.7319296585491004	0.6316477262646344	0.6523958827578956	0.5430513797330723	0.5971017353286472	0.4739373364957033	0.6009127556031961	0.5673078979203104	0.43472796372644185	0.5219725682759608	0.42277462481970435	0.4926360343879065	0.6220083159407264	0.5662495889464312	0.47746007301263566	0.6084590081735607	0.5693924705272542	0.49608835412079016	0.4169210074882524	0.4565046808045212	0.4565046808045212	0.4565046808045212	0.4565046808045212	0.4565046808045212	0.4565046808045212	0.4565046808045212	0.4565046808045212	0.4565046808045212	0.4565046808045212	0.4565046808045212	0.4565046808045212	0.4565046808045212	0.4565046808045212	0.4565046808045212	0.4565046808045212	0.4565046808045212	0.4565046808045212	0.4565046808045212	0.4565046808045212	0.4565046808045212
0.37970044590765384	0.4650756127510167	0.3761644237369864	0.4146353713976613	0.4280343344325072	0.4898541806128962	0.5206649341318361	0.3693146053250324	0.43321132791212497	0.45205615655908	0.400822214327514	0.4995655432194873	0.4812904141841523	0.37726484458497783	0.3535834572657576	0.37254913391620553	0.448115724998902	0.5262277655112868	0.49667378416518737	0.5502630577526462	0.6941607469766715	0.4833744494818719	0.5887675982292717	0.5887675982292717	0.5887675982292717	0.5887675982292717	0.5887675982292717	0.5887675982292717	0.5887675982292717	0.5887675982292717	0.5887675982292717	0.5887675982292717	0.5887675982292717	0.5887675982292717	0.5887675982292717	0.5887675982292717	0.5887675982292717	0.5887675982292717	0.5887675982292717	0.5887675982292717	0.5887675982292717	0.5887675982292717	0.5887675982292717	0.5887675982292717	0.5887675982292717	0.5887675982292717	0.5887675982292717	0.5887675982292717	0.5887675982292717	0.5887675982292717
0.7221418101599001	0.8178146970868868	0.7555729550607669	0.782467322898325	0.7774369319869496	0.7192115607753276	0.7048522936256604	0.7025660881413626	0.761972549674551	0.7848850771154768	0.658285723029208	0.6352790729230882	0.6937827506985661	0.752201517055537	0.7487998201711109	0.7475266180113175	0.7947477580151265	0.7172839474630912	0.6899187264730822	0.5883689701022624	0.6873593031208259	0.7173407155414241	0.6739714015619543	0.6186791539458788	0.7077954582846473	0.6229056376335146	0.665350547959081	0.665350547959081	0.665350547959081	0.665350547959081	0.665350547959081	0.665350547959081	0.665350547959081	0.665350547959081	0.665350547959081	0.665350547959081	0.665350547959081	0.665350547959081	0.665350547959081	0.665350547959081	0.665350547959081	0.665350547959081	0.665350547959081	0.665350547959081	0.665350547959081	0.665350547959081	0.665350547959081	0.665350547959081	0.665350547959081	0.665350547959081
0.38957008809354887	0.4224090133345538	0.3266021435917495	0.3475639928418057	0.47960373817415974	0.2724039855573551	0.2511616595290499	0.3321665258630347	0.30252717816635694	0.3023462106241792	0.27231483204861817	0.34069832540649714	0.39792265004516536	0.32206774892206436	0.3633369519412485	0.29175553014827643	0.3784495769407085	0.3451617890749836	0.37024735680853355	0.2743497006014296	0.31676460466995177	0.23004103602995454	0.19084682145859996	0.2752161534194168	0.23303148743900837	0.23303148743900837	0.23303148743900837	0.23303148743900837	0.23303148743900837	0.23303148743900837	0.23303148743900837	0.23303148743900837	0.23303148743900837	0.23303148743900837	0.23303148743900837	0.23303148743900837	0.23303148743900837	0.23303148743900837	0.23303148743900837	0.23303148743900837	0.23303148743900837	0.23303148743900837	0.23303148743900837	0.23303148743900837	0.23303148743900837	0.23303148743900837	0.23303148743900837	0.23303148743900837	0.23303148743900837	0.23303148743900837
0.7260177834738843	0.8030456025235285	0.7240303942617557	0.7845956791122333	0.7547748475547968	0.7497748166084145	0.9489051633240839	0.685341122138054	0.7016426693353897	0.9748959812533361	0.7261034530196772	0.7194336803354217	0.7644264790453651	0.6977051132222208	0.7053328392755642	0.765721080363405	0.7914675834601281	0.6979291425860902	0.5640447865023794	0.6508694531984999	0.6213481295763346	0.7780194215201792	0.6505607776329656	0.6752255050456569	0.6628931413393113	0.6628931413393113	0.6628931413393113	0.6628931413393113	0.6628931413393113	0.6628931413393113	0.6628931413393113	0.6628931413393113	0.6628931413393113	0.6628931413393113	0.6628931413393113	0.6628931413393113	0.6628931413393113	0.6628931413393113	0.6628931413393113	0.6628931413393113	0.6628931413393113	0.6628931413393113	0.6628931413393113	0.6628931413393113	0.6628931413393113	0.6628931413393113	0.6628931413393113	0.6628931413393113	0.6628931413393113	0.6628931413393113
0.33992485950726226	0.2707022500622189	0.2801883051161942	0.42786935511321084	0.35643101169475117	0.34280310976256917	0.4048439118534156	0.42434413614752947	0.40215921206294175	0.4226678785918002	0.3984969794659983	0.27848760909183407	0.28967957141441314	0.3058453008640925	0.3878287628639322	0.32140557553824134	0.4872905848341619	0.48026303676711146	0.41301340757979377	0.3384981719768366	0.4186698930326344	0.41594218800067356	0.3983569994880892	0.40714959374438137	0.40714959374438137	0.40714959374438137	0.40714959374438137	0.40714959374438137	0.40714959374438137	0.40714959374438137	0.40714959374438137	0.40714959374438137	0.40714959374438137	0.40714959374438137	0.40714959374438137	0.40714959374438137	0.40714959374438137	0.40714959374438137	0.40714959374438137	0.40714959374438137	0.40714959374438137	0.40714959374438137	0.40714959374438137	0.40714959374438137	0.40714959374438137	0.40714959374438137	0.40714959374438137	0.40714959374438137	0.40714959374438137	0.40714959374438137
0.604052129234134	0.5315441573948825	0.5793161005039061	0.4662502467384765	0.5706003767335979	0.48330938944189256	0.5193185121484023	0.5174290840421624	0.579345137470583	0.5167897408003357	0.5912111208041364	0.5790674711153762	0.5339163404942938	0.6589264426829626	0.570397993383836	0.5912580901657755	0.6172151364084344	0.660952043147833	0.6092166655933021	0.6694528342847997	0.5941493244617373	0.5460888795061918	0.6901346960022905	0.6890066685013116	0.6895706822518011	0.6895706822518011	0.6895706822518011	0.6895706822518011	0.6895706822518011	0.6895706822518011	0.6895706822518011	0.6895706822518011	0.6895706822518011	0.6895706822518011	0.6895706822518011	0.6895706822518011	0.6895706822518011	0.6895706822518011	0.6895706822518011	0.6895706822518011	0.6895706822518011	0.6895706822518011	0.6895706822518011	0.6895706822518011	0.6895706822518011	0.6895706822518011	0.6895706822518011	0.6895706822518011	0.6895706822518011	0.6895706822518011
0.9444719377121903	1.0326423392624486	1.0406965756918742	1.073879178356649	1.1956843471739664	1.1681781474176407	1.1201166445820043	1.2486856162630482	1.1664739883397441	1.287572835459793	1.1806852932747876	1.1511856510589509	1.0530192937473577	1.182704567696357	1.3253543723335859	1.15223918258883	1.1529410440126604	0.9993894224320742	1.1436746478015896	1.1464693678695737	0.9947937325586841	1.2224380427701629	1.2791732336677044	1.178317032434322	1.1492184429432373	1.1717023144163778	1.1437677269029536	1.0832473119918242	1.329322640760243	1.2066307341324054	1.267976687446324	1.267976687446324	1.267976687446324	1.267976687446324	1.267976687446324	1.267976687446324	1.267976687446324	1.267976687446324	1.267976687446324	1.267976687446324	1.267976687446324	1.267976687446324	1.267976687446324	1.267976687446324	1.267976687446324	1.267976687446324	1.267976687446324	1.267976687446324	1.267976687446324	1.267976687446324
0.8331479574606739	0.8793372310749477	0.9753135199041755	0.9694634010356045	1.0095865920941165	0.9450384933826177	1.034005777136797	0.9454988552788803	0.9698586767702482	1.0070077863985785	1.1506237586308716	1.0429599924622632	1.1950343442197093	0.997828477734589	1.052196271864138	1.0014572252770164	1.0554807514161197	1.055507914701149	1.0482820039341016	1.000740980862099	1.0176836015664297	1.1181787528380152	1.0586809426392625	1.1065415177478881	1.0255153318483274	1.0728164172333974	1.2002990609075188	1.0883017076969494	1.0793303245282233	1.106282509274467	1.0878611801034699	1.0970718446889685	1.0970718446889685	1.0970718446889685	1.0970718446889685	1.0970718446889685	1.0970718446889685	1.0970718446889685	1.0970718446889685	1.0970718446889685	1.0970718446889685	1.0970718446889685	1.0970718446889685	1.0970718446889685	1.0970718446889685	1.0970718446889685	1.0970718446889685	1.0970718446889685	1.0970718446889685	1.0970718446889685
0.2701577939530528	0.5336360998443264	0.448068974161748	0.4007304708733145	0.4055757864506631	0.45371778064425267	0.43954758680904865	0.550555260927139	0.5094764885175568	0.5746753045786697	0.6242081804083797	0.6556999171586673	0.6862726321707495	0.6608216436197883	0.5326304651424755	0.7068302876571991	0.6131507999213257	0.5727982348813597	0.5040958728860314	0.4961813721775033	0.5688553389512877	0.561324421142435	0.6658964582530663	0.5960232382810848	0.6740274546606859	0.5952136101825353	0.7354940502964238	0.610433994980551	0.6861761743754259	0.7086232889912044	0.6973997316833151	0.6973997316833151	0.6973997316833151	0.6973997316833151	0.6973997316833151	0.6973997316833151	0.6973997316833151	0.6973997316833151	0.6973997316833151	0.6973997316833151	0.6973997316833151	0.6973997316833151	0.6973997316833151	0.6973997316833151	0.6973997316833151	0.6973997316833151	0.6973997316833151	0.6973997316833151	0.6973997316833151	0.6973997316833151
0.25093094556311374	0.304353283144285	0.25925640776627007	0.2087505933358115	0.27306343909900166	0.28229000112340835	0.26468940222227494	0.29944342535312807	0.3048137495772893	0.38190437693943186	0.4565358398382038	0.397488820726873	0.42240439834596943	0.4360819554538798	0.42655906512774766	0.4376309916617055	0.3343822274589742	0.4000673527785438	0.5163101177282667	0.48474123633327887	0.5005256770307729	0.5005256770307729	0.5005256770307729	0.5005256770307729	0.5005256770307729	0.5005256770307729	0.5005256770307729	0.5005256770307729	0.5005256770307729	0.5005256770307729	0.5005256770307729	0.5005256770307729	0.5005256770307729	0.5005256770307729	0.5005256770307729	0.5005256770307729	0.5005256770307729	0.5005256770307729	0.5005256770307729	0.5005256770307729	0.5005256770307729	0.5005256770307729	0.5005256770307729	0.5005256770307729	0.5005256770307729	0.5005256770307729	0.5005256770307729	0.5005256770307729	0.5005256770307729	0.5005256770307729
0.22753612607596513	0.28058200089433044	0.2647363889040668	0.23248129973522932	0.21734603620509088	0.22163464719446327	0.2282587305883973	0.32437517366772284	0.30399915308486636	0.2678058908300198	0.4017767850856812	0.3299456244764252	0.41138579409965154	0.2732234858478665	0.3511526407523739	0.32425362695454557	0.37713963350120955	0.5564954036453011	0.4668031733933445	0.581841736885236	0.46443533692804334	0.4911363945964123	0.47735772596295145	0.2721248236109583	0.39891389381495773	0.4125128276435035	0.37167606148186	0.3920944445626817	0.3920944445626817	0.3920944445626817	0.3920944445626817	0.3920944445626817	0.3920944445626817	0.3920944445626817	0.3920944445626817	0.3920944445626817	0.3920944445626817	0.3920944445626817	0.3920944445626817	0.3920944445626817	0.3920944445626817	0.3920944445626817	0.3920944445626817	0.3920944445626817	0.3920944445626817	0.3920944445626817	0.3920944445626817	0.3920944445626817	0.3920944445626817	0.3920944445626817
0.43738607038928573	0.595447895277455	0.4994629475248735	0.49384190088010965	0.55518450355577	0.6683015943724259	0.6026631106112181	0.6603532341106864	0.7010093157581042	0.8525540909847201	0.7553460584265085	0.7214475734564627	0.7909732911618431	0.8931665854605058	0.8441490803677139	0.7248037317475544	0.7006939839503613	0.9244277357114038	0.8548793748190784	0.8305451839409285	0.9040727340340677	0.8820087222876275	0.8475315361926655	0.7784335489468691	0.7447826350263324	0.9005393839399384	0.7878944007714688	0.9538745902000538	0.9748768229530191	0.7832965010542065	0.7486291767563378	0.7295129478305176	0.7390710622934278	0.7390710622934278	0.7390710622934278	0.7390710622934278	0.7390710622934278	0.7390710622934278	0.7390710622934278	0.7390710622934278	0.7390710622934278	0.7390710622934278	0.7390710622934278	0.7390710622934278	0.7390710622934278	0.7390710622934278	0.7390710622934278	0.7390710622934278	0.7390710622934278	0.7390710622934278
0.0017681476751880514	0.0006022812219551876	0.0026853239963096583	0.012873799142945288	0.05419374152633877	0.09792280905910866	0.04252450508885951	0.05419374152633877	0.13212162272569186	0.054674474435813296	0.05539830397024914	0.06043122774570198	0.05491757106077463	0.1444222665426735	0.008528523422057326	0.07647539498236543	0.07647539498236543	0.07647539498236543	0.07647539498236543	0.07647539498236543	0.07647539498236543	0.07647539498236543	0.07647539498236543	0.07647539498236543	0.07647539498236543	0.07647539498236543	0.07647539498236543	0.07647539498236543	0.07647539498236543	0.07647539498236543	0.07647539498236543	0.07647539498236543	0.07647539498236543	0.07647539498236543	0.07647539498236543	0.07647539498236543	0.07647539498236543	0.07647539498236543	0.07647539498236543	0.07647539498236543	0.07647539498236543	0.07647539498236543	0.07647539498236543	0.07647539498236543	0.07647539498236543	0.07647539498236543	0.07647539498236543	0.07647539498236543	0.07647539498236543	0.07647539498236543
0.858965015601745	1.0155087432905219	0.9881997913988813	0.9990476867629062	1.002016641505271	1.0730006190317949	1.1061128144681582	1.114440975957739	1.07253950639293	1.1374030440778227	1.1746226762705723	1.1060796953257594	1.0817293763469276	1.1584134909581636	1.14890467295359	1.1023624085620625	0.9987077616441162	1.2386940269817592	1.1743332278486776	1.1674197114957012	1.1680301198476533	1.31983426715508	1.164147378150844	1.1304992190306793	1.1473232985907618	1.1473232985907618	1.1473232985907618	1.1473232985907618	1.1473232985907618	1.1473232985907618	1.1473232985907618	1.1473232985907618	1.1473232985907618	1.1473232985907618	1.1473232985907618	1.1473232985907618	1.1473232985907618	1.1473232985907618	1.1473232985907618	1.1473232985907618	1.1473232985907618	1.1473232985907618	1.1473232985907618	1.1473232985907618	1.1473232985907618	1.1473232985907618	1.1473232985907618	1.1473232985907618	1.1473232985907618	1.1473232985907618
0.03382042532383456	0.042572948764313626	0.057597266334321696	0.06573812734308837	0.08071921049060589	0.09057158785888549	0.0594386231822544	0.06406962844721177	0.0809995127995893	0.04598134420677682	0.08658622740722413	0.10308306571389171	0.08690159985729179	0.15132923704890733	0.06152568534859657	0.14218176797714394	0.09859428453869683	0.07753536788984931	0.08627539760877509	0.09472180207230277	0.1267007695809239	0.11679596450806744	0.09555700652923337	0.11485483018735584	0.10520591835829461	0.10520591835829461	0.10520591835829461	0.10520591835829461	0.10520591835829461	0.10520591835829461	0.10520591835829461	0.10520591835829461	0.10520591835829461	0.10520591835829461	0.10520591835829461	0.10520591835829461	0.10520591835829461	0.10520591835829461	0.10520591835829461	0.10520591835829461	0.10520591835829461	0.10520591835829461	0.10520591835829461	0.10520591835829461	0.10520591835829461	0.10520591835829461	0.10520591835829461	0.10520591835829461	0.10520591835829461	0.10520591835829461
0.6604294210218685	0.7863465476534234	0.9281570147392655	0.810326342067446	0.832996752468884	0.7891230449935298	0.8835788462301631	0.8284325789137506	0.8568452825442497	0.9273103808191232	0.8501224093572297	0.7824050016877436	1.0196007564132128	0.9888586423407588	0.956018589041886	0.999143388733068	1.1585992469211106	1.0148766526638449	1.0224162434293889	1.0244868145160912	0.9966883478804	1.0933191108198113	1.0104054870801356	0.8262220531927599	1.181879074667469	1.1114686735809822	1.1228098101221564	1.0606433760456817	1.142957930980005	1.0713908921917157	1.1071744115858604	1.1071744115858604	1.1071744115858604	1.1071744115858604	1.1071744115858604	1.1071744115858604	1.1071744115858604	1.1071744115858604	1.1071744115858604	1.1071744115858604	1.1071744115858604	1.1071744115858604	1.1071744115858604	1.1071744115858604	1.1071744115858604	1.1071744115858604	1.1071744115858604	1.1071744115858604	1.1071744115858604	1.1071744115858604
0.8841738481441865	0.9959766456433886	0.9419290402371259	0.9917729182207051	1.0628128924041584	1.0895142259321708	1.1519444782685675	1.0810327540905622	1.1048008203013686	1.193702821584724	1.0702505756260094	1.099184104382479	1.2352193464685446	1.1672017254255118	1.1672017254255118	1.1672017254255118	1.1672017254255118	1.1672017254255118	1.1672017254255118	1.1672017254255118	1.1672017254255118	1.1672017254255118	1.1672017254255118	1.1672017254255118	1.1672017254255118	1.1672017254255118	1.1672017254255118	1.1672017254255118	1.1672017254255118	1.1672017254255118	1.1672017254255118	1.1672017254255118	1.1672017254255118	1.1672017254255118	1.1672017254255118	1.1672017254255118	1.1672017254255118	1.1672017254255118	1.1672017254255118	1.1672017254255118	1.1672017254255118	1.1672017254255118	1.1672017254255118	1.1672017254255118	1.1672017254255118	1.1672017254255118	1.1672017254255118	1.1672017254255118	1.1672017254255118	1.1672017254255118
1.1596932914609004	1.1219899560877695	1.3823154032001788	1.217646681044641	1.203757742494931	1.2217164958369493	1.1376474964896834	1.0818074915559655	1.2524444852174463	1.1540460478785635	1.3165826207273594	1.1748004852383	1.2016653383804652	1.297680796974492	1.1893463258505788	1.03603339717116	1.0362034455610958	1.185911804665813	1.2917614865442537	1.1047453387182922	1.136077162924048	1.0685093181706034	1.2167600868538486	1.1097371386799468	1.0851469479106544	1.0974420432953007	1.0974420432953007	1.0974420432953007	1.0974420432953007	1.0974420432953007	1.0974420432953007	1.0974420432953007	1.0974420432953007	1.0974420432953007	1.0974420432953007	1.0974420432953007	1.0974420432953007	1.0974420432953007	1.0974420432953007	1.0974420432953007	1.0974420432953007	1.0974420432953007	1.0974420432953007	1.0974420432953007	1.0974420432953007	1.0974420432953007	1.0974420432953007	1.0974420432953007	1.0974420432953007	1.0974420432953007
0.8814409243551886	1.0081493201652936	1.1944474557815965	1.087946930497645	1.149124597771262	1.1515315064926814	1.2357518882524416	1.0756756475900315	1.1112808636836107	1.2072541569382773	1.095714055556625	1.1550287079226034	1.2392947291042566	1.2121846833852126	1.225072563179732	1.2108214144235805	1.297897909108195	1.3637862878735987	1.3576499746420305	1.1167734373387077	1.137651719874448	1.125591359172238	1.207670112029281	1.2547514758000917	1.3928826539766583	1.361431835385933	1.3771572446812956	1.3771572446812956	1.3771572446812956	1.3771572446812956	1.3771572446812956	1.3771572446812956	1.3771572446812956	1.3771572446812956	1.3771572446812956	1.3771572446812956	1.3771572446812956	1.3771572446812956	1.3771572446812956	1.3771572446812956	1.3771572446812956	1.3771572446812956	1.3771572446812956	1.3771572446812956	1.3771572446812956	1.3771572446812956	1.3771572446812956	1.3771572446812956	1.3771572446812956	1.3771572446812956
0.018303485456926838	0.033403257108969686	0.06440572894041093	0.027230840966799653	0.0002999685747616188	0.07199062581575702	0.00012107524767629994	0.02117950007230592	0.0002999685747616188	0.006711278256779076	0.002806636418240866	0.10940494471423802	0.0299796593056315	0.028089415436173527	0.08424324167348714	0.053279977819066106	0.020139461185788625	0.05428278886705166	0.06374016565769579	0.06550373488178364	0.028074909114916703	0.016491476163859837	0.016670369490945157	0.03438018728159073	0.04706835307458544	0.029798046147525598	0.03843319961105552	0.03843319961105552	0.03843319961105552	0.03843319961105552	0.03843319961105552	0.03843319961105552	0.03843319961105552	0.03843319961105552	0.03843319961105552	0.03843319961105552	0.03843319961105552	0.03843319961105552	0.03843319961105552	0.03843319961105552	0.03843319961105552	0.03843319961105552	0.03843319961105552	0.03843319961105552	0.03843319961105552	0.03843319961105552	0.03843319961105552	0.03843319961105552	0.03843319961105552	0.03843319961105552
0.4713836012441839	0.6049858060511482	0.5749728328393793	0.5785210037496665	0.6935654764790882	0.6384872106061418	0.6920967094920616	0.7125620226019765	0.7105627634538323	0.645283030934239	0.6424885185904917	0.6634996861641129	0.6119493656925569	0.5941376813401101	0.7382430160864901	0.6950866012116323	0.6749540385417869	0.6557653661680066	0.6830450168403155	0.5654931348379938	0.7298790530486127	0.6854372336491101	0.7296072967585452	0.7886731809390926	0.7226093230430954	0.5914200483223389	0.6570146856827171	0.6570146856827171	0.6570146856827171	0.6570146856827171	0.6570146856827171	0.6570146856827171	0.6570146856827171	0.6570146856827171	0.6570146856827171	0.6570146856827171	0.6570146856827171	0.6570146856827171	0.6570146856827171	0.6570146856827171	0.6570146856827171	0.6570146856827171	0.6570146856827171	0.6570146856827171	0.6570146856827171	0.6570146856827171	0.6570146856827171	0.6570146856827171	0.6570146856827171	0.6570146856827171
0.8120895625766971	1.1445911543222482	1.0335648543524838	1.1779464733674585	1.1661976177427567	1.1784418970548496	1.1773778103898598	1.344748581807522	1.3161278493026982	1.2195349929217443	1.286569458071093	1.246588636764255	0.9665960597524745	1.0949196929168785	1.1873708965408527	1.0543553082040094	1.3344507604824438	1.3491842668071394	1.311916349108413	1.2570439885249491	1.411604773791157	1.4348714287221103	1.3051218638617617	1.1868484225652367	1.412493618948249	1.2996710207567428	1.2996710207567428	1.2996710207567428	1.2996710207567428	1.2996710207567428	1.2996710207567428	1.2996710207567428	1.2996710207567428	1.2996710207567428	1.2996710207567428	1.2996710207567428	1.2996710207567428	1.2996710207567428	1.2996710207567428	1.2996710207567428	1.2996710207567428	1.2996710207567428	1.2996710207567428	1.2996710207567428	1.2996710207567428	1.2996710207567428	1.2996710207567428	1.2996710207567428	1.2996710207567428	1.2996710207567428
0.524615133591543	0.539041047431269	0.45843569641069576	0.6714715291562074	0.3601549476795941	0.5532567044106099	0.7393136390745424	0.5415475362957484	0.47376192061103095	0.5577744656297086	0.5183697632567078	0.6325026833672291	0.6629875512937791	0.592977246590695	0.6255585786313208	0.6077084689175727	0.6123343068144096	0.7263941257388541	0.5568913464016911	0.5101089201213972	0.6621972240223172	0.5715264043102491	0.6287919109114197	0.5469416002403754	0.6617763122069191	0.6043589562236473	0.6043589562236473	0.6043589562236473	0.6043589562236473	0.6043589562236473	0.6043589562236473	0.6043589562236473	0.6043589562236473	0.6043589562236473	0.6043589562236473	0.6043589562236473	0.6043589562236473	0.6043589562236473	0.6043589562236473	0.6043589562236473	0.6043589562236473	0.6043589562236473	0.6043589562236473	0.6043589562236473	0.6043589562236473	0.6043589562236473	0.6043589562236473	0.6043589562236473	0.6043589562236473	0.6043589562236473
0.9012183170052449	0.9941919631761513	1.0301032334356763	0.9903395095024263	1.1420574089351574	1.2134278417951783	1.2572406871701387	1.2593615486238834	1.2548784242445439	1.147694083818205	1.2231671414743852	1.2330092600652038	1.244467463467714	1.3032083856720822	1.1949453306513564	1.30894266070841	1.2797577731117855	1.234378282736003	1.2341548861617377	1.3958524565414996	1.3615157929763482	1.3763501240921043	1.200985883581677	1.2821643419187778	1.1660981342891161	1.2241312381039469	1.2241312381039469	1.2241312381039469	1.2241312381039469	1.2241312381039469	1.2241312381039469	1.2241312381039469	1.2241312381039469	1.2241312381039469	1.2241312381039469	1.2241312381039469	1.2241312381039469	1.2241312381039469	1.2241312381039469	1.2241312381039469	1.2241312381039469	1.2241312381039469	1.2241312381039469	1.2241312381039469	1.2241312381039469	1.2241312381039469	1.2241312381039469	1.2241312381039469	1.2241312381039469	1.2241312381039469
0.8876010271366926	0.8767869372649783	0.9055665827242578	0.950526368874029	0.7540557285402553	1.0172472934495014	0.9200101270532203	0.892382882438331	0.6849357713657672	0.887637443653032	0.8759352734479482	0.9598344013895923	0.850961873779427	0.8392636390653788	0.9074721463838225	0.9440885450525375	0.792103949158058	0.8107644686034365	0.8602036823225598	0.9504356721497472	0.9053196772361536	0.9053196772361536	0.9053196772361536	0.9053196772361536	0.9053196772361536	0.9053196772361536	0.9053196772361536	0.9053196772361536	0.9053196772361536	0.9053196772361536	0.9053196772361536	0.9053196772361536	0.9053196772361536	0.9053196772361536	0.9053196772361536	0.9053196772361536	0.9053196772361536	0.9053196772361536	0.9053196772361536	0.9053196772361536	0.9053196772361536	0.9053196772361536	0.9053196772361536	0.9053196772361536	0.9053196772361536	0.9053196772361536	0.9053196772361536	0.9053196772361536	0.9053196772361536	0.9053196772361536
0.8645987306132863	0.9513547661322275	0.9762612462931336	1.1578935258834642	1.0323139437247344	1.0922111972955073	1.1134711140360518	1.1207098444964931	1.0152074004133067	1.1352028144579436	1.1080771818561215	1.0979663076417587	1.0441553104056578	1.1380998500897894	1.0338438240859067	1.1573611399450128	1.1040642495127548	1.1301623803465957	0.9858617213232896	1.0815687740752138	1.0337152476992517	1.0337152476992517	1.0337152476992517	1.0337152476992517	1.0337152476992517	1.0337152476992517	1.0337152476992517	1.0337152476992517	1.0337152476992517	1.0337152476992517	1.0337152476992517	1.0337152476992517	1.0337152476992517	1.0337152476992517	1.0337152476992517	1.0337152476992517	1.0337152476992517	1.0337152476992517	1.0337152476992517	1.0337152476992517	1.0337152476992517	1.0337152476992517	1.0337152476992517	1.0337152476992517	1.0337152476992517	1.0337152476992517	1.0337152476992517	1.0337152476992517	1.0337152476992517	1.0337152476992517
0.12403019400158047	0.06880304619432713	0.10662970697378563	0.19255350494267423	0.059621255541267376	0.13661146066981417	0.07040106549404881	0.19476793645369517	0.08435646312805832	0.14021253687872537	0.07245693832791036	0.05936939801583014	0.07857452254786651	0.13325489889865202	0.11182092306254268	0.18442700342059637	0.09325029137608419	0.14469161918478338	0.10991865623320282	0.19209098344736356	0.18585418311724317	0.06300921178441998	0.11665303934201861	0.045855261163930905	0.17060862062262955	0.21967737014830718	0.05416334800825117	0.13692035907827918	0.13692035907827918	0.13692035907827918	0.13692035907827918	0.13692035907827918	0.13692035907827918	0.13692035907827918	0.13692035907827918	0.13692035907827918	0.13692035907827918	0.13692035907827918	0.13692035907827918	0.13692035907827918	0.13692035907827918	0.13692035907827918	0.13692035907827918	0.13692035907827918	0.13692035907827918	0.13692035907827918	0.13692035907827918	0.13692035907827918	0.13692035907827918	0.13692035907827918
0.5470935707416105	0.5074671729385563	0.5039295417864503	0.5140363492516898	0.5416286900536946	0.5746332322359874	0.5273297158972458	0.44244832179348836	0.5785378105385337	0.5240829756427239	0.55523377143798	0.4761291861887764	0.557084980553308	0.5292841717322111	0.5652773623064431	0.4925656414974064	0.3974715404038032	0.5878758590119756	0.5506561707324226	0.514003151295044	0.5473573144839264	0.437071273661122	0.47337588000689335	0.5477249796364603	0.5105504298216769	0.5105504298216769	0.5105504298216769	0.5105504298216769	0.5105504298216769	0.5105504298216769	0.5105504298216769	0.5105504298216769	0.5105504298216769	0.5105504298216769	0.5105504298216769	0.5105504298216769	0.5105504298216769	0.5105504298216769	0.5105504298216769	0.5105504298216769	0.5105504298216769	0.5105504298216769	0.5105504298216769	0.5105504298216769	0.5105504298216769	0.5105504298216769	0.5105504298216769	0.5105504298216769	0.5105504298216769	0.5105504298216769
0.4904704975261691	0.6529712529497285	0.7175650667762103	0.7107622989777624	0.6429184138998466	0.6836623246237836	0.6624295446234639	0.7765914128103573	0.671010763382595	0.7927107643125864	0.819927503199182	0.7067959010141925	0.6895222998899524	0.7246151459726382	0.6796211754997356	0.7314010652145151	0.720806099685191	0.7719615059127345	0.6128906909456548	0.6569066279901209	0.7242788554131814	0.6829313065829916	0.7702018190741884	0.6374739207218995	0.6005407438371402	0.5285339752409403	0.5645373595390402	0.5645373595390402	0.5645373595390402	0.5645373595390402	0.5645373595390402	0.5645373595390402	0.5645373595390402	0.5645373595390402	0.5645373595390402	0.5645373595390402	0.5645373595390402	0.5645373595390402	0.5645373595390402	0.5645373595390402	0.5645373595390402	0.5645373595390402	0.5645373595390402	0.5645373595390402	0.5645373595390402	0.5645373595390402	0.5645373595390402	0.5645373595390402	0.5645373595390402	0.5645373595390402
0.18034042852307017	0.13635826833872927	0.12972321516915722	0.13782906951623758	0.1558463492800551	0.0752806042851042	0.2398140431103286	0.1932046479374326	0.23572035816048695	0.29566868844548655	0.2972963876598016	0.2098948537221961	0.26777579111482175	0.17590714393048038	0.26272848467043225	0.25633708312272935	0.14269157350578396	0.1457608749944148	0.23390892230218122	0.17091919438079506	0.11197682680456038	0.18601824447230042	0.11325490523948267	0.14963657485589155	0.14963657485589155	0.14963657485589155	0.14963657485589155	0.14963657485589155	0.14963657485589155	0.14963657485589155	0.14963657485589155	0.14963657485589155	0.14963657485589155	0.14963657485589155	0.14963657485589155	0.14963657485589155	0.14963657485589155	0.14963657485589155	0.14963657485589155	0.14963657485589155	0.14963657485589155	0.14963657485589155	0.14963657485589155	0.14963657485589155	0.14963657485589155	0.14963657485589155	0.14963657485589155	0.14963657485589155	0.14963657485589155	0.14963657485589155
0.7547796382736642	0.6919772201894395	0.6500458234873469	0.6820158110492444	0.7690488753338578	0.5965624189795091	0.6357473213952022	0.6113356520755464	0.6479138091270428	0.7110857889260933	0.7190680482688657	0.6835283612661947	0.6192454407151032	0.6531643488529405	0.666017045833679	0.6288213983121037	0.5656484533899883	0.6719945432916217	0.7848739530275625	0.656879269143348	0.581324036279188	0.619101652711268	0.619101652711268	0.619101652711268	0.619101652711268	0.619101652711268	0.619101652711268	0.619101652711268	0.619101652711268	0.619101652711268	0.619101652711268	0.619101652711268	0.619101652711268	0.619101652711268	0.619101652711268	0.619101652711268	0.619101652711268	0.619101652711268	0.619101652711268	0.619101652711268	0.619101652711268	0.619101652711268	0.619101652711268	0.619101652711268	0.619101652711268	0.619101652711268	0.619101652711268	0.619101652711268	0.619101652711268	0.619101652711268
0.29862994305722657	0.4060052157860598	0.4019592820889028	0.4196780628860898	0.4161849062312235	0.37090872307952427	0.35688294211499416	0.40594304423107797	0.4390247315320325	0.5409445056813463	0.3657232778973877	0.4731033923347494	0.4220018817221774	0.4209241627851975	0.3903904882540942	0.36150464615279326	0.37037496179378115	0.434845293641148	0.44131400050385994	0.4366912871589945	0.387961622934831	0.4681205428055429	0.5068304496915568	0.5754511937665527	0.5121174512135618	0.5390974247789279	0.5040830552086849	0.5207913445031249	0.5375746067066239	0.5891382994525117	0.6212722074430475	0.6261598425542848	0.7873098054143856	0.7067348239843353	0.7067348239843353	0.7067348239843353	0.7067348239843353	0.7067348239843353	0.7067348239843353	0.7067348239843353	0.7067348239843353	0.7067348239843353	0.7067348239843353	0.7067348239843353	0.7067348239843353	0.7067348239843353	0.7067348239843353	0.7067348239843353	0.7067348239843353	0.7067348239843353
0.5933172754227551	0.4095470425038512	0.5789130775752338	0.4851527596975881	0.4478179990848186	0.5009310010878597	0.5212463269538231	0.5965481184646251	0.4460812984806565	0.6197334335383413	0.5645653415853108	0.62408932831377	0.6183470249344235	0.637551341979083	0.6557835148779948	0.5872376119953062	0.6309370458835638	0.6120893072191634	0.6656484766225832	0.7268310527217977	0.6616107520975918	0.5277109819340652	0.7010090724829156	0.5994147339688677	0.6767852455055328	0.6829589731771754	0.688151608485304	0.6968714842619242	0.6303660458701578	0.5914412862842551	0.715565326948645	0.7570256254352327	0.6160167964298324	0.6865212109325325	0.6865212109325325	0.6865212109325325	0.6865212109325325	0.6865212109325325	0.6865212109325325	0.6865212109325325	0.6865212109325325	0.6865212109325325	0.6865212109325325	0.6865212109325325	0.6865212109325325	0.6865212109325325	0.6865212109325325	0.6865212109325325	0.6865212109325325	0.6865212109325325
0.7490366236070286	0.7638749278223872	0.8623680895338384	0.6965814327493545	0.6638348830064952	0.7429763233353234	0.6467228772455378	0.846468534439816	0.7753082073518481	0.7945802318468751	0.614200750232718	0.8045065459324356	0.7332524960903173	0.7694349067080564	0.7132350534076466	0.7872985109487372	0.6886329908472149	0.7689846183248148	0.6386010576547477	0.7396333225882753	0.7405726685199561	0.7401029955541156	0.7401029955541156	0.7401029955541156	0.7401029955541156	0.7401029955541156	0.7401029955541156	0.7401029955541156	0.7401029955541156	0.7401029955541156	0.7401029955541156	0.7401029955541156	0.7401029955541156	0.7401029955541156	0.7401029955541156	0.7401029955541156	0.7401029955541156	0.7401029955541156	0.7401029955541156	0.7401029955541156	0.7401029955541156	0.7401029955541156	0.7401029955541156	0.7401029955541156	0.7401029955541156	0.7401029955541156	0.7401029955541156	0.7401029955541156	0.7401029955541156	0.7401029955541156
0.4115782748903487	0.4307499796022922	0.4656518704280519	0.47450860624561025	0.48864627320109827	0.46719251007763285	0.36593839586089244	0.43682954959377973	0.4981899279326288	0.4889164768201708	0.4477901031792507	0.4063186691923176	0.4237707206178367	0.44687465746365956	0.4637891092430426	0.4893612431834526	0.35927384839411514	0.44664216008075813	0.454061412463485	0.48473646227958817	0.39171577732299995	0.7814009285266045	0.4498204680952844	0.5167948556974992	0.4833076618963918	0.4833076618963918	0.4833076618963918	0.4833076618963918	0.4833076618963918	0.4833076618963918	0.4833076618963918	0.4833076618963918	0.4833076618963918	0.4833076618963918	0.4833076618963918	0.4833076618963918	0.4833076618963918	0.4833076618963918	0.4833076618963918	0.4833076618963918	0.4833076618963918	0.4833076618963918	0.4833076618963918	0.4833076618963918	0.4833076618963918	0.4833076618963918	0.4833076618963918	0.4833076618963918	0.4833076618963918	0.4833076618963918
0.6898135031073581	0.6758708892401212	0.7234176749400237	0.8588177275644202	0.7536525424364293	0.779611846424859	0.7050052421066287	0.7098117195795327	0.8480354827127203	0.7586652567084928	0.7554284275940444	0.7276360237260436	0.9017175327144415	0.824646814879719	0.7309986430482034	0.7744001273989681	0.9127970381428325	0.7589952635785835	0.7415644612420417	0.702433628988065	0.6964734406495315	0.7995119663765791	0.772005522081542	0.8989698543889915	0.6920905873110236	0.7978927053860336	0.7449916463485287	0.7449916463485287	0.7449916463485287	0.7449916463485287	0.7449916463485287	0.7449916463485287	0.7449916463485287	0.7449916463485287	0.7449916463485287	0.7449916463485287	0.7449916463485287	0.7449916463485287	0.7449916463485287	0.7449916463485287	0.7449916463485287	0.7449916463485287	0.7449916463485287	0.7449916463485287	0.7449916463485287	0.7449916463485287	0.7449916463485287	0.7449916463485287	0.7449916463485287	0.7449916463485287
0.8743596346651334	1.0334878215238485	1.0300813950280583	1.127676300230483	1.1909186423932647	1.194402761331349	1.233077652547055	1.2265533216425366	1.2884509798794848	1.2977893801073899	1.251283890382161	1.1656218572546715	1.2450615548452737	1.2381321313921292	1.3804512250973429	1.2724020585409361	1.2576137093095183	1.2519052987581871	1.256982302802177	1.1966569739082564	1.2268196383552166	1.2268196383552166	1.2268196383552166	1.2268196383552166	1.2268196383552166	1.2268196383552166	1.2268196383552166	1.2268196383552166	1.2268196383552166	1.2268196383552166	1.2268196383552166	1.2268196383552166	1.2268196383552166	1.2268196383552166	1.2268196383552166	1.2268196383552166	1.2268196383552166	1.2268196383552166	1.2268196383552166	1.2268196383552166	1.2268196383552166	1.2268196383552166	1.2268196383552166	1.2268196383552166	1.2268196383552166	1.2268196383552166	1.2268196383552166	1.2268196383552166	1.2268196383552166	1.2268196383552166
0.7905195102297001	0.9814795848573385	0.9740112317699321	1.147560876842803	1.1341177215838953	1.1399130636322257	1.0675119506199173	0.927977172992263	1.1118978135272846	1.111036538417107	0.9683564890463441	1.1512145302831747	1.1802332408870597	1.1265613955027405	1.233538440547471	1.1916165932349951	1.0407027100992958	1.179661036412422	1.2590111426643489	1.2199768625806893	1.0789185728172568	1.2136002201274472	1.146259396472352	1.146259396472352	1.146259396472352	1.146259396472352	1.146259396472352	1.146259396472352	1.146259396472352	1.146259396472352	1.146259396472352	1.146259396472352	1.146259396472352	1.146259396472352	1.146259396472352	1.146259396472352	1.146259396472352	1.146259396472352	1.146259396472352	1.146259396472352	1.146259396472352	1.146259396472352	1.146259396472352	1.146259396472352	1.146259396472352	1.146259396472352	1.146259396472352	1.146259396472352	1.146259396472352	1.146259396472352
0.7964208351009593	0.9005574926068198	1.0539840272285748	0.968174107336877	0.948073365802995	0.9139877713760092	0.8738406150531342	1.0303063895022233	1.0407994990254512	1.0120005513195316	0.944893455594097	1.0433661633315734	0.8248547878706777	1.0731560052950975	1.1205782276611247	1.0512679461540446	0.9650919062777042	0.7432094768417608	0.9852584516693494	0.9995992980109497	0.9924288748401495	0.9924288748401495	0.9924288748401495	0.9924288748401495	0.9924288748401495	0.9924288748401495	0.9924288748401495	0.9924288748401495	0.9924288748401495	0.9924288748401495	0.9924288748401495	0.9924288748401495	0.9924288748401495	0.9924288748401495	0.9924288748401495	0.9924288748401495	0.9924288748401495	0.9924288748401495	0.9924288748401495	0.9924288748401495	0.9924288748401495	0.9924288748401495	0.9924288748401495	0.9924288748401495	0.9924288748401495	0.9924288748401495	0.9924288748401495	0.9924288748401495	0.9924288748401495	0.9924288748401495
0.6517447543925924	0.67201696395846	0.7215606095751038	0.6388288673633311	0.8805264383530271	0.7038837657486543	0.6266406159426495	0.6955706870592517	0.6163451844213294	0.5087999221579016	0.7337668691095308	0.49672411586546805	0.612765153351505	0.6318695721810907	0.6154780498882488	0.7382614227562113	0.7109550903653441	0.6310364600799585	0.685808587419871	0.5193858423209462	0.57608574836827	0.6972889938147605	0.6733672287389137	0.6853281112768372	0.6853281112768372	0.6853281112768372	0.6853281112768372	0.6853281112768372	0.6853281112768372	0.6853281112768372	0.6853281112768372	0.6853281112768372	0.6853281112768372	0.6853281112768372	0.6853281112768372	0.6853281112768372	0.6853281112768372	0.6853281112768372	0.6853281112768372	0.6853281112768372	0.6853281112768372	0.6853281112768372	0.6853281112768372	0.6853281112768372	0.6853281112768372	0.6853281112768372	0.6853281112768372	0.6853281112768372	0.6853281112768372	0.6853281112768372
0.6945929745245574	0.740933957687161	0.746180528209202	0.7615790377935971	0.5930087559234838	0.7313715189022656	0.5182994607488582	0.6337371637654342	0.5744015363581242	0.5800384681446373	0.6420015570514438	0.5927332700592596	0.6350729117899326	0.7126947343563189	0.6587781266733875	0.6931997576257417	0.6337756009894506	0.6200686988920147	0.722114074942606	0.5573716009557096	0.7108306547546389	0.6919204570802847	0.7013755559174619	0.7013755559174619	0.7013755559174619	0.7013755559174619	0.7013755559174619	0.7013755559174619	0.7013755559174619	0.7013755559174619	0.7013755559174619	0.7013755559174619	0.7013755559174619	0.7013755559174619	0.7013755559174619	0.7013755559174619	0.7013755559174619	0.7013755559174619	0.7013755559174619	0.7013755559174619	0.7013755559174619	0.7013755559174619	0.7013755559174619	0.7013755559174619	0.7013755559174619	0.7013755559174619	0.7013755559174619	0.7013755559174619	0.7013755559174619	0.7013755559174619
0.4844595631001824	0.5839631952390315	0.612808778847509	0.5970190779203787	0.5858480091445967	0.4995745231005922	0.3650491638251752	0.5571543878164611	0.6265871520229573	0.6686773374189976	0.49356173230769845	0.7702521291348389	0.6396280668693219	0.5299384925097939	0.7251750660231933	0.5308423870233655	0.7087064620737059	0.6210426541480728	0.45816275758548963	0.525459404177601	0.7913812345715541	0.6711554621399917	0.4847406126791027	0.5525421056503416	0.5551463996058438	0.6010155277024061	0.5693092590620925	0.4024514386382849	0.5364057410972758	0.5660937389371532	0.528735386681532	0.5474145628093425	0.5474145628093425	0.5474145628093425	0.5474145628093425	0.5474145628093425	0.5474145628093425	0.5474145628093425	0.5474145628093425	0.5474145628093425	0.5474145628093425	0.5474145628093425	0.5474145628093425	0.5474145628093425	0.5474145628093425	0.5474145628093425	0.5474145628093425	0.5474145628093425	0.5474145628093425	0.5474145628093425
0.7005963097385539	0.8802746966510182	0.7756968925730509	0.7738340339373391	0.9142742246286625	0.8815764833798361	0.7549931253363735	0.8857672113702328	0.774286491658976	0.9083584897945043	0.7777586736238741	0.7491983943330293	0.9331295901831993	0.8281647787056013	0.7877563365986969	0.8650513763838477	0.7502168507788902	0.7960860362712424	0.7695865828414763	0.8690905475062644	0.699038688485063	0.7108557605532685	0.8963658463820878	0.7988522938978646	0.8944009549567215	0.8390383986041379	0.9437504570172244	0.818230592718921	0.785922772743125	0.8250294911339804	0.8044177678784893	0.8147236295062349	0.8147236295062349	0.8147236295062349	0.8147236295062349	0.8147236295062349	0.8147236295062349	0.8147236295062349	0.8147236295062349	0.8147236295062349	0.8147236295062349	0.8147236295062349	0.8147236295062349	0.8147236295062349	0.8147236295062349	0.8147236295062349	0.8147236295062349	0.8147236295062349	0.8147236295062349	0.8147236295062349
0.6394524865280148	0.6329294006139575	0.6574134444101868	0.7393375090422822	0.696180937102482	0.6804360451857645	0.6781640665018401	0.6400718423043978	0.6691475727642716	0.4832953657556941	0.49006533828972226	0.5940216618377182	0.6180026543544863	0.5347275620856012	0.6463061285624782	0.7347402664405295	0.6518244329908072	0.4766185772880695	0.48986729418831276	0.49947558047579843	0.6668302527908477	0.5831529166333231	0.5831529166333231	0.5831529166333231	0.5831529166333231	0.5831529166333231	0.5831529166333231	0.5831529166333231	0.5831529166333231	0.5831529166333231	0.5831529166333231	0.5831529166333231	0.5831529166333231	0.5831529166333231	0.5831529166333231	0.5831529166333231	0.5831529166333231	0.5831529166333231	0.5831529166333231	0.5831529166333231	0.5831529166333231	0.5831529166333231	0.5831529166333231	0.5831529166333231	0.5831529166333231	0.5831529166333231	0.5831529166333231	0.5831529166333231	0.5831529166333231	0.5831529166333231
0.2947768665618583	0.1734781546144337	0.11293671272513689	0.0	0.0	0.2235396481798187	0.1734781546144337	0.02298874406137383	0.20055090411844484	0.0	0.0	0.21504190280399743	0.0	0.0	0.0	0.2235396481798187	0.3970178027942524	0.22108264992139373	0.4240905522982636	0.0	0.0	0.0	0.0	0.0	0.0	0.0	0.0	0.0	0.0	0.0	0.0	0.0	0.0	0.0	0.0	0.0	0.0	0.0	0.0	0.0	0.0	0.0	0.0	0.0	0.0	0.0	0.0	0.0	0.0	0.0
0.2909434215913978	0.5844874261484858	0.4560035355900071	0.5510357465620607	0.5576678129336162	0.5479955375520211	0.5140416148963545	0.5824684695446756	0.4151883079731144	0.552473349674843	0.5328099076095834	0.5316838143548859	0.45182307471387295	0.6082794639392307	0.4893106276793397	0.5440419774426603	0.43328028376384853	0.5225087992992771	0.6186374867458367	0.5065781581091575	0.6286028873601663	0.6220202578193498	0.5574475645532676	0.6063500513535791	0.6618966627927461	0.6277452283364274	0.5359967561915123	0.6084506748767692	0.5408318447337985	0.5746412598052839	0.5746412598052839	0.5746412598052839	0.5746412598052839	0.5746412598052839	0.5746412598052839	0.5746412598052839	0.5746412598052839	0.5746412598052839	0.5746412598052839	0.5746412598052839	0.5746412598052839	0.5746412598052839	0.5746412598052839	0.5746412598052839	0.5746412598052839	0.5746412598052839	0.5746412598052839	0.5746412598052839	0.5746412598052839	0.5746412598052839
0.647327466052211	0.6093083886195914	0.6620897437843215	0.588856982307808	0.6808870390838944	0.6008876877439376	0.6113902794143369	0.6057705719072609	0.6923541454630783	0.6309166604647104	0.6663682481078942	0.6705039299703545	0.6225606454699548	0.5648157630843653	0.6529437159266114	0.6022633498548076	0.5502947868457139	0.5463177421740166	0.6194962425020674	0.7201542803414606	0.6182415945210622	0.6308463304719703	0.5542927114892995	0.604939331058121	0.5821072844452679	0.6131303103809593	0.6226361983551064	0.703202981446838	0.6835126807437966	0.5914416392147438	0.6955976357957534	0.572296524047313	0.7734995672630804	0.5889596566588956	0.7196599248829062	0.6543097907709008	0.6543097907709008	0.6543097907709008	0.6543097907709008	0.6543097907709008	0.6543097907709008	0.6543097907709008	0.6543097907709008	0.6543097907709008	0.6543097907709008	0.6543097907709008	0.6543097907709008	0.6543097907709008	0.6543097907709008	0.6543097907709008
0.5150802324228093	0.5782075949641421	0.5857475372387588	0.6532100509073322	0.6134469667072301	0.5789207509361681	0.6745551616767231	0.6388851902038826	0.6121371291763684	0.6475749531189746	0.5905032949207152	0.6106234361892151	0.5937442258891231	0.5815771219359668	0.4912512658310105	0.6490233877818734	0.48973335821179037	0.5465771626617143	0.5136850625423459	0.5834208937845216	0.6608337356011343	0.6805560355918232	0.7627142053212781	0.7475816597709685	0.6096322840231597	0.6258599175116386	0.5697709580257324	0.7515565373074541	0.7855591477353017	0.6904850463439915	0.7233303685741486	0.7937040348655678	0.69155334694141	0.7262968486929672	0.7230910895482417	0.7241386389172269	0.8214472853677491	0.7338342699389181	0.7935624426160025	0.8079490733611064	0.8007557579885545	0.8007557579885545	0.8007557579885545	0.8007557579885545	0.8007557579885545	0.8007557579885545	0.8007557579885545	0.8007557579885545	0.8007557579885545	0.8007557579885545
0.7062252612535811	0.9837022767147731	0.8096320487120016	0.8588117042274803	0.6694344281929853	0.8103486035176641	0.8319829433535368	0.8044807331730159	0.7850335779085492	0.8276560576363654	0.9713723495028165	0.9695583379678896	0.816927977808965	0.8761482621055856	0.848285094184027	0.8192244879239273	0.9062498214725703	0.8735988680860879	0.8970486577586637	0.9008295775570448	0.7080576086203194	0.6264731587133434	0.7915744880244046	0.8432383871944764	0.9067973945550728	0.8750178908747746	0.8750178908747746	0.8750178908747746	0.8750178908747746	0.8750178908747746	0.8750178908747746	0.8750178908747746	0.8750178908747746	0.8750178908747746	0.8750178908747746	0.8750178908747746	0.8750178908747746	0.8750178908747746	0.8750178908747746	0.8750178908747746	0.8750178908747746	0.8750178908747746	0.8750178908747746	0.8750178908747746	0.8750178908747746	0.8750178908747746	0.8750178908747746	0.8750178908747746	0.8750178908747746	0.8750178908747746
0.4825532795823579	0.42254358623726596	0.49997021191984337	0.47995081366451164	0.5514796906595569	0.4334086018103946	0.49002689125522914	0.39479900117045863	0.5758029993415057	0.45605031386683603	0.45471874766916953	0.40354208777368744	0.44820488840656625	0.5245488837809741	0.4670089748023426	0.46251825339948366	0.40479834909626283	0.4511130982806917	0.4663186265427071	0.39094470384247104	0.47542856494955105	0.4653701843305115	0.46848032707060266	0.35892381896609965	0.44860320107641355	0.42371576916313775	0.4888707416215979	0.4308159842958028	0.40309842672358037	0.45459078586721097	0.4802622267918849	0.4674265063295479	0.4674265063295479	0.4674265063295479	0.4674265063295479	0.4674265063295479	0.4674265063295479	0.4674265063295479	0.4674265063295479	0.4674265063295479	0.4674265063295479	0.4674265063295479	0.4674265063295479	0.4674265063295479	0.4674265063295479	0.4674265063295479	0.4674265063295479	0.4674265063295479	0.4674265063295479	0.4674265063295479
0.4012700229262983	0.5896929396325608	0.22380414216866723	0.22263748374405376	0.4046545117278476	0.05689972410392904	0.2737027126236829	0.19502709279764166	0.8861697682119974	0.5302672769899904	0.48161662816485684	0.11163056459797406	0.3474425429628095	0.26071237026483085	0.5369793756682398	0.6126999310642153	0.08534290848779424	0.3085919407021903	0.3560375802103174	0.2573973568828705	0.29410933665644257	0.2778039816690859	0.441803878447984	0.2113324476175638	0.9311914293947673	0.2140081018952584	0.5725997656450128	0.5725997656450128	0.5725997656450128	0.5725997656450128	0.5725997656450128	0.5725997656450128	0.5725997656450128	0.5725997656450128	0.5725997656450128	0.5725997656450128	0.5725997656450128	0.5725997656450128	0.5725997656450128	0.5725997656450128	0.5725997656450128	0.5725997656450128	0.5725997656450128	0.5725997656450128	0.5725997656450128	0.5725997656450128	0.5725997656450128	0.5725997656450128	0.5725997656450128	0.5725997656450128
0.5258819348643708	0.5057390585269539	0.5815523772031934	0.492962940725867	0.6119598032023548	0.5969650222953943	0.5799749769661614	0.6287976825824779	0.5878754813730654	0.6678135768791628	0.6968793870308153	0.6197113102827511	0.5963558195755234	0.6241746214641031	0.6249422433623965	0.6768644412479184	0.6317156688039408	0.6682406256710225	0.7184068167318906	0.6539589201036042	0.7284818481242296	0.7712878418537199	0.7747741355845256	0.7730309887191227	0.7730309887191227	0.7730309887191227	0.7730309887191227	0.7730309887191227	0.7730309887191227	0.7730309887191227	0.7730309887191227	0.7730309887191227	0.7730309887191227	0.7730309887191227	0.7730309887191227	0.7730309887191227	0.7730309887191227	0.7730309887191227	0.7730309887191227	0.7730309887191227	0.7730309887191227	0.7730309887191227	0.7730309887191227	0.7730309887191227	0.7730309887191227	0.7730309887191227	0.7730309887191227	0.7730309887191227	0.7730309887191227	0.7730309887191227
0.8342397113702086	0.663069307433327	0.7294144733769693	0.6391891485194616	0.770921591244658	0.7747646897046478	0.7690768748648494	0.6830113290377994	0.7467147051406554	0.834767920371308	0.5452530496911935	0.7303297172481084	0.7417103141067111	0.4606928547733254	0.6767780960153367	0.6975424386939156	0.7358060196495826	0.6441770797622761	0.8337576956056243	0.7285204870482203	0.6777817487513287	0.7490918001754588	0.9292035042425557	0.873035704799374	0.6472812178470706	0.6868241146221339	0.7446159395071357	0.713109063401289	0.6995244030046767	0.5074656864310335	0.638516918293253	0.5729913023621432	0.5729913023621432	0.5729913023621432	0.5729913023621432	0.5729913023621432	0.5729913023621432	0.5729913023621432	0.5729913023621432	0.5729913023621432	0.5729913023621432	0.5729913023621432	0.5729913023621432	0.5729913023621432	0.5729913023621432	0.5729913023621432	0.5729913023621432	0.5729913023621432	0.5729913023621432	0.5729913023621432
0.03778681925938539	0.09230300962848871	0.10871529242100197	0.0005712296333021374	0.0	0.04033208501737328	0.05197092461111543	0.005915902465375375	0.01163883959374215	0.0	0.10196620110840722	0.022887728527348414	0.02079679872212249	0.02079679872212249	0.005915902465375375	0.0	0.005344672832073238	0.10871529242100197	0.04044736670877556	0.011754121285144425	0.02079679872212249	0.002090929805225928	0.0	0.02079679872212249	0.005915902465375375	0.0005712296333021374	0.10382656842388321	0.06310453185331942	0.04044736670877556	0.04033208501737328	0.0	0.0	0.05197092461111543	0.03128940758039522	0.08314505050010838	0.053946572724939086	0.03117412588899295	0.060902343799262015	0.04603823484412748	0.04603823484412748	0.04603823484412748	0.04603823484412748	0.04603823484412748	0.04603823484412748	0.04603823484412748	0.04603823484412748	0.04603823484412748	0.04603823484412748	0.04603823484412748	0.04603823484412748
0.0	0.0004010990153285128	0.14082913164115454	0.04980481692917932	0.09626131397890884	0.1838487673374896	0.04415991395197347	0.06481219480828802	0.01835569775855849	0.05109514716163477	0.20564132651911748	0.01460284096468878	0.11314882830106364	0.029788072047745733	0.04024516299081569	0.022775258550292728	0.00375285679386971	0.059345863627148276	0.07258351337856346	0.1463703238031124	0.14932098256632514	0.08206222023328305	0.07941503500655286	0.10947691859083795	0.07159737604113231	0.036172154265261505	0.036893405212274494	0.07167832312477634	0.18138624018383867	0.09870788279264864	0.01460284096468878	0.05149624617696328	0.07290366531024794	0.14596922325493605	0.10711129814972792	0.09616440785860461	0.04466472378254994	0.04327748742979027	0.08531442368778555	0.03649230619694598	0.07298461239389196	0.0	0.07258351337856346	0.05200751088027602	0.062295512129419736	0.062295512129419736	0.062295512129419736	0.062295512129419736	0.062295512129419736	0.062295512129419736
0.23582379686424115	0.21654761264838607	0.24226131885365998	0.23577651961803003	0.3501996917720169	0.2521995246176379	0.41345043373471513	0.2814452503779686	0.16623088499928443	0.37021094112314634	0.2998272466387133	0.3697963678477111	0.32932420422446407	0.30563211352190545	0.29021687570774307	0.20959322277807188	0.35319347773191906	0.29020048831592943	0.27634567821870204	0.3234561297918014	0.2886530008167428	0.20867950962280674	0.21434645451586914	0.32221873752205876	0.36082133906472236	0.3087388757049395	0.4309739659853796	0.28661232764614203	0.23020758440025924	0.40721832219599496	0.39206269868211113	0.2143241896153396	0.227925411567927	0.34136850866317603	0.31648358793785764	0.4961388324223254	0.352641168634377	0.3792138417762206	0.47827045103056953	0.3388412661933854	0.34498060728145186	0.5670790505567369	0.4861074699809201	0.5730873530750407	0.7245419295162577	0.6488146412956493	0.6488146412956493	0.6488146412956493	0.6488146412956493	0.6488146412956493
0.2006179735109856	0.1916508412212814	0.07506506645908657	0.16243747970863254	0.04838211606746146	0.2153097465000023	0.34435922723357504	0.14064033893565717	0.10823165979528768	0.28279246607776715	0.14765882442075864	0.11194703856752407	0.1087403851626923	0.079564283132825	0.24200938989198423	0.06327963056789015	0.07722837777469303	0.09197132761956205	0.1305142672308676	0.11991030665560352	0.19898210361685784	0.1911480802986452	0.16803937255572032	0.15061926642812387	0.12343969632010575	0.19328933765077835	0.11741347834942524	0.21865092266571967	0.20774838874308588	0.08406004543691575	0.13538686987512324	0.1267348349318266	0.14396287171722752	0.11724452901677083	0.12024738750534243	0.12072433508050169	0.20476855398752722	0.09378058356149488	0.1219295523675268	0.10785506796451083	0.10785506796451083	0.10785506796451083	0.10785506796451083	0.10785506796451083	0.10785506796451083	0.10785506796451083	0.10785506796451083	0.10785506796451083	0.10785506796451083	0.10785506796451083
0.5714766392617908	0.9094496105013915	0.997863116226996	0.8069751782280509	0.5880872072342364	0.7797834863513258	0.916412714882677	0.49711870585625606	0.6816933390996835	0.5894060224779697	0.5894060224779697	0.5894060224779697	0.5894060224779697	0.5894060224779697	0.5894060224779697	0.5894060224779697	0.5894060224779697	0.5894060224779697	0.5894060224779697	0.5894060224779697	0.5894060224779697	0.5894060224779697	0.5894060224779697	0.5894060224779697	0.5894060224779697	0.5894060224779697	0.5894060224779697	0.5894060224779697	0.5894060224779697	0.5894060224779697	0.5894060224779697	0.5894060224779697	0.5894060224779697	0.5894060224779697	0.5894060224779697	0.5894060224779697	0.5894060224779697	0.5894060224779697	0.5894060224779697	0.5894060224779697	0.5894060224779697	0.5894060224779697	0.5894060224779697	0.5894060224779697	0.5894060224779697	0.5894060224779697	0.5894060224779697	0.5894060224779697	0.5894060224779697	0.5894060224779697
0.34169006496396415	0.30811720960871386	0.5984896696095089	0.16455947453963604	0.5145572504180805	0.6715479905132111	0.5874673993233882	1.001545693657923	1.332660033626108	1.0397762267126736	1.1735194702148284	1.1887407259618918	1.2633130319787593	1.3095573422741689	1.1988757943702437	1.0295546854294833	1.1091535957305618	1.0940113747587854	1.438167677222473	1.4801637694209098	1.4591657233216913	1.4591657233216913	1.4591657233216913	1.4591657233216913	1.4591657233216913	1.4591657233216913	1.4591657233216913	1.4591657233216913	1.4591657233216913	1.4591657233216913	1.4591657233216913	1.4591657233216913	1.4591657233216913	1.4591657233216913	1.4591657233216913	1.4591657233216913	1.4591657233216913	1.4591657233216913	1.4591657233216913	1.4591657233216913	1.4591657233216913	1.4591657233216913	1.4591657233216913	1.4591657233216913	1.4591657233216913	1.4591657233216913	1.4591657233216913	1.4591657233216913	1.4591657233216913	1.4591657233216913
0.1415486282710784	0.08179828115517347	0.15970789126859747	0.031839832489191665	0.05366416353486949	0.0001177434695808143	0.09629192749494056	0.031839832489191665	0.10616147120330878	0.09408393972006454	0.0	0.035263864312241704	0.0	0.017929614082639662	0.005458805430141375	0.1578077977272633	0.06184197732804813	0.005458805430141375	0.21083819647736332	0.017929614082639662	0.10616147120330878	0.08574333496976602	0.15139050010750996	0.022407758978892925	0.012005124188864003	0.003184692877345168	0.07443938218369794	0.05331622254081603	0.026817452012184922	0.0020178370109149722	0.10686264260610469	0.021358646582043544	0.06411064459407412	0.06411064459407412	0.06411064459407412	0.06411064459407412	0.06411064459407412	0.06411064459407412	0.06411064459407412	0.06411064459407412	0.06411064459407412	0.06411064459407412	0.06411064459407412	0.06411064459407412	0.06411064459407412	0.06411064459407412	0.06411064459407412	0.06411064459407412	0.06411064459407412	0.06411064459407412
0.6929418944883831	0.8375261016710344	0.7482932973146375	0.9525036206260412	0.9250064486364634	0.6339573983922673	0.8380530749995122	0.7806422729702862	0.7095341632232176	0.8339161614133457	0.951673028722954	0.9192136691793706	0.8196510454147093	0.8925464211949519	0.8323471978084712	0.7946902170714647	0.7592133486547268	0.9403478383041695	0.8832332882947358	0.8763973010972065	0.8949740304121735	0.782234958054723	0.955265498164436	0.8687502281095794	0.8687502281095794	0.8687502281095794	0.8687502281095794	0.8687502281095794	0.8687502281095794	0.8687502281095794	0.8687502281095794	0.8687502281095794	0.8687502281095794	0.8687502281095794	0.8687502281095794	0.8687502281095794	0.8687502281095794	0.8687502281095794	0.8687502281095794	0.8687502281095794	0.8687502281095794	0.8687502281095794	0.8687502281095794	0.8687502281095794	0.8687502281095794	0.8687502281095794	0.8687502281095794	0.8687502281095794	0.8687502281095794	0.8687502281095794
0.8204170717611313	0.9133106876649001	0.8309940635916955	0.8688857542297393	0.8268163535779822	0.9240896645946766	0.7281104667826737	0.7493712347908967	0.8285042547643974	0.8171000720939543	0.9022103878329432	0.8596552299634487	0.8596552299634487	0.8596552299634487	0.8596552299634487	0.8596552299634487	0.8596552299634487	0.8596552299634487	0.8596552299634487	0.8596552299634487	0.8596552299634487	0.8596552299634487	0.8596552299634487	0.8596552299634487	0.8596552299634487	0.8596552299634487	0.8596552299634487	0.8596552299634487	0.8596552299634487	0.8596552299634487	0.8596552299634487	0.8596552299634487	0.8596552299634487	0.8596552299634487	0.8596552299634487	0.8596552299634487	0.8596552299634487	0.8596552299634487	0.8596552299634487	0.8596552299634487	0.8596552299634487	0.8596552299634487	0.8596552299634487	0.8596552299634487	0.8596552299634487	0.8596552299634487	0.8596552299634487	0.8596552299634487	0.8596552299634487	0.8596552299634487
0.8856710609838768	0.9169832179988691	0.7483284771111045	0.8397029578521303	0.8341126126888204	0.9051440622179155	0.6304134822612754	0.6273333472128414	0.7094367143945317	0.8526109396316922	0.8661636904527836	0.6134158366368437	0.8054572051855307	0.8852514626415894	0.8610525023391437	0.8864442580904008	0.9498776352135943	0.8290102110288073	0.6725129861750633	0.6401461997732258	0.7816816386141346	0.7028925069813793	0.6108706210413772	0.8363971871609872	0.8225089079670372	0.6655927166768081	0.665739505197081	0.7152234677786746	0.6904814864878779	0.6904814864878779	0.6904814864878779	0.6904814864878779	0.6904814864878779	0.6904814864878779	0.6904814864878779	0.6904814864878779	0.6904814864878779	0.6904814864878779	0.6904814864878779	0.6904814864878779	0.6904814864878779	0.6904814864878779	0.6904814864878779	0.6904814864878779	0.6904814864878779	0.6904814864878779	0.6904814864878779	0.6904814864878779	0.6904814864878779	0.6904814864878779
0.04267236825379653	0.04765493193454288	0.08151226623636053	0.023261780001871072	0.05803834260961784	0.04294670324715178	0.06739349339390144	0.025100237352431654	0.04744278867902244	0.06260091879868282	0.056532157993707734	0.055551575173967145	0.029649960998380166	0.026667775674197564	0.0647554135689364	0.02867709410902202	0.0	0.07254302700100088	0.11028655842697538	0.0664358419947825	0.03506527512861556	0.1209050434319257	0.000265781469598305	0.02423464689122922	0.016064506367246448	0.027109555787256108	0.02936124850059582	0.000265781469598305	0.07227724456185579	0.03092878682236173	0.051556345934005765	0.024712571616347972	0.03813445877517686	0.03813445877517686	0.03813445877517686	0.03813445877517686	0.03813445877517686	0.03813445877517686	0.03813445877517686	0.03813445877517686	0.03813445877517686	0.03813445877517686	0.03813445877517686	0.03813445877517686	0.03813445877517686	0.03813445877517686	0.03813445877517686	0.03813445877517686	0.03813445877517686	0.03813445877517686
0.09004762767095807	0.08555264945318897	0.1784195155461842	0.0022408372650989028	0.1341303926944785	0.00876972033643354	0.15202988757817676	0.13432587396002485	0.06536257457040286	0.02080047339681366	0.09982578680432076	0.07678292787465518	0.08589459986993667	0.16006243780059343	0.12601822851041483	0.0893111957106357	0.1178120151441875	0.02778206803693196	0.06675857234017707	0.04810685567371079	0.13642984010818074	0.10121188277506282	0.1515574497880643	0.10769303281021513	0.13769246317134223	0.1366662898913433	0.12625266894192988	0.1427784021341352	0.17081476997298298	0.1831694811396134	0.13003102213685797	0.30522148924358905	0.18881090031550488	0.1193390533884493	0.17694953889770057	0.28270717098169873	0.22982835493969966	0.22982835493969966	0.22982835493969966	0.22982835493969966	0.22982835493969966	0.22982835493969966	0.22982835493969966	0.22982835493969966	0.22982835493969966	0.22982835493969966	0.22982835493969966	0.22982835493969966	0.22982835493969966	0.22982835493969966
0.6204451461932081	0.7963139914924302	0.6713934973047684	0.9200185711117373	0.7435088423666548	0.8774973445665314	0.8581786523861356	0.7778524823239298	0.8583826677437152	0.7672452022784821	0.8465004137904352	0.8924408924256815	0.9117109048978279	0.9700530532293771	0.8296485776373563	0.9467711587217291	0.8113327037725594	0.9463701664780686	1.0776319432123365	0.9262319555629475	0.9853290048590958	0.9211228817438105	0.8510994494165646	0.9675226220578325	1.0198854362395873	0.9089498992890385	0.9280721250225823	0.8908092804974919	1.0351650694345031	0.9727828252367001	0.9295537998459178	0.951168312541309	0.951168312541309	0.951168312541309	0.951168312541309	0.951168312541309	0.951168312541309	0.951168312541309	0.951168312541309	0.951168312541309	0.951168312541309	0.951168312541309	0.951168312541309	0.951168312541309	0.951168312541309	0.951168312541309	0.951168312541309	0.951168312541309	0.951168312541309	0.951168312541309
0.5384032892805589	0.43861143851295514	0.6095965053517495	0.5514777807007888	0.5598230916707982	0.47791549937633476	0.5046598615626644	0.5812583668967121	0.3941251437454418	0.5247482729995102	0.6244493199961838	0.5288683989134063	0.6719401165656894	0.44931953670835745	0.6087214456272525	0.6790588398707113	0.40960715611745685	0.5603338271707309	0.5160199362697253	0.4763856194638891	0.3042882716505904	0.5202756294480174	0.39324142695131004	0.4419349501316999	0.3348689932021393	0.5642649351146152	0.4869354536892773	0.3884579446895731	0.5956376139606917	0.3714087415321666	0.4866985000747642	0.6064272624253438	0.6899141804417641	0.5798421944179603	0.6818368459732288	0.7024489946315872	0.6420749822790537	0.6722619884553204	0.6722619884553204	0.6722619884553204	0.6722619884553204	0.6722619884553204	0.6722619884553204	0.6722619884553204	0.6722619884553204	0.6722619884553204	0.6722619884553204	0.6722619884553204	0.6722619884553204	0.6722619884553204
0.002063554024074978	0.0	0.0	0.0	0.0	0.0	0.0	0.0	0.19804819796247342	0.17672352730691798	0.06654496930068632	0.04461784797529713	0.05007529429450223	0.04548234195699945	0.021876676996797403	0.0	0.0	0.06735901895379684	0.022741170978499724	0.025944359520820345	0.07560462693542266	0.015979708882600134	0.045431897584987856	0.031841327635017624	0.00024995573690700205	0.08415277696846982	0.0688380507026766	0.005092863811316782	0.07732366959201706	0.022991126715406724	0.031841327678437434	0.13644702587099833	0.08414417677471787	0.08414417677471787	0.08414417677471787	0.08414417677471787	0.08414417677471787	0.08414417677471787	0.08414417677471787	0.08414417677471787	0.08414417677471787	0.08414417677471787	0.08414417677471787	0.08414417677471787	0.08414417677471787	0.08414417677471787	0.08414417677471787	0.08414417677471787	0.08414417677471787	0.08414417677471787
0.7292837041306368	0.25729952962430275	0.45767504096312894	0.3708566524552296	0.3391739503392037	0.5819360730865938	0.4602060919294894	0.33647366739811646	0.5584441659519462	0.3303222129428136	0.31772443253408733	0.18762841608297115	0.6886913931301704	0.4166451550384245	0.3640645999373335	0.3729163341056371	0.49873808798486546	0.2713512348126942	0.38842055857314856	0.3413025169118126	0.5618270990717283	0.399204452852704	0.34671691344743305	0.31317000099055553	0.39860475522430766	0.4890064883753218	0.37737460356235797	0.30520559580619727	0.2591536777715045	0.38135408547778765	0.3885167219015312	0.3849354036896594	0.3849354036896594	0.3849354036896594	0.3849354036896594	0.3849354036896594	0.3849354036896594	0.3849354036896594	0.3849354036896594	0.3849354036896594	0.3849354036896594	0.3849354036896594	0.3849354036896594	0.3849354036896594	0.3849354036896594	0.3849354036896594	0.3849354036896594	0.3849354036896594	0.3849354036896594	0.3849354036896594
0.15985505616595483	0.07185508653489574	0.10941342161647453	0.2413883750834761	0.1503350813939091	0.1118206415861333	0.11317458702133783	0.10724386243108863	0.07979816158522202	0.11654129290416528	0.13496420039836457	0.10481848032231784	0.12627874389452767	0.19134003634350116	0.10843631969143336	0.07509608337413816	0.10606111084354454	0.20580208787936444	0.18967184294232284	0.11925538270784417	0.1521131019602545	0.11016032397256569	0.10858993621098283	0.1523504374540592	0.2345255314184084	0.20304345234442675	0.10775465795901318	0.12316184413974401	0.1573681934824773	0.1352848311698966	0.23883516930931586	0.22944951713247658	0.2269254895619113	0.07997000130842548	0.27924353985124073	0.21987779374051983	0.20640224609349714	0.18979597067216292	0.13161343233082498	0.15499570465348922	0.1433045684921571	0.1433045684921571	0.1433045684921571	0.1433045684921571	0.1433045684921571	0.1433045684921571	0.1433045684921571	0.1433045684921571	0.1433045684921571	0.1433045684921571
0.36123300892937193	0.4099245323265149	0.5977486463675318	0.44480185648547327	0.6161879515601671	0.5753488911303117	0.5686584110711745	0.5458170471049311	0.5895303763425033	0.583866559546308	0.49711366268904394	0.5985010309753704	0.5869037145768281	0.6390700110170119	0.7005309231734063	0.600772627951351	0.5707486632999723	0.5690951379782258	0.62715230567308	0.5972768944612543	0.4781101385303563	0.5853361319112751	0.6019908410822764	0.8682172192740499	0.4561595574943131	0.5551617371988536	0.43101169975587594	0.7030840591314665	0.5101163447001444	0.7631473969108773	0.6029124744739489	0.7334556366553805	0.6412099776139576	0.579778897052394	0.5502458668330247	0.5650123819427094	0.5650123819427094	0.5650123819427094	0.5650123819427094	0.5650123819427094	0.5650123819427094	0.5650123819427094	0.5650123819427094	0.5650123819427094	0.5650123819427094	0.5650123819427094	0.5650123819427094	0.5650123819427094	0.5650123819427094	0.5650123819427094
0.6809751410700009	0.6436044212541792	0.6706673462246502	0.8986055531038839	0.7022442066356352	0.7000973050860756	0.6741111493456202	0.46647805678345944	0.6661568389905844	0.7662934113846201	0.6526510762469443	0.8447399149923966	0.7548704968277843	0.4124503612039544	0.5773025722049203	0.7957212224488622	0.5456412294732411	0.5346649269853648	0.42512473001016293	0.603417149984784	0.5889169425807601	0.3825321594238999	0.5401555906465573	0.6417723304568554	0.5826398265738627	0.4971360759730618	0.6031712171241546	0.4032040549886451	0.5381886063233435	0.5044304835075472	0.5213095449154455	0.5213095449154455	0.5213095449154455	0.5213095449154455	0.5213095449154455	0.5213095449154455	0.5213095449154455	0.5213095449154455	0.5213095449154455	0.5213095449154455	0.5213095449154455	0.5213095449154455	0.5213095449154455	0.5213095449154455	0.5213095449154455	0.5213095449154455	0.5213095449154455	0.5213095449154455	0.5213095449154455	0.5213095449154455
0.731508579031742	0.28546967918122024	0.849479865534341	0.47734708581298463	0.7537422426723854	0.5811175691275644	0.4879400837683599	0.48990512982642825	0.3848970798266445	1.07349366698354	0.3894474643626224	0.7531360955363557	0.8748799178696682	0.5692611891772865	1.072960840534232	0.7698030450441448	0.7952644495114888	0.4512160267236332	0.5611837533497314	0.5932360372105475	0.4463384542009875	0.9116235146902935	0.38700396170757956	0.9007236389936804	0.6529306867633157	0.6818686360265656	0.673212121470497	0.8153860266570265	0.7557233049020037	0.761512030289171	0.325954948861869	0.7353461834718874	0.5019740419648548	0.5897757394538351	0.38495281881329996	0.48736427913356756	0.48736427913356756	0.48736427913356756	0.48736427913356756	0.48736427913356756	0.48736427913356756	0.48736427913356756	0.48736427913356756	0.48736427913356756	0.48736427913356756	0.48736427913356756	0.48736427913356756	0.48736427913356756	0.48736427913356756	0.48736427913356756
0.5006426294474907	0.5123205166038086	0.645405753503551	0.6448864572953686	0.8019161565016962	0.8051905145433994	0.6586032974764279	0.6061770425223604	0.6354529120656328	0.6718690525891144	0.7289225219017746	0.7310154360878862	0.6896617186299654	0.7204765661261662	0.7066778635591976	0.6452246810663619	0.7151766190407967	0.596553800122809	0.6710233210018792	0.7357014179543067	0.6560397179705713	0.6793146783371832	0.5080573584547172	0.5599783105698959	0.8337270108176066	0.7359888956723754	0.6646568626113236	0.4944455245345257	0.5466971815228039	0.5654922651028119	0.5978681985792808	0.4671396829923411	0.8377345371103142	0.4890741341811728	0.6875462206721759	0.5883101774266742	0.5883101774266742	0.5883101774266742	0.5883101774266742	0.5883101774266742	0.5883101774266742	0.5883101774266742	0.5883101774266742	0.5883101774266742	0.5883101774266742	0.5883101774266742	0.5883101774266742	0.5883101774266742	0.5883101774266742	0.5883101774266742
0.4232530778918693	0.37639398895328413	0.2893873152124269	0.388959321387532	0.4089901553698962	0.40745569676063287	0.4218525720233619	0.41167206245047716	0.33812782641020855	0.3049043024879671	0.3557464791278857	0.2640398998424436	0.27476115248063754	0.273268238088667	0.3854846742151454	0.29558422900627124	0.3176781810650749	0.28073567304215463	0.3700671141502553	0.3025385532009386	0.49058613564500747	0.4706265859382161	0.46999308469776163	0.32849723421134525	0.4347420636066584	0.45924898569528	0.43070339225124327	0.3295568137332834	0.4454154768137913	0.4360202863841734	0.4075118159731944	0.4217660511786839	0.4217660511786839	0.4217660511786839	0.4217660511786839	0.4217660511786839	0.4217660511786839	0.4217660511786839	0.4217660511786839	0.4217660511786839	0.4217660511786839	0.4217660511786839	0.4217660511786839	0.4217660511786839	0.4217660511786839	0.4217660511786839	0.4217660511786839	0.4217660511786839	0.4217660511786839	0.4217660511786839
0.6419450972512767	0.6678327120409792	0.602959316622647	0.5834861803181751	0.708989319583141	0.6560797943737465	0.6417976755941007	0.7831501201693347	0.6791949089290663	0.6983853961769612	0.7293308892904203	0.7580443976858978	0.6767316279208299	0.675289287928842	0.6981405971924072	0.6982486019848375	0.6476575700033105	0.751806788030163	0.6669382687186465	0.7052919067770869	0.5918375996338948	0.6282961645906897	0.6594322136767192	0.5930356057073027	0.7500995568286701	0.8518884042195823	0.9526362354216097	0.7091648564217692	0.8054151172888955	0.7249837121133608	0.6677361623624545	0.7127905007055707	0.6902633315340126	0.6902633315340126	0.6902633315340126	0.6902633315340126	0.6902633315340126	0.6902633315340126	0.6902633315340126	0.6902633315340126	0.6902633315340126	0.6902633315340126	0.6902633315340126	0.6902633315340126	0.6902633315340126	0.6902633315340126	0.6902633315340126	0.6902633315340126	0.6902633315340126	0.6902633315340126
0.16635770304278608	0.17500603788839258	0.1852423510255461	0.09979583175638375	0.12053146185082753	0.061490829360473793	0.14491049852612325	0.14575137871580995	0.10760492730618795	0.15619927120703342	0.1609630579807861	0.1363005441425744	0.1677373518573455	0.14011832479188738	0.17792156070482548	0.27150506711281286	0.2633800718577393	0.24870853891826847	0.20628505071602232	0.140790876760257	0.19130485097935573	0.17898986431843467	0.18849391119791079	0.279269088724992	0.3454480528030834	0.32834351303257203	0.26711694602202757	0.2977302295272998	0.2977302295272998	0.2977302295272998	0.2977302295272998	0.2977302295272998	0.2977302295272998	0.2977302295272998	0.2977302295272998	0.2977302295272998	0.2977302295272998	0.2977302295272998	0.2977302295272998	0.2977302295272998	0.2977302295272998	0.2977302295272998	0.2977302295272998	0.2977302295272998	0.2977302295272998	0.2977302295272998	0.2977302295272998	0.2977302295272998	0.2977302295272998	0.2977302295272998
0.20556525277908733	0.25871637887394544	0.2989585595758079	0.2376676355134782	0.26618327337605135	0.21287346164634177	0.1880986601851424	0.24821319854271418	0.3146561733325954	0.2329900117941767	0.25181188344815925	0.28716315626365446	0.30944654725062776	0.2502742143907295	0.2863240931007514	0.21966652105187368	0.257580882076669	0.38186291016696133	0.3107400127953635	0.2711838886836222	0.26471820818635594	0.3609626093604846	0.32983313876068754	0.3003693975020395	0.3309835623264365	0.31149761178586527	0.16774653090109137	0.13521031567122146	0.0456296030726204	0.11055730931817125	0.10073049182517943	0.2549598008545335	0.263997389043891	0.300722917244487	0.283677856438177	0.28494619682967176	0.263576031361286	0.17492530844962176	0.30845925937833224	0.29422321619954134	0.24049049202444026	0.338223953042437	0.3045972607768876	0.213828431268524	0.20284219094736713	0.27089320178981485	0.2494334343676177	0.26016331807871623	0.26016331807871623	0.26016331807871623
0.28853025391124587	0.0	0.2751946046562424	0.22253819482569892	0.011730304044471862	0.13013038579003247	0.06967361407824943	0.11406399723895312	0.13960852193654308	0.3416859591369811	0.2266212630423673	0.08851947254136318	0.1962981168247208	0.0	0.11306329838329242	0.2750258079298097	0.22812799447790624	0.28524938053874255	0.20258346978031633	0.11406399723895312	0.12579430128342498	0.20258346978031633	0.5062361717687236	0.11406399723895312	0.22787497797018427	0.3406852602813204	0.4445256849113407	0.4131275984308137	0.20258346978031633	0.0	0.15996111183519582	0.11431701352889229	0.18958870474945413	0.1519528591391732	0.1519528591391732	0.1519528591391732	0.1519528591391732	0.1519528591391732	0.1519528591391732	0.1519528591391732	0.1519528591391732	0.1519528591391732	0.1519528591391732	0.1519528591391732	0.1519528591391732	0.1519528591391732	0.1519528591391732	0.1519528591391732	0.1519528591391732	0.1519528591391732
0.003070691319533396	0.20953044682172592	0.0	0.0	0.5104074681362704	0.5367799863962669	0.20953044682172592	0.007965192752476709	0.0	0.20722742833207589	0.0	0.20906566724563355	0.20953044682172592	0.0023030184896500466	0.29337660813816013	0.37963716069753295	0.0	1.0692002764996387	0.9633412932161031	1.1995057967611948	1.0476522341086296	0.04692414612230327	0.08614917980608422	0.214136483801026	0.6070432980741688	0.27182856574715114	0.5010688160463284	0.6285913404651778	0.479103109828195	0.838586566862996	0.6365565332176545	0.5424421606590936	0.589499346938374	0.589499346938374	0.589499346938374	0.589499346938374	0.589499346938374	0.589499346938374	0.589499346938374	0.589499346938374	0.589499346938374	0.589499346938374	0.589499346938374	0.589499346938374	0.589499346938374	0.589499346938374	0.589499346938374	0.589499346938374	0.589499346938374	0.589499346938374
1.0614815772065962	1.0291327944994741	1.0910858943341806	1.1457978989686486	1.212452141842326	1.083449972874534	1.1906656504182436	1.1171032312531273	1.1810132094117167	1.2230668068283335	1.1879209527706605	1.1382923018734037	1.2016066593592871	1.2630395812778898	1.2306210602125793	1.2734736788590293	1.3849563661002064	1.362600337041169	1.4177476042799353	1.3092504813233343	1.314476830965583	1.3118636561444585	1.3118636561444585	1.3118636561444585	1.3118636561444585	1.3118636561444585	1.3118636561444585	1.3118636561444585	1.3118636561444585	1.3118636561444585	1.3118636561444585	1.3118636561444585	1.3118636561444585	1.3118636561444585	1.3118636561444585	1.3118636561444585	1.3118636561444585	1.3118636561444585	1.3118636561444585	1.3118636561444585	1.3118636561444585	1.3118636561444585	1.3118636561444585	1.3118636561444585	1.3118636561444585	1.3118636561444585	1.3118636561444585	1.3118636561444585	1.3118636561444585	1.3118636561444585
0.8763192033644195	1.042896890833716	1.0544469580599058	1.1466415968983792	1.160576990513201	1.1148939108798839	1.1010052265451356	1.1705093361016818	1.220021598197572	1.151136549676783	1.1500892991850113	1.133783805360097	1.1574336615513838	1.222661924867377	1.247374277322669	1.1221103717650933	1.1524507970930427	1.1524677477754959	1.1089685353316197	1.1820762100622053	1.108643903215261	1.0423362724391687	1.075490087827215	1.075490087827215	1.075490087827215	1.075490087827215	1.075490087827215	1.075490087827215	1.075490087827215	1.075490087827215	1.075490087827215	1.075490087827215	1.075490087827215	1.075490087827215	1.075490087827215	1.075490087827215	1.075490087827215	1.075490087827215	1.075490087827215	1.075490087827215	1.075490087827215	1.075490087827215	1.075490087827215	1.075490087827215	1.075490087827215	1.075490087827215	1.075490087827215	1.075490087827215	1.075490087827215	1.075490087827215
1.0431748737695405	1.280086979381144	1.236120898310128	1.2031978533036092	1.241311763254844	1.2829404949632996	1.2278187936858853	1.2237975999476358	1.2110597204278233	1.0734956103744484	1.2009809271385277	1.1761633297748595	1.1876288502845223	1.168323152881693	1.1531809169500757	1.0440536962530975	1.144890370285195	1.2485877436200843	1.2511575756384317	1.2289622950354624	1.1461211556096862	1.245357035106901	1.1957390953582936	1.1957390953582936	1.1957390953582936	1.1957390953582936	1.1957390953582936	1.1957390953582936	1.1957390953582936	1.1957390953582936	1.1957390953582936	1.1957390953582936	1.1957390953582936	1.1957390953582936	1.1957390953582936	1.1957390953582936	1.1957390953582936	1.1957390953582936	1.1957390953582936	1.1957390953582936	1.1957390953582936	1.1957390953582936	1.1957390953582936	1.1957390953582936	1.1957390953582936	1.1957390953582936	1.1957390953582936	1.1957390953582936	1.1957390953582936	1.1957390953582936
0.8934489419536319	1.0106155583325165	0.9764845965064127	1.0057048100754182	1.0505897137351992	1.0113872900089247	1.005128001855746	1.0868905649013003	0.975875821701248	0.965826333439035	1.102394542821007	1.0633449386089098	0.9881722264184715	1.0355158670041422	1.0652549634556536	1.1011125516992775	1.0671162191702912	0.988505957160189	1.080135847932771	1.03432090254648	1.03432090254648	1.03432090254648	1.03432090254648	1.03432090254648	1.03432090254648	1.03432090254648	1.03432090254648	1.03432090254648	1.03432090254648	1.03432090254648	1.03432090254648	1.03432090254648	1.03432090254648	1.03432090254648	1.03432090254648	1.03432090254648	1.03432090254648	1.03432090254648	1.03432090254648	1.03432090254648	1.03432090254648	1.03432090254648	1.03432090254648	1.03432090254648	1.03432090254648	1.03432090254648	1.03432090254648	1.03432090254648	1.03432090254648	1.03432090254648
[truncated: 6 more columns]
