# Supplementary material for: Neuronal tuning aligns dynamically with object and texture manifolds across the visual hierarchy
Source: Nat Neurosci. 2026 Mar 10;29(4):864–75. doi: 10.1038/s41593-026-02207-1 (PMC13061647; doi:10.1038/s41593-026-02207-1)
Supplement: Supplementary file 10 — Attribution data for time windows 5, 10, 20, 25 and 50 ms, for panel b. Time window specific evolution trajectory of time windows 10, 20, 25 and 50 ms, for panel c. [file 41593_2026_2207_MOESM10_ESM.zip › ExtendedFig4_Source_data/FigureExtended4C_src_normresp_wdw_0-25_BigGAN_sem.csv]

0	1	2	3	4	5	6	7	8	9	10	11	12	13	14	15	16	17	18	19	20	21	22	23	24	25	26	27	28	29	30	31	32	33	34	35	36	37	38	39	40	41	42	43	44	45	46	47	48	49
0.046900545072402815	0.04428942084238067	0.040317250404854094	0.0378114163119178	0.056076733280001026	0.03887547681801946	0.03273606492167135	0.039217747594227685	0.06352574402436659	0.038486021878850404	0.033578195211324664	0.03978500857115439	0.0397655469161119	0.03711495425757281	0.043219299771302296	0.056320051406778045	0.04304974168813675	0.02989314837070949	0.04255910440291211	0.041299833294956456	0.03742894253051283	0.03393010026134888	0.04090402146671976	0.021745617388883226	0.04584002304087644	0.02412263263629028	0.0511198724540589	0.03942548735323768	0.05313034635771776	0.0592471004688441	0.02766777894619781	0.037682064592188785	0.043340289039184424	0.04824599113704091	0.048850795922605	0.04023823575962036	0.039431980808401025	0.020023253381348794	0.04204167156701207	0.03255398949695996	0.025862906994813657	0.0293444637311936	0.036181537620239	0.035610133181593555	0.023986396152922175	0.036394082521433266	0.04848414733777563	0.04243911492960445	0.04243911492960445	0.04243911492960445
0.04896593280912342	0.03907077818963298	0.04550194551871908	0.045484219502325424	0.040326888713283965	0.05597257253473495	0.04028853277624448	0.04949808268640404	0.0382519417892046	0.04963480865394438	0.03874588962036276	0.0640947876824797	0.025686381858111725	0.045155573691233804	0.04482001000785057	0.05303608775177226	0.04541389894932293	0.04716570999043679	0.04255288462913212	0.021895895642918124	0.03381495911629792	0.04055753642644166	0.04136214307907031	0.04216223833857688	0.04831685042437722	0.03981674912201371	0.03770907319238015	0.040443639608832176	0.04689741065994284	0.062318050840250355	0.05103643669087065	0.02765248024088041	0.038238515009222825	0.054282763924317384	0.04089350519766537	0.047588134560991376	0.047588134560991376	0.047588134560991376	0.047588134560991376	0.047588134560991376	0.047588134560991376	0.047588134560991376	0.047588134560991376	0.047588134560991376	0.047588134560991376	0.047588134560991376	0.047588134560991376	0.047588134560991376	0.047588134560991376	0.047588134560991376
0.039807704657258386	0.0546911369988614	0.03529543172248886	0.05207584404243029	0.07183533378499105	0.052555429210756	0.031469294890450854	0.07346005422432887	0.02926850619045672	0.04547894951746808	0.043738458372599126	0.0556744102653754	0.05548099104961466	0.030499689911829088	0.05509484006964788	0.04995020451961101	0.04774837603285271	0.026128099621056274	0.020975740544080697	0.04485901621541919	0.034592695556563025	0.03500600176678931	0.0572877394133412	0.02560087265455529	0.028636758479034775	0.0002033413496718496	0.01659760701153114	0.031091784030878093	0.07124772835180264	0.017133781845222445	0.0674696542069757	0.06109081832891564	0.04499849271686548	0.05304465552289056	0.05304465552289056	0.05304465552289056	0.05304465552289056	0.05304465552289056	0.05304465552289056	0.05304465552289056	0.05304465552289056	0.05304465552289056	0.05304465552289056	0.05304465552289056	0.05304465552289056	0.05304465552289056	0.05304465552289056	0.05304465552289056	0.05304465552289056	0.05304465552289056
0.03623931602086552	0.05558142142321809	0.055593127546319475	0.028121606902387804	0.02801363946165574	0.035030004842271034	0.022970697497239397	0.023621376108878985	0.03886056857795671	0.037706364594494265	0.038725766367859904	0.024256447713580962	0.03674942125489742	0.048347181785166615	0.04432820374464176	0.039951675050768805	0.0477347442287417	0.03213246839342962	0.027924135623673286	0.03243996233552731	0.04620805812512768	0.02867181091155266	0.04074779759332217	0.032610767148863073	0.028054601930252433	0.04417562285922033	0.03751829601715313	0.04407587557157382	0.027363956100982686	0.050796762785348226	0.036287351586058794	0.03045623651899	0.030979792627631085	0.03506469431704401	0.04262033367434899	0.051110691654768205	0.0374175277149512	0.040131489996904364	0.038774508855927786	0.038774508855927786	0.038774508855927786	0.038774508855927786	0.038774508855927786	0.038774508855927786	0.038774508855927786	0.038774508855927786	0.038774508855927786	0.038774508855927786	0.038774508855927786	0.038774508855927786
0.036736526219710616	0.05023042296657671	0.04804791743688088	0.03977526299029776	0.04627368714983546	0.04688643323962052	0.045829420954608416	0.052546728656745846	0.05535677612208386	0.051997875699214095	0.051141942724135164	0.0519202087912196	0.06204674715258943	0.06744964399593847	0.053359397506942484	0.04569677605242235	0.05122221932274045	0.04554444134945094	0.049300019874224346	0.05789238412513224	0.04162824174916082	0.0589341738811565	0.06605215191530511	0.05837135707451681	0.06294291573319637	0.04663096028781047	0.03855510596515261	0.050786521552526415	0.05284741191256484	0.05056553812842883	0.051706475020496835	0.051706475020496835	0.051706475020496835	0.051706475020496835	0.051706475020496835	0.051706475020496835	0.051706475020496835	0.051706475020496835	0.051706475020496835	0.051706475020496835	0.051706475020496835	0.051706475020496835	0.051706475020496835	0.051706475020496835	0.051706475020496835	0.051706475020496835	0.051706475020496835	0.051706475020496835	0.051706475020496835	0.051706475020496835
0.07776562534901364	0.10351646839850742	0.07617115327806442	0.05898203552842244	0.09360386994231842	0.07602566226586793	0.060389602058357264	0.06562975953885689	0.0760837875723379	0.08759809840196754	0.06654548552003706	0.0770334360768422	0.07859789349172673	0.08823900331781358	0.0734398316467164	0.08282229385703928	0.0740921520565407	0.060821258658393294	0.10261746890141657	0.12046743076833906	0.06058975441623353	0.07679382010130258	0.07185327342083353	0.08405404402661618	0.08578140899561872	0.08995549972220594	0.06025847949159447	0.06737952403976302	0.08410053566328743	0.07900196902897655	0.07899370856825304	0.09928813713725276	0.06913070475294175	0.07448659998026627	0.07915304746185443	0.058039894010229895	0.0814721044916522	0.09780964891368465	0.05752560379935085	0.07290218556495573	0.06521389468215329	0.06521389468215329	0.06521389468215329	0.06521389468215329	0.06521389468215329	0.06521389468215329	0.06521389468215329	0.06521389468215329	0.06521389468215329	0.06521389468215329
0.06627416810068607	0.1326926024884978	0.12334959779805511	0.08886055547442911	0.10165912775443663	0.0722564737403059	0.0519413331175683	0.09943145195799843	0.08938863922329403	0.0956126883052772	0.08330682865604695	0.09892889242090303	0.06165049787972083	0.09825381386112314	0.08917844494229664	0.0853668549946709	0.08370752747839376	0.06422827762187512	0.08198009608911694	0.11349225458507707	0.06077660282105979	0.08431313261073149	0.11416995776916422	0.0695341235703019	0.0871090724441868	0.0679632881374648	0.0775361802908258	0.0775361802908258	0.0775361802908258	0.0775361802908258	0.0775361802908258	0.0775361802908258	0.0775361802908258	0.0775361802908258	0.0775361802908258	0.0775361802908258	0.0775361802908258	0.0775361802908258	0.0775361802908258	0.0775361802908258	0.0775361802908258	0.0775361802908258	0.0775361802908258	0.0775361802908258	0.0775361802908258	0.0775361802908258	0.0775361802908258	0.0775361802908258	0.0775361802908258	0.0775361802908258
0.03341054405982493	0.04123693630831059	0.03960770538291213	0.045749287803164625	0.03199753410893351	0.04295704159188322	0.035633801526363425	0.03779671262551866	0.04930444005378371	0.040974285767820376	0.03863224748936565	0.039911534589561856	0.038079752264667206	0.03190175294183439	0.02434796502410957	0.030172083295715506	0.037308473439756684	0.04012993702602986	0.040991921388396864	0.03736216688149364	0.07186093036922933	0.041328848756489185	0.043856911056008356	0.03568914213292842	0.03571129266826381	0.044065143520487696	0.06908542758521867	0.05657528555285319	0.05657528555285319	0.05657528555285319	0.05657528555285319	0.05657528555285319	0.05657528555285319	0.05657528555285319	0.05657528555285319	0.05657528555285319	0.05657528555285319	0.05657528555285319	0.05657528555285319	0.05657528555285319	0.05657528555285319	0.05657528555285319	0.05657528555285319	0.05657528555285319	0.05657528555285319	0.05657528555285319	0.05657528555285319	0.05657528555285319	0.05657528555285319	0.05657528555285319
0.03197793376548569	0.04108679395375211	0.05632850504522628	0.024152274677025836	0.03929309004303071	0.04845314274549643	0.027784019483132458	0.026044266637243876	0.03334243657440073	0.03483665828387379	0.031068840902060885	0.036042359616253614	0.03839209170262253	0.037717487406394606	0.024175600256934694	0.031027007877188074	0.041379971965579194	0.031248270195437796	0.028012868575726102	0.02054886159892625	0.03232086333106126	0.02538419995803981	0.03853319875245529	0.04740738875440883	0.044844173340295765	0.04205228304852714	0.041557049257643065	0.038308724524407416	0.05999983049429704	0.04039712380908311	0.03764448520625218	0.03382268113562428	0.024461178022238853	0.033296978097928406	0.028879078060083628	0.028879078060083628	0.028879078060083628	0.028879078060083628	0.028879078060083628	0.028879078060083628	0.028879078060083628	0.028879078060083628	0.028879078060083628	0.028879078060083628	0.028879078060083628	0.028879078060083628	0.028879078060083628	0.028879078060083628	0.028879078060083628	0.028879078060083628
0.059054238777126	0.026608514202312143	0.037993577609573406	0.04075141766239613	0.07537436643560265	0.06332972023280231	0.042614646562713694	0.04909114436123156	0.045109793032823406	0.05022851342824354	0.06396390525638701	0.06883967548066043	0.04917870950702139	0.04971393805872313	0.03933275474203097	0.061742288179767575	0.035369747511581014	0.038069820776711165	0.07228089655135579	0.06350384174035423	0.05338158965200188	0.06512368836993679	0.04494691291047782	0.045144979002670026	0.0412990515082395	0.03571413391579436	0.050696964842505764	0.0680612687965416	0.06997219269861725	0.03275699672300767	0.04817682035816483	0.038271001652472	0.04371523112024854	0.04099311638636027	0.04099311638636027	0.04099311638636027	0.04099311638636027	0.04099311638636027	0.04099311638636027	0.04099311638636027	0.04099311638636027	0.04099311638636027	0.04099311638636027	0.04099311638636027	0.04099311638636027	0.04099311638636027	0.04099311638636027	0.04099311638636027	0.04099311638636027	0.04099311638636027
0.05473854929259796	0.053963641864182406	0.05135911466639469	0.07660731597936699	0.05509336245440732	0.04352662836716759	0.04241561916108856	0.04411521892061105	0.052644423234355364	0.045330265132874865	0.04897435897810567	0.05286945220081255	0.06727588375503399	0.0669286316052028	0.05734524084146441	0.06738760142938902	0.06415821584230959	0.061539677368803905	0.061377406314983535	0.048755344944820755	0.052916603396299854	0.0523023682028895	0.06945827154051294	0.05078471274195171	0.0791855909151613	0.05412366841421524	0.061939254964446744	0.052119167664734095	0.06318818456607378	0.05270716706654903	0.06158428933115156	0.05714572819885029	0.05714572819885029	0.05714572819885029	0.05714572819885029	0.05714572819885029	0.05714572819885029	0.05714572819885029	0.05714572819885029	0.05714572819885029	0.05714572819885029	0.05714572819885029	0.05714572819885029	0.05714572819885029	0.05714572819885029	0.05714572819885029	0.05714572819885029	0.05714572819885029	0.05714572819885029	0.05714572819885029
0.0338581585977639	0.043745170102204294	0.04763667113506039	0.03939750912378249	0.032758305937765	0.03747271348772327	0.039199931309354306	0.04965386873510755	0.04034487508076831	0.027866150526187284	0.04682000989755743	0.05317740040793999	0.03953258695353669	0.03452376206127267	0.04724544772177691	0.04614856760353587	0.03981784455476273	0.05063784791951419	0.042665278832646515	0.05556927509969393	0.04175992492507743	0.052156599819816594	0.050709663599702595	0.04780188143656842	0.05086215800354368	0.05528207581319278	0.05527937627620535	0.05536623341818414	0.04996767846658554	0.06640272314121111	0.05251041986971389	0.05945657150546249	0.05945657150546249	0.05945657150546249	0.05945657150546249	0.05945657150546249	0.05945657150546249	0.05945657150546249	0.05945657150546249	0.05945657150546249	0.05945657150546249	0.05945657150546249	0.05945657150546249	0.05945657150546249	0.05945657150546249	0.05945657150546249	0.05945657150546249	0.05945657150546249	0.05945657150546249	0.05945657150546249
0.054935647777039326	0.07733628389650236	0.08590316560236251	0.045305295907755797	0.05899079261727499	0.05287773336465498	0.060739650275821185	0.051384053748410374	0.046004022442752784	0.0325712616077855	0.04745053613115724	0.06148258287613569	0.06481185802848868	0.04632921072347937	0.054021140887402154	0.050234669848233736	0.056321488127906036	0.060774473879103626	0.05854417901272621	0.059698432781303844	0.054654822636604435	0.055173645014691255	0.052229879704052594	0.05367818804912361	0.050597387332050464	0.06313181689588378	0.07037499295443389	0.0425111010324457	0.06339931887388539	0.05401112051043337	0.059339541299376075	0.05667533090490472	0.05667533090490472	0.05667533090490472	0.05667533090490472	0.05667533090490472	0.05667533090490472	0.05667533090490472	0.05667533090490472	0.05667533090490472	0.05667533090490472	0.05667533090490472	0.05667533090490472	0.05667533090490472	0.05667533090490472	0.05667533090490472	0.05667533090490472	0.05667533090490472	0.05667533090490472	0.05667533090490472
0.0451232429560404	0.04265401578559334	0.04767495572787005	0.040667823591011766	0.042720098277851296	0.02748899264672934	0.05392219346185182	0.04803569844249727	0.04974268619807251	0.04014063867401916	0.027372592109503366	0.05528736672496727	0.04743581562592218	0.061543791140752604	0.03924439921752726	0.0690969430349391	0.05004222637053255	0.041869320800599234	0.040928912387255906	0.0400012561201143	0.03342352419154856	0.0592025707120116	0.060173682729121214	0.055024933831859135	0.05253699214976552	0.06821197965905595	0.05576914280720306	0.05858590183351633	0.05868858391571413	0.05959094322305743	0.04823897090226237	0.05369260884013038	0.05096578987119637	0.05096578987119637	0.05096578987119637	0.05096578987119637	0.05096578987119637	0.05096578987119637	0.05096578987119637	0.05096578987119637	0.05096578987119637	0.05096578987119637	0.05096578987119637	0.05096578987119637	0.05096578987119637	0.05096578987119637	0.05096578987119637	0.05096578987119637	0.05096578987119637	0.05096578987119637
0.0366356441802132	0.040812230131924816	0.05686957857910864	0.03895000044390561	0.04865264019678502	0.04939482351025009	0.03758087153408464	0.035105860887845695	0.040982559512967975	0.04198191206321135	0.04866200908726772	0.04594563181345749	0.04465402225690847	0.03329353417340923	0.043868980698506685	0.059163558868727595	0.025789741867706203	0.041260672872360606	0.03903432436630981	0.024272640309404195	0.039663495562132035	0.03880576749226919	0.03599478994681434	0.04512808737067633	0.04094415736389626	0.05682248999703185	0.027256803969684947	0.03968461764546168	0.04984686001974464	0.028274040023405726	0.03906045002157518	0.03906045002157518	0.03906045002157518	0.03906045002157518	0.03906045002157518	0.03906045002157518	0.03906045002157518	0.03906045002157518	0.03906045002157518	0.03906045002157518	0.03906045002157518	0.03906045002157518	0.03906045002157518	0.03906045002157518	0.03906045002157518	0.03906045002157518	0.03906045002157518	0.03906045002157518	0.03906045002157518	0.03906045002157518
0.04957096423483795	0.03976457250128563	0.052926909255243564	0.054935591605521826	0.04243798979237114	0.04469759462781988	0.040311351805046074	0.043027940314457856	0.04878590782395569	0.04475054117732462	0.043154018202862174	0.05118487207038891	0.03703144458453527	0.046848482037816774	0.0378803500361441	0.02986909455526846	0.059052111250249256	0.03509920166198806	0.05467052764649799	0.04085970602975207	0.04260883041230893	0.06088499656658774	0.053010298503936064	0.0569476475352619	0.0569476475352619	0.0569476475352619	0.0569476475352619	0.0569476475352619	0.0569476475352619	0.0569476475352619	0.0569476475352619	0.0569476475352619	0.0569476475352619	0.0569476475352619	0.0569476475352619	0.0569476475352619	0.0569476475352619	0.0569476475352619	0.0569476475352619	0.0569476475352619	0.0569476475352619	0.0569476475352619	0.0569476475352619	0.0569476475352619	0.0569476475352619	0.0569476475352619	0.0569476475352619	0.0569476475352619	0.0569476475352619	0.0569476475352619
0.051373734624695966	0.03851116229555096	0.04735168097068922	0.034683448998281324	0.037413193482993316	0.036164710910083914	0.0435156220115645	0.03410486479659022	0.05750617386841261	0.03994788864615216	0.047823951779135905	0.03962407347042341	0.05046461148586717	0.03745531893974028	0.03881767205090226	0.03255414083974948	0.032378361286187915	0.04553773255427886	0.04705650615288568	0.058899337654140814	0.04404275996017521	0.050044421062281665	0.04628031199609906	0.04816236652919036	0.04816236652919036	0.04816236652919036	0.04816236652919036	0.04816236652919036	0.04816236652919036	0.04816236652919036	0.04816236652919036	0.04816236652919036	0.04816236652919036	0.04816236652919036	0.04816236652919036	0.04816236652919036	0.04816236652919036	0.04816236652919036	0.04816236652919036	0.04816236652919036	0.04816236652919036	0.04816236652919036	0.04816236652919036	0.04816236652919036	0.04816236652919036	0.04816236652919036	0.04816236652919036	0.04816236652919036	0.04816236652919036	0.04816236652919036
0.08610785194760835	0.08948377561512835	0.08500861625345461	0.09584801769933096	0.08442390411505478	0.1174901232984276	0.10807256064353002	0.07055750022911629	0.07773884249779191	0.10656884580402916	0.10713611073881024	0.07763352533267137	0.06095888846470922	0.0725300961617784	0.08467097968802412	0.08654180866681299	0.11855977911364593	0.08906154435309828	0.08884780159183348	0.09810906587019025	0.11539514263195483	0.08304157399185207	0.10698481545898343	0.10786205367278903	0.0997143185808257	0.10011216729578545	0.11819913871931483	0.0897192548574952	0.07774743292867958	0.06734631752406701	0.07254687522637329	0.07254687522637329	0.07254687522637329	0.07254687522637329	0.07254687522637329	0.07254687522637329	0.07254687522637329	0.07254687522637329	0.07254687522637329	0.07254687522637329	0.07254687522637329	0.07254687522637329	0.07254687522637329	0.07254687522637329	0.07254687522637329	0.07254687522637329	0.07254687522637329	0.07254687522637329	0.07254687522637329	0.07254687522637329
0.05650897053358514	0.03695653014742977	0.05060066289255472	0.0601823406065755	0.044007957503532084	0.04607576623428176	0.04497392430096443	0.04487109380344469	0.058987855482519676	0.042889286292402275	0.04342355778108884	0.03968140340544121	0.04657021889661151	0.02199890256702793	0.024071694156687525	0.035382457604338106	0.014162834108061548	0.03530099859062205	0.029855512438439306	0.04023067577783146	0.03954577602413811	0.03190354520626867	0.04437086552054166	0.03400464895514942	0.02504667871112631	0.03788233738195572	0.05745996502598241	0.041628679429055855	0.03175292090385355	0.07219270961735962	0.04350496011256413	0.04461255684995255	0.044058758481258335	0.044058758481258335	0.044058758481258335	0.044058758481258335	0.044058758481258335	0.044058758481258335	0.044058758481258335	0.044058758481258335	0.044058758481258335	0.044058758481258335	0.044058758481258335	0.044058758481258335	0.044058758481258335	0.044058758481258335	0.044058758481258335	0.044058758481258335	0.044058758481258335	0.044058758481258335
0.06457670930323459	0.06876819059342117	0.05122905661987452	0.0674403865259502	0.06518402346055376	0.08324040403634839	0.0543157193321677	0.07675402354980172	0.05489350300756358	0.06475578174870707	0.05993102965743514	0.043540698193823925	0.057298477824889164	0.058519131596251	0.06578147248934467	0.05007566443291363	0.06450500380625478	0.07693913933573548	0.05842791109739257	0.05596994462529205	0.06506528211566188	0.047596699616866585	0.05750509670332803	0.06422356461540957	0.05693974783950006	0.06506502238513767	0.0530487919484518	0.05950163270217316	0.06870806072587836	0.07032443307117678	0.0856093219865051	0.06961370164006007	0.07469577380563093	0.08753985946015634	0.07612892229407421	0.08183439087711528	0.08183439087711528	0.08183439087711528	0.08183439087711528	0.08183439087711528	0.08183439087711528	0.08183439087711528	0.08183439087711528	0.08183439087711528	0.08183439087711528	0.08183439087711528	0.08183439087711528	0.08183439087711528	0.08183439087711528	0.08183439087711528
0.054098527115946864	0.04754397228979993	0.03943681037809558	0.04090665433347073	0.05897611742314714	0.04246462655127225	0.04502436743875795	0.0458881913996071	0.041880557993714596	0.05632605020462017	0.044650429525090816	0.03283251509973414	0.04062549693004758	0.042879147764877903	0.04202003031057337	0.035540876509310634	0.05982085333594745	0.02672217136730542	0.03599609817276068	0.0585219135865418	0.04782110774872691	0.03943323908840477	0.06254662140482775	0.044968422781995726	0.05045371412325863	0.04355018827340133	0.04965475039547276	0.03926805377466986	0.04446140208507131	0.04446140208507131	0.04446140208507131	0.04446140208507131	0.04446140208507131	0.04446140208507131	0.04446140208507131	0.04446140208507131	0.04446140208507131	0.04446140208507131	0.04446140208507131	0.04446140208507131	0.04446140208507131	0.04446140208507131	0.04446140208507131	0.04446140208507131	0.04446140208507131	0.04446140208507131	0.04446140208507131	0.04446140208507131	0.04446140208507131	0.04446140208507131
0.0631347476678922	0.02952599413704308	0.018502648243393736	0.02357045659836872	0.04346204087201078	0.02302406468547562	0.03339843642983443	0.03703368676542088	0.035481207018020315	0.0537294336982952	0.04428686192663347	0.04707878277865083	0.06476326680544749	0.03402477707360333	0.033630006981707386	0.054101521649792164	0.03234772403933298	0.033045533353240064	0.024288448355172153	0.028503106320790624	0.028114617482787936	0.03587874311551979	0.06339249988750394	0.048028623814452075	0.033984111226481005	0.03410608450350279	0.06767123255688315	0.037444242755349515	0.016469767701652108	0.02695700522850081	0.02695700522850081	0.02695700522850081	0.02695700522850081	0.02695700522850081	0.02695700522850081	0.02695700522850081	0.02695700522850081	0.02695700522850081	0.02695700522850081	0.02695700522850081	0.02695700522850081	0.02695700522850081	0.02695700522850081	0.02695700522850081	0.02695700522850081	0.02695700522850081	0.02695700522850081	0.02695700522850081	0.02695700522850081	0.02695700522850081
0.04090078369073299	0.05087145221579399	0.055043833699824754	0.04856420751471956	0.055101257296165024	0.04318665856746887	0.04125472241903842	0.04586457463603478	0.050153202818201896	0.04527855872242889	0.048697773433785285	0.023443421923341732	0.04180469684102354	0.0402262825938218	0.046436536391745845	0.03766320095272679	0.03124473369701619	0.045853460908320855	0.040817343943309436	0.0380676281291338	0.05054894305300597	0.04940355148731939	0.0446652360758296	0.04577370911737257	0.03611885726562329	0.03376404853138665	0.03494145289850497	0.03494145289850497	0.03494145289850497	0.03494145289850497	0.03494145289850497	0.03494145289850497	0.03494145289850497	0.03494145289850497	0.03494145289850497	0.03494145289850497	0.03494145289850497	0.03494145289850497	0.03494145289850497	0.03494145289850497	0.03494145289850497	0.03494145289850497	0.03494145289850497	0.03494145289850497	0.03494145289850497	0.03494145289850497	0.03494145289850497	0.03494145289850497	0.03494145289850497	0.03494145289850497
0.03402856474500633	0.04553183187955769	0.045472133268114744	0.042254552080293585	0.043561606810543295	0.03293379327607144	0.049252788783586916	0.06253186536235675	0.03699404950760369	0.032696942477313806	0.04817582408057025	0.04619195603414273	0.040534961986431146	0.0404039879454729	0.04029786685518328	0.04279369067754968	0.04555870646930878	0.04150084659751903	0.04456657462777446	0.03779969852147692	0.051266026594340486	0.049995960043046364	0.05063099331869342	0.05063099331869342	0.05063099331869342	0.05063099331869342	0.05063099331869342	0.05063099331869342	0.05063099331869342	0.05063099331869342	0.05063099331869342	0.05063099331869342	0.05063099331869342	0.05063099331869342	0.05063099331869342	0.05063099331869342	0.05063099331869342	0.05063099331869342	0.05063099331869342	0.05063099331869342	0.05063099331869342	0.05063099331869342	0.05063099331869342	0.05063099331869342	0.05063099331869342	0.05063099331869342	0.05063099331869342	0.05063099331869342	0.05063099331869342	0.05063099331869342
0.04565225179689908	0.03274882302339363	0.03299145979829175	0.06132757265400001	0.03831517179729241	0.04031632224056599	0.03697818737353011	0.03353075853865469	0.04444724394638011	0.03784032651961412	0.044780140942481055	0.03000062418332916	0.05392841780221284	0.03441385380548414	0.04056375712275064	0.037901844369640995	0.032382172777300725	0.055541397808766206	0.042832785042520874	0.03440823255898897	0.03587611518701828	0.035690799465134794	0.04431094940315208	0.04091287256577112	0.03975742948745717	0.024999834234047925	0.07915291354499876	0.05207637388952334	0.05207637388952334	0.05207637388952334	0.05207637388952334	0.05207637388952334	0.05207637388952334	0.05207637388952334	0.05207637388952334	0.05207637388952334	0.05207637388952334	0.05207637388952334	0.05207637388952334	0.05207637388952334	0.05207637388952334	0.05207637388952334	0.05207637388952334	0.05207637388952334	0.05207637388952334	0.05207637388952334	0.05207637388952334	0.05207637388952334	0.05207637388952334	0.05207637388952334
0.09025604033364765	0.06697400028856108	0.09696614329650947	0.09350860016000666	0.0679423919032445	0.07814217471546613	0.08774042698155317	0.093101966365701	0.0789886080828983	0.09563280704678094	0.09469681439945422	0.0691255116663193	0.08766556645720101	0.07479771111697546	0.05778380099486931	0.08489325321576632	0.0869616921219427	0.07576552649821963	0.08951630151903904	0.08375831479206873	0.07258746361606784	0.08508556130319425	0.08607747709122837	0.1127551782673083	0.06363240343792483	0.07352591171192287	0.06170777520748903	0.05735842798332181	0.07612630728767718	0.0667423676354995	0.0667423676354995	0.0667423676354995	0.0667423676354995	0.0667423676354995	0.0667423676354995	0.0667423676354995	0.0667423676354995	0.0667423676354995	0.0667423676354995	0.0667423676354995	0.0667423676354995	0.0667423676354995	0.0667423676354995	0.0667423676354995	0.0667423676354995	0.0667423676354995	0.0667423676354995	0.0667423676354995	0.0667423676354995	0.0667423676354995
0.06747133614098108	0.0669113291239359	0.07844182045250031	0.07151285956593313	0.07729465304318661	0.07592874565596397	0.06217219093606044	0.07183434947630604	0.05706170267071134	0.055986004649458646	0.08314815428785016	0.06748644188153247	0.06777446608963564	0.07322490153588374	0.08789180453558758	0.09309124539205989	0.06310069689307596	0.07154389313772447	0.07447058632837322	0.058701657281059784	0.08438008072252261	0.0682296434111431	0.06969240797491494	0.09245523687708125	0.0831468484115243	0.07520607827719304	0.07885279298416473	0.060969963360144534	0.06362212628963736	0.09305998770204307	0.05206531580693454	0.08909163945196999	0.087107102553829	0.08359766691603071	0.09901063802983637	0.07805502253731869	0.07239161418064796	0.07158821465414235	0.07198991441739516	0.07198991441739516	0.07198991441739516	0.07198991441739516	0.07198991441739516	0.07198991441739516	0.07198991441739516	0.07198991441739516	0.07198991441739516	0.07198991441739516	0.07198991441739516	0.07198991441739516
0.0	0.014868490852647869	3.298122530854294e-05	0.005949807779600333	0.0	0.025917651725131358	0.0	0.0	0.0	0.0	0.01999583183833003	0.0	0.0	0.0	0.0	0.020584493487030647	0.014868490852647869	0.0005652180739181105	0.0015290707199979317	0.014705066348637838	0.0	0.020469749011501732	0.0	0.0	0.008918683073047537	0.014868490852647869	0.00016342450401003045	0.00016342450401003045	0.014868490852647869	0.0	0.00016342450401003045	0.020864637587061426	0.014868490852647869	0.028157043310539115	0.023857898894860136	0.0	0.0005652180739181105	0.0	0.020448754471570196	0.0	0.005949807779600333	0.0	0.0029749038898001664	0.0029749038898001664	0.0029749038898001664	0.0029749038898001664	0.0029749038898001664	0.0029749038898001664	0.0029749038898001664	0.0029749038898001664
0.042965761516554866	0.05883464944672131	0.05615933509847247	0.0376501479098995	0.042573190379416426	0.052408089428565674	0.02735374894086209	0.04923141737001228	0.04048252538723238	0.038827757496555614	0.05897387637131511	0.021413570027280764	0.04527368009869169	0.042363051546888776	0.05395436741889748	0.047262561948175706	0.03472350171991087	0.04399253020984079	0.04048607503728875	0.04363223831925556	0.03389975952618473	0.024205789206774596	0.04681583521355303	0.03783067927844842	0.03559831180214372	0.046680929878956764	0.0324307208089649	0.03885777804543104	0.035644249427197974	0.035644249427197974	0.035644249427197974	0.035644249427197974	0.035644249427197974	0.035644249427197974	0.035644249427197974	0.035644249427197974	0.035644249427197974	0.035644249427197974	0.035644249427197974	0.035644249427197974	0.035644249427197974	0.035644249427197974	0.035644249427197974	0.035644249427197974	0.035644249427197974	0.035644249427197974	0.035644249427197974	0.035644249427197974	0.035644249427197974	0.035644249427197974
0.06358217354605263	0.05573067744127094	0.05581832355312644	0.07180652437457936	0.07550205742596645	0.07041885673007098	0.058727962183067556	0.054812327263833255	0.06088237116704894	0.06338541672386792	0.06303339164908255	0.05809786581667847	0.07671771734104593	0.06264862820702755	0.061968517988724194	0.06861727053154441	0.07079354435865007	0.06107565567997967	0.07562566554498526	0.06704167803478693	0.061790535718752745	0.07304968029574069	0.06943253823893059	0.05358803022969397	0.05823517402203427	0.055911602125864115	0.055911602125864115	0.055911602125864115	0.055911602125864115	0.055911602125864115	0.055911602125864115	0.055911602125864115	0.055911602125864115	0.055911602125864115	0.055911602125864115	0.055911602125864115	0.055911602125864115	0.055911602125864115	0.055911602125864115	0.055911602125864115	0.055911602125864115	0.055911602125864115	0.055911602125864115	0.055911602125864115	0.055911602125864115	0.055911602125864115	0.055911602125864115	0.055911602125864115	0.055911602125864115	0.055911602125864115
0.04500375400491905	0.05219400457083034	0.035157454715240934	0.046000915825154795	0.062234981075878805	0.045969271215688	0.048999542025944996	0.049469657900879246	0.042179781695810874	0.04363068650532181	0.04179570642702827	0.048355417717290086	0.06836204313763959	0.03852997416364428	0.031147350578690242	0.052751305550819395	0.04796902804921957	0.04685508041847778	0.04352325099270817	0.05395883125523068	0.0554266599089357	0.05469274558208319	0.05469274558208319	0.05469274558208319	0.05469274558208319	0.05469274558208319	0.05469274558208319	0.05469274558208319	0.05469274558208319	0.05469274558208319	0.05469274558208319	0.05469274558208319	0.05469274558208319	0.05469274558208319	0.05469274558208319	0.05469274558208319	0.05469274558208319	0.05469274558208319	0.05469274558208319	0.05469274558208319	0.05469274558208319	0.05469274558208319	0.05469274558208319	0.05469274558208319	0.05469274558208319	0.05469274558208319	0.05469274558208319	0.05469274558208319	0.05469274558208319	0.05469274558208319
0.022192510728086687	0.05013392700443608	0.044049579459792314	0.03154855896380399	0.047077514009419945	0.025565874579481545	0.02715798736585731	0.03751226983266177	0.02930293570331661	0.04411251410528849	0.020414739150598823	0.025460635334282354	0.046646081138976545	0.028582109845383674	0.02723267252953197	0.020238474658259727	0.02971936577272481	0.03396598393075291	0.03140463406740669	0.0368183922281358	0.02818306037524297	0.028634677159543105	0.02954692628765906	0.029090801723601085	0.029090801723601085	0.029090801723601085	0.029090801723601085	0.029090801723601085	0.029090801723601085	0.029090801723601085	0.029090801723601085	0.029090801723601085	0.029090801723601085	0.029090801723601085	0.029090801723601085	0.029090801723601085	0.029090801723601085	0.029090801723601085	0.029090801723601085	0.029090801723601085	0.029090801723601085	0.029090801723601085	0.029090801723601085	0.029090801723601085	0.029090801723601085	0.029090801723601085	0.029090801723601085	0.029090801723601085	0.029090801723601085	0.029090801723601085
0.03662651882194323	0.04642775011883185	0.045750737419205545	0.06313964735696785	0.0484600301343251	0.043427050872846894	0.04849902342119359	0.046524546707293696	0.03747373916942858	0.045449518949335285	0.04782998568163952	0.04017438782751213	0.044410291128793765	0.05895826713477919	0.05061994811957636	0.05684911170548981	0.03017054341122836	0.030511676972372982	0.019541881110690683	0.03405774407723879	0.028718879390014416	0.031388311733626606	0.031388311733626606	0.031388311733626606	0.031388311733626606	0.031388311733626606	0.031388311733626606	0.031388311733626606	0.031388311733626606	0.031388311733626606	0.031388311733626606	0.031388311733626606	0.031388311733626606	0.031388311733626606	0.031388311733626606	0.031388311733626606	0.031388311733626606	0.031388311733626606	0.031388311733626606	0.031388311733626606	0.031388311733626606	0.031388311733626606	0.031388311733626606	0.031388311733626606	0.031388311733626606	0.031388311733626606	0.031388311733626606	0.031388311733626606	0.031388311733626606	0.031388311733626606
0.04671957658247439	0.07352744377650722	0.062266141513304056	0.03842451464414512	0.04516395089345378	0.05409341887504864	0.046230964577049866	0.05684703946162658	0.049478161204407435	0.04739657206145298	0.05305839631889527	0.049593648220072103	0.05234775416948042	0.04900068616133786	0.07504005951334985	0.050377650007717406	0.0482734450310212	0.04460582119975557	0.05663383277305517	0.04971924593060776	0.04019729803985351	0.06179712057098799	0.05168347615637284	0.05105976344355589	0.036425702261275575	0.04374273285241573	0.04374273285241573	0.04374273285241573	0.04374273285241573	0.04374273285241573	0.04374273285241573	0.04374273285241573	0.04374273285241573	0.04374273285241573	0.04374273285241573	0.04374273285241573	0.04374273285241573	0.04374273285241573	0.04374273285241573	0.04374273285241573	0.04374273285241573	0.04374273285241573	0.04374273285241573	0.04374273285241573	0.04374273285241573	0.04374273285241573	0.04374273285241573	0.04374273285241573	0.04374273285241573	0.04374273285241573
0.0702918224899883	0.09103472067681809	0.07641816024357816	0.06185881535304389	0.07004004507235544	0.09015757437658918	0.0967943714061819	0.07990739862400656	0.07864295882855046	0.06280716768125837	0.08855001849354788	0.07159274223416127	0.0537657707107808	0.0626926849345497	0.0743085362060077	0.05988986476046926	0.07320817580385028	0.07920270069371303	0.06241374864732689	0.07626080030121102	0.06933727447426896	0.06933727447426896	0.06933727447426896	0.06933727447426896	0.06933727447426896	0.06933727447426896	0.06933727447426896	0.06933727447426896	0.06933727447426896	0.06933727447426896	0.06933727447426896	0.06933727447426896	0.06933727447426896	0.06933727447426896	0.06933727447426896	0.06933727447426896	0.06933727447426896	0.06933727447426896	0.06933727447426896	0.06933727447426896	0.06933727447426896	0.06933727447426896	0.06933727447426896	0.06933727447426896	0.06933727447426896	0.06933727447426896	0.06933727447426896	0.06933727447426896	0.06933727447426896	0.06933727447426896
0.037070761063557084	0.046900098859413666	0.0416573126444635	0.029446551325091646	0.04919460051157278	0.039572180501788755	0.036359649378309274	0.04991281627299224	0.03567621458516887	0.04139210493437827	0.03454000791629594	0.02904760742749921	0.035077133243089816	0.03781437128047958	0.03776188416471523	0.04098042424461156	0.0326665871118176	0.03707598719915664	0.048899830512276	0.04386116145412834	0.04390784565855864	0.031035162333153288	0.037471503995855956	0.037471503995855956	0.037471503995855956	0.037471503995855956	0.037471503995855956	0.037471503995855956	0.037471503995855956	0.037471503995855956	0.037471503995855956	0.037471503995855956	0.037471503995855956	0.037471503995855956	0.037471503995855956	0.037471503995855956	0.037471503995855956	0.037471503995855956	0.037471503995855956	0.037471503995855956	0.037471503995855956	0.037471503995855956	0.037471503995855956	0.037471503995855956	0.037471503995855956	0.037471503995855956	0.037471503995855956	0.037471503995855956	0.037471503995855956	0.037471503995855956
0.03949241827335027	0.049154579613030776	0.06010025182197914	0.04190765141235667	0.052668354886300645	0.036690355835082754	0.04354430131726811	0.06183158554425366	0.04623545802347567	0.05373774115902116	0.05552275479602516	0.053449245802153614	0.04903925572733203	0.04718041831781203	0.04610793507892408	0.0494501782409438	0.040874629463082485	0.04651153752453359	0.05082198838847432	0.04131303231571673	0.046067510352095525	0.046067510352095525	0.046067510352095525	0.046067510352095525	0.046067510352095525	0.046067510352095525	0.046067510352095525	0.046067510352095525	0.046067510352095525	0.046067510352095525	0.046067510352095525	0.046067510352095525	0.046067510352095525	0.046067510352095525	0.046067510352095525	0.046067510352095525	0.046067510352095525	0.046067510352095525	0.046067510352095525	0.046067510352095525	0.046067510352095525	0.046067510352095525	0.046067510352095525	0.046067510352095525	0.046067510352095525	0.046067510352095525	0.046067510352095525	0.046067510352095525	0.046067510352095525	0.046067510352095525
0.0526558751940056	0.050894258353619895	0.025546576706085636	0.056702929446283516	0.045777546618699955	0.07848038794813028	0.08219350235231052	0.05583370815191573	0.03585814284679622	0.06914962740455617	0.045040022844402394	0.03366093329291481	0.03185412604637246	0.05861494990486665	0.03467542887501032	0.04808938224987787	0.051760216870690955	0.036210350196492144	0.061215472871847705	0.0569846657406878	0.019376734007008803	0.03400426671730656	0.03671864263963741	0.05682552926259844	0.04455040259476164	0.046785773637943465	0.03287693935481251	0.08115040171802784	0.040442752948736574	0.03840774030190252	0.038551822971365134	0.0578491862441254	0.051113663909350814	0.06350845992356266	0.01993461370155946	0.04172153681256106	0.04172153681256106	0.04172153681256106	0.04172153681256106	0.04172153681256106	0.04172153681256106	0.04172153681256106	0.04172153681256106	0.04172153681256106	0.04172153681256106	0.04172153681256106	0.04172153681256106	0.04172153681256106	0.04172153681256106	0.04172153681256106
0.040856748041715206	0.044220401169045534	0.048573946359804714	0.03755443558585267	0.04727235461532767	0.05367921918841357	0.05043906274476726	0.0615683646657909	0.053148005236866046	0.04821816915362004	0.0464205491366764	0.04187601671347301	0.039923037691961004	0.04139435727293319	0.05465628868448726	0.05101987540663948	0.05283808204556337	0.05283808204556337	0.05283808204556337	0.05283808204556337	0.05283808204556337	0.05283808204556337	0.05283808204556337	0.05283808204556337	0.05283808204556337	0.05283808204556337	0.05283808204556337	0.05283808204556337	0.05283808204556337	0.05283808204556337	0.05283808204556337	0.05283808204556337	0.05283808204556337	0.05283808204556337	0.05283808204556337	0.05283808204556337	0.05283808204556337	0.05283808204556337	0.05283808204556337	0.05283808204556337	0.05283808204556337	0.05283808204556337	0.05283808204556337	0.05283808204556337	0.05283808204556337	0.05283808204556337	0.05283808204556337	0.05283808204556337	0.05283808204556337	0.05283808204556337
0.05806834378415519	0.05684308838352285	0.06311101760605509	0.043125101753420984	0.04858887568581871	0.037024469426969464	0.047533037406809524	0.036372863737890615	0.055131013182940544	0.04850659790847656	0.05505679141951627	0.05099063032910518	0.055806479417840046	0.05075028581438435	0.040274309715636857	0.03926258903172176	0.06914003200980932	0.05023131564938377	0.05301470730413779	0.04319958705993651	0.03912439044023093	0.0415178407261916	0.03969519578134556	0.032734766810325215	0.036214981295835384	0.036214981295835384	0.036214981295835384	0.036214981295835384	0.036214981295835384	0.036214981295835384	0.036214981295835384	0.036214981295835384	0.036214981295835384	0.036214981295835384	0.036214981295835384	0.036214981295835384	0.036214981295835384	0.036214981295835384	0.036214981295835384	0.036214981295835384	0.036214981295835384	0.036214981295835384	0.036214981295835384	0.036214981295835384	0.036214981295835384	0.036214981295835384	0.036214981295835384	0.036214981295835384	0.036214981295835384	0.036214981295835384
0.08219796841290393	0.07342579828563914	0.0681853643984848	0.10065157595655423	0.0764335239255848	0.08796923226625862	0.07025848504154944	0.07534394961543107	0.08311442164130614	0.087765256686504	0.07601024381493902	0.06615862123108746	0.09485111027663727	0.08939502320599069	0.07272700910624241	0.06348186299174839	0.059224724245071705	0.0820372131722657	0.0706309687086687	0.0706309687086687	0.0706309687086687	0.0706309687086687	0.0706309687086687	0.0706309687086687	0.0706309687086687	0.0706309687086687	0.0706309687086687	0.0706309687086687	0.0706309687086687	0.0706309687086687	0.0706309687086687	0.0706309687086687	0.0706309687086687	0.0706309687086687	0.0706309687086687	0.0706309687086687	0.0706309687086687	0.0706309687086687	0.0706309687086687	0.0706309687086687	0.0706309687086687	0.0706309687086687	0.0706309687086687	0.0706309687086687	0.0706309687086687	0.0706309687086687	0.0706309687086687	0.0706309687086687	0.0706309687086687	0.0706309687086687
0.03580746637057711	0.04980359218366799	0.039926107450606596	0.031030340371364953	0.04119345899222695	0.04491519802181527	0.04579217800920694	0.04668900771700169	0.040135658555318386	0.03122580985354771	0.06316120383436599	0.052268226234838316	0.044618233039994536	0.04134203285930302	0.05033684716275999	0.03787972177611698	0.04381068704713818	0.04360076780018497	0.03517732966765942	0.040899356765115365	0.030100716046754766	0.03550003640593507	0.03550003640593507	0.03550003640593507	0.03550003640593507	0.03550003640593507	0.03550003640593507	0.03550003640593507	0.03550003640593507	0.03550003640593507	0.03550003640593507	0.03550003640593507	0.03550003640593507	0.03550003640593507	0.03550003640593507	0.03550003640593507	0.03550003640593507	0.03550003640593507	0.03550003640593507	0.03550003640593507	0.03550003640593507	0.03550003640593507	0.03550003640593507	0.03550003640593507	0.03550003640593507	0.03550003640593507	0.03550003640593507	0.03550003640593507	0.03550003640593507	0.03550003640593507
0.04813399746735383	0.04254151834164743	0.04115543920240537	0.06825764410240287	0.04128235685354505	0.055397739725856245	0.058581027877235854	0.06088652179602886	0.04683147705949776	0.05319321571307255	0.050012346386285156	0.050012346386285156	0.050012346386285156	0.050012346386285156	0.050012346386285156	0.050012346386285156	0.050012346386285156	0.050012346386285156	0.050012346386285156	0.050012346386285156	0.050012346386285156	0.050012346386285156	0.050012346386285156	0.050012346386285156	0.050012346386285156	0.050012346386285156	0.050012346386285156	0.050012346386285156	0.050012346386285156	0.050012346386285156	0.050012346386285156	0.050012346386285156	0.050012346386285156	0.050012346386285156	0.050012346386285156	0.050012346386285156	0.050012346386285156	0.050012346386285156	0.050012346386285156	0.050012346386285156	0.050012346386285156	0.050012346386285156	0.050012346386285156	0.050012346386285156	0.050012346386285156	0.050012346386285156	0.050012346386285156	0.050012346386285156	0.050012346386285156	0.050012346386285156
0.04877371710192936	0.02565109570381477	0.06518133397035639	0.058388692371724206	0.04943201792995925	0.03676195347470047	0.06159897974569097	0.0664389709115865	0.04880352657085468	0.06255508860569338	0.05082002994539198	0.03871327303145916	0.055659287807993924	0.050625931274103725	0.036406838989032096	0.0351266673185018	0.03477797060587101	0.07752336136942028	0.05615066598764565	0.05615066598764565	0.05615066598764565	0.05615066598764565	0.05615066598764565	0.05615066598764565	0.05615066598764565	0.05615066598764565	0.05615066598764565	0.05615066598764565	0.05615066598764565	0.05615066598764565	0.05615066598764565	0.05615066598764565	0.05615066598764565	0.05615066598764565	0.05615066598764565	0.05615066598764565	0.05615066598764565	0.05615066598764565	0.05615066598764565	0.05615066598764565	0.05615066598764565	0.05615066598764565	0.05615066598764565	0.05615066598764565	0.05615066598764565	0.05615066598764565	0.05615066598764565	0.05615066598764565	0.05615066598764565	0.05615066598764565
0.06185101333196801	0.06195471785206342	0.05782872245851566	0.09229132042386748	0.052282825434260584	0.05171706840354496	0.03144241119706168	0.05573654628008528	0.10328149680362554	0.09607474621325784	0.062142147128899	0.04578268510771324	0.07164280254902308	0.051842489051633925	0.04268148016213565	0.06564066395586231	0.038063598805938535	0.08029125176149013	0.043188195494875785	0.05249036233346433	0.035153229756877916	0.052503636755392234	0.047496440757733814	0.06165710254990103	0.028801761752473478	0.032474590076203035	0.04997851315414672	0.06763807832452196	0.044942231783904156	0.08401747612658052	0.01720993166695641	0.05061370389676846	0.05061370389676846	0.05061370389676846	0.05061370389676846	0.05061370389676846	0.05061370389676846	0.05061370389676846	0.05061370389676846	0.05061370389676846	0.05061370389676846	0.05061370389676846	0.05061370389676846	0.05061370389676846	0.05061370389676846	0.05061370389676846	0.05061370389676846	0.05061370389676846	0.05061370389676846	0.05061370389676846
0.05639915510433095	0.03578774142400981	0.03730001681280473	0.03612145169356717	0.04941156180035262	0.04411307785691541	0.05397783833335902	0.05268695825506559	0.035378875499435886	0.05661340337155476	0.04630745853575157	0.042201619229174224	0.048389997323022654	0.03682078339691296	0.043836140521367126	0.04386957353279489	0.035899758539686494	0.03981612106577477	0.037254723599591075	0.03928087341149139	0.05580803364287308	0.0324430222292736	0.030173006822270292	0.02337195415414823	0.026772480488209262	0.026772480488209262	0.026772480488209262	0.026772480488209262	0.026772480488209262	0.026772480488209262	0.026772480488209262	0.026772480488209262	0.026772480488209262	0.026772480488209262	0.026772480488209262	0.026772480488209262	0.026772480488209262	0.026772480488209262	0.026772480488209262	0.026772480488209262	0.026772480488209262	0.026772480488209262	0.026772480488209262	0.026772480488209262	0.026772480488209262	0.026772480488209262	0.026772480488209262	0.026772480488209262	0.026772480488209262	0.026772480488209262
0.054145089519281056	0.050833926627000835	0.06032264724288842	0.06650562822178764	0.05271008080232526	0.058334735969912455	0.0694747407448504	0.06523897503830567	0.05640596826912315	0.07323194464944413	0.06151220998959465	0.06737207731951939	0.06737207731951939	0.06737207731951939	0.06737207731951939	0.06737207731951939	0.06737207731951939	0.06737207731951939	0.06737207731951939	0.06737207731951939	0.06737207731951939	0.06737207731951939	0.06737207731951939	0.06737207731951939	0.06737207731951939	0.06737207731951939	0.06737207731951939	0.06737207731951939	0.06737207731951939	0.06737207731951939	0.06737207731951939	0.06737207731951939	0.06737207731951939	0.06737207731951939	0.06737207731951939	0.06737207731951939	0.06737207731951939	0.06737207731951939	0.06737207731951939	0.06737207731951939	0.06737207731951939	0.06737207731951939	0.06737207731951939	0.06737207731951939	0.06737207731951939	0.06737207731951939	0.06737207731951939	0.06737207731951939	0.06737207731951939	0.06737207731951939
0.08870992162472802	0.07970238354612529	0.08083557711668118	0.09503850824332376	0.07790863296833465	0.10320424524968319	0.11516436313536327	0.06931544191739554	0.081362428588801	0.09530727201538798	0.0908153434557868	0.08643810542560817	0.11827624525566166	0.1020033576011835	0.11050374575812302	0.09005016440284962	0.09879767862858026	0.10683296095501238	0.10281531979179631	0.10281531979179631	0.10281531979179631	0.10281531979179631	0.10281531979179631	0.10281531979179631	0.10281531979179631	0.10281531979179631	0.10281531979179631	0.10281531979179631	0.10281531979179631	0.10281531979179631	0.10281531979179631	0.10281531979179631	0.10281531979179631	0.10281531979179631	0.10281531979179631	0.10281531979179631	0.10281531979179631	0.10281531979179631	0.10281531979179631	0.10281531979179631	0.10281531979179631	0.10281531979179631	0.10281531979179631	0.10281531979179631	0.10281531979179631	0.10281531979179631	0.10281531979179631	0.10281531979179631	0.10281531979179631	0.10281531979179631
0.06188175868845174	0.06951518355680518	0.0842179817938586	0.09378450679629845	0.036488103955382885	0.0695729832204043	0.03981675427354986	0.07798382716498391	0.0643591054836045	0.06899791872304223	0.055692615585612296	0.05522371741499373	0.06024104007241778	0.08005487134901727	0.07680272602389228	0.07842879868645478	0.07842879868645478	0.07842879868645478	0.07842879868645478	0.07842879868645478	0.07842879868645478	0.07842879868645478	0.07842879868645478	0.07842879868645478	0.07842879868645478	0.07842879868645478	0.07842879868645478	0.07842879868645478	0.07842879868645478	0.07842879868645478	0.07842879868645478	0.07842879868645478	0.07842879868645478	0.07842879868645478	0.07842879868645478	0.07842879868645478	0.07842879868645478	0.07842879868645478	0.07842879868645478	0.07842879868645478	0.07842879868645478	0.07842879868645478	0.07842879868645478	0.07842879868645478	0.07842879868645478	0.07842879868645478	0.07842879868645478	0.07842879868645478	0.07842879868645478	0.07842879868645478
0.041736134614457486	0.022273423819324647	0.04866931869470913	0.06146425919621078	0.03768248430862304	0.03934900665245108	0.028732271875114863	0.08349960520192054	0.0	0.031720125855488314	0.040224801548366884	0.0222965827312904	0.03519632572760955	0.07410356447753887	0.030334705165231308	0.06857428290366412	0.056835718583967416	0.05297037078344473	0.058245734876669446	0.04689522502490776	0.060015686074897594	0.012081361386210805	0.05416604965950032	0.0630210807886806	0.030448054963740753	0.06830348985621588	0.0405199112860861	0.09607693996853413	0.06829842562731012	0.06829842562731012	0.06829842562731012	0.06829842562731012	0.06829842562731012	0.06829842562731012	0.06829842562731012	0.06829842562731012	0.06829842562731012	0.06829842562731012	0.06829842562731012	0.06829842562731012	0.06829842562731012	0.06829842562731012	0.06829842562731012	0.06829842562731012	0.06829842562731012	0.06829842562731012	0.06829842562731012	0.06829842562731012	0.06829842562731012	0.06829842562731012
0.06272215250268842	0.06922241300332649	0.04327556037410522	0.03894536517104208	0.05268379591270319	0.07097250226935671	0.054544091949336376	0.044669666215636034	0.06033247951578369	0.0518159486186261	0.0513786851056614	0.03128407112522854	0.04584176122968008	0.04901620387054441	0.05115533908166647	0.048099998345724225	0.06315831535830545	0.04004482348016006	0.037252720492124164	0.06036791232813344	0.060159274251137394	0.05954576540169487	0.05321979064195376	0.056382778021824315	0.056382778021824315	0.056382778021824315	0.056382778021824315	0.056382778021824315	0.056382778021824315	0.056382778021824315	0.056382778021824315	0.056382778021824315	0.056382778021824315	0.056382778021824315	0.056382778021824315	0.056382778021824315	0.056382778021824315	0.056382778021824315	0.056382778021824315	0.056382778021824315	0.056382778021824315	0.056382778021824315	0.056382778021824315	0.056382778021824315	0.056382778021824315	0.056382778021824315	0.056382778021824315	0.056382778021824315	0.056382778021824315	0.056382778021824315
0.04795798347432565	0.05245238037343965	0.061493355313509544	0.0516321248905411	0.05182260239630852	0.05381328523141387	0.05397617613266802	0.05010730479110241	0.049356968133803254	0.07128471219439086	0.06349663746211488	0.06452425911343114	0.05479475398363717	0.04661423729187029	0.056631100901662554	0.05074110704219797	0.04506155479024653	0.04297283894623657	0.06958701551397184	0.04480329602998292	0.06443970623492835	0.05462150113245563	0.05462150113245563	0.05462150113245563	0.05462150113245563	0.05462150113245563	0.05462150113245563	0.05462150113245563	0.05462150113245563	0.05462150113245563	0.05462150113245563	0.05462150113245563	0.05462150113245563	0.05462150113245563	0.05462150113245563	0.05462150113245563	0.05462150113245563	0.05462150113245563	0.05462150113245563	0.05462150113245563	0.05462150113245563	0.05462150113245563	0.05462150113245563	0.05462150113245563	0.05462150113245563	0.05462150113245563	0.05462150113245563	0.05462150113245563	0.05462150113245563	0.05462150113245563
0.0438638989470122	0.06314854705988228	0.1383524488401825	0.0487235711411334	0.052128172242775134	0.045478014273000064	0.05521947851647644	0.03426985675440297	0.0426034715933537	0.04343539891682915	0.07535245874185686	0.04617261571096024	0.04337818327187112	0.046488367137980796	0.04555414488531853	0.06973271625147677	0.05897992622721763	0.06329302868618014	0.06113647745669889	0.06113647745669889	0.06113647745669889	0.06113647745669889	0.06113647745669889	0.06113647745669889	0.06113647745669889	0.06113647745669889	0.06113647745669889	0.06113647745669889	0.06113647745669889	0.06113647745669889	0.06113647745669889	0.06113647745669889	0.06113647745669889	0.06113647745669889	0.06113647745669889	0.06113647745669889	0.06113647745669889	0.06113647745669889	0.06113647745669889	0.06113647745669889	0.06113647745669889	0.06113647745669889	0.06113647745669889	0.06113647745669889	0.06113647745669889	0.06113647745669889	0.06113647745669889	0.06113647745669889	0.06113647745669889	0.06113647745669889
0.04728127243060188	0.04919767935242159	0.045999368881945585	0.07152767609796674	0.05555652856062471	0.04631708124651246	0.03600457015795547	0.03961136208188889	0.04490135104088075	0.06578277886826077	0.021321140976884718	0.04339532331331194	0.05121123759171245	0.04781866581065953	0.0479981106116087	0.03823316545795719	0.05761416833768318	0.03827759856392188	0.04912688995358241	0.044121710465054094	0.04662430020931825	0.04662430020931825	0.04662430020931825	0.04662430020931825	0.04662430020931825	0.04662430020931825	0.04662430020931825	0.04662430020931825	0.04662430020931825	0.04662430020931825	0.04662430020931825	0.04662430020931825	0.04662430020931825	0.04662430020931825	0.04662430020931825	0.04662430020931825	0.04662430020931825	0.04662430020931825	0.04662430020931825	0.04662430020931825	0.04662430020931825	0.04662430020931825	0.04662430020931825	0.04662430020931825	0.04662430020931825	0.04662430020931825	0.04662430020931825	0.04662430020931825	0.04662430020931825	0.04662430020931825
0.0	0.05132821846119766	0.004003473683467309	0.0	0.0	0.0	0.0	0.0	0.030211099171019842	0.030327860198990298	0.0	0.0	0.0	0.0	0.0	0.0	0.0	0.03884292047261177	0.0	0.0	0.0	0.0	0.03884292047261177	0.0014798764077794235	0.0	0.0	8.635275389449366e-05	0.0	0.0	0.0	0.0	0.0	0.0	0.0	0.0	0.0	0.0	0.0	0.0	0.0	0.0	0.0	0.0	0.0	0.0	0.0	0.0	0.0	0.0	0.0
0.0	0.0	0.004112678231603737	0.03997729787386329	0.0	0.0	0.09400902673799268	0.05543731474703729	0.0015202436606170508	0.049704526044204694	0.03587531028248201	0.0	0.056933324270504175	0.03999116448097763	0.0530161123081376	0.08020993097283263	0.08704472132704703	0.05661576918211332	0.041085652246744216	0.03993416408453738	0.061375252019309476	0.04969991011762632	0.0868296561883105	0.07582856520543223	0.0662480382968181	0.08421835216602508	0.07033825789371903	0.10064222293794535	0.040586681703061345	0.05574288454454831	0.12471114390004918	0.09052663295543902	0.05537698199853368	0.12502538116952452	0.06660269929010838	0.04969991011762631	0.07334648210970239	0.05687428352530683	0.09855935776805168	0.05543165509393862	0.0843801624800618	0.06509683572967843	0.05549883158607252	0.06741509009965685	0.0557428845445483	0.05586976139815308	0.055806322971350686	0.055806322971350686	0.055806322971350686	0.055806322971350686
0.054097027125792854	0.047084511160566195	0.049947869314074474	0.048093120938489185	0.03770590128127407	0.04453113983279391	0.04151395806568705	0.051377642954119236	0.041596309953639554	0.053264988969666666	0.05377095735078168	0.046544585922319845	0.04892139168694623	0.06005931257557828	0.04853278490750627	0.04661099159027073	0.04339551635485492	0.05035057354221342	0.0478043774958565	0.0425482217964164	0.06439635347982701	0.054805810450010296	0.044286397689393076	0.05829290208605772	0.07014350934163127	0.048911648386577876	0.04913064803920274	0.040241207486575586	0.039338833035873294	0.049661412751258294	0.052057809189338944	0.04285234162708172	0.05227495178772722	0.044224052864577236	0.04710374960265752	0.03506044178566392	0.04240365817792663	0.04804369780484253	0.04697251726838929	0.041721602538278356	0.04078324353070197	0.041252423034490164	0.041252423034490164	0.041252423034490164	0.041252423034490164	0.041252423034490164	0.041252423034490164	0.041252423034490164	0.041252423034490164	0.041252423034490164
0.06359342296872346	0.03397801841312089	0.03305978663970965	0.03824290116445011	0.04845261405504856	0.04917154039587052	0.02436754825734075	0.02950191387728857	0.02693584699764172	0.02031316024549514	0.04292774047220924	0.040258723833302895	0.04629987808467067	0.028640091943492835	0.02926581787844081	0.04556415732286815	0.04216533835539954	0.03955005893069578	0.03969786018005967	0.03489621898130462	0.03124153490004204	0.035535525730485316	0.04204363800747758	0.03814655641769961	0.04028970688683691	0.039919807071338076	0.027301928065349784	0.03356099882592625	0.010523721693312636	0.022799694453350294	0.035062299072051606	0.03338460451331178	0.019841526292681252	0.01569708685916349	0.051877042921570256	0.03179855997021008	0.03181131924346076	0.02060402389592804	0.048079755683009255	0.0218473275297229	0.03361727102970266	0.028984357159794152	0.046897561662415675	0.040178808063982975	0.031227567697476012	0.014161739668779382	0.022694653683127695	0.022694653683127695	0.022694653683127695	0.022694653683127695
0.07476742414991426	0.10822264397102016	0.1319105263643204	0.07743466722546344	0.08906027528528443	0.07296157864545057	0.08186835880905918	0.13054371701275988	0.06813394860407056	0.08138310563850865	0.08908853898825825	0.08584309446339154	0.09286296018874829	0.075034540942944	0.057689421801310765	0.08782534559410375	0.06663971768501997	0.09131829579371067	0.0977641674705574	0.10231176318218937	0.056769022714845574	0.06973447911355626	0.07976176861706377	0.06474636344637973	0.08259860991243317	0.07243011576879665	0.0719316993601559	0.0731834094125769	0.11117541191658743	0.08260809650330997	0.10538036560175172	0.08736647605916985	0.06467619414294844	0.09346627220569745	0.12184661677332158	0.07153300069489195	0.08668836563565895	0.07344966424707994	0.08806195037014153	0.06956961067207997	0.11383732723283081	0.09883566402302503	0.061578351002086563	0.08020700751255579	0.08020700751255579	0.08020700751255579	0.08020700751255579	0.08020700751255579	0.08020700751255579	0.08020700751255579
0.0815235506732779	0.06982346152978999	0.047553347070618666	0.05007194117429527	0.03612157829813029	0.058707848088040436	0.03857775522490092	0.053120471097587024	0.0572468621952969	0.06140648349394277	0.05341075200934615	0.06794868077565587	0.060679716392501006	0.060679716392501006	0.060679716392501006	0.060679716392501006	0.060679716392501006	0.060679716392501006	0.060679716392501006	0.060679716392501006	0.060679716392501006	0.060679716392501006	0.060679716392501006	0.060679716392501006	0.060679716392501006	0.060679716392501006	0.060679716392501006	0.060679716392501006	0.060679716392501006	0.060679716392501006	0.060679716392501006	0.060679716392501006	0.060679716392501006	0.060679716392501006	0.060679716392501006	0.060679716392501006	0.060679716392501006	0.060679716392501006	0.060679716392501006	0.060679716392501006	0.060679716392501006	0.060679716392501006	0.060679716392501006	0.060679716392501006	0.060679716392501006	0.060679716392501006	0.060679716392501006	0.060679716392501006	0.060679716392501006	0.060679716392501006
0.06675302314522163	0.0569602548001337	0.058000835319918516	0.048608869297749824	0.03605564589759197	0.06057525790785594	0.041981335688632083	0.05667118806838594	0.03534090807938611	0.03990439425428878	0.06037504544340088	0.03487502556562459	0.04547125765563309	0.04947607693239588	0.0630429045714384	0.05288348774483605	0.03637642430912039	0.0572826175414679	0.04315697571904482	0.04094769433889263	0.0489742344029272	0.05983677624927928	0.03706652704359527	0.04712899807470204	0.0574362176193609	0.057746707475692285	0.05563855998178691	0.03682954214805385	0.04803961429873453	0.07225829138049499	0.050666384980094695	0.05067775509597472	0.03642961108498225	0.0522565769984217	0.042240704432609674	0.04438201494950744	0.056643291972244506	0.07143537941579392	0.03939748967727753	0.059977001803453445	0.043037650049325006	0.05150732592638922	0.05150732592638922	0.05150732592638922	0.05150732592638922	0.05150732592638922	0.05150732592638922	0.05150732592638922	0.05150732592638922	0.05150732592638922
0.0346301664660349	0.03794285423913014	0.03502457219957612	0.043523364546511824	0.028008845037922496	0.04841144249786695	0.03817781459582832	0.033300159201666596	0.035189107588607875	0.03550039403557626	0.0408290764669202	0.03748206595886563	0.045788260166537226	0.04891030765279967	0.049129273669376965	0.03709485969954754	0.042591497218431515	0.040560034419389185	0.04155490071321661	0.04085348710650029	0.040389865407108524	0.04519006470048909	0.034472694312238844	0.04246195790169145	0.049845216197985515	0.04715103222815506	0.04057764827170801	0.03767231984050616	0.03801029004138126	0.053713748339828775	0.048715031431138985	0.03552153737235435	0.05194792574230463	0.04473131104414487	0.043283209399425204	0.051275154265103186	0.03712462335900214	0.0438946740019686	0.039203892188654166	0.048368679593658745	0.03348526884215857	0.031848507364991764	0.03728434234597762	0.040479045607869496	0.029875050859806237	0.03517704823383786	0.03517704823383786	0.03517704823383786	0.03517704823383786	0.03517704823383786
0.0	0.0	0.0	0.11479591834386335	0.0	0.0	0.0	0.15931117499285113	0.0	0.0	0.1135341584111543	0.0	0.0	0.11479591834386335	0.0	0.11479591834386335	0.0	0.11479591834386335	0.0	0.0	0.0012617599327090316	0.0	0.0	0.03567758716091079	0.10299034377315192	0.0	0.0	0.06885893288934777	0.0	0.0	0.0	0.0	0.04593698545451555	0.0	0.0012617599327090316	0.11496559015857533	0.0	0.0	0.0	0.0	0.0	0.0	0.0	0.04593698545451555	0.0	0.022968492727257775	0.022968492727257775	0.022968492727257775	0.022968492727257775	0.022968492727257775
0.05594675960505929	0.06885805699627892	0.07780029763830025	0.06281216451768289	0.03980267226163181	0.04307722659636521	0.07295327997557238	0.030031090855054628	0.05867526341776563	0.05205917967638926	0.07465889357421353	0.06517345079848158	0.07517834685817905	0.057967384686056445	0.040961130084587	0.05612617550248717	0.048841321884079414	0.031288248391159214	0.04233887890537291	0.04197656880027921	0.04092594715127117	0.03141626500130217	0.066200277561511	0.056908395084225225	0.051151832065613204	0.04045199147247441	0.037231448101518905	0.05150918207269587	0.06762030764606222	0.04822628685014715	0.0486254315026255	0.04715899618659968	0.04842344335007568	0.055806988821650756	0.042164910108166635	0.04431512934777272	0.063183253267703	0.044467482501253826	0.07364783254583387	0.03934161301643628	0.055790305478216846	0.058249781869583885	0.05150345105631925	0.05487661646295157	0.05487661646295157	0.05487661646295157	0.05487661646295157	0.05487661646295157	0.05487661646295157	0.05487661646295157
0.05854261188952112	0.06301842352997443	0.06321890186589643	0.08294047865785655	0.0796079645594621	0.06014168302076677	0.0535987707996984	0.040032788336236434	0.07262330221814396	0.0705304567694417	0.06678961244613515	0.06464967227199027	0.048719717961930545	0.05324417663559815	0.07495198279093042	0.0671673636459074	0.05508884905064572	0.07140377780877752	0.07146382325036203	0.06708764704742992	0.06130072336959813	0.04955577547037328	0.039467305099466964	0.07182123505370853	0.05201287699930541	0.0537997810790211	0.06436136360954313	0.0807327080512818	0.0822161683329553	0.05835483019846877	0.07481989277513065	0.05220183130073752	0.09048300755635025	0.058584489362414005	0.06899631038719614	0.06240389235359288	0.0643373101809849	0.06907147715085302	0.08026085474407424	0.0843811691404099	0.08232101194224208	0.08232101194224208	0.08232101194224208	0.08232101194224208	0.08232101194224208	0.08232101194224208	0.08232101194224208	0.08232101194224208	0.08232101194224208	0.08232101194224208
0.06075072858298863	0.056534145791149015	0.05430954744369071	0.06107047589419303	0.06052756422015877	0.07741101014611367	0.058409728083022756	0.062066262003954806	0.0648197495181182	0.07088351616895239	0.08531088976111537	0.05476127014580935	0.04414123156371113	0.05639291733943467	0.057452757992049255	0.09624696284529471	0.05369273042047636	0.08217092607347379	0.04965124353506033	0.06503314849599019	0.08362209575964731	0.0711784026032162	0.055547524991427746	0.062038058527483175	0.06883793616097665	0.07549624052316684	0.04608684100784766	0.05751090248992622	0.0768063930509579	0.07683429288067045	0.0711311813484183	0.061411977075063684	0.056200708726202246	0.0730183331790113	0.06056071766413656	0.06652523129797003	0.08416958349487712	0.08714198295415103	0.0880196821841514	0.06256103323722156	0.06461924396241768	0.06359013859981962	0.06359013859981962	0.06359013859981962	0.06359013859981962	0.06359013859981962	0.06359013859981962	0.06359013859981962	0.06359013859981962	0.06359013859981962
0.03170510575979342	0.021892275558490593	0.03139632020299096	0.028969606749334267	0.04119597684356733	0.04376514789463818	0.04726243016670168	0.04085176719026642	0.030954281262144952	0.030684259690990832	0.03312795750863402	0.029826100995803927	0.03134336600252149	0.030581522418212995	0.03302891666055598	0.042477356843162443	0.03796974875221651	0.02924356386129183	0.02105119770140586	0.03732777034637717	0.021129816881740114	0.03551634120088066	0.025120126419335528	0.029536230401055758	0.022154878371820258	0.02534458155731209	0.025411931953541973	0.029918884877796793	0.03286120607346519	0.0143788933361635	0.025831992639395115	0.03001522520541716	0.02529872106022241	0.016985119156003873	0.03652668299697963	0.027221807566342987	0.03307396259328902	0.02378928689192731	0.01874550811974355	0.029761363413451637	0.030794645981177735	0.03221309943297716	0.020525978406622368	0.03291345929599179	0.043259002521943236	0.03246430108475876	0.027082612050287624	0.03153371153345941	0.022679119260701916	0.058679416843955216
0.09066352763857669	0.03895612787282755	0.13424633791659502	0.1235884749088988	0.1366252681134051	0.1318889851221404	0.15116481328843495	0.17918621079491912	0.1947129302885077	0.05843213303802391	0.10844272260348559	0.15577791797217586	0.06161014471800626	0.18915505688308618	0.22851998406424626	0.12200814516916121	0.17780334879354018	0.1514458231472907	0.13459803727775013	0.13249216882188097	0.22197044039002473	0.21090071971972169	0.13429638470590385	0.02181559880689027	0.1547746520152082	0.0584321330380239	0.1744642506677293	0.2117464559717053	0.23327106716879947	0.22928515691738882	0.14419100463616874	0.15132667868237093	0.20772993991804548	0.19351066973405737	0.09633475796128195	0.1904612543979262	0.20095204605323488	0.16812736053853525	0.13487479113124082	0.097371588315461	0.2631666263639894	0.16223542068116192	0.135024225430362	0.18316950831143355	0.21569700652007637	0.13518785853498674	0.16137087248550855	0.13824272077257235	0.18242433499674987	0.10124147734843329
0.09863916159358706	0.10397777751781512	0.08992666610744053	0.09245965017758043	0.11770625657898115	0.0760983201540849	0.1198980246743428	0.10424152078683055	0.0745070208345435	0.07654273531064827	0.08966145088464791	0.11913740200048123	0.07423919570370324	0.06762727540458731	0.08816397400111631	0.13183262480945424	0.07063264742204946	0.09627001296220633	0.09051852755123595	0.08457475384047318	0.09165980581448653	0.11342723700234374	0.07271415312507375	0.11228216374896209	0.10772732951552556	0.06117193231236548	0.08367966762457908	0.07132805669414843	0.08409033609749422	0.10504144271654496	0.08578599437288177	0.11690214985583723	0.07488177309946857	0.09219668168684092	0.10073305829342262	0.0829195165139463	0.07278079476969841	0.10069793881035426	0.08352241106630723	0.08912499410869003	0.10139848479364988	0.06361270544647922	0.08654123685973919	0.09511872656554198	0.10436566685685554	0.08342682892796821	0.07975172346988092	0.09847311524835703	0.08876310701477949	0.103275208837622
0.03348550614324482	0.02990386749913637	0.03906572141056108	0.028422757168959856	0.04011467256445715	0.03253381565830167	0.04158890215836107	0.04175728295943297	0.037196764138323964	0.03342082939943011	0.022146714906056672	0.048959051195074	0.04193544960952653	0.04051096907291184	0.040438579938009526	0.03439781525897622	0.030350722980526577	0.049836305155484505	0.052912209760841274	0.03732624330807317	0.025207679247281647	0.03736577271024697	0.033059843701108524	0.045563930818963254	0.03559920358638879	0.02392828188919698	0.03419253280218178	0.03780806571155748	0.031856803922601304	0.0348310295269728	0.03456756946018541	0.02963147570667409	0.03145424842908705	0.027954870975162763	0.04153862190538228	0.03697752981648334	0.033101940788801396	0.03349555628451688	0.023097153732395976	0.0332706944889939	0.03983748155267987	0.04022671217256147	0.03360323296205737	0.03935096511457722	0.03713733009806977	0.040972299917353495	0.041711373794089304	0.03698856813245013	0.04100014945557933	0.0513344304346241
0.05044078054530349	0.06558831512704343	0.06780336005523027	0.06255593472404486	0.04782647135473727	0.06148852585851197	0.04525392853749178	0.03322194977481224	0.0523903414716314	0.049504010302879604	0.05900298771996496	0.055676561837612035	0.06579065176487192	0.04874188690544542	0.05281108081776267	0.046627280200974966	0.047205359028937834	0.055111457928104145	0.06735198153199375	0.07001832541125731	0.04575311438993495	0.05073536113470793	0.05787280085058551	0.047615006874506524	0.05580319230331214	0.038678580969950985	0.050244030146882473	0.04178057860477575	0.06080084095126941	0.061113294492766874	0.05805911669207098	0.05295760733798045	0.0479612392490501	0.040909604320285606	0.06072121412125119	0.04784260038901301	0.04085133526217017	0.04770048391993257	0.05339606970504811	0.0445383199081364	0.05685373527537957	0.05344156340240637	0.046859507654511634	0.03932970141571734	0.055173790657034164	0.03670225214576508	0.04370566998797981	0.05861845427885088	0.06450351628792937	0.03796519629745184
0.04740297750162608	0.05647494979230621	0.06791064299024255	0.044252972128991076	0.04385193793372867	0.06223431069657583	0.059765416983605366	0.0540617658646571	0.04867091625370992	0.055129964166446145	0.04524415015803552	0.056193314802319906	0.06019198057448052	0.05233065764628886	0.057192796033265395	0.05075529902695731	0.07012590814551102	0.06557496897303168	0.05626262653054104	0.05357065042918392	0.05255206467434875	0.06089277572826269	0.06297028965200406	0.05538402343754836	0.06142555530880592	0.0473920568734932	0.054112340390166845	0.04835026609506434	0.04610603835899309	0.051682072065970766	0.04630156632035079	0.049762854557222284	0.04829885485890136	0.06634992345142993	0.05901711581137745	0.06574526754108093	0.06303093425486685	0.06306163050911869	0.053883306531662914	0.053974242807931117	0.050569827287787715	0.05707573556924877	0.06462881487931532	0.06085227522428205	0.06085227522428205	0.06085227522428205	0.06085227522428205	0.06085227522428205	0.06085227522428205	0.06085227522428205
0.07204911849860918	0.057611218863820375	0.07308663704867914	0.07150512179261975	0.08680780720250085	0.06289944407254532	0.0576044021073791	0.05143280983176568	0.06028436680915639	0.050015563839174666	0.04507639703618651	0.04754598043768059	0.04754598043768059	0.04754598043768059	0.04754598043768059	0.04754598043768059	0.04754598043768059	0.04754598043768059	0.04754598043768059	0.04754598043768059	0.04754598043768059	0.04754598043768059	0.04754598043768059	0.04754598043768059	0.04754598043768059	0.04754598043768059	0.04754598043768059	0.04754598043768059	0.04754598043768059	0.04754598043768059	0.04754598043768059	0.04754598043768059	0.04754598043768059	0.04754598043768059	0.04754598043768059	0.04754598043768059	0.04754598043768059	0.04754598043768059	0.04754598043768059	0.04754598043768059	0.04754598043768059	0.04754598043768059	0.04754598043768059	0.04754598043768059	0.04754598043768059	0.04754598043768059	0.04754598043768059	0.04754598043768059	0.04754598043768059	0.04754598043768059
0.07886310630753629	0.07373495482422408	0.08218647316434179	0.100717233938778	0.07902879923966895	0.09373590437933288	0.0863823518095009	0.0863823518095009	0.0863823518095009	0.0863823518095009	0.0863823518095009	0.0863823518095009	0.0863823518095009	0.0863823518095009	0.0863823518095009	0.0863823518095009	0.0863823518095009	0.0863823518095009	0.0863823518095009	0.0863823518095009	0.0863823518095009	0.0863823518095009	0.0863823518095009	0.0863823518095009	0.0863823518095009	0.0863823518095009	0.0863823518095009	0.0863823518095009	0.0863823518095009	0.0863823518095009	0.0863823518095009	0.0863823518095009	0.0863823518095009	0.0863823518095009	0.0863823518095009	0.0863823518095009	0.0863823518095009	0.0863823518095009	0.0863823518095009	0.0863823518095009	0.0863823518095009	0.0863823518095009	0.0863823518095009	0.0863823518095009	0.0863823518095009	0.0863823518095009	0.0863823518095009	0.0863823518095009	0.0863823518095009	0.0863823518095009
0.0	0.0	0.0032852783485978086	0.0	0.08642174291405559	0.0	0.05183902948251069	0.0	0.051839029482510686	0.0	0.019354067889205618	0.0	0.0	0.08642174291405559	0.11964548532747751	0.06706767502484996	0.08642174291405559	0.034601868477633115	0.0	0.1173952989183345	0.08543754559316706	0.0	0.08642174291405559	0.0	0.08642174291405559	0.06902523897675897	0.11296976229920845	0.08622226778091457	0.0345827134315449	0.0	0.0009498899795130663	0.008887583680864152	0.0	0.0	0.0	0.0	0.0	0.0	0.0	0.0	0.0	0.0	0.0	0.0	0.0	0.0	0.0	0.0	0.0	0.0
0.04669918241786544	0.054607087022510895	0.0446083980855649	0.04436613617453756	0.03188224644311809	0.04406333387766155	0.03845398847137452	0.05134837807694943	0.06165758868989308	0.051021546497024256	0.05477264557324147	0.04572768713637701	0.059382292832199736	0.04383062484692892	0.048142952797743915	0.03947389849922171	0.039541798389342644	0.05586600497777604	0.05343569665163903	0.04429771400934539	0.039817448745238924	0.058263691238373196	0.04593771927525969	0.03668330661362416	0.05467346141544661	0.03982600593575266	0.03574264721959709	0.03778432657767488	0.03778432657767488	0.03778432657767488	0.03778432657767488	0.03778432657767488	0.03778432657767488	0.03778432657767488	0.03778432657767488	0.03778432657767488	0.03778432657767488	0.03778432657767488	0.03778432657767488	0.03778432657767488	0.03778432657767488	0.03778432657767488	0.03778432657767488	0.03778432657767488	0.03778432657767488	0.03778432657767488	0.03778432657767488	0.03778432657767488	0.03778432657767488	0.03778432657767488
0.05833022365784166	0.05978663622266564	0.052119992771530635	0.05849966587738913	0.06089376249213188	0.06413654232412086	0.05046528691216956	0.06268350581369206	0.06692889524362439	0.055123901999601675	0.061799857971523965	0.07008948535483378	0.04693433892588182	0.057699412434441454	0.04888670107732003	0.044235712017153136	0.0626401492858865	0.042898502609448136	0.051134392541911065	0.04349763347307918	0.04731601300749512	0.04731601300749512	0.04731601300749512	0.04731601300749512	0.04731601300749512	0.04731601300749512	0.04731601300749512	0.04731601300749512	0.04731601300749512	0.04731601300749512	0.04731601300749512	0.04731601300749512	0.04731601300749512	0.04731601300749512	0.04731601300749512	0.04731601300749512	0.04731601300749512	0.04731601300749512	0.04731601300749512	0.04731601300749512	0.04731601300749512	0.04731601300749512	0.04731601300749512	0.04731601300749512	0.04731601300749512	0.04731601300749512	0.04731601300749512	0.04731601300749512	0.04731601300749512	0.04731601300749512
0.041501741074080487	0.04451482503898427	0.05304204995037659	0.04616907197464264	0.03699092699041379	0.04962405375443146	0.049897453077837745	0.05072091629326325	0.052009923036779905	0.04086256926864303	0.03877884819334416	0.056262221438727916	0.07604223844792293	0.03882962899046648	0.05019259768068111	0.0434407991331546	0.03713654356673536	0.03985417415979174	0.03498743358665397	0.03526750546297155	0.05653236246342241	0.04689196190062634	0.046124888444443304	0.06578775263898548	0.05232820108061205	0.04397676866781243	0.03846211935434567	0.045090277766231215	0.04099521642276459	0.049383756309352274	0.059616277907308154	0.05176312507799753	0.04176604571054692	0.03439786472240435	0.036472366969297745	0.03890862841712777	0.06138202372903851	0.050145326073083134	0.050145326073083134	0.050145326073083134	0.050145326073083134	0.050145326073083134	0.050145326073083134	0.050145326073083134	0.050145326073083134	0.050145326073083134	0.050145326073083134	0.050145326073083134	0.050145326073083134	0.050145326073083134
0.061752326909445154	0.064212374434243	0.09032495233209488	0.06820533452017867	0.059890050696542456	0.04702439155329148	0.047274970120777846	0.06537926213715717	0.04326643702887085	0.05271813438204864	0.05531662054847445	0.07094702486976996	0.060681659513288015	0.06397855177510982	0.05642094083562943	0.05568291360957668	0.07654387306801838	0.058960018803741944	0.0419537429165889	0.06134685745474569	0.07527810471258112	0.061615891971684565	0.07460636665846505	0.042854270138036464	0.06222638458531817	0.06078938374877447	0.06658593506673224	0.09262552931627085	0.06359560919826486	0.06054850834385466	0.0701162259217725	0.06204389134627824	0.06608005863402537	0.06608005863402537	0.06608005863402537	0.06608005863402537	0.06608005863402537	0.06608005863402537	0.06608005863402537	0.06608005863402537	0.06608005863402537	0.06608005863402537	0.06608005863402537	0.06608005863402537	0.06608005863402537	0.06608005863402537	0.06608005863402537	0.06608005863402537	0.06608005863402537	0.06608005863402537
0.0727737108838797	0.07526202689483141	0.10637265615030793	0.11429814881345036	0.09776281454701842	0.12402957856059274	0.12820623241155915	0.0921558340068046	0.0999334378307449	0.16402179007530399	0.10299915029294968	0.09265226234464316	0.07381559712572527	0.060078870351302674	0.11673239917579661	0.10930457747551081	0.10643322017639943	0.2065845517165396	0.14300382592766614	0.14303313240065013	0.0695595001119633	0.12883159419490436	0.12344499933933148	0.16747436339927932	0.1346943068220786	0.145035318684245	0.10884559133765297	0.08488373284982255	0.1563401829314973	0.09426324052327927	0.15556286433072747	0.16741255668075633	0.09277242723194651	0.13124103893687375	0.11200673308441013	0.11200673308441013	0.11200673308441013	0.11200673308441013	0.11200673308441013	0.11200673308441013	0.11200673308441013	0.11200673308441013	0.11200673308441013	0.11200673308441013	0.11200673308441013	0.11200673308441013	0.11200673308441013	0.11200673308441013	0.11200673308441013	0.11200673308441013
0.049140809750912735	0.05506733412444356	0.06289958347499722	0.04461177846755765	0.07524356607877124	0.04851649575100789	0.06537943316441024	0.046646813013823875	0.05771744582146437	0.05680803862261583	0.07034137199401444	0.05173259991326133	0.04849930506825761	0.06478296743322866	0.04374976118399832	0.049649549961554615	0.0621811523383101	0.06468163070434288	0.05809663900229768	0.048836107020820946	0.059151645778507275	0.06168881669083757	0.06042023123467242	0.06042023123467242	0.06042023123467242	0.06042023123467242	0.06042023123467242	0.06042023123467242	0.06042023123467242	0.06042023123467242	0.06042023123467242	0.06042023123467242	0.06042023123467242	0.06042023123467242	0.06042023123467242	0.06042023123467242	0.06042023123467242	0.06042023123467242	0.06042023123467242	0.06042023123467242	0.06042023123467242	0.06042023123467242	0.06042023123467242	0.06042023123467242	0.06042023123467242	0.06042023123467242	0.06042023123467242	0.06042023123467242	0.06042023123467242	0.06042023123467242
0.05908847389514096	0.14415498379700792	0.07473504728378308	0.11366050761566132	0.07615216108190528	0.07851485613624128	0.09179731539709725	0.0859273893852234	0.06693957692682102	0.07587578114051917	0.03328508831384234	0.15730267752087648	0.032187023894816764	0.06779216253743603	0.11520531427171042	0.13810750972717273	0.09866587673437631	0.07786640098568418	0.03380511240510728	0.04273297810975909	0.1006868660956121	0.135143040746364	0.09936774284218472	0.10993015157216247	0.09336931830885653	0.14213838337243237	0.1783075339808556	0.003423027559261532	0.07108957554782801	0.07796380137262877	0.10832119811312554	0.1000465393296542	0.07826591953028078	0.06297886497202343	0.08812961197267387	0.03646645979101856	0.1927236222367191	0.06271863414550116	0.14212023683490588	0.046965871416479454	0.05411771229970887	0.05054179185809416	0.05054179185809416	0.05054179185809416	0.05054179185809416	0.05054179185809416	0.05054179185809416	0.05054179185809416	0.05054179185809416	0.05054179185809416
0.036906684913574885	0.03191425435291508	0.04295402461199712	0.05142215934654623	0.03708987021778993	0.045631302704633815	0.04974049782453028	0.039065676967219264	0.0581880829343474	0.04889182282303131	0.06012410451596906	0.054137534201230506	0.03495103865708017	0.04557514052622339	0.05313441410304458	0.05354581937170243	0.04059960353246017	0.06145031850544926	0.04467796600217591	0.044137640040638235	0.053517329232445135	0.036825408742960884	0.0727410582004817	0.05475348208879779	0.041028376073306276	0.04789092908105203	0.04789092908105203	0.04789092908105203	0.04789092908105203	0.04789092908105203	0.04789092908105203	0.04789092908105203	0.04789092908105203	0.04789092908105203	0.04789092908105203	0.04789092908105203	0.04789092908105203	0.04789092908105203	0.04789092908105203	0.04789092908105203	0.04789092908105203	0.04789092908105203	0.04789092908105203	0.04789092908105203	0.04789092908105203	0.04789092908105203	0.04789092908105203	0.04789092908105203	0.04789092908105203	0.04789092908105203
0.12225025074639519	0.11951170648649251	0.10351762439749969	0.1156271626384013	0.06029093844980716	0.11391591853453678	0.12222712805688735	0.08015269937600283	0.10237382230985044	0.09233246663537932	0.10819868079210955	0.15928693824118237	0.10945606164644646	0.09388454255067608	0.12731381432510003	0.11545285037680428	0.07313713119214128	0.11628175933559337	0.09692312366843785	0.10160672779721308	0.07934995963258998	0.08786832072901817	0.11019314680768692	0.11146042812990425	0.12012057782072978	0.148283942545288	0.09470334148080715	0.048574928030520124	0.09414928117181924	0.092187952918803	0.09316861704531113	0.09316861704531113	0.09316861704531113	0.09316861704531113	0.09316861704531113	0.09316861704531113	0.09316861704531113	0.09316861704531113	0.09316861704531113	0.09316861704531113	0.09316861704531113	0.09316861704531113	0.09316861704531113	0.09316861704531113	0.09316861704531113	0.09316861704531113	0.09316861704531113	0.09316861704531113	0.09316861704531113	0.09316861704531113
0.05408295688456062	0.0500560434858065	0.053469799050796386	0.08068750236206282	0.055926194214910116	0.06826905903379493	0.04571668493005275	0.05315605687792763	0.05659361965756671	0.05211104695822652	0.05249254079075688	0.06930937550865349	0.06493079571643026	0.049947685105792165	0.044940346103475776	0.05836380515907593	0.05043548384604756	0.05522253858972618	0.05282901121788687	0.05282901121788687	0.05282901121788687	0.05282901121788687	0.05282901121788687	0.05282901121788687	0.05282901121788687	0.05282901121788687	0.05282901121788687	0.05282901121788687	0.05282901121788687	0.05282901121788687	0.05282901121788687	0.05282901121788687	0.05282901121788687	0.05282901121788687	0.05282901121788687	0.05282901121788687	0.05282901121788687	0.05282901121788687	0.05282901121788687	0.05282901121788687	0.05282901121788687	0.05282901121788687	0.05282901121788687	0.05282901121788687	0.05282901121788687	0.05282901121788687	0.05282901121788687	0.05282901121788687	0.05282901121788687	0.05282901121788687
0.04169140797473764	0.0501582371295815	0.040794388557715	0.05996206583623108	0.06268089265204621	0.09098779693331047	0.05925976667000974	0.06168972776992289	0.028024694196604645	0.030569147356416266	0.04886051247298025	0.04025381653473249	0.05206436328845217	0.04639568565850925	0.0639568268776987	0.05388516714348273	0.036316411184294406	0.02393153617982141	0.05223633441706609	0.03351762608735466	0.04772970042365997	0.04081724568937462	0.06332814358574694	0.043919921967851966	0.08036598518664868	0.03902885502316375	0.05329395336102111	0.054215935391508784	0.0468290222633784	0.05052247882744359	0.05052247882744359	0.05052247882744359	0.05052247882744359	0.05052247882744359	0.05052247882744359	0.05052247882744359	0.05052247882744359	0.05052247882744359	0.05052247882744359	0.05052247882744359	0.05052247882744359	0.05052247882744359	0.05052247882744359	0.05052247882744359	0.05052247882744359	0.05052247882744359	0.05052247882744359	0.05052247882744359	0.05052247882744359	0.05052247882744359
0.04461160095535566	0.05746209776865612	0.044405054484258015	0.06396021929992311	0.04465730426799308	0.05023613428190293	0.047048728032509916	0.05455658759582464	0.053348868840597745	0.07369361968480545	0.07472070103149125	0.05460850213801197	0.050707478793409616	0.05389190064905462	0.07868803237583999	0.061028678515019856	0.05232489182829305	0.05950851752085467	0.058858648519530016	0.06878400155287752	0.07232694897128995	0.057259803212645004	0.06479337609196748	0.06479337609196748	0.06479337609196748	0.06479337609196748	0.06479337609196748	0.06479337609196748	0.06479337609196748	0.06479337609196748	0.06479337609196748	0.06479337609196748	0.06479337609196748	0.06479337609196748	0.06479337609196748	0.06479337609196748	0.06479337609196748	0.06479337609196748	0.06479337609196748	0.06479337609196748	0.06479337609196748	0.06479337609196748	0.06479337609196748	0.06479337609196748	0.06479337609196748	0.06479337609196748	0.06479337609196748	0.06479337609196748	0.06479337609196748	0.06479337609196748
0.0497379554884592	0.03814113384980488	0.050689058305922324	0.03680418629725128	0.04686466770657317	0.03343364350966297	0.05007172413402117	0.04653043779726721	0.036165724008510834	0.04317847401656981	0.05591678340326812	0.01861343151134223	0.052453691863122834	0.04522621765632897	0.05029145194240492	0.048073769462235544	0.03780509166107205	0.04098966089416939	0.056268030684870816	0.04491792391153901	0.028080852791590435	0.04531598617881753	0.04163848713288029	0.0423716686646934	0.041234213761980915	0.06810444510575678	0.054669329433868846	0.054669329433868846	0.054669329433868846	0.054669329433868846	0.054669329433868846	0.054669329433868846	0.054669329433868846	0.054669329433868846	0.054669329433868846	0.054669329433868846	0.054669329433868846	0.054669329433868846	0.054669329433868846	0.054669329433868846	0.054669329433868846	0.054669329433868846	0.054669329433868846	0.054669329433868846	0.054669329433868846	0.054669329433868846	0.054669329433868846	0.054669329433868846	0.054669329433868846	0.054669329433868846
0.045383066707938215	0.04374331942862422	0.03214214725111954	0.04632638239473243	0.04677455723170501	0.040433313059492985	0.04314687402650556	0.049642449688823524	0.059761736532019355	0.05051733445524327	0.04565132185007007	0.05497996022070773	0.043091505066855475	0.0431649796312902	0.05586201520549107	0.05111207874000515	0.04267245021107328	0.06260722204409129	0.05193846400410885	0.061181135859957055	0.05047137823832195	0.05347722797214999	0.04660707290864552	0.03511865267770853	0.040862862793177024	0.040862862793177024	0.040862862793177024	0.040862862793177024	0.040862862793177024	0.040862862793177024	0.040862862793177024	0.040862862793177024	0.040862862793177024	0.040862862793177024	0.040862862793177024	0.040862862793177024	0.040862862793177024	0.040862862793177024	0.040862862793177024	0.040862862793177024	0.040862862793177024	0.040862862793177024	0.040862862793177024	0.040862862793177024	0.040862862793177024	0.040862862793177024	0.040862862793177024	0.040862862793177024	0.040862862793177024	0.040862862793177024
0.06235316361578	0.050731694457418056	0.04486694762846992	0.07641857048415307	0.07204293387278501	0.08024870354279741	0.06170770550304613	0.05632404931983133	0.06488322415635882	0.040308788052746	0.06132527795611039	0.06699709752521966	0.10236568913943882	0.05083960335627935	0.04208790281928026	0.07625206089259204	0.058092668664239434	0.041106282259119914	0.04939797546090609	0.058376584553490714	0.07307167464498916	0.06799926635131225	0.04960534545446876	0.051041907317809894	0.05032362638613933	0.05032362638613933	0.05032362638613933	0.05032362638613933	0.05032362638613933	0.05032362638613933	0.05032362638613933	0.05032362638613933	0.05032362638613933	0.05032362638613933	0.05032362638613933	0.05032362638613933	0.05032362638613933	0.05032362638613933	0.05032362638613933	0.05032362638613933	0.05032362638613933	0.05032362638613933	0.05032362638613933	0.05032362638613933	0.05032362638613933	0.05032362638613933	0.05032362638613933	0.05032362638613933	0.05032362638613933	0.05032362638613933
0.03590459819312747	0.03945105717049116	0.04456782126488406	0.04187281546700414	0.0304262128446827	0.03301379500762488	0.03395738876043294	0.03405601926608924	0.045570241288181317	0.042461676083072046	0.032615684307341984	0.02807416956938911	0.047802485750152224	0.04014089685045123	0.029676001719270262	0.05651225563876985	0.031352100482804984	0.04437121965655431	0.03852682580626169	0.04698973953919397	0.041697135133086385	0.027394296795542006	0.038610853265552074	0.033002575030547036	0.033002575030547036	0.033002575030547036	0.033002575030547036	0.033002575030547036	0.033002575030547036	0.033002575030547036	0.033002575030547036	0.033002575030547036	0.033002575030547036	0.033002575030547036	0.033002575030547036	0.033002575030547036	0.033002575030547036	0.033002575030547036	0.033002575030547036	0.033002575030547036	0.033002575030547036	0.033002575030547036	0.033002575030547036	0.033002575030547036	0.033002575030547036	0.033002575030547036	0.033002575030547036	0.033002575030547036	0.033002575030547036	0.033002575030547036
0.04248687576310527	0.039802018419942804	0.052272631461949395	0.06298156463255682	0.07416348554953275	0.05293946348938751	0.04706604154302149	0.04867146978452703	0.056281577848850343	0.06590467215114855	0.06711664590428267	0.043856483609385516	0.06808410431614124	0.05325354057153856	0.0566976672502953	0.05984427904711464	0.0437081126193637	0.04432315645734502	0.059467509715632014	0.06392146054419662	0.05243554955718138	0.045482580319594776	0.05223717606966978	0.06417717451245471	0.058207175291062244	0.058207175291062244	0.058207175291062244	0.058207175291062244	0.058207175291062244	0.058207175291062244	0.058207175291062244	0.058207175291062244	0.058207175291062244	0.058207175291062244	0.058207175291062244	0.058207175291062244	0.058207175291062244	0.058207175291062244	0.058207175291062244	0.058207175291062244	0.058207175291062244	0.058207175291062244	0.058207175291062244	0.058207175291062244	0.058207175291062244	0.058207175291062244	0.058207175291062244	0.058207175291062244	0.058207175291062244	0.058207175291062244
0.03128646453560431	0.03867176474741247	0.03580265758453239	0.04163496755896799	0.06323208469057334	0.036138515975464275	0.035508519870107565	0.038161265940465955	0.03808458319509663	0.04595376786265829	0.044745655189420086	0.03805415010551778	0.03152546095838426	0.03553703522175142	0.03458653752712846	0.03801691239238169	0.043805145181821596	0.038926342396316004	0.03070177583854057	0.04178610405772062	0.03094420493745806	0.03556518202486679	0.04699331939662882	0.03142299621723582	0.04602640966124062	0.03662343800311586	0.04669348511771837	0.04855262727790728	0.04256445741144823	0.0415744417415566	0.04206944957650242	0.04206944957650242	0.04206944957650242	0.04206944957650242	0.04206944957650242	0.04206944957650242	0.04206944957650242	0.04206944957650242	0.04206944957650242	0.04206944957650242	0.04206944957650242	0.04206944957650242	0.04206944957650242	0.04206944957650242	0.04206944957650242	0.04206944957650242	0.04206944957650242	0.04206944957650242	0.04206944957650242	0.04206944957650242
0.023426301917212747	0.03469166169903938	0.043739474240689205	0.02937553144771048	0.031504044384473635	0.035600983293976776	0.03897349962692562	0.04453497358563954	0.04499899510242588	0.029228249977515396	0.041035625344938195	0.045383874941738164	0.03340621456034405	0.02888016444966262	0.026411718916163906	0.046481749994489556	0.03454743690331266	0.0374753575767508	0.03832602757182882	0.046211474601477204	0.020965490681635827	0.026192111467012332	0.03222842587703007	0.03337740932115534	0.04443717458777595	0.024341206720661618	0.03972584635800609	0.02548605040746089	0.03408040367508155	0.040029663669785415	0.033022869298939043	0.03652626648436223	0.03652626648436223	0.03652626648436223	0.03652626648436223	0.03652626648436223	0.03652626648436223	0.03652626648436223	0.03652626648436223	0.03652626648436223	0.03652626648436223	0.03652626648436223	0.03652626648436223	0.03652626648436223	0.03652626648436223	0.03652626648436223	0.03652626648436223	0.03652626648436223	0.03652626648436223	0.03652626648436223
0.02660957018743304	0.03481878846773486	0.03044707969103357	0.02790806628164355	0.05085609511673346	0.02163246778955718	0.02671134693371722	0.0006392744897841999	0.020875608554379355	0.025036622801208643	0.03345486753671265	0.028827702591056183	0.030593875046704348	0.01939326876405897	0.048220668443282294	0.02403810413811454	0.055149684708132904	0.030420927327718214	0.030246242497726412	0.01813732275733744	0.0279224106044467	0.02727019010442843	0.06082414899419988	0.04074266876531285	0.04478256971628754	0.024434457654298476	0.027118517635230207	0.03421445316257681	0.03604533327105896	0.03559965686310312	0.03582249506708104	0.03582249506708104	0.03582249506708104	0.03582249506708104	0.03582249506708104	0.03582249506708104	0.03582249506708104	0.03582249506708104	0.03582249506708104	0.03582249506708104	0.03582249506708104	0.03582249506708104	0.03582249506708104	0.03582249506708104	0.03582249506708104	0.03582249506708104	0.03582249506708104	0.03582249506708104	0.03582249506708104	0.03582249506708104
0.024969538706791788	0.029656178386638914	0.03598841374078376	0.0240247546508702	0.031191392389654887	0.023720553355494608	0.02528810406060289	0.01966497134335857	0.03155804951366263	0.01915999831390245	0.027990178589525797	0.03330805000330841	0.05153428518420437	0.039261170084995044	0.03691006106736853	0.028354258681013045	0.050642415146480164	0.034241090501405516	0.03221209732205106	0.04956210874946001	0.04088710303575554	0.04088710303575554	0.04088710303575554	0.04088710303575554	0.04088710303575554	0.04088710303575554	0.04088710303575554	0.04088710303575554	0.04088710303575554	0.04088710303575554	0.04088710303575554	0.04088710303575554	0.04088710303575554	0.04088710303575554	0.04088710303575554	0.04088710303575554	0.04088710303575554	0.04088710303575554	0.04088710303575554	0.04088710303575554	0.04088710303575554	0.04088710303575554	0.04088710303575554	0.04088710303575554	0.04088710303575554	0.04088710303575554	0.04088710303575554	0.04088710303575554	0.04088710303575554	0.04088710303575554
0.03313579750270717	0.016105751968603498	0.023133540693186905	0.01004251373709053	0.02368560930787235	0.02203251353162617	0.022118826295495025	0.019508049452856287	0.03871705400515107	0.024730894358111193	0.016991505411722563	0.0040208601192086675	0.0258177226918446	0.02257894366420358	0.017911445425799036	0.024269869253484254	0.014631190897808276	0.026852171363960703	0.014885760395734426	0.025975178595323473	0.016340511058287977	0.03544900772672674	0.023770629956062314	2.2276262702756797e-05	0.018464833148710613	0.018311137719114298	0.021085598626930897	0.019698368173022597	0.019698368173022597	0.019698368173022597	0.019698368173022597	0.019698368173022597	0.019698368173022597	0.019698368173022597	0.019698368173022597	0.019698368173022597	0.019698368173022597	0.019698368173022597	0.019698368173022597	0.019698368173022597	0.019698368173022597	0.019698368173022597	0.019698368173022597	0.019698368173022597	0.019698368173022597	0.019698368173022597	0.019698368173022597	0.019698368173022597	0.019698368173022597	0.019698368173022597
0.023337859315733806	0.013170593573264264	0.046275687212584925	0.04612384382266249	0.010233665626891639	0.012637119911984133	0.010109222461765573	0.024692594839004555	0.03570612420445234	0.02559694555177242	0.018544978731097145	0.01859055501012264	0.01962233168441685	0.016559847595274475	0.035958861110068095	0.016781564679323742	0.04801723892700072	0.013163935988274892	0.007600224162910214	0.01686980450229456	0.02826422704176408	0.02116610347399306	0.018164700417878783	0.01334078430470018	0.018111267785954368	0.017508689144809363	0.03021695032148972	0.013963191713034399	0.027084178794342658	0.02028231831687654	0.02868056218769918	0.021746725759601147	0.025213643973650165	0.025213643973650165	0.025213643973650165	0.025213643973650165	0.025213643973650165	0.025213643973650165	0.025213643973650165	0.025213643973650165	0.025213643973650165	0.025213643973650165	0.025213643973650165	0.025213643973650165	0.025213643973650165	0.025213643973650165	0.025213643973650165	0.025213643973650165	0.025213643973650165	0.025213643973650165
0.4111007211003082	0.0	0.0	0.1402635997689873	0.0	0.08670998644214205	0.0	0.07865730840141745	0.0	0.00019447729996906134	0.23218687907453642	0.29846062358836983	0.0	0.108714748911009	0.1404594792882455	0.12458711409962726	0.12458711409962726	0.12458711409962726	0.12458711409962726	0.12458711409962726	0.12458711409962726	0.12458711409962726	0.12458711409962726	0.12458711409962726	0.12458711409962726	0.12458711409962726	0.12458711409962726	0.12458711409962726	0.12458711409962726	0.12458711409962726	0.12458711409962726	0.12458711409962726	0.12458711409962726	0.12458711409962726	0.12458711409962726	0.12458711409962726	0.12458711409962726	0.12458711409962726	0.12458711409962726	0.12458711409962726	0.12458711409962726	0.12458711409962726	0.12458711409962726	0.12458711409962726	0.12458711409962726	0.12458711409962726	0.12458711409962726	0.12458711409962726	0.12458711409962726	0.12458711409962726
0.020808166052641533	0.01719437394421599	0.033952709042681974	0.03168038443681697	0.029294569155398804	0.03748987201330182	0.03203032984964886	0.03629385823253785	0.03446946269914878	0.017146980329216112	0.016468116715860712	0.025731496493642633	0.022733668653955187	0.02238671694522391	0.019706003308082514	0.04077050539830219	0.03093590072326933	0.01583430767222042	0.027625252424232555	0.02454171320393889	0.026802118189085743	0.02534322558672793	0.01735052966949432	0.0237299237624037	0.020540226715949014	0.020540226715949014	0.020540226715949014	0.020540226715949014	0.020540226715949014	0.020540226715949014	0.020540226715949014	0.020540226715949014	0.020540226715949014	0.020540226715949014	0.020540226715949014	0.020540226715949014	0.020540226715949014	0.020540226715949014	0.020540226715949014	0.020540226715949014	0.020540226715949014	0.020540226715949014	0.020540226715949014	0.020540226715949014	0.020540226715949014	0.020540226715949014	0.020540226715949014	0.020540226715949014	0.020540226715949014	0.020540226715949014
0.03846297510960735	0.06666902491278849	0.05605364956887697	0.059535717056703276	0.013564246592333072	0.015361735123321644	0.045422851201135275	0.04080934357770028	0.09689704418088324	0.056585335466688806	0.03562925120213051	0.007871462628701241	0.022685032442063664	0.061111443443672024	0.085858504371549	0.050075196822365185	0.03781497334582853	0.03184602670905147	0.05512561641765392	0.08651461303530106	0.04740217364877266	0.02250862566740265	0.031042798022231498	0.026234473124735775	0.028638635573483638	0.028638635573483638	0.028638635573483638	0.028638635573483638	0.028638635573483638	0.028638635573483638	0.028638635573483638	0.028638635573483638	0.028638635573483638	0.028638635573483638	0.028638635573483638	0.028638635573483638	0.028638635573483638	0.028638635573483638	0.028638635573483638	0.028638635573483638	0.028638635573483638	0.028638635573483638	0.028638635573483638	0.028638635573483638	0.028638635573483638	0.028638635573483638	0.028638635573483638	0.028638635573483638	0.028638635573483638	0.028638635573483638
0.024942026590508582	0.026376911053729173	0.022911336135355995	0.04199309265609523	0.04369692200688051	0.030233159640189113	0.014604390956174615	0.02927446017339864	0.039938247928696005	0.014939264592684697	0.038515330351821996	0.02822966713362523	0.030068107823923	0.02905865633848972	0.02846574338058528	0.06221341891302788	0.0406897394295718	0.018338854270916225	0.027231019268009388	0.04822463276352653	0.024694225996632256	0.04396493316935457	0.019513659057891458	0.021578064534408258	0.025276002039634166	0.03091625618635943	0.04154872974094598	0.027641499973145994	0.03381624367841527	0.0033388871844211767	0.01857756543141822	0.01857756543141822	0.01857756543141822	0.01857756543141822	0.01857756543141822	0.01857756543141822	0.01857756543141822	0.01857756543141822	0.01857756543141822	0.01857756543141822	0.01857756543141822	0.01857756543141822	0.01857756543141822	0.01857756543141822	0.01857756543141822	0.01857756543141822	0.01857756543141822	0.01857756543141822	0.01857756543141822	0.01857756543141822
0.012704050308849133	0.012301625482020484	0.01197245053396658	0.01820427003303784	0.013530369572324978	0.01717885762125817	0.011286589162210236	0.009101316031253992	0.026226250857763915	0.01683019184236889	0.017921191522376072	0.014990138980880061	0.024791398480590067	0.019890768730735062	0.019890768730735062	0.019890768730735062	0.019890768730735062	0.019890768730735062	0.019890768730735062	0.019890768730735062	0.019890768730735062	0.019890768730735062	0.019890768730735062	0.019890768730735062	0.019890768730735062	0.019890768730735062	0.019890768730735062	0.019890768730735062	0.019890768730735062	0.019890768730735062	0.019890768730735062	0.019890768730735062	0.019890768730735062	0.019890768730735062	0.019890768730735062	0.019890768730735062	0.019890768730735062	0.019890768730735062	0.019890768730735062	0.019890768730735062	0.019890768730735062	0.019890768730735062	0.019890768730735062	0.019890768730735062	0.019890768730735062	0.019890768730735062	0.019890768730735062	0.019890768730735062	0.019890768730735062	0.019890768730735062
0.08116059970911971	0.09905892253775377	0.09845084955682457	0.08224951831002017	0.06535255326794126	0.08450659605072994	0.07301390949017504	0.08012499723419347	0.08601171319446077	0.08725736580136965	0.073031887929518	0.07339595700477364	0.05069312146178122	0.0773227458945753	0.09874756056861253	0.0887155278271634	0.07660289616207766	0.08310809846863507	0.05741009413207137	0.05388162352703976	0.08119321101217115	0.0837110934670554	0.06610226977475989	0.06904291180168769	0.08722922146244277	0.07813606663206522	0.07813606663206522	0.07813606663206522	0.07813606663206522	0.07813606663206522	0.07813606663206522	0.07813606663206522	0.07813606663206522	0.07813606663206522	0.07813606663206522	0.07813606663206522	0.07813606663206522	0.07813606663206522	0.07813606663206522	0.07813606663206522	0.07813606663206522	0.07813606663206522	0.07813606663206522	0.07813606663206522	0.07813606663206522	0.07813606663206522	0.07813606663206522	0.07813606663206522	0.07813606663206522	0.07813606663206522
0.015398775566281171	0.011094539888107885	0.02873435318930721	0.005366057588538452	0.008851989991884126	0.014741534821695493	0.012156924896603267	0.012156924896603267	0.00696147072533524	0.009091410198003637	0.016746125245076196	0.01633585914876853	0.016414841184512946	0.01591280182489385	1.9855471713232313e-05	0.012392348202329668	0.017544754498469994	0.019646424287599173	0.011186541200979951	0.003581151564025961	0.020743587335581452	0.011758350618072236	0.011772716697387138	0.012400988165000204	0.01471837075563898	0.018443323069609777	0.01658084691262438	0.01658084691262438	0.01658084691262438	0.01658084691262438	0.01658084691262438	0.01658084691262438	0.01658084691262438	0.01658084691262438	0.01658084691262438	0.01658084691262438	0.01658084691262438	0.01658084691262438	0.01658084691262438	0.01658084691262438	0.01658084691262438	0.01658084691262438	0.01658084691262438	0.01658084691262438	0.01658084691262438	0.01658084691262438	0.01658084691262438	0.01658084691262438	0.01658084691262438	0.01658084691262438
0.014561303565939016	0.04366620574502049	0.05708583114642917	0.00047994971961859	0.06326855316064284	0.05931617557359459	0.0	0.06815962428548512	0.0	0.04366620574502049	0.0	0.0	0.0	0.049974802502755045	0.0	0.0	0.0774565456625689	0.0	0.0	0.004490618269185385	0.0	0.013538420252701858	0.038377817926328536	0.0	0.03388720011568947	0.0	0.016943600057844736	0.016943600057844736	0.016943600057844736	0.016943600057844736	0.016943600057844736	0.016943600057844736	0.016943600057844736	0.016943600057844736	0.016943600057844736	0.016943600057844736	0.016943600057844736	0.016943600057844736	0.016943600057844736	0.016943600057844736	0.016943600057844736	0.016943600057844736	0.016943600057844736	0.016943600057844736	0.016943600057844736	0.016943600057844736	0.016943600057844736	0.016943600057844736	0.016943600057844736	0.016943600057844736
0.03312910752492574	0.031088406858178912	0.02112594456562343	0.01647216413080802	0.02342242585470948	0.020135152885632543	0.022040389493149744	0.0163474001381023	0.012118211502392688	0.03224823335806106	0.03354691122178383	0.02419186197603457	0.0459611047395459	0.017318459949971853	0.03179875523805045	0.027224752518095537	0.027415524520569223	0.03928781808226079	0.017407604153139525	0.024152752862849666	0.03427732208458435	0.019212116642553203	0.02034865882511913	0.018291883685350695	0.02103923750437092	0.024986968873469288	0.023013103188920105	0.023013103188920105	0.023013103188920105	0.023013103188920105	0.023013103188920105	0.023013103188920105	0.023013103188920105	0.023013103188920105	0.023013103188920105	0.023013103188920105	0.023013103188920105	0.023013103188920105	0.023013103188920105	0.023013103188920105	0.023013103188920105	0.023013103188920105	0.023013103188920105	0.023013103188920105	0.023013103188920105	0.023013103188920105	0.023013103188920105	0.023013103188920105	0.023013103188920105	0.023013103188920105
0.03892816893420419	0.038670510114963766	0.048039180219793504	0.04335569944320231	0.06052981680104453	0.03582276926573804	0.03735292883735605	0.0471457121856142	0.05247186266734766	0.049926064475664264	0.03406175502437982	0.0291882100276801	0.04427624991640498	0.0429904204372465	0.040208415143927145	0.03394575552600389	0.034712822120510946	0.06308010946762964	0.0373829903548997	0.03224219159480499	0.04766665173955928	0.038876503033138346	0.040489702722677774	0.04455163229411968	0.0433137459574167	0.04393268912576819	0.04393268912576819	0.04393268912576819	0.04393268912576819	0.04393268912576819	0.04393268912576819	0.04393268912576819	0.04393268912576819	0.04393268912576819	0.04393268912576819	0.04393268912576819	0.04393268912576819	0.04393268912576819	0.04393268912576819	0.04393268912576819	0.04393268912576819	0.04393268912576819	0.04393268912576819	0.04393268912576819	0.04393268912576819	0.04393268912576819	0.04393268912576819	0.04393268912576819	0.04393268912576819	0.04393268912576819
0.08848210597596977	0.104159968049278	0.08224601198126741	0.09492670978405439	0.07151924440298936	0.13444461184981	0.09318844179977007	0.07832922356266443	0.06819892784571376	0.06481317147276025	0.07280148937097464	0.07863899569082138	0.05814804738572999	0.08088270358179699	0.07020091299727729	0.07718831258868578	0.08135121367791218	0.09116180721245344	0.09772564964699307	0.08323777499897603	0.07959552196562494	0.09671636310109641	0.08649815557020295	0.08381399229554207	0.09732339454399067	0.09056869341976637	0.09056869341976637	0.09056869341976637	0.09056869341976637	0.09056869341976637	0.09056869341976637	0.09056869341976637	0.09056869341976637	0.09056869341976637	0.09056869341976637	0.09056869341976637	0.09056869341976637	0.09056869341976637	0.09056869341976637	0.09056869341976637	0.09056869341976637	0.09056869341976637	0.09056869341976637	0.09056869341976637	0.09056869341976637	0.09056869341976637	0.09056869341976637	0.09056869341976637	0.09056869341976637	0.09056869341976637
0.030523524148958488	0.03516306673553429	0.04466389250875166	0.03393505938905879	0.037944493068728595	0.026932656079907864	0.049177640165866114	0.03863993187875608	0.03505389037368536	0.032064433676865844	0.03899840729771022	0.036497985938213635	0.03644600049260308	0.04952761494401398	0.030967503116302714	0.04431168194109854	0.03721365616043734	0.03798813316732686	0.048404215500989944	0.035640026197463065	0.03260968331555403	0.0294238027490863	0.03499513933409609	0.045565441391294204	0.03403486764386142	0.03980015451757781	0.03980015451757781	0.03980015451757781	0.03980015451757781	0.03980015451757781	0.03980015451757781	0.03980015451757781	0.03980015451757781	0.03980015451757781	0.03980015451757781	0.03980015451757781	0.03980015451757781	0.03980015451757781	0.03980015451757781	0.03980015451757781	0.03980015451757781	0.03980015451757781	0.03980015451757781	0.03980015451757781	0.03980015451757781	0.03980015451757781	0.03980015451757781	0.03980015451757781	0.03980015451757781	0.03980015451757781
0.07445039092445407	0.08989923864773171	0.09830570588691445	0.11775541947431149	0.061897977015696035	0.09038244398762844	0.1018238621506146	0.060144278850078725	0.0590587402481299	0.0641854263155313	0.08153363131138097	0.08998076417793212	0.09051756004706668	0.07102133209692381	0.07196918091167478	0.061499027799684705	0.08188451203118004	0.04422888457795105	0.06575647052002334	0.11110042434739878	0.08842844743371106	0.08842844743371106	0.08842844743371106	0.08842844743371106	0.08842844743371106	0.08842844743371106	0.08842844743371106	0.08842844743371106	0.08842844743371106	0.08842844743371106	0.08842844743371106	0.08842844743371106	0.08842844743371106	0.08842844743371106	0.08842844743371106	0.08842844743371106	0.08842844743371106	0.08842844743371106	0.08842844743371106	0.08842844743371106	0.08842844743371106	0.08842844743371106	0.08842844743371106	0.08842844743371106	0.08842844743371106	0.08842844743371106	0.08842844743371106	0.08842844743371106	0.08842844743371106	0.08842844743371106
0.0316328739513992	0.030287595131333337	0.036210220374574345	0.0378870082607505	0.03293021074581161	0.03590267381964904	0.025670442333901006	0.031208202014608603	0.032519536544017895	0.03714882852949336	0.025592076296376564	0.041047021522684475	0.03440985746514972	0.036066422346449266	0.023924317285448048	0.019249556491619885	0.02934892701071538	0.024007265170187694	0.04552856561140694	0.030812343503826948	0.038170454557616945	0.038170454557616945	0.038170454557616945	0.038170454557616945	0.038170454557616945	0.038170454557616945	0.038170454557616945	0.038170454557616945	0.038170454557616945	0.038170454557616945	0.038170454557616945	0.038170454557616945	0.038170454557616945	0.038170454557616945	0.038170454557616945	0.038170454557616945	0.038170454557616945	0.038170454557616945	0.038170454557616945	0.038170454557616945	0.038170454557616945	0.038170454557616945	0.038170454557616945	0.038170454557616945	0.038170454557616945	0.038170454557616945	0.038170454557616945	0.038170454557616945	0.038170454557616945	0.038170454557616945
0.04417135793407129	0.15866464779049408	0.13288068464670671	0.09621665389717324	0.17261215665110963	0.09619953264206921	0.2075484739923588	0.124727221464537	0.11445764246522844	0.09412819882727254	0.0979146814189945	0.07893614817185067	0.07062835695123595	0.19379935181427657	0.043039129963789655	0.09277364313550915	0.1424117164679288	0.08173316116729866	0.12485583755320472	0.03516486692353426	0.10165012656574626	0.0942910633942332	0.08466036584875879	0.09341762473900657	0.042229851400411994	0.14446213276014724	0.09189887725643199	0.11818050500828962	0.11818050500828962	0.11818050500828962	0.11818050500828962	0.11818050500828962	0.11818050500828962	0.11818050500828962	0.11818050500828962	0.11818050500828962	0.11818050500828962	0.11818050500828962	0.11818050500828962	0.11818050500828962	0.11818050500828962	0.11818050500828962	0.11818050500828962	0.11818050500828962	0.11818050500828962	0.11818050500828962	0.11818050500828962	0.11818050500828962	0.11818050500828962	0.11818050500828962
0.06733208493058199	0.07098012525473249	0.07536572023906445	0.09308029212965212	0.09001522025699692	0.07413239129275247	0.0702842393006736	0.07420350211893757	0.06560537622199523	0.0641689046967929	0.07054892411799055	0.050137744751456284	0.05094890260696553	0.08256209005384357	0.055960630464469203	0.08006643660390356	0.08017415693070391	0.08235352265628039	0.05741938595388558	0.08476274573350856	0.0765528282450199	0.07924338365224985	0.08918098643180825	0.1142938138547529	0.10173740014328057	0.10173740014328057	0.10173740014328057	0.10173740014328057	0.10173740014328057	0.10173740014328057	0.10173740014328057	0.10173740014328057	0.10173740014328057	0.10173740014328057	0.10173740014328057	0.10173740014328057	0.10173740014328057	0.10173740014328057	0.10173740014328057	0.10173740014328057	0.10173740014328057	0.10173740014328057	0.10173740014328057	0.10173740014328057	0.10173740014328057	0.10173740014328057	0.10173740014328057	0.10173740014328057	0.10173740014328057	0.10173740014328057
0.060160511835517405	0.0666009307392632	0.06031006730127864	0.07367851993489857	0.07361576778070116	0.06819862382919392	0.09103589463478931	0.0828313626160569	0.08016010175500553	0.058977323876701376	0.06442713869251782	0.06203778416859761	0.081137575778364	0.061919415423039394	0.07872996885603613	0.07766113749443107	0.0765230406963481	0.07900812138977004	0.05839448243809815	0.08490550564172895	0.07622581859338919	0.07890139657990758	0.05858785621115203	0.07693304733681346	0.04788250893067456	0.07244787758117574	0.060165193255925155	0.060165193255925155	0.060165193255925155	0.060165193255925155	0.060165193255925155	0.060165193255925155	0.060165193255925155	0.060165193255925155	0.060165193255925155	0.060165193255925155	0.060165193255925155	0.060165193255925155	0.060165193255925155	0.060165193255925155	0.060165193255925155	0.060165193255925155	0.060165193255925155	0.060165193255925155	0.060165193255925155	0.060165193255925155	0.060165193255925155	0.060165193255925155	0.060165193255925155	0.060165193255925155
0.07034669026968181	0.023700329547644356	0.039130795737883764	0.03955083983776037	0.06556390089432072	0.0	0.07210779422480369	0.0633161234251707	0.05487779541887491	0.09211433058416162	0.03725519314824987	0.02369683952485095	0.054676398028279866	0.07101837954864385	0.0	0.053610157815286004	0.11668657892360344	0.058078521387153616	0.05367205558212527	0.060931064723214634	0.06760016993500433	0.041833811288507994	0.03951122942677659	0.040672520357642294	0.040672520357642294	0.040672520357642294	0.040672520357642294	0.040672520357642294	0.040672520357642294	0.040672520357642294	0.040672520357642294	0.040672520357642294	0.040672520357642294	0.040672520357642294	0.040672520357642294	0.040672520357642294	0.040672520357642294	0.040672520357642294	0.040672520357642294	0.040672520357642294	0.040672520357642294	0.040672520357642294	0.040672520357642294	0.040672520357642294	0.040672520357642294	0.040672520357642294	0.040672520357642294	0.040672520357642294	0.040672520357642294	0.040672520357642294
0.05106049842150631	0.03387279981136418	0.029413301449604565	0.044167228926216016	0.04141637748084864	0.0020518331650823036	0.043851525312374746	0.03519318659402693	0.027634914680173064	0.05954583390329021	0.006742902269086259	0.053228166762339234	0.039588481949196	0.037817003788775255	0.04285811451480288	0.03304106696072184	0.04574496893383226	0.03421453613676507	0.043782016311905446	0.04253592089072003	0.012055818484199766	0.0272958696874599	0.0272958696874599	0.0272958696874599	0.0272958696874599	0.0272958696874599	0.0272958696874599	0.0272958696874599	0.0272958696874599	0.0272958696874599	0.0272958696874599	0.0272958696874599	0.0272958696874599	0.0272958696874599	0.0272958696874599	0.0272958696874599	0.0272958696874599	0.0272958696874599	0.0272958696874599	0.0272958696874599	0.0272958696874599	0.0272958696874599	0.0272958696874599	0.0272958696874599	0.0272958696874599	0.0272958696874599	0.0272958696874599	0.0272958696874599	0.0272958696874599	0.0272958696874599
0.037590324174560354	0.03307778572571089	0.04881509176073246	0.044167142121074345	0.03267883335353735	0.03175369864964894	0.03572756780400908	0.055759666736510734	0.04745226540209055	0.03629012382571351	0.03823834276189847	0.03445319683869876	0.023744618247950097	0.06371508526765012	0.040597794028897786	0.019819707932325802	0.04462776846470156	0.03441407721221593	0.027984124670598555	0.024172003139318214	0.03822698551248949	0.033846803134731436	0.03612213671199033	0.03937239780300535	0.02379161378973955	0.04121434871919888	0.026019693184460728	0.03488780303590553	0.030192320996752727	0.03645728764359362	0.03665609720001586	0.0	0.06041090492220247	0.030205452461101234	0.030205452461101234	0.030205452461101234	0.030205452461101234	0.030205452461101234	0.030205452461101234	0.030205452461101234	0.030205452461101234	0.030205452461101234	0.030205452461101234	0.030205452461101234	0.030205452461101234	0.030205452461101234	0.030205452461101234	0.030205452461101234	0.030205452461101234	0.030205452461101234
0.040207100079887405	0.034431285786033786	0.031015889586530197	0.03470223802511837	0.042655989246688966	0.03702751674311806	0.01808546263601551	0.04220082961564246	0.05930340677557798	0.03889212406863785	0.035618064287073314	0.04835862831481249	0.04389266746511226	0.04492289855724627	0.049263036890781285	0.04449603401955674	0.041052196465149876	0.032989327055551236	0.04949077523041275	0.047213517186522704	0.04846171310750066	0.0434815665493003	0.04611261198784571	0.03773386045215043	0.04116472383383242	0.0432189976673302	0.04460799004025973	0.02229238827700997	0.035197654094613035	0.02679709150573886	0.03414596449099023	0.03675522745243905	0.05354652105328527	0.04515087425286216	0.04515087425286216	0.04515087425286216	0.04515087425286216	0.04515087425286216	0.04515087425286216	0.04515087425286216	0.04515087425286216	0.04515087425286216	0.04515087425286216	0.04515087425286216	0.04515087425286216	0.04515087425286216	0.04515087425286216	0.04515087425286216	0.04515087425286216	0.04515087425286216
0.04969183350551141	0.05859843138681055	0.06880094392634761	0.056808572114489024	0.05804560202722516	0.07043948005944788	0.05727053718030304	0.0709151767245493	0.06744554382412671	0.04918593122665177	0.04046514213166047	0.050516774091019075	0.05427452479266954	0.06720949526011234	0.05450687246019365	0.06065549762775682	0.049300573362914324	0.07163819480178699	0.08598786451513546	0.08351603330762322	0.0658627657323017	0.07468939951996245	0.07468939951996245	0.07468939951996245	0.07468939951996245	0.07468939951996245	0.07468939951996245	0.07468939951996245	0.07468939951996245	0.07468939951996245	0.07468939951996245	0.07468939951996245	0.07468939951996245	0.07468939951996245	0.07468939951996245	0.07468939951996245	0.07468939951996245	0.07468939951996245	0.07468939951996245	0.07468939951996245	0.07468939951996245	0.07468939951996245	0.07468939951996245	0.07468939951996245	0.07468939951996245	0.07468939951996245	0.07468939951996245	0.07468939951996245	0.07468939951996245	0.07468939951996245
0.04068533277375442	0.02761691163465117	0.03739813297381617	0.03733296338231268	0.041550658450390444	0.0453525519736387	0.03581548687324838	0.03978674934811694	0.03250361848349546	0.037899707435869505	0.042462300604256493	0.032391653648749553	0.03721318080645157	0.04523945911472668	0.035441406953932775	0.04318635876154086	0.047059969191262124	0.037891482245369895	0.05175708545863456	0.13428449971951625	0.04125289308278818	0.12297157557389687	0.03811691194631631	0.027874927582457628	0.03299591976438697	0.03299591976438697	0.03299591976438697	0.03299591976438697	0.03299591976438697	0.03299591976438697	0.03299591976438697	0.03299591976438697	0.03299591976438697	0.03299591976438697	0.03299591976438697	0.03299591976438697	0.03299591976438697	0.03299591976438697	0.03299591976438697	0.03299591976438697	0.03299591976438697	0.03299591976438697	0.03299591976438697	0.03299591976438697	0.03299591976438697	0.03299591976438697	0.03299591976438697	0.03299591976438697	0.03299591976438697	0.03299591976438697
0.05467085054475651	0.07104871188305209	0.09267029499841495	0.0577459750723419	0.06580574852678729	0.07332306387106832	0.06098872830076795	0.06641075788379709	0.05946309595766134	0.0682138807814732	0.05253069805772263	0.0645631055965206	0.045278117263264965	0.08416081192599537	0.07215916018581052	0.06662596357974038	0.07300679527009869	0.05207609278720068	0.06843735595177323	0.06820959277928389	0.07161364357843376	0.07569822759605968	0.08993146469782902	0.08074536840764343	0.05587470957531478	0.09216562183244145	0.07402016570387812	0.07402016570387812	0.07402016570387812	0.07402016570387812	0.07402016570387812	0.07402016570387812	0.07402016570387812	0.07402016570387812	0.07402016570387812	0.07402016570387812	0.07402016570387812	0.07402016570387812	0.07402016570387812	0.07402016570387812	0.07402016570387812	0.07402016570387812	0.07402016570387812	0.07402016570387812	0.07402016570387812	0.07402016570387812	0.07402016570387812	0.07402016570387812	0.07402016570387812	0.07402016570387812
0.024056348717465374	0.039463063591720866	0.050523557188094155	0.02921735354227548	0.03311431704406599	0.041837286758354	0.04410079523839411	0.03356452410938914	0.026326209252854216	0.04059230841372311	0.046245706723542786	0.018092080087118143	0.03845747839532747	0.0471552387457028	0.02780611833736125	0.02555502811892025	0.028065834859616706	0.03285687819643969	0.03376352290590043	0.02812155979323464	0.03094254134956753	0.03094254134956753	0.03094254134956753	0.03094254134956753	0.03094254134956753	0.03094254134956753	0.03094254134956753	0.03094254134956753	0.03094254134956753	0.03094254134956753	0.03094254134956753	0.03094254134956753	0.03094254134956753	0.03094254134956753	0.03094254134956753	0.03094254134956753	0.03094254134956753	0.03094254134956753	0.03094254134956753	0.03094254134956753	0.03094254134956753	0.03094254134956753	0.03094254134956753	0.03094254134956753	0.03094254134956753	0.03094254134956753	0.03094254134956753	0.03094254134956753	0.03094254134956753	0.03094254134956753
0.031155195095148115	0.031133352153362753	0.05148739190379288	0.03508394926888423	0.044188582728120145	0.024604888240485873	0.04836675169108384	0.0483765330874995	0.02955027762363571	0.022019877231818186	0.03764152238918563	0.03603717282150189	0.04337066339431896	0.03808835849853222	0.04897138792057174	0.03985691252959686	0.03223984615948154	0.023670172032030538	0.03179016082952977	0.0353432084504377	0.02354356099648065	0.034890346951069934	0.02921695397377529	0.02921695397377529	0.02921695397377529	0.02921695397377529	0.02921695397377529	0.02921695397377529	0.02921695397377529	0.02921695397377529	0.02921695397377529	0.02921695397377529	0.02921695397377529	0.02921695397377529	0.02921695397377529	0.02921695397377529	0.02921695397377529	0.02921695397377529	0.02921695397377529	0.02921695397377529	0.02921695397377529	0.02921695397377529	0.02921695397377529	0.02921695397377529	0.02921695397377529	0.02921695397377529	0.02921695397377529	0.02921695397377529	0.02921695397377529	0.02921695397377529
0.07647570938540331	0.09370104110850135	0.08995766473327338	0.09061556168909057	0.08389136313259338	0.09246534014934024	0.07922746378657804	0.12432398466434696	0.08774354827494286	0.07476295784830263	0.10200454680377045	0.10026263283838188	0.10527202312278176	0.10523468324630755	0.0858452849217388	0.12461094884324074	0.09548723478809576	0.10797605121329117	0.0810843795933785	0.09567642549032562	0.08838040254185206	0.08838040254185206	0.08838040254185206	0.08838040254185206	0.08838040254185206	0.08838040254185206	0.08838040254185206	0.08838040254185206	0.08838040254185206	0.08838040254185206	0.08838040254185206	0.08838040254185206	0.08838040254185206	0.08838040254185206	0.08838040254185206	0.08838040254185206	0.08838040254185206	0.08838040254185206	0.08838040254185206	0.08838040254185206	0.08838040254185206	0.08838040254185206	0.08838040254185206	0.08838040254185206	0.08838040254185206	0.08838040254185206	0.08838040254185206	0.08838040254185206	0.08838040254185206	0.08838040254185206
0.08499514601018301	0.09906718676589157	0.07119205819219872	0.06481269591930774	0.10961845179303747	0.09007636798291214	0.10846301357311326	0.09262374049314533	0.11101284222327079	0.072930652469654	0.08633129908433478	0.10552212769324358	0.09694900381689042	0.10737615225613417	0.10320219427837979	0.08313515500371615	0.09414861392366881	0.06719465896060353	0.068031581871441	0.07298787785932077	0.0848436227318595	0.07309238743006641	0.06638809189222011	0.06974023966114326	0.06974023966114326	0.06974023966114326	0.06974023966114326	0.06974023966114326	0.06974023966114326	0.06974023966114326	0.06974023966114326	0.06974023966114326	0.06974023966114326	0.06974023966114326	0.06974023966114326	0.06974023966114326	0.06974023966114326	0.06974023966114326	0.06974023966114326	0.06974023966114326	0.06974023966114326	0.06974023966114326	0.06974023966114326	0.06974023966114326	0.06974023966114326	0.06974023966114326	0.06974023966114326	0.06974023966114326	0.06974023966114326	0.06974023966114326
0.0684280522599261	0.07059643908437638	0.07803233490370906	0.06951373028724245	0.08070852809250803	0.07954389175885918	0.08893986470544177	0.08006035921876566	0.07023323452768898	0.055783747998430715	0.0819517094047877	0.06662111923415198	0.06243631493335154	0.08715578856015258	0.049805590008511015	0.0892214269502248	0.06407400262307694	0.06666826198137872	0.07359299422119774	0.077180676171929	0.05675778479357282	0.0872923660803259	0.07202507543694936	0.07202507543694936	0.07202507543694936	0.07202507543694936	0.07202507543694936	0.07202507543694936	0.07202507543694936	0.07202507543694936	0.07202507543694936	0.07202507543694936	0.07202507543694936	0.07202507543694936	0.07202507543694936	0.07202507543694936	0.07202507543694936	0.07202507543694936	0.07202507543694936	0.07202507543694936	0.07202507543694936	0.07202507543694936	0.07202507543694936	0.07202507543694936	0.07202507543694936	0.07202507543694936	0.07202507543694936	0.07202507543694936	0.07202507543694936	0.07202507543694936
0.05350825567503463	0.04598716064845328	0.06042139827892962	0.047931666672590474	0.03520689645892158	0.042535068632755524	0.03419232173805299	0.04849645954579058	0.040497962401850406	0.046749372970155426	0.07511838276825525	0.050113311712415724	0.024748241803552107	0.05942929162563747	0.04101964358705182	0.03704700581277723	0.04464687830811859	0.04230236714117015	0.03419232173805299	0.03411330260762951	0.04722603781450575	0.045828305825681356	0.0403540017801726	0.024857964258965488	0.026353111266766246	0.033452047995765434	0.043857182926537314	0.05680905212173952	0.042672212652961755	0.04052461918379551	0.050190608377350655	0.04535761378057308	0.04535761378057308	0.04535761378057308	0.04535761378057308	0.04535761378057308	0.04535761378057308	0.04535761378057308	0.04535761378057308	0.04535761378057308	0.04535761378057308	0.04535761378057308	0.04535761378057308	0.04535761378057308	0.04535761378057308	0.04535761378057308	0.04535761378057308	0.04535761378057308	0.04535761378057308	0.04535761378057308
0.05190549565067564	0.05091042340747687	0.05884245011325159	0.05169471794135552	0.04322771963493613	0.04639458221654747	0.04524135941916352	0.04648149990076587	0.05122773868412749	0.05986302189428826	0.04734448259591658	0.04321577423660258	0.046898830503215645	0.051693741150584595	0.038953085290669424	0.05752805382482797	0.05130291287034101	0.04074236647432597	0.05056001544906431	0.06129745448948657	0.038414916059906	0.05262349091765144	0.05094129905960951	0.05418153163425497	0.037775973638154686	0.05577586062624766	0.04361302008626337	0.03835181318989422	0.04811402954489591	0.04677338262037878	0.04751420729733734	0.04714379495885805	0.04714379495885805	0.04714379495885805	0.04714379495885805	0.04714379495885805	0.04714379495885805	0.04714379495885805	0.04714379495885805	0.04714379495885805	0.04714379495885805	0.04714379495885805	0.04714379495885805	0.04714379495885805	0.04714379495885805	0.04714379495885805	0.04714379495885805	0.04714379495885805	0.04714379495885805	0.04714379495885805
0.0812231105152463	0.08795391380375263	0.08915026688108238	0.06102185289500991	0.07899178372525467	0.06121312440378987	0.09945166085872473	0.07218235168783053	0.060903104304053456	0.0839275581788028	0.07450870149485254	0.07259894592277505	0.07464722044857361	0.06477481965515362	0.06975426294571074	0.054040059929245515	0.06751017863825919	0.07827794436516411	0.09022112460159876	0.04658728498023577	0.0596864108176527	0.05313684789894424	0.05313684789894424	0.05313684789894424	0.05313684789894424	0.05313684789894424	0.05313684789894424	0.05313684789894424	0.05313684789894424	0.05313684789894424	0.05313684789894424	0.05313684789894424	0.05313684789894424	0.05313684789894424	0.05313684789894424	0.05313684789894424	0.05313684789894424	0.05313684789894424	0.05313684789894424	0.05313684789894424	0.05313684789894424	0.05313684789894424	0.05313684789894424	0.05313684789894424	0.05313684789894424	0.05313684789894424	0.05313684789894424	0.05313684789894424	0.05313684789894424	0.05313684789894424
0.28672253707199663	0.0	0.35766343708771	0.0	0.32088144658951173	0.3568700695213494	0.0	0.0	0.0	0.0	0.35373223987423	0.0	0.0	0.0	0.0	0.0	0.39781681629919197	0.0	0.0	0.0	0.46982988613943405	0.23491494306971702	0.23491494306971702	0.23491494306971702	0.23491494306971702	0.23491494306971702	0.23491494306971702	0.23491494306971702	0.23491494306971702	0.23491494306971702	0.23491494306971702	0.23491494306971702	0.23491494306971702	0.23491494306971702	0.23491494306971702	0.23491494306971702	0.23491494306971702	0.23491494306971702	0.23491494306971702	0.23491494306971702	0.23491494306971702	0.23491494306971702	0.23491494306971702	0.23491494306971702	0.23491494306971702	0.23491494306971702	0.23491494306971702	0.23491494306971702	0.23491494306971702	0.23491494306971702
0.07859947101496215	0.061889290077009676	0.05874913918517862	0.044098962803269616	0.06681749738369666	0.056388131425109164	0.07704126255387504	0.06733168536300606	0.07016760127297204	0.07529523407172255	0.061533484327430256	0.0582303789749818	0.05842931111238637	0.07530154724834864	0.06026001690001297	0.05235089899592925	0.05803805588058718	0.08977752710340402	0.08149264813799954	0.06491289077381264	0.04932372691665175	0.060624155186471046	0.0850409856968195	0.050567036521969366	0.04502898117478264	0.057109787664889604	0.06971824820308577	0.06108977139054477	0.062262856792382644	0.06167631409146371	0.06167631409146371	0.06167631409146371	0.06167631409146371	0.06167631409146371	0.06167631409146371	0.06167631409146371	0.06167631409146371	0.06167631409146371	0.06167631409146371	0.06167631409146371	0.06167631409146371	0.06167631409146371	0.06167631409146371	0.06167631409146371	0.06167631409146371	0.06167631409146371	0.06167631409146371	0.06167631409146371	0.06167631409146371	0.06167631409146371
0.0644308390516923	0.08389673071400602	0.054553170841542736	0.0732665467522295	0.058144208468826925	0.0649689877369916	0.0527192611797382	0.061627435805078463	0.0725009708414081	0.06664044771934924	0.07902856065143088	0.059088126240821055	0.054208695700610564	0.047195005006496676	0.06715722114315939	0.0736114745253449	0.09382512042352475	0.06421291441099569	0.06794788818732216	0.06773816243502631	0.05461065730783111	0.0695856794170023	0.0547351417647663	0.07059356842656091	0.07692478404475786	0.07863937740964384	0.06124363349858752	0.0603579892439827	0.06716169289160738	0.0812751962434273	0.07441933854401567	0.042220670062545956	0.07231613271654176	0.09143460650595917	0.055588979203236244	0.0735117928545977	0.0735117928545977	0.0735117928545977	0.0735117928545977	0.0735117928545977	0.0735117928545977	0.0735117928545977	0.0735117928545977	0.0735117928545977	0.0735117928545977	0.0735117928545977	0.0735117928545977	0.0735117928545977	0.0735117928545977	0.0735117928545977
0.04515318846046081	0.05804235860705596	0.05194867507623222	0.05855268875785463	0.055612973182102544	0.047297541943160805	0.06273329800757178	0.06273237954693872	0.04306057324556803	0.04968012739122551	0.057429184462215246	0.04653618162940303	0.046928196415079185	0.05150946315179767	0.03915016792273366	0.04516386702724032	0.04647827574468462	0.052830568545651026	0.050494911274305665	0.053305821307462344	0.055473317909861104	0.03272734612685347	0.047365810402802994	0.03690535759290179	0.04930475864842504	0.05103443570191335	0.03755949554772864	0.04709774337861484	0.0494203998012658	0.04457725110282521	0.05025966286861125	0.053689000608200886	0.05511960315175751	0.038424617173578444	0.05441632422164759	0.032461050541859784	0.047907091781019706	0.045365346266810144	0.05239827170051276	0.04080610103820357	0.046602186369358166	0.046602186369358166	0.046602186369358166	0.046602186369358166	0.046602186369358166	0.046602186369358166	0.046602186369358166	0.046602186369358166	0.046602186369358166	0.046602186369358166
0.05002312943073581	0.04326637219338081	0.06964474331084425	0.06077491157054922	0.05562286814066599	0.07323725046250905	0.05773296585800708	0.04297922770067314	0.06905134590310047	0.05703743300766753	0.057742555415429726	0.05756536023085874	0.05466075322338802	0.05169003994025052	0.05389117343798592	0.06403013610525214	0.048864913432559165	0.059926486892404644	0.05943869326502006	0.07199060205318684	0.05240975565067596	0.05581079867015552	0.05371747375382403	0.052996833634199665	0.05181764494809181	0.052407239291145734	0.052407239291145734	0.052407239291145734	0.052407239291145734	0.052407239291145734	0.052407239291145734	0.052407239291145734	0.052407239291145734	0.052407239291145734	0.052407239291145734	0.052407239291145734	0.052407239291145734	0.052407239291145734	0.052407239291145734	0.052407239291145734	0.052407239291145734	0.052407239291145734	0.052407239291145734	0.052407239291145734	0.052407239291145734	0.052407239291145734	0.052407239291145734	0.052407239291145734	0.052407239291145734	0.052407239291145734
0.045396875135362	0.06004136239340944	0.08053339697213835	0.056500041731393794	0.05803929217719154	0.062000179638947224	0.06160778993118564	0.04293915322505097	0.04976225364253895	0.06340142613498724	0.04808477856232907	0.047623300529624046	0.04696697253539008	0.07066058362776627	0.05555618521096291	0.05429970914339387	0.07210648489593957	0.048581518843191014	0.05810666648364729	0.05857674638595179	0.04785470386622877	0.05556866130848842	0.0555631468344115	0.04563935517911629	0.072248775242981	0.041289133122123164	0.04081295129934613	0.05299701922814135	0.04592938185350988	0.049230486047557684	0.0661786569444397	0.0577045714959987	0.0577045714959987	0.0577045714959987	0.0577045714959987	0.0577045714959987	0.0577045714959987	0.0577045714959987	0.0577045714959987	0.0577045714959987	0.0577045714959987	0.0577045714959987	0.0577045714959987	0.0577045714959987	0.0577045714959987	0.0577045714959987	0.0577045714959987	0.0577045714959987	0.0577045714959987	0.0577045714959987
0.19171060791650923	0.3056141793191734	0.22977320966770187	0.14031047491747445	0.3084703820805227	0.1942510565278102	0.14031047491747445	0.17960224333543529	0.14250259249655167	0.20602731724316614	0.18869599405957194	0.16229747093217312	0.0	0.031422398641277834	0.14018956129011356	0.19447365290418386	0.17398409233442697	0.14860750091496006	0.2481524994844599	0.23468933660633928	0.34959519898678904	0.15904786932116083	0.20611784343778627	0.199528983725301	0.337100828517066	0.2829903850927155	0.31004560680489074	0.31004560680489074	0.31004560680489074	0.31004560680489074	0.31004560680489074	0.31004560680489074	0.31004560680489074	0.31004560680489074	0.31004560680489074	0.31004560680489074	0.31004560680489074	0.31004560680489074	0.31004560680489074	0.31004560680489074	0.31004560680489074	0.31004560680489074	0.31004560680489074	0.31004560680489074	0.31004560680489074	0.31004560680489074	0.31004560680489074	0.31004560680489074	0.31004560680489074	0.31004560680489074
0.04429814914749696	0.03548055681014943	0.03771697446129387	0.04493658779806593	0.04579237983615113	0.030347540549934573	0.05103329226890227	0.04726214219501629	0.03661069369548179	0.04220794926042808	0.03271849820268227	0.03399210386559967	0.04940040802944552	0.03941515094874228	0.03769641935312693	0.04122621739201895	0.03892546382226591	0.03494413121578673	0.03335034419445395	0.04466197084268252	0.04440264197560084	0.03934101156198295	0.03617302913897994	0.037757020350481445	0.037757020350481445	0.037757020350481445	0.037757020350481445	0.037757020350481445	0.037757020350481445	0.037757020350481445	0.037757020350481445	0.037757020350481445	0.037757020350481445	0.037757020350481445	0.037757020350481445	0.037757020350481445	0.037757020350481445	0.037757020350481445	0.037757020350481445	0.037757020350481445	0.037757020350481445	0.037757020350481445	0.037757020350481445	0.037757020350481445	0.037757020350481445	0.037757020350481445	0.037757020350481445	0.037757020350481445	0.037757020350481445	0.037757020350481445
0.05338994597411369	0.036839104475943255	0.05568797971963189	0.045354362181667815	0.027465914271407363	0.026842694787207366	0.02862611049968619	0.041110243720265	0.021888122752662643	0.07974457200287259	0.03095333239817926	0.030772566385289322	0.056046507255330176	0.023793602392607922	0.030713422004090732	0.04006472354180036	0.0366407199438468	0.05147511977238971	0.03440921731767062	0.06082490453138673	0.03991324270648394	0.04488821681620746	0.034304626657592714	0.03631228039678773	0.06431504467142339	0.03354293557648186	0.04181699686925644	0.01769866048598139	0.040860656445976556	0.06186028160689335	0.06594568317643341	0.06390298239166338	0.06390298239166338	0.06390298239166338	0.06390298239166338	0.06390298239166338	0.06390298239166338	0.06390298239166338	0.06390298239166338	0.06390298239166338	0.06390298239166338	0.06390298239166338	0.06390298239166338	0.06390298239166338	0.06390298239166338	0.06390298239166338	0.06390298239166338	0.06390298239166338	0.06390298239166338	0.06390298239166338
0.09148818978165621	0.10109641745673444	0.07342222056915179	0.04453446555570421	0.06660893111291741	0.052611574512016625	0.057617264310533246	0.10303438735597774	0.0008160423332887677	0.0	0.07272940508154178	0.0	0.0	0.11506955899589733	0.0	0.016626913705345935	0.00022855045462196445	0.0	0.0	0.0	0.10109641745673444	0.0	0.2197454926736583	0.0	0.0	0.0	0.0742441780158792	0.0742441780158792	0.0	0.0	0.007635246902961768	0.10190190230308958	0.06660893111291741	0.0	0.0742441780158792	0.0742441780158792	0.08577341619741731	0.11523476204380702	0.10050408912061216	0.10050408912061216	0.10050408912061216	0.10050408912061216	0.10050408912061216	0.10050408912061216	0.10050408912061216	0.10050408912061216	0.10050408912061216	0.10050408912061216	0.10050408912061216	0.10050408912061216
0.11514865744821416	0.052096122908091465	0.1316790243997764	0.08572855420063528	0.07119930905853504	0.10994825572303868	0.12098488079620853	0.16268174397343205	0.10782649068953955	0.10261143177755118	0.15046872727385913	0.17014324121016008	0.04677064200439466	0.18313533693875692	0.011674882265148505	0.1836613300749286	0.09258654077077826	0.08934225999695573	0.051084559648437236	0.08219848457828079	0.07266736329054298	0.11702359538903419	0.08551423483635869	0.11658842345847201	0.05211378970020335	0.09787761516762908	0.1610857577981561	0.10927696399903598	0.1003470144057725	0.06851533670517512	0.1256773949032105	0.1406954957956806	0.15631644568754827	0.13099435431006443	0.14150954591670722	0.1276716370074745	0.13521786457520474	0.14323472137765408	0.1420983908305952	0.05123656763006045	0.09705332277691282	0.11433692505082904	0.09283074980204147	0.18475696283513438	0.13879385631858793	0.13879385631858793	0.13879385631858793	0.13879385631858793	0.13879385631858793	0.13879385631858793
0.054737574138024866	0.021932999373972216	0.047194389968253675	0.055975676268459396	0.028157369134605186	0.030231279860310833	0.05877599956867742	0.04353241137286334	0.0525024497848733	0.04698679168897704	0.052766551596036625	0.021926862355833427	0.021942257064123376	0.032536236524035415	0.04862876353228883	0.04705653298397764	0.057567268003054214	0.06407341065298129	0.03931157676666823	0.02742656628363049	0.017594057983527325	0.05514143165608195	0.0674765425545345	0.013166360872057643	0.02900669649434473	0.031202333566300706	0.03945593669591217	0.05507280190763115	0.03921879153259826	0.04736612032902593	0.04334081190282735	0.035375731577849574	0.04717935435089485	0.05517285202476751	0.0356986022332968	0.0639051471531482	0.030294621020573464	0.06453920919786746	0.023092513720508724	0.023782311760835173	0.05226445502717161	0.06597189900608844	0.08275221342121233	0.07152884349586223	0.10039018958564208	0.08595951654075215	0.08595951654075215	0.08595951654075215	0.08595951654075215	0.08595951654075215
0.1534920586938276	0.10819881688788067	0.06190251167689447	0.09651650203179973	0.12619820365440743	0.11585480684725621	0.07257336849412058	0.0913077872656215	0.0418679048781138	0.08232631000024408	0.12216475525736888	0.06855135566965101	0.08678603424953828	0.06765657806628188	0.12922191145481476	0.11060986918410433	0.08263291047240699	0.09456253675603005	0.07838973072303387	0.07860587814583377	0.06176857388983735	0.09555811844601216	0.08901141067942785	0.03946738415315427	0.07233469843659955	0.07511445230865829	0.08571896928362775	0.05634459872121522	0.1029679845242272	0.0897729232905061	0.06853980402079987	0.09087652207352638	0.10181186417047473	0.0482476193818357	0.05986509728527413	0.10067103888886422	0.08169619438861242	0.06297775610947971	0.039685847553944546	0.051331801831712126	0.051331801831712126	0.051331801831712126	0.051331801831712126	0.051331801831712126	0.051331801831712126	0.051331801831712126	0.051331801831712126	0.051331801831712126	0.051331801831712126	0.051331801831712126
0.16788812923237018	0.190038222237124	0.16994805048646855	0.16190150848014323	0.1722774299171697	0.13812848592289842	0.1606576206777859	0.12754374387901762	0.06874019690662946	0.09814197039282355	0.09814197039282355	0.09814197039282355	0.09814197039282355	0.09814197039282355	0.09814197039282355	0.09814197039282355	0.09814197039282355	0.09814197039282355	0.09814197039282355	0.09814197039282355	0.09814197039282355	0.09814197039282355	0.09814197039282355	0.09814197039282355	0.09814197039282355	0.09814197039282355	0.09814197039282355	0.09814197039282355	0.09814197039282355	0.09814197039282355	0.09814197039282355	0.09814197039282355	0.09814197039282355	0.09814197039282355	0.09814197039282355	0.09814197039282355	0.09814197039282355	0.09814197039282355	0.09814197039282355	0.09814197039282355	0.09814197039282355	0.09814197039282355	0.09814197039282355	0.09814197039282355	0.09814197039282355	0.09814197039282355	0.09814197039282355	0.09814197039282355	0.09814197039282355	0.09814197039282355
0.0	0.0	0.0	0.0	0.0	0.0	0.0	0.0	0.0	0.0	0.0	0.026150751473066957	0.0	0.0	0.0	0.0	0.0	0.014753514996358102	0.0	0.06535038163758666	0.03267519081879333	0.03267519081879333	0.03267519081879333	0.03267519081879333	0.03267519081879333	0.03267519081879333	0.03267519081879333	0.03267519081879333	0.03267519081879333	0.03267519081879333	0.03267519081879333	0.03267519081879333	0.03267519081879333	0.03267519081879333	0.03267519081879333	0.03267519081879333	0.03267519081879333	0.03267519081879333	0.03267519081879333	0.03267519081879333	0.03267519081879333	0.03267519081879333	0.03267519081879333	0.03267519081879333	0.03267519081879333	0.03267519081879333	0.03267519081879333	0.03267519081879333	0.03267519081879333	0.03267519081879333
0.0	0.00016820495654402043	0.07582962228807771	0.0	0.08171709564146683	0.045485474984559515	0.0	0.07582962228807771	0.12205317974486772	0.07692763584716672	0.07582962228807771	0.0	0.0	0.07582962228807771	0.07594170074703478	0.09784636474143399	0.07452734515680268	0.00016820495654402043	0.00016820495654402043	0.07307489283709843	0.0	0.07577763134594984	0.15525934081396855	0.08443764041782341	0.047959342756533706	0.07582962228807771	0.07709170585567422	0.0680253066769837	0.07577798255388025	0.10605747844061816	0.030344147303518178	0.10500119995364751	0.06767267362858284	0.06767267362858284	0.06767267362858284	0.06767267362858284	0.06767267362858284	0.06767267362858284	0.06767267362858284	0.06767267362858284	0.06767267362858284	0.06767267362858284	0.06767267362858284	0.06767267362858284	0.06767267362858284	0.06767267362858284	0.06767267362858284	0.06767267362858284	0.06767267362858284	0.06767267362858284
0.05567491442128991	0.04734652926579941	0.04955005817491357	0.04187197278099465	0.06331966574034406	0.04177963427222392	0.05648279970707172	0.031134805633136454	0.04138954028173987	0.058012740838740195	0.051417472763649455	0.05635676794472939	0.050529571018102765	0.04614432080824659	0.048029540161292295	0.06534606690278957	0.04239632677818179	0.03666983494989278	0.052580637794935374	0.05323538196836669	0.056822695598042164	0.06151952434967087	0.05654693448124965	0.05903322941546026	0.05903322941546026	0.05903322941546026	0.05903322941546026	0.05903322941546026	0.05903322941546026	0.05903322941546026	0.05903322941546026	0.05903322941546026	0.05903322941546026	0.05903322941546026	0.05903322941546026	0.05903322941546026	0.05903322941546026	0.05903322941546026	0.05903322941546026	0.05903322941546026	0.05903322941546026	0.05903322941546026	0.05903322941546026	0.05903322941546026	0.05903322941546026	0.05903322941546026	0.05903322941546026	0.05903322941546026	0.05903322941546026	0.05903322941546026
0.1220399993824672	0.08198651555810928	0.12002625719624031	0.08950228908681432	0.0916957748928748	0.08657957424348019	0.10157497613425125	0.10065927876767801	0.11999402860028544	0.08332392107709152	0.06751870388328074	0.07542131248018613	0.07542131248018613	0.07542131248018613	0.07542131248018613	0.07542131248018613	0.07542131248018613	0.07542131248018613	0.07542131248018613	0.07542131248018613	0.07542131248018613	0.07542131248018613	0.07542131248018613	0.07542131248018613	0.07542131248018613	0.07542131248018613	0.07542131248018613	0.07542131248018613	0.07542131248018613	0.07542131248018613	0.07542131248018613	0.07542131248018613	0.07542131248018613	0.07542131248018613	0.07542131248018613	0.07542131248018613	0.07542131248018613	0.07542131248018613	0.07542131248018613	0.07542131248018613	0.07542131248018613	0.07542131248018613	0.07542131248018613	0.07542131248018613	0.07542131248018613	0.07542131248018613	0.07542131248018613	0.07542131248018613	0.07542131248018613	0.07542131248018613
0.060947684235798764	0.07776379429569645	0.07000156798757917	0.05949982417583798	0.07436730499503565	0.07404123371383754	0.10452456545562563	0.07086274099678483	0.06531178066106776	0.061782122657458464	0.06240441485702208	0.05792244664509877	0.0683364676840416	0.05483109308968168	0.07925632920812617	0.0543665561560213	0.07181701422079566	0.06345295879977585	0.08881286656663086	0.07704796230584467	0.07415216669543236	0.06345887410684073	0.07936908561006292	0.06456749086153185	0.06949864365150125	0.0457415722766008	0.06423298289341794	0.06872717061444472	0.06648007675393135	0.06648007675393135	0.06648007675393135	0.06648007675393135	0.06648007675393135	0.06648007675393135	0.06648007675393135	0.06648007675393135	0.06648007675393135	0.06648007675393135	0.06648007675393135	0.06648007675393135	0.06648007675393135	0.06648007675393135	0.06648007675393135	0.06648007675393135	0.06648007675393135	0.06648007675393135	0.06648007675393135	0.06648007675393135	0.06648007675393135	0.06648007675393135
0.051458586551837354	0.03072545750401877	0.08946244238803656	0.13210680286397078	0.0527476558171932	0.06318330708445608	0.08335085093759859	0.06510509271627031	0.06661219338914207	0.10346467025821296	0.025908223582662177	0.054693045014874354	0.020282094570582065	0.09428731149615259	0.04179213720596593	0.03574926999167691	0.06091099167112127	0.04263728494728529	0.05621044433833417	0.07062543893857351	0.10503964921606226	0.1057113508485631	0.09186016026492996	0.0491008153014304	5.746951508341648e-05	0.027546767259696677	0.0641924176801541	0.0	0.05600003603167831	0.05400474996063433	0.03280247980711742	0.0958512050873341	0.06432684244722575	0.06432684244722575	0.06432684244722575	0.06432684244722575	0.06432684244722575	0.06432684244722575	0.06432684244722575	0.06432684244722575	0.06432684244722575	0.06432684244722575	0.06432684244722575	0.06432684244722575	0.06432684244722575	0.06432684244722575	0.06432684244722575	0.06432684244722575	0.06432684244722575	0.06432684244722575
0.10452185469860571	0.05833828744065386	0.07424110550307811	0.11387059547723423	0.05963145495910875	0.0	0.10680808300400321	0.023429067743240106	0.03712756861976962	0.06783573270067098	0.02325809808877304	0.06963032452538345	0.022376973740929937	0.0391183982663053	0.050020824189126324	0.048876175965679475	0.07574357765425448	0.06448633069410167	0.04272175714851118	0.06375463053793703	0.11919004705516244	0.08954594376514172	0.09612691874681897	0.05605904436668715	0.03022863754293728	0.06565640878791602	0.060766319343156946	0.12611845043721778	0.05023950325762325	0.10267488571989229	0.03404125232853973	0.05252714873993291	0.08542602377503794	0.12468481659396732	0.12016336861504755	0.04866409206260326	0.0844137303388254	0.0844137303388254	0.0844137303388254	0.0844137303388254	0.0844137303388254	0.0844137303388254	0.0844137303388254	0.0844137303388254	0.0844137303388254	0.0844137303388254	0.0844137303388254	0.0844137303388254	0.0844137303388254	0.0844137303388254
0.04878345785684704	0.058306630779919134	0.05945018499951025	0.05219115447819613	0.04193039348945111	0.05190265610406079	0.05222673053992403	0.04095507270249366	0.045669366976984836	0.051198792444532404	0.04901169694033764	0.04943214378005523	0.059910407944024996	0.04498230369265847	0.06225186431862585	0.05325503726672049	0.04963777545860187	0.0530595172019686	0.053283580615083606	0.047797189619211415	0.059227233877856965	0.06579250678781187	0.05052462006529713	0.059130841670548925	0.04787986303175939	0.06991716188102631	0.04478468479017985	0.045796820247614764	0.06436500507037957	0.06099901560371855	0.05579683473095656	0.05839792516733756	0.05839792516733756	0.05839792516733756	0.05839792516733756	0.05839792516733756	0.05839792516733756	0.05839792516733756	0.05839792516733756	0.05839792516733756	0.05839792516733756	0.05839792516733756	0.05839792516733756	0.05839792516733756	0.05839792516733756	0.05839792516733756	0.05839792516733756	0.05839792516733756	0.05839792516733756	0.05839792516733756
0.0638806293780213	0.07926752546076335	0.07072179269740277	0.06228099864080694	0.06485535444690788	0.05846477423917705	0.08327478764617922	0.05667149125624084	0.05532972921675284	0.05688550064274368	0.056339510883046	0.06259895158792596	0.04612545208949525	0.0864276128319823	0.05028567285498405	0.03977534945464962	0.03790761956021032	0.06355774555526825	0.08426779401408656	0.032299089148397825	0.07420726592125237	0.05443179916944623	0.03343550339539543	0.049832052356058504	0.03893532054881452	0.05903932678423357	0.05542762915003279	0.054491556776907715	0.061883134800117465	0.05110779432204353	0.03753166937201421	0.08230152699630584	0.042792356069471495	0.06796751093949786	0.04113961247691016	0.06414176164793528	0.07828672328302727	0.07121424246548129	0.07121424246548129	0.07121424246548129	0.07121424246548129	0.07121424246548129	0.07121424246548129	0.07121424246548129	0.07121424246548129	0.07121424246548129	0.07121424246548129	0.07121424246548129	0.07121424246548129	0.07121424246548129
0.020652431915979482	0.0	0.0259065183144998	0.021859796162015794	0.0	0.0	0.0	0.0	0.14648109698544493	0.049997034074340946	0.03603825308234889	0.039083740944946634	0.05247430841245942	0.060020076258571795	0.033797849160710394	0.05922749712983771	0.040498052193576016	0.034095069511940676	0.0346004596707375	0.02590548600704931	0.05364404216384352	0.04113273941579559	0.04909943445127761	0.03381394458142059	0.02435512720435462	0.03924872249353793	0.03944908207168992	0.04544688230195564	0.0410953389813365	0.03424316231015472	0.06365383940197235	0.12656412763035946	0.09510898351616591	0.09510898351616591	0.09510898351616591	0.09510898351616591	0.09510898351616591	0.09510898351616591	0.09510898351616591	0.09510898351616591	0.09510898351616591	0.09510898351616591	0.09510898351616591	0.09510898351616591	0.09510898351616591	0.09510898351616591	0.09510898351616591	0.09510898351616591	0.09510898351616591	0.09510898351616591
0.025159240706915855	0.06600049127613755	0.036046153868636174	0.0018197732629872288	0.0	0.0	0.0	0.0	0.08811964443796437	0.004776715590067912	0.061241891596916884	0.06481502306009589	0.04167146442394823	0.07615350527399004	0.07741363335669357	0.07741363335669357	0.10231103160597181	0.06773774847636012	0.018586805179790965	0.036046153868636174	0.06324731072917543	0.046448180014016155	0.046448180014016155	0.0017657038030761902	0.04167146442394823	0.018586805179790965	0.02786137483422518	0.046448180014016155	0.02785192719143187	0.07862287757036832	0.04634514885198391	0.06248401321117611	0.06248401321117611	0.06248401321117611	0.06248401321117611	0.06248401321117611	0.06248401321117611	0.06248401321117611	0.06248401321117611	0.06248401321117611	0.06248401321117611	0.06248401321117611	0.06248401321117611	0.06248401321117611	0.06248401321117611	0.06248401321117611	0.06248401321117611	0.06248401321117611	0.06248401321117611	0.06248401321117611
0.047751028629333864	0.06788419374674501	0.0192211344512629	0.0058687446753267185	0.019904613726209126	0.039858754261870605	0.052045280539354956	0.08122399667918137	0.052751288008432325	0.04177276211522772	0.04015125866162568	0.01895734451923342	0.05017314280287303	0.02762590111826806	0.039081153940009355	0.04524399027002271	0.06004752712413705	0.05476981130651435	0.04749794704441065	0.04909527483268446	0.03577966980908634	0.03447831829909575	0.06400007829639892	0.02402731562178764	0.05044473242266896	0.03457046700464093	0.03211877346825866	0.03206955726720054	0.027490143917526966	0.025718350236062438	0.03269107403903861	0.05050008834278194	0.052674322069960734	0.0292946198871585	0.05864146558140277	0.03895060370219188	0.041710001873180524	0.05074343267668962	0.020080860599731427	0.027502903777743178	0.0237918821887373	0.0237918821887373	0.0237918821887373	0.0237918821887373	0.0237918821887373	0.0237918821887373	0.0237918821887373	0.0237918821887373	0.0237918821887373	0.0237918821887373
0.029830218231290177	0.028690435468809554	0.029048655888141695	0.037400882586543255	0.03445294036320967	0.03273930450192015	0.03169705496807748	0.040981885820661514	0.02965139144617037	0.01731721048661365	0.0551639850242002	0.032380155125730045	0.033874954326184134	0.03821513754377699	0.023512117541468598	0.03913609518770521	0.02930743933286336	0.028198106829824918	0.024690902030663486	0.03621007585333608	0.026530246802663308	0.04871845127220057	0.022635135391596554	0.03494105979968516	0.0380958595005295	0.034421935082091695	0.03514841687053178	0.030993419076951908	0.027512094155068806	0.03134582864505201	0.028267185112365457	0.02498815321882462	0.031920913161848856	0.032961749728233236	0.018128773950537195	0.025545261839385214	0.025545261839385214	0.025545261839385214	0.025545261839385214	0.025545261839385214	0.025545261839385214	0.025545261839385214	0.025545261839385214	0.025545261839385214	0.025545261839385214	0.025545261839385214	0.025545261839385214	0.025545261839385214	0.025545261839385214	0.025545261839385214
0.05425940353970289	0.06725651777556016	0.06453879591815136	0.04697087864498642	0.07275128816267085	0.09957683781434376	0.05217315105775196	0.07015640990719674	0.04676308208817119	0.06752577544187603	0.06074244106564194	0.10118260968655818	0.07784552800201487	0.058341702060237574	0.05025244313980954	0.059041600204847264	0.06287073475252546	0.03250714745960339	0.03276840151604445	0.04521232583592165	0.04781659560652963	0.027140000667954075	0.07367930404784538	0.04515429675345775	0.061200735944485295	0.07069974796072007	0.04636103134131153	0.04729690186708076	0.05359877960978968	0.037906883033147425	0.04575283132146855	0.04575283132146855	0.04575283132146855	0.04575283132146855	0.04575283132146855	0.04575283132146855	0.04575283132146855	0.04575283132146855	0.04575283132146855	0.04575283132146855	0.04575283132146855	0.04575283132146855	0.04575283132146855	0.04575283132146855	0.04575283132146855	0.04575283132146855	0.04575283132146855	0.04575283132146855	0.04575283132146855	0.04575283132146855
0.1263905556362323	0.0	0.10078576560668448	0.0	0.12022287435198137	0.12506359123365654	0.10111108856706813	0.09989959276581709	0.003839836833754185	0.0971699883520662	0.0011102324200033275	0.0	0.10100982518582041	0.00022405957913588771	0.0998905078026862	0.09062200791139657	0.0	0.0	0.10100982518582041	0.0	0.0	0.0	0.10722196155925474	0.0	0.09062200791139657	0.0	0.12929605728270627	0.07838877001840364	0.0	0.10088081756159725	0.0	0.0	0.01038781727442379	0.11676546460380229	0.0	0.05838273230190114	0.05838273230190114	0.05838273230190114	0.05838273230190114	0.05838273230190114	0.05838273230190114	0.05838273230190114	0.05838273230190114	0.05838273230190114	0.05838273230190114	0.05838273230190114	0.05838273230190114	0.05838273230190114	0.05838273230190114	0.05838273230190114
0.038905549072780245	0.05234598282282671	0.043667117853971205	0.04417110873557037	0.05462673566142808	0.016632802286282788	0.05122502772785913	0.04071135760608902	0.02893311306631985	0.030342662021745535	0.033004716108759324	0.034228347172269545	0.02434870245684324	0.044825472099189696	0.03706769926122919	0.030665397738342957	0.046330086504418756	0.03173223535432232	0.04529425137968963	0.021205532521063254	0.025651741120100744	0.027203861845775154	0.025476005728182875	0.030521455599262202	0.08112305466320407	4.1100154053899875e-05	0.026242273050482438	0.03104360587874334	0.03094299599591835	0.02861746408020979	0.04207339061247589	0.0405536225677582	0.0185286404272718	0.014377515000382379	0.018324986007881426	0.016351250504131904	0.016351250504131904	0.016351250504131904	0.016351250504131904	0.016351250504131904	0.016351250504131904	0.016351250504131904	0.016351250504131904	0.016351250504131904	0.016351250504131904	0.016351250504131904	0.016351250504131904	0.016351250504131904	0.016351250504131904	0.016351250504131904
0.07402676795868514	0.07516727691739178	0.07267002676645713	0.07004604788780577	0.06239229741270443	0.08133480479830185	0.08629242001402783	0.05836876144338544	0.07603061007673846	0.055697103481796746	0.08555044057518074	0.08992862427808794	0.07663727543514125	0.07310175031957818	0.10330512262885672	0.06687619171008476	0.06582404763271243	0.09912957313299858	0.07294113271207425	0.07422157687544008	0.07422819125277774	0.05801095707328018	0.06595061782044015	0.0738629387322706	0.07111530844447214	0.08187621876848238	0.06082276388725497	0.06899676100729786	0.06679383348270646	0.053188376610128624	0.06459324601758483	0.05889081131385673	0.05889081131385673	0.05889081131385673	0.05889081131385673	0.05889081131385673	0.05889081131385673	0.05889081131385673	0.05889081131385673	0.05889081131385673	0.05889081131385673	0.05889081131385673	0.05889081131385673	0.05889081131385673	0.05889081131385673	0.05889081131385673	0.05889081131385673	0.05889081131385673	0.05889081131385673	0.05889081131385673
0.056640300547114115	0.061812297623610526	0.050308965694276224	0.059839734525244624	0.05337310144049158	0.039498403039617484	0.04682463090539667	0.04626450806679705	0.046979842000172974	0.042746325029439876	0.054952284629246485	0.0560549065632128	0.06252502103631666	0.05702806759342846	0.04719947066723945	0.04706466050776164	0.05125382384515764	0.050500186714828525	0.04630863107564599	0.058005189052851285	0.043773193928517376	0.03622906333995059	0.04091087818853804	0.07173490488486685	0.04087187897840212	0.07425704877915694	0.059292839538746	0.06282711312401289	0.04071948592015571	0.04395249468416558	0.05084274012350741	0.05259380884553468	0.05171827448452105	0.05171827448452105	0.05171827448452105	0.05171827448452105	0.05171827448452105	0.05171827448452105	0.05171827448452105	0.05171827448452105	0.05171827448452105	0.05171827448452105	0.05171827448452105	0.05171827448452105	0.05171827448452105	0.05171827448452105	0.05171827448452105	0.05171827448452105	0.05171827448452105	0.05171827448452105
0.036632747673306834	0.05078471974026098	0.03526966697186798	0.02920224094352463	0.040767082594681064	0.02539108438960852	0.03357476289233987	0.029163798222302216	0.04027224462104952	0.032649388422646065	0.042225061461510865	0.028675369946048298	0.03708439296756427	0.03594466885304384	0.022933789654998454	0.036819737055523744	0.03418179747597547	0.03796365909143671	0.03255620077209582	0.03599119083474168	0.021301296816281363	0.034785408037355595	0.034916840941520116	0.03252017472460392	0.02765355870990147	0.036156283069900846	0.03501265019889331	0.03558446663439708	0.03558446663439708	0.03558446663439708	0.03558446663439708	0.03558446663439708	0.03558446663439708	0.03558446663439708	0.03558446663439708	0.03558446663439708	0.03558446663439708	0.03558446663439708	0.03558446663439708	0.03558446663439708	0.03558446663439708	0.03558446663439708	0.03558446663439708	0.03558446663439708	0.03558446663439708	0.03558446663439708	0.03558446663439708	0.03558446663439708	0.03558446663439708	0.03558446663439708
0.04698650710113634	0.037332538724261996	0.036158325724918	0.02046133441861016	0.044397922212387184	0.03752811721378464	0.050940462340837336	0.042676877551318965	0.018537531471323674	0.03721259741200446	0.04713715939337296	0.036438382053338804	0.01959381158483522	0.036739010144427084	0.014506453088945924	0.038019140389465376	0.033942536117867995	0.03743310045025319	0.04424238697204558	0.015757662859517928	0.0367619813872024	0.03960202406996747	0.036139614471610196	0.02586518698409354	0.02863995593681578	0.024881746977680707	0.04315498818831387	0.03941776112169761	0.04237975251377556	0.0474834145230657	0.03962355964352113	0.03442432090889661	0.02121911561776155	0.03223845753273974	0.0284979114609446	0.027847728578578396	0.04205479710171371	0.030939297277787735	0.042033219550385366	0.03537446062152712	0.02522853182579064	0.051750298991492576	0.03022907794402632	0.03199332619982106	0.01697164557753398	0.0249630351740518	0.04571899190355977	0.03534101353880578	0.03534101353880578	0.03534101353880578
0.21700962138774146	0.1853536916798903	0.1820084116144222	0.35548292072109605	0.1094557178745841	0.225855819906915	0.3123993961544126	0.20884591376601572	0.22667933276528404	0.2846023449544111	0.1824298241422161	0.3187272611293009	0.20886910185793814	0.18250239558232503	0.1853536916798903	0.29730440219321935	0.39198375726905427	0.2691052501979142	0.1852637990642069	0.23308435885864515	0.24628806285206883	0.2526631256973092	0.4651575708775491	0.26882474293049735	0.34143071826727317	0.4236723032854945	0.337715936984852	0.36212357489894226	0.24107460285134777	0.26784066636854886	0.32894165927522495	0.2410478557371086	0.22598602851912836	0.23351694212811852	0.23351694212811852	0.23351694212811852	0.23351694212811852	0.23351694212811852	0.23351694212811852	0.23351694212811852	0.23351694212811852	0.23351694212811852	0.23351694212811852	0.23351694212811852	0.23351694212811852	0.23351694212811852	0.23351694212811852	0.23351694212811852	0.23351694212811852	0.23351694212811852
0.3803669351567959	0.33524871491476155	0.9563408620380431	0.0	0.33524871491476155	0.003684829583440074	0.387687881856829	0.733758631905247	0.30077184708914717	0.3241889670210221	0.4615877818669793	0.5179736951697127	0.3221299537613412	0.0	0.4056353701064408	0.33524871491476155	0.13415385810629465	0.3222250791719876	0.5539187445923406	0.4886104709701688	0.8631423931988992	0.45146875167077793	0.5552500874106444	0.4758858684302108	0.7369679176633358	0.787531494174837	0.6115103630872055	0.5326251879157916	0.33511540443432425	0.660877663490037	0.3224197712843138	0.6615796310089798	0.4919997011466467	0.4919997011466467	0.4919997011466467	0.4919997011466467	0.4919997011466467	0.4919997011466467	0.4919997011466467	0.4919997011466467	0.4919997011466467	0.4919997011466467	0.4919997011466467	0.4919997011466467	0.4919997011466467	0.4919997011466467	0.4919997011466467	0.4919997011466467	0.4919997011466467	0.4919997011466467
0.030158089442124433	0.027059838300337393	0.018270659829395824	0.030570351637002738	0.040828905345822154	0.0376737089365487	0.025150935868195366	0.03311732843707627	0.029669802520914137	0.042107400790893514	0.03486902108837213	0.03006961846147573	0.04116844053113094	0.040065155471844	0.044824531277859285	0.022714158336219897	0.03602315954648397	0.04179218266564028	0.03426171569157305	0.030139033555144412	0.04607887134184085	0.03810895244849263	0.03810895244849263	0.03810895244849263	0.03810895244849263	0.03810895244849263	0.03810895244849263	0.03810895244849263	0.03810895244849263	0.03810895244849263	0.03810895244849263	0.03810895244849263	0.03810895244849263	0.03810895244849263	0.03810895244849263	0.03810895244849263	0.03810895244849263	0.03810895244849263	0.03810895244849263	0.03810895244849263	0.03810895244849263	0.03810895244849263	0.03810895244849263	0.03810895244849263	0.03810895244849263	0.03810895244849263	0.03810895244849263	0.03810895244849263	0.03810895244849263	0.03810895244849263
0.029430147484480022	0.021216617602809795	0.025674993607208593	0.029715759217959287	0.026011756023920342	0.03128650475380071	0.023534441042584772	0.028758123188443153	0.023911293611078285	0.03541555870721691	0.020408870752034076	0.02954660923304908	0.030817014944926197	0.021354885584570295	0.03210948252249553	0.0363614215106637	0.025013128121081748	0.022937930585468152	0.0190095929001665	0.022661308751349217	0.03772348867117399	0.021205607382580868	0.02946454802687743	0.02946454802687743	0.02946454802687743	0.02946454802687743	0.02946454802687743	0.02946454802687743	0.02946454802687743	0.02946454802687743	0.02946454802687743	0.02946454802687743	0.02946454802687743	0.02946454802687743	0.02946454802687743	0.02946454802687743	0.02946454802687743	0.02946454802687743	0.02946454802687743	0.02946454802687743	0.02946454802687743	0.02946454802687743	0.02946454802687743	0.02946454802687743	0.02946454802687743	0.02946454802687743	0.02946454802687743	0.02946454802687743	0.02946454802687743	0.02946454802687743
0.04302615715106765	0.0403002139168037	0.033367013564176005	0.03187180345480256	0.04522084389379175	0.0279960500041495	0.031307772429422454	0.04599059509063465	0.02393370057450291	0.03938856477803053	0.033654945199967874	0.027344781072887046	0.02832018214098182	0.03289673311963856	0.025187095122037817	0.04582503910585498	0.03162865015873902	0.04322406827181166	0.04072230281845014	0.04251291544457296	0.038615904580127716	0.03163607552751022	0.035125990053818966	0.035125990053818966	0.035125990053818966	0.035125990053818966	0.035125990053818966	0.035125990053818966	0.035125990053818966	0.035125990053818966	0.035125990053818966	0.035125990053818966	0.035125990053818966	0.035125990053818966	0.035125990053818966	0.035125990053818966	0.035125990053818966	0.035125990053818966	0.035125990053818966	0.035125990053818966	0.035125990053818966	0.035125990053818966	0.035125990053818966	0.035125990053818966	0.035125990053818966	0.035125990053818966	0.035125990053818966	0.035125990053818966	0.035125990053818966	0.035125990053818966
0.02749155464078252	0.027732788059687766	0.03056298089243715	0.02448890691416525	0.02723291969343277	0.0382407523244582	0.024629254136621953	0.021028715424451366	0.024285408406252835	0.02749843167946743	0.029611607981140375	0.029162475807600105	0.02801918181344959	0.01919282786248	0.03255105274457349	0.03732575291595012	0.020100689099300007	0.03723468059951144	0.03857446074178944	0.03790457067065044	0.03790457067065044	0.03790457067065044	0.03790457067065044	0.03790457067065044	0.03790457067065044	0.03790457067065044	0.03790457067065044	0.03790457067065044	0.03790457067065044	0.03790457067065044	0.03790457067065044	0.03790457067065044	0.03790457067065044	0.03790457067065044	0.03790457067065044	0.03790457067065044	0.03790457067065044	0.03790457067065044	0.03790457067065044	0.03790457067065044	0.03790457067065044	0.03790457067065044	0.03790457067065044	0.03790457067065044	0.03790457067065044	0.03790457067065044	0.03790457067065044	0.03790457067065044	0.03790457067065044	0.03790457067065044
[truncated: 6 more columns]
