# Supplementary material for: Neuronal tuning aligns dynamically with object and texture manifolds across the visual hierarchy
Source: Nat Neurosci. 2026 Mar 10;29(4):864–75. doi: 10.1038/s41593-026-02207-1 (PMC13061647; doi:10.1038/s41593-026-02207-1)
Supplement: Supplementary file 10 — Attribution data for time windows 5, 10, 20, 25 and 50 ms, for panel b. Time window specific evolution trajectory of time windows 10, 20, 25 and 50 ms, for panel c. [file 41593_2026_2207_MOESM10_ESM.zip › ExtendedFig4_Source_data/FigureExtended4C_src_normresp_wdw_50-100_BigGAN_mean.csv]

0	1	2	3	4	5	6	7	8	9	10	11	12	13	14	15	16	17	18	19	20	21	22	23	24	25	26	27	28	29	30	31	32	33	34	35	36	37	38	39	40	41	42	43	44	45	46	47	48	49
0.2710675306631271	0.34646208082965646	0.44300928187877314	0.36731508446542055	0.3847214299870807	0.45854523151156995	0.503313493696113	0.5105674356678825	0.502715508617091	0.6474604036372611	0.5848332718147639	0.6063233952353512	0.6363513936755264	0.6410327555788705	0.7551783379224777	0.6439596044497672	0.6131673997788483	0.7315306630069862	0.8247065041900009	0.7198575710709669	0.6995337631900927	0.8211365373154874	0.756135479810234	0.7631087578254722	0.7014373698141231	0.7993499512374777	0.8008636212348109	0.7612657798909271	0.8544480343424321	0.7971387136406114	0.8261199054687562	0.7923836033643846	0.8806835870941985	0.8379543921365749	0.8376021891907887	0.7540360393268015	0.8411580593480801	0.83566607649737	0.8692147100363251	0.8734015372027943	0.8153566918793749	0.8313358123551554	0.912827192976113	0.8695972699877377	0.8232138287116016	0.7992705672552687	0.8408392809698201	0.8200549241125444	0.8200549241125444	0.8200549241125444
0.26563967708426484	0.3677147724927071	0.3633408693561109	0.36620137847886386	0.4476230549940141	0.4406411829503247	0.4615491393858556	0.4908832485565261	0.4857878263888943	0.5254071826574639	0.44932543645905665	0.610204193704757	0.6158406835065388	0.5181826598669397	0.6193020241846129	0.6133938091994576	0.6141472147678003	0.5429345620654075	0.4980611413599802	0.6597709030795839	0.6382189890738829	0.6261435244598421	0.6517514199706163	0.7039568054676152	0.6583615632534281	0.6843583881778521	0.6805046993286007	0.6853829674289063	0.6810994678713082	0.7838997600240247	0.762946358322773	0.6071479337973203	0.6762179172357354	0.752712077953307	0.6932080541167536	0.7229600660350303	0.7229600660350303	0.7229600660350303	0.7229600660350303	0.7229600660350303	0.7229600660350303	0.7229600660350303	0.7229600660350303	0.7229600660350303	0.7229600660350303	0.7229600660350303	0.7229600660350303	0.7229600660350303	0.7229600660350303	0.7229600660350303
0.24372069118912762	0.2437348971065976	0.25069332896883745	0.1813207396853156	0.1402367306826853	0.25049061146613255	0.2017685292981145	0.18365554128493294	0.2657258810558016	0.19353123149055515	0.3309743979645467	0.21178214352363064	0.27863486446069824	0.23180781256918018	0.17022838032460919	0.3396579562481259	0.33044313853797136	0.292271690605828	0.21353003979410415	0.33699849590399833	0.46951983665612784	0.35319360235570046	0.3586251097249525	0.28497549640463976	0.21637236719886183	0.44872477205807	0.4057977860467352	0.4436110961653658	0.2676836108312554	0.237716768789026	0.3509247174742719	0.3901586994217158	0.46040121861024663	0.42527995901598126	0.42527995901598126	0.42527995901598126	0.42527995901598126	0.42527995901598126	0.42527995901598126	0.42527995901598126	0.42527995901598126	0.42527995901598126	0.42527995901598126	0.42527995901598126	0.42527995901598126	0.42527995901598126	0.42527995901598126	0.42527995901598126	0.42527995901598126	0.42527995901598126
0.494977283540987	0.4533252013619623	0.5038289077372509	0.5291228476163231	0.5876557605199781	0.5189548142212216	0.5853576869841134	0.5599699124159555	0.5823228038861578	0.5428048366077293	0.5428490709699062	0.7166886523459772	0.6811380993109488	0.7100930786820101	0.6213011029785085	0.5690910204633007	0.6474994737352846	0.6325245211465601	0.6519917164298653	0.6098500897647675	0.5678196507803973	0.6471837774621689	0.698625731241504	0.7082944667374991	0.640697151838947	0.5652568296311736	0.5791721185547256	0.6956386744686183	0.5987430739125821	0.6472398438648841	0.6249027153260673	0.577187353446548	0.5985438657899613	0.7046306550645279	0.5962670863780586	0.5894425723662571	0.6445723650171541	0.6569452286916162	0.6507587968543852	0.6507587968543852	0.6507587968543852	0.6507587968543852	0.6507587968543852	0.6507587968543852	0.6507587968543852	0.6507587968543852	0.6507587968543852	0.6507587968543852	0.6507587968543852	0.6507587968543852
0.33119786303871745	0.3267734263051296	0.4055815706843771	0.3276267040893446	0.40355058500790325	0.34846249994358536	0.41570323564662903	0.38574032762389476	0.32692601378967007	0.3633038311247922	0.43105495848946346	0.40139858611288465	0.34129558839678015	0.40696849287570674	0.3746352595393442	0.37262577343331205	0.4644069755226642	0.35203099201864935	0.3833945492042005	0.4510120039242127	0.40156945964758745	0.4106722399849515	0.3204950489595575	0.35251530034053813	0.4881916945652645	0.4185322826529969	0.4982813526201568	0.38438562412218547	0.3972336082300872	0.5704847402384888	0.48385917423428804	0.48385917423428804	0.48385917423428804	0.48385917423428804	0.48385917423428804	0.48385917423428804	0.48385917423428804	0.48385917423428804	0.48385917423428804	0.48385917423428804	0.48385917423428804	0.48385917423428804	0.48385917423428804	0.48385917423428804	0.48385917423428804	0.48385917423428804	0.48385917423428804	0.48385917423428804	0.48385917423428804	0.48385917423428804
0.4952842416232568	0.6454539258693038	0.6737508088664044	0.6614347377455427	0.7374275068558992	0.6527146329316391	0.6375177568375267	0.6512408626008077	0.6255169303705803	0.6289674467846018	0.6263827082062738	0.6501020893932353	0.6678622240617879	0.6452878150946741	0.46771949579805977	0.5402039760443453	0.5921276737046051	0.7018851420339892	0.6564325418529213	0.6873158773573443	0.6780741575579381	0.6621467405968161	0.6617766115366102	0.7109566560211593	0.7671340855271727	0.6041524932722205	0.674419900577597	0.574392477865786	0.5439519581823111	0.7096929317840139	0.6086416757597272	0.6368113345671544	0.6692384207397476	0.7190028305650565	0.5749671967581457	0.6589336298429319	0.48780462882336967	0.6179053490994695	0.6494987364324417	0.5049091385875256	0.5772039375099838	0.5772039375099838	0.5772039375099838	0.5772039375099838	0.5772039375099838	0.5772039375099838	0.5772039375099838	0.5772039375099838	0.5772039375099838	0.5772039375099838
0.6836187627167676	0.7784147759714004	0.7948780700170671	0.7588540715441312	0.632510956337246	0.6636476935586482	0.6993462911810711	0.6194106043772363	0.7224447816490703	0.7189068645624935	0.770468669511328	0.6863804419503333	0.7467794438371949	0.4943874047169315	0.6191704162496715	0.658743287131776	0.4247678660509062	0.5709153425772676	0.5462472185557761	0.6765754981924665	0.6877376920490562	0.7001312551998746	0.6381744962181931	0.7382183887635699	0.569916942121313	0.6053101392587946	0.5876135406900539	0.5876135406900539	0.5876135406900539	0.5876135406900539	0.5876135406900539	0.5876135406900539	0.5876135406900539	0.5876135406900539	0.5876135406900539	0.5876135406900539	0.5876135406900539	0.5876135406900539	0.5876135406900539	0.5876135406900539	0.5876135406900539	0.5876135406900539	0.5876135406900539	0.5876135406900539	0.5876135406900539	0.5876135406900539	0.5876135406900539	0.5876135406900539	0.5876135406900539	0.5876135406900539
0.6589733212579426	0.6603196216311925	0.6259892883838333	0.6908002334814485	0.6189142883193419	0.6376700343988775	0.6237841079956645	0.6064019897138576	0.7446353230877147	0.7468532665313657	0.5941593305141282	0.6242637247896218	0.6783686562721749	0.6189166662549942	0.6837015196358787	0.6668989919591591	0.7054761252709814	0.6549217417291496	0.7012358117943098	0.7162940937943673	0.9536912780655042	0.8419097706975693	0.8971323709017871	0.8049320839379467	0.7148013687547135	0.8036940923756618	0.7729423761436192	0.7883182342596404	0.7883182342596404	0.7883182342596404	0.7883182342596404	0.7883182342596404	0.7883182342596404	0.7883182342596404	0.7883182342596404	0.7883182342596404	0.7883182342596404	0.7883182342596404	0.7883182342596404	0.7883182342596404	0.7883182342596404	0.7883182342596404	0.7883182342596404	0.7883182342596404	0.7883182342596404	0.7883182342596404	0.7883182342596404	0.7883182342596404	0.7883182342596404	0.7883182342596404
0.34745001108842055	0.35872225136535707	0.406647428279596	0.337691479211871	0.34826267932859734	0.5503379669469075	0.5789972553416569	0.46710504206307524	0.4304763731489691	0.5010595992875428	0.5252656983850372	0.6424376559721892	0.47932827471858624	0.519632944533993	0.6451530812940044	0.5602056511517184	0.5262662933158776	0.5771681445096409	0.5939582973849181	0.5944286582233206	0.6201974731293229	0.6088779907521737	0.5648090363518302	0.5230148506297951	0.5180234825624911	0.6114759058489608	0.4727239425987676	0.5588622058310786	0.5535923257938902	0.49237755692343793	0.6071544522963939	0.47108439187939805	0.4855549610225721	0.501268185630691	0.49341157332663155	0.49341157332663155	0.49341157332663155	0.49341157332663155	0.49341157332663155	0.49341157332663155	0.49341157332663155	0.49341157332663155	0.49341157332663155	0.49341157332663155	0.49341157332663155	0.49341157332663155	0.49341157332663155	0.49341157332663155	0.49341157332663155	0.49341157332663155
0.3222034297425058	0.45820848991221597	0.4092525782418333	0.3926437782879827	0.4357643804263647	0.4931812909641478	0.4561780476993118	0.5313616062564229	0.5139202133251787	0.4658662506231666	0.4196905102754323	0.4884390174188725	0.42096428118774565	0.349261088630717	0.4377280985858631	0.3909931633534105	0.47345839594506695	0.4149416813483804	0.4426833901372255	0.3702423153504023	0.4574636715949818	0.44427562514214214	0.41875674008570696	0.3894320569561571	0.5633666260240814	0.4794402410290204	0.5883877080373884	0.5984220720805368	0.5155651837794558	0.5229318691279078	0.48468903362964894	0.5918441866841467	0.5563089398495615	0.5740765632668541	0.5740765632668541	0.5740765632668541	0.5740765632668541	0.5740765632668541	0.5740765632668541	0.5740765632668541	0.5740765632668541	0.5740765632668541	0.5740765632668541	0.5740765632668541	0.5740765632668541	0.5740765632668541	0.5740765632668541	0.5740765632668541	0.5740765632668541	0.5740765632668541
0.6411515868115213	0.5659700653300422	0.7061697736803898	0.6241591697947104	0.6669508979686265	0.5683718116337968	0.7281388754361606	0.5841424959872946	0.6646101213405671	0.5930443663294185	0.6049558272951824	0.6649932836134879	0.8442289811071706	0.7371875730546388	0.6427444385561156	0.7019155130356809	0.6932373331516224	0.7079144326299903	0.6110172133191988	0.6216765523876028	0.7267639423883283	0.7475976689668542	0.8315096201200958	0.7441249107904526	0.8133854648104937	0.8239190168841664	0.8316174697369554	0.7741872332964638	0.882916807397368	0.7562173269987098	0.7729892678214586	0.7646032974100841	0.7646032974100841	0.7646032974100841	0.7646032974100841	0.7646032974100841	0.7646032974100841	0.7646032974100841	0.7646032974100841	0.7646032974100841	0.7646032974100841	0.7646032974100841	0.7646032974100841	0.7646032974100841	0.7646032974100841	0.7646032974100841	0.7646032974100841	0.7646032974100841	0.7646032974100841	0.7646032974100841
0.4027111049214765	0.3732037530725131	0.4581174285139843	0.4797165899319304	0.40640903453186733	0.4995311048304191	0.4367613358568521	0.48782304241248314	0.549253496476261	0.5840484832230115	0.6238171891710893	0.5728432643736884	0.5718356689397189	0.6937216108414158	0.6067413515704936	0.6490396319219992	0.6786487845810776	0.6981238007415916	0.7319546361847737	0.7024156326272184	0.7341049869954057	0.7373283079009862	0.7584974782286099	0.7627671188451131	0.756548945646489	0.8253421862879461	0.8644039893685846	0.9274375804853916	0.9751858661205765	0.9654974573495472	1.030559160343618	0.9980283088465826	0.9980283088465826	0.9980283088465826	0.9980283088465826	0.9980283088465826	0.9980283088465826	0.9980283088465826	0.9980283088465826	0.9980283088465826	0.9980283088465826	0.9980283088465826	0.9980283088465826	0.9980283088465826	0.9980283088465826	0.9980283088465826	0.9980283088465826	0.9980283088465826	0.9980283088465826	0.9980283088465826
0.5977511027613571	0.6965471430610817	0.72597417172515	0.7231715478045306	0.6420582420789248	0.8503139058036122	0.6712095831430864	0.6036754690326798	0.6370004770573487	0.6987790062356464	0.6346166840737206	0.6789482325011632	0.6866273292466378	0.6403548755221898	0.68276593939913	0.7372908444962794	0.7342888148772239	0.7034206473321946	0.6934692471120403	0.7876723021772438	0.7071623291914464	0.7563252945836414	0.7113751816825438	0.6624458402752719	0.6594655976839263	0.6758273496623299	0.6637709832602645	0.5287085041561167	0.7148327266989735	0.7058763038063972	0.634024235582862	0.6699502696946297	0.6699502696946297	0.6699502696946297	0.6699502696946297	0.6699502696946297	0.6699502696946297	0.6699502696946297	0.6699502696946297	0.6699502696946297	0.6699502696946297	0.6699502696946297	0.6699502696946297	0.6699502696946297	0.6699502696946297	0.6699502696946297	0.6699502696946297	0.6699502696946297	0.6699502696946297	0.6699502696946297
0.5392621688717082	0.5729394196311999	0.6583251910007709	0.6697712782183814	0.6603320808517664	0.7631606633886691	0.6339831730449389	0.6824863046688703	0.6882683116185099	0.6569833839368993	0.6803263018707333	0.7171763999806767	0.6986200737719819	0.7367291220611236	0.722635009364839	0.7945349393111135	0.787198652798574	0.7338341480755828	0.7731720144096929	0.6387123462959707	0.778947095987842	0.7941770856187867	0.874221611125771	0.8757139433642767	0.8860205727734934	0.7648445342613921	0.8155180000694423	0.8213101439869568	0.7794160608439266	0.7159010524952609	0.7237434212711797	0.771386429089564	0.7475649251803719	0.7475649251803719	0.7475649251803719	0.7475649251803719	0.7475649251803719	0.7475649251803719	0.7475649251803719	0.7475649251803719	0.7475649251803719	0.7475649251803719	0.7475649251803719	0.7475649251803719	0.7475649251803719	0.7475649251803719	0.7475649251803719	0.7475649251803719	0.7475649251803719	0.7475649251803719
0.40523105768878026	0.3849629669061066	0.43996540889760016	0.5223094733533792	0.4151843218764519	0.508224202676188	0.5124690127643633	0.5086478967076403	0.5803985004366572	0.7082733331913491	0.705532235751879	0.7215677287086278	0.6118402105012108	0.5780903038354513	0.6887536159522578	0.6666664797186567	0.6885321102086063	0.8302019013435704	0.6599167158816258	0.5987672952629578	0.773774545616372	0.7867577786941216	0.7875932631200613	0.756378583539543	0.825078335426703	0.7464737404531568	0.7725708932901811	0.7351881529015619	0.7824692488129883	0.814971876231046	0.7987205625220172	0.7987205625220172	0.7987205625220172	0.7987205625220172	0.7987205625220172	0.7987205625220172	0.7987205625220172	0.7987205625220172	0.7987205625220172	0.7987205625220172	0.7987205625220172	0.7987205625220172	0.7987205625220172	0.7987205625220172	0.7987205625220172	0.7987205625220172	0.7987205625220172	0.7987205625220172	0.7987205625220172	0.7987205625220172
0.5905353039043439	0.5869397527214115	0.45612000110742545	0.5013617012407714	0.4788100737824949	0.5423775078176736	0.5983273718441914	0.6333089784748691	0.6986240870149975	0.7482965337877925	0.7003548856660922	0.5679568101707297	0.6139109152023762	0.6245519746263204	0.5227726046087738	0.5673005332773885	0.6946368908088875	0.7512196623356264	0.676217700514615	0.6015546158383205	0.7627213745302711	0.7762989062429032	0.7102473447978631	0.743273125520383	0.743273125520383	0.743273125520383	0.743273125520383	0.743273125520383	0.743273125520383	0.743273125520383	0.743273125520383	0.743273125520383	0.743273125520383	0.743273125520383	0.743273125520383	0.743273125520383	0.743273125520383	0.743273125520383	0.743273125520383	0.743273125520383	0.743273125520383	0.743273125520383	0.743273125520383	0.743273125520383	0.743273125520383	0.743273125520383	0.743273125520383	0.743273125520383	0.743273125520383	0.743273125520383
0.48313692908080436	0.5015475317320943	0.5134690584141801	0.5542738851397214	0.5262845598857258	0.6926786661534275	0.6428287272184332	0.5891555219925987	0.6298699658778845	0.6837662897255963	0.6193211618759461	0.6953057594398009	0.7592528381419669	0.7173086544387849	0.892413507539117	0.8383800685387055	0.7092697639572991	0.775190410285514	0.8294948075022778	0.7469129047179142	0.7427649552744978	1.0283635357892227	0.8646840495731867	0.9465237926812047	0.9465237926812047	0.9465237926812047	0.9465237926812047	0.9465237926812047	0.9465237926812047	0.9465237926812047	0.9465237926812047	0.9465237926812047	0.9465237926812047	0.9465237926812047	0.9465237926812047	0.9465237926812047	0.9465237926812047	0.9465237926812047	0.9465237926812047	0.9465237926812047	0.9465237926812047	0.9465237926812047	0.9465237926812047	0.9465237926812047	0.9465237926812047	0.9465237926812047	0.9465237926812047	0.9465237926812047	0.9465237926812047	0.9465237926812047
0.7593651864896047	0.5908686670003005	0.8602247141478362	0.6199245310890743	0.4028719257812637	0.4637713113617121	0.6100942954903974	0.3998870545345341	0.4349412114424494	0.5184343590302112	0.4905231252921352	0.5380618063298036	0.5878052766527047	0.786069501025726	0.729465198413353	0.6799745353056851	0.815827335514829	0.6775140411447047	0.5788724567477885	0.6902056065671762	0.6387470193581897	0.6328567896790985	0.6341429262814292	0.8740309513713956	0.6010621093816215	0.6879456549988505	0.6965402081797427	0.7093582643597354	0.6883534684858362	0.6831046038092115	0.6857290361475238	0.6857290361475238	0.6857290361475238	0.6857290361475238	0.6857290361475238	0.6857290361475238	0.6857290361475238	0.6857290361475238	0.6857290361475238	0.6857290361475238	0.6857290361475238	0.6857290361475238	0.6857290361475238	0.6857290361475238	0.6857290361475238	0.6857290361475238	0.6857290361475238	0.6857290361475238	0.6857290361475238	0.6857290361475238
0.4421269598817693	0.5984788877956465	0.7409135903107422	0.6513280903696955	0.6841190380456178	0.5897447221819891	0.5631579261202291	0.618501651884423	0.5529795319615444	0.5317119103279833	0.4676193218720466	0.5989213874334658	0.5554852156917837	0.4748973982819527	0.5366176057634278	0.6251732328601884	0.5835345989908645	0.6676273855571444	0.5322836315978183	0.6079545766425692	0.6149409488353166	0.5868778470179512	0.5268811498522137	0.7502665195834696	0.6620868257033621	0.7053438103191253	0.5430112886572515	0.6393654466977143	0.6018993749699685	0.5499338274421994	0.6849623021939069	0.5848393178949082	0.6349008100444075	0.6349008100444075	0.6349008100444075	0.6349008100444075	0.6349008100444075	0.6349008100444075	0.6349008100444075	0.6349008100444075	0.6349008100444075	0.6349008100444075	0.6349008100444075	0.6349008100444075	0.6349008100444075	0.6349008100444075	0.6349008100444075	0.6349008100444075	0.6349008100444075	0.6349008100444075
0.5337753024381403	0.5627351214110788	0.4990537677923747	0.5738160945799611	0.5911961992819763	0.507083604548249	0.56429340091783	0.6718777435429794	0.4929400949476351	0.5726123911640221	0.5775368710450586	0.7036798666593304	0.7856075456164758	0.6322313498485229	0.7871903314115442	0.5710772917026206	0.6626207194484238	0.6184937644438403	0.6260253135086907	0.7876512642779364	0.7814416574879115	0.6929190336993469	0.7929586976424619	0.7062353085598986	0.6962587305551536	0.721854360267883	0.7865565934970971	0.687321542147459	0.7539857623007408	0.7058177324657582	0.7900926475417113	0.7067491238023982	0.8622280912082204	0.9210534727607537	0.7588784427580499	0.8399659577594017	0.8399659577594017	0.8399659577594017	0.8399659577594017	0.8399659577594017	0.8399659577594017	0.8399659577594017	0.8399659577594017	0.8399659577594017	0.8399659577594017	0.8399659577594017	0.8399659577594017	0.8399659577594017	0.8399659577594017	0.8399659577594017
0.3158162800129945	0.260991032353485	0.2177728919027668	0.31045563476559973	0.3234705321227835	0.3099604367750791	0.36300052267716487	0.3549926232190062	0.3296827218602042	0.2966461425676037	0.2674605259374636	0.32411700061999105	0.2726091520092711	0.24936669516988405	0.3110653836794069	0.33940370224527117	0.37197552768156045	0.324589499781994	0.3208330711002922	0.3111773918724038	0.2709202543758696	0.3469476291199709	0.344408374634795	0.29751592712785785	0.36207828333777053	0.37718043330301604	0.3554883286122846	0.34213095999130283	0.34880964430179373	0.34880964430179373	0.34880964430179373	0.34880964430179373	0.34880964430179373	0.34880964430179373	0.34880964430179373	0.34880964430179373	0.34880964430179373	0.34880964430179373	0.34880964430179373	0.34880964430179373	0.34880964430179373	0.34880964430179373	0.34880964430179373	0.34880964430179373	0.34880964430179373	0.34880964430179373	0.34880964430179373	0.34880964430179373	0.34880964430179373	0.34880964430179373
0.6019783583466387	0.8184230372842888	0.8530517453367288	0.8546876794224871	0.4876047445858942	0.8165176529730968	0.8013552414771484	0.979197131449592	0.9718196569082646	0.8344303308495031	1.068811531357893	1.0334063205028794	0.8128951568705237	1.0042999259787753	1.140710855589468	1.12481185099478	0.9846288183106825	0.9578799095291943	0.7906274855169224	0.7106115613419943	0.9195397154274224	0.9228452143002571	0.8637582473695828	1.015812496396914	0.9964192124309534	0.9381304633801572	0.8147441240231864	0.9988202266910795	0.992769823987873	0.9957950253394764	0.9957950253394764	0.9957950253394764	0.9957950253394764	0.9957950253394764	0.9957950253394764	0.9957950253394764	0.9957950253394764	0.9957950253394764	0.9957950253394764	0.9957950253394764	0.9957950253394764	0.9957950253394764	0.9957950253394764	0.9957950253394764	0.9957950253394764	0.9957950253394764	0.9957950253394764	0.9957950253394764	0.9957950253394764	0.9957950253394764
0.6770402831013311	0.7962908570053315	0.8181771025822216	0.7298128721377948	0.9385888759666213	0.9284220247757068	1.04539522714139	0.9470550307490011	0.8992672808001515	0.9847392154550552	1.1247408729854793	1.1425887979059974	1.0323228277657976	1.034715099394023	1.0079356038431388	1.028833582545978	1.0951407352787337	1.004843238682355	0.9410693512731119	1.0505080179289736	1.0939760952339268	1.151848315993635	0.987453688675146	0.9854580523379812	1.0001453574044732	1.0113086675286331	1.005727012466553	1.005727012466553	1.005727012466553	1.005727012466553	1.005727012466553	1.005727012466553	1.005727012466553	1.005727012466553	1.005727012466553	1.005727012466553	1.005727012466553	1.005727012466553	1.005727012466553	1.005727012466553	1.005727012466553	1.005727012466553	1.005727012466553	1.005727012466553	1.005727012466553	1.005727012466553	1.005727012466553	1.005727012466553	1.005727012466553	1.005727012466553
0.9155484765059055	0.8904160099892819	0.9506196903818558	0.7599221841923602	0.983924679715251	1.0309195708021308	1.0327385363997144	0.9296267433230115	0.9776778875566754	0.9224049386017419	0.9823811067963049	0.9369621866069598	0.9242444218098509	0.9606949328234915	1.0074025106077695	0.9659253693202484	1.0078562287882147	0.9343490700407822	1.0706907215750223	1.036569815437825	0.9930475825398422	1.041194186555196	1.017120884547519	1.017120884547519	1.017120884547519	1.017120884547519	1.017120884547519	1.017120884547519	1.017120884547519	1.017120884547519	1.017120884547519	1.017120884547519	1.017120884547519	1.017120884547519	1.017120884547519	1.017120884547519	1.017120884547519	1.017120884547519	1.017120884547519	1.017120884547519	1.017120884547519	1.017120884547519	1.017120884547519	1.017120884547519	1.017120884547519	1.017120884547519	1.017120884547519	1.017120884547519	1.017120884547519	1.017120884547519
0.7229722145183498	0.7536358015263539	0.7874529075240292	0.8760334108426654	0.84544731538874	0.8516691043886366	0.9005740145712395	0.9073459657976245	0.904428018918071	0.8509638888917388	0.8514822203828241	0.9051122127991355	0.8282269399988108	0.88027913347611	0.8701674500086197	0.9133772413146263	0.8595700483918963	0.865310479091534	0.7691836098751013	0.7833321036857538	0.8310221247256847	0.9293520701093685	0.9346504110483976	0.9422709800566036	0.8509340765177221	0.8729363357751474	0.8729203297681621	0.8729283327716546	0.8729283327716546	0.8729283327716546	0.8729283327716546	0.8729283327716546	0.8729283327716546	0.8729283327716546	0.8729283327716546	0.8729283327716546	0.8729283327716546	0.8729283327716546	0.8729283327716546	0.8729283327716546	0.8729283327716546	0.8729283327716546	0.8729283327716546	0.8729283327716546	0.8729283327716546	0.8729283327716546	0.8729283327716546	0.8729283327716546	0.8729283327716546	0.8729283327716546
0.7369982756097291	0.8028191842778095	0.8532922104789281	0.8836098799751265	0.6307773442944091	0.725082344096327	0.6482013253623042	0.7354428843589125	0.7330497422113298	0.722180963028582	0.8870655310570545	0.7454153598040812	0.8077266566339848	0.8291390440636915	0.659335065590884	0.752599854117552	0.7003704487785235	0.7421881420946768	0.7973865729528624	0.6008695457609173	0.6958178129886868	0.62099587165904	0.5941479628991505	0.5985656839423716	0.7735355759599485	0.6610219944292158	0.6200697830959182	0.6046388648967618	0.6105480898330018	0.6075934773648819	0.6075934773648819	0.6075934773648819	0.6075934773648819	0.6075934773648819	0.6075934773648819	0.6075934773648819	0.6075934773648819	0.6075934773648819	0.6075934773648819	0.6075934773648819	0.6075934773648819	0.6075934773648819	0.6075934773648819	0.6075934773648819	0.6075934773648819	0.6075934773648819	0.6075934773648819	0.6075934773648819	0.6075934773648819	0.6075934773648819
0.774651513740229	0.741229930653908	0.7932914128886419	0.7172543041205759	0.6457441461518953	0.8572896911954166	0.7672880792547161	0.7857660479476523	0.7372513250292757	0.7496689921318918	0.6499861036568224	0.7544657503865076	0.7914005514176848	0.8891272249291113	0.6895142453806874	0.7740966306691697	0.7723291413831639	0.7252508502166468	0.7384497500407391	0.8496650906288883	0.8611199598704011	0.8541142371593065	0.730744287133536	0.7204744873558664	0.8685895198368984	0.7464707964639382	0.8632103494649928	0.7948757296365007	0.8903002189565957	0.867760526772856	0.784209358149948	0.8202874711519115	0.8178451298624803	0.7804409401764123	0.8348985655105167	0.7565546212571422	0.8514343644837731	0.8396085778886463	0.8455214711862098	0.8455214711862098	0.8455214711862098	0.8455214711862098	0.8455214711862098	0.8455214711862098	0.8455214711862098	0.8455214711862098	0.8455214711862098	0.8455214711862098	0.8455214711862098	0.8455214711862098
0.3444431991597356	0.3525224859859056	0.3994852612346966	0.3681886393334893	0.3724240819030459	0.3607701445034304	0.30039794354317906	0.34497117518318504	0.35260024639283605	0.35316783884273095	0.3113544419965721	0.3079305923419116	0.32596145098564333	0.3956634099429623	0.34939304419746287	0.3146519449207242	0.24739520533368417	0.40369946639135246	0.30101810404058904	0.19329108188924013	0.27992496488274343	0.43480648843584757	0.3143504737410779	0.2889243199052895	0.24533009891255322	0.3211740209509074	0.32293637492856936	0.31297056315738664	0.1969851871473932	0.2445684755635321	0.2673988103561061	0.19152333441493388	0.29524254589109694	0.24880569975785394	0.27645880347983576	0.23232739671235147	0.16257063009869527	0.2583537823481206	0.23227398847264072	0.27644769178634754	0.24617704617964212	0.18013516609331978	0.21315610613648092	0.21315610613648092	0.21315610613648092	0.21315610613648092	0.21315610613648092	0.21315610613648092	0.21315610613648092	0.21315610613648092
0.3441059846965618	0.29886183155861923	0.2948555863588544	0.2830433465459508	0.35469185603402187	0.3304786868326908	0.3293733236034896	0.35892859725422527	0.33291766521224014	0.4106069919770605	0.3676813952130497	0.36024424403044614	0.4668847246325413	0.4423991814835326	0.5493650593325458	0.5293369746882868	0.4935486337386026	0.5290978278220818	0.4774147758881234	0.46451985058498324	0.46999606396302396	0.500720130067177	0.5145246997983594	0.48940745060137386	0.5185793754027653	0.5610115658698518	0.5160588144957606	0.3965590350148554	0.45630892475530804	0.45630892475530804	0.45630892475530804	0.45630892475530804	0.45630892475530804	0.45630892475530804	0.45630892475530804	0.45630892475530804	0.45630892475530804	0.45630892475530804	0.45630892475530804	0.45630892475530804	0.45630892475530804	0.45630892475530804	0.45630892475530804	0.45630892475530804	0.45630892475530804	0.45630892475530804	0.45630892475530804	0.45630892475530804	0.45630892475530804	0.45630892475530804
0.6139787748560488	0.7592746569070161	0.769828712543594	0.7949921050056775	0.7139394427118199	0.8475553374302588	0.724461419204075	0.7274969904177182	0.6918337564781865	0.7216844824605845	0.7742689516098304	0.8429786487390446	0.8088078536620938	0.6951475995015567	0.6670053192980546	0.7711951833402815	0.6902662747290822	0.8066933005442043	0.7523073641210021	0.7439876441717692	0.6510643163762002	0.7190755138000512	0.8545557739555943	0.7283413489361471	0.8249779788123055	0.7766596638742264	0.7766596638742264	0.7766596638742264	0.7766596638742264	0.7766596638742264	0.7766596638742264	0.7766596638742264	0.7766596638742264	0.7766596638742264	0.7766596638742264	0.7766596638742264	0.7766596638742264	0.7766596638742264	0.7766596638742264	0.7766596638742264	0.7766596638742264	0.7766596638742264	0.7766596638742264	0.7766596638742264	0.7766596638742264	0.7766596638742264	0.7766596638742264	0.7766596638742264	0.7766596638742264	0.7766596638742264
0.9775659373735818	0.9472349581230268	0.9513899873638519	1.0259147995966922	0.9777020341125592	1.0351704202658556	0.9819474152096016	0.9860099719936479	0.9656023612744358	0.9378804593432232	0.986675008251965	0.9805042582999639	0.9659077667544546	0.966340490672518	0.9902591069309663	0.9451906160956012	0.9856191653867167	1.061429855564557	1.0433559922961906	1.0581799548554776	0.9333968074684684	0.9957883811619731	0.9957883811619731	0.9957883811619731	0.9957883811619731	0.9957883811619731	0.9957883811619731	0.9957883811619731	0.9957883811619731	0.9957883811619731	0.9957883811619731	0.9957883811619731	0.9957883811619731	0.9957883811619731	0.9957883811619731	0.9957883811619731	0.9957883811619731	0.9957883811619731	0.9957883811619731	0.9957883811619731	0.9957883811619731	0.9957883811619731	0.9957883811619731	0.9957883811619731	0.9957883811619731	0.9957883811619731	0.9957883811619731	0.9957883811619731	0.9957883811619731	0.9957883811619731
0.38222048916413826	0.3661745416706791	0.291446087983433	0.36324792987152366	0.35996731623719624	0.3997909238721713	0.38451278088575935	0.37586987737833527	0.4768285363045002	0.45938024861213206	0.38942719090390593	0.46428086421139275	0.42177845279103865	0.3788091998476789	0.39122175033609197	0.4274684870600665	0.48732317021219423	0.40399617428537565	0.49374328591843497	0.5363204349088895	0.5207133133422971	0.45015749622351725	0.49395632613357443	0.47205691117854587	0.47205691117854587	0.47205691117854587	0.47205691117854587	0.47205691117854587	0.47205691117854587	0.47205691117854587	0.47205691117854587	0.47205691117854587	0.47205691117854587	0.47205691117854587	0.47205691117854587	0.47205691117854587	0.47205691117854587	0.47205691117854587	0.47205691117854587	0.47205691117854587	0.47205691117854587	0.47205691117854587	0.47205691117854587	0.47205691117854587	0.47205691117854587	0.47205691117854587	0.47205691117854587	0.47205691117854587	0.47205691117854587	0.47205691117854587
0.605296710970526	0.592838222378384	0.750581385669803	0.7309147533402115	0.6995510310181113	0.7102588232857233	0.7064142258088542	0.8041489966251283	0.8204418879942993	0.8797373614813159	0.7416950239490724	0.7450564829281451	0.7565132873279206	0.9036435604441997	1.1388139887163202	0.9358848940129356	0.5873040600255612	0.5843410584065737	0.6328400736601829	0.5853996187345705	0.5910394202322715	0.588219519483421	0.588219519483421	0.588219519483421	0.588219519483421	0.588219519483421	0.588219519483421	0.588219519483421	0.588219519483421	0.588219519483421	0.588219519483421	0.588219519483421	0.588219519483421	0.588219519483421	0.588219519483421	0.588219519483421	0.588219519483421	0.588219519483421	0.588219519483421	0.588219519483421	0.588219519483421	0.588219519483421	0.588219519483421	0.588219519483421	0.588219519483421	0.588219519483421	0.588219519483421	0.588219519483421	0.588219519483421	0.588219519483421
0.5489744892470975	0.5809096039910393	0.5415338736434055	0.6441172719926651	0.5575894056873122	0.5470067303086138	0.6213115990014447	0.6905740183933955	0.5711854320313494	0.635402222144592	0.6938159958478427	0.7041195728414298	0.5702142216228343	0.7846832705877315	0.7566099842888796	0.6878136655190246	0.7112309747012715	0.7392380046704626	0.6676006046152402	0.6165800516277814	0.7022326022274622	0.6528564295560809	0.684832128393982	0.7315675295654588	0.6867163319387216	0.7091419307520903	0.7091419307520903	0.7091419307520903	0.7091419307520903	0.7091419307520903	0.7091419307520903	0.7091419307520903	0.7091419307520903	0.7091419307520903	0.7091419307520903	0.7091419307520903	0.7091419307520903	0.7091419307520903	0.7091419307520903	0.7091419307520903	0.7091419307520903	0.7091419307520903	0.7091419307520903	0.7091419307520903	0.7091419307520903	0.7091419307520903	0.7091419307520903	0.7091419307520903	0.7091419307520903	0.7091419307520903
0.7666003754431572	0.7240499895156708	0.85075517581052	0.776804482658179	0.8205446445322656	0.6984184689414241	0.7755073098159475	1.0032434197638702	0.7624014139243044	0.8299740687923316	0.80802044465204	0.8872614909277753	0.7387696296554718	0.8855396652376732	0.8348476047583311	0.9619048697922179	0.9454850721634508	0.7341160369750694	0.834104476963678	0.8410782477547363	0.8375913623592072	0.8375913623592072	0.8375913623592072	0.8375913623592072	0.8375913623592072	0.8375913623592072	0.8375913623592072	0.8375913623592072	0.8375913623592072	0.8375913623592072	0.8375913623592072	0.8375913623592072	0.8375913623592072	0.8375913623592072	0.8375913623592072	0.8375913623592072	0.8375913623592072	0.8375913623592072	0.8375913623592072	0.8375913623592072	0.8375913623592072	0.8375913623592072	0.8375913623592072	0.8375913623592072	0.8375913623592072	0.8375913623592072	0.8375913623592072	0.8375913623592072	0.8375913623592072	0.8375913623592072
0.5834950730727857	0.6672417627549204	0.6878090401668768	0.6782949283820154	0.6436274788452847	0.7129948630430021	0.6934535255577825	0.6660818363166763	0.6499709874741814	0.6658725795851894	0.6331190376128301	0.696217299710962	0.7777916252992407	0.8673474943734071	0.973256653036526	0.9535016944493799	0.8692429374651558	0.6912072907066965	0.8048208097279207	0.8003017262966134	0.7725144788984036	0.7432929467484982	0.757903712823451	0.757903712823451	0.757903712823451	0.757903712823451	0.757903712823451	0.757903712823451	0.757903712823451	0.757903712823451	0.757903712823451	0.757903712823451	0.757903712823451	0.757903712823451	0.757903712823451	0.757903712823451	0.757903712823451	0.757903712823451	0.757903712823451	0.757903712823451	0.757903712823451	0.757903712823451	0.757903712823451	0.757903712823451	0.757903712823451	0.757903712823451	0.757903712823451	0.757903712823451	0.757903712823451	0.757903712823451
0.991896720318563	0.9724040748271369	0.9359743337136827	1.0601813040735997	1.0219284231346775	1.0762876152289602	1.0713338761570057	1.0707188772298113	1.0575614769123274	1.0692752507106407	1.014010722254954	0.9608535503202928	1.0469700951308833	1.0424929619283974	1.0339844533301115	1.0749941064812272	0.9850267998955519	1.1045220704410819	1.0787158212590733	1.0728314542711999	1.0757736377651368	1.0757736377651368	1.0757736377651368	1.0757736377651368	1.0757736377651368	1.0757736377651368	1.0757736377651368	1.0757736377651368	1.0757736377651368	1.0757736377651368	1.0757736377651368	1.0757736377651368	1.0757736377651368	1.0757736377651368	1.0757736377651368	1.0757736377651368	1.0757736377651368	1.0757736377651368	1.0757736377651368	1.0757736377651368	1.0757736377651368	1.0757736377651368	1.0757736377651368	1.0757736377651368	1.0757736377651368	1.0757736377651368	1.0757736377651368	1.0757736377651368	1.0757736377651368	1.0757736377651368
0.3908727896215811	0.34987547425561893	0.30211817260585705	0.49227367909818953	0.617279953538547	0.5032084363452431	0.40840048788337713	0.37596173246016074	0.5339502609692708	0.4228225279141246	0.5969263578212344	0.5125245758081637	0.3843136187449178	0.557177154101973	0.4806056460709242	0.4183557783767149	0.3799246357172635	0.4137840376540256	0.4652903761578987	0.4965089594965745	0.3977992947687399	0.5349092770968398	0.44232513038345583	0.6404852065289686	0.5688668804936442	0.373222436267742	0.5636226660183062	0.6044571945666424	0.528543842785091	0.5366131751067622	0.5491866732830336	0.5096795916290197	0.5113792556212117	0.46398456926210174	0.38723695223079146	0.4256107607464466	0.4256107607464466	0.4256107607464466	0.4256107607464466	0.4256107607464466	0.4256107607464466	0.4256107607464466	0.4256107607464466	0.4256107607464466	0.4256107607464466	0.4256107607464466	0.4256107607464466	0.4256107607464466	0.4256107607464466	0.4256107607464466
0.8283731769420846	0.8703354963305296	0.9291473343421588	0.8455669710044438	0.9550973534614018	0.7449054055549679	0.8441833385592687	0.8789535992722999	0.9960452286490407	0.958277526309251	0.894146435893724	1.0009162874490651	1.1029288067172585	1.0372500801287377	0.9993690955358319	1.0168340732969972	1.0081015844164145	1.0081015844164145	1.0081015844164145	1.0081015844164145	1.0081015844164145	1.0081015844164145	1.0081015844164145	1.0081015844164145	1.0081015844164145	1.0081015844164145	1.0081015844164145	1.0081015844164145	1.0081015844164145	1.0081015844164145	1.0081015844164145	1.0081015844164145	1.0081015844164145	1.0081015844164145	1.0081015844164145	1.0081015844164145	1.0081015844164145	1.0081015844164145	1.0081015844164145	1.0081015844164145	1.0081015844164145	1.0081015844164145	1.0081015844164145	1.0081015844164145	1.0081015844164145	1.0081015844164145	1.0081015844164145	1.0081015844164145	1.0081015844164145	1.0081015844164145
0.9117363748360292	0.9333118317462583	0.9623872663561289	0.9315767353125847	0.7571308999371551	0.9205486237786478	0.7869873504149805	0.7415819607991553	0.8751224615203452	0.776592399306182	0.8867560086187941	0.8851908563655716	0.7937875606224959	0.8216842976734839	0.8812196699068506	0.9498709545813245	0.8458306245800238	0.7927284814527323	0.9672833228144863	1.0026806766282328	0.9147846945305173	0.8362592100848277	0.9907191957837823	0.9936666125543758	0.992192904169079	0.992192904169079	0.992192904169079	0.992192904169079	0.992192904169079	0.992192904169079	0.992192904169079	0.992192904169079	0.992192904169079	0.992192904169079	0.992192904169079	0.992192904169079	0.992192904169079	0.992192904169079	0.992192904169079	0.992192904169079	0.992192904169079	0.992192904169079	0.992192904169079	0.992192904169079	0.992192904169079	0.992192904169079	0.992192904169079	0.992192904169079	0.992192904169079	0.992192904169079
0.8167160050546094	0.7196690090140907	0.8250339892646381	0.8426567871930194	0.7323070804332709	0.7727942363354133	0.7965513492928205	0.8097001078704925	0.6443250817059671	0.7246987150760434	0.8416723034564769	0.8306248367895049	0.7610240752757137	0.7937892377992427	1.0001537970573964	0.7599460138993983	0.7976409971268553	0.6918922862913794	0.7447666417091174	0.7447666417091174	0.7447666417091174	0.7447666417091174	0.7447666417091174	0.7447666417091174	0.7447666417091174	0.7447666417091174	0.7447666417091174	0.7447666417091174	0.7447666417091174	0.7447666417091174	0.7447666417091174	0.7447666417091174	0.7447666417091174	0.7447666417091174	0.7447666417091174	0.7447666417091174	0.7447666417091174	0.7447666417091174	0.7447666417091174	0.7447666417091174	0.7447666417091174	0.7447666417091174	0.7447666417091174	0.7447666417091174	0.7447666417091174	0.7447666417091174	0.7447666417091174	0.7447666417091174	0.7447666417091174	0.7447666417091174
0.8399288140528642	0.8710856471945702	0.8163133497724019	0.83363205261918	0.8394201915616627	0.7267145152222938	0.8309905594367685	0.8975415349744695	0.8900117103657368	1.0254458404848898	0.8397632944266922	0.9007270902922535	0.9116533617350006	0.9145959679474008	0.9067374016846509	0.9578590651807968	0.9776592648079917	1.0192078809268585	0.8912725949584257	0.9142858564939348	0.9462902411197626	0.9302880488068487	0.9302880488068487	0.9302880488068487	0.9302880488068487	0.9302880488068487	0.9302880488068487	0.9302880488068487	0.9302880488068487	0.9302880488068487	0.9302880488068487	0.9302880488068487	0.9302880488068487	0.9302880488068487	0.9302880488068487	0.9302880488068487	0.9302880488068487	0.9302880488068487	0.9302880488068487	0.9302880488068487	0.9302880488068487	0.9302880488068487	0.9302880488068487	0.9302880488068487	0.9302880488068487	0.9302880488068487	0.9302880488068487	0.9302880488068487	0.9302880488068487	0.9302880488068487
1.0044689279017227	0.9321316846493503	0.9630851009341249	0.9600419705858313	0.9808551096421689	0.9554434330941393	1.0600615203380301	0.7787841736950938	1.0551958801773982	0.9075584925418153	0.9813771863596068	0.9813771863596068	0.9813771863596068	0.9813771863596068	0.9813771863596068	0.9813771863596068	0.9813771863596068	0.9813771863596068	0.9813771863596068	0.9813771863596068	0.9813771863596068	0.9813771863596068	0.9813771863596068	0.9813771863596068	0.9813771863596068	0.9813771863596068	0.9813771863596068	0.9813771863596068	0.9813771863596068	0.9813771863596068	0.9813771863596068	0.9813771863596068	0.9813771863596068	0.9813771863596068	0.9813771863596068	0.9813771863596068	0.9813771863596068	0.9813771863596068	0.9813771863596068	0.9813771863596068	0.9813771863596068	0.9813771863596068	0.9813771863596068	0.9813771863596068	0.9813771863596068	0.9813771863596068	0.9813771863596068	0.9813771863596068	0.9813771863596068	0.9813771863596068
0.8052009221872674	0.7992671464832469	0.7438246771170146	0.7309180489869957	0.7024255564114902	0.8072168973176578	0.7494360441778531	0.8712501678415449	0.9296328235351	0.9551522340493329	0.8438801301437028	0.7692110100704684	0.8550551878257805	0.8873912075491646	0.7452535591349684	0.9052637958876832	0.9648726715257755	0.898405278280237	0.9316389749030062	0.9316389749030062	0.9316389749030062	0.9316389749030062	0.9316389749030062	0.9316389749030062	0.9316389749030062	0.9316389749030062	0.9316389749030062	0.9316389749030062	0.9316389749030062	0.9316389749030062	0.9316389749030062	0.9316389749030062	0.9316389749030062	0.9316389749030062	0.9316389749030062	0.9316389749030062	0.9316389749030062	0.9316389749030062	0.9316389749030062	0.9316389749030062	0.9316389749030062	0.9316389749030062	0.9316389749030062	0.9316389749030062	0.9316389749030062	0.9316389749030062	0.9316389749030062	0.9316389749030062	0.9316389749030062	0.9316389749030062
0.21829367604485445	0.20840377613632058	0.30834431788266353	0.22212841448293535	0.2149150350418781	0.3245943307342458	0.318484610093942	0.25779530023130026	0.36701890606050647	0.4358281807683379	0.4001677769554688	0.3159071794642578	0.4020563968008453	0.3768023895709544	0.4128493519183069	0.4636385894074172	0.5926217352993877	0.6298586830688881	0.5941312499955295	0.6707408255339435	0.6635271958733714	0.6967341265500363	0.5604193384123647	0.6471614800396138	0.7486426961999307	0.7333507576409779	0.6914877802434263	0.7882145938816569	0.7659003435613837	0.8253798158056737	0.8612329124999851	0.8433063641528294	0.8433063641528294	0.8433063641528294	0.8433063641528294	0.8433063641528294	0.8433063641528294	0.8433063641528294	0.8433063641528294	0.8433063641528294	0.8433063641528294	0.8433063641528294	0.8433063641528294	0.8433063641528294	0.8433063641528294	0.8433063641528294	0.8433063641528294	0.8433063641528294	0.8433063641528294	0.8433063641528294
0.3574357446003191	0.3093607963463174	0.29929677161604795	0.4235518511775762	0.36708260776518536	0.33534689163071657	0.35053298896674007	0.3113634812086067	0.4732984956267945	0.3376379535125119	0.3180608781878804	0.3210930618842379	0.3609292407492891	0.38056984786815207	0.4022414971030272	0.4238068043030758	0.38023023693293867	0.2874675975054964	0.29719778298755917	0.4209918646601817	0.4896186666690593	0.341323044393404	0.40255353820044315	0.40317138661870683	0.402862462409575	0.402862462409575	0.402862462409575	0.402862462409575	0.402862462409575	0.402862462409575	0.402862462409575	0.402862462409575	0.402862462409575	0.402862462409575	0.402862462409575	0.402862462409575	0.402862462409575	0.402862462409575	0.402862462409575	0.402862462409575	0.402862462409575	0.402862462409575	0.402862462409575	0.402862462409575	0.402862462409575	0.402862462409575	0.402862462409575	0.402862462409575	0.402862462409575	0.402862462409575
0.8683941258237049	0.860891211332397	0.9680442016504759	0.8570383044831699	1.027236539107922	0.9509703307944399	0.9756813517111086	0.9888860697374248	0.895248821772531	0.6745288651476151	0.8956066763088567	0.785067770728236	0.785067770728236	0.785067770728236	0.785067770728236	0.785067770728236	0.785067770728236	0.785067770728236	0.785067770728236	0.785067770728236	0.785067770728236	0.785067770728236	0.785067770728236	0.785067770728236	0.785067770728236	0.785067770728236	0.785067770728236	0.785067770728236	0.785067770728236	0.785067770728236	0.785067770728236	0.785067770728236	0.785067770728236	0.785067770728236	0.785067770728236	0.785067770728236	0.785067770728236	0.785067770728236	0.785067770728236	0.785067770728236	0.785067770728236	0.785067770728236	0.785067770728236	0.785067770728236	0.785067770728236	0.785067770728236	0.785067770728236	0.785067770728236	0.785067770728236	0.785067770728236
0.8663240397602068	0.7866707093553348	0.852890004890822	0.7867159164683262	0.8218503055122496	0.7598872654543302	0.8043062792672625	0.8203595408982314	0.8579250324532255	0.7664834040832667	0.9018611077796461	0.8419587637325254	0.8415153058431063	0.8025056495425074	0.8696286019813503	0.7709091907860288	0.8717484041766664	0.7329965679054603	0.8023724860410634	0.8023724860410634	0.8023724860410634	0.8023724860410634	0.8023724860410634	0.8023724860410634	0.8023724860410634	0.8023724860410634	0.8023724860410634	0.8023724860410634	0.8023724860410634	0.8023724860410634	0.8023724860410634	0.8023724860410634	0.8023724860410634	0.8023724860410634	0.8023724860410634	0.8023724860410634	0.8023724860410634	0.8023724860410634	0.8023724860410634	0.8023724860410634	0.8023724860410634	0.8023724860410634	0.8023724860410634	0.8023724860410634	0.8023724860410634	0.8023724860410634	0.8023724860410634	0.8023724860410634	0.8023724860410634	0.8023724860410634
0.5392245108635662	0.5154425758220939	0.4895042802722731	0.45440775589793586	0.6100204335276076	0.5948392084786112	0.5576006247811128	0.6711674962450127	0.6276873607668777	0.5018773501190508	0.5674184840659834	0.6780604060739003	0.4944469563553541	0.6397734685007839	0.594141133140237	0.6169573008205104	0.6169573008205104	0.6169573008205104	0.6169573008205104	0.6169573008205104	0.6169573008205104	0.6169573008205104	0.6169573008205104	0.6169573008205104	0.6169573008205104	0.6169573008205104	0.6169573008205104	0.6169573008205104	0.6169573008205104	0.6169573008205104	0.6169573008205104	0.6169573008205104	0.6169573008205104	0.6169573008205104	0.6169573008205104	0.6169573008205104	0.6169573008205104	0.6169573008205104	0.6169573008205104	0.6169573008205104	0.6169573008205104	0.6169573008205104	0.6169573008205104	0.6169573008205104	0.6169573008205104	0.6169573008205104	0.6169573008205104	0.6169573008205104	0.6169573008205104	0.6169573008205104
0.6788162907427792	0.6641704874744248	0.641040269838633	0.5841935436527191	0.7480834963087589	0.6814184856361477	0.7617364053394102	0.6391619330333028	0.6929521934309101	0.6907753015911383	0.8873082209811651	0.6342200286447014	0.8192328637664791	0.7023072928013309	0.5919617429369276	0.6709171345115519	0.7221814824310313	0.7041441182830179	0.8263292448467244	0.7002043990248682	0.6264538080584487	0.7011182351274676	0.6083827117092363	0.7020113884638767	0.7698119090786528	0.8811190167228123	0.7033300872347934	0.8042706748757543	0.7538003810552739	0.7538003810552739	0.7538003810552739	0.7538003810552739	0.7538003810552739	0.7538003810552739	0.7538003810552739	0.7538003810552739	0.7538003810552739	0.7538003810552739	0.7538003810552739	0.7538003810552739	0.7538003810552739	0.7538003810552739	0.7538003810552739	0.7538003810552739	0.7538003810552739	0.7538003810552739	0.7538003810552739	0.7538003810552739	0.7538003810552739	0.7538003810552739
0.9505141159284932	1.0276673161009693	0.8130142336029127	0.9149238665996471	0.9647390515153054	0.9599830734700976	1.0713819191359988	1.2570263429987576	1.057608485323887	0.9253792099785656	0.963354643124026	0.9293765504937639	1.0215989432657424	0.9827672103959496	1.0634198049594654	0.9944446555205937	1.127489931338377	0.8284564104547988	1.0515954830228997	0.9881864257340365	0.9688013433922037	1.1100723401272319	0.8531673439326521	0.9816198420299419	0.9816198420299419	0.9816198420299419	0.9816198420299419	0.9816198420299419	0.9816198420299419	0.9816198420299419	0.9816198420299419	0.9816198420299419	0.9816198420299419	0.9816198420299419	0.9816198420299419	0.9816198420299419	0.9816198420299419	0.9816198420299419	0.9816198420299419	0.9816198420299419	0.9816198420299419	0.9816198420299419	0.9816198420299419	0.9816198420299419	0.9816198420299419	0.9816198420299419	0.9816198420299419	0.9816198420299419	0.9816198420299419	0.9816198420299419
0.8755049270389584	0.9331396400869333	0.8395104802264486	0.6901004850874146	0.8204436998824327	0.7152545281688689	0.8538702919120437	0.67947294974089	0.7129712528592335	0.7655446954542735	0.6691834062068099	0.7908586389956339	0.7742821880885593	0.8280925620175553	0.9073977853366507	0.8198888732445938	0.8689288100965292	0.8254402784619443	0.8266688085518782	0.8715450915704152	0.7438790759417105	0.8077120837560628	0.8077120837560628	0.8077120837560628	0.8077120837560628	0.8077120837560628	0.8077120837560628	0.8077120837560628	0.8077120837560628	0.8077120837560628	0.8077120837560628	0.8077120837560628	0.8077120837560628	0.8077120837560628	0.8077120837560628	0.8077120837560628	0.8077120837560628	0.8077120837560628	0.8077120837560628	0.8077120837560628	0.8077120837560628	0.8077120837560628	0.8077120837560628	0.8077120837560628	0.8077120837560628	0.8077120837560628	0.8077120837560628	0.8077120837560628	0.8077120837560628	0.8077120837560628
1.1641602366304216	1.0173747951026104	1.1868633974088438	1.231228117849477	1.1957930148612972	1.2176689940604868	1.2871107722009765	1.1109400220473404	1.1527647732565134	1.1128948100444926	1.0866613071840705	1.1804731816644747	1.2879484469041276	1.3150532877525547	1.1091473049032385	1.1450165887746175	1.0805163363012111	0.8820528942339132	0.9812846152675622	0.9812846152675622	0.9812846152675622	0.9812846152675622	0.9812846152675622	0.9812846152675622	0.9812846152675622	0.9812846152675622	0.9812846152675622	0.9812846152675622	0.9812846152675622	0.9812846152675622	0.9812846152675622	0.9812846152675622	0.9812846152675622	0.9812846152675622	0.9812846152675622	0.9812846152675622	0.9812846152675622	0.9812846152675622	0.9812846152675622	0.9812846152675622	0.9812846152675622	0.9812846152675622	0.9812846152675622	0.9812846152675622	0.9812846152675622	0.9812846152675622	0.9812846152675622	0.9812846152675622	0.9812846152675622	0.9812846152675622
0.96379197564389	1.025185924368162	1.0066244087164995	0.7644670961816477	0.9027162227261185	0.9852553149299315	0.938383515444044	0.9053661008588774	0.9157684976268265	0.8801284634196844	0.9168513476177061	1.0059051042603793	0.946279229545561	0.9454629250206609	0.9514476156278917	1.0354117023356104	0.9131401861165566	0.990758562376197	0.9804670747968942	1.04158024736954	1.011023661083217	1.011023661083217	1.011023661083217	1.011023661083217	1.011023661083217	1.011023661083217	1.011023661083217	1.011023661083217	1.011023661083217	1.011023661083217	1.011023661083217	1.011023661083217	1.011023661083217	1.011023661083217	1.011023661083217	1.011023661083217	1.011023661083217	1.011023661083217	1.011023661083217	1.011023661083217	1.011023661083217	1.011023661083217	1.011023661083217	1.011023661083217	1.011023661083217	1.011023661083217	1.011023661083217	1.011023661083217	1.011023661083217	1.011023661083217
0.036132990541634005	0.08295757164748155	0.019464636613253136	0.016764304314562616	0.05329488460812648	0.039143215489764946	0.02382372364099635	0.02725364812063169	0.0	0.03692753638477262	0.038456799797259085	0.05904749528975462	0.12383548045722509	0.06692285955102767	0.13761236634472956	0.1777714806122727	0.16635065099360483	0.07542567881747282	0.13995601824904239	0.32270664514663583	0.2415785931296749	0.33463356075588885	0.1686483060591477	0.36273909301910423	0.3767603088703271	0.2580961248269764	0.5084829119145694	0.38502141051699657	0.4378483405296729	0.41838535860222126	0.30522792232135665	0.43478642586150695	0.37740278021232665	0.44955496228520764	0.36303755351430916	0.261569225683559	0.43522790241811055	0.34964823877228923	0.4106665423383952	0.4944481032156542	0.3708848477092816	0.43266647546246795	0.43266647546246795	0.43266647546246795	0.43266647546246795	0.43266647546246795	0.43266647546246795	0.43266647546246795	0.43266647546246795	0.43266647546246795
0.16190557914188733	0.297467728102173	0.14070380502841043	0.21811484359195063	0.09809699603066206	0.14573878849301622	0.1734702633663079	0.22178796451529628	0.22567676219128652	0.1722687016499522	0.09997791120244406	0.13996907591248756	0.20809036082025975	0.2459516019650141	0.24246827392454096	0.3196633006502578	0.1875665148291507	0.2904499877951269	0.14427352730134316	0.25037011544012544	0.19792487588893898	0.2640617731389533	0.451356177499745	0.17770951442165647	0.2549256841937045	0.2126550669919959	0.4072572247515697	0.31581663841794777	0.38716379647443594	0.4481259460675783	0.40942911491990974	0.19378452776103508	0.27193812575157883	0.28352774806209546	0.4618914148383865	0.5307983079406129	0.479429209636035	0.6194257705314052	0.5924786914451367	0.5522101551392761	0.640760451492226	0.5056194108463815	0.41175611354363245	0.26813934359117597	0.37862797458309144	0.49002603251525506	0.4343270035491733	0.4343270035491733	0.4343270035491733	0.4343270035491733
0.42992584714259857	0.40119110893455606	0.4424246309506802	0.4018696943111352	0.48950755390925577	0.4091877743479635	0.4081136846712743	0.44145418111946455	0.4342111987660971	0.5239331786726605	0.4830014549816168	0.4103564849355663	0.39522528099750703	0.45853888699908435	0.4565657594269268	0.4987153449766178	0.4534386909644879	0.4444526098580961	0.5378492939964019	0.4774467285366792	0.44645868180233766	0.5032965251102676	0.45208877391641034	0.4492228043201528	0.46922859929435795	0.4889516053423835	0.4298248968020569	0.41505636051702055	0.47694032536659225	0.47258712653839063	0.4280920085197485	0.44222721713682206	0.5099565816535707	0.5040141396372249	0.4851207822370118	0.4458595223746948	0.4842075520506922	0.4818432865789865	0.5075964410699334	0.419083513824357	0.3920749823672624	0.4055792480958097	0.4055792480958097	0.4055792480958097	0.4055792480958097	0.4055792480958097	0.4055792480958097	0.4055792480958097	0.4055792480958097	0.4055792480958097
0.3072770375287461	0.2232229778427236	0.28856597772809245	0.2323568396250117	0.22407496072597824	0.310461454509894	0.2595008454435492	0.27981409342554536	0.27560515479656245	0.2952228817784096	0.3334284653838353	0.33051180660213136	0.3414747347738087	0.27827404804216554	0.24533772136490642	0.2645641551880464	0.398616413944102	0.3426715680247274	0.3721347947527973	0.29410504587780184	0.3057001512896371	0.3481571763219794	0.3345629156268236	0.3768238087327941	0.3125479273181653	0.3376316813252158	0.3442056089399066	0.39038104192911277	0.40878353274430473	0.40656050363877605	0.3097880478662594	0.3434885070327551	0.350066078179171	0.3491068354087367	0.44024027561938583	0.40956155420947643	0.39325190592525544	0.43726631415260375	0.4197015473972777	0.3659377419225732	0.3475583652129099	0.41012739913766616	0.35668376994872225	0.3704405467794796	0.454239664825024	0.4245876780265845	0.4394136714258042	0.4394136714258042	0.4394136714258042	0.4394136714258042
0.49753399172299106	0.44122604929455217	0.2259987914320186	0.29420584632876806	0.48867301254178985	0.3773916028160386	0.49302402611959595	0.3927730454429735	0.3849544858154666	0.5231240892931306	0.43698831100646357	0.43579037414412836	0.42502108763404084	0.3644204305526021	0.394288787229735	0.4101710838966784	0.398648571389587	0.48153789820869025	0.42130736559764154	0.4831794160229912	0.4497161875866253	0.42187349343666486	0.30437915744413446	0.5757119931370238	0.3421084851633618	0.4106014083597382	0.42838799869110444	0.5111092561768226	0.3882899075407393	0.5350722475461255	0.4312783301352206	0.467238972591442	0.4660867761189634	0.4715172828643453	0.3481226027563498	0.44676110241815714	0.37535864434691335	0.4241703426940594	0.47711402785617657	0.36652879297107116	0.4156390468739273	0.3088645975679769	0.49586925883926014	0.4023669282036186	0.4023669282036186	0.4023669282036186	0.4023669282036186	0.4023669282036186	0.4023669282036186	0.4023669282036186
0.9256564367298242	0.8432780594680418	0.7139340046979319	0.830452479812286	0.743261603872067	0.7382699070412416	0.7980261053965434	0.7827237212240603	0.9231371465504434	0.8716382228026054	0.7273031413930079	0.8392378742516742	0.783270507822341	0.783270507822341	0.783270507822341	0.783270507822341	0.783270507822341	0.783270507822341	0.783270507822341	0.783270507822341	0.783270507822341	0.783270507822341	0.783270507822341	0.783270507822341	0.783270507822341	0.783270507822341	0.783270507822341	0.783270507822341	0.783270507822341	0.783270507822341	0.783270507822341	0.783270507822341	0.783270507822341	0.783270507822341	0.783270507822341	0.783270507822341	0.783270507822341	0.783270507822341	0.783270507822341	0.783270507822341	0.783270507822341	0.783270507822341	0.783270507822341	0.783270507822341	0.783270507822341	0.783270507822341	0.783270507822341	0.783270507822341	0.783270507822341	0.783270507822341
0.7331383836701573	0.7823267690107217	0.8156177934147226	0.81981253325381	0.7481456352432883	0.700121185717035	0.7655791325543317	0.7480225050820236	0.7733728364803432	0.7619259149486907	0.7247021370874072	0.814117433780973	0.8152499209668054	0.865545649507833	0.8210810815752531	0.7694764794300303	0.753996938676378	0.777627115115849	0.702229666749925	0.7843413212283826	0.8564606125239838	0.8864476867783997	0.931291450214794	0.8208492415690031	0.854072394629816	0.8937791570623324	0.8425078929709297	0.8565896256840407	0.7027055452182622	0.8375620768787516	0.7942413121879277	0.7762616444426758	0.7881918663913261	0.8375617114193049	0.8963823291287719	0.8225141723857544	0.920026495217576	0.9267735617059101	0.7975080420223842	0.9263114639056279	0.8261912286303674	0.8762513462679976	0.8762513462679976	0.8762513462679976	0.8762513462679976	0.8762513462679976	0.8762513462679976	0.8762513462679976	0.8762513462679976	0.8762513462679976
0.6628248101652185	0.6837098567660197	0.4959493312042458	0.626942485512964	0.5192473031775968	0.5795809788231874	0.5551866708081505	0.4930913287855635	0.5177337438354123	0.5394655708491877	0.5570916063452974	0.6120349449104067	0.5395123235059351	0.5064734833644793	0.5687472252190542	0.6687035385168107	0.6004740280268004	0.49467381906513525	0.49953779756059846	0.4973272416588731	0.538623395227308	0.4776616183140027	0.526253002637629	0.48396194949694143	0.4778141953288333	0.5582922162856582	0.4195884025786141	0.4192498784728355	0.5062172567964787	0.46187071879499425	0.4450038064088606	0.47527117936806557	0.5690918431764356	0.47921456641466254	0.5481532374853821	0.4647317879124567	0.5757255056396893	0.45513451588688003	0.5248062546868287	0.4786500053558438	0.5363168491083629	0.46021677239331665	0.49713431684351145	0.5286190441953543	0.5033626821181241	0.5159908631567393	0.5159908631567393	0.5159908631567393	0.5159908631567393	0.5159908631567393
0.3465312395503009	0.21250102962221934	0.08036645189918945	0.28592937588002265	0.1715629975494405	0.3309026549900762	0.0	0.3788172202707723	0.5353386399079001	0.19298041618655137	0.22740988263122525	0.31058916701900857	0.3923023182300732	0.3606910940821034	0.31008561047670197	0.060465433029113905	0.3043352430334674	0.19156469162898235	0.17013924337645672	0.06330074645728738	0.20507226987032198	0.229591836194571	0.17295207739931265	0.172193877515795	0.3951247293360414	0.24370781340789052	0.6355890397100808	0.2745118194234121	0.5139690075620609	0.32732205254862196	0.18504809638546263	0.32871529265972665	0.0863965591017083	0.38211154836633887	0.2066233418782561	0.1895393244156287	0.2843042819183508	0.14909806487137411	0.6608797142675111	0.35774553395044906	0.172193877515795	0.19516236903756115	0.5359749236549066	0.6099601317061868	0.18378633628836838	0.3968732339972776	0.3968732339972776	0.3968732339972776	0.3968732339972776	0.3968732339972776
0.17313859288184133	0.2817688053658965	0.20943528095862013	0.2248982021468426	0.2136122573822892	0.17965839663334993	0.23544500526566903	0.2344946556234272	0.3065208258250437	0.23631773345466903	0.22373345979567194	0.2809943784825828	0.20949692416099297	0.21779405362912627	0.137144157091639	0.1921896465917392	0.3022735919419316	0.22219467618255961	0.1889419057176997	0.23517321487316317	0.2192944236264309	0.17563235565855065	0.254266800807991	0.2064444128372088	0.1498158630329411	0.2899265533348402	0.267421040468632	0.1851830687320112	0.18324732763576876	0.2886754303346722	0.2733363783602002	0.2991662698854574	0.28474812721956305	0.3318419882105819	0.2680440293687539	0.1908794820355146	0.2187277203391827	0.18090557093360066	0.2540744863516987	0.251262271932686	0.22094809193104936	0.3043904085041387	0.24573539104620531	0.275062899775172	0.275062899775172	0.275062899775172	0.275062899775172	0.275062899775172	0.275062899775172	0.275062899775172
0.49534533448890844	0.3412659619497927	0.44174506625110693	0.4246926512368519	0.5593215462554857	0.39524942829393395	0.43028017286123094	0.477731075708153	0.3835766689595074	0.34996767870606726	0.5074881477322409	0.4464536031118642	0.4652300219669447	0.4050080250432033	0.4251581693171855	0.3964165598578982	0.4999451744959932	0.41019870637899203	0.4578341483429059	0.5056434800715942	0.46767364234745074	0.5123419818236749	0.5084710103909321	0.5555477575006155	0.4635685535507198	0.4671981318507929	0.4335115627398553	0.45420896178706	0.5103088774821034	0.5550097284566051	0.5575324872350282	0.4899458019284755	0.556217565089332	0.4934855862082453	0.5348479123121277	0.5607608296564423	0.5121911935480606	0.5435046551517589	0.5368069725535792	0.5618699721955869	0.549338472374583	0.549338472374583	0.549338472374583	0.549338472374583	0.549338472374583	0.549338472374583	0.549338472374583	0.549338472374583	0.549338472374583	0.549338472374583
0.21583875832806101	0.15951336589664772	0.18958489638496695	0.29322546585330367	0.1608974240254536	0.26331765097080445	0.23362918672682462	0.20515268577537815	0.21370969935014383	0.2578781911137867	0.21802749747699773	0.23574704869211324	0.261899608197044	0.2293555315406211	0.25450432548707597	0.38451745645397	0.38200589455902517	0.2911396083107694	0.18655372018674926	0.22504420425973307	0.2739010094202969	0.36834044211203665	0.287668510389419	0.2806491730742884	0.2855592413504857	0.36017645560025785	0.3146163141253599	0.3179779912487549	0.2855023790229744	0.3291309763048713	0.27229142675515283	0.30349575814658825	0.28150929124724855	0.35959143686901074	0.3932471636224153	0.267953174347009	0.2651681115329385	0.3846850323743431	0.3561819359995139	0.2790709713714041	0.3183972589987897	0.2987341151850969	0.2987341151850969	0.2987341151850969	0.2987341151850969	0.2987341151850969	0.2987341151850969	0.2987341151850969	0.2987341151850969	0.2987341151850969
0.19652634530384083	0.09815979565516887	0.184775800080652	0.19526063904421112	0.11106480357442676	0.09933214037529352	0.1376205171601192	0.15842834358800909	0.1369357985684554	0.17978160634809154	0.10814698172985843	0.12474697629239334	0.1633361422797903	0.14286924242485394	0.14438631624549345	0.1285666296520263	0.14132280139624687	0.11692391861219492	0.11973377777988387	0.17181511897455579	0.13480531041982696	0.11246403340264942	0.1599197388613292	0.14711171132169948	0.09800225829112638	0.18126628100243455	0.2096394794929188	0.16502126409158593	0.10764934891776543	0.1310950374296881	0.0959512808134023	0.14197414633551322	0.1632831346054064	0.12937473162835236	0.1468639830550843	0.1393462730661856	0.1724945964869583	0.12271804636867725	0.1432174803965463	0.12704382405077327	0.09112195950908618	0.1380901356394682	0.12249682721300892	0.1669754339681753	0.1860186508238382	0.12227550653103889	0.11655621374451766	0.1536731982093754	0.17556463208148426	0.19164138509138978
0.2545658437165365	0.2868033782089544	0.11332999110625666	0.11976416919577547	0.14748295130873307	0.10821297851970765	0.14654713954598858	0.3036873990608288	0.16561037331762454	0.06462338114709755	0.09848296174807632	0.08478320512482525	0.09752126072037397	0.02954018832070695	0.20268486511980496	0.06462338114709755	0.1093917202628973	0.09730517911626252	0.08739527634933164	0.20996139599217212	0.1949344806386922	0.19035281852271013	0.056745880349002964	0.14654713954598858	0.11701180416052114	0.2132427485912205	0.06462338114709755	0.19972737081907405	0.15660031961241128	0.15112880166197065	0.1551760724187616	0.13871936216535566	0.2922396597549547	0.12848084227653814	0.16561037331762454	0.22994133397460031	0.060685110303738174	0.27053210072716727	0.0922962073317692	0.26709675325769155	0.19393754311355382	0.0	0.10700481316265875	0.0979485703888852	0.10253023250486726	0.08704077098544007	0.3172745254501622	0.17311888183180194	0.12202077594501443	0.203089915006883
0.48322757430235874	0.5727426788462591	0.5437910129974926	0.601151392394946	0.5842282873705987	0.530818434950566	0.5193609661921178	0.5901880054615435	0.6321083008934242	0.595850849493643	0.6165908469181731	0.6285711491199707	0.6358782730473074	0.6358312425599114	0.576215687078499	0.6104979780699906	0.5871994791020118	0.5868531168136825	0.5999071274324335	0.6183026589457891	0.5921738237742052	0.5779815315025439	0.6371027211872039	0.4707570074393654	0.526918374012415	0.5991609609730224	0.4968531224138806	0.5190096169987495	0.5912443996596582	0.7119247659248865	0.536616571134272	0.6779720579429049	0.6833104408196387	0.6174119778960305	0.5219933727606325	0.6532587307980149	0.6304204514135472	0.6085547471869813	0.5702616206077524	0.651797363552002	0.6505239491102726	0.6360339354577019	0.5340989759386431	0.5499615210642181	0.6847381652296906	0.48433299936947244	0.5441734131489018	0.5658507796219486	0.5949135944117874	0.6570550859860743
0.4779073976008544	0.4413674039846105	0.40332759771822585	0.37662618811922577	0.3427940701286446	0.3703961828223753	0.3920288273420486	0.40364060680151836	0.5438521731793503	0.5992780130487791	0.534897652331818	0.5157313705446642	0.552219817558194	0.5534241906379265	0.49639762486432626	0.5404984116986541	0.5099066816421284	0.4864795293003088	0.5103530287763285	0.46410910297025393	0.44050341223951794	0.5366598583598329	0.5432640810925624	0.48263167606743845	0.5809983823305169	0.5237770238259127	0.47283754855235005	0.42029772160203027	0.33222791959331316	0.3225811049491417	0.4740388829240267	0.4762218649848625	0.533456338878995	0.4530337992151296	0.48384775536732694	0.47659028980860796	0.46187320106181495	0.4369324588873284	0.49421005179910976	0.47097196856854445	0.45793835569927477	0.41611581627999844	0.4457710266716443	0.4860899910283833	0.47394081741697947	0.3808024469711389	0.36450842866813427	0.3705444306464509	0.34741096914669467	0.3411057249280977
0.308128462738196	0.3487991921231464	0.33357380017934013	0.2874243896979175	0.2922374874398637	0.2208791732720304	0.15188177230724323	0.35508469642439694	0.25365038072253454	0.22354338284224212	0.30554026704294207	0.2626277220183603	0.28966140950496166	0.32222745100651734	0.2228712113687971	0.26239737392723644	0.2793433543769763	0.3033442507650024	0.408052411512583	0.2529160268687963	0.26176694981823767	0.25110156560908825	0.30098977157715423	0.27812503290942275	0.21542424276108643	0.3090341480187764	0.3148585122101158	0.27383662711873785	0.2185594957243614	0.26029719324955297	0.3821613997226499	0.2857414337290178	0.3080850860299106	0.2039450636312741	0.27635600515399406	0.3698197057427877	0.29969154772843815	0.30039353937619073	0.27609974487059297	0.21900226223652966	0.2612778377722081	0.32527465942953476	0.2951997656611881	0.2252663293969823	0.2932571254605063	0.29783177094988866	0.23696578881341035	0.2555771063356619	0.281356837394377	0.32087221827797624
0.7614872312236135	0.6887686060190824	0.7507042318107444	0.6648148398484495	0.7336415912889314	0.7297532494111085	0.7301769263321003	0.6974429332381178	0.774480313055028	0.8263650906317038	0.8143535420258322	0.7012095817158355	0.7597442237487869	0.7629329247622973	0.7059796329831667	0.7757679890425087	0.6990892718280808	0.686582689756922	0.7269570061755369	0.7527077874262004	0.7711120775239519	0.8040322444731374	0.7521931626510563	0.796118729480588	0.7937850570224365	0.7445119465005277	0.7870310908673807	0.7716066470376308	0.7616310450689829	0.676850970602974	0.7605872311109344	0.7436914265487009	0.8574969250256056	0.6965286940432808	0.7895949263191882	0.7447285193531609	0.8020152143278569	0.8496368301945759	0.8209442736988848	0.8010992375504321	0.7906230581170399	0.8233838911973554	0.7551587390606258	0.7892713151289906	0.7892713151289906	0.7892713151289906	0.7892713151289906	0.7892713151289906	0.7892713151289906	0.7892713151289906
0.9234314805730908	0.8412433175990086	0.9572867368355984	0.7647513088484608	0.8547403419910641	0.6678931452379109	0.806615407843962	0.7269115866777397	0.7527954153652738	0.9373620592195576	0.7950676401539151	0.8662148496867363	0.8662148496867363	0.8662148496867363	0.8662148496867363	0.8662148496867363	0.8662148496867363	0.8662148496867363	0.8662148496867363	0.8662148496867363	0.8662148496867363	0.8662148496867363	0.8662148496867363	0.8662148496867363	0.8662148496867363	0.8662148496867363	0.8662148496867363	0.8662148496867363	0.8662148496867363	0.8662148496867363	0.8662148496867363	0.8662148496867363	0.8662148496867363	0.8662148496867363	0.8662148496867363	0.8662148496867363	0.8662148496867363	0.8662148496867363	0.8662148496867363	0.8662148496867363	0.8662148496867363	0.8662148496867363	0.8662148496867363	0.8662148496867363	0.8662148496867363	0.8662148496867363	0.8662148496867363	0.8662148496867363	0.8662148496867363	0.8662148496867363
0.6995716777058609	0.7178990750330849	0.6988369396460375	0.8085493246843592	0.6705476805798549	0.6597920023644404	0.6651698414721476	0.6651698414721476	0.6651698414721476	0.6651698414721476	0.6651698414721476	0.6651698414721476	0.6651698414721476	0.6651698414721476	0.6651698414721476	0.6651698414721476	0.6651698414721476	0.6651698414721476	0.6651698414721476	0.6651698414721476	0.6651698414721476	0.6651698414721476	0.6651698414721476	0.6651698414721476	0.6651698414721476	0.6651698414721476	0.6651698414721476	0.6651698414721476	0.6651698414721476	0.6651698414721476	0.6651698414721476	0.6651698414721476	0.6651698414721476	0.6651698414721476	0.6651698414721476	0.6651698414721476	0.6651698414721476	0.6651698414721476	0.6651698414721476	0.6651698414721476	0.6651698414721476	0.6651698414721476	0.6651698414721476	0.6651698414721476	0.6651698414721476	0.6651698414721476	0.6651698414721476	0.6651698414721476	0.6651698414721476	0.6651698414721476
0.24399922187882642	0.21170641562220147	0.3456869716562223	0.23122812983685598	0.2531976949678014	0.3501307634966544	0.08651759309155015	0.17341428099536227	0.2637090205825988	0.1473030658991178	0.0	0.09096138493198222	0.12972846454857795	0.08642174291405558	0.09134047974424418	0.04485351063132669	0.03353383751242498	0.24223329768177557	0.17284348582811115	0.04321087145702779	0.2632340755928423	0.0879685319108599	0.17120084665381224	0.3628824781945002	0.12963261437108337	0.17236854083835462	0.2115147152672123	0.04648696911291749	0.12963261437108337	0.18368821395725635	0.21605435728513894	0.3700596974006733	0.17121974389417793	0.21198966025696886	0.1683996939876791	0.11678504949574299	0.14259237174171102	0.14259237174171102	0.14259237174171102	0.14259237174171102	0.14259237174171102	0.14259237174171102	0.14259237174171102	0.14259237174171102	0.14259237174171102	0.14259237174171102	0.14259237174171102	0.14259237174171102	0.14259237174171102	0.14259237174171102
0.6059528177168633	0.6054878021679898	0.6626596270877275	0.7059826572419264	0.7289692170447555	0.7325655980051036	0.7375483702011941	0.7338497235473864	0.7667532972812192	0.75125098746107	0.7562275653098993	0.7682967080579589	0.7095416137503496	0.7226725616203871	0.6419422244614248	0.6838290966063025	0.6620136731071018	0.6982334660860305	0.7324204203715275	0.659155588379232	0.7598880440769927	0.6366797541277649	0.6423579652807422	0.7243274709452691	0.711509541537696	0.7305546334909685	0.7575041358405651	0.7440293846657668	0.7440293846657668	0.7440293846657668	0.7440293846657668	0.7440293846657668	0.7440293846657668	0.7440293846657668	0.7440293846657668	0.7440293846657668	0.7440293846657668	0.7440293846657668	0.7440293846657668	0.7440293846657668	0.7440293846657668	0.7440293846657668	0.7440293846657668	0.7440293846657668	0.7440293846657668	0.7440293846657668	0.7440293846657668	0.7440293846657668	0.7440293846657668	0.7440293846657668
0.7123170921299228	0.6558036249211389	0.7035393366038075	0.6349470868659194	0.7025627142677449	0.8144035593983865	0.6602740310686038	0.5824157232667159	0.6099723672949054	0.5179099580249049	0.6581065133881965	0.8277921409831115	0.6929773365849734	0.5630632784763404	0.5798211744536526	0.5824064684840187	0.7452070074575611	0.6816308490141646	0.6676221912435945	0.5267382166326637	0.5971802039381291	0.5971802039381291	0.5971802039381291	0.5971802039381291	0.5971802039381291	0.5971802039381291	0.5971802039381291	0.5971802039381291	0.5971802039381291	0.5971802039381291	0.5971802039381291	0.5971802039381291	0.5971802039381291	0.5971802039381291	0.5971802039381291	0.5971802039381291	0.5971802039381291	0.5971802039381291	0.5971802039381291	0.5971802039381291	0.5971802039381291	0.5971802039381291	0.5971802039381291	0.5971802039381291	0.5971802039381291	0.5971802039381291	0.5971802039381291	0.5971802039381291	0.5971802039381291	0.5971802039381291
0.491354452599329	0.5876448573148056	0.6070115236474114	0.5615050260783568	0.6330758750133214	0.6160605750901531	0.5667718009168082	0.6647591791086748	0.6623467624722531	0.6643669319143141	0.6671077466693359	0.6488950008356207	0.6361095932481311	0.6453410719863832	0.6220859821396528	0.6627666974698369	0.6254268595184607	0.6437766278767013	0.5668983790961101	0.6108010509769588	0.5994878684523263	0.5948920216695532	0.587511616925524	0.6372703259616477	0.7286388029790772	0.5739416530505624	0.6830818990567311	0.6769006168501318	0.6179008284063273	0.7196790737995167	0.7189840517406345	0.6257705320002864	0.6635955484229425	0.6988442098432827	0.6669878071697386	0.7080945823662527	0.5660095636056958	0.6370520729859742	0.6370520729859742	0.6370520729859742	0.6370520729859742	0.6370520729859742	0.6370520729859742	0.6370520729859742	0.6370520729859742	0.6370520729859742	0.6370520729859742	0.6370520729859742	0.6370520729859742	0.6370520729859742
0.9080418638695754	0.7529815669277242	0.9643181906012176	0.8818551648098543	0.8797145887768943	0.8961843327498682	0.820483489375403	1.0370516979623965	0.9038984121123455	0.7313516651560258	0.9681986585495387	0.6992475756799071	0.7915575175174033	1.0201324263378904	0.9593518425784502	0.8523491336607691	0.8216083007331944	0.8499693695113877	0.9905109829807618	0.9793209529135214	0.8341137191015614	1.0576585823194524	0.9947607504264449	0.8609112416081622	0.8584311402127447	0.8426295980623857	0.7967068885864009	0.9579211393463142	0.77607313102976	0.8768883615588084	0.7301204777312643	0.7815306360242052	0.7558255568777348	0.7558255568777348	0.7558255568777348	0.7558255568777348	0.7558255568777348	0.7558255568777348	0.7558255568777348	0.7558255568777348	0.7558255568777348	0.7558255568777348	0.7558255568777348	0.7558255568777348	0.7558255568777348	0.7558255568777348	0.7558255568777348	0.7558255568777348	0.7558255568777348	0.7558255568777348
0.33119091633321135	0.37352054990368183	0.18513911274152153	0.2539907331660916	0.26712695175001094	0.3601085146897658	0.30472538364819096	0.40329390058211817	0.3586470046514135	0.32574140605758173	0.21170681755562176	0.33005480559849165	0.13708465134984826	0.31723071866463226	0.277359569446042	0.24179081788273457	0.1283273217176158	0.42929374553092065	0.2181442154180841	0.34332717600156853	0.17383966838582002	0.27052745246569576	0.2795694587902392	0.26851905451942176	0.32128988696698657	0.3438949268316777	0.3668690442703328	0.3192104408107081	0.32264295158274986	0.3520586718607845	0.30644501866078383	0.46469193845971074	0.5019521824982881	0.3492945000240337	0.42562334126116086	0.42562334126116086	0.42562334126116086	0.42562334126116086	0.42562334126116086	0.42562334126116086	0.42562334126116086	0.42562334126116086	0.42562334126116086	0.42562334126116086	0.42562334126116086	0.42562334126116086	0.42562334126116086	0.42562334126116086	0.42562334126116086	0.42562334126116086
0.5640823630453605	0.6153587058134709	0.6960579756293517	0.6599066201988765	0.6157339295565123	0.6293390898708306	0.6493288965106163	0.6692818865284416	0.6062894717503394	0.6628290865731779	0.6488912108054478	0.6108277419041557	0.5501137877900917	0.626372117356404	0.5338880782897097	0.6667136402277836	0.6691399973376128	0.606806167420713	0.7226643943472225	0.7126261113232102	0.6741169861116789	0.6617223928460993	0.6679196894788891	0.6679196894788891	0.6679196894788891	0.6679196894788891	0.6679196894788891	0.6679196894788891	0.6679196894788891	0.6679196894788891	0.6679196894788891	0.6679196894788891	0.6679196894788891	0.6679196894788891	0.6679196894788891	0.6679196894788891	0.6679196894788891	0.6679196894788891	0.6679196894788891	0.6679196894788891	0.6679196894788891	0.6679196894788891	0.6679196894788891	0.6679196894788891	0.6679196894788891	0.6679196894788891	0.6679196894788891	0.6679196894788891	0.6679196894788891	0.6679196894788891
0.11833186305162097	0.07658835215754654	0.1729391513924442	0.09985526522750807	0.058931520528872905	0.13350620097931548	0.11482321142411842	0.06284309454624046	0.08324963703289738	0.08950538245790823	0.13724333674131656	0.10738326199819445	0.14122717452197164	0.2778662849045302	0.14028704859980398	0.16181788168687583	0.09922260724996311	0.10346121630715417	0.09486286792181446	0.06850506645907867	0.09334155540427554	0.10338904253257801	0.07099647113968076	0.3029100379343029	0.08909984299168043	0.152614047450351	0.08868823379957907	0.154892889643237	0.08190397104076409	0.11203658398419898	0.08321272043507341	0.17451383074294202	0.13083663401368442	0.1478884602076022	0.10768412242953329	0.11433623307968226	0.19206459680515114	0.12648063662079106	0.10983809192368342	0.10119848384127053	0.04683320819209804	0.07401584601668428	0.07401584601668428	0.07401584601668428	0.07401584601668428	0.07401584601668428	0.07401584601668428	0.07401584601668428	0.07401584601668428	0.07401584601668428
0.5490862089514179	0.7332444886522492	0.5423175162784982	0.6289947309412133	0.7375751374148618	0.7016300425283951	0.6350480185408551	0.6883216812669525	0.6397135783622732	0.7922184333322518	0.6225543302116452	0.7687947802704159	0.6162782267458206	0.7187901223712267	0.7570280267170207	0.6115420035220808	0.6971354144278504	0.6813326926310151	0.6767865567315676	0.8009838760807917	0.6820374651687691	0.7049917713719936	0.7558728050995559	0.7152477577734369	0.5744341327232912	0.6448409452483641	0.6448409452483641	0.6448409452483641	0.6448409452483641	0.6448409452483641	0.6448409452483641	0.6448409452483641	0.6448409452483641	0.6448409452483641	0.6448409452483641	0.6448409452483641	0.6448409452483641	0.6448409452483641	0.6448409452483641	0.6448409452483641	0.6448409452483641	0.6448409452483641	0.6448409452483641	0.6448409452483641	0.6448409452483641	0.6448409452483641	0.6448409452483641	0.6448409452483641	0.6448409452483641	0.6448409452483641
0.22225274090838437	0.220822643801318	0.11342498201006548	0.19436729647062537	0.162570702267217	0.039568558304564364	0.16297467463367044	0.17404224506751934	0.16236166860420986	0.10237573072913134	0.1432047151847317	0.12514447917367316	0.22958641883144398	0.19032912242702923	0.14367598939419218	0.15845448664712644	0.14388938919009278	0.1674926521407906	0.10772011348703368	0.25748432081562744	0.1853438162886081	0.1359498082640721	0.07649430641831041	0.1251691343756662	0.16948081897396106	0.24359807480312456	0.08935006234712865	0.07613420297061142	0.17034614549962043	0.12792409365087817	0.14913511957524928	0.14913511957524928	0.14913511957524928	0.14913511957524928	0.14913511957524928	0.14913511957524928	0.14913511957524928	0.14913511957524928	0.14913511957524928	0.14913511957524928	0.14913511957524928	0.14913511957524928	0.14913511957524928	0.14913511957524928	0.14913511957524928	0.14913511957524928	0.14913511957524928	0.14913511957524928	0.14913511957524928	0.14913511957524928
0.5489161389946406	0.5865182052264383	0.5762885100310928	0.47907807039956457	0.5758704482835261	0.558995405358218	0.5638948782135582	0.5578984064801399	0.583722484602608	0.5037589167490758	0.5815714034400666	0.5683276275755612	0.5672815738777478	0.5998157819847657	0.5850265028911127	0.6153302000147479	0.5734554075082547	0.5282372014851608	0.5508463044967078	0.5508463044967078	0.5508463044967078	0.5508463044967078	0.5508463044967078	0.5508463044967078	0.5508463044967078	0.5508463044967078	0.5508463044967078	0.5508463044967078	0.5508463044967078	0.5508463044967078	0.5508463044967078	0.5508463044967078	0.5508463044967078	0.5508463044967078	0.5508463044967078	0.5508463044967078	0.5508463044967078	0.5508463044967078	0.5508463044967078	0.5508463044967078	0.5508463044967078	0.5508463044967078	0.5508463044967078	0.5508463044967078	0.5508463044967078	0.5508463044967078	0.5508463044967078	0.5508463044967078	0.5508463044967078	0.5508463044967078
0.6803177546328814	0.7389167898024414	0.6403588994108746	0.5298645852482113	0.7336605870077775	0.8003601911256242	0.7750708140744448	0.6446990026040463	0.6763512591312139	0.7155606067760445	0.746488164834881	0.7346169346698626	0.8227357895120196	0.7827917404630894	0.6721683935676362	0.8790757154695212	0.7529724675828685	0.7448711416249408	0.7760399849694889	0.7815200525316833	0.742947829459183	0.7387108895672323	0.6815682098129432	0.7444080102057452	0.8243990836987589	0.9071559869866787	0.7171218107718033	0.6539420402841878	0.9104384254662844	0.782190232875236	0.782190232875236	0.782190232875236	0.782190232875236	0.782190232875236	0.782190232875236	0.782190232875236	0.782190232875236	0.782190232875236	0.782190232875236	0.782190232875236	0.782190232875236	0.782190232875236	0.782190232875236	0.782190232875236	0.782190232875236	0.782190232875236	0.782190232875236	0.782190232875236	0.782190232875236	0.782190232875236
0.4870846383263717	0.45448804154843964	0.3290323012690226	0.37499695897977553	0.3686100351265884	0.46489123005882943	0.45896806937939855	0.37862098611555356	0.46948867834253927	0.3703000137447213	0.39288851236749384	0.45950964974073055	0.46503434933422666	0.3751814779161823	0.4220580510669501	0.5033921178769742	0.3625836765541617	0.4129405213077181	0.33598576428755333	0.43223674217144614	0.4759210161718548	0.4856074537052581	0.48076423493855647	0.48076423493855647	0.48076423493855647	0.48076423493855647	0.48076423493855647	0.48076423493855647	0.48076423493855647	0.48076423493855647	0.48076423493855647	0.48076423493855647	0.48076423493855647	0.48076423493855647	0.48076423493855647	0.48076423493855647	0.48076423493855647	0.48076423493855647	0.48076423493855647	0.48076423493855647	0.48076423493855647	0.48076423493855647	0.48076423493855647	0.48076423493855647	0.48076423493855647	0.48076423493855647	0.48076423493855647	0.48076423493855647	0.48076423493855647	0.48076423493855647
0.8181095392546446	0.7311530496547437	0.8646556870183513	0.6708631726755495	0.8585071902762832	0.8065635179517142	0.73872715735505	0.8835436691157225	0.6214962256269628	0.8231704087032973	0.8338315871099226	0.7300140217506279	0.5990984416397487	0.8068834231846697	0.807147719013246	0.7661193762647625	0.7423867917929501	0.8173459929388283	0.684033866579238	0.6196231961869474	0.7339876161352358	0.6565956575452636	0.6921100263330207	0.6836129103999905	0.6467671012779823	0.712371407887732	0.6795692545828571	0.6795692545828571	0.6795692545828571	0.6795692545828571	0.6795692545828571	0.6795692545828571	0.6795692545828571	0.6795692545828571	0.6795692545828571	0.6795692545828571	0.6795692545828571	0.6795692545828571	0.6795692545828571	0.6795692545828571	0.6795692545828571	0.6795692545828571	0.6795692545828571	0.6795692545828571	0.6795692545828571	0.6795692545828571	0.6795692545828571	0.6795692545828571	0.6795692545828571	0.6795692545828571
0.3946803542351256	0.43444442531942074	0.4787794124762795	0.42786189318691953	0.3281644701947996	0.46536486444710495	0.46594243353038095	0.3184981282681311	0.3984395424702235	0.3880318160166613	0.39357593107930383	0.359768219886222	0.29552285856797583	0.4789192488143226	0.4732698617049308	0.49030607694789624	0.5085490364668566	0.43763432048664763	0.4572533504949818	0.362511990383698	0.363439931091253	0.35571304369885504	0.3150709891861404	0.4149497053603902	0.36501034727326537	0.36501034727326537	0.36501034727326537	0.36501034727326537	0.36501034727326537	0.36501034727326537	0.36501034727326537	0.36501034727326537	0.36501034727326537	0.36501034727326537	0.36501034727326537	0.36501034727326537	0.36501034727326537	0.36501034727326537	0.36501034727326537	0.36501034727326537	0.36501034727326537	0.36501034727326537	0.36501034727326537	0.36501034727326537	0.36501034727326537	0.36501034727326537	0.36501034727326537	0.36501034727326537	0.36501034727326537	0.36501034727326537
0.7924189495868983	0.7565444074992711	0.7546262003805607	0.7232016318960209	0.8229645949598556	0.7323358041146314	0.8207489831057331	0.8283540444689113	0.7360765390201212	0.8474489355882844	0.7271169623324398	0.7902219213257905	0.8008933102863987	0.8764076338789006	0.7638503099449913	0.9177555611393725	0.8430903917055875	0.7724970616127345	0.8118384522981638	0.8685682574777424	0.9026574649131117	0.7801923581512031	0.7887401478089942	0.7970380993268389	0.7928891235679165	0.7928891235679165	0.7928891235679165	0.7928891235679165	0.7928891235679165	0.7928891235679165	0.7928891235679165	0.7928891235679165	0.7928891235679165	0.7928891235679165	0.7928891235679165	0.7928891235679165	0.7928891235679165	0.7928891235679165	0.7928891235679165	0.7928891235679165	0.7928891235679165	0.7928891235679165	0.7928891235679165	0.7928891235679165	0.7928891235679165	0.7928891235679165	0.7928891235679165	0.7928891235679165	0.7928891235679165	0.7928891235679165
0.2849321830118102	0.2679896171358057	0.22794149367539956	0.28116880199521377	0.3554884592114103	0.41624548837216335	0.39394056945358735	0.5274956190733499	0.5242953433992674	0.519628795861054	0.45328068592280774	0.45489873273301973	0.4563334631701774	0.4579261048278338	0.4299025547091902	0.5928074720156499	0.5131306274594022	0.6711311669758108	0.663634817162925	0.7452560894128586	0.6031427653294151	0.6009861907622077	0.6257542160213933	0.6133702033918005	0.6133702033918005	0.6133702033918005	0.6133702033918005	0.6133702033918005	0.6133702033918005	0.6133702033918005	0.6133702033918005	0.6133702033918005	0.6133702033918005	0.6133702033918005	0.6133702033918005	0.6133702033918005	0.6133702033918005	0.6133702033918005	0.6133702033918005	0.6133702033918005	0.6133702033918005	0.6133702033918005	0.6133702033918005	0.6133702033918005	0.6133702033918005	0.6133702033918005	0.6133702033918005	0.6133702033918005	0.6133702033918005	0.6133702033918005
0.6690230375038863	0.6043815423248949	0.6073420288079517	0.5907852188111288	0.6676106566490467	0.6441250148093369	0.5872610029501785	0.6422990845155437	0.5985475928780499	0.6230623688609535	0.554156564181897	0.6281886615442173	0.609992393873837	0.7593171160752317	0.480389362744455	0.6978618079693131	0.614374004908047	0.6860957363756673	0.7258881043629475	0.6062805324831828	0.6127933612306689	0.6907690538649442	0.6609314860371241	0.603617906533016	0.63227469628507	0.63227469628507	0.63227469628507	0.63227469628507	0.63227469628507	0.63227469628507	0.63227469628507	0.63227469628507	0.63227469628507	0.63227469628507	0.63227469628507	0.63227469628507	0.63227469628507	0.63227469628507	0.63227469628507	0.63227469628507	0.63227469628507	0.63227469628507	0.63227469628507	0.63227469628507	0.63227469628507	0.63227469628507	0.63227469628507	0.63227469628507	0.63227469628507	0.63227469628507
0.8219267054357818	0.8078971499602647	0.8250032593045722	0.9520650564056475	0.8148963128624108	0.7896605733581592	0.9720295289189003	0.7282675500789685	0.834453118198551	0.7650077038849118	0.8862538081830855	0.7728577664908385	0.863776713406188	0.8983342029310302	0.9434879933535463	0.7475885995918075	0.8662066698549337	0.8180174877485624	0.9580136218095624	0.8611183429956043	0.8253042450985894	0.9927095851518396	0.835359319359768	0.9073326390886218	0.7357809532165338	0.8249856692743802	0.9033390028357833	1.0151394043052344	0.895323760198876	0.8339226216999744	0.8646231909494253	0.8646231909494253	0.8646231909494253	0.8646231909494253	0.8646231909494253	0.8646231909494253	0.8646231909494253	0.8646231909494253	0.8646231909494253	0.8646231909494253	0.8646231909494253	0.8646231909494253	0.8646231909494253	0.8646231909494253	0.8646231909494253	0.8646231909494253	0.8646231909494253	0.8646231909494253	0.8646231909494253	0.8646231909494253
0.8567270905757207	0.822289125901104	0.8481955674707933	0.8477019466826428	0.8648416367720343	0.8455498787268839	0.8135672783457186	0.9445822724253523	1.0248120561859229	0.9056854197522566	0.9848615671186652	0.9448943785822241	0.9825412187976142	0.8762637575306808	0.9172201833865828	0.9381469313081384	0.9911592060122423	0.9292486505059445	1.0290780612149342	0.9849105088031631	0.905392301598602	0.9435262888303817	0.9569992659988549	0.9104647407759682	0.9350124857739376	0.8686794939525092	0.9526794506901073	0.9304812757633565	0.9334049721770589	0.9124221540988411	0.9699282870338125	0.9411752205663267	0.9411752205663267	0.9411752205663267	0.9411752205663267	0.9411752205663267	0.9411752205663267	0.9411752205663267	0.9411752205663267	0.9411752205663267	0.9411752205663267	0.9411752205663267	0.9411752205663267	0.9411752205663267	0.9411752205663267	0.9411752205663267	0.9411752205663267	0.9411752205663267	0.9411752205663267	0.9411752205663267
0.6167742532071121	0.5625519821795644	0.5978431450094075	0.6339991280257555	0.6531710227953458	0.6009502882551215	0.683804231023376	0.6642992456423693	0.5635548531386271	0.7494043775600974	0.7023800450226202	0.7982403443817931	0.7146549144811397	0.7692982157747876	0.8122118517159286	0.695939377584762	0.8414477965765855	0.8673559551200022	0.8245729953629258	0.7925691794605271	0.8074734311617415	0.8752298424535447	0.7129390595795178	0.7429908529824929	0.7081729170052286	0.8692892365028771	0.718690896007488	0.8368913028810467	0.8093845377703801	0.7999146694195545	0.8046496035949672	0.8046496035949672	0.8046496035949672	0.8046496035949672	0.8046496035949672	0.8046496035949672	0.8046496035949672	0.8046496035949672	0.8046496035949672	0.8046496035949672	0.8046496035949672	0.8046496035949672	0.8046496035949672	0.8046496035949672	0.8046496035949672	0.8046496035949672	0.8046496035949672	0.8046496035949672	0.8046496035949672	0.8046496035949672
0.368196685336988	0.371057141094763	0.36217227445295863	0.42048533124555715	0.35862912160832916	0.35397693247484147	0.40710157664718877	0.41443116281545295	0.28156834197213526	0.38953593018361693	0.4441128319967634	0.40011209816557775	0.5061869960206371	0.546051676920221	0.4614785651473194	0.375210780260925	0.5009947878840286	0.3978254261298818	0.4479790042452809	0.46061643521453904	0.45429771972991	0.45429771972991	0.45429771972991	0.45429771972991	0.45429771972991	0.45429771972991	0.45429771972991	0.45429771972991	0.45429771972991	0.45429771972991	0.45429771972991	0.45429771972991	0.45429771972991	0.45429771972991	0.45429771972991	0.45429771972991	0.45429771972991	0.45429771972991	0.45429771972991	0.45429771972991	0.45429771972991	0.45429771972991	0.45429771972991	0.45429771972991	0.45429771972991	0.45429771972991	0.45429771972991	0.45429771972991	0.45429771972991	0.45429771972991
0.38242678505841016	0.30894909946313714	0.3761509486888284	0.34264873411700103	0.33805752096179126	0.35360702144116707	0.38030166441801655	0.44357515592255464	0.3150030402262434	0.2942572494257467	0.35201930876703563	0.4509441099930606	0.4809648393497528	0.36825827553240204	0.2650021347779601	0.38784978923249264	0.421303671380431	0.43362597673644976	0.5020164701080967	0.41381083721991074	0.3526333433189737	0.4234080858059108	0.363556016607576	0.36268841363322357	0.48214743214350225	0.2926896123134335	0.44786606540967594	0.3702778388615547	0.3702778388615547	0.3702778388615547	0.3702778388615547	0.3702778388615547	0.3702778388615547	0.3702778388615547	0.3702778388615547	0.3702778388615547	0.3702778388615547	0.3702778388615547	0.3702778388615547	0.3702778388615547	0.3702778388615547	0.3702778388615547	0.3702778388615547	0.3702778388615547	0.3702778388615547	0.3702778388615547	0.3702778388615547	0.3702778388615547	0.3702778388615547	0.3702778388615547
0.5730102031607199	0.5457078451503786	0.5724464727201994	0.4569081140827964	0.5078294670648937	0.517598805381072	0.5026764237901566	0.5943442558686575	0.6504766507338637	0.5457236464867483	0.6040932509265837	0.6015461220941246	0.5611199752154042	0.6193015584152307	0.5421777434521976	0.5334070785582115	0.5756686755116222	0.48653356024780325	0.5617546808030616	0.6077355231359136	0.5852940113721012	0.5102999220982497	0.6591071608363831	0.5588987162340145	0.6214340071175445	0.638683682755891	0.5763437353002479	0.5898516272796986	0.7402229228842817	0.630970408134598	0.6274660921648547	0.6414638241683865	0.6344649581666206	0.6344649581666206	0.6344649581666206	0.6344649581666206	0.6344649581666206	0.6344649581666206	0.6344649581666206	0.6344649581666206	0.6344649581666206	0.6344649581666206	0.6344649581666206	0.6344649581666206	0.6344649581666206	0.6344649581666206	0.6344649581666206	0.6344649581666206	0.6344649581666206	0.6344649581666206
0.27680479751947434	0.053654032326182724	0.06356848522926153	0.13160769324589003	0.4441663704825557	0.22133235019022354	0.30254404274308516	0.4809083026696285	0.7020895563017725	0.9154998546176728	0.5726199411258757	0.8556157525140732	0.7804309797135218	0.7301968852761743	0.8444842493493333	0.7873405673127538	0.7873405673127538	0.7873405673127538	0.7873405673127538	0.7873405673127538	0.7873405673127538	0.7873405673127538	0.7873405673127538	0.7873405673127538	0.7873405673127538	0.7873405673127538	0.7873405673127538	0.7873405673127538	0.7873405673127538	0.7873405673127538	0.7873405673127538	0.7873405673127538	0.7873405673127538	0.7873405673127538	0.7873405673127538	0.7873405673127538	0.7873405673127538	0.7873405673127538	0.7873405673127538	0.7873405673127538	0.7873405673127538	0.7873405673127538	0.7873405673127538	0.7873405673127538	0.7873405673127538	0.7873405673127538	0.7873405673127538	0.7873405673127538	0.7873405673127538	0.7873405673127538
0.9607362868046108	0.9463375659435186	0.8606716259406154	0.9021550393073637	0.816814185867815	0.7242876116088406	0.9462231771714081	0.8881890003854479	0.7842527145241828	0.8796802400714514	0.8852441167829143	0.8629982336501936	0.8724876452028484	0.9396211991861425	1.0310680211061718	0.8785684998533513	1.0036424372037187	0.891476988849869	0.9226433002399174	0.9456468933864325	0.8942279711267913	0.9647503147344397	0.868411251606774	0.9069555994066679	0.8876834255067209	0.8876834255067209	0.8876834255067209	0.8876834255067209	0.8876834255067209	0.8876834255067209	0.8876834255067209	0.8876834255067209	0.8876834255067209	0.8876834255067209	0.8876834255067209	0.8876834255067209	0.8876834255067209	0.8876834255067209	0.8876834255067209	0.8876834255067209	0.8876834255067209	0.8876834255067209	0.8876834255067209	0.8876834255067209	0.8876834255067209	0.8876834255067209	0.8876834255067209	0.8876834255067209	0.8876834255067209	0.8876834255067209
0.12913221845336806	0.16233146586149844	0.21784857633747773	0.1460458691448767	0.1900816629233595	0.20429785125834304	0.17906536150914873	0.2130221482858381	0.22590379401698055	0.17898399785910105	0.23697823014227617	0.23426516669488967	0.2666029963228842	0.10942035189511498	0.20098453066482125	0.1862192331105288	0.2395766356032069	0.2043780736405765	0.32045708239935017	0.2515350094803505	0.28451329344489984	0.22204396371411947	0.2378990403037756	0.2353008758461297	0.23659995807495265	0.23659995807495265	0.23659995807495265	0.23659995807495265	0.23659995807495265	0.23659995807495265	0.23659995807495265	0.23659995807495265	0.23659995807495265	0.23659995807495265	0.23659995807495265	0.23659995807495265	0.23659995807495265	0.23659995807495265	0.23659995807495265	0.23659995807495265	0.23659995807495265	0.23659995807495265	0.23659995807495265	0.23659995807495265	0.23659995807495265	0.23659995807495265	0.23659995807495265	0.23659995807495265	0.23659995807495265	0.23659995807495265
0.5195242660828264	0.6475312937185895	0.4282570978788862	0.5817224962641527	0.5297225541455903	0.5978047126845313	0.6275601408133143	0.5579503603518309	0.6006753968145926	0.6794316999167248	0.6205653680007746	0.5611611998370967	0.6896540337432286	0.5943823168839896	0.6862077950548385	0.6160038191591383	0.6570663509492611	0.6458907886102339	0.7621092008112366	0.8791377504885464	0.6711079472544138	0.7030422443098951	0.6891754791819903	0.8043853587112322	0.6691062132515905	0.5216489295085345	0.6869789811304635	0.6718142077870137	0.7416633423399043	0.7120506488865977	0.726856995613251	0.726856995613251	0.726856995613251	0.726856995613251	0.726856995613251	0.726856995613251	0.726856995613251	0.726856995613251	0.726856995613251	0.726856995613251	0.726856995613251	0.726856995613251	0.726856995613251	0.726856995613251	0.726856995613251	0.726856995613251	0.726856995613251	0.726856995613251	0.726856995613251	0.726856995613251
0.9129226836471978	0.8663475802767931	0.8390969369020871	0.8498073196582013	0.8107228837059032	0.8439252690135706	0.897910601324639	0.8943611675559445	0.8122028244410351	0.8980074557995893	0.9425040051421234	0.9455755562780621	0.8934817045854536	0.9195286304317579	0.9195286304317579	0.9195286304317579	0.9195286304317579	0.9195286304317579	0.9195286304317579	0.9195286304317579	0.9195286304317579	0.9195286304317579	0.9195286304317579	0.9195286304317579	0.9195286304317579	0.9195286304317579	0.9195286304317579	0.9195286304317579	0.9195286304317579	0.9195286304317579	0.9195286304317579	0.9195286304317579	0.9195286304317579	0.9195286304317579	0.9195286304317579	0.9195286304317579	0.9195286304317579	0.9195286304317579	0.9195286304317579	0.9195286304317579	0.9195286304317579	0.9195286304317579	0.9195286304317579	0.9195286304317579	0.9195286304317579	0.9195286304317579	0.9195286304317579	0.9195286304317579	0.9195286304317579	0.9195286304317579
0.8860791589196975	0.9299175610780565	0.8109677992206014	0.802562295989831	0.9298244646544096	0.8394198875001818	0.9143058060270489	0.9569852997248993	0.8963510360579923	0.9940343129798438	0.8278800146727127	0.8186032639132859	0.7934248208422378	0.9078204354303931	0.947485757319545	0.71991451312706	0.873098672202044	0.7943453776829329	0.8565170958993831	0.8604250085782178	0.7485444599895088	0.8191992681841319	0.8137669602978496	0.8653146028781318	0.7941004140439124	0.829707508461022	0.829707508461022	0.829707508461022	0.829707508461022	0.829707508461022	0.829707508461022	0.829707508461022	0.829707508461022	0.829707508461022	0.829707508461022	0.829707508461022	0.829707508461022	0.829707508461022	0.829707508461022	0.829707508461022	0.829707508461022	0.829707508461022	0.829707508461022	0.829707508461022	0.829707508461022	0.829707508461022	0.829707508461022	0.829707508461022	0.829707508461022	0.829707508461022
0.7859713521493115	0.8797101415107719	0.8066063739015563	0.8419290160519408	0.9319079130006814	1.0403555919216871	0.996331282082914	1.012771359119274	0.9093098846382055	0.9398811911522027	0.9429955757704366	0.889102767399329	1.2515946690607234	1.0406814330248397	1.0250444313417302	1.1650923698139377	1.1117120417625916	1.0218226619578767	1.1093452006766529	1.1340897452762715	1.096304188043751	1.055556236273491	1.0616040081829554	0.9835127717255643	1.0929029731866555	1.2086625951721686	1.1507827841794123	1.1507827841794123	1.1507827841794123	1.1507827841794123	1.1507827841794123	1.1507827841794123	1.1507827841794123	1.1507827841794123	1.1507827841794123	1.1507827841794123	1.1507827841794123	1.1507827841794123	1.1507827841794123	1.1507827841794123	1.1507827841794123	1.1507827841794123	1.1507827841794123	1.1507827841794123	1.1507827841794123	1.1507827841794123	1.1507827841794123	1.1507827841794123	1.1507827841794123	1.1507827841794123
0.046631850900148	0.004889502814665505	0.060609805802865215	0.16084699322342821	0.07652982999075734	0.13407390102368177	0.10990820018082895	0.19127910282465227	0.11498881872362202	0.10739972497703022	0.04615148973942247	0.1749047966518394	0.165879610741448	0.07423609075709413	0.1510058965247534	0.07043724153126675	0.020848857666772136	0.07918562866530657	0.21363307044190252	0.16338272152329644	0.1505864097223981	0.07160769210102388	0.16817334945403584	0.0224231022498683	0.06060980667827182	0.16817334918307664	0.11439157793067424	0.11439157793067424	0.11439157793067424	0.11439157793067424	0.11439157793067424	0.11439157793067424	0.11439157793067424	0.11439157793067424	0.11439157793067424	0.11439157793067424	0.11439157793067424	0.11439157793067424	0.11439157793067424	0.11439157793067424	0.11439157793067424	0.11439157793067424	0.11439157793067424	0.11439157793067424	0.11439157793067424	0.11439157793067424	0.11439157793067424	0.11439157793067424	0.11439157793067424	0.11439157793067424
0.6865319542119098	0.7567825010821305	0.619301909054085	0.7488651387757466	0.7275244973316732	0.6512581458387685	0.7526301498132929	0.7582753887530244	0.626968570999669	0.6999529708754911	0.6486648217079571	0.7597856783310654	0.7355900673528049	0.7917948103115255	0.7134507870168859	0.7616256595343421	0.7570157227192649	0.6962430658891977	0.8197479311061995	0.6916802692373397	0.7562327983411924	0.753596267920267	0.724009836260099	0.7968125953529579	0.7705712635875314	0.692109745814209	0.7313405047008702	0.7313405047008702	0.7313405047008702	0.7313405047008702	0.7313405047008702	0.7313405047008702	0.7313405047008702	0.7313405047008702	0.7313405047008702	0.7313405047008702	0.7313405047008702	0.7313405047008702	0.7313405047008702	0.7313405047008702	0.7313405047008702	0.7313405047008702	0.7313405047008702	0.7313405047008702	0.7313405047008702	0.7313405047008702	0.7313405047008702	0.7313405047008702	0.7313405047008702	0.7313405047008702
0.7427955331756552	0.8217989180479972	0.8466928536901899	0.7798986657493843	0.7264999607069311	1.0378054497851867	0.8107126561101943	0.8203114924609551	0.8984063187473563	0.8255608127911948	0.9322916747758759	0.8629268060514834	1.028027789869069	0.8522297047256437	0.8431419780579364	0.7123838835948867	0.873940330856759	0.9504256692031813	0.7599683993144479	0.6775272192409146	0.7393221577569038	0.669767840977238	0.9226097405452336	0.7934460053558644	0.8356357349617268	0.8145408701587957	0.8145408701587957	0.8145408701587957	0.8145408701587957	0.8145408701587957	0.8145408701587957	0.8145408701587957	0.8145408701587957	0.8145408701587957	0.8145408701587957	0.8145408701587957	0.8145408701587957	0.8145408701587957	0.8145408701587957	0.8145408701587957	0.8145408701587957	0.8145408701587957	0.8145408701587957	0.8145408701587957	0.8145408701587957	0.8145408701587957	0.8145408701587957	0.8145408701587957	0.8145408701587957	0.8145408701587957
0.8397336185398168	0.7388179054700313	0.8403882755967843	0.8615376194249593	0.8485229126268923	0.8254724996947691	0.8091348327225162	0.6243872203360041	0.8199364187043721	0.7419364754422147	0.7766888795518008	0.7053069223085981	0.645782758101182	0.6282866496942509	0.6119303592698451	0.7133596856631739	0.7572950378738942	0.6904281202846597	0.7674127774122518	0.71656827875933	0.7673011147647435	0.7237746540257712	0.6778940351982733	0.7198721747196565	0.658730023949391	0.6893010993345238	0.6893010993345238	0.6893010993345238	0.6893010993345238	0.6893010993345238	0.6893010993345238	0.6893010993345238	0.6893010993345238	0.6893010993345238	0.6893010993345238	0.6893010993345238	0.6893010993345238	0.6893010993345238	0.6893010993345238	0.6893010993345238	0.6893010993345238	0.6893010993345238	0.6893010993345238	0.6893010993345238	0.6893010993345238	0.6893010993345238	0.6893010993345238	0.6893010993345238	0.6893010993345238	0.6893010993345238
0.9718895522443899	0.8940287360400364	0.938429100205954	1.060203491919322	1.019485029352161	1.0680200338642565	0.9677969738525751	0.9409186947949291	0.9628903961149814	0.929237834902691	0.9786101425224369	1.0379324784026367	0.9526197462925994	0.8663577510021725	0.9456120850434697	1.019473017322226	0.8948812653916014	0.9358678075807954	0.9131737881731699	0.876913058248521	0.9796762993919125	0.8745987661506345	0.9114659396107827	0.8874580970268895	0.8717543281337984	0.879606212580344	0.879606212580344	0.879606212580344	0.879606212580344	0.879606212580344	0.879606212580344	0.879606212580344	0.879606212580344	0.879606212580344	0.879606212580344	0.879606212580344	0.879606212580344	0.879606212580344	0.879606212580344	0.879606212580344	0.879606212580344	0.879606212580344	0.879606212580344	0.879606212580344	0.879606212580344	0.879606212580344	0.879606212580344	0.879606212580344	0.879606212580344	0.879606212580344
1.0130084847196816	0.8778150430615914	0.9820745115558761	0.8992405532154234	0.7519653494446821	1.0417662430659747	0.8704697221718024	0.8686891243448148	0.9074977160490358	0.9493828197765507	0.8189404041041121	0.8027808277519612	0.9762364112644429	0.9247532657908533	0.8182780677820406	0.8086092885532269	0.8738602984997509	0.7222900159450367	0.7080337650406178	0.835367900505448	0.7717008327730329	0.7717008327730329	0.7717008327730329	0.7717008327730329	0.7717008327730329	0.7717008327730329	0.7717008327730329	0.7717008327730329	0.7717008327730329	0.7717008327730329	0.7717008327730329	0.7717008327730329	0.7717008327730329	0.7717008327730329	0.7717008327730329	0.7717008327730329	0.7717008327730329	0.7717008327730329	0.7717008327730329	0.7717008327730329	0.7717008327730329	0.7717008327730329	0.7717008327730329	0.7717008327730329	0.7717008327730329	0.7717008327730329	0.7717008327730329	0.7717008327730329	0.7717008327730329	0.7717008327730329
0.8534760485381165	0.8940186419143336	0.9169240906975392	0.9357898833040547	0.8981219560285221	0.9219192271456363	1.015230987182889	0.9188575962123735	0.9743870405965622	0.957112966543301	0.9822449942217422	0.9223129712865816	1.069351558903148	0.9186431667574415	0.9906278080061469	0.8926490555033808	0.9762037666624817	0.9826857955040723	1.0329715872543246	0.9184574384578084	0.9757145128560666	0.9757145128560666	0.9757145128560666	0.9757145128560666	0.9757145128560666	0.9757145128560666	0.9757145128560666	0.9757145128560666	0.9757145128560666	0.9757145128560666	0.9757145128560666	0.9757145128560666	0.9757145128560666	0.9757145128560666	0.9757145128560666	0.9757145128560666	0.9757145128560666	0.9757145128560666	0.9757145128560666	0.9757145128560666	0.9757145128560666	0.9757145128560666	0.9757145128560666	0.9757145128560666	0.9757145128560666	0.9757145128560666	0.9757145128560666	0.9757145128560666	0.9757145128560666	0.9757145128560666
0.061909391895548595	0.09382793096389136	0.24520684737223833	0.1429724949303699	0.14429658197730766	0.1712931240293409	0.20195050853114577	0.1438323288749376	0.18268466684524814	0.16181400860179126	0.15542009462988723	0.047194349902320305	0.1498973342441197	0.1200776792725136	0.14375979314459514	0.16168019067399034	0.18146835806850906	0.11287527762203727	0.1818773033929131	0.3158556748895357	0.21354314236073052	0.14304503036948468	0.25148520754226417	0.10578278768842085	0.12996605257002014	0.3839605218033205	0.1649879307227588	0.27447422626303963	0.27447422626303963	0.27447422626303963	0.27447422626303963	0.27447422626303963	0.27447422626303963	0.27447422626303963	0.27447422626303963	0.27447422626303963	0.27447422626303963	0.27447422626303963	0.27447422626303963	0.27447422626303963	0.27447422626303963	0.27447422626303963	0.27447422626303963	0.27447422626303963	0.27447422626303963	0.27447422626303963	0.27447422626303963	0.27447422626303963	0.27447422626303963	0.27447422626303963
0.4888873550928456	0.4615334690119482	0.41368463974415937	0.5514423557933474	0.47384092363618663	0.6379299227208893	0.5224507983401012	0.6814084694904464	0.5792008230719244	0.6086941915501101	0.5817315384685593	0.6306244602609776	0.5490244111710593	0.4550557384821404	0.5669977023324899	0.4766400740639437	0.6329640025434776	0.5647989630301675	0.5400863431841357	0.612607088635049	0.7422555249434216	0.6564018806185694	0.5335675913546722	0.5022182164095949	0.5178929038821336	0.5178929038821336	0.5178929038821336	0.5178929038821336	0.5178929038821336	0.5178929038821336	0.5178929038821336	0.5178929038821336	0.5178929038821336	0.5178929038821336	0.5178929038821336	0.5178929038821336	0.5178929038821336	0.5178929038821336	0.5178929038821336	0.5178929038821336	0.5178929038821336	0.5178929038821336	0.5178929038821336	0.5178929038821336	0.5178929038821336	0.5178929038821336	0.5178929038821336	0.5178929038821336	0.5178929038821336	0.5178929038821336
0.6447328366630108	0.6070926091726706	0.7359018446708362	0.6652358122684673	0.6052603275304845	0.6936140540859148	0.6136398866063748	0.7006491772676737	0.7687379692889118	0.8349627656936527	0.7621984228128018	0.6567500682968721	0.6788699564518345	0.7868920954731381	0.7080885574130051	0.6496927029006547	0.5855656253310281	0.8038647837308971	0.6485127733580119	0.6221706008545911	0.7115254535275443	0.7232030402195117	0.6281442733796664	0.6883386118912299	0.5118752309514156	0.6260433495099883	0.5689592902307019	0.5689592902307019	0.5689592902307019	0.5689592902307019	0.5689592902307019	0.5689592902307019	0.5689592902307019	0.5689592902307019	0.5689592902307019	0.5689592902307019	0.5689592902307019	0.5689592902307019	0.5689592902307019	0.5689592902307019	0.5689592902307019	0.5689592902307019	0.5689592902307019	0.5689592902307019	0.5689592902307019	0.5689592902307019	0.5689592902307019	0.5689592902307019	0.5689592902307019	0.5689592902307019
0.6040403895181465	0.5214050604893605	0.4345354912920498	0.39289537789628104	0.6938825369867496	0.465820498706045	0.44448165097289816	0.37898796976695814	0.5911454583369764	0.4970221660576797	0.6783717218039741	0.39710013307670017	0.7034217339960259	0.26393218665135376	0.5284963367219143	0.515445964445291	0.5185105711797435	0.5907850115266813	0.4634110704249673	0.4637779456141288	0.5071425650341894	0.5030043120000656	0.5897843390729861	0.5463943255365258	0.5463943255365258	0.5463943255365258	0.5463943255365258	0.5463943255365258	0.5463943255365258	0.5463943255365258	0.5463943255365258	0.5463943255365258	0.5463943255365258	0.5463943255365258	0.5463943255365258	0.5463943255365258	0.5463943255365258	0.5463943255365258	0.5463943255365258	0.5463943255365258	0.5463943255365258	0.5463943255365258	0.5463943255365258	0.5463943255365258	0.5463943255365258	0.5463943255365258	0.5463943255365258	0.5463943255365258	0.5463943255365258	0.5463943255365258
0.8018484428158743	0.6598172355056147	0.7233806074884687	0.6732969911874256	0.5985891542164888	0.668737001491673	0.6865119611083159	0.5364744538461361	0.6434439964339391	0.6443854566759506	0.6409949338386679	0.6656287439745722	0.5562237690486079	0.5927914519321973	0.5614767853074559	0.5160062021696098	0.5230053714423596	0.6679871980599377	0.5796295961907149	0.5955848324477843	0.64881575489776	0.6222002936727722	0.6222002936727722	0.6222002936727722	0.6222002936727722	0.6222002936727722	0.6222002936727722	0.6222002936727722	0.6222002936727722	0.6222002936727722	0.6222002936727722	0.6222002936727722	0.6222002936727722	0.6222002936727722	0.6222002936727722	0.6222002936727722	0.6222002936727722	0.6222002936727722	0.6222002936727722	0.6222002936727722	0.6222002936727722	0.6222002936727722	0.6222002936727722	0.6222002936727722	0.6222002936727722	0.6222002936727722	0.6222002936727722	0.6222002936727722	0.6222002936727722	0.6222002936727722
0.4438649213281822	0.33452846186920787	0.32689650980810997	0.46050665130269186	0.3847328882111137	0.43648645762767413	0.3810847282889361	0.4033612074117635	0.46966528240303357	0.5131656601201906	0.4602279495064485	0.4153949137284618	0.41554345259995756	0.604546322534794	0.4606443148178848	0.543027045264538	0.5650358522643552	0.4945353451893121	0.5003013640987795	0.49163641214814385	0.4917045447021808	0.710342460598284	0.6714396145182165	0.6752770326193227	0.6355014338434296	0.724517799928602	0.7260046729123953	0.7331919751568671	0.8117947641481901	0.8952327373032629	0.7736187401744357	0.7832009290176702	0.7881898819945335	0.785695405506102	0.785695405506102	0.785695405506102	0.785695405506102	0.785695405506102	0.785695405506102	0.785695405506102	0.785695405506102	0.785695405506102	0.785695405506102	0.785695405506102	0.785695405506102	0.785695405506102	0.785695405506102	0.785695405506102	0.785695405506102	0.785695405506102
0.6481651678453132	0.5104293172334263	0.6404489057878096	0.71249083629114	0.5349916539298096	0.6640185787011207	0.6575909683970368	0.5812808962755882	0.6359655087854852	0.6874416287086673	0.7083680258513072	0.644955647120457	0.7176043667669737	0.7687893701473745	0.6645800318566679	0.7234678058261033	0.6836604873099741	0.6893268013169176	0.8178391458372116	0.7133502613037747	0.7659146434802669	0.7972539491138969	0.6988677161938265	0.7604202442380583	0.7283340743361787	0.7558968551322928	0.7594046518993914	0.799814537308795	0.7636501070000136	0.701930517869095	0.7850215551551789	0.753461893215054	0.7561247524701497	0.7547933228426018	0.7547933228426018	0.7547933228426018	0.7547933228426018	0.7547933228426018	0.7547933228426018	0.7547933228426018	0.7547933228426018	0.7547933228426018	0.7547933228426018	0.7547933228426018	0.7547933228426018	0.7547933228426018	0.7547933228426018	0.7547933228426018	0.7547933228426018	0.7547933228426018
0.8434212156532336	0.7984771798397867	0.8512840812728766	0.7838415629171503	0.7075216818855858	0.7143791221417182	0.7763968906499419	0.8140054281756802	0.7846703450032806	0.7110405803452149	0.7642750407796992	0.7483666588024682	0.6529023689665134	0.827406844299725	0.7302463279867666	0.5976632336509541	0.7053284077078414	0.8037451970290619	0.6624080608334811	0.7192125567607294	0.656749597024441	0.6879810768925851	0.6879810768925851	0.6879810768925851	0.6879810768925851	0.6879810768925851	0.6879810768925851	0.6879810768925851	0.6879810768925851	0.6879810768925851	0.6879810768925851	0.6879810768925851	0.6879810768925851	0.6879810768925851	0.6879810768925851	0.6879810768925851	0.6879810768925851	0.6879810768925851	0.6879810768925851	0.6879810768925851	0.6879810768925851	0.6879810768925851	0.6879810768925851	0.6879810768925851	0.6879810768925851	0.6879810768925851	0.6879810768925851	0.6879810768925851	0.6879810768925851	0.6879810768925851
0.405080636621832	0.4048594224847996	0.39551754044527593	0.42878213147032107	0.48537924755963907	0.44910135712723975	0.4209879569323276	0.45127024526388293	0.43604044797400504	0.37067856185701104	0.43141134532640385	0.4081940946666237	0.3944408779416982	0.4729649587012955	0.45190004799465444	0.3974588662712021	0.46645644178995094	0.40680653842770603	0.4574435615492588	0.6936377393561326	0.4088831336917559	0.8481547454844974	0.50955132003207	0.48671661765565266	0.4981339688438614	0.4981339688438614	0.4981339688438614	0.4981339688438614	0.4981339688438614	0.4981339688438614	0.4981339688438614	0.4981339688438614	0.4981339688438614	0.4981339688438614	0.4981339688438614	0.4981339688438614	0.4981339688438614	0.4981339688438614	0.4981339688438614	0.4981339688438614	0.4981339688438614	0.4981339688438614	0.4981339688438614	0.4981339688438614	0.4981339688438614	0.4981339688438614	0.4981339688438614	0.4981339688438614	0.4981339688438614	0.4981339688438614
0.6800096639986541	0.6572279691874033	0.6747393241635191	0.7987234139598673	0.6352416860296236	0.7276977484776965	0.6997960745329155	0.7281266499282716	0.652249133960452	0.8535893547293346	0.7520338304036015	0.7679247290133349	0.7032184309173863	0.736077630191136	0.8369463704175205	0.759165866848075	0.8185564159694317	0.8562140231082508	0.7107722813737044	0.8081158962920285	0.8554715347314392	0.7221897368879241	0.6259792434612445	0.6710625443169653	0.7214371536024977	0.7799952366824829	0.7507161951424903	0.7507161951424903	0.7507161951424903	0.7507161951424903	0.7507161951424903	0.7507161951424903	0.7507161951424903	0.7507161951424903	0.7507161951424903	0.7507161951424903	0.7507161951424903	0.7507161951424903	0.7507161951424903	0.7507161951424903	0.7507161951424903	0.7507161951424903	0.7507161951424903	0.7507161951424903	0.7507161951424903	0.7507161951424903	0.7507161951424903	0.7507161951424903	0.7507161951424903	0.7507161951424903
1.0890231219906827	0.9899409930378122	1.0760666608634233	1.1028618037191449	0.9885415467626901	0.8856734288737239	1.0178268476093688	0.89343289569353	0.995546476470185	1.0627841260830713	1.068371876391425	0.9123575787445803	0.9519367484456954	1.028423878441127	0.9528128213695138	0.9075641214068028	0.9953959745756854	1.0223662208445279	0.9806674808758087	1.0675107941591628	1.0240891375174856	1.0240891375174856	1.0240891375174856	1.0240891375174856	1.0240891375174856	1.0240891375174856	1.0240891375174856	1.0240891375174856	1.0240891375174856	1.0240891375174856	1.0240891375174856	1.0240891375174856	1.0240891375174856	1.0240891375174856	1.0240891375174856	1.0240891375174856	1.0240891375174856	1.0240891375174856	1.0240891375174856	1.0240891375174856	1.0240891375174856	1.0240891375174856	1.0240891375174856	1.0240891375174856	1.0240891375174856	1.0240891375174856	1.0240891375174856	1.0240891375174856	1.0240891375174856	1.0240891375174856
0.7204498437681142	0.7688682420316464	0.6499921001182413	0.7686034434153413	0.6543891600549805	0.7105757801442488	0.7088504579005632	0.7221255205918639	0.7624937682293315	0.6312547668422647	0.7519987839049878	0.7604530383031434	0.8543034671104651	0.6325820392829897	0.6647215167020828	0.6183104719637419	0.7855617191476327	0.7926583748543653	0.8093883189313895	0.8144874612751979	0.8993506575522778	0.8271657864139031	0.8632582219830904	0.8632582219830904	0.8632582219830904	0.8632582219830904	0.8632582219830904	0.8632582219830904	0.8632582219830904	0.8632582219830904	0.8632582219830904	0.8632582219830904	0.8632582219830904	0.8632582219830904	0.8632582219830904	0.8632582219830904	0.8632582219830904	0.8632582219830904	0.8632582219830904	0.8632582219830904	0.8632582219830904	0.8632582219830904	0.8632582219830904	0.8632582219830904	0.8632582219830904	0.8632582219830904	0.8632582219830904	0.8632582219830904	0.8632582219830904	0.8632582219830904
0.9105663073250849	0.9166696298522209	0.9365765968590952	0.9248270960168762	1.0247913396652613	0.8464922536524565	0.8161126413063513	0.9315481318210999	0.7624498162645192	0.9311650661246582	0.8288318758901304	0.8360688881640032	0.8033863849256159	0.9678059334163289	0.8283315021603729	0.8864308017943734	0.8052883478332775	0.847562119145097	0.7246040706976836	0.7727995655833728	0.7487018181405283	0.7487018181405283	0.7487018181405283	0.7487018181405283	0.7487018181405283	0.7487018181405283	0.7487018181405283	0.7487018181405283	0.7487018181405283	0.7487018181405283	0.7487018181405283	0.7487018181405283	0.7487018181405283	0.7487018181405283	0.7487018181405283	0.7487018181405283	0.7487018181405283	0.7487018181405283	0.7487018181405283	0.7487018181405283	0.7487018181405283	0.7487018181405283	0.7487018181405283	0.7487018181405283	0.7487018181405283	0.7487018181405283	0.7487018181405283	0.7487018181405283	0.7487018181405283	0.7487018181405283
0.6526636565450071	0.6468822363846045	0.5568615246517918	0.646665584215146	0.7046651753991745	0.5818452362119956	0.6591473868067688	0.7465670302512478	0.7559563469633881	0.6780704317433983	0.6556411037736193	0.5868083871863918	0.787777340111107	0.6936096160432007	0.5412435167272822	0.5345553858976856	0.4400838922749608	0.595988129893505	0.6599637824346699	0.5706573481261825	0.5751822177427287	0.6679266892240538	0.4512153979562341	0.559571043590144	0.559571043590144	0.559571043590144	0.559571043590144	0.559571043590144	0.559571043590144	0.559571043590144	0.559571043590144	0.559571043590144	0.559571043590144	0.559571043590144	0.559571043590144	0.559571043590144	0.559571043590144	0.559571043590144	0.559571043590144	0.559571043590144	0.559571043590144	0.559571043590144	0.559571043590144	0.559571043590144	0.559571043590144	0.559571043590144	0.559571043590144	0.559571043590144	0.559571043590144	0.559571043590144
0.7915726362849176	0.7449142501683813	0.6382762593237656	0.7338795668160033	0.8126239051197046	0.884545653668868	0.7210586684438991	0.7075101095137701	0.7133838107079928	0.7210890662013765	0.7488677516776748	0.6305264845379389	0.6291483611839532	0.6305128973297596	0.65732703407425	0.5911494023146756	0.6999139300340805	0.7255480476453678	0.6635188199501804	0.6677837421705517	0.6828389764278779	0.621770972266664	0.652304974347271	0.652304974347271	0.652304974347271	0.652304974347271	0.652304974347271	0.652304974347271	0.652304974347271	0.652304974347271	0.652304974347271	0.652304974347271	0.652304974347271	0.652304974347271	0.652304974347271	0.652304974347271	0.652304974347271	0.652304974347271	0.652304974347271	0.652304974347271	0.652304974347271	0.652304974347271	0.652304974347271	0.652304974347271	0.652304974347271	0.652304974347271	0.652304974347271	0.652304974347271	0.652304974347271	0.652304974347271
0.7074895897534152	0.48718604726684916	0.5774816966908052	0.5580553575554126	0.6455778871883281	0.5290737553767579	0.6966512657046584	0.5855997762022317	0.6515398744057868	0.7008045360287586	0.6484862953856109	0.6433033439439518	0.6999440052089145	0.705810052967943	0.6924022520217467	0.5411088993942346	0.6001387096121659	0.774962248641424	0.7158549419688033	0.6202455127110663	0.8145983220297828	0.7748556635135498	0.5545361977812714	0.6610201905965447	0.7640133949760942	0.8494636538329825	0.817754203657494	0.7810365263752135	0.775502688889057	0.6181965262957789	0.7329203979699362	0.6755584621328575	0.6755584621328575	0.6755584621328575	0.6755584621328575	0.6755584621328575	0.6755584621328575	0.6755584621328575	0.6755584621328575	0.6755584621328575	0.6755584621328575	0.6755584621328575	0.6755584621328575	0.6755584621328575	0.6755584621328575	0.6755584621328575	0.6755584621328575	0.6755584621328575	0.6755584621328575	0.6755584621328575
0.7113305279546976	0.686578303009682	0.817432803011331	0.7126431666034114	0.6194425751837818	0.768642914231512	0.7096015158527509	0.5516076033073647	0.7618399058358731	0.679579223129635	0.7718120814836665	0.7550487356760545	0.8016408841112889	0.7379424001602665	0.6353902396295694	0.7226875076633273	0.7280201044182973	0.7718679756922363	0.6573621117312834	0.6461235285522392	0.7483849528675068	0.6567136449112533	0.7630469315614226	0.7237177741761208	0.7642765168170629	0.7235434225468171	0.6771403262019553	0.8378643220359699	0.79101791118188	0.771930139152227	0.8350969920892994	0.8035135656207631	0.8035135656207631	0.8035135656207631	0.8035135656207631	0.8035135656207631	0.8035135656207631	0.8035135656207631	0.8035135656207631	0.8035135656207631	0.8035135656207631	0.8035135656207631	0.8035135656207631	0.8035135656207631	0.8035135656207631	0.8035135656207631	0.8035135656207631	0.8035135656207631	0.8035135656207631	0.8035135656207631
0.6707922383618727	0.6040306205111802	0.677248723533864	0.4870709319156858	0.5417954303556671	0.6813483903112872	0.5708737332400338	0.727908803998482	0.6103200305394271	0.6988132122834043	0.5995588120437763	0.641215843308089	0.6939230431773872	0.6592241857928887	0.6745030342660957	0.5449309680285521	0.7216552112762912	0.5477814477128289	0.6673131996339953	0.6944153076744888	0.6069921991431746	0.6507037534088317	0.6507037534088317	0.6507037534088317	0.6507037534088317	0.6507037534088317	0.6507037534088317	0.6507037534088317	0.6507037534088317	0.6507037534088317	0.6507037534088317	0.6507037534088317	0.6507037534088317	0.6507037534088317	0.6507037534088317	0.6507037534088317	0.6507037534088317	0.6507037534088317	0.6507037534088317	0.6507037534088317	0.6507037534088317	0.6507037534088317	0.6507037534088317	0.6507037534088317	0.6507037534088317	0.6507037534088317	0.6507037534088317	0.6507037534088317	0.6507037534088317	0.6507037534088317
0.3133786936140075	0.5161385617757258	0.3580601208708901	0.11446490747986199	0.44761612348463925	0.3576634370877099	0.5007868193833704	0.0	0.35569783848097	0.18562991484451197	0.040049194852308005	0.17883171854385496	0.3508652407870529	0.17686611993711499	0.3572667533045297	0.35962903569444993	0.0	0.2861017459398797	0.24842781108494524	0.18079731715059494	0.3576634370877099	0.26923037711915243	0.26923037711915243	0.26923037711915243	0.26923037711915243	0.26923037711915243	0.26923037711915243	0.26923037711915243	0.26923037711915243	0.26923037711915243	0.26923037711915243	0.26923037711915243	0.26923037711915243	0.26923037711915243	0.26923037711915243	0.26923037711915243	0.26923037711915243	0.26923037711915243	0.26923037711915243	0.26923037711915243	0.26923037711915243	0.26923037711915243	0.26923037711915243	0.26923037711915243	0.26923037711915243	0.26923037711915243	0.26923037711915243	0.26923037711915243	0.26923037711915243	0.26923037711915243
0.654436737774292	0.5505029914325893	0.5084838936780517	0.4646699965532698	0.5645483794961214	0.4625098958478613	0.6807474772548319	0.5110078439548712	0.5342015090915757	0.5944222859348433	0.5615547686743413	0.5478299480849491	0.5607753191094528	0.45837907396288363	0.5365573460011325	0.5749688590603775	0.49868945122918124	0.6344915535645648	0.5131495170807772	0.5510902241026928	0.5720107263792553	0.5823404283181867	0.4962034470609657	0.40902554609136105	0.6384789918335527	0.4573543750543165	0.5918924422200751	0.6207098464821325	0.36155543939558166	0.491132642938857	0.491132642938857	0.491132642938857	0.491132642938857	0.491132642938857	0.491132642938857	0.491132642938857	0.491132642938857	0.491132642938857	0.491132642938857	0.491132642938857	0.491132642938857	0.491132642938857	0.491132642938857	0.491132642938857	0.491132642938857	0.491132642938857	0.491132642938857	0.491132642938857	0.491132642938857	0.491132642938857
0.5650377762442641	0.5934534212041641	0.5491100112131263	0.5358585584479152	0.5103725135379631	0.484234112207172	0.49055306563626266	0.552307152466982	0.48333673527906384	0.4524893313727507	0.5195314266193449	0.5520441051297619	0.45651419365633256	0.506277413850703	0.5563347452049197	0.4846069245170791	0.46183000117872763	0.5667889696575961	0.5234909497811374	0.5802590139432234	0.5178583942650425	0.5470724043645853	0.498671239006712	0.5402534099470726	0.47465874304340727	0.558203203241211	0.584011208635406	0.5794385983712738	0.6503575989620317	0.5984579534252238	0.5189661234296779	0.6182621496231212	0.5588916369129397	0.558703136509612	0.6068526707780376	0.5827779036438249	0.5827779036438249	0.5827779036438249	0.5827779036438249	0.5827779036438249	0.5827779036438249	0.5827779036438249	0.5827779036438249	0.5827779036438249	0.5827779036438249	0.5827779036438249	0.5827779036438249	0.5827779036438249	0.5827779036438249	0.5827779036438249
0.6243679932349969	0.5560213154319094	0.58826769933655	0.5551431788613976	0.6177849722217003	0.5606967265775122	0.5973681267925447	0.5951450160252826	0.5958153817442209	0.632817130703998	0.7087335841248071	0.6655862868137326	0.6165333715371637	0.7179726770088175	0.6539974538348458	0.6457176893496979	0.7882265326336939	0.7268950799968451	0.7371338945428736	0.7555313106963132	0.7245393515902602	0.6768588752172581	0.8046304820593543	0.7129164956111214	0.7548366446397736	0.7667316898591415	0.8703538162457851	0.8773875469449361	0.8709035179105886	0.6411843379756931	0.7030662671212735	0.7537382569365673	0.6260215248309103	0.706599734620185	0.789293812848764	0.748626340073144	0.6953544194008018	0.8020537615567924	0.7392378367012752	0.8988385686857785	0.8190382026935269	0.8190382026935269	0.8190382026935269	0.8190382026935269	0.8190382026935269	0.8190382026935269	0.8190382026935269	0.8190382026935269	0.8190382026935269	0.8190382026935269
0.7249947202387987	0.7050625439001779	0.7626207292663997	0.7180035732016569	0.8037433126438259	0.7505383284160859	0.5608343645002388	0.6063352842506581	0.7749435565868862	0.7148195168023104	0.8500951226993776	0.7216550062958289	0.8476056016813596	0.688802211156531	0.6969005783085621	0.7585578045955313	0.7560114926482435	0.7601076328107211	0.7781085722385237	0.8054022509257133	0.7114112760853231	0.8335467850481876	0.8301232265658799	0.7382308595768283	0.7068474792260574	0.7225391694014429	0.7225391694014429	0.7225391694014429	0.7225391694014429	0.7225391694014429	0.7225391694014429	0.7225391694014429	0.7225391694014429	0.7225391694014429	0.7225391694014429	0.7225391694014429	0.7225391694014429	0.7225391694014429	0.7225391694014429	0.7225391694014429	0.7225391694014429	0.7225391694014429	0.7225391694014429	0.7225391694014429	0.7225391694014429	0.7225391694014429	0.7225391694014429	0.7225391694014429	0.7225391694014429	0.7225391694014429
0.4787853140566066	0.4607596391258073	0.4968047472761029	0.49032538393044045	0.4627885467524974	0.48726297606820745	0.41167246670392693	0.46033990173095773	0.41145052372904556	0.3960752562434842	0.49647351873270407	0.47494124020824435	0.45385631781321206	0.46856556337793515	0.4886754481838031	0.4603301585933142	0.5042482097709589	0.427393629593699	0.4801281875501123	0.48195884711983533	0.3745093399234163	0.40496600612851663	0.4622806642151001	0.4136795896968385	0.4840426356241008	0.4741115495086946	0.3803433754262421	0.4106418050608234	0.45400731857396726	0.4418452344940776	0.43589955872235264	0.4388723966082151	0.4388723966082151	0.4388723966082151	0.4388723966082151	0.4388723966082151	0.4388723966082151	0.4388723966082151	0.4388723966082151	0.4388723966082151	0.4388723966082151	0.4388723966082151	0.4388723966082151	0.4388723966082151	0.4388723966082151	0.4388723966082151	0.4388723966082151	0.4388723966082151	0.4388723966082151	0.4388723966082151
0.37443011162157364	0.3125992923217202	0.4664512040355665	0.5183890358514557	0.42016032531812136	0.4093402511025054	0.1134800465385393	0.5593460836394983	0.3928579516778261	0.3230139503379569	0.7375441167156326	0.6602417109770107	0.6287302216639337	0.5225090608524383	0.5210410450835995	0.5693950590905509	0.6558769772447949	0.6528713499801957	0.30946414087454877	0.2681030580215567	0.22694801113115248	0.1833240478784085	0.4228272407828226	0.2806209505046872	0.6051156607946916	0.5301372103026095	0.5676264355486506	0.5676264355486506	0.5676264355486506	0.5676264355486506	0.5676264355486506	0.5676264355486506	0.5676264355486506	0.5676264355486506	0.5676264355486506	0.5676264355486506	0.5676264355486506	0.5676264355486506	0.5676264355486506	0.5676264355486506	0.5676264355486506	0.5676264355486506	0.5676264355486506	0.5676264355486506	0.5676264355486506	0.5676264355486506	0.5676264355486506	0.5676264355486506	0.5676264355486506	0.5676264355486506
0.49531830229412543	0.4397684975760933	0.5882632913596549	0.49974013133365075	0.6129554507725763	0.4877932844851929	0.582293621165566	0.5343220357691351	0.6569954823411926	0.5295932247651394	0.5339035395350882	0.6431947526547678	0.6097758927569915	0.5945009205464936	0.6039060301612276	0.5695101023622919	0.5318739882611957	0.5823984024763293	0.6094344017841158	0.5763376636171279	0.5853640619180652	0.6833947699802878	0.6839826454525849	0.6836887077164364	0.6836887077164364	0.6836887077164364	0.6836887077164364	0.6836887077164364	0.6836887077164364	0.6836887077164364	0.6836887077164364	0.6836887077164364	0.6836887077164364	0.6836887077164364	0.6836887077164364	0.6836887077164364	0.6836887077164364	0.6836887077164364	0.6836887077164364	0.6836887077164364	0.6836887077164364	0.6836887077164364	0.6836887077164364	0.6836887077164364	0.6836887077164364	0.6836887077164364	0.6836887077164364	0.6836887077164364	0.6836887077164364	0.6836887077164364
0.8522460660476231	0.7261398573072106	0.7131030700595787	0.6949864755857824	0.6442639536431344	0.5562838783912217	0.5908591812884597	0.49944478017089294	0.6191305903146316	0.6583159109470946	0.6457291109528798	0.8827439715634061	0.8195570942906262	0.6183545057375402	0.8199043097838902	0.6975109287361906	0.6323604054719772	0.700094828646838	0.6281178299982155	0.7489722670148152	0.6066562352994489	0.796743719829979	0.8877793339549088	0.7194422824596642	0.7328940989980731	0.7155919816351884	0.7683510073240747	0.8359055842102439	0.7713080813205756	0.8245835789234742	0.8251370264414968	0.8248603026824854	0.8248603026824854	0.8248603026824854	0.8248603026824854	0.8248603026824854	0.8248603026824854	0.8248603026824854	0.8248603026824854	0.8248603026824854	0.8248603026824854	0.8248603026824854	0.8248603026824854	0.8248603026824854	0.8248603026824854	0.8248603026824854	0.8248603026824854	0.8248603026824854	0.8248603026824854	0.8248603026824854
0.15102046762292012	0.26257839922958154	0.3643186101319347	0.2642124465963064	0.2328651892911147	0.047662764744726256	0.22594667509918692	0.25844344576054	0.3140116500895492	0.1834739165604559	0.14608190980443725	0.2269026902765953	0.13463665585918627	0.12522585527846647	0.19533507986074286	0.1109582458571744	0.1730875779905596	0.1628501531235819	0.04543554586061256	0.1371725870673404	0.1484883560317584	0.0	0.07383615684923481	0.18128003076263344	0.17156328381103206	0.1918345147185	0.117086163924944	0.17729698684035536	0.11326780947991026	0.15735555348900732	0.3122430863006444	0.14608190980443725	0.14017140194886427	0.07565535524003894	0.19525273505124335	0.226966064940466	0.2852888557568008	0.22992689390540674	0.25760787483110376	0.25760787483110376	0.25760787483110376	0.25760787483110376	0.25760787483110376	0.25760787483110376	0.25760787483110376	0.25760787483110376	0.25760787483110376	0.25760787483110376	0.25760787483110376	0.25760787483110376
0.05585589688811365	0.0723603575871586	0.0912511923326803	0.13492282454558197	0.13032966543700292	0.2016991397408602	0.11015899241954073	0.08891489897918232	0.1553468955323373	0.07819779899345568	0.026065932997818564	0.026065932997818564	0.08578278788520313	0.08059191141869083	0.03097031036673879	0.1180660376770652	0.08993050072848369	0.04635224388503227	0.09918849401661084	0.05213186599563713	0.07791129969679246	0.031771475432113096	0.056114578440009465	0.09666488802099903	0.07165597350098495	0.05580336110037239	0.1568410454466368	0.10426373144382857	0.11452347207459448	0.08279095854994485	0.11815151544596485	0.011421483798177465	0.07918314409239592	0.04233397481945622	0.0580271264736714	0.12939660137474215	0.13907885418349364	0.02564804860645043	0.13919449240161966	0.05701152484878951	0.0893964640426207	0.05608986012331278	0.07557500634329448	0.037288059055161644	0.05643153269922806	0.05643153269922806	0.05643153269922806	0.05643153269922806	0.05643153269922806	0.05643153269922806
0.3287913271208308	0.3356479445338904	0.2272176097216422	0.2346666893699883	0.24793207895697333	0.16105273239334175	0.25107150489001195	0.24813691261662452	0.2013390699142686	0.24041806400113377	0.22282766487534955	0.3408327291063848	0.16779707478667955	0.23267977435965287	0.22835141503694634	0.22753269136824913	0.16764831431151087	0.28079310555381576	0.22325317316684803	0.28730981948577566	0.25031215141583496	0.22115001962816014	0.25026223339118003	0.231932331739314	0.2641400469276509	0.25758200669737785	0.27828760275620745	0.15622192295010595	0.2971717569900574	0.4284046539491346	0.18500263468186923	0.18978806671723966	0.3530702808457719	0.2054775644343485	0.22266548982109666	0.2703678284610108	0.26996415686934006	0.28422055828501647	0.5273840917028244	0.366278167240905	0.3445501155776635	0.5590835093378881	0.5245837538588051	0.542724421186577	0.6184412684402443	0.5805828448134107	0.5805828448134107	0.5805828448134107	0.5805828448134107	0.5805828448134107
0.29139030937821436	0.11697066308756308	0.14022890673266633	0.19989800570409247	0.12692386711877443	0.418363706898326	0.2153203097475521	0.18103921142364637	0.1534051889812694	0.19607157148558316	0.21150809453626007	0.30278628988509687	0.32006860080734745	0.2598185799784199	0.41760814254315604	0.32974381085350446	0.3573277870183542	0.4002782479301075	0.2650851778326738	0.25119358910316236	0.3142922682111392	0.3901598607141474	0.31208604728303035	0.32439540457867555	0.3892461742410888	0.21781632623919664	0.3253221560547268	0.4426484992318533	0.2905024157662917	0.3296004881282027	0.34862941028916505	0.41594105517730356	0.4953265242732671	0.30492240415196076	0.44962513622193745	0.322056870031255	0.4818669927046579	0.31093810273987077	0.3317600941657958	0.3213490984528333	0.3213490984528333	0.3213490984528333	0.3213490984528333	0.3213490984528333	0.3213490984528333	0.3213490984528333	0.3213490984528333	0.3213490984528333	0.3213490984528333	0.3213490984528333
0.7097562824602469	0.37286449772105107	0.5830165540208483	0.6184214781512508	0.5956607226592976	0.5905321910694101	0.5677477454779836	0.968788145548071	0.7686118965691495	0.8687000210586103	0.8687000210586103	0.8687000210586103	0.8687000210586103	0.8687000210586103	0.8687000210586103	0.8687000210586103	0.8687000210586103	0.8687000210586103	0.8687000210586103	0.8687000210586103	0.8687000210586103	0.8687000210586103	0.8687000210586103	0.8687000210586103	0.8687000210586103	0.8687000210586103	0.8687000210586103	0.8687000210586103	0.8687000210586103	0.8687000210586103	0.8687000210586103	0.8687000210586103	0.8687000210586103	0.8687000210586103	0.8687000210586103	0.8687000210586103	0.8687000210586103	0.8687000210586103	0.8687000210586103	0.8687000210586103	0.8687000210586103	0.8687000210586103	0.8687000210586103	0.8687000210586103	0.8687000210586103	0.8687000210586103	0.8687000210586103	0.8687000210586103	0.8687000210586103	0.8687000210586103
0.4840658861109325	0.42873475299927066	0.5105208143404143	0.22836719002309683	0.45781181292925593	0.6678213218408678	0.5554782420478805	0.5215609200033344	0.45366074237511017	0.22836719120844737	0.3847847102594218	0.42477747977089714	0.5881534377952367	0.3071520931056734	0.4574526720245884	0.34510959260592217	0.4051776655620534	0.5228030537245619	0.42842445165591925	0.6056350755819842	0.5170297636189517	0.5170297636189517	0.5170297636189517	0.5170297636189517	0.5170297636189517	0.5170297636189517	0.5170297636189517	0.5170297636189517	0.5170297636189517	0.5170297636189517	0.5170297636189517	0.5170297636189517	0.5170297636189517	0.5170297636189517	0.5170297636189517	0.5170297636189517	0.5170297636189517	0.5170297636189517	0.5170297636189517	0.5170297636189517	0.5170297636189517	0.5170297636189517	0.5170297636189517	0.5170297636189517	0.5170297636189517	0.5170297636189517	0.5170297636189517	0.5170297636189517	0.5170297636189517	0.5170297636189517
0.28554822678108216	0.3335757825443118	0.7200407218204016	0.3655014516212552	0.530390622574833	0.3211367548496759	0.22884607653661468	0.33445152925922733	0.31849056247831087	0.3788802085086914	0.22350561765014584	0.22800985525192086	0.31036816366406206	0.2878137839217902	0.2212245140043033	0.32124450895448176	0.2662371472082025	0.18609164322238977	0.2511519263459017	0.3660652857924758	0.3464896567045465	0.3638919354913347	0.2924537700210618	0.2554713797019499	0.32689744655385733	0.3036511209120496	0.3180710762641232	0.4124710802689382	0.3029017555658181	0.22884607660900555	0.4210461700249376	0.12236766972275256	0.2717069198738451	0.2717069198738451	0.2717069198738451	0.2717069198738451	0.2717069198738451	0.2717069198738451	0.2717069198738451	0.2717069198738451	0.2717069198738451	0.2717069198738451	0.2717069198738451	0.2717069198738451	0.2717069198738451	0.2717069198738451	0.2717069198738451	0.2717069198738451	0.2717069198738451	0.2717069198738451
0.7219678597710278	0.6036725233840374	0.4933152993684107	0.5081756607839134	0.6327114232425272	0.6261334541119581	0.5622790835924147	0.5294715314193019	0.4759229751558522	0.6911843631654068	0.6028735600139888	0.623547279268264	0.6188194749293027	0.5396929489187889	0.6438227595415834	0.7497995585704903	0.6182749771594029	0.809202957571383	0.6856452477304564	0.6301502438086135	0.6337588577330802	0.5859728760882867	0.7715041791934725	0.6787385276408796	0.6787385276408796	0.6787385276408796	0.6787385276408796	0.6787385276408796	0.6787385276408796	0.6787385276408796	0.6787385276408796	0.6787385276408796	0.6787385276408796	0.6787385276408796	0.6787385276408796	0.6787385276408796	0.6787385276408796	0.6787385276408796	0.6787385276408796	0.6787385276408796	0.6787385276408796	0.6787385276408796	0.6787385276408796	0.6787385276408796	0.6787385276408796	0.6787385276408796	0.6787385276408796	0.6787385276408796	0.6787385276408796	0.6787385276408796
0.9059480933050081	0.8848702188028377	0.9304168348703384	0.6628782603525359	0.7287013402354844	0.8055943983015128	0.9114869005171627	0.764313199096339	0.9309328346165171	0.8149882488340833	0.8138898820269409	0.814439065430512	0.814439065430512	0.814439065430512	0.814439065430512	0.814439065430512	0.814439065430512	0.814439065430512	0.814439065430512	0.814439065430512	0.814439065430512	0.814439065430512	0.814439065430512	0.814439065430512	0.814439065430512	0.814439065430512	0.814439065430512	0.814439065430512	0.814439065430512	0.814439065430512	0.814439065430512	0.814439065430512	0.814439065430512	0.814439065430512	0.814439065430512	0.814439065430512	0.814439065430512	0.814439065430512	0.814439065430512	0.814439065430512	0.814439065430512	0.814439065430512	0.814439065430512	0.814439065430512	0.814439065430512	0.814439065430512	0.814439065430512	0.814439065430512	0.814439065430512	0.814439065430512
0.8762023613701718	0.6381296391927368	0.7520206972150586	0.8426563669733429	1.0173388482069052	0.7639728214066337	0.766242574215481	0.6613666323255308	0.6926352703348138	0.7222114777067243	0.6368547446146371	0.6783915514327	0.7352191782616612	0.6941718583264345	0.5724935824122239	0.5332033448330193	0.7239335318565339	0.7782662302903478	0.8565863404940655	0.7573768922422917	0.7677722568577426	0.5909546157171514	0.7969416600824009	0.8085344467147227	0.7250174191382074	0.7333476574827302	0.6531253903218226	0.6389136928641803	0.6460195415930015	0.6460195415930015	0.6460195415930015	0.6460195415930015	0.6460195415930015	0.6460195415930015	0.6460195415930015	0.6460195415930015	0.6460195415930015	0.6460195415930015	0.6460195415930015	0.6460195415930015	0.6460195415930015	0.6460195415930015	0.6460195415930015	0.6460195415930015	0.6460195415930015	0.6460195415930015	0.6460195415930015	0.6460195415930015	0.6460195415930015	0.6460195415930015
0.04332313376629187	0.014286308396891552	0.0	0.020390866715350946	0.011621915185770621	0.027382802846297887	0.03634032495698093	0.027126772015622396	0.061126943049893884	0.028809284711493043	0.05181644716532435	0.039497162360987756	0.0495502128998213	0.06815839888504106	0.08581069843626518	0.07300463390487373	0.035464697049909774	0.0013321966055604656	0.02314954538397326	0.030283864012228757	0.012954111791331088	0.02314954538397326	0.03886233510192656	0.0013321966055604656	0.00017111768768365734	0.020724477910171932	0.08534576813869676	0.029301728619945573	0.055209952338641094	0.06474182392704703	0.014286308396891552	0.036342982912623945	0.025314645654757748	0.025314645654757748	0.025314645654757748	0.025314645654757748	0.025314645654757748	0.025314645654757748	0.025314645654757748	0.025314645654757748	0.025314645654757748	0.025314645654757748	0.025314645654757748	0.025314645654757748	0.025314645654757748	0.025314645654757748	0.025314645654757748	0.025314645654757748	0.025314645654757748	0.025314645654757748
0.1345160989119351	0.07369171385977706	0.17127259409757303	0.08511825925546947	0.10017862424629288	0.14701029366244808	0.17290051388756267	0.08378323881844105	0.09535253960055469	0.09513352080185249	0.0655648599162803	0.12170219236678863	0.1168692752389486	0.12623746094090232	0.13811850520543004	0.1429534574541339	0.1635048440564216	0.13242916822440226	0.21812011374166052	0.17736430107345902	0.13627674588016275	0.23874357808208388	0.24363234309779086	0.24872927067986206	0.1723501017299209	0.18583651424760586	0.10467186212310754	0.21968708157178315	0.23692318954939068	0.1333280143016352	0.12121613253838011	0.14481716541038228	0.2575178941353281	0.2189119739192351	0.25543508808740434	0.21933641927856776	0.23738575368298606	0.23738575368298606	0.23738575368298606	0.23738575368298606	0.23738575368298606	0.23738575368298606	0.23738575368298606	0.23738575368298606	0.23738575368298606	0.23738575368298606	0.23738575368298606	0.23738575368298606	0.23738575368298606	0.23738575368298606
0.6624190692027295	0.6630498405492614	0.5355851100525696	0.6089246152449945	0.661734456028452	0.7107082194520934	0.7009951741418889	0.7547237226915381	0.7560569423004546	0.7315310802852353	0.6504480486218772	0.8041299581815525	0.6810496954465228	0.8436541191386507	0.8087956142436055	0.6381146646653214	0.7896576501692203	0.9122279230447268	0.8138883185189321	0.8775283108846661	0.7598218218872022	0.8752222425954405	0.8014318193087756	0.7843688331006774	0.8176518877006179	0.8868575158004354	0.8323809363334225	0.7500624362251906	0.8478178221265507	0.854152993531666	0.7981678075949704	0.8261604005633182	0.8261604005633182	0.8261604005633182	0.8261604005633182	0.8261604005633182	0.8261604005633182	0.8261604005633182	0.8261604005633182	0.8261604005633182	0.8261604005633182	0.8261604005633182	0.8261604005633182	0.8261604005633182	0.8261604005633182	0.8261604005633182	0.8261604005633182	0.8261604005633182	0.8261604005633182	0.8261604005633182
0.6384530865474606	0.7236051594423589	0.645806095460499	0.606597116715146	0.47324136451477655	0.6735864267039172	0.6086171611657931	0.6157877765042435	0.6572706557591746	0.5020848262123067	0.5508353306367456	0.5974851910474862	0.7877687569697555	0.8384527713804238	0.7544004320917792	0.6291563116263227	0.5822467234767958	0.46612202626555177	0.6008682772200654	0.7145525454358498	0.646375651998013	0.6108470468902207	0.5585888693272607	0.5660189374900535	0.5000720818204989	0.703271091412262	0.8591984752992701	0.5998609231464987	0.5731490688320807	0.6239155775739208	0.714133317746035	0.6756532360227564	0.6302023384349872	0.5963548600542266	0.4450206577994284	0.5801835009945978	0.6314220129256225	0.6058027569601101	0.6058027569601101	0.6058027569601101	0.6058027569601101	0.6058027569601101	0.6058027569601101	0.6058027569601101	0.6058027569601101	0.6058027569601101	0.6058027569601101	0.6058027569601101	0.6058027569601101	0.6058027569601101
0.0	0.0	0.0	0.0	0.0	0.0	0.0	0.0	0.10786987941557832	0.186604550802018	0.06315202540853017	0.0970325386782588	0.0448066756849905	0.06698687533000898	0.03701143227707222	0.06341959500735816	0.04952083097834726	0.07478026280867187	0.04837210085761639	0.06827558473692999	0.07830092184230976	0.05271227262991831	0.016163962152018648	0.03529543841511475	0.04142339442429486	0.02041022439479749	0.05284732523730086	0.025484507677398096	0.06990517932748887	0.04540458640926009	0.04356027923672547	0.0010806174771278976	0.022320448356926682	0.022320448356926682	0.022320448356926682	0.022320448356926682	0.022320448356926682	0.022320448356926682	0.022320448356926682	0.022320448356926682	0.022320448356926682	0.022320448356926682	0.022320448356926682	0.022320448356926682	0.022320448356926682	0.022320448356926682	0.022320448356926682	0.022320448356926682	0.022320448356926682	0.022320448356926682
0.49466106029102086	0.380006147056495	0.30819062615645	0.4064033771845896	0.4425648597390228	0.6497129345487652	0.2807100475912967	0.2545821391067295	0.481877288344963	0.4781884013147336	0.46774066457897123	0.5423178293867901	0.4687313558949839	0.44597987487631513	0.5178865414168922	0.39574389804510995	0.34503121421864574	0.23317526755263498	0.3629436796636277	0.308942812281377	0.11700330193657847	0.5283304012120095	0.2157233290292585	0.5056757659338692	0.3814188607193394	0.4915135229567244	0.39448871976575267	0.49544227097433113	0.45928572058562955	0.34478829555057516	0.4597462489705161	0.40226727226054565	0.40226727226054565	0.40226727226054565	0.40226727226054565	0.40226727226054565	0.40226727226054565	0.40226727226054565	0.40226727226054565	0.40226727226054565	0.40226727226054565	0.40226727226054565	0.40226727226054565	0.40226727226054565	0.40226727226054565	0.40226727226054565	0.40226727226054565	0.40226727226054565	0.40226727226054565	0.40226727226054565
0.218185730026309	0.25728714377282125	0.4041058497054838	0.3320786609889971	0.3836512231613425	0.3524291025355901	0.4602818187263419	0.5695066356836717	0.6157159731162136	0.6912462803462753	0.6065310448816508	0.4845368962596058	0.5889103724590261	0.5510411907260663	0.7035324289188116	0.5938773973901325	0.594995890176526	0.5532567216151384	0.7768461098171163	0.6475971342633702	0.7470665139764101	0.7917012209360809	0.8927412533364065	0.9412240368139464	0.9548004557456776	0.9171760715694195	0.7715116142355823	0.9688806338206591	0.8929047267407899	0.8400104657569236	0.8327217389194084	0.8249607437464775	0.7593707463704082	0.811397924441727	0.9162370927642622	0.9895545974822582	0.7910770867498047	0.8739898151136313	0.9529131251006833	0.965794506800544	0.9593538159506136	0.9593538159506136	0.9593538159506136	0.9593538159506136	0.9593538159506136	0.9593538159506136	0.9593538159506136	0.9593538159506136	0.9593538159506136	0.9593538159506136
0.5645566347734787	0.3450227483244431	0.5051868957450728	0.43718204509646375	0.4946930088168117	0.43356445128881715	0.4624187262720879	0.47031713520427515	0.38559555202958157	0.4179931237486787	0.5813613295631478	0.5706839594065914	0.5762313345521961	0.6604760849317268	0.7179117539466733	0.5783402920391092	0.5832461777023452	0.6984555866549902	0.6828185979520505	0.5613128710296801	0.7079641104440417	0.7008636418477862	0.7022933190902639	0.6660831132597032	0.8418896014395129	0.6789048826582585	0.7033270982559653	0.6207735350379704	0.731560898628315	0.7727656601327904	0.6128512708864734	0.7644506987956428	0.7142879453456404	0.6260356370075102	0.5895312545602408	0.6077834457838754	0.6077834457838754	0.6077834457838754	0.6077834457838754	0.6077834457838754	0.6077834457838754	0.6077834457838754	0.6077834457838754	0.6077834457838754	0.6077834457838754	0.6077834457838754	0.6077834457838754	0.6077834457838754	0.6077834457838754	0.6077834457838754
0.649129362263541	0.6762185077746959	0.5827234367882413	0.5735765086582314	0.8190348136122374	0.5029095386337763	0.5602481949969003	0.6177070967402098	0.6408619193566533	0.6791947781729953	0.6706950668385434	0.8912517661518315	0.7964845197018343	0.6573912816424079	0.6149622098329275	0.6449948357664608	0.818941045873607	0.671636093020025	0.8162780905731845	0.71338169925101	0.5859543704350851	0.7914823224217027	0.6836461097251467	0.5466186737354759	0.5557848017606631	0.6658750556917788	0.5703177240059876	0.8409427619616021	0.9243848585843146	0.8146635631632604	0.8695242108737875	0.8695242108737875	0.8695242108737875	0.8695242108737875	0.8695242108737875	0.8695242108737875	0.8695242108737875	0.8695242108737875	0.8695242108737875	0.8695242108737875	0.8695242108737875	0.8695242108737875	0.8695242108737875	0.8695242108737875	0.8695242108737875	0.8695242108737875	0.8695242108737875	0.8695242108737875	0.8695242108737875	0.8695242108737875
0.6741028969935093	0.553192027484325	0.8566635986036877	0.5087662020395097	0.9131510115513437	0.5613030637549427	0.45454421160046565	0.689333654680757	0.5494374195755156	0.8409604226347724	0.6087580461888001	0.3154502355611729	0.5581411028902443	0.20721355987671572	0.6637897210336356	0.21308633804153404	0.37003882437129165	0.5030171806155338	0.7094317811380535	0.45454421420405483	0.22742371515928797	0.6264931647230505	0.3358029317089123	0.4998552162311686	0.34819694393229095	0.4910676185147311	0.4528235433063032	0.5758762244620155	0.6090891019518027	0.3531667935207277	0.5414605014145026	0.619289396970864	0.4843958852868176	0.30866647061510677	0.254189911594556	0.2814281911048314	0.2814281911048314	0.2814281911048314	0.2814281911048314	0.2814281911048314	0.2814281911048314	0.2814281911048314	0.2814281911048314	0.2814281911048314	0.2814281911048314	0.2814281911048314	0.2814281911048314	0.2814281911048314	0.2814281911048314	0.2814281911048314
0.6588117545137656	0.7611127752123145	0.6793752910844681	0.6963238000830668	0.7816907806356026	0.7569922554603771	0.6643548825549063	0.7706731966119249	0.7522802842799501	0.7625398488900624	0.6928186228398875	0.7230103843368358	0.6291900398284082	0.6544058781089453	0.6890544616670902	0.7821880329251133	0.6885869680195055	0.7052870518976263	0.7371384447755366	0.8055669018486291	0.729524400007034	0.8727284039665725	0.70290561020147	0.7253777819716838	0.7918668646686882	0.7620038918896258	0.7678876877863797	0.6458986067285154	0.7719077784995909	0.5774138661654018	0.7439506314490276	0.7108953256855692	0.762769647043217	0.6847402158106226	0.7321070426261137	0.7084236292183682	0.7084236292183682	0.7084236292183682	0.7084236292183682	0.7084236292183682	0.7084236292183682	0.7084236292183682	0.7084236292183682	0.7084236292183682	0.7084236292183682	0.7084236292183682	0.7084236292183682	0.7084236292183682	0.7084236292183682	0.7084236292183682
0.45256806790385207	0.3700068167565834	0.40189967219332706	0.45014161891657134	0.485631253673255	0.5350793852450189	0.49969487166455134	0.43364109029345344	0.41177013138365515	0.4406655565115128	0.4959607987233721	0.3887127673451878	0.4163619551699836	0.3805834562234443	0.5066490467249157	0.5327728113292381	0.4732632524041207	0.4364747516640126	0.38531772179838925	0.5551008546011997	0.5345467662633623	0.5264633003115976	0.537987925604246	0.5444766242495949	0.46250750033803256	0.4142379794213604	0.5833359115261726	0.48867246590145175	0.5414795664019756	0.5421525183639221	0.5104871444517235	0.5263198314078228	0.5263198314078228	0.5263198314078228	0.5263198314078228	0.5263198314078228	0.5263198314078228	0.5263198314078228	0.5263198314078228	0.5263198314078228	0.5263198314078228	0.5263198314078228	0.5263198314078228	0.5263198314078228	0.5263198314078228	0.5263198314078228	0.5263198314078228	0.5263198314078228	0.5263198314078228	0.5263198314078228
0.8066286193168306	0.7937621616072029	0.7211659060531733	0.6266283741620056	0.8238954976923841	0.764418725329608	0.8472723955100715	0.78418994709544	0.8498412543136024	0.8199457056402878	0.8400494532017129	0.8706199333998436	0.8338735844943599	0.8241104643379191	0.9557777915627447	0.8927945338479765	0.906767825391554	0.9372585192622322	0.8535382703131629	0.8254161765300768	0.9112554769782106	0.8553199155736184	0.89686462207137	0.7792207437507502	0.848212397600526	0.884714125694207	0.9936227419415592	0.9290456926202645	0.8988867136617211	0.9941501545644132	0.9785111686284268	0.9518242182380049	0.965167693433216	0.965167693433216	0.965167693433216	0.965167693433216	0.965167693433216	0.965167693433216	0.965167693433216	0.965167693433216	0.965167693433216	0.965167693433216	0.965167693433216	0.965167693433216	0.965167693433216	0.965167693433216	0.965167693433216	0.965167693433216	0.965167693433216	0.965167693433216
0.2820849441199771	0.2560287010882671	0.24465506114963312	0.26259211867918736	0.28183202158044557	0.2619902518814534	0.24581202395304555	0.2528104793096369	0.13707445437293836	0.23739404764489183	0.20773740078392702	0.18969378314676283	0.1991316248313715	0.2683710949959384	0.21685541281532142	0.16952140526669413	0.24350504351154906	0.14623478224413594	0.12518040438421463	0.11365839546525339	0.10264789838074098	0.17603827770249383	0.14120917667996766	0.13891332225585187	0.2299903761167016	0.20677024363727792	0.24388977278944612	0.22533000821336205	0.22533000821336205	0.22533000821336205	0.22533000821336205	0.22533000821336205	0.22533000821336205	0.22533000821336205	0.22533000821336205	0.22533000821336205	0.22533000821336205	0.22533000821336205	0.22533000821336205	0.22533000821336205	0.22533000821336205	0.22533000821336205	0.22533000821336205	0.22533000821336205	0.22533000821336205	0.22533000821336205	0.22533000821336205	0.22533000821336205	0.22533000821336205	0.22533000821336205
0.2499451925774288	0.31360749776802693	0.34218356229902225	0.3682827257299159	0.2914681986526286	0.4332908780022632	0.3754504395670919	0.3845248577533542	0.48370317827478737	0.4967545427647092	0.4875434797598935	0.4969532949580914	0.43843831145527035	0.5098074641081569	0.6118829615065419	0.6267025670106698	0.6534127012875668	0.4582271629800502	0.5311883512833917	0.4909608171085646	0.5134419498365873	0.503976952112755	0.6137238265937969	0.5756413537156636	0.5731997001877012	0.6085821407172286	0.5685910571696802	0.2973703685897409	0.34907715009075874	0.38820177796589844	0.41227148588024326	0.6537190529990778	0.7291948584411596	0.6214835544767457	0.7578810860590073	0.6873492263784182	0.7382017111966986	0.7643933019143313	0.6131649927009528	0.6422886918076314	0.7171811005279585	0.6880118406589205	0.5667147583929539	0.5999341507820535	0.7334589787348967	0.6637734425099749	0.7206868406630207	0.6922301415864979	0.6922301415864979	0.6922301415864979
0.22829667200453233	0.14598711693728217	0.09225416990764237	0.279668969003779	0.0	0.36400181904817014	0.0	0.34436675837462677	0.182502395582325	0.36400181904817014	0.5460993885665926	0.3733860622837476	0.1620667759113662	0.18170183649779642	0.10063544102673999	0.09472006539644849	0.3650047948234017	0.0912511977911625	0.0	0.14598711693728217	0.2702847257682015	0.0912511977911625	0.21881526119541653	0.21901767422736784	0.34783562589279965	0.27375359337348754	0.3307044917766023	0.12776647643620537	0.283137836609065	0.5475071867469751	0.37605616768714445	0.4562559889558125	0.3213202485410248	0.3887881187484187	0.3887881187484187	0.3887881187484187	0.3887881187484187	0.3887881187484187	0.3887881187484187	0.3887881187484187	0.3887881187484187	0.3887881187484187	0.3887881187484187	0.3887881187484187	0.3887881187484187	0.3887881187484187	0.3887881187484187	0.3887881187484187	0.3887881187484187	0.3887881187484187
0.014365361594005956	0.0	0.6528871722558419	0.16762435745738075	0.017238433912807147	0.08431536296595447	0.469863494884561	0.0	0.0	0.15369562867432662	0.4653337554742996	0.0	0.037539316897842616	0.0	0.0	0.017238433912807147	0.16762435745738075	0.017238433912807147	0.3416208724772242	0.33709112970648153	0.8268836839152042	0.26854360952248807	0.6217200095599805	0.6037923244372495	0.6501965468444876	0.4154952603339594	0.35248714882756865	0.8553602194394588	0.3352487149147615	0.8384936106277318	0.6877358637423301	0.6157196790188733	0.6517277713806018	0.6517277713806018	0.6517277713806018	0.6517277713806018	0.6517277713806018	0.6517277713806018	0.6517277713806018	0.6517277713806018	0.6517277713806018	0.6517277713806018	0.6517277713806018	0.6517277713806018	0.6517277713806018	0.6517277713806018	0.6517277713806018	0.6517277713806018	0.6517277713806018	0.6517277713806018
0.8915629641130451	0.9653955502674526	0.924707702667502	0.9188185802675858	0.8728584277721985	0.9073797442703748	0.8950584189537311	0.8528996682212907	0.9205327208346976	0.9454306417816744	1.0782097134827	0.9130165056728139	1.0792564083605212	1.002625243042878	1.094749888375877	0.9519018096046761	1.0906700930142557	0.9824710006472528	1.0038779816904075	0.9639484402785247	1.034059581472333	0.9990040108754289	0.9990040108754289	0.9990040108754289	0.9990040108754289	0.9990040108754289	0.9990040108754289	0.9990040108754289	0.9990040108754289	0.9990040108754289	0.9990040108754289	0.9990040108754289	0.9990040108754289	0.9990040108754289	0.9990040108754289	0.9990040108754289	0.9990040108754289	0.9990040108754289	0.9990040108754289	0.9990040108754289	0.9990040108754289	0.9990040108754289	0.9990040108754289	0.9990040108754289	0.9990040108754289	0.9990040108754289	0.9990040108754289	0.9990040108754289	0.9990040108754289	0.9990040108754289
0.7098181344804358	0.6886412680604772	0.7454019396999052	0.7673050856166067	0.7294763884884478	0.74433905833171	0.7503533367489222	0.5818687025912067	0.6475489583922523	0.6797580535197603	0.7630424224389599	0.7551229975735955	0.718189607588998	0.8371975171061254	0.8648613695547754	0.8392008492108054	0.7801850939441372	0.8161112001648204	0.8190266050879046	0.8704202469877844	0.7835394009056577	0.9113554217685318	0.8474474113370948	0.8474474113370948	0.8474474113370948	0.8474474113370948	0.8474474113370948	0.8474474113370948	0.8474474113370948	0.8474474113370948	0.8474474113370948	0.8474474113370948	0.8474474113370948	0.8474474113370948	0.8474474113370948	0.8474474113370948	0.8474474113370948	0.8474474113370948	0.8474474113370948	0.8474474113370948	0.8474474113370948	0.8474474113370948	0.8474474113370948	0.8474474113370948	0.8474474113370948	0.8474474113370948	0.8474474113370948	0.8474474113370948	0.8474474113370948	0.8474474113370948
1.1644816283792734	1.0319906777580452	1.0158997014401927	1.0641389691378376	1.0020920675446345	1.0984418010228647	1.0163901445439072	1.0188271105772462	1.0570158358339663	1.1312801450960068	1.094828624666764	1.0547875890137335	1.0283476880516396	1.0700353918991132	1.0980697001859734	1.0425518986629339	1.1161252595700328	1.0158720688399703	1.1253564314946287	0.9394410184134041	1.0610724330544135	1.0861243645670564	1.0735983988107352	1.0735983988107352	1.0735983988107352	1.0735983988107352	1.0735983988107352	1.0735983988107352	1.0735983988107352	1.0735983988107352	1.0735983988107352	1.0735983988107352	1.0735983988107352	1.0735983988107352	1.0735983988107352	1.0735983988107352	1.0735983988107352	1.0735983988107352	1.0735983988107352	1.0735983988107352	1.0735983988107352	1.0735983988107352	1.0735983988107352	1.0735983988107352	1.0735983988107352	1.0735983988107352	1.0735983988107352	1.0735983988107352	1.0735983988107352	1.0735983988107352
1.0007576553230377	0.93384199849832	1.0153376672992074	1.0067419017423271	1.0422150583700411	1.025392118926987	0.9492094502675488	0.9379049219349288	0.9742903939557563	1.0719603731608656	1.0005385434849285	1.1122886115025663	1.054642946941536	0.984756100275075	0.9863584716437103	0.9502492517059352	1.105038902943465	1.0617978136065322	1.0679090885990123	1.0648534511027723	1.0648534511027723	1.0648534511027723	1.0648534511027723	1.0648534511027723	1.0648534511027723	1.0648534511027723	1.0648534511027723	1.0648534511027723	1.0648534511027723	1.0648534511027723	1.0648534511027723	1.0648534511027723	1.0648534511027723	1.0648534511027723	1.0648534511027723	1.0648534511027723	1.0648534511027723	1.0648534511027723	1.0648534511027723	1.0648534511027723	1.0648534511027723	1.0648534511027723	1.0648534511027723	1.0648534511027723	1.0648534511027723	1.0648534511027723	1.0648534511027723	1.0648534511027723	1.0648534511027723	1.0648534511027723
[truncated: 6 more columns]
