# Supplementary material for: Neuronal tuning aligns dynamically with object and texture manifolds across the visual hierarchy
Source: Nat Neurosci. 2026 Mar 10;29(4):864–75. doi: 10.1038/s41593-026-02207-1 (PMC13061647; doi:10.1038/s41593-026-02207-1)
Supplement: Supplementary file 10 — Attribution data for time windows 5, 10, 20, 25 and 50 ms, for panel b. Time window specific evolution trajectory of time windows 10, 20, 25 and 50 ms, for panel c. [file 41593_2026_2207_MOESM10_ESM.zip › ExtendedFig4_Source_data/FigureExtended4C_src_normresp_wdw_80-100_BigGAN_sem.csv]

0	1	2	3	4	5	6	7	8	9	10	11	12	13	14	15	16	17	18	19	20	21	22	23	24	25	26	27	28	29	30	31	32	33	34	35	36	37	38	39	40	41	42	43	44	45	46	47	48	49
0.055132255900227786	0.07651416718825335	0.07752033039280354	0.05779083172901537	0.07030872235865657	0.07163322669734061	0.0941753611639384	0.09135116247702554	0.10495852526488118	0.09289381808828479	0.09241280073477594	0.10998610975040109	0.09409264245952818	0.08295704447509222	0.09239801374221365	0.07481388774006935	0.10083895454217291	0.09948574736761892	0.07693249027203934	0.09596834398766949	0.11175667556730884	0.08572163862906514	0.06588442387761538	0.0769384455587862	0.0723411570334734	0.0819954843708514	0.06205235761662474	0.0671691392704685	0.08160444368261546	0.078619909939057	0.06628656247915951	0.07150941476317627	0.07821451987494688	0.08926724700933412	0.08128564520493921	0.0991194184947256	0.0943438478940069	0.07636090785197726	0.056721271796180424	0.11111570940028215	0.0774963969233468	0.088445439826401	0.06633881073363825	0.06620781085886364	0.07521783129898209	0.0686307105601504	0.07481135746867007	0.07172103401441024	0.07172103401441024	0.07172103401441024
0.06007438987385682	0.07032403520250645	0.10187212146381876	0.0997088721951009	0.1049667739348925	0.0711540063245821	0.08395917306860977	0.09017713120769352	0.08883111366775676	0.07644835605514697	0.07628390127044754	0.08454763727057187	0.09573159393736805	0.08153223671296521	0.08627473630304017	0.08200888169440733	0.08420551460697542	0.07683920492825617	0.0631431745408227	0.08714575536985063	0.1079927417709462	0.08731497602881383	0.07756110170345071	0.09449504307086799	0.08446381267435665	0.07850584281381416	0.09304830834046782	0.08521294430517702	0.08218900036755437	0.09709119737319405	0.09823663201218087	0.09097751091788239	0.08701376332364691	0.0892965521463734	0.10282561538559017	0.09606108376598178	0.09606108376598178	0.09606108376598178	0.09606108376598178	0.09606108376598178	0.09606108376598178	0.09606108376598178	0.09606108376598178	0.09606108376598178	0.09606108376598178	0.09606108376598178	0.09606108376598178	0.09606108376598178	0.09606108376598178	0.09606108376598178
0.10752200768794083	0.11340700876148622	0.10038761524494147	0.09066581404893881	0.08498188023641254	0.098725719696526	0.07810823144468118	0.10136517108780888	0.08452809052844287	0.08818086862855584	0.11210251326785062	0.09106129416164012	0.08923923423063002	0.10831891358338175	0.07249954829419322	0.1256116969251021	0.10565223860903004	0.12660570104944177	0.1123404583149552	0.10423662566366453	0.12496641211449866	0.12693389609531083	0.11568553191037782	0.10841323597162657	0.07625241288414653	0.18145142845291712	0.11979405093333259	0.11012872448257534	0.09971743113587685	0.10758710423739944	0.09128001124324808	0.12601886691712286	0.11306602284407215	0.11954244488059752	0.11954244488059752	0.11954244488059752	0.11954244488059752	0.11954244488059752	0.11954244488059752	0.11954244488059752	0.11954244488059752	0.11954244488059752	0.11954244488059752	0.11954244488059752	0.11954244488059752	0.11954244488059752	0.11954244488059752	0.11954244488059752	0.11954244488059752	0.11954244488059752
0.060349870617588106	0.0686409883436391	0.06027808797412217	0.07532977526803913	0.0913360849556514	0.05002530130773032	0.06716171060648299	0.04513771490617199	0.07800656633093206	0.08889118035445646	0.06490691483242304	0.06928843807888715	0.06292680554708617	0.05754423652202694	0.04800053246729769	0.0700749258359704	0.07310479848842508	0.05211836405893225	0.07612005250340258	0.05091657334037665	0.05499675150458698	0.05229279648081639	0.05419361224367907	0.0669437400662677	0.06874432178362835	0.058083330043161435	0.06090468181186434	0.07519974349850204	0.060165471701682086	0.05549587916003456	0.0693040517679854	0.048963821431057854	0.056571004225187134	0.06526854673170318	0.07210091878190798	0.05697018196601656	0.07755325327564667	0.05025486219733271	0.06390405773648969	0.06390405773648969	0.06390405773648969	0.06390405773648969	0.06390405773648969	0.06390405773648969	0.06390405773648969	0.06390405773648969	0.06390405773648969	0.06390405773648969	0.06390405773648969	0.06390405773648969
0.06440431524905522	0.07525542873888726	0.09842882457644377	0.05984961107294139	0.09238669828661258	0.06759891348840077	0.07876747459877509	0.06060276918928169	0.04627786926460293	0.07363366442844	0.08221335403675151	0.07692644464021273	0.08341215167111773	0.0680618593506309	0.06293101216340066	0.05140946870562916	0.0771276273874241	0.0792072020123159	0.061016535564593466	0.0701042992473543	0.0765154677410694	0.05160744799843543	0.06393901150051519	0.06024916832839537	0.06464347661648216	0.06532311801091605	0.06413483921596005	0.07410426934107588	0.07944056013218852	0.06811694440547184	0.07377875226883018	0.07377875226883018	0.07377875226883018	0.07377875226883018	0.07377875226883018	0.07377875226883018	0.07377875226883018	0.07377875226883018	0.07377875226883018	0.07377875226883018	0.07377875226883018	0.07377875226883018	0.07377875226883018	0.07377875226883018	0.07377875226883018	0.07377875226883018	0.07377875226883018	0.07377875226883018	0.07377875226883018	0.07377875226883018
0.06802659306635181	0.10710550539987201	0.10768630325723616	0.1319026727599501	0.13175680236214785	0.11240712963378113	0.14015829261618476	0.07933058006572591	0.10796928401813673	0.11497695942746013	0.11082423097657812	0.10142627979640038	0.12346797287509213	0.11168185128311142	0.09298140505467097	0.10013195361065967	0.10764102715673506	0.14445494001839312	0.13139989324717005	0.10983087831094196	0.12677049186118178	0.10685355299149438	0.10544232368226981	0.10137389379665468	0.12085124090505345	0.08461232614396552	0.11097055407123597	0.1162536750978739	0.0751674924495884	0.12230457501891498	0.11355554687898767	0.08641180919494153	0.11199244724561293	0.15486125117921615	0.08639127114085446	0.15098945015440682	0.10791107903081366	0.10712551172473549	0.09452673906534378	0.07327211636275358	0.08389942771404867	0.08389942771404867	0.08389942771404867	0.08389942771404867	0.08389942771404867	0.08389942771404867	0.08389942771404867	0.08389942771404867	0.08389942771404867	0.08389942771404867
0.11714510940684501	0.13799712682932588	0.14806873924278843	0.1684941680710568	0.14801274268537748	0.11079999874704467	0.12970945782388277	0.12404189908837475	0.12339895061204283	0.1260788840287835	0.11674280328473752	0.13325080474330864	0.13993485128005792	0.09251112042722508	0.1271855477372836	0.12981282715439066	0.10072148428657668	0.12273286870112925	0.13946996187767527	0.1366356392722435	0.16138372702126189	0.1758910325073103	0.09992769546884407	0.14520978719039826	0.15116376447069016	0.19579967230331513	0.17348171838700266	0.17348171838700266	0.17348171838700266	0.17348171838700266	0.17348171838700266	0.17348171838700266	0.17348171838700266	0.17348171838700266	0.17348171838700266	0.17348171838700266	0.17348171838700266	0.17348171838700266	0.17348171838700266	0.17348171838700266	0.17348171838700266	0.17348171838700266	0.17348171838700266	0.17348171838700266	0.17348171838700266	0.17348171838700266	0.17348171838700266	0.17348171838700266	0.17348171838700266	0.17348171838700266
0.04641736175716412	0.04239403306919527	0.04478425602822636	0.055543405522319525	0.05914049822317655	0.04404704151054322	0.046029449670894576	0.04307438834203657	0.05456154343813863	0.0657284698744158	0.05155202420338818	0.04152702753442733	0.044527224388013216	0.048810627861107125	0.0350616428980402	0.05199898089749884	0.04089605317787248	0.0408563122135129	0.04013294413622435	0.03416621789985064	0.051316495244752486	0.06163894126035956	0.04799278992207426	0.045702687843415614	0.047468243616907276	0.03593082040234569	0.07702032287923419	0.05647557164078993	0.05647557164078993	0.05647557164078993	0.05647557164078993	0.05647557164078993	0.05647557164078993	0.05647557164078993	0.05647557164078993	0.05647557164078993	0.05647557164078993	0.05647557164078993	0.05647557164078993	0.05647557164078993	0.05647557164078993	0.05647557164078993	0.05647557164078993	0.05647557164078993	0.05647557164078993	0.05647557164078993	0.05647557164078993	0.05647557164078993	0.05647557164078993	0.05647557164078993
0.0657987668268208	0.08346841792394638	0.09806863079403193	0.07596359714852105	0.06554637998655317	0.0840149295744755	0.08086986943073844	0.08305573698169125	0.07520581294987654	0.09433751892146026	0.06229378487047741	0.0657936097262113	0.0958543831841066	0.07941885781571269	0.09999597355932525	0.04886113216993231	0.06830192937961037	0.07618459568882026	0.08025449819496733	0.08166108716562265	0.07677626309510162	0.08338169297243384	0.08025659806433395	0.08776896482730596	0.085703288902782	0.08866315737758693	0.06233218045466982	0.0817672201194624	0.08091381536678342	0.08125982515859596	0.0874147842195622	0.09933269460393693	0.07548501271575005	0.07693860890150583	0.07621181080862795	0.07621181080862795	0.07621181080862795	0.07621181080862795	0.07621181080862795	0.07621181080862795	0.07621181080862795	0.07621181080862795	0.07621181080862795	0.07621181080862795	0.07621181080862795	0.07621181080862795	0.07621181080862795	0.07621181080862795	0.07621181080862795	0.07621181080862795
0.07692509335457257	0.05743126314700063	0.08769257399927798	0.08762555061232594	0.0679925881123004	0.09989091586912258	0.10793374571457516	0.09699867679248372	0.07821381669358343	0.10265555022985474	0.10412714786904996	0.095349665754483	0.07553858466038961	0.10299388385190461	0.08783553958339974	0.09762726750122067	0.07928738537699405	0.09207074360894225	0.09356796802331567	0.07095227509108269	0.10386597306845567	0.09428501448118241	0.09954652077551625	0.09775242181693862	0.10374130582327709	0.10501596044415536	0.09020925435126304	0.08868637097144776	0.10178900847721387	0.08421587715104065	0.08202193400828792	0.08203875287446812	0.09686480214717254	0.08945177751082033	0.08945177751082033	0.08945177751082033	0.08945177751082033	0.08945177751082033	0.08945177751082033	0.08945177751082033	0.08945177751082033	0.08945177751082033	0.08945177751082033	0.08945177751082033	0.08945177751082033	0.08945177751082033	0.08945177751082033	0.08945177751082033	0.08945177751082033	0.08945177751082033
0.09736043074889823	0.0577597094018719	0.089713083518283	0.08076774941135433	0.09450307956242351	0.07669428707130205	0.08459703111538017	0.10969128177849247	0.0837904852935413	0.07423152404068074	0.09697038009412118	0.08319190187423176	0.10987354434521399	0.09807968198257874	0.08384433138016632	0.08350270537205247	0.1128026442427046	0.09773255799214442	0.09034214614041455	0.09713371212158048	0.07100879033692124	0.0979012551336882	0.10121447272732628	0.085757728062242	0.09005431231802784	0.09268110979790176	0.08025745469954502	0.09493103461289448	0.12173437203616841	0.11728997114386878	0.08834621167968741	0.10281809141177808	0.10281809141177808	0.10281809141177808	0.10281809141177808	0.10281809141177808	0.10281809141177808	0.10281809141177808	0.10281809141177808	0.10281809141177808	0.10281809141177808	0.10281809141177808	0.10281809141177808	0.10281809141177808	0.10281809141177808	0.10281809141177808	0.10281809141177808	0.10281809141177808	0.10281809141177808	0.10281809141177808
0.038125963810775536	0.0398459233361486	0.04909807905064003	0.04550446050541587	0.043200640246885934	0.04654008548885676	0.0482947871169339	0.046798691120433444	0.06475987100264886	0.04195972480339735	0.047047852557541375	0.062751617038471	0.05634908270942443	0.05942126694188459	0.060817395991946945	0.05879097645771503	0.04733070558073315	0.04869336687857978	0.05815081793348159	0.06501899386100725	0.06952527454420496	0.049544174805374826	0.050070170924902596	0.06065667472859783	0.059017789187166256	0.055296030650789814	0.055095768012789405	0.052767780010619075	0.06074961418783623	0.06517474155527524	0.05186998605389893	0.05852236380458708	0.05852236380458708	0.05852236380458708	0.05852236380458708	0.05852236380458708	0.05852236380458708	0.05852236380458708	0.05852236380458708	0.05852236380458708	0.05852236380458708	0.05852236380458708	0.05852236380458708	0.05852236380458708	0.05852236380458708	0.05852236380458708	0.05852236380458708	0.05852236380458708	0.05852236380458708	0.05852236380458708
0.08956975372012771	0.0891173462278809	0.07738897101651725	0.07405088459234149	0.07070573427455724	0.0910665721556039	0.07648008882049215	0.08044919628180622	0.08197406108751473	0.10043503413379923	0.07856091426973806	0.07129402780903614	0.10887695138658109	0.09276596345861009	0.08374218596897365	0.10258978407817247	0.10666699032860795	0.09144765125234927	0.09142631046731217	0.07369781404477815	0.09285900833594829	0.09298313301295984	0.07958859194164297	0.07252141924089668	0.07807807372035253	0.09683395064479733	0.09240386977555654	0.08707458164603218	0.09990394094008387	0.10199266323514583	0.08120159060676205	0.09159712692095394	0.09159712692095394	0.09159712692095394	0.09159712692095394	0.09159712692095394	0.09159712692095394	0.09159712692095394	0.09159712692095394	0.09159712692095394	0.09159712692095394	0.09159712692095394	0.09159712692095394	0.09159712692095394	0.09159712692095394	0.09159712692095394	0.09159712692095394	0.09159712692095394	0.09159712692095394	0.09159712692095394
0.07206435019360122	0.07150507348923733	0.09118115867950835	0.08194078022381056	0.0884400354743341	0.10903626115396775	0.07630149741941963	0.08803410027836664	0.08438667117255114	0.0741440657726373	0.07414372363714725	0.09946833033459561	0.09631759293537415	0.0862829838906319	0.08243598560761317	0.07765174090043243	0.0736242790604926	0.12561473996154915	0.09211315826252219	0.08216648446384725	0.09894709634113641	0.10174835955277478	0.09488493714035465	0.07948133195705287	0.0765240310478531	0.08426891633166923	0.08856666149258584	0.07487040837986926	0.09496487916863612	0.08691895962888667	0.08861563683726807	0.08627624025456417	0.08744593854591612	0.08744593854591612	0.08744593854591612	0.08744593854591612	0.08744593854591612	0.08744593854591612	0.08744593854591612	0.08744593854591612	0.08744593854591612	0.08744593854591612	0.08744593854591612	0.08744593854591612	0.08744593854591612	0.08744593854591612	0.08744593854591612	0.08744593854591612	0.08744593854591612	0.08744593854591612
0.06513291771046999	0.07412904360286858	0.05516975781877172	0.06857955011930676	0.07659630983922973	0.07802287556754683	0.07703056744384816	0.08375714846702945	0.09673168454806112	0.11281863267524003	0.12283132086361542	0.10396187552491026	0.08111261141667796	0.10790594932642344	0.11491649924840718	0.11300453510368107	0.11177864020289056	0.10534677491372772	0.08588719575119287	0.1052301054151419	0.09787082970874612	0.12498847710078602	0.09588699827964925	0.09597443158463166	0.08687451857184199	0.09386152917827147	0.12325449426424048	0.10276150458703252	0.10311905292977853	0.09028875737247267	0.0967039051511256	0.0967039051511256	0.0967039051511256	0.0967039051511256	0.0967039051511256	0.0967039051511256	0.0967039051511256	0.0967039051511256	0.0967039051511256	0.0967039051511256	0.0967039051511256	0.0967039051511256	0.0967039051511256	0.0967039051511256	0.0967039051511256	0.0967039051511256	0.0967039051511256	0.0967039051511256	0.0967039051511256	0.0967039051511256
0.07543021438776149	0.08943708914291795	0.06861597163533574	0.0665101556454191	0.04181970783519443	0.07686748921076932	0.0835862649019977	0.08215063516455647	0.09629317216475161	0.0815517708169342	0.0866019651970941	0.07658894671893897	0.0797571633414435	0.0730635841219537	0.06023085538040448	0.0921912242655866	0.11219662031486359	0.06453207494333343	0.08065849117005809	0.07636706482166257	0.0877290315896119	0.07039710181706244	0.08501070633225143	0.07770390407465692	0.07770390407465692	0.07770390407465692	0.07770390407465692	0.07770390407465692	0.07770390407465692	0.07770390407465692	0.07770390407465692	0.07770390407465692	0.07770390407465692	0.07770390407465692	0.07770390407465692	0.07770390407465692	0.07770390407465692	0.07770390407465692	0.07770390407465692	0.07770390407465692	0.07770390407465692	0.07770390407465692	0.07770390407465692	0.07770390407465692	0.07770390407465692	0.07770390407465692	0.07770390407465692	0.07770390407465692	0.07770390407465692	0.07770390407465692
0.06665953174082226	0.06914721777014751	0.06504495592682209	0.06230123052663667	0.07792896727734659	0.07748059620640249	0.09373631954808674	0.08580002969847203	0.0873387734492179	0.07549938300522072	0.08730841547756168	0.08763661005548604	0.10063641190745674	0.0806403792653765	0.08240533750840615	0.07016980336125968	0.07736047989044258	0.06403065179388935	0.07373613914457058	0.07508594884822022	0.07498568417375547	0.08008526914987149	0.08725777468606209	0.08367152191796678	0.08367152191796678	0.08367152191796678	0.08367152191796678	0.08367152191796678	0.08367152191796678	0.08367152191796678	0.08367152191796678	0.08367152191796678	0.08367152191796678	0.08367152191796678	0.08367152191796678	0.08367152191796678	0.08367152191796678	0.08367152191796678	0.08367152191796678	0.08367152191796678	0.08367152191796678	0.08367152191796678	0.08367152191796678	0.08367152191796678	0.08367152191796678	0.08367152191796678	0.08367152191796678	0.08367152191796678	0.08367152191796678	0.08367152191796678
0.13766626971777632	0.12065413630554997	0.14577167725231355	0.14384352521952845	0.08476820748217734	0.11932561536336	0.12381971734874656	0.1028353995970396	0.11191322456970039	0.09863352634553617	0.13230981528514596	0.1421537530303123	0.1050526531832112	0.14495297782717037	0.16467462009564535	0.12186293102797967	0.11509426851686017	0.12840898028786898	0.13220330274491504	0.11957314410501407	0.11341002883039329	0.13542308368098066	0.15939580877529277	0.1404442100069539	0.13614905993460297	0.13407340149714633	0.12182990941473494	0.1155509612954311	0.13044605348240682	0.13518487411052213	0.13281546379646447	0.13281546379646447	0.13281546379646447	0.13281546379646447	0.13281546379646447	0.13281546379646447	0.13281546379646447	0.13281546379646447	0.13281546379646447	0.13281546379646447	0.13281546379646447	0.13281546379646447	0.13281546379646447	0.13281546379646447	0.13281546379646447	0.13281546379646447	0.13281546379646447	0.13281546379646447	0.13281546379646447	0.13281546379646447
0.09970303787692128	0.07989550256017565	0.09185341327150215	0.07814009968002193	0.11392539547398174	0.08129864974759608	0.11431094943007651	0.1059987832479626	0.08034875535453251	0.10356253397649595	0.09076300246813765	0.0847035502735055	0.09543842558142628	0.09386065572480273	0.1045499844218898	0.10500839909311346	0.09273709928285764	0.1099387880246985	0.09798839869051303	0.07723295163533772	0.08568823998505289	0.100397882692151	0.08810570510916683	0.10827983236589053	0.11933274907658266	0.14088680148600574	0.12552106143517403	0.12664170996176516	0.11415085195381718	0.078715565894571	0.1027238632883237	0.10827674642055946	0.10550030485444159	0.10550030485444159	0.10550030485444159	0.10550030485444159	0.10550030485444159	0.10550030485444159	0.10550030485444159	0.10550030485444159	0.10550030485444159	0.10550030485444159	0.10550030485444159	0.10550030485444159	0.10550030485444159	0.10550030485444159	0.10550030485444159	0.10550030485444159	0.10550030485444159	0.10550030485444159
0.06781793144073035	0.0687891330333449	0.10124577840139679	0.07383253216987119	0.0831457721929548	0.09912750912708845	0.09115023089992183	0.09801820041719989	0.06601970246699364	0.0958554639824663	0.07410853438127292	0.1038577876467821	0.0971873641789666	0.11280611491164584	0.10608012658169758	0.09289885088201315	0.08677814799869468	0.09323883651787807	0.09482449738107018	0.10087602290270245	0.08436572490147588	0.09788238052485279	0.06182262906541048	0.10297008732428531	0.09367959167702042	0.08516642645015499	0.0909348457409964	0.09632191171676353	0.09310428483873841	0.1080728254792258	0.10438538309911968	0.07453817548186796	0.10186534283102515	0.08828461006445795	0.08382382628815647	0.0860542181763072	0.0860542181763072	0.0860542181763072	0.0860542181763072	0.0860542181763072	0.0860542181763072	0.0860542181763072	0.0860542181763072	0.0860542181763072	0.0860542181763072	0.0860542181763072	0.0860542181763072	0.0860542181763072	0.0860542181763072	0.0860542181763072
0.06217822376109658	0.0678319878539395	0.0511394559415035	0.056816386301110446	0.06568682715664602	0.07322541502449957	0.08265734813678968	0.07727812516385572	0.08044547164459641	0.07536156823579211	0.07192587988946263	0.08208356807802374	0.06396990343891944	0.05501128317682739	0.06963270986305858	0.07840741315100147	0.06137757955803557	0.08668961049123441	0.06648083020877914	0.07200322144596259	0.06078148118100936	0.08466220798865709	0.09408467976174008	0.06656653309577516	0.07364978864479273	0.09199422121746004	0.08531359780651342	0.0751321595053559	0.08022287865593467	0.08022287865593467	0.08022287865593467	0.08022287865593467	0.08022287865593467	0.08022287865593467	0.08022287865593467	0.08022287865593467	0.08022287865593467	0.08022287865593467	0.08022287865593467	0.08022287865593467	0.08022287865593467	0.08022287865593467	0.08022287865593467	0.08022287865593467	0.08022287865593467	0.08022287865593467	0.08022287865593467	0.08022287865593467	0.08022287865593467	0.08022287865593467
0.10911067042770203	0.1586999846052158	0.17156877290562422	0.1283400659542599	0.13141359513279	0.1263088093629624	0.13986334235957718	0.18152912717325406	0.21062793279163444	0.10201336716223972	0.17754051112339175	0.14810097911461592	0.12879470475221513	0.17049109211306937	0.15189488783614657	0.15326664489563566	0.19851639086309886	0.1196703674785952	0.16730540809726924	0.15646182315330168	0.127551563320559	0.11787493995562542	0.12866532892152752	0.1622392017721889	0.16059541211824316	0.1531979220810401	0.1342419711336086	0.1657415259158543	0.14799021816123625	0.1568658720385453	0.1568658720385453	0.1568658720385453	0.1568658720385453	0.1568658720385453	0.1568658720385453	0.1568658720385453	0.1568658720385453	0.1568658720385453	0.1568658720385453	0.1568658720385453	0.1568658720385453	0.1568658720385453	0.1568658720385453	0.1568658720385453	0.1568658720385453	0.1568658720385453	0.1568658720385453	0.1568658720385453	0.1568658720385453	0.1568658720385453
0.0694788105375838	0.09686230081606646	0.09300343932891275	0.08745626063552808	0.06814291843046408	0.08595300306570142	0.07751237504292653	0.07474830208572704	0.0745301332205066	0.07741761557575622	0.06840602627696998	0.07450290273935006	0.06571504562728919	0.08228174464223326	0.05456291460615847	0.07251487637276303	0.07847603123045682	0.06993743112642524	0.07697558574594027	0.08161270254608265	0.060125173776821035	0.08109475069677065	0.06688926197486281	0.08075103838704083	0.05064488271196773	0.06901019347179738	0.05982753809188256	0.05982753809188256	0.05982753809188256	0.05982753809188256	0.05982753809188256	0.05982753809188256	0.05982753809188256	0.05982753809188256	0.05982753809188256	0.05982753809188256	0.05982753809188256	0.05982753809188256	0.05982753809188256	0.05982753809188256	0.05982753809188256	0.05982753809188256	0.05982753809188256	0.05982753809188256	0.05982753809188256	0.05982753809188256	0.05982753809188256	0.05982753809188256	0.05982753809188256	0.05982753809188256
0.04860421715367504	0.08150898280562122	0.07186384702220376	0.07825247879801224	0.08632742217436915	0.08371757043705562	0.06998701706223878	0.06175669415712487	0.06803179967973289	0.06143831205096326	0.06666331136024588	0.04404285245410291	0.06874218388179937	0.08175271359583998	0.06365427125756822	0.0605976557023497	0.08611435951099534	0.06823609681307671	0.06600481403422497	0.06983769268133705	0.07565678751581209	0.06977824668910552	0.07271751710245881	0.07271751710245881	0.07271751710245881	0.07271751710245881	0.07271751710245881	0.07271751710245881	0.07271751710245881	0.07271751710245881	0.07271751710245881	0.07271751710245881	0.07271751710245881	0.07271751710245881	0.07271751710245881	0.07271751710245881	0.07271751710245881	0.07271751710245881	0.07271751710245881	0.07271751710245881	0.07271751710245881	0.07271751710245881	0.07271751710245881	0.07271751710245881	0.07271751710245881	0.07271751710245881	0.07271751710245881	0.07271751710245881	0.07271751710245881	0.07271751710245881
0.05446280346867078	0.05568162921492374	0.05093801328086455	0.0654509901812245	0.05815553305662464	0.06609111366882553	0.06561633762702436	0.06700411210513998	0.06692782489346762	0.07310788414976958	0.06841498746200096	0.06600469003072058	0.06248274924692233	0.05678156406245628	0.06871408375564	0.06224682592235202	0.06499698593290541	0.06918062750208383	0.05348059896466798	0.06271267109099951	0.07078634587228555	0.05325465439930266	0.06380085029317283	0.07620373792679944	0.06002194320495369	0.06841201322309853	0.0632882317210564	0.06585012247207747	0.06585012247207747	0.06585012247207747	0.06585012247207747	0.06585012247207747	0.06585012247207747	0.06585012247207747	0.06585012247207747	0.06585012247207747	0.06585012247207747	0.06585012247207747	0.06585012247207747	0.06585012247207747	0.06585012247207747	0.06585012247207747	0.06585012247207747	0.06585012247207747	0.06585012247207747	0.06585012247207747	0.06585012247207747	0.06585012247207747	0.06585012247207747	0.06585012247207747
0.09998015460435423	0.11413800395181276	0.12443255971016533	0.09952730107981546	0.09127861468651247	0.09749585537877288	0.10828230783620456	0.09447662918160367	0.11195591615239169	0.07259090877464011	0.14088675337492443	0.10771416367422759	0.09829398853997612	0.13009113206069078	0.10338701754007547	0.09445675484534559	0.10147053884470918	0.12452975400726421	0.11314341854598108	0.09591601647739746	0.10126684575480467	0.08855727476731001	0.10648802068122089	0.09983935891198255	0.12096996675471706	0.07088881177456731	0.07165784251728916	0.09758781191830572	0.09758202551137848	0.0975849187148421	0.0975849187148421	0.0975849187148421	0.0975849187148421	0.0975849187148421	0.0975849187148421	0.0975849187148421	0.0975849187148421	0.0975849187148421	0.0975849187148421	0.0975849187148421	0.0975849187148421	0.0975849187148421	0.0975849187148421	0.0975849187148421	0.0975849187148421	0.0975849187148421	0.0975849187148421	0.0975849187148421	0.0975849187148421	0.0975849187148421
0.10993646025552739	0.08803711397813002	0.10393363181156678	0.08987757556870213	0.08270337772476652	0.09543924257891581	0.10683741044456069	0.11308184342830385	0.1059347171920282	0.10164712453102263	0.08117553399120238	0.09661290035742828	0.09359160431169686	0.10637628947858924	0.10517109263367064	0.11903954623306183	0.08532243595636657	0.10252190153596545	0.09772545157671986	0.11409076237919752	0.1454284062204666	0.10338850248801697	0.10652513320836632	0.10969236293811446	0.10857812476613622	0.09177653529706804	0.10699799470978626	0.11457848355547333	0.08597540625557248	0.11003398870169635	0.07932204133443845	0.10200644064786617	0.11519594917321041	0.05356844095313667	0.10824322336546953	0.11216679697849577	0.0853497449212866	0.11159375108720127	0.09847174800424394	0.09847174800424394	0.09847174800424394	0.09847174800424394	0.09847174800424394	0.09847174800424394	0.09847174800424394	0.09847174800424394	0.09847174800424394	0.09847174800424394	0.09847174800424394	0.09847174800424394
0.10134678212619973	0.0899778799091196	0.10351615108302424	0.09267777369534924	0.0797559446339304	0.09622557795038425	0.09356842698714897	0.08974905403525929	0.09207406013457814	0.09370649504300596	0.1066008567520589	0.08920215740506875	0.10651427113789938	0.08939819785186967	0.08074366512097532	0.12436176360157919	0.07754276141840574	0.11185389785172718	0.11603835991362008	0.07584212736791704	0.09073727252640719	0.10308924064746254	0.10775970115816412	0.09374278000810249	0.09499264643063429	0.10729546303069784	0.08978836278518043	0.10354854772056883	0.056365239457058784	0.07648885429832822	0.08130285221457455	0.056713133917666886	0.10534043068386846	0.08155350291263784	0.08765944425963068	0.08165733549106925	0.05679198045424881	0.06102002581016261	0.07605628747488483	0.07419877883790346	0.08736938601850344	0.09988609524016022	0.09362774062933182	0.09362774062933182	0.09362774062933182	0.09362774062933182	0.09362774062933182	0.09362774062933182	0.09362774062933182	0.09362774062933182
0.05586955216977523	0.04648081871565798	0.07141826819018629	0.059866627762159924	0.07459515760136406	0.0679482866355136	0.06376444697263575	0.0725041166766655	0.06696362584958326	0.07856439248692	0.08873929092961125	0.07455210297951752	0.07662561215682137	0.07245434671581713	0.07699965623951076	0.06166153424133737	0.07221437611355624	0.06670615944535079	0.06975071577624856	0.07266384422434052	0.09447663324657132	0.07953823286876867	0.07184406745438053	0.0860149975674725	0.09225274107088875	0.08665277620522502	0.07002412984477989	0.0690617835496706	0.06954295669722524	0.06954295669722524	0.06954295669722524	0.06954295669722524	0.06954295669722524	0.06954295669722524	0.06954295669722524	0.06954295669722524	0.06954295669722524	0.06954295669722524	0.06954295669722524	0.06954295669722524	0.06954295669722524	0.06954295669722524	0.06954295669722524	0.06954295669722524	0.06954295669722524	0.06954295669722524	0.06954295669722524	0.06954295669722524	0.06954295669722524	0.06954295669722524
0.05847927208557281	0.07210482797217808	0.09223876947922459	0.06526698617648395	0.05636947617387459	0.05887847029181076	0.07923644762803016	0.09591737855829122	0.07693919440470538	0.06603191725516785	0.06840159024482348	0.07964666654500553	0.08262445702227612	0.09389884436913118	0.08450104220522185	0.07779241527158703	0.09245976205576496	0.08191077008449729	0.07914808752245621	0.07960714271799109	0.07227781380052183	0.084555719801492	0.08423878697178913	0.06189289474692871	0.07387985317017422	0.06788637395855146	0.06788637395855146	0.06788637395855146	0.06788637395855146	0.06788637395855146	0.06788637395855146	0.06788637395855146	0.06788637395855146	0.06788637395855146	0.06788637395855146	0.06788637395855146	0.06788637395855146	0.06788637395855146	0.06788637395855146	0.06788637395855146	0.06788637395855146	0.06788637395855146	0.06788637395855146	0.06788637395855146	0.06788637395855146	0.06788637395855146	0.06788637395855146	0.06788637395855146	0.06788637395855146	0.06788637395855146
0.03596807477871024	0.0421290401454742	0.04459464053722321	0.05568194679508866	0.06476704651798178	0.04582503709766839	0.0373310229864213	0.05029211036913946	0.04075372858955963	0.0399319236972615	0.04265044724842911	0.05194173037072526	0.04960884581597851	0.04895602432918449	0.0527567764887754	0.04694976115189042	0.05700328784520903	0.04132791622331711	0.03717701943094543	0.03520252280863991	0.05272871721252214	0.04396562001058102	0.04396562001058102	0.04396562001058102	0.04396562001058102	0.04396562001058102	0.04396562001058102	0.04396562001058102	0.04396562001058102	0.04396562001058102	0.04396562001058102	0.04396562001058102	0.04396562001058102	0.04396562001058102	0.04396562001058102	0.04396562001058102	0.04396562001058102	0.04396562001058102	0.04396562001058102	0.04396562001058102	0.04396562001058102	0.04396562001058102	0.04396562001058102	0.04396562001058102	0.04396562001058102	0.04396562001058102	0.04396562001058102	0.04396562001058102	0.04396562001058102	0.04396562001058102
0.07432324584628397	0.07992520336863773	0.06828488269979237	0.05782463735164083	0.09576790971887734	0.07376839814871143	0.09049307087343542	0.08105326335670833	0.09802200801816102	0.10019446922339488	0.07865506255309987	0.11607526073330587	0.09066440676560543	0.07679935801880469	0.1131392524578078	0.08835319924333053	0.09648385364541566	0.10501720870845535	0.09242762548457843	0.12445436317453483	0.08602114578464515	0.10968594053511373	0.09952064642688821	0.10460329348100098	0.10460329348100098	0.10460329348100098	0.10460329348100098	0.10460329348100098	0.10460329348100098	0.10460329348100098	0.10460329348100098	0.10460329348100098	0.10460329348100098	0.10460329348100098	0.10460329348100098	0.10460329348100098	0.10460329348100098	0.10460329348100098	0.10460329348100098	0.10460329348100098	0.10460329348100098	0.10460329348100098	0.10460329348100098	0.10460329348100098	0.10460329348100098	0.10460329348100098	0.10460329348100098	0.10460329348100098	0.10460329348100098	0.10460329348100098
0.07310741202452893	0.05821996429236026	0.06045874474254043	0.0725630108508246	0.06523760739359544	0.07664673743386861	0.052972214702103185	0.05942592547131283	0.08040350334497073	0.06855632507470796	0.04707344175542969	0.05541906791895032	0.05415168914958677	0.061471722206736024	0.06070773939442781	0.06911023127799706	0.055004658214527095	0.05626180552549156	0.057469375902887566	0.07507466386556488	0.07975560388558339	0.07741513387557414	0.07741513387557414	0.07741513387557414	0.07741513387557414	0.07741513387557414	0.07741513387557414	0.07741513387557414	0.07741513387557414	0.07741513387557414	0.07741513387557414	0.07741513387557414	0.07741513387557414	0.07741513387557414	0.07741513387557414	0.07741513387557414	0.07741513387557414	0.07741513387557414	0.07741513387557414	0.07741513387557414	0.07741513387557414	0.07741513387557414	0.07741513387557414	0.07741513387557414	0.07741513387557414	0.07741513387557414	0.07741513387557414	0.07741513387557414	0.07741513387557414	0.07741513387557414
0.06730617156583346	0.07670587140818441	0.06991075265113443	0.1083034302160021	0.11855819613619854	0.07587917896197764	0.08059412496321004	0.0884719648377397	0.06955814554670774	0.08612974252583162	0.08951167979742061	0.08727508873909044	0.07954969454969957	0.09107002619565775	0.09236255514429113	0.08415990156339657	0.07749678496588598	0.08302393985321971	0.09614739893650784	0.09116668722678598	0.08908607166772553	0.1063169063301511	0.08574013062207073	0.07750974353098279	0.07988897181909803	0.07869935767504041	0.07869935767504041	0.07869935767504041	0.07869935767504041	0.07869935767504041	0.07869935767504041	0.07869935767504041	0.07869935767504041	0.07869935767504041	0.07869935767504041	0.07869935767504041	0.07869935767504041	0.07869935767504041	0.07869935767504041	0.07869935767504041	0.07869935767504041	0.07869935767504041	0.07869935767504041	0.07869935767504041	0.07869935767504041	0.07869935767504041	0.07869935767504041	0.07869935767504041	0.07869935767504041	0.07869935767504041
0.0741077761142903	0.0756146685453801	0.06269870301532367	0.12000029937758336	0.07794012214490047	0.08714988646601436	0.09223843010434064	0.11765148716738437	0.07972043406034608	0.07901067150971065	0.10970239207862255	0.08241039367153992	0.0711554460378128	0.08854040896983015	0.09800933096385779	0.10261934847334617	0.09679817848633228	0.07846350005232892	0.10029588398464759	0.1050983983662979	0.10269714117547275	0.10269714117547275	0.10269714117547275	0.10269714117547275	0.10269714117547275	0.10269714117547275	0.10269714117547275	0.10269714117547275	0.10269714117547275	0.10269714117547275	0.10269714117547275	0.10269714117547275	0.10269714117547275	0.10269714117547275	0.10269714117547275	0.10269714117547275	0.10269714117547275	0.10269714117547275	0.10269714117547275	0.10269714117547275	0.10269714117547275	0.10269714117547275	0.10269714117547275	0.10269714117547275	0.10269714117547275	0.10269714117547275	0.10269714117547275	0.10269714117547275	0.10269714117547275	0.10269714117547275
0.04358110310693943	0.06355415097905749	0.05232080104079347	0.06317154075843097	0.0519794902206085	0.06226720545158461	0.05917611009999504	0.06574737861035702	0.05484262889870985	0.05691642342933791	0.04083946708793716	0.0635868689105546	0.046445362776159925	0.054286957050076946	0.05530218739809455	0.05521414156775595	0.033033131288840084	0.05320706250536967	0.06517179056790293	0.041404211260328526	0.0470023970502904	0.03964825208117371	0.04332532456573205	0.04332532456573205	0.04332532456573205	0.04332532456573205	0.04332532456573205	0.04332532456573205	0.04332532456573205	0.04332532456573205	0.04332532456573205	0.04332532456573205	0.04332532456573205	0.04332532456573205	0.04332532456573205	0.04332532456573205	0.04332532456573205	0.04332532456573205	0.04332532456573205	0.04332532456573205	0.04332532456573205	0.04332532456573205	0.04332532456573205	0.04332532456573205	0.04332532456573205	0.04332532456573205	0.04332532456573205	0.04332532456573205	0.04332532456573205	0.04332532456573205
0.06511091003423163	0.05465733403535896	0.06930143965716906	0.07134952593394209	0.08418717845649058	0.04990771175943518	0.05036898647278816	0.06633106354063231	0.07861601280471567	0.08084178560820254	0.05460475157782214	0.06859164597669609	0.056938632366830354	0.08545981571020857	0.0631403703911617	0.0752306554034853	0.09119742478493147	0.06561955370204907	0.06732754093679476	0.07741195396223848	0.0723697474495166	0.0723697474495166	0.0723697474495166	0.0723697474495166	0.0723697474495166	0.0723697474495166	0.0723697474495166	0.0723697474495166	0.0723697474495166	0.0723697474495166	0.0723697474495166	0.0723697474495166	0.0723697474495166	0.0723697474495166	0.0723697474495166	0.0723697474495166	0.0723697474495166	0.0723697474495166	0.0723697474495166	0.0723697474495166	0.0723697474495166	0.0723697474495166	0.0723697474495166	0.0723697474495166	0.0723697474495166	0.0723697474495166	0.0723697474495166	0.0723697474495166	0.0723697474495166	0.0723697474495166
0.11381540947245382	0.12327130353078244	0.1122144366972342	0.12341978104496738	0.14633564401382582	0.12041305833096823	0.1298082045843567	0.12523723383812788	0.1151115156618214	0.0978265115454405	0.1303289810812046	0.15351920065235972	0.10292677849202253	0.12404373902770827	0.13156977927317232	0.11006393552822673	0.13247036506117602	0.10418014094222679	0.13251191665065606	0.12004548594655151	0.13133405807108436	0.126571845582939	0.10826463313267735	0.1392947261450423	0.11837318107124269	0.0894331467716617	0.15060623780286786	0.12027023542656474	0.10009506482951695	0.10847445941805965	0.12670812598312048	0.12717027040887371	0.10933508791887714	0.12685243753843972	0.08567105828614908	0.1062617479122944	0.1062617479122944	0.1062617479122944	0.1062617479122944	0.1062617479122944	0.1062617479122944	0.1062617479122944	0.1062617479122944	0.1062617479122944	0.1062617479122944	0.1062617479122944	0.1062617479122944	0.1062617479122944	0.1062617479122944	0.1062617479122944
0.05784844303678789	0.09631887303530685	0.0827285886390062	0.06262180667813635	0.06286054948566643	0.05888896931321103	0.07759257084571881	0.07123168918379943	0.06239681090520438	0.0815841242038594	0.08856422101834	0.07747733673407292	0.07283706956614953	0.05054818820041033	0.07069371142212251	0.06410080757432571	0.06739725949822412	0.06739725949822412	0.06739725949822412	0.06739725949822412	0.06739725949822412	0.06739725949822412	0.06739725949822412	0.06739725949822412	0.06739725949822412	0.06739725949822412	0.06739725949822412	0.06739725949822412	0.06739725949822412	0.06739725949822412	0.06739725949822412	0.06739725949822412	0.06739725949822412	0.06739725949822412	0.06739725949822412	0.06739725949822412	0.06739725949822412	0.06739725949822412	0.06739725949822412	0.06739725949822412	0.06739725949822412	0.06739725949822412	0.06739725949822412	0.06739725949822412	0.06739725949822412	0.06739725949822412	0.06739725949822412	0.06739725949822412	0.06739725949822412	0.06739725949822412
0.07748054349354701	0.08416445983100843	0.08440128961239585	0.07961195030595979	0.07708102722965732	0.07201605390419208	0.07701228277313457	0.08340358966327414	0.048368685619098434	0.06099068759064301	0.06590505198036664	0.07586978362788177	0.08349124294890528	0.07417647223519061	0.06658588374469951	0.06699584584375717	0.07045294738195408	0.05986767826977316	0.06744581242164732	0.04465746691705669	0.06167140235329799	0.06658920458838709	0.07005709941608598	0.082400344609486	0.076228722012786	0.076228722012786	0.076228722012786	0.076228722012786	0.076228722012786	0.076228722012786	0.076228722012786	0.076228722012786	0.076228722012786	0.076228722012786	0.076228722012786	0.076228722012786	0.076228722012786	0.076228722012786	0.076228722012786	0.076228722012786	0.076228722012786	0.076228722012786	0.076228722012786	0.076228722012786	0.076228722012786	0.076228722012786	0.076228722012786	0.076228722012786	0.076228722012786	0.076228722012786
0.1050432336025889	0.13014424986781445	0.10732896890953983	0.1077676036398328	0.11541171202024474	0.10780757023652994	0.1252222166138132	0.08354311091821609	0.0981855472934903	0.10910252626624989	0.10372326462078513	0.13416206388449892	0.0934890739486338	0.11018436644020538	0.16477353158523445	0.1097649627178244	0.08569330482940725	0.09098671972912661	0.08834001227926692	0.08834001227926692	0.08834001227926692	0.08834001227926692	0.08834001227926692	0.08834001227926692	0.08834001227926692	0.08834001227926692	0.08834001227926692	0.08834001227926692	0.08834001227926692	0.08834001227926692	0.08834001227926692	0.08834001227926692	0.08834001227926692	0.08834001227926692	0.08834001227926692	0.08834001227926692	0.08834001227926692	0.08834001227926692	0.08834001227926692	0.08834001227926692	0.08834001227926692	0.08834001227926692	0.08834001227926692	0.08834001227926692	0.08834001227926692	0.08834001227926692	0.08834001227926692	0.08834001227926692	0.08834001227926692	0.08834001227926692
0.08043676464188439	0.09361011867045498	0.06271403771946293	0.07701869921105922	0.0824399056186446	0.05409812893955404	0.07371391438379629	0.06764455298625667	0.06688328253918509	0.07582729447368693	0.07387579631461556	0.08880546098426528	0.07798541345063262	0.06349299670147873	0.08233277837643675	0.09928544981108131	0.08939101746846576	0.08091742285467107	0.0874624025845733	0.06764710578842384	0.07260412212653122	0.07012561395747753	0.07012561395747753	0.07012561395747753	0.07012561395747753	0.07012561395747753	0.07012561395747753	0.07012561395747753	0.07012561395747753	0.07012561395747753	0.07012561395747753	0.07012561395747753	0.07012561395747753	0.07012561395747753	0.07012561395747753	0.07012561395747753	0.07012561395747753	0.07012561395747753	0.07012561395747753	0.07012561395747753	0.07012561395747753	0.07012561395747753	0.07012561395747753	0.07012561395747753	0.07012561395747753	0.07012561395747753	0.07012561395747753	0.07012561395747753	0.07012561395747753	0.07012561395747753
0.0968147492226205	0.09362447098886384	0.09671794003071055	0.08160216497325437	0.1073756551511656	0.101944905927087	0.07896427456590174	0.08184935844077368	0.10904092585980749	0.11673992547814734	0.1128904256689774	0.1128904256689774	0.1128904256689774	0.1128904256689774	0.1128904256689774	0.1128904256689774	0.1128904256689774	0.1128904256689774	0.1128904256689774	0.1128904256689774	0.1128904256689774	0.1128904256689774	0.1128904256689774	0.1128904256689774	0.1128904256689774	0.1128904256689774	0.1128904256689774	0.1128904256689774	0.1128904256689774	0.1128904256689774	0.1128904256689774	0.1128904256689774	0.1128904256689774	0.1128904256689774	0.1128904256689774	0.1128904256689774	0.1128904256689774	0.1128904256689774	0.1128904256689774	0.1128904256689774	0.1128904256689774	0.1128904256689774	0.1128904256689774	0.1128904256689774	0.1128904256689774	0.1128904256689774	0.1128904256689774	0.1128904256689774	0.1128904256689774	0.1128904256689774
0.08003692498057084	0.09014146107365713	0.09115194006772837	0.09133190992245883	0.07132435328358054	0.08554517492569128	0.08828592317421148	0.08454318060456642	0.08469997067303864	0.10438105896406949	0.07849584075892807	0.07690261965657015	0.070246518810127	0.07097701152395243	0.10181099205940922	0.09138550467897655	0.091589282838033	0.092233144683661	0.09191121376084702	0.09191121376084702	0.09191121376084702	0.09191121376084702	0.09191121376084702	0.09191121376084702	0.09191121376084702	0.09191121376084702	0.09191121376084702	0.09191121376084702	0.09191121376084702	0.09191121376084702	0.09191121376084702	0.09191121376084702	0.09191121376084702	0.09191121376084702	0.09191121376084702	0.09191121376084702	0.09191121376084702	0.09191121376084702	0.09191121376084702	0.09191121376084702	0.09191121376084702	0.09191121376084702	0.09191121376084702	0.09191121376084702	0.09191121376084702	0.09191121376084702	0.09191121376084702	0.09191121376084702	0.09191121376084702	0.09191121376084702
0.07057357972968956	0.09539623900080065	0.10670534943016836	0.09577514462084674	0.11553836769123503	0.14644578668342956	0.11832703021078546	0.11563450585091507	0.127643956080069	0.15793712989937542	0.09914670997663674	0.10186277493843335	0.10633841650304764	0.1373727730908419	0.15524231601707508	0.18382468008562472	0.16257074845853545	0.18580812034102495	0.16704055838926804	0.171389693191199	0.1432622448186103	0.155237732310558	0.12179825468547331	0.16233424188284368	0.15178080538657512	0.12238644965310753	0.14293085295067387	0.18388899552724558	0.17476274476305004	0.14564845517003341	0.14892428649969358	0.1472863708348635	0.1472863708348635	0.1472863708348635	0.1472863708348635	0.1472863708348635	0.1472863708348635	0.1472863708348635	0.1472863708348635	0.1472863708348635	0.1472863708348635	0.1472863708348635	0.1472863708348635	0.1472863708348635	0.1472863708348635	0.1472863708348635	0.1472863708348635	0.1472863708348635	0.1472863708348635	0.1472863708348635
0.06259395390279675	0.05673309690724429	0.0755012989810272	0.0803156956983604	0.0869584001837473	0.05237980801993397	0.07351180678582722	0.09656757886443841	0.09694098971536705	0.07255148269780841	0.11498106106092292	0.08588356553247317	0.09409743445931269	0.10119468251622465	0.09371409905199947	0.10247011196341296	0.09303281053444543	0.0888588660907517	0.07885774914098377	0.08201220030858854	0.09614315027335493	0.10472962218992483	0.06988644781582384	0.0741206422230985	0.07200354501946118	0.07200354501946118	0.07200354501946118	0.07200354501946118	0.07200354501946118	0.07200354501946118	0.07200354501946118	0.07200354501946118	0.07200354501946118	0.07200354501946118	0.07200354501946118	0.07200354501946118	0.07200354501946118	0.07200354501946118	0.07200354501946118	0.07200354501946118	0.07200354501946118	0.07200354501946118	0.07200354501946118	0.07200354501946118	0.07200354501946118	0.07200354501946118	0.07200354501946118	0.07200354501946118	0.07200354501946118	0.07200354501946118
0.057383337281419554	0.056187905822778765	0.08269344534029914	0.061110119215743226	0.07779512383024821	0.059963750454899066	0.0693292717003494	0.0763564172200338	0.08085927375920711	0.05245059564707834	0.07784090872589675	0.06514575218648755	0.06514575218648755	0.06514575218648755	0.06514575218648755	0.06514575218648755	0.06514575218648755	0.06514575218648755	0.06514575218648755	0.06514575218648755	0.06514575218648755	0.06514575218648755	0.06514575218648755	0.06514575218648755	0.06514575218648755	0.06514575218648755	0.06514575218648755	0.06514575218648755	0.06514575218648755	0.06514575218648755	0.06514575218648755	0.06514575218648755	0.06514575218648755	0.06514575218648755	0.06514575218648755	0.06514575218648755	0.06514575218648755	0.06514575218648755	0.06514575218648755	0.06514575218648755	0.06514575218648755	0.06514575218648755	0.06514575218648755	0.06514575218648755	0.06514575218648755	0.06514575218648755	0.06514575218648755	0.06514575218648755	0.06514575218648755	0.06514575218648755
0.0981099296570755	0.11752070561802881	0.09726484824352576	0.12455186004106261	0.09774679303962855	0.12169590442054616	0.10448842150065861	0.11106518550585368	0.1580767518427116	0.10538087597485707	0.10413658943021546	0.11352992570137103	0.11459407871203818	0.10303795891108661	0.12450266321358519	0.1152606219859853	0.0917454187448457	0.10950579608893322	0.10062560741688945	0.10062560741688945	0.10062560741688945	0.10062560741688945	0.10062560741688945	0.10062560741688945	0.10062560741688945	0.10062560741688945	0.10062560741688945	0.10062560741688945	0.10062560741688945	0.10062560741688945	0.10062560741688945	0.10062560741688945	0.10062560741688945	0.10062560741688945	0.10062560741688945	0.10062560741688945	0.10062560741688945	0.10062560741688945	0.10062560741688945	0.10062560741688945	0.10062560741688945	0.10062560741688945	0.10062560741688945	0.10062560741688945	0.10062560741688945	0.10062560741688945	0.10062560741688945	0.10062560741688945	0.10062560741688945	0.10062560741688945
0.09311102196380673	0.11306707916838431	0.09742910001864812	0.10911665008036973	0.10365579504256384	0.07764512009436206	0.12196091829374729	0.1202751902092121	0.12263661699021838	0.12100941515462224	0.1272863354411665	0.10489994065965694	0.1071236117768186	0.13336871118532181	0.1034003162366792	0.11838451371100052	0.11838451371100052	0.11838451371100052	0.11838451371100052	0.11838451371100052	0.11838451371100052	0.11838451371100052	0.11838451371100052	0.11838451371100052	0.11838451371100052	0.11838451371100052	0.11838451371100052	0.11838451371100052	0.11838451371100052	0.11838451371100052	0.11838451371100052	0.11838451371100052	0.11838451371100052	0.11838451371100052	0.11838451371100052	0.11838451371100052	0.11838451371100052	0.11838451371100052	0.11838451371100052	0.11838451371100052	0.11838451371100052	0.11838451371100052	0.11838451371100052	0.11838451371100052	0.11838451371100052	0.11838451371100052	0.11838451371100052	0.11838451371100052	0.11838451371100052	0.11838451371100052
0.12591083303191367	0.1361290745052175	0.12856032436216863	0.10638749689952845	0.10560237419336144	0.1229506168828152	0.1260024828123727	0.12915144609139784	0.139763758396849	0.1301173945781924	0.14981802154065266	0.11798257080818114	0.15979757593453675	0.18016719014542978	0.1392407296205757	0.12246705837976771	0.12285732346603485	0.16660100472453263	0.13378401947855162	0.1309857723996886	0.13112236966787005	0.1193139001130819	0.14780857077150053	0.14312690830915062	0.1552800252065169	0.1491676037698908	0.13714385603956403	0.1338444456767777	0.13549415085817085	0.13549415085817085	0.13549415085817085	0.13549415085817085	0.13549415085817085	0.13549415085817085	0.13549415085817085	0.13549415085817085	0.13549415085817085	0.13549415085817085	0.13549415085817085	0.13549415085817085	0.13549415085817085	0.13549415085817085	0.13549415085817085	0.13549415085817085	0.13549415085817085	0.13549415085817085	0.13549415085817085	0.13549415085817085	0.13549415085817085	0.13549415085817085
0.11179498963467047	0.10471021101601523	0.1212011720998559	0.1352699644970518	0.10402749553028386	0.10400687506929746	0.12261089568670147	0.11193375520351263	0.12686068352027596	0.09242856305375925	0.10286201487116144	0.11684125144310223	0.12826966000736528	0.14621573703739416	0.15903891227544548	0.0892864053312187	0.10063944859634302	0.09252122364408318	0.09085761064136759	0.13046123015319758	0.10326998315767992	0.10256118455628555	0.11028224547111273	0.10642171501369914	0.10642171501369914	0.10642171501369914	0.10642171501369914	0.10642171501369914	0.10642171501369914	0.10642171501369914	0.10642171501369914	0.10642171501369914	0.10642171501369914	0.10642171501369914	0.10642171501369914	0.10642171501369914	0.10642171501369914	0.10642171501369914	0.10642171501369914	0.10642171501369914	0.10642171501369914	0.10642171501369914	0.10642171501369914	0.10642171501369914	0.10642171501369914	0.10642171501369914	0.10642171501369914	0.10642171501369914	0.10642171501369914	0.10642171501369914
0.08319981860542085	0.08969335623759218	0.08986189427085463	0.08575730063981035	0.10121547521697095	0.09833824320133809	0.10039697395290959	0.07468688455102773	0.11314315612336022	0.09583066842101087	0.11633073771995976	0.1073216066478734	0.09440562512481394	0.07618414045061686	0.12003159872930923	0.10601181934807714	0.11369031959321972	0.10333965615671288	0.11014292587954226	0.08394189606054211	0.10780012572978462	0.09587101089516337	0.09587101089516337	0.09587101089516337	0.09587101089516337	0.09587101089516337	0.09587101089516337	0.09587101089516337	0.09587101089516337	0.09587101089516337	0.09587101089516337	0.09587101089516337	0.09587101089516337	0.09587101089516337	0.09587101089516337	0.09587101089516337	0.09587101089516337	0.09587101089516337	0.09587101089516337	0.09587101089516337	0.09587101089516337	0.09587101089516337	0.09587101089516337	0.09587101089516337	0.09587101089516337	0.09587101089516337	0.09587101089516337	0.09587101089516337	0.09587101089516337	0.09587101089516337
0.11997775121347509	0.15151026304617973	0.1724910084476178	0.1292644112218263	0.1522541375331726	0.1415077352039078	0.11842776605798679	0.1399017186531059	0.08412029845718229	0.14548855178697165	0.10988310278427488	0.11938496349712686	0.10958902874543432	0.11402402004887432	0.16424472900546588	0.15188165682426166	0.139417744941548	0.1276730785472637	0.13354541174440585	0.13354541174440585	0.13354541174440585	0.13354541174440585	0.13354541174440585	0.13354541174440585	0.13354541174440585	0.13354541174440585	0.13354541174440585	0.13354541174440585	0.13354541174440585	0.13354541174440585	0.13354541174440585	0.13354541174440585	0.13354541174440585	0.13354541174440585	0.13354541174440585	0.13354541174440585	0.13354541174440585	0.13354541174440585	0.13354541174440585	0.13354541174440585	0.13354541174440585	0.13354541174440585	0.13354541174440585	0.13354541174440585	0.13354541174440585	0.13354541174440585	0.13354541174440585	0.13354541174440585	0.13354541174440585	0.13354541174440585
0.08227697666465085	0.06412009205144158	0.07989227517322751	0.08366271932874818	0.06581945603865032	0.0756889406372926	0.07448867964075132	0.0760147928526957	0.06594856579671751	0.05823943330334065	0.08775255231108874	0.07108350393053145	0.08332565529857716	0.05743408799673694	0.07703559088158234	0.054887558677779114	0.08128321476011248	0.060840983117832405	0.07548291170618002	0.069051726618365	0.07226731916227253	0.07226731916227253	0.07226731916227253	0.07226731916227253	0.07226731916227253	0.07226731916227253	0.07226731916227253	0.07226731916227253	0.07226731916227253	0.07226731916227253	0.07226731916227253	0.07226731916227253	0.07226731916227253	0.07226731916227253	0.07226731916227253	0.07226731916227253	0.07226731916227253	0.07226731916227253	0.07226731916227253	0.07226731916227253	0.07226731916227253	0.07226731916227253	0.07226731916227253	0.07226731916227253	0.07226731916227253	0.07226731916227253	0.07226731916227253	0.07226731916227253	0.07226731916227253	0.07226731916227253
0.05039434464440335	0.09719531163098982	0.04855365059076472	0.031857881122084354	0.05899316956668531	0.060855262369432325	0.049471499234027674	0.05173915271237204	0.0	0.06416027307649708	0.05388598335135132	0.08058417555593861	0.09689730517294282	0.07448575386385956	0.10424781540764905	0.10670717979489201	0.1270194758145598	0.07220582650361611	0.09794309747595087	0.1420673434185566	0.11756515823616796	0.12459411109663845	0.10679616350286718	0.15370978793736245	0.12924794537576006	0.1186383010329634	0.14331285221249274	0.13891840948413653	0.14515758315466673	0.16792816210265366	0.11750751819969718	0.14254851538031177	0.167054152780604	0.12511461131205173	0.1322365980567514	0.12269472385857107	0.12022667715982963	0.13172818980076695	0.13125000869449693	0.12111926816784317	0.13757959994239374	0.12934943405511845	0.12934943405511845	0.12934943405511845	0.12934943405511845	0.12934943405511845	0.12934943405511845	0.12934943405511845	0.12934943405511845	0.12934943405511845
0.10950150315419256	0.1492230871509407	0.11248542658154889	0.11495745676215928	0.09156820864281659	0.08532722772708827	0.10105752597259893	0.1290879361381644	0.1294756218524341	0.08059435962233895	0.08431620296947472	0.09997386632177803	0.13666079817432136	0.13303525459778298	0.16113624143591576	0.17524613328377664	0.14553127235074043	0.12136349096271008	0.1114063987367293	0.12197100367792214	0.11100392725123849	0.13647753360869255	0.18871839774277366	0.11946867724836632	0.13576392630408743	0.14887945003843595	0.20593784218726544	0.14892341425201688	0.1728128315148726	0.17459041514720935	0.19362193387988788	0.1239391196170781	0.16189662715407765	0.16045403710191303	0.21156707680554585	0.27359349579457926	0.19546664986010437	0.208405947137158	0.22538518517951553	0.19283117817856585	0.23738300737564336	0.21007797898049194	0.14332750124450228	0.1491018033475966	0.1827212676408192	0.19330768056252634	0.18801447410167277	0.18801447410167277	0.18801447410167277	0.18801447410167277
0.06068440822883932	0.0453280994494501	0.041772095376914	0.04935223946129918	0.05379360957736044	0.043670459091707095	0.06414848394844515	0.05155467554696366	0.055114295608928145	0.07168034721772092	0.06007452677976206	0.06340737185314858	0.0491539982956354	0.05891564295328284	0.06049153071499955	0.07190075672193016	0.05712910846637211	0.055282365115328115	0.06305046262370696	0.05996829043396296	0.05434952568981769	0.05656395984513243	0.05967661998119054	0.04286948584020505	0.07123706225577213	0.06171999184464448	0.07173979167600297	0.05505386051067827	0.06064249006795811	0.06090155483408639	0.06657542309173924	0.06269096391552158	0.06134565164002689	0.06958138641909781	0.06318317580552371	0.059383333679569994	0.051295653269788015	0.06301246608231915	0.08772218430696985	0.05838692058919989	0.06835836601587558	0.06337264330253774	0.06337264330253774	0.06337264330253774	0.06337264330253774	0.06337264330253774	0.06337264330253774	0.06337264330253774	0.06337264330253774	0.06337264330253774
0.06883993289871693	0.08254918877817535	0.07694731931357598	0.06263345835381899	0.053240909630900016	0.0704738206493181	0.06387226334166615	0.08735371821605242	0.0713839908449889	0.07647817040841798	0.06754564592913267	0.06241780174616762	0.0845804897194294	0.051500552615766075	0.07914136749674584	0.08148079519339407	0.08331739352850744	0.0955342558779292	0.07910793558194353	0.06843164179044633	0.08173980862262453	0.08669321491514304	0.09206324101243195	0.082110123544646	0.09323744595523623	0.07816016709716843	0.08002106954977724	0.0832503118327727	0.09618011969427352	0.10134224577725179	0.08831173274104588	0.10542703061919158	0.09726281427602401	0.10421238425752843	0.09907542184803907	0.10737815114616435	0.1049848974626147	0.10989628365895462	0.08346360746317273	0.09532020995913573	0.06754857623126698	0.09220243502371195	0.09199959034698262	0.09435617880534769	0.09520144303162846	0.112525437578356	0.10386344030499224	0.10386344030499224	0.10386344030499224	0.10386344030499224
0.12246873891824192	0.09577812888834003	0.057414911048734855	0.0798874667521254	0.08478852753852822	0.11959630576135917	0.08656176362354376	0.07842390753955152	0.09898311265083883	0.09880852058333023	0.13389986932810663	0.07811518219990206	0.1070785330979283	0.0886185839607517	0.0790249397690929	0.07003586185467259	0.07459301313839016	0.07126090184844709	0.09320663862776464	0.11947315449594405	0.07291458664002402	0.11289875656536191	0.0717115205201132	0.12092276829765812	0.08145134946097314	0.09835480421120231	0.10542373700999112	0.11107107416668575	0.07214860232192055	0.07923842589055682	0.08992799394234857	0.10135543640700895	0.13572445595936258	0.11109766889902059	0.08168853740309129	0.09903172294393346	0.07676416516586085	0.0659278502270432	0.10668641887847881	0.08561486726808885	0.05964160831459158	0.08828838015338236	0.12221475909466091	0.10525156962402164	0.10525156962402164	0.10525156962402164	0.10525156962402164	0.10525156962402164	0.10525156962402164	0.10525156962402164
0.12283271413030207	0.1265682294107791	0.12167411010046185	0.09134716557179091	0.12040938727803241	0.1425643308314952	0.09905996741297023	0.09262934230990398	0.15636874814558244	0.11737970445688652	0.11963911688627413	0.11560791062765818	0.11762351375696616	0.11762351375696616	0.11762351375696616	0.11762351375696616	0.11762351375696616	0.11762351375696616	0.11762351375696616	0.11762351375696616	0.11762351375696616	0.11762351375696616	0.11762351375696616	0.11762351375696616	0.11762351375696616	0.11762351375696616	0.11762351375696616	0.11762351375696616	0.11762351375696616	0.11762351375696616	0.11762351375696616	0.11762351375696616	0.11762351375696616	0.11762351375696616	0.11762351375696616	0.11762351375696616	0.11762351375696616	0.11762351375696616	0.11762351375696616	0.11762351375696616	0.11762351375696616	0.11762351375696616	0.11762351375696616	0.11762351375696616	0.11762351375696616	0.11762351375696616	0.11762351375696616	0.11762351375696616	0.11762351375696616	0.11762351375696616
0.12133321903355718	0.10213501657520836	0.13535796255591906	0.11108860949605794	0.11575631786491858	0.09307234319190857	0.09659602235074513	0.11562042175365926	0.14062195855986143	0.11200409423024356	0.14826214783468708	0.09648448976647209	0.11991401236234041	0.14159988248129846	0.14020461336104623	0.08631665388498627	0.11304964589707968	0.1433941853962131	0.1092986073556512	0.1323054032876795	0.12872406170501838	0.1253461390142161	0.11888020259439043	0.12428952368604469	0.1556663211318988	0.10423594480974419	0.1037256715649177	0.12192401665830745	0.1404085110993411	0.1194803682097772	0.15646806490766096	0.13018618811915963	0.11710544927435663	0.10974779995455411	0.15043437889977557	0.15177234566915893	0.13633576176435977	0.1248188051582453	0.15778267824353584	0.1031176422232299	0.09372961454222785	0.09842362838272889	0.09842362838272889	0.09842362838272889	0.09842362838272889	0.09842362838272889	0.09842362838272889	0.09842362838272889	0.09842362838272889	0.09842362838272889
0.04747239094848004	0.06432793061225961	0.05966353605695443	0.0719908933073771	0.06578495746481192	0.06809299987387483	0.09022205697845767	0.06869988025911056	0.07404489241983365	0.06816286835935044	0.06044345158234357	0.08020738063521571	0.0805563411374362	0.06193454579299947	0.07491403674332997	0.07497700153965474	0.07214010811314929	0.07955636591577095	0.07319288023137845	0.07361197933049658	0.060758128989868904	0.06780075051006397	0.06548906136556598	0.07232769857049343	0.06260455662600346	0.06537470088979147	0.06737406887462821	0.07394726723304715	0.06324698018535457	0.06374711701469066	0.07454891385478263	0.07572717491888278	0.08183138438979984	0.053592306423768665	0.066644727075955	0.06256815457613273	0.06970367860744262	0.06440269110419404	0.07790747562075666	0.06984738959884274	0.0747991560347849	0.06028870861923903	0.06272008955429972	0.06700810354939316	0.10181209452640795	0.08441009903790055	0.08441009903790055	0.08441009903790055	0.08441009903790055	0.08441009903790055
0.32397988768823766	0.21730596667542812	0.15257011132450507	0.2989906226766715	0.2382855497517376	0.3677789272475137	0.0	0.3681411177850662	0.4362440359149956	0.23912958642594054	0.26804829050475115	0.43613492388447517	0.35970595183718274	0.40218209919977743	0.3931142074604229	0.14332042043960602	0.3975161136122594	0.19346730666687212	0.1956189261162784	0.02047938599000994	0.20896373057863724	0.3074199213014069	0.11493372837602243	0.2382855497517376	0.30889266278075933	0.33537595677459525	0.41770350363577313	0.35121258781038694	0.39716336246940465	0.3743673111588004	0.2198967502592421	0.2703509785459951	0.1525476975419622	0.3353470582970956	0.32336885904146634	0.21138054199003972	0.23543777524158566	0.21248381582122758	0.44333987071750103	0.2754243863560907	0.19804782202489893	0.30551071450250783	0.41905197296070973	0.4250344805764163	0.25658857126914847	0.34081152592278235	0.34081152592278235	0.34081152592278235	0.34081152592278235	0.34081152592278235
0.07002335682024019	0.07441513566837463	0.07769144750246937	0.061354373901617944	0.09370973996173067	0.056265970734803834	0.049562009070683755	0.073919351808056	0.09226395197324633	0.05479861396143951	0.066840029814658	0.06118753766089642	0.09505639317359336	0.05465838013152192	0.07774502670990727	0.0840395732959675	0.06865761234977662	0.06448004995577332	0.07290578081567974	0.06282519315608444	0.1074969434070378	0.09012408907066775	0.09257446801654953	0.07414510772534205	0.06321149946767494	0.0658380696292193	0.11082181757175644	0.03993163442428491	0.0632689869433086	0.13201429732913048	0.08363574362153467	0.07686037319201937	0.08070704260494338	0.11734788535248789	0.07916717739466693	0.07798075326753548	0.0642656237304775	0.08482706278220542	0.08630196369572637	0.08321478962862372	0.06015805925042749	0.09268587560186745	0.10475291709407761	0.09871939634797253	0.09871939634797253	0.09871939634797253	0.09871939634797253	0.09871939634797253	0.09871939634797253	0.09871939634797253
0.054309432391098804	0.05999104584374505	0.05629404352402453	0.08359385800481466	0.07599747124423059	0.07074124268576246	0.07746026196784796	0.07321600067777802	0.062271374102596005	0.049124380811754166	0.0730097476162405	0.07433673278860162	0.07919062328637735	0.05484800797422674	0.05498809338079578	0.08062524216967944	0.07327918288135231	0.0699467322942092	0.0716907009293828	0.08502350004986513	0.0607134373376106	0.0664066556928425	0.06983048124450604	0.05829985563832055	0.0616497912602984	0.07716642318790633	0.059454467326406205	0.05947886691349879	0.0694787837787667	0.07258169184602406	0.070580471410224	0.0472569842160971	0.08831429065206078	0.060996587671369194	0.08045069347842955	0.06594141955213495	0.07374663947905531	0.09053706850208745	0.09330144789344262	0.06391416743152874	0.07860780766248568	0.07860780766248568	0.07860780766248568	0.07860780766248568	0.07860780766248568	0.07860780766248568	0.07860780766248568	0.07860780766248568	0.07860780766248568	0.07860780766248568
0.07736419518391253	0.06369256623339743	0.06619675731457415	0.08462615985272323	0.06959212989972184	0.07254450259142678	0.09217218147130547	0.08129012719200034	0.08395309015532426	0.09515034288049044	0.08666974438714048	0.08386095347201332	0.08403880863916464	0.07902846665371803	0.046041641376000884	0.08467156318010226	0.08338736705459951	0.07291885173455571	0.05829679021453196	0.08418329185619994	0.08535399135527055	0.09875332639239491	0.087462315768543	0.07484566877331994	0.08532858264626049	0.08800338324890909	0.10737905542604807	0.08116247668297538	0.0816141441668887	0.09257111788889882	0.08494641879836305	0.10123904457144998	0.0738083025622122	0.0760032395523091	0.0946754195641495	0.10647883763994752	0.07897884135345858	0.10395428250075191	0.10530937062792911	0.08299905130877638	0.09578343986425	0.0893912455865132	0.0893912455865132	0.0893912455865132	0.0893912455865132	0.0893912455865132	0.0893912455865132	0.0893912455865132	0.0893912455865132	0.0893912455865132
0.040677975079739276	0.024087523264043228	0.04897764650993203	0.04374118824677972	0.02996010732286366	0.023520499411706343	0.038516285580334104	0.043482242309466845	0.03549796496519459	0.02463293253252625	0.027744536749980335	0.04285578008500466	0.030999868977416974	0.0356611203733159	0.0486529861841331	0.028946612535905022	0.04487067192206852	0.03080858127727226	0.025160562462988107	0.04416728780007841	0.044269446538300325	0.03963814387616681	0.04428083768119151	0.04272856671785909	0.044053153604694445	0.041375495679373785	0.05448752711397003	0.055271608687075126	0.030101849288493323	0.04612376547371862	0.03338447848494996	0.04062382125980354	0.04073137013550565	0.044611885225391334	0.043528501369168505	0.03380367403370616	0.05064773622808152	0.04301071123281957	0.05098910536265309	0.037435806517392235	0.03084695495976231	0.040561194789417394	0.0455955378950707	0.045264823662130485	0.05360495606768577	0.03789414202840749	0.043692666227877826	0.05799176481746502	0.035914530432415374	0.043056707319515976
0.06817082187769455	0.17872433603341847	0.1238681378912612	0.12547378252569458	0.12189924821919364	0.027269498508612836	0.10919635312008572	0.15712081174812673	0.16972792432696004	0.037843991911914496	0.017378343760108165	0.07408890344905407	0.12175682030278832	0.07329121505758775	0.12771174251583386	0.02958279814669641	0.15121178939264684	0.12149642289275846	0.10924409543666457	0.20065670612058895	0.13963998112801382	0.1689186730203954	0.013178372870479807	0.16766902938460662	0.12945465308620893	0.11726043560731117	0.0	0.20249522363687059	0.12175682030278832	0.12189924821919364	0.09737778526107146	0.13090474013778905	0.1804802741503791	0.006423871610064209	0.04872635860036792	0.20208135578771202	0.027233590011761677	0.24339551505832796	0.10924409543666457	0.20219871082539598	0.11705318881141918	0.0	0.16674504063250567	0.1689186730203954	0.012515336651358578	0.09445692620857729	0.20063328497237584	0.16450993204823566	0.1179880112742227	0.10681998917534385
0.08879580506796457	0.11316652561084738	0.09371947992382464	0.08404653457283837	0.09507696977197261	0.08967886783916962	0.08660354027768044	0.11188377004399247	0.1028752390995233	0.09253766647118401	0.09425077111561157	0.09436721107781233	0.128142694832535	0.0905127673413581	0.10516669309918579	0.12151559021642325	0.09649891654783904	0.09667404365211577	0.13283561575186384	0.09118714115516836	0.1160509639466649	0.1162902695424841	0.11645827662256272	0.09521964651681575	0.11554043563075668	0.11306409441913803	0.0968822472007306	0.09470361947478112	0.10832961690189505	0.1124425652121669	0.09991940629903504	0.11368338152822392	0.07601639580676349	0.1017978883895572	0.09051072657168716	0.12439025634550922	0.09690723057009092	0.09654743166287474	0.09257614759859326	0.12547611484642202	0.1065564380476505	0.08971062229239793	0.08477428261649644	0.09829388326100544	0.10762034709918927	0.09027234090951403	0.09938858631631803	0.09641700367150075	0.1323143840811995	0.12123233812131666
0.06060581449636683	0.07200597668578375	0.07497975825772601	0.06605571940521969	0.05239768514494633	0.05700984399580304	0.07229223197614162	0.0629551419763417	0.0715584087177984	0.04571635316420187	0.07125523324374655	0.06244360321179616	0.0767018561661222	0.07224415778171302	0.07728757326537854	0.08115433452388986	0.07283351291066255	0.05603028791524083	0.07806152048538155	0.05676577278171154	0.06760334635722602	0.06955113403573995	0.07048456372237788	0.053735496932276645	0.05862090964043786	0.06362928895234848	0.05110151816005052	0.06766491609935714	0.06308420524705881	0.05906130829098386	0.08189400348151121	0.056259976962862716	0.051651379100817824	0.06767938712423058	0.07883216626244205	0.06450340366086128	0.0672835638201674	0.06514586780715786	0.05927580969558994	0.06983785777772797	0.0615700661867432	0.06809453454943838	0.05981324138647969	0.05657584170511279	0.06941540466535197	0.05704519245788912	0.07420805929865094	0.04421945843200788	0.0718315602187506	0.058192644631231756
0.04980089147588493	0.07830700914463451	0.07426942373545298	0.05976720669308435	0.06065056119849426	0.058193649959110555	0.025680198715430796	0.057853012815220616	0.059439904553282824	0.04604725895803939	0.061213832678272205	0.05544723579762386	0.04593019765029481	0.05848791636094696	0.05534154069258634	0.0577353642345958	0.054802320638125276	0.04665795413665649	0.07350048135488023	0.06000752216539642	0.05646269100009827	0.06586716719516839	0.08135067395915725	0.05722439986773304	0.049654475997320875	0.05008108870240268	0.07446736492741184	0.04950280277509304	0.04979927325770554	0.05993735183085467	0.06109033058458201	0.061021317020504444	0.07081101982297326	0.05246986634048213	0.06304044150032136	0.07234307992206347	0.056257662845926135	0.07750407440376511	0.07160174697865736	0.04822597309736272	0.06476934245151231	0.07033663013502348	0.07506026882488406	0.05371983936065853	0.06560136167228597	0.05369827346560367	0.04891003917309944	0.0779691847226766	0.05377873999143893	0.06315054567912774
0.08009398462351638	0.07403960316566088	0.06311436342250272	0.06412462745855747	0.076152128144009	0.06275638652042903	0.06539301316379606	0.051633225250296816	0.06012011054129759	0.0872781420617767	0.054820731377766094	0.0735652723070653	0.07721900087273699	0.05728603207072215	0.06384459572205517	0.06099817767935378	0.05012151135802439	0.059655460550404785	0.05576673440119478	0.07854196046987409	0.07153630838670466	0.0771857595542266	0.07343708865179478	0.07056804927953854	0.06503064155079809	0.07049826097236532	0.05095302411535226	0.07938537372872859	0.055835766713167576	0.06717364309434587	0.06570103312955555	0.07258050270871345	0.0663252716447385	0.038720673117083715	0.05958704165611821	0.06972112728996009	0.0781428056120714	0.06652216570315228	0.06340717582840824	0.06782837334477974	0.07226128670001875	0.06457079170960126	0.06686941928019999	0.06572010549490062	0.06572010549490062	0.06572010549490062	0.06572010549490062	0.06572010549490062	0.06572010549490062	0.06572010549490062
0.09894387372364724	0.08692402768686447	0.11447732796194945	0.10850972482859571	0.14538205828295797	0.08155416933349345	0.1031087711940687	0.09675571270039732	0.10171657519723573	0.1355934403072285	0.14485914771899758	0.140226294013113	0.140226294013113	0.140226294013113	0.140226294013113	0.140226294013113	0.140226294013113	0.140226294013113	0.140226294013113	0.140226294013113	0.140226294013113	0.140226294013113	0.140226294013113	0.140226294013113	0.140226294013113	0.140226294013113	0.140226294013113	0.140226294013113	0.140226294013113	0.140226294013113	0.140226294013113	0.140226294013113	0.140226294013113	0.140226294013113	0.140226294013113	0.140226294013113	0.140226294013113	0.140226294013113	0.140226294013113	0.140226294013113	0.140226294013113	0.140226294013113	0.140226294013113	0.140226294013113	0.140226294013113	0.140226294013113	0.140226294013113	0.140226294013113	0.140226294013113	0.140226294013113
0.08681609058325067	0.09639635938148955	0.1363472634462051	0.09983690826544243	0.12275102504346694	0.11804578411248261	0.12039840457797477	0.12039840457797477	0.12039840457797477	0.12039840457797477	0.12039840457797477	0.12039840457797477	0.12039840457797477	0.12039840457797477	0.12039840457797477	0.12039840457797477	0.12039840457797477	0.12039840457797477	0.12039840457797477	0.12039840457797477	0.12039840457797477	0.12039840457797477	0.12039840457797477	0.12039840457797477	0.12039840457797477	0.12039840457797477	0.12039840457797477	0.12039840457797477	0.12039840457797477	0.12039840457797477	0.12039840457797477	0.12039840457797477	0.12039840457797477	0.12039840457797477	0.12039840457797477	0.12039840457797477	0.12039840457797477	0.12039840457797477	0.12039840457797477	0.12039840457797477	0.12039840457797477	0.12039840457797477	0.12039840457797477	0.12039840457797477	0.12039840457797477	0.12039840457797477	0.12039840457797477	0.12039840457797477	0.12039840457797477	0.12039840457797477
0.1404331904651151	0.0988967630399709	0.18890436034238592	0.2518228863523771	0.23652574277666502	0.18494423804196514	0.04324207132672938	0.15927181221772432	0.15213553855815667	0.11438980522954244	0.0	0.10812474180389821	0.17675375416552608	0.1467441236479181	0.011114989236166311	0.10793408539325278	0.0	0.14900928659177656	0.17864919604545187	0.10802717864256947	0.2190496573450744	0.1093518687202941	0.1767163477457458	0.14515290493054905	0.09687548974790666	0.14589326312734252	0.18670052180924945	0.10400349496716256	0.10379992081385549	0.17680248632704643	0.215148683673559	0.19021721282281198	0.12370779300075517	0.17294082324417986	0.10798422201232917	0.12386348930429737	0.11592385565831326	0.11592385565831326	0.11592385565831326	0.11592385565831326	0.11592385565831326	0.11592385565831326	0.11592385565831326	0.11592385565831326	0.11592385565831326	0.11592385565831326	0.11592385565831326	0.11592385565831326	0.11592385565831326	0.11592385565831326
0.05701404821619964	0.06622195921557389	0.07930503142190708	0.07061291148209572	0.061566222981837344	0.07979400781418375	0.07387459476624493	0.06529862219745906	0.060268859720796715	0.08643966735785222	0.07352593991781076	0.07480889329400094	0.08135199186537345	0.07804417555439737	0.06507213878974018	0.07060746051315722	0.06632352715012776	0.07630714343201553	0.08782574486623504	0.07093097671209361	0.07690243083005784	0.07446032697712998	0.057667149275937336	0.07445317602554355	0.08051014529270986	0.08096426740850107	0.08654269630052436	0.08375348185451272	0.08375348185451272	0.08375348185451272	0.08375348185451272	0.08375348185451272	0.08375348185451272	0.08375348185451272	0.08375348185451272	0.08375348185451272	0.08375348185451272	0.08375348185451272	0.08375348185451272	0.08375348185451272	0.08375348185451272	0.08375348185451272	0.08375348185451272	0.08375348185451272	0.08375348185451272	0.08375348185451272	0.08375348185451272	0.08375348185451272	0.08375348185451272	0.08375348185451272
0.0818231141023026	0.1163030771687746	0.10943161715583928	0.0929822126331418	0.09719586712920394	0.12587779287826772	0.10807279493739198	0.11133581735861467	0.09569313050743544	0.0886853442242623	0.11987271168461441	0.1189282690207777	0.09521840698751312	0.10341970878288466	0.12058946456378855	0.13149338127464721	0.11572839400895897	0.11129834877269831	0.10886021205018909	0.10136086850874149	0.10511054027946527	0.10511054027946527	0.10511054027946527	0.10511054027946527	0.10511054027946527	0.10511054027946527	0.10511054027946527	0.10511054027946527	0.10511054027946527	0.10511054027946527	0.10511054027946527	0.10511054027946527	0.10511054027946527	0.10511054027946527	0.10511054027946527	0.10511054027946527	0.10511054027946527	0.10511054027946527	0.10511054027946527	0.10511054027946527	0.10511054027946527	0.10511054027946527	0.10511054027946527	0.10511054027946527	0.10511054027946527	0.10511054027946527	0.10511054027946527	0.10511054027946527	0.10511054027946527	0.10511054027946527
0.06017793925070845	0.0835969900771162	0.07863489058793896	0.061380614444013853	0.08267141819025986	0.0869439251728039	0.07388736462460736	0.07407439356620107	0.0595900568528259	0.08365482177800201	0.05995511235831444	0.08112275409676516	0.07917675403606067	0.08351868476952141	0.07551771669310334	0.06553624189094903	0.11025440755606265	0.0640891703393975	0.06016583403347847	0.09204830225091931	0.06398502663379016	0.0772988720022978	0.056647966421530985	0.08303985631059989	0.0680898240392389	0.09356884567450582	0.07310006963665683	0.08581237856729101	0.059230431424827173	0.0664886897829222	0.07256829386297493	0.07634568545585797	0.0905558562548961	0.0801110790832717	0.08628625999683955	0.09089577367702364	0.0837022510927016	0.08729901238486264	0.08729901238486264	0.08729901238486264	0.08729901238486264	0.08729901238486264	0.08729901238486264	0.08729901238486264	0.08729901238486264	0.08729901238486264	0.08729901238486264	0.08729901238486264	0.08729901238486264	0.08729901238486264
0.0931581295108891	0.07359686290561841	0.0740739007163773	0.0958707896405238	0.09128773261683212	0.09971007692567233	0.07975132511045802	0.08072031179724876	0.10650145560991513	0.0710828382357797	0.07340833477355906	0.1037130210561439	0.0774546839211545	0.08818916682012855	0.12202360508413601	0.08222947397024014	0.11037961971177097	0.08841118801011637	0.0878571344698319	0.1151815128581082	0.11607327601453894	0.11407022649401091	0.08918199468396289	0.08445894819830799	0.08630056618005644	0.10617060017745544	0.08392507792214014	0.08720500517857478	0.10228351983839369	0.10826434850536716	0.07913012967324454	0.09116020874539313	0.08514516920931883	0.08514516920931883	0.08514516920931883	0.08514516920931883	0.08514516920931883	0.08514516920931883	0.08514516920931883	0.08514516920931883	0.08514516920931883	0.08514516920931883	0.08514516920931883	0.08514516920931883	0.08514516920931883	0.08514516920931883	0.08514516920931883	0.08514516920931883	0.08514516920931883	0.08514516920931883
0.12571302998304199	0.09088405177640674	0.04641638186509741	0.09404435420782506	0.10421333391229298	0.1779128632549176	0.12836235288258996	0.1136933130339615	0.14835658442854546	0.11373500257601905	0.09576009788731342	0.12203076685141871	0.08666682877729692	0.0872638693381481	0.11179416427432552	0.0861180179911832	0.0776821846078361	0.15540460825491442	0.11840834928227567	0.14647159376463942	0.07186240172895676	0.08728352178854341	0.12003681177138677	0.1241379977043056	0.11163299028065855	0.13679539214147438	0.14728954574724828	0.09058592081074363	0.10928409813435101	0.1572996575224132	0.11111789582414107	0.18205389902068705	0.16234717244149433	0.15618985538177815	0.15926851391163624	0.15926851391163624	0.15926851391163624	0.15926851391163624	0.15926851391163624	0.15926851391163624	0.15926851391163624	0.15926851391163624	0.15926851391163624	0.15926851391163624	0.15926851391163624	0.15926851391163624	0.15926851391163624	0.15926851391163624	0.15926851391163624	0.15926851391163624
0.08437604801321844	0.08971507051841462	0.10175701104203815	0.09657122646838477	0.0910961974098038	0.08030303490774242	0.09828222273417529	0.12395154711722317	0.10638100663340326	0.09631503803014961	0.11290878207698146	0.096800478050747	0.06985574249018696	0.08298145214410246	0.07894165519752613	0.0973010110166607	0.10221365837775445	0.10539504373839276	0.11315727071801472	0.1056695771935695	0.09685826683276462	0.11636248161356631	0.10661037422316547	0.10661037422316547	0.10661037422316547	0.10661037422316547	0.10661037422316547	0.10661037422316547	0.10661037422316547	0.10661037422316547	0.10661037422316547	0.10661037422316547	0.10661037422316547	0.10661037422316547	0.10661037422316547	0.10661037422316547	0.10661037422316547	0.10661037422316547	0.10661037422316547	0.10661037422316547	0.10661037422316547	0.10661037422316547	0.10661037422316547	0.10661037422316547	0.10661037422316547	0.10661037422316547	0.10661037422316547	0.10661037422316547	0.10661037422316547	0.10661037422316547
0.008997246839648804	0.02819726060188077	0.05358006786435968	0.0	0.09134147150416341	0.056287739831482504	0.11737316132183138	0.032272835231373864	0.06671516096316585	0.04729035903773685	0.0981034208784521	0.06497289429157786	0.11643116875157554	0.1274491433245284	0.10475014609468268	0.05849396282266034	0.041606360392302914	0.04231812127906842	0.10021469366253938	0.05136885779428249	0.06129147739373649	0.0684240524546694	0.04631321837177548	0.11078783726890977	0.03458626530859693	0.11839463994145623	0.05898217304397751	0.10649033409707236	0.0006342864358012756	0.08957560607638067	0.06403526475982164	0.149646475692847	0.08943769326900296	0.07893537931430693	0.11168203697510519	0.07996479677562977	0.096232864597083	0.09806857563943827	0.041606360392302914	0.06502842169921072	0.05144945620662997	0.058238938952920344	0.058238938952920344	0.058238938952920344	0.058238938952920344	0.058238938952920344	0.058238938952920344	0.058238938952920344	0.058238938952920344	0.058238938952920344
0.06996470013558469	0.084008331019496	0.0787554670859139	0.08612366801746109	0.07956590560721213	0.07577405493440115	0.093166238362436	0.07614952346446091	0.07271980280098286	0.07877421401912767	0.10718854369721278	0.07304440262001287	0.09071048970461189	0.09176280010331711	0.09253137059993852	0.11461003109829286	0.10559256478655366	0.1130227859655529	0.06771520627673282	0.11125195883167723	0.09509386351415686	0.08695283465640798	0.13113759932101338	0.08908464215119334	0.1031888126825194	0.09613672741685636	0.09613672741685636	0.09613672741685636	0.09613672741685636	0.09613672741685636	0.09613672741685636	0.09613672741685636	0.09613672741685636	0.09613672741685636	0.09613672741685636	0.09613672741685636	0.09613672741685636	0.09613672741685636	0.09613672741685636	0.09613672741685636	0.09613672741685636	0.09613672741685636	0.09613672741685636	0.09613672741685636	0.09613672741685636	0.09613672741685636	0.09613672741685636	0.09613672741685636	0.09613672741685636	0.09613672741685636
0.08463685228507292	0.12514314636926557	0.06430978804206756	0.0757138280477041	0.05190260693675839	0.019423120907344098	0.0	0.0956652335315128	0.07006400331153444	0.07731183775079578	0.0907759934354255	0.08043190409093084	0.04683493042029968	0.08981057577760213	0.10650815226182597	0.08136448455088613	0.0819605693289489	0.10204640083413752	0.07570078365388665	0.10380921962240822	0.09511157234766135	0.07820643841437806	0.05076390638073103	0.0677889749567286	0.09101767285275791	0.0715995000802833	0.06719159215231561	0.06700605734451691	0.07503152049547865	0.07768324779281574	0.0763573841441472	0.0763573841441472	0.0763573841441472	0.0763573841441472	0.0763573841441472	0.0763573841441472	0.0763573841441472	0.0763573841441472	0.0763573841441472	0.0763573841441472	0.0763573841441472	0.0763573841441472	0.0763573841441472	0.0763573841441472	0.0763573841441472	0.0763573841441472	0.0763573841441472	0.0763573841441472	0.0763573841441472	0.0763573841441472
0.0758479866100387	0.0655082497601341	0.08986700025409995	0.07351664292693195	0.08687500148118171	0.07516125041841393	0.07737169252005989	0.09821980930867091	0.06993367030081349	0.08053812472298652	0.08440295821528211	0.08777618245491083	0.07528020194103846	0.06994738772966122	0.08174303464533875	0.07207146819009998	0.09274553210515504	0.0812465432647407	0.08699603768494787	0.08699603768494787	0.08699603768494787	0.08699603768494787	0.08699603768494787	0.08699603768494787	0.08699603768494787	0.08699603768494787	0.08699603768494787	0.08699603768494787	0.08699603768494787	0.08699603768494787	0.08699603768494787	0.08699603768494787	0.08699603768494787	0.08699603768494787	0.08699603768494787	0.08699603768494787	0.08699603768494787	0.08699603768494787	0.08699603768494787	0.08699603768494787	0.08699603768494787	0.08699603768494787	0.08699603768494787	0.08699603768494787	0.08699603768494787	0.08699603768494787	0.08699603768494787	0.08699603768494787	0.08699603768494787	0.08699603768494787
0.08301023089030671	0.08651611010409475	0.08031116889372968	0.08656079142651421	0.1064691788274384	0.1281023584816356	0.09934115246759856	0.09245533491843422	0.08484422625299519	0.11285625790421822	0.11575069653860738	0.08623308153040435	0.10785332932692998	0.09035281744378068	0.10550711010096242	0.10219247935086932	0.09305543308778577	0.09127718761970056	0.10471347003527182	0.08853538752482179	0.11355547211274077	0.09502801329276217	0.11836428690226254	0.09382605037380726	0.12010483902101682	0.09405735816142485	0.095415058216819	0.1295923251756972	0.12426492551671361	0.12692862534620541	0.12692862534620541	0.12692862534620541	0.12692862534620541	0.12692862534620541	0.12692862534620541	0.12692862534620541	0.12692862534620541	0.12692862534620541	0.12692862534620541	0.12692862534620541	0.12692862534620541	0.12692862534620541	0.12692862534620541	0.12692862534620541	0.12692862534620541	0.12692862534620541	0.12692862534620541	0.12692862534620541	0.12692862534620541	0.12692862534620541
0.0947600849908504	0.10049910677111336	0.07916705356653815	0.0689386696206054	0.059528826052735836	0.08082861778597066	0.11149940453769695	0.06050702344690107	0.09369832374523294	0.05990252869824126	0.09526647631692868	0.10668153230460574	0.07368465175908191	0.07508716875201528	0.08029318565478855	0.08457085239980316	0.08068488365099956	0.07871330977868851	0.07844204888134611	0.08543976759849783	0.09920880387006185	0.09947880588733245	0.09934380487869715	0.09934380487869715	0.09934380487869715	0.09934380487869715	0.09934380487869715	0.09934380487869715	0.09934380487869715	0.09934380487869715	0.09934380487869715	0.09934380487869715	0.09934380487869715	0.09934380487869715	0.09934380487869715	0.09934380487869715	0.09934380487869715	0.09934380487869715	0.09934380487869715	0.09934380487869715	0.09934380487869715	0.09934380487869715	0.09934380487869715	0.09934380487869715	0.09934380487869715	0.09934380487869715	0.09934380487869715	0.09934380487869715	0.09934380487869715	0.09934380487869715
0.07451336023642696	0.09039281113248199	0.10473850552323082	0.0795505663664386	0.08619053282123298	0.101839782295167	0.10777279287626182	0.0897657626057651	0.0935884149117703	0.08716500126489098	0.09991660250542177	0.11426614760448683	0.07019455198412036	0.0989273010533093	0.10127947727960206	0.11547792397950608	0.10402858927962438	0.10799644489957858	0.09229478339502231	0.07806930898746844	0.0900676746107202	0.09680826570698244	0.10788762417984869	0.10396168906389777	0.08308175812629251	0.09345301008986917	0.08826738410808084	0.08826738410808084	0.08826738410808084	0.08826738410808084	0.08826738410808084	0.08826738410808084	0.08826738410808084	0.08826738410808084	0.08826738410808084	0.08826738410808084	0.08826738410808084	0.08826738410808084	0.08826738410808084	0.08826738410808084	0.08826738410808084	0.08826738410808084	0.08826738410808084	0.08826738410808084	0.08826738410808084	0.08826738410808084	0.08826738410808084	0.08826738410808084	0.08826738410808084	0.08826738410808084
0.09035918502864942	0.08845004507802152	0.06556051775212843	0.06087975036256537	0.07828341176319328	0.055150396428833535	0.11280154704067856	0.08882187066563291	0.07825712959302523	0.07855261228500755	0.0644517981419827	0.09352101642207584	0.05691189460266062	0.09597767416003497	0.09058342313624879	0.0990738099869446	0.10265987743643447	0.07125745778352952	0.09458245194568654	0.06764203327008776	0.10037252600479443	0.06573841050262537	0.07780608630590292	0.07413826562594794	0.07597217596592544	0.07597217596592544	0.07597217596592544	0.07597217596592544	0.07597217596592544	0.07597217596592544	0.07597217596592544	0.07597217596592544	0.07597217596592544	0.07597217596592544	0.07597217596592544	0.07597217596592544	0.07597217596592544	0.07597217596592544	0.07597217596592544	0.07597217596592544	0.07597217596592544	0.07597217596592544	0.07597217596592544	0.07597217596592544	0.07597217596592544	0.07597217596592544	0.07597217596592544	0.07597217596592544	0.07597217596592544	0.07597217596592544
0.07491151859432427	0.08659982076071947	0.08612444604128401	0.09183982617671563	0.1068118991600378	0.09243685668752134	0.11012293552243252	0.10077217452912496	0.08996258641902521	0.08749543009977838	0.08319630516660227	0.09298983867525118	0.11642120001929601	0.1076335462752818	0.10055186455327135	0.10396938736440592	0.08798662013926042	0.10411606990535635	0.11261632073357256	0.09865445466469201	0.11660283958049932	0.08639996855175132	0.07900408727955868	0.07980706650261447	0.07940557689108657	0.07940557689108657	0.07940557689108657	0.07940557689108657	0.07940557689108657	0.07940557689108657	0.07940557689108657	0.07940557689108657	0.07940557689108657	0.07940557689108657	0.07940557689108657	0.07940557689108657	0.07940557689108657	0.07940557689108657	0.07940557689108657	0.07940557689108657	0.07940557689108657	0.07940557689108657	0.07940557689108657	0.07940557689108657	0.07940557689108657	0.07940557689108657	0.07940557689108657	0.07940557689108657	0.07940557689108657	0.07940557689108657
0.03979397310103629	0.05436038814684896	0.04223955248240013	0.06760177919965035	0.08995089245047827	0.08348610202900109	0.10130236906787896	0.09706232152250702	0.09947250866124903	0.08986944579366775	0.09058322502201543	0.07500372838667663	0.09884140945346456	0.08062457359024086	0.09494650689964922	0.11940727297672935	0.10826756805564773	0.13267623330460168	0.11556150662398207	0.10597264709332202	0.09992121954075658	0.1218543473454788	0.09434564632814972	0.10809999683681426	0.10809999683681426	0.10809999683681426	0.10809999683681426	0.10809999683681426	0.10809999683681426	0.10809999683681426	0.10809999683681426	0.10809999683681426	0.10809999683681426	0.10809999683681426	0.10809999683681426	0.10809999683681426	0.10809999683681426	0.10809999683681426	0.10809999683681426	0.10809999683681426	0.10809999683681426	0.10809999683681426	0.10809999683681426	0.10809999683681426	0.10809999683681426	0.10809999683681426	0.10809999683681426	0.10809999683681426	0.10809999683681426	0.10809999683681426
0.08910954640520193	0.09558180746052827	0.0871320059229695	0.07110217899684995	0.08491905675056699	0.09988945974674815	0.09661555100530834	0.08617300100859653	0.08585515910166255	0.07810762287125664	0.08574246867366163	0.07583217010691075	0.07627028620962499	0.06795949064526681	0.0728147105286452	0.08335730293504265	0.08555973441959332	0.09340301394276031	0.09724429549761551	0.09870718064125937	0.07644456981445559	0.07311998453306975	0.10727029670170957	0.07631389144772867	0.09179209407471911	0.09179209407471911	0.09179209407471911	0.09179209407471911	0.09179209407471911	0.09179209407471911	0.09179209407471911	0.09179209407471911	0.09179209407471911	0.09179209407471911	0.09179209407471911	0.09179209407471911	0.09179209407471911	0.09179209407471911	0.09179209407471911	0.09179209407471911	0.09179209407471911	0.09179209407471911	0.09179209407471911	0.09179209407471911	0.09179209407471911	0.09179209407471911	0.09179209407471911	0.09179209407471911	0.09179209407471911	0.09179209407471911
0.09546771075675244	0.1251227165787027	0.08413668822724259	0.09925205238809857	0.07132199288136072	0.1018787659248576	0.0923538475389672	0.07420004674075116	0.0776354822445148	0.07409350339405212	0.08907099405338989	0.12091675346789525	0.10681173691846871	0.11726165864722898	0.10068076724183457	0.07304523510544543	0.09318225834616967	0.09293748816793866	0.09142527745464742	0.09413871566249238	0.09011148506871579	0.10082946680721439	0.08633745042932595	0.09333699560583408	0.09485020219001486	0.10460658628896213	0.08168546589510453	0.09373855137171404	0.060321616683694367	0.10135561862055512	0.08083861765212473	0.08083861765212473	0.08083861765212473	0.08083861765212473	0.08083861765212473	0.08083861765212473	0.08083861765212473	0.08083861765212473	0.08083861765212473	0.08083861765212473	0.08083861765212473	0.08083861765212473	0.08083861765212473	0.08083861765212473	0.08083861765212473	0.08083861765212473	0.08083861765212473	0.08083861765212473	0.08083861765212473	0.08083861765212473
0.07155734418231255	0.06785563920095664	0.07998384325884346	0.10170884858281998	0.09422335831933724	0.08484106169558883	0.06151242148488161	0.09794716353760882	0.08056507322923971	0.07464228707034652	0.07336754234426811	0.07141162775080018	0.07602229119779781	0.08752585318411069	0.0665447776885609	0.06805156811326481	0.07847655587129647	0.06736877317853446	0.1001577280310115	0.07164398046946252	0.07858232168731724	0.06855447681742012	0.10577439006687916	0.0740483406523004	0.07203634773619964	0.07096155763277974	0.07689604098644134	0.07649879856536536	0.09364824353512069	0.06676368786931011	0.06406842024756734	0.06541605405843871	0.06541605405843871	0.06541605405843871	0.06541605405843871	0.06541605405843871	0.06541605405843871	0.06541605405843871	0.06541605405843871	0.06541605405843871	0.06541605405843871	0.06541605405843871	0.06541605405843871	0.06541605405843871	0.06541605405843871	0.06541605405843871	0.06541605405843871	0.06541605405843871	0.06541605405843871	0.06541605405843871
0.08797167013788768	0.06764958476016712	0.08633710230569486	0.08407617326667947	0.10338527734080406	0.10324957606019804	0.08271634815334941	0.08774815161174634	0.0704854550996831	0.09337930213240729	0.10305565026368951	0.09508183782140278	0.10192034477071005	0.08658468465715133	0.11002949104026141	0.11471608776978397	0.1001163842313617	0.10464439067816773	0.09501019521197357	0.08758661952867786	0.09822765909886408	0.10026802883907353	0.11733231205426123	0.10796454849072207	0.10218927716894459	0.10400627344821094	0.10266843291100873	0.11386457379608987	0.09020725736899741	0.08385891888083222	0.08703308812491481	0.08703308812491481	0.08703308812491481	0.08703308812491481	0.08703308812491481	0.08703308812491481	0.08703308812491481	0.08703308812491481	0.08703308812491481	0.08703308812491481	0.08703308812491481	0.08703308812491481	0.08703308812491481	0.08703308812491481	0.08703308812491481	0.08703308812491481	0.08703308812491481	0.08703308812491481	0.08703308812491481	0.08703308812491481
0.06776865908940083	0.07642399295066134	0.09383783161429614	0.07218745281242646	0.06600140245829345	0.09431433249516989	0.08410801821640988	0.07852488829248389	0.0633549952217045	0.09815698697909661	0.08427366599691426	0.07984042191586328	0.10138287190830401	0.0966453044114419	0.08742899565475447	0.08886191810610737	0.08345072045788268	0.09958423639545061	0.09626360802432114	0.08463755939008075	0.09045058370720094	0.09045058370720094	0.09045058370720094	0.09045058370720094	0.09045058370720094	0.09045058370720094	0.09045058370720094	0.09045058370720094	0.09045058370720094	0.09045058370720094	0.09045058370720094	0.09045058370720094	0.09045058370720094	0.09045058370720094	0.09045058370720094	0.09045058370720094	0.09045058370720094	0.09045058370720094	0.09045058370720094	0.09045058370720094	0.09045058370720094	0.09045058370720094	0.09045058370720094	0.09045058370720094	0.09045058370720094	0.09045058370720094	0.09045058370720094	0.09045058370720094	0.09045058370720094	0.09045058370720094
0.10079344090396565	0.0857638899290538	0.07484664277414134	0.07931452613901019	0.08593704010467683	0.08991282288900654	0.0832511945058877	0.09716295374550782	0.08020107060500467	0.1000307346801408	0.08345574658684628	0.11613930295980131	0.06898899082101441	0.08644775108771544	0.05921293353417487	0.09142386276003965	0.09762959382842766	0.09739150148275881	0.10584453673511497	0.08626856020691033	0.0630223061967718	0.0998041503517871	0.07959864090721994	0.07421698111921506	0.09752126079893403	0.105530057599162	0.08790282856993246	0.09671644308454723	0.09671644308454723	0.09671644308454723	0.09671644308454723	0.09671644308454723	0.09671644308454723	0.09671644308454723	0.09671644308454723	0.09671644308454723	0.09671644308454723	0.09671644308454723	0.09671644308454723	0.09671644308454723	0.09671644308454723	0.09671644308454723	0.09671644308454723	0.09671644308454723	0.09671644308454723	0.09671644308454723	0.09671644308454723	0.09671644308454723	0.09671644308454723	0.09671644308454723
0.062429441979543844	0.07570386747507094	0.09744818340961851	0.07950322793659395	0.0908992602748529	0.09182506044069652	0.07467587890020351	0.0793552801710762	0.07033124987963285	0.11704061042354799	0.08741039418411385	0.07616307147957947	0.08684144860221678	0.07177231602157833	0.0916121584495688	0.08410284207404245	0.08040362485909586	0.07377230116739716	0.07680101747729533	0.08169670202751599	0.0849184054576448	0.09797357685214202	0.10022164810019833	0.10683833063822785	0.09434415073710865	0.07426680039255397	0.08492970337973871	0.06543782372982096	0.10166599473171174	0.06535943897649937	0.08375532808117118	0.08599509617413569	0.08487521212765343	0.08487521212765343	0.08487521212765343	0.08487521212765343	0.08487521212765343	0.08487521212765343	0.08487521212765343	0.08487521212765343	0.08487521212765343	0.08487521212765343	0.08487521212765343	0.08487521212765343	0.08487521212765343	0.08487521212765343	0.08487521212765343	0.08487521212765343	0.08487521212765343	0.08487521212765343
0.3270466546408718	0.12996899526674788	0.03414702073399268	0.17574088226764323	0.40410390580570704	0.22319621204859913	0.32040129514365817	0.39853618622838505	0.3264132059651021	0.40134898571069116	0.4783534676090787	0.406673492392247	0.489648511560079	0.3788001762457579	0.6273566440978072	0.5030784101717826	0.5030784101717826	0.5030784101717826	0.5030784101717826	0.5030784101717826	0.5030784101717826	0.5030784101717826	0.5030784101717826	0.5030784101717826	0.5030784101717826	0.5030784101717826	0.5030784101717826	0.5030784101717826	0.5030784101717826	0.5030784101717826	0.5030784101717826	0.5030784101717826	0.5030784101717826	0.5030784101717826	0.5030784101717826	0.5030784101717826	0.5030784101717826	0.5030784101717826	0.5030784101717826	0.5030784101717826	0.5030784101717826	0.5030784101717826	0.5030784101717826	0.5030784101717826	0.5030784101717826	0.5030784101717826	0.5030784101717826	0.5030784101717826	0.5030784101717826	0.5030784101717826
0.07122961673294727	0.08049402872034052	0.09092961193307346	0.06767599705962878	0.08338742364702113	0.06356175955539137	0.0855282816031257	0.06468664988818146	0.07799017319418688	0.0847005563613942	0.09731710050740816	0.08055159504287457	0.07266578471951576	0.08404921168393176	0.07307221355224088	0.08402199180492435	0.07266740790028745	0.08253092474785473	0.05787043076674438	0.09479022264468794	0.0914249377847267	0.0928374396634146	0.07007976088459136	0.09099395473030117	0.08053685780744627	0.08053685780744627	0.08053685780744627	0.08053685780744627	0.08053685780744627	0.08053685780744627	0.08053685780744627	0.08053685780744627	0.08053685780744627	0.08053685780744627	0.08053685780744627	0.08053685780744627	0.08053685780744627	0.08053685780744627	0.08053685780744627	0.08053685780744627	0.08053685780744627	0.08053685780744627	0.08053685780744627	0.08053685780744627	0.08053685780744627	0.08053685780744627	0.08053685780744627	0.08053685780744627	0.08053685780744627	0.08053685780744627
0.08257577228304366	0.1063134029506398	0.11590288418785004	0.09008501265733239	0.11448751460125374	0.09119995141238489	0.08302957626417996	0.09708207890757974	0.11653849222001499	0.08220132977419646	0.1259127111083656	0.10516357782675868	0.15374198986244006	0.06748393505830257	0.1132406761110356	0.07847376176721525	0.10752432923623005	0.10305811543655201	0.10221392530425213	0.11113386571764605	0.15886561284310438	0.1177015292550761	0.11426926538474272	0.09178680548481909	0.10302803543478091	0.10302803543478091	0.10302803543478091	0.10302803543478091	0.10302803543478091	0.10302803543478091	0.10302803543478091	0.10302803543478091	0.10302803543478091	0.10302803543478091	0.10302803543478091	0.10302803543478091	0.10302803543478091	0.10302803543478091	0.10302803543478091	0.10302803543478091	0.10302803543478091	0.10302803543478091	0.10302803543478091	0.10302803543478091	0.10302803543478091	0.10302803543478091	0.10302803543478091	0.10302803543478091	0.10302803543478091	0.10302803543478091
0.07396318306166431	0.10726313739898331	0.08823520779283443	0.08502249032628136	0.07870847862003531	0.12500461204010307	0.13335617056958446	0.10914351833983443	0.10151271604964843	0.11521108919606644	0.1428538708310049	0.10643549861135938	0.14249248592485528	0.11850786895425086	0.12645077248718206	0.10762909788558131	0.08925286171149498	0.11076141690367901	0.0885552413157674	0.1190670384854388	0.12211384692462507	0.11522355401787289	0.12371492212556269	0.1158503732661025	0.12636530778458502	0.07454254599368984	0.12638474501746003	0.1318545119110602	0.10226645623494636	0.10452332918891595	0.10339489271193117	0.10339489271193117	0.10339489271193117	0.10339489271193117	0.10339489271193117	0.10339489271193117	0.10339489271193117	0.10339489271193117	0.10339489271193117	0.10339489271193117	0.10339489271193117	0.10339489271193117	0.10339489271193117	0.10339489271193117	0.10339489271193117	0.10339489271193117	0.10339489271193117	0.10339489271193117	0.10339489271193117	0.10339489271193117
0.09289712882072072	0.08373518866902918	0.08022707393476168	0.0941352977555845	0.07429192235186728	0.0734705927366374	0.10164844003128777	0.08551879759563952	0.07579602142843592	0.10064434656879737	0.08875775193911609	0.0696727777418677	0.12955783828531892	0.09961530801359332	0.09961530801359332	0.09961530801359332	0.09961530801359332	0.09961530801359332	0.09961530801359332	0.09961530801359332	0.09961530801359332	0.09961530801359332	0.09961530801359332	0.09961530801359332	0.09961530801359332	0.09961530801359332	0.09961530801359332	0.09961530801359332	0.09961530801359332	0.09961530801359332	0.09961530801359332	0.09961530801359332	0.09961530801359332	0.09961530801359332	0.09961530801359332	0.09961530801359332	0.09961530801359332	0.09961530801359332	0.09961530801359332	0.09961530801359332	0.09961530801359332	0.09961530801359332	0.09961530801359332	0.09961530801359332	0.09961530801359332	0.09961530801359332	0.09961530801359332	0.09961530801359332	0.09961530801359332	0.09961530801359332
0.08027955209106222	0.1284808589046578	0.11264124803731083	0.06486071755233853	0.10200425556291041	0.1343821912391974	0.09154767831654434	0.09995356187159161	0.09463134935339088	0.09749188883099638	0.09874445680381348	0.1166489867335953	0.08432926615377315	0.07303168207362602	0.09323078227473101	0.08779189767573446	0.07269211492181407	0.09649847258494912	0.06864948093405569	0.10776117699021318	0.0737286095190502	0.09323003795715952	0.09623158755453638	0.10320360598232584	0.0958264515568957	0.09951502876961078	0.09951502876961078	0.09951502876961078	0.09951502876961078	0.09951502876961078	0.09951502876961078	0.09951502876961078	0.09951502876961078	0.09951502876961078	0.09951502876961078	0.09951502876961078	0.09951502876961078	0.09951502876961078	0.09951502876961078	0.09951502876961078	0.09951502876961078	0.09951502876961078	0.09951502876961078	0.09951502876961078	0.09951502876961078	0.09951502876961078	0.09951502876961078	0.09951502876961078	0.09951502876961078	0.09951502876961078
0.0984598519861188	0.09811510633716987	0.08761079396397363	0.09795642692605393	0.09373266697607784	0.1250415146997864	0.09384495699863653	0.10437100859938969	0.09268596656338841	0.09036577809188831	0.10914959348774025	0.07895777926797187	0.10207588785435133	0.07970383913151527	0.12410486998843416	0.10513829826947112	0.08684685709516352	0.10940347865481545	0.10256732905657347	0.10757935957103058	0.09141953714341346	0.08537673575589408	0.10802020211081052	0.10729736950927322	0.10199364568520987	0.11085674207461033	0.10642519387991009	0.10642519387991009	0.10642519387991009	0.10642519387991009	0.10642519387991009	0.10642519387991009	0.10642519387991009	0.10642519387991009	0.10642519387991009	0.10642519387991009	0.10642519387991009	0.10642519387991009	0.10642519387991009	0.10642519387991009	0.10642519387991009	0.10642519387991009	0.10642519387991009	0.10642519387991009	0.10642519387991009	0.10642519387991009	0.10642519387991009	0.10642519387991009	0.10642519387991009	0.10642519387991009
0.057459991941988385	0.012223757036663762	0.04235900014461183	0.12115032869517864	0.07679745889786016	0.14424974226615908	0.103790430287382	0.14837538545329296	0.13511433380776985	0.09127395996171975	0.0739841447268836	0.13636790365826884	0.0974903250287327	0.07738639180865352	0.060486602242805824	0.08084709480032833	0.04239860114775798	0.08090136579482118	0.13676675918741027	0.14448734762939475	0.14619657059232236	0.08792447667152034	0.1799236308638484	0.05393622137986517	0.11012351277191182	0.10400865734413726	0.10706608505802455	0.10706608505802455	0.10706608505802455	0.10706608505802455	0.10706608505802455	0.10706608505802455	0.10706608505802455	0.10706608505802455	0.10706608505802455	0.10706608505802455	0.10706608505802455	0.10706608505802455	0.10706608505802455	0.10706608505802455	0.10706608505802455	0.10706608505802455	0.10706608505802455	0.10706608505802455	0.10706608505802455	0.10706608505802455	0.10706608505802455	0.10706608505802455	0.10706608505802455	0.10706608505802455
0.05665893660556643	0.05594631424803353	0.055877393210668265	0.061424800141888905	0.0680708208544324	0.05535046455359917	0.0486680361933331	0.05975234279499922	0.05000600421300489	0.05710085132964247	0.06096489582217085	0.04821714836981413	0.05388088108150173	0.05637938187485549	0.05929375799243064	0.058851061090766064	0.0684440090377226	0.04910804568064355	0.06094475412195461	0.06434773746791227	0.06343536866750243	0.06613721711906265	0.0780536677489059	0.06644327177330223	0.06426324224170572	0.05801497198267321	0.06113910711218947	0.06113910711218947	0.06113910711218947	0.06113910711218947	0.06113910711218947	0.06113910711218947	0.06113910711218947	0.06113910711218947	0.06113910711218947	0.06113910711218947	0.06113910711218947	0.06113910711218947	0.06113910711218947	0.06113910711218947	0.06113910711218947	0.06113910711218947	0.06113910711218947	0.06113910711218947	0.06113910711218947	0.06113910711218947	0.06113910711218947	0.06113910711218947	0.06113910711218947	0.06113910711218947
0.11317773170600737	0.12229644222284497	0.13581749259241932	0.11278906134053779	0.08539101240058361	0.12835699528226396	0.11284400705475632	0.11952400658195506	0.10780355051156826	0.12489558365876474	0.14379601623732818	0.12204606872390811	0.09473804553969092	0.14047566866196828	0.12918373873540887	0.10853783990161782	0.13870977845453114	0.10344376919277927	0.1687878206513316	0.09599552367534366	0.11256669344995482	0.10985438230610264	0.14744284380305556	0.10043395207109027	0.08048919897326802	0.09046157552217914	0.09046157552217914	0.09046157552217914	0.09046157552217914	0.09046157552217914	0.09046157552217914	0.09046157552217914	0.09046157552217914	0.09046157552217914	0.09046157552217914	0.09046157552217914	0.09046157552217914	0.09046157552217914	0.09046157552217914	0.09046157552217914	0.09046157552217914	0.09046157552217914	0.09046157552217914	0.09046157552217914	0.09046157552217914	0.09046157552217914	0.09046157552217914	0.09046157552217914	0.09046157552217914	0.09046157552217914
0.08111554044341054	0.11173960956993836	0.11244868602486224	0.08802860471092885	0.11133896234055708	0.08394261136753878	0.11658952637265552	0.10977196705743827	0.10992293580467925	0.12594366419539668	0.08377594328508428	0.10123222212002905	0.11467771049880643	0.10944250073747623	0.10590692067293221	0.13040110584099962	0.09277265191044612	0.08573020161780417	0.09980020187191431	0.10812164831092455	0.1143930168557469	0.10735572608128208	0.09240699739800307	0.1003601312299542	0.10349081659106749	0.10192547391051084	0.10192547391051084	0.10192547391051084	0.10192547391051084	0.10192547391051084	0.10192547391051084	0.10192547391051084	0.10192547391051084	0.10192547391051084	0.10192547391051084	0.10192547391051084	0.10192547391051084	0.10192547391051084	0.10192547391051084	0.10192547391051084	0.10192547391051084	0.10192547391051084	0.10192547391051084	0.10192547391051084	0.10192547391051084	0.10192547391051084	0.10192547391051084	0.10192547391051084	0.10192547391051084	0.10192547391051084
0.07759438530613003	0.07944187205172237	0.08414016640756292	0.07974315436861938	0.06021565334836584	0.07809327967503772	0.08345720392804189	0.08250091237921539	0.05413210564361025	0.0774579193599714	0.08697085662387029	0.09624938863292992	0.08008900039047452	0.07067105885602538	0.08668939298570193	0.08240731572196398	0.07929915313312093	0.08311366144648388	0.06851002128736261	0.09014188955008104	0.06873042901873959	0.08796624056552768	0.06748246016279943	0.07861823933720591	0.06869969662860526	0.07365896798290558	0.07365896798290558	0.07365896798290558	0.07365896798290558	0.07365896798290558	0.07365896798290558	0.07365896798290558	0.07365896798290558	0.07365896798290558	0.07365896798290558	0.07365896798290558	0.07365896798290558	0.07365896798290558	0.07365896798290558	0.07365896798290558	0.07365896798290558	0.07365896798290558	0.07365896798290558	0.07365896798290558	0.07365896798290558	0.07365896798290558	0.07365896798290558	0.07365896798290558	0.07365896798290558	0.07365896798290558
0.10557448951421919	0.14674259607941204	0.1410240398703151	0.15204382103786862	0.113208920546094	0.13841190234834447	0.11593404555739414	0.08985637424881504	0.10049994546227813	0.07407207799111441	0.11888516570464241	0.1269726721125511	0.09504367904369003	0.1294861814822724	0.11422986189570142	0.115653814987061	0.12373734562710656	0.1200870011416406	0.12096171238276561	0.15312613663641844	0.13704392450959202	0.13704392450959202	0.13704392450959202	0.13704392450959202	0.13704392450959202	0.13704392450959202	0.13704392450959202	0.13704392450959202	0.13704392450959202	0.13704392450959202	0.13704392450959202	0.13704392450959202	0.13704392450959202	0.13704392450959202	0.13704392450959202	0.13704392450959202	0.13704392450959202	0.13704392450959202	0.13704392450959202	0.13704392450959202	0.13704392450959202	0.13704392450959202	0.13704392450959202	0.13704392450959202	0.13704392450959202	0.13704392450959202	0.13704392450959202	0.13704392450959202	0.13704392450959202	0.13704392450959202
0.05518070010502426	0.0645727468476661	0.07359857679029372	0.0678179696347062	0.0767232498147248	0.04816633621856477	0.05656218141031731	0.06775241542503081	0.05964386111464244	0.06474641153547768	0.06623357409427401	0.06578330447360302	0.060721747838982154	0.05604354509998352	0.07391238976523401	0.059297822412238126	0.05879610740606667	0.06264910926153155	0.07132757172270562	0.05511271944096544	0.06322014558183554	0.06322014558183554	0.06322014558183554	0.06322014558183554	0.06322014558183554	0.06322014558183554	0.06322014558183554	0.06322014558183554	0.06322014558183554	0.06322014558183554	0.06322014558183554	0.06322014558183554	0.06322014558183554	0.06322014558183554	0.06322014558183554	0.06322014558183554	0.06322014558183554	0.06322014558183554	0.06322014558183554	0.06322014558183554	0.06322014558183554	0.06322014558183554	0.06322014558183554	0.06322014558183554	0.06322014558183554	0.06322014558183554	0.06322014558183554	0.06322014558183554	0.06322014558183554	0.06322014558183554
0.054483849049787064	0.11409614769640346	0.1322115773382412	0.08834678873455691	0.08289402109932356	0.11235316875778749	0.0670061350982727	0.11536057960368669	0.112801384679709	0.04048443737246328	0.0888507761983331	0.05318331746148189	0.11555639154624056	0.045382251446241056	0.1235792179803384	0.07756012733620223	0.09527104775820061	0.08558834534104726	0.09361511504998163	0.1515058012902654	0.1079106388359848	0.09473148399687706	0.1381749802582351	0.08330237182600317	0.09633507935414332	0.14057592594105264	0.06011759671435916	0.10034676132770591	0.10034676132770591	0.10034676132770591	0.10034676132770591	0.10034676132770591	0.10034676132770591	0.10034676132770591	0.10034676132770591	0.10034676132770591	0.10034676132770591	0.10034676132770591	0.10034676132770591	0.10034676132770591	0.10034676132770591	0.10034676132770591	0.10034676132770591	0.10034676132770591	0.10034676132770591	0.10034676132770591	0.10034676132770591	0.10034676132770591	0.10034676132770591	0.10034676132770591
0.09192847411088599	0.08565133372897323	0.09363488882634498	0.07972546749343278	0.09474092092176285	0.10238427869964821	0.10632977986255106	0.11041009583128385	0.10125190584399076	0.11640856746822134	0.12510862431560874	0.11308090464315848	0.10111078945970321	0.11203037287282983	0.13598340225936756	0.11212313426942129	0.12837460196399628	0.09225088779839746	0.10130364422679579	0.11728696494230251	0.09762646466433782	0.07904229297984122	0.10658749215358895	0.11540832170048697	0.11099790692703795	0.11099790692703795	0.11099790692703795	0.11099790692703795	0.11099790692703795	0.11099790692703795	0.11099790692703795	0.11099790692703795	0.11099790692703795	0.11099790692703795	0.11099790692703795	0.11099790692703795	0.11099790692703795	0.11099790692703795	0.11099790692703795	0.11099790692703795	0.11099790692703795	0.11099790692703795	0.11099790692703795	0.11099790692703795	0.11099790692703795	0.11099790692703795	0.11099790692703795	0.11099790692703795	0.11099790692703795	0.11099790692703795
0.0757999538697305	0.09541813519987745	0.08941461081520076	0.08265790939658736	0.07831211292947547	0.0835367609051261	0.12065180545003447	0.087328666994256	0.08793230226538222	0.10397625147568328	0.107765178483281	0.06100819483862637	0.11719131347581173	0.11002745951554484	0.08845153359325486	0.10193035031103413	0.08948855270142769	0.09686365432566452	0.09947143416190277	0.07724759612485749	0.11005122556208878	0.08911888364188562	0.08811446824905518	0.06973295238082662	0.09797687554612985	0.09730912076756819	0.09764299815684901	0.09764299815684901	0.09764299815684901	0.09764299815684901	0.09764299815684901	0.09764299815684901	0.09764299815684901	0.09764299815684901	0.09764299815684901	0.09764299815684901	0.09764299815684901	0.09764299815684901	0.09764299815684901	0.09764299815684901	0.09764299815684901	0.09764299815684901	0.09764299815684901	0.09764299815684901	0.09764299815684901	0.09764299815684901	0.09764299815684901	0.09764299815684901	0.09764299815684901	0.09764299815684901
0.1739416113949982	0.21394267868771352	0.19262380836462825	0.16565188268634914	0.19471801612131223	0.19882429619485015	0.18377095319543668	0.14621595949668886	0.19217557976250127	0.1852999663644711	0.23216314045269157	0.14944395373682365	0.17473915155459105	0.18159867185950862	0.16983750030650527	0.18091623291505654	0.17061470075124285	0.1952077424986531	0.20150030566859461	0.18586545298550733	0.18139980686439228	0.16331812682356744	0.17804586977764167	0.17068199830060454	0.17068199830060454	0.17068199830060454	0.17068199830060454	0.17068199830060454	0.17068199830060454	0.17068199830060454	0.17068199830060454	0.17068199830060454	0.17068199830060454	0.17068199830060454	0.17068199830060454	0.17068199830060454	0.17068199830060454	0.17068199830060454	0.17068199830060454	0.17068199830060454	0.17068199830060454	0.17068199830060454	0.17068199830060454	0.17068199830060454	0.17068199830060454	0.17068199830060454	0.17068199830060454	0.17068199830060454	0.17068199830060454	0.17068199830060454
0.06302450536122427	0.05435375545441597	0.06228034368512235	0.06421780879435525	0.07935460163297059	0.06640037370577966	0.07672467895238565	0.0698783583279595	0.05697528040104124	0.0812740659830233	0.07367617534497438	0.08489689939670943	0.09692727552313275	0.07977584251665713	0.050853686007471706	0.07372339610085855	0.08713297227797023	0.07020583449111276	0.07804465052380084	0.09261783367260154	0.08684677938268844	0.089732306527645	0.089732306527645	0.089732306527645	0.089732306527645	0.089732306527645	0.089732306527645	0.089732306527645	0.089732306527645	0.089732306527645	0.089732306527645	0.089732306527645	0.089732306527645	0.089732306527645	0.089732306527645	0.089732306527645	0.089732306527645	0.089732306527645	0.089732306527645	0.089732306527645	0.089732306527645	0.089732306527645	0.089732306527645	0.089732306527645	0.089732306527645	0.089732306527645	0.089732306527645	0.089732306527645	0.089732306527645	0.089732306527645
0.061362401675096115	0.07250729972585196	0.06070988857356579	0.07205387538080488	0.07355713402509834	0.07896277636400681	0.06979826809207196	0.07090354919636292	0.06807476886933503	0.09024743205998512	0.07905687945029288	0.059807853966666887	0.0618181158392601	0.06344121760054028	0.0765778812707797	0.08125746561712135	0.08130052634813635	0.08540451840790686	0.06110763631121826	0.07866809421317744	0.060339187339895246	0.0872132436123876	0.09129867226395728	0.0873418382828671	0.09557354266622285	0.06766117254556704	0.0698811817019159	0.0824333113486685	0.07761081535653096	0.0639224348883009	0.07578585377475561	0.0775701626284377	0.09511119180207614	0.08634067721525693	0.08634067721525693	0.08634067721525693	0.08634067721525693	0.08634067721525693	0.08634067721525693	0.08634067721525693	0.08634067721525693	0.08634067721525693	0.08634067721525693	0.08634067721525693	0.08634067721525693	0.08634067721525693	0.08634067721525693	0.08634067721525693	0.08634067721525693	0.08634067721525693
0.0787818490605781	0.09383152461794302	0.06122500863455111	0.07158547847837797	0.06880674693792818	0.06031735259327128	0.06440245910482346	0.06622528014629064	0.06370204580414146	0.07553031081394979	0.07495930984859214	0.0687580545452207	0.07971593068651917	0.07480746843139566	0.07997040763445927	0.06420633133892086	0.07445525456580547	0.07152531905140457	0.08104358825010503	0.07513567246710552	0.07050569850909233	0.060642970841619626	0.09089747075348902	0.07734437410517696	0.07653115191161794	0.06905365455683164	0.08488955450904863	0.06435602706985771	0.08015335111314535	0.08830412969461907	0.07254181372217602	0.07094768717621343	0.06552114676746418	0.06823441697183881	0.06823441697183881	0.06823441697183881	0.06823441697183881	0.06823441697183881	0.06823441697183881	0.06823441697183881	0.06823441697183881	0.06823441697183881	0.06823441697183881	0.06823441697183881	0.06823441697183881	0.06823441697183881	0.06823441697183881	0.06823441697183881	0.06823441697183881	0.06823441697183881
0.07690540478073034	0.08105200622040194	0.08702613759856889	0.0809689519067406	0.09780306535656755	0.08724513383872312	0.08925591632564736	0.09798889709520645	0.06278924507376012	0.07914288053277652	0.09324942013731985	0.08137303656265145	0.09487166147605447	0.08793703616508576	0.09121014424489032	0.07798727986741902	0.07510720726542724	0.10840407592255764	0.07785917950215974	0.07661295502695151	0.06853476961012651	0.07257386231853902	0.07257386231853902	0.07257386231853902	0.07257386231853902	0.07257386231853902	0.07257386231853902	0.07257386231853902	0.07257386231853902	0.07257386231853902	0.07257386231853902	0.07257386231853902	0.07257386231853902	0.07257386231853902	0.07257386231853902	0.07257386231853902	0.07257386231853902	0.07257386231853902	0.07257386231853902	0.07257386231853902	0.07257386231853902	0.07257386231853902	0.07257386231853902	0.07257386231853902	0.07257386231853902	0.07257386231853902	0.07257386231853902	0.07257386231853902	0.07257386231853902	0.07257386231853902
0.054171425115406485	0.0672973310369243	0.05524038027032775	0.06917384486222825	0.057459235464779435	0.055964933178372714	0.06398756273299788	0.06301687063743597	0.07103844883207677	0.0680445755112649	0.06688930157251972	0.05755981338860183	0.07332323363699782	0.0739432568514896	0.0743872809808756	0.05278578001058407	0.0760372255160079	0.057525200696804925	0.05706454576087352	0.12663524388259448	0.07490506540414545	0.12774449596229417	0.05951607651843267	0.0552083794210626	0.05736222796974764	0.05736222796974764	0.05736222796974764	0.05736222796974764	0.05736222796974764	0.05736222796974764	0.05736222796974764	0.05736222796974764	0.05736222796974764	0.05736222796974764	0.05736222796974764	0.05736222796974764	0.05736222796974764	0.05736222796974764	0.05736222796974764	0.05736222796974764	0.05736222796974764	0.05736222796974764	0.05736222796974764	0.05736222796974764	0.05736222796974764	0.05736222796974764	0.05736222796974764	0.05736222796974764	0.05736222796974764	0.05736222796974764
0.0947658832787863	0.09740923902458905	0.11928424650583282	0.13764668990903062	0.0762577125936909	0.09833444183942305	0.12576404805025967	0.09849933559279107	0.11442753132034152	0.14919139808825796	0.12487405846744976	0.09276401908493047	0.1409775965592998	0.09703057117263258	0.11667098369035292	0.09450838129995935	0.14511879960497906	0.11146131161078097	0.12193150788814422	0.11067992801480832	0.1160226354747406	0.08060390287974604	0.10383144627921664	0.10908555846739071	0.0976007813371086	0.0865263930312307	0.09206358718416964	0.09206358718416964	0.09206358718416964	0.09206358718416964	0.09206358718416964	0.09206358718416964	0.09206358718416964	0.09206358718416964	0.09206358718416964	0.09206358718416964	0.09206358718416964	0.09206358718416964	0.09206358718416964	0.09206358718416964	0.09206358718416964	0.09206358718416964	0.09206358718416964	0.09206358718416964	0.09206358718416964	0.09206358718416964	0.09206358718416964	0.09206358718416964	0.09206358718416964	0.09206358718416964
0.10191833373109625	0.09469895186974499	0.09306670556958793	0.07752426310756606	0.08515985790249286	0.09497354467062476	0.09111658520111535	0.08489896027950625	0.08189630873547324	0.11546873366171567	0.08973038183593489	0.08140972519279953	0.09510798726163919	0.08795899136503807	0.08743908562349674	0.0716018398120973	0.09645135478541751	0.08409586884679943	0.08511039547150669	0.09143098815950738	0.08827069181550704	0.08827069181550704	0.08827069181550704	0.08827069181550704	0.08827069181550704	0.08827069181550704	0.08827069181550704	0.08827069181550704	0.08827069181550704	0.08827069181550704	0.08827069181550704	0.08827069181550704	0.08827069181550704	0.08827069181550704	0.08827069181550704	0.08827069181550704	0.08827069181550704	0.08827069181550704	0.08827069181550704	0.08827069181550704	0.08827069181550704	0.08827069181550704	0.08827069181550704	0.08827069181550704	0.08827069181550704	0.08827069181550704	0.08827069181550704	0.08827069181550704	0.08827069181550704	0.08827069181550704
0.07999114797522337	0.09112051091392405	0.08584267172386258	0.08826308399945693	0.08379109461457322	0.08389307061023565	0.09615547651921878	0.10137206153590093	0.09973214224132776	0.07735365412335837	0.08744391676748792	0.07916464457760014	0.09708591170509887	0.07830639090243086	0.07517132025680086	0.08504801849325463	0.10133436309883515	0.08945300374106532	0.09963170009856222	0.07661095560009554	0.08425060311132075	0.09416322583143784	0.0892069144713793	0.0892069144713793	0.0892069144713793	0.0892069144713793	0.0892069144713793	0.0892069144713793	0.0892069144713793	0.0892069144713793	0.0892069144713793	0.0892069144713793	0.0892069144713793	0.0892069144713793	0.0892069144713793	0.0892069144713793	0.0892069144713793	0.0892069144713793	0.0892069144713793	0.0892069144713793	0.0892069144713793	0.0892069144713793	0.0892069144713793	0.0892069144713793	0.0892069144713793	0.0892069144713793	0.0892069144713793	0.0892069144713793	0.0892069144713793	0.0892069144713793
0.12351914439143892	0.09349508719968637	0.09901790294794709	0.11071871423490331	0.07892249623774304	0.13754043126816673	0.11367343228617992	0.1078239722795443	0.1039817876701062	0.1155055876487254	0.12220776880038477	0.09297767472787488	0.13085871276612554	0.1236217575996364	0.09782234034124776	0.11837373484036989	0.09550348651085969	0.11558837175079252	0.10402546941658929	0.13943961829705098	0.12173254385682014	0.12173254385682014	0.12173254385682014	0.12173254385682014	0.12173254385682014	0.12173254385682014	0.12173254385682014	0.12173254385682014	0.12173254385682014	0.12173254385682014	0.12173254385682014	0.12173254385682014	0.12173254385682014	0.12173254385682014	0.12173254385682014	0.12173254385682014	0.12173254385682014	0.12173254385682014	0.12173254385682014	0.12173254385682014	0.12173254385682014	0.12173254385682014	0.12173254385682014	0.12173254385682014	0.12173254385682014	0.12173254385682014	0.12173254385682014	0.12173254385682014	0.12173254385682014	0.12173254385682014
0.09196562314939288	0.14394796909371083	0.1102195024828159	0.10381059278943887	0.11891621470265024	0.11228490111272628	0.1260973664337466	0.14086957731273356	0.1256770428212993	0.13338388429401038	0.13239633199944337	0.11290789914690781	0.12454227305263257	0.13015233889758734	0.09545141028110828	0.11141282860629666	0.14286703819453447	0.139817769188031	0.11510010121698416	0.12111850428535921	0.11506343932906557	0.11825012657961297	0.10236784349487892	0.11030898503724594	0.11030898503724594	0.11030898503724594	0.11030898503724594	0.11030898503724594	0.11030898503724594	0.11030898503724594	0.11030898503724594	0.11030898503724594	0.11030898503724594	0.11030898503724594	0.11030898503724594	0.11030898503724594	0.11030898503724594	0.11030898503724594	0.11030898503724594	0.11030898503724594	0.11030898503724594	0.11030898503724594	0.11030898503724594	0.11030898503724594	0.11030898503724594	0.11030898503724594	0.11030898503724594	0.11030898503724594	0.11030898503724594	0.11030898503724594
0.11162833983581706	0.10519593524165724	0.09307552070140947	0.12224833819823681	0.1086545625470737	0.12894247490607122	0.09996014870312703	0.09762905062296082	0.08834786188872325	0.10303922646776502	0.11515069051828164	0.09087692321255558	0.10007463899630334	0.08259541713086095	0.07304903941177955	0.0886061531402013	0.09137805137475837	0.10249972456449029	0.08340649550045051	0.09975841879740661	0.12528120633083667	0.08757163103397504	0.10642641868240584	0.10642641868240584	0.10642641868240584	0.10642641868240584	0.10642641868240584	0.10642641868240584	0.10642641868240584	0.10642641868240584	0.10642641868240584	0.10642641868240584	0.10642641868240584	0.10642641868240584	0.10642641868240584	0.10642641868240584	0.10642641868240584	0.10642641868240584	0.10642641868240584	0.10642641868240584	0.10642641868240584	0.10642641868240584	0.10642641868240584	0.10642641868240584	0.10642641868240584	0.10642641868240584	0.10642641868240584	0.10642641868240584	0.10642641868240584	0.10642641868240584
0.10535134172810101	0.10068687019231062	0.12308710224553347	0.0806712963594874	0.09500866880042061	0.1124226463339252	0.12433822561226714	0.1197037409459489	0.0851280116614711	0.08451561513841112	0.11298686481335249	0.0840569012997782	0.11012892499031258	0.08958643355645206	0.09874068821500213	0.09606023557171255	0.12415492328922803	0.1228657137561456	0.0969185376618137	0.10481558904345378	0.11549626113088807	0.10788190671365389	0.11835672516918036	0.09908180768888222	0.10072245973779073	0.10201720342568751	0.1256522031943585	0.10568772178002181	0.11206234204483301	0.10090460894627207	0.19557508312421676	0.1482398460352444	0.1482398460352444	0.1482398460352444	0.1482398460352444	0.1482398460352444	0.1482398460352444	0.1482398460352444	0.1482398460352444	0.1482398460352444	0.1482398460352444	0.1482398460352444	0.1482398460352444	0.1482398460352444	0.1482398460352444	0.1482398460352444	0.1482398460352444	0.1482398460352444	0.1482398460352444	0.1482398460352444
0.07501323955243967	0.07425814031084861	0.07531369931248466	0.06994034824080253	0.07295417054379759	0.09604819300073954	0.08028050385870651	0.06767103612877057	0.07991305489732549	0.07284630828603603	0.08520538132098987	0.10641501499970657	0.10801781925156417	0.10334432033288643	0.061952653756965244	0.08618496563899748	0.07005964890352782	0.08017871522163596	0.06765503403751547	0.08267666708888338	0.06804704219669187	0.06198691155446834	0.07608152004826577	0.08520682190170373	0.09087643465550835	0.07427172527149224	0.06944113207868709	0.07525701866747636	0.08871834278763763	0.07440201843651174	0.06637851552365799	0.07039026698008487	0.07039026698008487	0.07039026698008487	0.07039026698008487	0.07039026698008487	0.07039026698008487	0.07039026698008487	0.07039026698008487	0.07039026698008487	0.07039026698008487	0.07039026698008487	0.07039026698008487	0.07039026698008487	0.07039026698008487	0.07039026698008487	0.07039026698008487	0.07039026698008487	0.07039026698008487	0.07039026698008487
0.10734998258370543	0.07000728074457838	0.09478755355415679	0.07601815563881283	0.0805447293620555	0.12209140611404883	0.09878392196711369	0.1257043772916189	0.108541472033439	0.07501742707654005	0.1022171415671978	0.10158888079680761	0.09873903060743512	0.08307721738190008	0.09694626227668782	0.0958952632568389	0.10987118388627706	0.14310590505334222	0.10177283983981171	0.09867316941818723	0.0724358586450585	0.08555451403162287	0.08555451403162287	0.08555451403162287	0.08555451403162287	0.08555451403162287	0.08555451403162287	0.08555451403162287	0.08555451403162287	0.08555451403162287	0.08555451403162287	0.08555451403162287	0.08555451403162287	0.08555451403162287	0.08555451403162287	0.08555451403162287	0.08555451403162287	0.08555451403162287	0.08555451403162287	0.08555451403162287	0.08555451403162287	0.08555451403162287	0.08555451403162287	0.08555451403162287	0.08555451403162287	0.08555451403162287	0.08555451403162287	0.08555451403162287	0.08555451403162287	0.08555451403162287
0.5172400384017454	0.6887014604274245	0.6182671930880429	0.26796327444278273	0.6322828992772354	0.5543754707151833	0.4796070504215004	0.0	0.6155619143171496	0.44570303129496996	0.10012298713077002	0.0	0.607312533473589	0.4421652998427874	0.44570303129496996	0.4844168554744227	0.0	0.26817506849006184	0.4700263521031703	0.004913996516849963	0.4475274979197525	0.22622074721830124	0.22622074721830124	0.22622074721830124	0.22622074721830124	0.22622074721830124	0.22622074721830124	0.22622074721830124	0.22622074721830124	0.22622074721830124	0.22622074721830124	0.22622074721830124	0.22622074721830124	0.22622074721830124	0.22622074721830124	0.22622074721830124	0.22622074721830124	0.22622074721830124	0.22622074721830124	0.22622074721830124	0.22622074721830124	0.22622074721830124	0.22622074721830124	0.22622074721830124	0.22622074721830124	0.22622074721830124	0.22622074721830124	0.22622074721830124	0.22622074721830124	0.22622074721830124
0.09917742533574223	0.09180514924957235	0.08328183638862163	0.08891734525630075	0.06992248861600131	0.0932747432536692	0.10702558512944142	0.0754539598953186	0.09117903819933944	0.10783707954013395	0.0817001329590497	0.09841134590746085	0.07368279108952129	0.07853506082867762	0.1008166203048727	0.10540070587493003	0.09645875998787362	0.11637417833937984	0.09180369810330472	0.11773360872058518	0.10819717456124062	0.08365684674733409	0.09884970975023491	0.08358031319822246	0.07906539846104775	0.10097425053048271	0.08127660091930472	0.11097544656879411	0.08227262051270917	0.09662403354075165	0.09662403354075165	0.09662403354075165	0.09662403354075165	0.09662403354075165	0.09662403354075165	0.09662403354075165	0.09662403354075165	0.09662403354075165	0.09662403354075165	0.09662403354075165	0.09662403354075165	0.09662403354075165	0.09662403354075165	0.09662403354075165	0.09662403354075165	0.09662403354075165	0.09662403354075165	0.09662403354075165	0.09662403354075165	0.09662403354075165
0.0669279921905958	0.08970947151020633	0.05668719358661198	0.07738382212806592	0.05555754441633925	0.05529756504335741	0.05238455220084662	0.07744796431694945	0.08738293972926489	0.046431168508380936	0.06030101503492608	0.07434407478206834	0.06354386435533142	0.06307447334315261	0.05107646224368799	0.07838793598287085	0.05295819644406895	0.08275833546934935	0.08626159699220529	0.06521847068159152	0.055380395319441306	0.06005815451941759	0.0657551516043768	0.07008049435754504	0.07774670827989894	0.07204431232941526	0.06129409932517023	0.06357342984915065	0.08211984022799285	0.09544594736152645	0.06896706425303051	0.09062786011865133	0.057314893860938104	0.07214182019853489	0.07713224135142294	0.07463703077497892	0.07463703077497892	0.07463703077497892	0.07463703077497892	0.07463703077497892	0.07463703077497892	0.07463703077497892	0.07463703077497892	0.07463703077497892	0.07463703077497892	0.07463703077497892	0.07463703077497892	0.07463703077497892	0.07463703077497892	0.07463703077497892
0.05952892126621259	0.08158933305498463	0.08201606691583584	0.08379571365482957	0.073577291264451	0.08022240372143367	0.06598953611464448	0.09527656526072414	0.05799295388589621	0.07316447988393487	0.06984748156061363	0.07622331818332523	0.07057732905462868	0.09664909655037932	0.08881683965662969	0.09443905850268668	0.0972773264662216	0.09631040506688966	0.10016302706913827	0.0910018193630629	0.08506764363694337	0.10707259503705434	0.09720383664643388	0.08701365009195931	0.09254193748314614	0.10058148212809058	0.09889250661667394	0.1003674766366116	0.09009058715941111	0.09947845481652784	0.09475333775370431	0.10936186088804323	0.10706658739759663	0.10658471831758487	0.07489535227410109	0.09220401918982353	0.08449195972766638	0.0918994179175587	0.10387537086159251	0.0965757164829385	0.10022554367226551	0.10022554367226551	0.10022554367226551	0.10022554367226551	0.10022554367226551	0.10022554367226551	0.10022554367226551	0.10022554367226551	0.10022554367226551	0.10022554367226551
0.08030513015828661	0.09113197567239338	0.08796151674226003	0.09469806037562833	0.10985205501404663	0.09637640188953116	0.10428517227358361	0.09856564899451925	0.10236893199053496	0.09853614025162384	0.14563992821672253	0.11152900158979623	0.1285996758065646	0.0885008753398171	0.08501310884656363	0.11274956030832746	0.09422653729075418	0.11043352958870413	0.10195678159588675	0.10360572292221096	0.11959993294400907	0.09576141728566274	0.13410808370341315	0.10433569603415717	0.0975736510877125	0.10095467356093484	0.10095467356093484	0.10095467356093484	0.10095467356093484	0.10095467356093484	0.10095467356093484	0.10095467356093484	0.10095467356093484	0.10095467356093484	0.10095467356093484	0.10095467356093484	0.10095467356093484	0.10095467356093484	0.10095467356093484	0.10095467356093484	0.10095467356093484	0.10095467356093484	0.10095467356093484	0.10095467356093484	0.10095467356093484	0.10095467356093484	0.10095467356093484	0.10095467356093484	0.10095467356093484	0.10095467356093484
0.05867287928308871	0.06035162686422194	0.0644868259310129	0.05706783954648421	0.0508598731012151	0.07106473252336591	0.0647605516358563	0.0811319668388914	0.07096773462712455	0.06176612148679473	0.05975969799087292	0.07162133976458222	0.06216637754527336	0.06425456845630483	0.0798474954788149	0.07959800852106576	0.07036717965146562	0.05679512621566689	0.06549187126290137	0.054902622668744884	0.0652268009736791	0.06515873948567717	0.06998418503341365	0.06754054728534427	0.07034062597845823	0.062229805338666386	0.057559277431242714	0.04545528626568492	0.05473492704992637	0.06102456958143621	0.06180675090820326	0.06141566024481974	0.06141566024481974	0.06141566024481974	0.06141566024481974	0.06141566024481974	0.06141566024481974	0.06141566024481974	0.06141566024481974	0.06141566024481974	0.06141566024481974	0.06141566024481974	0.06141566024481974	0.06141566024481974	0.06141566024481974	0.06141566024481974	0.06141566024481974	0.06141566024481974	0.06141566024481974	0.06141566024481974
0.24755752810999357	0.18896479659947318	0.2389726899263624	0.29194359902940836	0.223745211958104	0.1780418521957742	0.18637592669210998	0.40690569683521277	0.25874940143307873	0.17069164918113394	0.3516450528171347	0.3334300412275168	0.2932907305978494	0.2785769133384089	0.19841817627104227	0.33936864146855905	0.3448045146986436	0.29278527504736934	0.2803255427774281	0.2586031078378753	0.17804185219577423	0.18777133986874336	0.2575341465539577	0.31149819066643464	0.2424362787709886	0.34354167495324467	0.2929889768621166	0.2929889768621166	0.2929889768621166	0.2929889768621166	0.2929889768621166	0.2929889768621166	0.2929889768621166	0.2929889768621166	0.2929889768621166	0.2929889768621166	0.2929889768621166	0.2929889768621166	0.2929889768621166	0.2929889768621166	0.2929889768621166	0.2929889768621166	0.2929889768621166	0.2929889768621166	0.2929889768621166	0.2929889768621166	0.2929889768621166	0.2929889768621166	0.2929889768621166	0.2929889768621166
0.06671579443916684	0.05573409959271934	0.07783498628791155	0.07011912989086877	0.08170107230908273	0.06873777927050784	0.08020024203785904	0.07314153476370007	0.06906731608731671	0.06867084624810949	0.06296774761523946	0.062478312700963524	0.06748833935465119	0.0607957552704659	0.08736892955568074	0.0658286612724351	0.0615169626098247	0.0615614415631555	0.05348167670309445	0.08266711410162672	0.08345823139937932	0.06881312456876103	0.07638119731805897	0.07259716094341	0.07259716094341	0.07259716094341	0.07259716094341	0.07259716094341	0.07259716094341	0.07259716094341	0.07259716094341	0.07259716094341	0.07259716094341	0.07259716094341	0.07259716094341	0.07259716094341	0.07259716094341	0.07259716094341	0.07259716094341	0.07259716094341	0.07259716094341	0.07259716094341	0.07259716094341	0.07259716094341	0.07259716094341	0.07259716094341	0.07259716094341	0.07259716094341	0.07259716094341	0.07259716094341
0.11806020171129784	0.09437297881348998	0.09471706440027265	0.10885105711394676	0.1290007202273392	0.09153198296539396	0.10592001145423884	0.080480224976352	0.11515456456061456	0.11666472738585039	0.1116484411104493	0.11150692390601492	0.10940954158874358	0.09090430129560025	0.09744293725605975	0.10893396996789025	0.09569395483786522	0.10979277499560816	0.10423638156871945	0.09421332346531676	0.09613891832287408	0.10129764804140341	0.12664908444038958	0.08983887976748808	0.07385220267736249	0.10129834604801928	0.1032820987458689	0.1051078891583905	0.09980591722475242	0.1108353714230042	0.12308450878363332	0.11695994010331875	0.11695994010331875	0.11695994010331875	0.11695994010331875	0.11695994010331875	0.11695994010331875	0.11695994010331875	0.11695994010331875	0.11695994010331875	0.11695994010331875	0.11695994010331875	0.11695994010331875	0.11695994010331875	0.11695994010331875	0.11695994010331875	0.11695994010331875	0.11695994010331875	0.11695994010331875	0.11695994010331875
0.1245067152859375	0.2758040114972207	0.24136795722371351	0.18078801836982203	0.17372871156186012	0.07692017256320556	0.1769601699900097	0.2229751152648197	0.2045697512849984	0.16167714892472765	0.13781140171553724	0.23128431481269204	0.1595644571804013	0.1565633863827556	0.17695478579810273	0.1480130214995032	0.18020663640144485	0.1280096954962569	0.09434984245590075	0.13221387720826402	0.13412108154718103	0.0	0.11455111423823541	0.12091029128339935	0.21148165162563765	0.18508428384519188	0.14943412858657068	0.2241895515773606	0.1221640245446455	0.140579121865266	0.20982243188022023	0.10792220946805928	0.15554539977060602	0.12865291969729323	0.17398093441662968	0.20762208873017113	0.2323727220923008	0.2101515408976735	0.22126213149498714	0.22126213149498714	0.22126213149498714	0.22126213149498714	0.22126213149498714	0.22126213149498714	0.22126213149498714	0.22126213149498714	0.22126213149498714	0.22126213149498714	0.22126213149498714	0.22126213149498714
0.03219039004743706	0.0	0.06915221314652142	0.0	0.13032966610886804	0.08099256813169539	0.09178591589852053	0.06516483249454638	0.06911279787998555	0.0	0.0	0.0	0.0001445483636500573	0.09468553586895755	0.06382898369112289	0.07596506062408621	0.07712498367392197	0.050715777218034275	0.08983284458729442	0.06516483249454638	0.062644807195431	0.0575600139203729	0.015894485455441844	0.12108448753267122	0.13573784388034	0.0	0.13040349567647996	0.14867798068139385	0.026066564132928932	0.0919063194374349	0.1417040177901098	0.02607650172265854	0.007417778292920847	0.06408275480737075	0.014588964320642111	0.05845812732859606	0.1445986312584117	0.0	0.09501459767966328	0.0007162482416580589	0.0905801830325577	0.07112718728638454	0.058593256040816784	0.07718303646440301	0.0678881462526099	0.0678881462526099	0.0678881462526099	0.0678881462526099	0.0678881462526099	0.0678881462526099
0.12684757700505217	0.14241683717391754	0.09920636684251088	0.09942386089616606	0.11461226925246834	0.1040541091193502	0.1040006747834353	0.07990199439685357	0.10980392957482141	0.08163617586417835	0.08144315820357367	0.12869501029222263	0.0758115935582115	0.09359021829290598	0.08346128213491734	0.08437091981434863	0.07651374234304893	0.09035713421941066	0.08858341966476624	0.12658623149232118	0.07749091337377342	0.09605873012472281	0.09897101388166424	0.07926669094836035	0.09100856812087521	0.08534413304110859	0.10051517307904724	0.08083635949305737	0.12357528789151033	0.10772250416761221	0.09171357731128167	0.09911669456474662	0.13116631585518626	0.0859269210494325	0.08156383474175752	0.07952545485901931	0.09660776596159465	0.10773924531686863	0.14590401801961744	0.12107457045294344	0.12255515578920688	0.12304143683800742	0.14318319942495106	0.14915276015239298	0.15792344339522174	0.15353810177380736	0.15353810177380736	0.15353810177380736	0.15353810177380736	0.15353810177380736
0.10867413826905514	0.04119370388524503	0.0754471134402988	0.10642199521774037	0.05105068935384208	0.13020950485476832	0.09086667887183003	0.076447733975572	0.0754230678987748	0.08743648473935275	0.1397989118385705	0.10719501109770273	0.15666280084642456	0.11213456931763525	0.11219583552671461	0.09427333039370929	0.16204180681650082	0.14788584830308163	0.13150700015854322	0.12596936526876368	0.14799932592294268	0.1353920054318624	0.14404818870354646	0.12098294087259953	0.16590789361930952	0.10881514694034451	0.11430442552927991	0.15826265810526152	0.12158762212509829	0.13650152763461573	0.12071961940022584	0.1450760887052515	0.13794614208944425	0.11199659193306089	0.1882994338105684	0.14761378515135792	0.1765067859941648	0.1460974445396692	0.2606075576829509	0.20335250111131004	0.20335250111131004	0.20335250111131004	0.20335250111131004	0.20335250111131004	0.20335250111131004	0.20335250111131004	0.20335250111131004	0.20335250111131004	0.20335250111131004	0.20335250111131004
0.27746912235752136	0.20404097488859896	0.2616429037878177	0.18994397392953039	0.2541501422297614	0.18581603479503292	0.15852193424293357	0.2600321143058935	0.23204993992808987	0.2460410271169917	0.2460410271169917	0.2460410271169917	0.2460410271169917	0.2460410271169917	0.2460410271169917	0.2460410271169917	0.2460410271169917	0.2460410271169917	0.2460410271169917	0.2460410271169917	0.2460410271169917	0.2460410271169917	0.2460410271169917	0.2460410271169917	0.2460410271169917	0.2460410271169917	0.2460410271169917	0.2460410271169917	0.2460410271169917	0.2460410271169917	0.2460410271169917	0.2460410271169917	0.2460410271169917	0.2460410271169917	0.2460410271169917	0.2460410271169917	0.2460410271169917	0.2460410271169917	0.2460410271169917	0.2460410271169917	0.2460410271169917	0.2460410271169917	0.2460410271169917	0.2460410271169917	0.2460410271169917	0.2460410271169917	0.2460410271169917	0.2460410271169917	0.2460410271169917	0.2460410271169917
0.15429748397433798	0.18885125169778366	0.22496839552302292	0.24491719180691524	0.14929266117246986	0.2998308451021885	0.18026788490796045	0.21998920667122113	0.2187509316294301	0.11582525123796722	0.2292783673370414	0.18925891007718307	0.2643904064487575	0.1630443750250907	0.11529749481214618	0.12543141170610286	0.16393988412974017	0.2000615334335088	0.2179376456556435	0.29700140980096235	0.25746952772830295	0.25746952772830295	0.25746952772830295	0.25746952772830295	0.25746952772830295	0.25746952772830295	0.25746952772830295	0.25746952772830295	0.25746952772830295	0.25746952772830295	0.25746952772830295	0.25746952772830295	0.25746952772830295	0.25746952772830295	0.25746952772830295	0.25746952772830295	0.25746952772830295	0.25746952772830295	0.25746952772830295	0.25746952772830295	0.25746952772830295	0.25746952772830295	0.25746952772830295	0.25746952772830295	0.25746952772830295	0.25746952772830295	0.25746952772830295	0.25746952772830295	0.25746952772830295	0.25746952772830295
0.18123053764377237	0.23905360760196379	0.2796725572818048	0.18926135575232259	0.2894036836971379	0.24178180821034723	0.17844067629227828	0.20276572259497877	0.2554152814449977	0.2372783748056754	0.15416989013565688	0.21039985300454048	0.2095375694468128	0.23391098724066572	0.1747451050371765	0.1903178946550841	0.2090552022288041	0.19171272403885864	0.19699893787119857	0.2453083697384444	0.18360854944560898	0.28348524788606017	0.226276050027247	0.23495951411036178	0.21305948173121986	0.1993753519070542	0.22677281041559935	0.29734308359016637	0.16470353525584297	0.24872483838639578	0.2312788473875043	0.12135467770651286	0.17631676254700857	0.17631676254700857	0.17631676254700857	0.17631676254700857	0.17631676254700857	0.17631676254700857	0.17631676254700857	0.17631676254700857	0.17631676254700857	0.17631676254700857	0.17631676254700857	0.17631676254700857	0.17631676254700857	0.17631676254700857	0.17631676254700857	0.17631676254700857	0.17631676254700857	0.17631676254700857
0.11738833322026318	0.10379084458492026	0.07413302967950684	0.07883231317480183	0.12618886266645407	0.09800671922774881	0.10499881475570252	0.07875540978233166	0.08432954606957674	0.11400125469324786	0.08580365904216522	0.11162113687268825	0.07302078814612802	0.07121864848660202	0.09728295329356294	0.10678382421370773	0.11011887138425397	0.12710783935282596	0.10136085797322658	0.09468717408441152	0.09426034749221732	0.09328815547532754	0.12293544285441237	0.10811179916486996	0.10811179916486996	0.10811179916486996	0.10811179916486996	0.10811179916486996	0.10811179916486996	0.10811179916486996	0.10811179916486996	0.10811179916486996	0.10811179916486996	0.10811179916486996	0.10811179916486996	0.10811179916486996	0.10811179916486996	0.10811179916486996	0.10811179916486996	0.10811179916486996	0.10811179916486996	0.10811179916486996	0.10811179916486996	0.10811179916486996	0.10811179916486996	0.10811179916486996	0.10811179916486996	0.10811179916486996	0.10811179916486996	0.10811179916486996
0.20308667390288312	0.2689681078059791	0.21636077086649377	0.17392445013058916	0.15005869165139032	0.2058495029193933	0.16841844860525892	0.15385835453210014	0.20211209323545276	0.21122303098569845	0.19040532525120352	0.200814178118451	0.200814178118451	0.200814178118451	0.200814178118451	0.200814178118451	0.200814178118451	0.200814178118451	0.200814178118451	0.200814178118451	0.200814178118451	0.200814178118451	0.200814178118451	0.200814178118451	0.200814178118451	0.200814178118451	0.200814178118451	0.200814178118451	0.200814178118451	0.200814178118451	0.200814178118451	0.200814178118451	0.200814178118451	0.200814178118451	0.200814178118451	0.200814178118451	0.200814178118451	0.200814178118451	0.200814178118451	0.200814178118451	0.200814178118451	0.200814178118451	0.200814178118451	0.200814178118451	0.200814178118451	0.200814178118451	0.200814178118451	0.200814178118451	0.200814178118451	0.200814178118451
0.09002519343770736	0.10502817077162835	0.12494688613710432	0.10957762132099268	0.13890848879649217	0.10315328822376903	0.08569500789735256	0.09174869866278096	0.0960998663569459	0.08865964617899377	0.10182377699294062	0.07724182882953144	0.07874275315556238	0.08011096202455423	0.09261643904426417	0.07595837153669756	0.10083900543391029	0.11146443821511069	0.11619283055013672	0.09145706779916819	0.1251419728067449	0.0796817597815138	0.1243562200187283	0.12817415613553593	0.11097862032736827	0.08341557662004236	0.10161102250069928	0.09718368110240705	0.09939735180155317	0.09939735180155317	0.09939735180155317	0.09939735180155317	0.09939735180155317	0.09939735180155317	0.09939735180155317	0.09939735180155317	0.09939735180155317	0.09939735180155317	0.09939735180155317	0.09939735180155317	0.09939735180155317	0.09939735180155317	0.09939735180155317	0.09939735180155317	0.09939735180155317	0.09939735180155317	0.09939735180155317	0.09939735180155317	0.09939735180155317	0.09939735180155317
0.05435397145409122	0.0033304915139011643	0.0	0.025488583394188687	0.0	0.0003559573253548728	0.03630744078650371	0.0033304915139011643	0.0347317408189693	0.010065067190433416	9.969361296246179e-05	0.00126880893269114	0.04492596335044299	0.05153566465681199	0.0728249001940126	0.08631691216157883	0.05297796392412076	0.0	0.04023399643769242	0.038801626757908624	0.03238527947832771	0.025132626656250552	0.06084839730839605	0.0	0.0003605163219297364	0.019425915297102116	0.05812938274175741	0.06438076067691785	0.04086904241161958	0.04489373977756527	0.0033304915139011643	0.026986786158287795	0.015158638836094479	0.015158638836094479	0.015158638836094479	0.015158638836094479	0.015158638836094479	0.015158638836094479	0.015158638836094479	0.015158638836094479	0.015158638836094479	0.015158638836094479	0.015158638836094479	0.015158638836094479	0.015158638836094479	0.015158638836094479	0.015158638836094479	0.015158638836094479	0.015158638836094479	0.015158638836094479
0.05345888272042643	0.036800731632781525	0.10828432453716387	0.07011702510567716	0.08085516889427226	0.08684675512928099	0.09478271572223902	0.05992355695828623	0.0601338830086234	0.07671575870681376	0.030458925844334253	0.06896307411679264	0.09358928596906552	0.09353973834791915	0.11994489455919681	0.1013919366328204	0.1206485776312068	0.0752285423439995	0.10401624688406093	0.12666355942636365	0.08091841524953268	0.12185291473075224	0.10540984316038234	0.13697712490683359	0.10646260437162015	0.1068528718205142	0.07500358091890935	0.13183258106393728	0.10754485622056714	0.04169993955227606	0.08363600946858524	0.10338436746518834	0.13367399736612826	0.10783730407594637	0.10591919562209083	0.10478703110477168	0.10535311336343126	0.10535311336343126	0.10535311336343126	0.10535311336343126	0.10535311336343126	0.10535311336343126	0.10535311336343126	0.10535311336343126	0.10535311336343126	0.10535311336343126	0.10535311336343126	0.10535311336343126	0.10535311336343126	0.10535311336343126
0.06731491883593865	0.09346415575977189	0.09091722893927257	0.07910878840670524	0.07378660618631816	0.08085715818855423	0.0959175969478867	0.0999134311654581	0.07862479780344434	0.07522118627362537	0.08145877217529736	0.11797887298475926	0.08343205398502365	0.0845126000324061	0.09780955382256076	0.08212740612271258	0.08557730224648123	0.09577771287929612	0.07051940848020036	0.09652684054034381	0.0753025897127739	0.09033490211403104	0.11650455982994826	0.12084185673001333	0.11050422614306339	0.0907799768545499	0.09018676836622688	0.09481680418390796	0.08783893228890771	0.11137848057819603	0.09018151169732232	0.10077999613775918	0.10077999613775918	0.10077999613775918	0.10077999613775918	0.10077999613775918	0.10077999613775918	0.10077999613775918	0.10077999613775918	0.10077999613775918	0.10077999613775918	0.10077999613775918	0.10077999613775918	0.10077999613775918	0.10077999613775918	0.10077999613775918	0.10077999613775918	0.10077999613775918	0.10077999613775918	0.10077999613775918
0.1360310438749283	0.13419107598743754	0.1350914904348759	0.12523650316374862	0.11644491417128183	0.15877826336923812	0.14036437616417033	0.1261388797504275	0.1044197243327952	0.12261207232055515	0.12816895043233595	0.12633753252282948	0.1803767235839175	0.16575078687048111	0.17859272106577095	0.1201738049561403	0.14700654941588667	0.09614712165384744	0.16609969465714575	0.1472184058369587	0.13869435342604639	0.1287815178478921	0.1013917104851752	0.12466339886498475	0.12675721367248216	0.13935664476936147	0.18636884569740447	0.14121097550603123	0.14884064548850282	0.14702527096090512	0.14628575710987804	0.1394449894778636	0.11882379833101983	0.11420782076268998	0.08755279183089869	0.14004684101779497	0.11786178476941458	0.1289543128936048	0.1289543128936048	0.1289543128936048	0.1289543128936048	0.1289543128936048	0.1289543128936048	0.1289543128936048	0.1289543128936048	0.1289543128936048	0.1289543128936048	0.1289543128936048	0.1289543128936048	0.1289543128936048
0.0	0.0	0.0	0.0	0.0	0.0	0.0	0.0	0.044351163414360066	0.11580134837029454	0.0700242239999522	0.054095827300496474	0.0443019985031185	0.06793680285361048	0.05069751902819542	0.05242799354611327	0.055450529068897844	0.05079241224532642	0.06990099542221823	0.032492517180507545	0.055205983504751276	0.030456925417633552	0.007399415213289015	0.027303860121866256	0.032383147893124756	0.03232894997176649	0.04137865340251749	0.060544045264758664	0.053976772124389685	0.03931547751571582	0.04780631676083234	0.0027015436928197432	0.02525393022682604	0.02525393022682604	0.02525393022682604	0.02525393022682604	0.02525393022682604	0.02525393022682604	0.02525393022682604	0.02525393022682604	0.02525393022682604	0.02525393022682604	0.02525393022682604	0.02525393022682604	0.02525393022682604	0.02525393022682604	0.02525393022682604	0.02525393022682604	0.02525393022682604	0.02525393022682604
0.13035394799172237	0.15245211032446981	0.11731985778227196	0.11033259191146322	0.12519969261371805	0.16501965551089884	0.06934575505148946	0.06172312586000165	0.16160267175017876	0.16513907781181497	0.1945139875200174	0.19998862707875	0.14767331380556292	0.18749280565150614	0.21745850489379898	0.11078432258573444	0.1264949536268571	0.09179504990834189	0.16009448588541608	0.1287943100328114	0.08321550766881988	0.21355934255581202	0.10723252971678969	0.2000361683905061	0.15180078681968429	0.16385279516694481	0.1604132752642928	0.16621952192652345	0.17140755027736582	0.14725586075417446	0.2451702795183942	0.19621307013628433	0.19621307013628433	0.19621307013628433	0.19621307013628433	0.19621307013628433	0.19621307013628433	0.19621307013628433	0.19621307013628433	0.19621307013628433	0.19621307013628433	0.19621307013628433	0.19621307013628433	0.19621307013628433	0.19621307013628433	0.19621307013628433	0.19621307013628433	0.19621307013628433	0.19621307013628433	0.19621307013628433
0.07961130637087026	0.10683333308001529	0.13043203466134803	0.08496712494833225	0.1480181283114305	0.10452481709759025	0.1651618338600834	0.11861703677857889	0.12690180635207204	0.1435036571739274	0.14980459600669208	0.125045344478091	0.11425131110922167	0.1597927444833551	0.13668378808054737	0.15615172114225956	0.1371159506285905	0.15981363481888147	0.1610765121793848	0.162453863722949	0.12538591998225615	0.1264466337552578	0.11698219383068853	0.11375931149432615	0.12945414116125953	0.14020169744372643	0.1429967035418985	0.10837543225319124	0.1267161758694021	0.13165633098477048	0.1424084615233909	0.10293672633679252	0.10865931635992938	0.09983583894420348	0.1446793503680466	0.1037864497795341	0.16392885491767004	0.13972419312345027	0.14738803514109897	0.13980973626087986	0.14359888570098941	0.14359888570098941	0.14359888570098941	0.14359888570098941	0.14359888570098941	0.14359888570098941	0.14359888570098941	0.14359888570098941	0.14359888570098941	0.14359888570098941
0.0907920933034591	0.05976138191082431	0.0834477068257765	0.05082274069274661	0.06887576358818188	0.08261509817342844	0.0646129071662273	0.06247624759117894	0.07530467284436751	0.07706520059959329	0.1092116496508307	0.09887960635771388	0.08489132078032438	0.11355130955322061	0.10163232517327775	0.08618658184928589	0.10274608651273553	0.12887595290092652	0.0852650678514943	0.07619811756299029	0.1191375735052027	0.08222132730406397	0.11399933368494737	0.10259545227812668	0.12077880335283418	0.10571021691773501	0.07604488900487762	0.057598463707191315	0.06404163469270198	0.05527896541256102	0.0857551993801908	0.1119489143016738	0.09654985496699754	0.07265998186415301	0.08618847469919402	0.07942422828167352	0.07942422828167352	0.07942422828167352	0.07942422828167352	0.07942422828167352	0.07942422828167352	0.07942422828167352	0.07942422828167352	0.07942422828167352	0.07942422828167352	0.07942422828167352	0.07942422828167352	0.07942422828167352	0.07942422828167352	0.07942422828167352
0.11468546063159436	0.12040236042524263	0.14321742399373888	0.16108314236565657	0.12242043690953118	0.10420508414219465	0.13158805492213266	0.17629185737612973	0.15861778489084433	0.1434323062881321	0.173183250894827	0.19722467372643485	0.13842335010846932	0.14034733073829386	0.1477554236037326	0.1465986014153026	0.17006379036803013	0.16390361928477992	0.15712545114938808	0.1473514388855116	0.12440238850662928	0.13366746235540225	0.16990740782947622	0.13618042825773186	0.12123471471726119	0.18288022991038372	0.15810287699377407	0.11497879392780867	0.1623716322190246	0.14910204187452264	0.1557368370467736	0.1557368370467736	0.1557368370467736	0.1557368370467736	0.1557368370467736	0.1557368370467736	0.1557368370467736	0.1557368370467736	0.1557368370467736	0.1557368370467736	0.1557368370467736	0.1557368370467736	0.1557368370467736	0.1557368370467736	0.1557368370467736	0.1557368370467736	0.1557368370467736	0.1557368370467736	0.1557368370467736	0.1557368370467736
0.35081759037970955	0.3896521739286763	0.23433307007084414	0.27288927535629354	0.42012327831398205	0.2501980685086537	0.2727741573643791	0.3272675163232645	0.20174231486467473	0.3134778751450911	0.3153011107022333	0.07953849869274572	0.2082959133479172	0.1268248289738445	0.32105626275069293	0.18072536343837417	0.23030196226859895	0.35228229091976554	0.3034964354097153	0.309428602504264	0.15184435719059924	0.28767121549494823	0.17803679675870937	0.3289119060813872	0.19449269689400575	0.2102142176284623	0.36966233862902387	0.20745650388556286	0.2661532245388271	0.2295666438682577	0.3279752897260563	0.29310093179809277	0.4073926130130028	0.2293795492013757	0.23532966145553708	0.2323546053284564	0.2323546053284564	0.2323546053284564	0.2323546053284564	0.2323546053284564	0.2323546053284564	0.2323546053284564	0.2323546053284564	0.2323546053284564	0.2323546053284564	0.2323546053284564	0.2323546053284564	0.2323546053284564	0.2323546053284564	0.2323546053284564
0.0913272147521091	0.09298348715286633	0.09697466015512528	0.0998568473446536	0.12124709985555732	0.08067010103874833	0.1096781609246278	0.07641346489927246	0.11433835186226775	0.09122296249228132	0.11598296913722769	0.09714718619242069	0.10249973610581758	0.09841444831292705	0.10574593957561931	0.11131756815796379	0.12941484652619525	0.11434077215920986	0.11212153672864777	0.0992363294075351	0.11291602704033198	0.09794366437624875	0.098224568672297	0.10243050667505392	0.12161530065758677	0.11048745867629324	0.11044726863033717	0.10266578444109453	0.10374155996806915	0.11036043633562677	0.11413562034153736	0.11186280609992359	0.11907883011423201	0.10452401836215326	0.09715147292840703	0.10083774564528016	0.10083774564528016	0.10083774564528016	0.10083774564528016	0.10083774564528016	0.10083774564528016	0.10083774564528016	0.10083774564528016	0.10083774564528016	0.10083774564528016	0.10083774564528016	0.10083774564528016	0.10083774564528016	0.10083774564528016	0.10083774564528016
0.08713545336717449	0.06845378801885077	0.07102376909386156	0.08541263882783148	0.07566457060769624	0.09223693455057684	0.07501469635672765	0.08407262077908972	0.07405251963486097	0.11481214563032935	0.08983565067760202	0.09130550816082346	0.08676144879849906	0.0846808349805672	0.08813525274094669	0.09848669131971242	0.10455038476900248	0.08483748554907948	0.07260368771653332	0.10377583584986151	0.0759614973535833	0.11351065840497153	0.09017915821856716	0.08747986077271726	0.08376456534552319	0.08702220548295739	0.1044240045416584	0.08865311826361985	0.09076436213917724	0.09341268891010217	0.09438994936301846	0.09390131913656032	0.09390131913656032	0.09390131913656032	0.09390131913656032	0.09390131913656032	0.09390131913656032	0.09390131913656032	0.09390131913656032	0.09390131913656032	0.09390131913656032	0.09390131913656032	0.09390131913656032	0.09390131913656032	0.09390131913656032	0.09390131913656032	0.09390131913656032	0.09390131913656032	0.09390131913656032	0.09390131913656032
0.09465735790657748	0.10445610432793606	0.08071714623893987	0.05335586736006191	0.09520743950123534	0.10514542181098104	0.07836247114258409	0.09537995957375259	0.0964322153510195	0.060222829485936144	0.08158104466487626	0.09363350831137397	0.10976635836955166	0.09452222892049147	0.10294986697472222	0.1085631370616513	0.09886244604057266	0.07900124320936573	0.08565965448464667	0.09789695416392484	0.1062311541154059	0.098726820022707	0.08691742418996393	0.09670762872881114	0.07779220231648934	0.10087865163802255	0.10354853537686391	0.10543909869743057	0.09310892769896605	0.09448023771531971	0.10781319604710926	0.08984775196097135	0.0988304740040403	0.0988304740040403	0.0988304740040403	0.0988304740040403	0.0988304740040403	0.0988304740040403	0.0988304740040403	0.0988304740040403	0.0988304740040403	0.0988304740040403	0.0988304740040403	0.0988304740040403	0.0988304740040403	0.0988304740040403	0.0988304740040403	0.0988304740040403	0.0988304740040403	0.0988304740040403
0.06839577617371546	0.08471027939363339	0.0854010315612385	0.0787765850234515	0.06956974134682226	0.07523181545059603	0.07611947233159687	0.06294642494346692	0.05431545676757154	0.09485552465133751	0.07327397442970042	0.0699933759653697	0.07393756905114247	0.07971820793765759	0.06393012373499034	0.07150946603958337	0.06888348259466495	0.058142037626650406	0.04744360531002925	0.05699344101975058	0.04854557745135237	0.06332872140380384	0.05621349315025727	0.052392635726959985	0.058454377866171796	0.06751698777820676	0.07858094162141382	0.07304896469981029	0.07304896469981029	0.07304896469981029	0.07304896469981029	0.07304896469981029	0.07304896469981029	0.07304896469981029	0.07304896469981029	0.07304896469981029	0.07304896469981029	0.07304896469981029	0.07304896469981029	0.07304896469981029	0.07304896469981029	0.07304896469981029	0.07304896469981029	0.07304896469981029	0.07304896469981029	0.07304896469981029	0.07304896469981029	0.07304896469981029	0.07304896469981029	0.07304896469981029
0.06791082481385674	0.06575798164472511	0.08063367519908522	0.08314023192473856	0.05991089842667673	0.05942711892832778	0.0880610205042758	0.06756613220342109	0.09174869503541978	0.08339346185235237	0.08034767992713848	0.08011371173225247	0.07481794113450822	0.08996467119381475	0.0672823239116468	0.08145053309137155	0.09251482491356788	0.08079515164129986	0.07674856977100429	0.08338447568548767	0.06086018420793792	0.0856546475932779	0.10151723863964134	0.0740331506994055	0.08946431507784074	0.08616006763000102	0.07820570073664766	0.06746782594129498	0.08810637204761243	0.08596364631069361	0.09173451735310577	0.07302392541404087	0.07397189832278925	0.09584940338116464	0.07162176077354349	0.0877485807124454	0.09645752858515108	0.07098923233870907	0.0819732547937479	0.09466168718378812	0.1002110174039678	0.09311352563806022	0.06613842790840475	0.07361340732123901	0.06411834831844129	0.05924166356012017	0.08239606885049353	0.07081886620530685	0.07081886620530685	0.07081886620530685
0.0	0.0	0.0	0.0	0.0	0.37218347075399716	0.0	0.28287725544836406	0.05108904939517988	0.37189874989360844	0.24156436540915605	0.023460608088943725	0.0	0.09126851233010329	0.023460608088943725	0.008672169013215002	0.3154257086355645	0.22812799447790624	0.0	0.26065540958668815	0.20466738638896256	0.0	0.19577927813710666	0.20466738638896256	0.0	0.3154257086355645	0.2421306543100259	0.12638278539750653	0.3161794032212246	0.4029015760886379	0.20887191011476708	0.3519651917439894	0.23141879288459552	0.29169199231429244	0.29169199231429244	0.29169199231429244	0.29169199231429244	0.29169199231429244	0.29169199231429244	0.29169199231429244	0.29169199231429244	0.29169199231429244	0.29169199231429244	0.29169199231429244	0.29169199231429244	0.29169199231429244	0.29169199231429244	0.29169199231429244	0.29169199231429244	0.29169199231429244
0.0	0.0	0.6852143935014768	0.0	0.043096084782017874	0.16769232263286835	0.5196328303805743	0.0	0.0	0.043096084782017874	0.41906089364345184	0.0	0.0	0.0	0.0	0.043096084782017874	0.000929559152184748	0.043096084782017874	0.0	0.41889425554290516	0.6596098360998197	0.0	0.7000670732349196	0.41906089364345184	0.44955887939023353	0.3252126013988452	0.44056986031820383	0.6944204731636309	0.16769232263286832	0.9220987701241672	0.4190519821388587	0.4867481201646271	0.4529000511517429	0.4529000511517429	0.4529000511517429	0.4529000511517429	0.4529000511517429	0.4529000511517429	0.4529000511517429	0.4529000511517429	0.4529000511517429	0.4529000511517429	0.4529000511517429	0.4529000511517429	0.4529000511517429	0.4529000511517429	0.4529000511517429	0.4529000511517429	0.4529000511517429	0.4529000511517429
0.07015183683840256	0.06558068969985646	0.08265066244315694	0.06889625025649436	0.08788858859916895	0.07128015715876357	0.07021126720778278	0.07095061240125164	0.07566106057974684	0.07614287261976294	0.07436624848028411	0.08047272601812608	0.07453981375232394	0.08157189613844433	0.05836007881851022	0.08016986960897103	0.06190113333106629	0.07861369450514208	0.05611403352676008	0.08008981990708662	0.07690642126756497	0.0784981205873258	0.0784981205873258	0.0784981205873258	0.0784981205873258	0.0784981205873258	0.0784981205873258	0.0784981205873258	0.0784981205873258	0.0784981205873258	0.0784981205873258	0.0784981205873258	0.0784981205873258	0.0784981205873258	0.0784981205873258	0.0784981205873258	0.0784981205873258	0.0784981205873258	0.0784981205873258	0.0784981205873258	0.0784981205873258	0.0784981205873258	0.0784981205873258	0.0784981205873258	0.0784981205873258	0.0784981205873258	0.0784981205873258	0.0784981205873258	0.0784981205873258	0.0784981205873258
0.0749979313275059	0.0754729766384612	0.08710284219701984	0.06449993051889742	0.08421888485442375	0.0805277984420412	0.0600421061772888	0.07117157968014384	0.06811999959464303	0.05753528675505215	0.06811539023097846	0.07415757573062662	0.094879339386939	0.09323427528677843	0.06341658927052454	0.08843772578569441	0.08122892169826156	0.08501159645980773	0.07332355913886203	0.05771137904497272	0.06192659637706417	0.07805501866597367	0.06999080752151893	0.06999080752151893	0.06999080752151893	0.06999080752151893	0.06999080752151893	0.06999080752151893	0.06999080752151893	0.06999080752151893	0.06999080752151893	0.06999080752151893	0.06999080752151893	0.06999080752151893	0.06999080752151893	0.06999080752151893	0.06999080752151893	0.06999080752151893	0.06999080752151893	0.06999080752151893	0.06999080752151893	0.06999080752151893	0.06999080752151893	0.06999080752151893	0.06999080752151893	0.06999080752151893	0.06999080752151893	0.06999080752151893	0.06999080752151893	0.06999080752151893
0.06177096461005842	0.08086216293622377	0.09339260159302087	0.05682232639390245	0.0833508322285793	0.07972009607487354	0.05562293446628136	0.05083208320505238	0.06948602864648376	0.08238470105565351	0.06459897245418703	0.05700437063321407	0.06464058006112569	0.07886778248211596	0.0791348316471516	0.07622069389051062	0.06764158093218627	0.03769620786720052	0.08805837901762645	0.07570034511762279	0.09570620477039188	0.07166465232859429	0.08368542854949307	0.08368542854949307	0.08368542854949307	0.08368542854949307	0.08368542854949307	0.08368542854949307	0.08368542854949307	0.08368542854949307	0.08368542854949307	0.08368542854949307	0.08368542854949307	0.08368542854949307	0.08368542854949307	0.08368542854949307	0.08368542854949307	0.08368542854949307	0.08368542854949307	0.08368542854949307	0.08368542854949307	0.08368542854949307	0.08368542854949307	0.08368542854949307	0.08368542854949307	0.08368542854949307	0.08368542854949307	0.08368542854949307	0.08368542854949307	0.08368542854949307
0.06429688912085031	0.07475534789580404	0.05525036065159027	0.06662176555719951	0.04163016068324827	0.041750132732762894	0.06689921057262525	0.059193962170192994	0.04563416122483263	0.0723452404970378	0.04504382163488439	0.07608668750166117	0.05574889280586341	0.060399856520306036	0.07351589194970412	0.07180055139493234	0.06955693150839333	0.08344720773938517	0.0669729584461681	0.07521008309277663	0.07521008309277663	0.07521008309277663	0.07521008309277663	0.07521008309277663	0.07521008309277663	0.07521008309277663	0.07521008309277663	0.07521008309277663	0.07521008309277663	0.07521008309277663	0.07521008309277663	0.07521008309277663	0.07521008309277663	0.07521008309277663	0.07521008309277663	0.07521008309277663	0.07521008309277663	0.07521008309277663	0.07521008309277663	0.07521008309277663	0.07521008309277663	0.07521008309277663	0.07521008309277663	0.07521008309277663	0.07521008309277663	0.07521008309277663	0.07521008309277663	0.07521008309277663	0.07521008309277663	0.07521008309277663
[truncated: 6 more columns]
