# Supplementary material for: Neuronal tuning aligns dynamically with object and texture manifolds across the visual hierarchy
Source: Nat Neurosci. 2026 Mar 10;29(4):864–75. doi: 10.1038/s41593-026-02207-1 (PMC13061647; doi:10.1038/s41593-026-02207-1)
Supplement: Supplementary file 10 — Attribution data for time windows 5, 10, 20, 25 and 50 ms, for panel b. Time window specific evolution trajectory of time windows 10, 20, 25 and 50 ms, for panel c. [file 41593_2026_2207_MOESM10_ESM.zip › ExtendedFig4_Source_data/FigureExtended4C_src_normresp_wdw_125-150_BigGAN_sem.csv]

0	1	2	3	4	5	6	7	8	9	10	11	12	13	14	15	16	17	18	19	20	21	22	23	24	25	26	27	28	29	30	31	32	33	34	35	36	37	38	39	40	41	42	43	44	45	46	47	48	49
0.04754830551884311	0.05170405155057263	0.05958570580503527	0.058179296535245645	0.07039683304300583	0.06318538170591807	0.07132687486806581	0.05540885683867035	0.04299344711511068	0.06098036750147791	0.0642236641664684	0.061599474208591694	0.07579489781099628	0.051178254205955453	0.06322805520775927	0.06061426735586259	0.0684666241064416	0.04269572701960994	0.06629429387712925	0.05705377650029523	0.056280591080636405	0.04796706362218461	0.04115128574023707	0.059477789194823126	0.06355135351308179	0.06502337945785773	0.049059650051858805	0.06374090143229798	0.07988590025214189	0.05260531119234465	0.06032420195940292	0.05819822604798321	0.04809714223034439	0.04872255820518401	0.0408512901306035	0.06250503858039483	0.060639824562209746	0.05996325347905713	0.04879505079134663	0.06178777368848774	0.08209443932483303	0.06199529989264525	0.06189700990165226	0.05073074823363897	0.06089637240177547	0.06749003873011851	0.053574187133908505	0.06053211293201351	0.06053211293201351	0.06053211293201351
0.05781014450943906	0.0771406639868717	0.0739680395969498	0.07628664936954406	0.05620701468271475	0.08061128601630986	0.06049632977828522	0.07627348951258157	0.0685316568471269	0.06073407710058663	0.07787289778458897	0.05400012100601594	0.053385907670983945	0.05484733806756988	0.07341731416103832	0.06156018362747256	0.05821578137896369	0.059810624236626385	0.07385524877084462	0.06872241793555815	0.061703495111765636	0.08115603377922759	0.07115624366644198	0.056050373739579884	0.05225621864064547	0.07600931975196214	0.0519797466881158	0.08842680821357013	0.07354249087249409	0.07131240726340143	0.07422618430013186	0.057855211789531555	0.06634509704463362	0.06676777788907966	0.06650655804524952	0.0666371679671646	0.0666371679671646	0.0666371679671646	0.0666371679671646	0.0666371679671646	0.0666371679671646	0.0666371679671646	0.0666371679671646	0.0666371679671646	0.0666371679671646	0.0666371679671646	0.0666371679671646	0.0666371679671646	0.0666371679671646	0.0666371679671646
0.07820944151197344	0.08603964381819687	0.08012744460550258	0.10296458480073012	0.08089406372811427	0.06389038380609785	0.10942677362030165	0.07421601488987611	0.09372675157345922	0.10452314616829163	0.09677257833066844	0.06109416779787891	0.0949973562247643	0.08218745724226326	0.11253368415493313	0.12493675909774993	0.1074588524615183	0.08350507364771681	0.09329834061306369	0.10562502858372046	0.08549357783145153	0.08683747621199707	0.08344374211367313	0.08822490954346339	0.08058543322594276	0.08959889953358208	0.09625769263177074	0.10512642507889838	0.05776700578921999	0.08302535806755085	0.07393318243070592	0.0674589161554945	0.08424730445308716	0.07585311030429083	0.07585311030429083	0.07585311030429083	0.07585311030429083	0.07585311030429083	0.07585311030429083	0.07585311030429083	0.07585311030429083	0.07585311030429083	0.07585311030429083	0.07585311030429083	0.07585311030429083	0.07585311030429083	0.07585311030429083	0.07585311030429083	0.07585311030429083	0.07585311030429083
0.06193472236875501	0.0799182845940431	0.06652600580080036	0.06340492114605781	0.08730487702056719	0.06519941480274004	0.07445045652171774	0.05450243603521209	0.06503034698065745	0.07366880642068571	0.07440481754272296	0.07909201355683954	0.06582671697358729	0.06556523949693109	0.07366063087411161	0.05920334149070054	0.06746978117973755	0.058275055517485616	0.06875360254454065	0.060760398475046024	0.06949343498869132	0.0611828186929876	0.07473421866484437	0.06320099209108439	0.0828622600368969	0.06579054753643779	0.07573346614979042	0.06644890709780026	0.0670037123514766	0.07856399686729858	0.05899666946906017	0.07715993785998589	0.06665695310605742	0.06849500641548034	0.06964801122347533	0.06807873543607296	0.08000895549323858	0.05881456875707324	0.06941176212515592	0.06941176212515592	0.06941176212515592	0.06941176212515592	0.06941176212515592	0.06941176212515592	0.06941176212515592	0.06941176212515592	0.06941176212515592	0.06941176212515592	0.06941176212515592	0.06941176212515592
0.055027258935584605	0.07630782416341558	0.0709711306781059	0.06633793315158065	0.07371408050238613	0.07477840204000455	0.054463299648607424	0.0569153778034631	0.05745148794172791	0.0709244368512585	0.09095300988997415	0.056555931312598624	0.0753494413598218	0.06946090196490064	0.0619529537749006	0.061979422897595816	0.06822908416923051	0.06571051157747307	0.07308600882732846	0.06955248627592885	0.05104130176658234	0.06676534894598583	0.07573547407202558	0.059984900017534835	0.07783995190723193	0.06712104339033438	0.0610993810628747	0.06709434794575961	0.07402748061350597	0.06817393293656535	0.07110070677503566	0.07110070677503566	0.07110070677503566	0.07110070677503566	0.07110070677503566	0.07110070677503566	0.07110070677503566	0.07110070677503566	0.07110070677503566	0.07110070677503566	0.07110070677503566	0.07110070677503566	0.07110070677503566	0.07110070677503566	0.07110070677503566	0.07110070677503566	0.07110070677503566	0.07110070677503566	0.07110070677503566	0.07110070677503566
0.09256462735614195	0.10195581731330633	0.11392414456620198	0.09124021720422158	0.12192316684158548	0.06549177056432051	0.093447124762004	0.08340060683762282	0.08222535039570347	0.0738880306079483	0.07745735468646528	0.06999382858051631	0.09383425388654063	0.10073371094957302	0.10695837534273073	0.09634103083185547	0.11374105651090867	0.13708803547222356	0.10086765613521398	0.10738990641264812	0.11094050665849926	0.09992254157438446	0.09451589829067844	0.07957084263177289	0.08190820928202855	0.09000949214147891	0.10758353973689269	0.12592285059586503	0.08953971114015172	0.10376152094079055	0.07737890832232974	0.0969825533046907	0.09363110131783782	0.08982895415693426	0.11315461399117661	0.11577366166385542	0.08868820134160986	0.07310932608874922	0.10150156203818299	0.11782435452023389	0.10966295827920843	0.10966295827920843	0.10966295827920843	0.10966295827920843	0.10966295827920843	0.10966295827920843	0.10966295827920843	0.10966295827920843	0.10966295827920843	0.10966295827920843
0.11131877155042859	0.141680536164146	0.1301356195182108	0.12457620790449857	0.14475592484662053	0.16169468443057514	0.11440120707807788	0.13200843534412068	0.12288246732382237	0.13251002196228862	0.14296663835324716	0.14535630694246662	0.11065887250024828	0.1616519766528533	0.11204651336651719	0.12716239484024155	0.12594326461895627	0.1089836039486268	0.11808012017319021	0.1576043825625012	0.1380982511747074	0.12398108218520132	0.14278573819557483	0.15065700741956073	0.1292162889067784	0.14180525223942608	0.13551077057310223	0.13551077057310223	0.13551077057310223	0.13551077057310223	0.13551077057310223	0.13551077057310223	0.13551077057310223	0.13551077057310223	0.13551077057310223	0.13551077057310223	0.13551077057310223	0.13551077057310223	0.13551077057310223	0.13551077057310223	0.13551077057310223	0.13551077057310223	0.13551077057310223	0.13551077057310223	0.13551077057310223	0.13551077057310223	0.13551077057310223	0.13551077057310223	0.13551077057310223	0.13551077057310223
0.04494703425642387	0.03855403501170861	0.04286999372506702	0.03985872084251671	0.04914348272110877	0.047142023324220905	0.04169999387184952	0.04755673604414964	0.04748780273269658	0.0405809018929918	0.04236011265551622	0.03492355856730825	0.03748394048926761	0.03799898285360893	0.03940581233259302	0.049990845791671776	0.03953091453871158	0.03625107178282561	0.04150158814905111	0.03953197841350841	0.03648500389638778	0.031529736016933964	0.03753865591882437	0.044409364667977354	0.0391662765756078	0.03677577263072373	0.04890633751023544	0.04284105507047958	0.04284105507047958	0.04284105507047958	0.04284105507047958	0.04284105507047958	0.04284105507047958	0.04284105507047958	0.04284105507047958	0.04284105507047958	0.04284105507047958	0.04284105507047958	0.04284105507047958	0.04284105507047958	0.04284105507047958	0.04284105507047958	0.04284105507047958	0.04284105507047958	0.04284105507047958	0.04284105507047958	0.04284105507047958	0.04284105507047958	0.04284105507047958	0.04284105507047958
0.06534724365156101	0.09099085434427676	0.06489539298832041	0.06544931857513892	0.07841815255963124	0.0723822471481395	0.07453180381657187	0.06426359946746026	0.06777858661966786	0.07706521504155897	0.04773471973351815	0.06420244069809779	0.05824035359925234	0.06732169102352134	0.07581157439184888	0.07414290752356573	0.06225255957528864	0.06250011175110662	0.07719508791945263	0.06072351066346188	0.06649043847399497	0.05052920514728441	0.06053561848727018	0.08514093625128254	0.08118109223064872	0.0456138653505797	0.06369226012845948	0.0660443698991201	0.05933186104224037	0.06856315016280073	0.04308452070553598	0.06526696821053993	0.0752236641447897	0.05846938697381317	0.06684652555930143	0.06684652555930143	0.06684652555930143	0.06684652555930143	0.06684652555930143	0.06684652555930143	0.06684652555930143	0.06684652555930143	0.06684652555930143	0.06684652555930143	0.06684652555930143	0.06684652555930143	0.06684652555930143	0.06684652555930143	0.06684652555930143	0.06684652555930143
0.07381474271970073	0.06770150940947141	0.07034087209952382	0.06228351750803643	0.07592459903933922	0.10504561480279163	0.08179965199916053	0.0813044817255408	0.07147275582431	0.10456762930056308	0.06957687777016242	0.09215459866870468	0.07459263136300164	0.09721637315936238	0.08309463738073423	0.0827198155038986	0.06705353088376516	0.09570696806054023	0.09562125932015217	0.08810948062210082	0.09554688975835562	0.07966972890573575	0.08812335447213863	0.11033730780875914	0.08835871783636139	0.09360540543652518	0.09292429658285105	0.09611495485349093	0.09705286401048145	0.0650187799257834	0.0795921988319635	0.08832900496521376	0.09373423152442391	0.09103161824481883	0.09103161824481883	0.09103161824481883	0.09103161824481883	0.09103161824481883	0.09103161824481883	0.09103161824481883	0.09103161824481883	0.09103161824481883	0.09103161824481883	0.09103161824481883	0.09103161824481883	0.09103161824481883	0.09103161824481883	0.09103161824481883	0.09103161824481883	0.09103161824481883
0.08988773174825931	0.09752780639405743	0.07766188043302695	0.1164898204580909	0.09358060618757456	0.0878073272848987	0.07243836365013144	0.0869765487128171	0.09552628793680472	0.09974357677047055	0.0870909628734545	0.11572547587629421	0.08264428758010907	0.07942929156366088	0.09203383492139587	0.06574794521200966	0.09738325189194795	0.09074955708867065	0.07920391375530471	0.09999627589128582	0.10987563683926306	0.0825897727038503	0.10674420366694867	0.09639735773284543	0.10004274054209383	0.08802438948162467	0.10457295055010599	0.1041861958124975	0.07547684547279132	0.09388226063660712	0.08837646170121058	0.09112936116890885	0.09112936116890885	0.09112936116890885	0.09112936116890885	0.09112936116890885	0.09112936116890885	0.09112936116890885	0.09112936116890885	0.09112936116890885	0.09112936116890885	0.09112936116890885	0.09112936116890885	0.09112936116890885	0.09112936116890885	0.09112936116890885	0.09112936116890885	0.09112936116890885	0.09112936116890885	0.09112936116890885
0.038745845241893805	0.045365668193137136	0.05567781363573978	0.0473737030340635	0.048787882471937646	0.04501602429302641	0.04463582838133344	0.04860576995066248	0.06518355596621628	0.04067997483374981	0.046414699962218676	0.05671452635970223	0.04814440657080005	0.06029074556412594	0.03530841027402745	0.05262819649509891	0.050920634761682904	0.04827117251229593	0.04688199843356142	0.041937321506337236	0.06055488575400702	0.043337806444288564	0.03681169170163927	0.061011378534578234	0.05320091974878803	0.04806045049756023	0.05973011743455981	0.06931481582870709	0.05534799887978475	0.05640958751572371	0.05503938608411272	0.05572448679991822	0.05572448679991822	0.05572448679991822	0.05572448679991822	0.05572448679991822	0.05572448679991822	0.05572448679991822	0.05572448679991822	0.05572448679991822	0.05572448679991822	0.05572448679991822	0.05572448679991822	0.05572448679991822	0.05572448679991822	0.05572448679991822	0.05572448679991822	0.05572448679991822	0.05572448679991822	0.05572448679991822
0.07660827240378984	0.06900224328050412	0.08455958172835651	0.08498911802467043	0.08479119819060969	0.08057905931131433	0.08961228768241347	0.08053875150793804	0.06559952519980526	0.07615533020385151	0.07944664651847642	0.08833415115930687	0.0715015675001191	0.06435289129798129	0.08689785636318553	0.08511583458775025	0.08294725735868061	0.07822730262535008	0.08811583013709365	0.07353328511413311	0.08277755765966671	0.08880877048286011	0.10879220350857857	0.07160025632346553	0.0744402532323253	0.0745311983440576	0.0771599688945246	0.08131692084868423	0.06816540570973377	0.0982259053288585	0.08319856664525635	0.09071223598705742	0.09071223598705742	0.09071223598705742	0.09071223598705742	0.09071223598705742	0.09071223598705742	0.09071223598705742	0.09071223598705742	0.09071223598705742	0.09071223598705742	0.09071223598705742	0.09071223598705742	0.09071223598705742	0.09071223598705742	0.09071223598705742	0.09071223598705742	0.09071223598705742	0.09071223598705742	0.09071223598705742
0.0850898496872419	0.07028557198459723	0.08833216820084287	0.05016204684161585	0.06656931892709982	0.06919267858567175	0.06717656631959895	0.09099102534596666	0.05447758118890278	0.06679992756570782	0.06792445072204632	0.062065455142919675	0.07215215579913276	0.07309547958118844	0.0722102722720611	0.06844247368145906	0.09519050174348584	0.07322047380925657	0.08520296929785193	0.06463473440857835	0.08375430042580921	0.0780737757577822	0.08938270656407006	0.08282151794635255	0.06923981764191318	0.05048147300004961	0.07669103915387503	0.07943635433591985	0.0851432582501656	0.0806973886646644	0.09629127643565298	0.0713206587982778	0.0838059676169654	0.0838059676169654	0.0838059676169654	0.0838059676169654	0.0838059676169654	0.0838059676169654	0.0838059676169654	0.0838059676169654	0.0838059676169654	0.0838059676169654	0.0838059676169654	0.0838059676169654	0.0838059676169654	0.0838059676169654	0.0838059676169654	0.0838059676169654	0.0838059676169654	0.0838059676169654
0.06014982760344781	0.09178523956244086	0.0764146200446145	0.09235087024895365	0.08113070673901565	0.0966100976875785	0.10078864350041693	0.10136087595427482	0.09976166507860937	0.07276883547539907	0.09525046602234967	0.0833271573580928	0.08949367194241717	0.09114353336548275	0.07982633903881718	0.08427380208203454	0.09252423040040184	0.08802770943655387	0.10520507267151673	0.09534883791982171	0.1027837218522801	0.10382296806966208	0.07436563473890477	0.08796678055398213	0.0922640655926687	0.058462781516788305	0.08408851476488384	0.08010049416496395	0.06218813666553697	0.10702293170311819	0.08460553418432759	0.08460553418432759	0.08460553418432759	0.08460553418432759	0.08460553418432759	0.08460553418432759	0.08460553418432759	0.08460553418432759	0.08460553418432759	0.08460553418432759	0.08460553418432759	0.08460553418432759	0.08460553418432759	0.08460553418432759	0.08460553418432759	0.08460553418432759	0.08460553418432759	0.08460553418432759	0.08460553418432759	0.08460553418432759
0.05811962995868067	0.07044847873875515	0.08137513874558351	0.05526909751999227	0.07937071605694436	0.08879907554793974	0.07610691222408393	0.08285974034792017	0.06634622259870598	0.06401363730023646	0.0740384143669544	0.06292020668967528	0.06308398069471852	0.07550740287719433	0.0814857858468363	0.07757219865155973	0.07529295915623621	0.08330230978226476	0.06826206837627839	0.08602525125854409	0.07562047796560209	0.08820515804572397	0.06642346413913636	0.07731431109243017	0.07731431109243017	0.07731431109243017	0.07731431109243017	0.07731431109243017	0.07731431109243017	0.07731431109243017	0.07731431109243017	0.07731431109243017	0.07731431109243017	0.07731431109243017	0.07731431109243017	0.07731431109243017	0.07731431109243017	0.07731431109243017	0.07731431109243017	0.07731431109243017	0.07731431109243017	0.07731431109243017	0.07731431109243017	0.07731431109243017	0.07731431109243017	0.07731431109243017	0.07731431109243017	0.07731431109243017	0.07731431109243017	0.07731431109243017
0.053643984908993796	0.054852735132996516	0.06717764880699965	0.06604427747016935	0.0582016164184313	0.06794213201262528	0.04680788571342248	0.08134894053767697	0.06583860579297503	0.05473395820330199	0.08082941685019707	0.06052905983016732	0.06622877440621955	0.06044688209791957	0.07302992008489087	0.08033572789467651	0.058736324064881364	0.06365774539194324	0.059997929539010855	0.06067820031100778	0.061662224921796197	0.04990773044191697	0.050052860997391785	0.04998029571965437	0.04998029571965437	0.04998029571965437	0.04998029571965437	0.04998029571965437	0.04998029571965437	0.04998029571965437	0.04998029571965437	0.04998029571965437	0.04998029571965437	0.04998029571965437	0.04998029571965437	0.04998029571965437	0.04998029571965437	0.04998029571965437	0.04998029571965437	0.04998029571965437	0.04998029571965437	0.04998029571965437	0.04998029571965437	0.04998029571965437	0.04998029571965437	0.04998029571965437	0.04998029571965437	0.04998029571965437	0.04998029571965437	0.04998029571965437
0.10394775113532559	0.10528622367101102	0.13068463074585243	0.1216558739280679	0.11309795651029753	0.14993783808804803	0.11878874843951469	0.10331603239962323	0.09749450291010481	0.11386207725889871	0.12513245352129132	0.11725732202823842	0.09801670753234405	0.12273646562201172	0.13156920348408166	0.11539988002056972	0.10783692293217949	0.13764913615159308	0.09681027478226187	0.13010167247837223	0.11263694204383261	0.11532912108721935	0.11366083598991542	0.13047276679298095	0.1420159759311448	0.10078080537364904	0.11820129966160414	0.0979794831730214	0.12800010858812416	0.11452640405219086	0.12126325632015751	0.12126325632015751	0.12126325632015751	0.12126325632015751	0.12126325632015751	0.12126325632015751	0.12126325632015751	0.12126325632015751	0.12126325632015751	0.12126325632015751	0.12126325632015751	0.12126325632015751	0.12126325632015751	0.12126325632015751	0.12126325632015751	0.12126325632015751	0.12126325632015751	0.12126325632015751	0.12126325632015751	0.12126325632015751
0.08825548024122502	0.10581942011410544	0.07016170378384808	0.06980064136023102	0.10760025482855523	0.09459463120559448	0.10077057550794873	0.07602541337040429	0.08680174592558602	0.08663161441176563	0.0871236208186792	0.09084083134222293	0.07043168227923798	0.09017916483389637	0.09186696386963247	0.10518088304840385	0.08321010400962292	0.08048601103460461	0.09068147799267633	0.08814335211850047	0.08269829541242156	0.07984013303330453	0.10241720976895653	0.05610111086457158	0.0799643720148506	0.08320755343020426	0.07577063732251504	0.07030115798323816	0.07829092872167165	0.07668262918424275	0.05384812895315379	0.08722843795526597	0.07053828345420987	0.07053828345420987	0.07053828345420987	0.07053828345420987	0.07053828345420987	0.07053828345420987	0.07053828345420987	0.07053828345420987	0.07053828345420987	0.07053828345420987	0.07053828345420987	0.07053828345420987	0.07053828345420987	0.07053828345420987	0.07053828345420987	0.07053828345420987	0.07053828345420987	0.07053828345420987
0.06736078228952846	0.08439341866344657	0.08940312415867586	0.08918767595065132	0.08028830707526219	0.07407675044929933	0.07638882432013873	0.08884722385133531	0.091114873905247	0.08180389936344475	0.08454535442255998	0.08007437531988239	0.07599426958035882	0.0842699709392723	0.08207657930973714	0.08259589478448195	0.08186490802226563	0.06501330053277861	0.077816125863504	0.0668804939839089	0.08016952841152711	0.06598597782723674	0.08986339189753632	0.10634738729850461	0.07830688194784674	0.08767635231011543	0.0649605584752587	0.08666453906343573	0.07207284530265384	0.1060837106347671	0.06525254394054245	0.09072276245676904	0.0852663264125352	0.07193927271190247	0.07215184145716745	0.07204555708453496	0.07204555708453496	0.07204555708453496	0.07204555708453496	0.07204555708453496	0.07204555708453496	0.07204555708453496	0.07204555708453496	0.07204555708453496	0.07204555708453496	0.07204555708453496	0.07204555708453496	0.07204555708453496	0.07204555708453496	0.07204555708453496
0.06600878163037656	0.06570441684585633	0.064348743318135	0.062091310461872766	0.06472812171323397	0.08297177722562407	0.0534198352233473	0.05838548660149015	0.0596631006092779	0.054585518267829744	0.08310784696740017	0.06335444161028375	0.03978004307933373	0.07788246458519514	0.07708149358396513	0.07700592723906488	0.07228769477293043	0.07082567209537628	0.053984890370272376	0.06419232126175634	0.07875966480641805	0.055779085270037804	0.07842624240097226	0.04713289389952501	0.05304339768425304	0.058569869442046625	0.054191828139277795	0.047139391835803464	0.05066560998754063	0.05066560998754063	0.05066560998754063	0.05066560998754063	0.05066560998754063	0.05066560998754063	0.05066560998754063	0.05066560998754063	0.05066560998754063	0.05066560998754063	0.05066560998754063	0.05066560998754063	0.05066560998754063	0.05066560998754063	0.05066560998754063	0.05066560998754063	0.05066560998754063	0.05066560998754063	0.05066560998754063	0.05066560998754063	0.05066560998754063	0.05066560998754063
0.098242018035708	0.14666911426800963	0.11924236663771538	0.09673499385333263	0.09416143578371122	0.1359914943793798	0.10150513978966584	0.09666327619032562	0.13407654390519488	0.14429776511073977	0.09944441983094374	0.1192724106276679	0.10812192294537833	0.07710161628693005	0.1280694247130849	0.12934434664855204	0.1262145959828353	0.09999342984177279	0.11701826795477391	0.07346695298766416	0.12515267848222913	0.10263985438591093	0.13303260910330383	0.1137670826355495	0.08606820320920788	0.10799210481186894	0.10961454994797015	0.10485512889291639	0.0909592398174127	0.09790718435516453	0.09790718435516453	0.09790718435516453	0.09790718435516453	0.09790718435516453	0.09790718435516453	0.09790718435516453	0.09790718435516453	0.09790718435516453	0.09790718435516453	0.09790718435516453	0.09790718435516453	0.09790718435516453	0.09790718435516453	0.09790718435516453	0.09790718435516453	0.09790718435516453	0.09790718435516453	0.09790718435516453	0.09790718435516453	0.09790718435516453
0.053315019963413764	0.07024343080363883	0.06754654214779263	0.0578145904302893	0.0682286106973649	0.06120074833009013	0.0592975311956036	0.0564699405251956	0.08001443209377229	0.052858344068755954	0.08592555753824348	0.06586242204966342	0.059402071614348816	0.06806946284389623	0.06109401594658781	0.06808472696940333	0.06692552114243308	0.0572150644348509	0.053611459824105166	0.07084441547438376	0.06837358095320913	0.06283824091727636	0.05782394769505235	0.07127436771362697	0.05343962911844068	0.0704718528256847	0.0619557409720627	0.0619557409720627	0.0619557409720627	0.0619557409720627	0.0619557409720627	0.0619557409720627	0.0619557409720627	0.0619557409720627	0.0619557409720627	0.0619557409720627	0.0619557409720627	0.0619557409720627	0.0619557409720627	0.0619557409720627	0.0619557409720627	0.0619557409720627	0.0619557409720627	0.0619557409720627	0.0619557409720627	0.0619557409720627	0.0619557409720627	0.0619557409720627	0.0619557409720627	0.0619557409720627
0.045317191520447164	0.05272235458760618	0.05957184069245471	0.056811287002999124	0.0680771655184974	0.06280627317517079	0.0635702473637479	0.05860712871481258	0.06148048971374455	0.07104465121772358	0.05066741680161101	0.05538770259570597	0.05203721583139275	0.054708975201289145	0.07466324343194275	0.05593441057697644	0.05824885812819435	0.05698831958610989	0.05577939904043899	0.05455538373783536	0.06289668694546509	0.061914725746492816	0.06240570634597895	0.06240570634597895	0.06240570634597895	0.06240570634597895	0.06240570634597895	0.06240570634597895	0.06240570634597895	0.06240570634597895	0.06240570634597895	0.06240570634597895	0.06240570634597895	0.06240570634597895	0.06240570634597895	0.06240570634597895	0.06240570634597895	0.06240570634597895	0.06240570634597895	0.06240570634597895	0.06240570634597895	0.06240570634597895	0.06240570634597895	0.06240570634597895	0.06240570634597895	0.06240570634597895	0.06240570634597895	0.06240570634597895	0.06240570634597895	0.06240570634597895
0.049375525443582806	0.07190345899077193	0.05414052527521934	0.05259756108173239	0.06264935219166051	0.05325960266049378	0.058338272672962696	0.07028012211201196	0.05201576476223628	0.04766527256292035	0.05059513115738235	0.06033065083827605	0.06853992028214356	0.05452920215889344	0.05707202753906242	0.05476867798264343	0.056970302304591124	0.051825214665364515	0.04895623504047549	0.0659258934682777	0.04173219703452853	0.05771926190576994	0.05464261479001268	0.05551857385562788	0.05430651875887958	0.05378435287382207	0.06118259062913273	0.057483471751477395	0.057483471751477395	0.057483471751477395	0.057483471751477395	0.057483471751477395	0.057483471751477395	0.057483471751477395	0.057483471751477395	0.057483471751477395	0.057483471751477395	0.057483471751477395	0.057483471751477395	0.057483471751477395	0.057483471751477395	0.057483471751477395	0.057483471751477395	0.057483471751477395	0.057483471751477395	0.057483471751477395	0.057483471751477395	0.057483471751477395	0.057483471751477395	0.057483471751477395
0.08673777759694001	0.09299539972773499	0.07406605416689004	0.1082956717707378	0.10009105238848157	0.09310225140310051	0.11367731800886247	0.08490399968498445	0.09474492840569669	0.12766429292034936	0.09317536660395494	0.10101686121405867	0.0952344300387466	0.10280478006636802	0.08065517519087437	0.11089471287675252	0.1251223256165461	0.09039003210328089	0.08715635242766148	0.07091978740977674	0.08391644951262898	0.1132459375740091	0.0967814496447341	0.0924507731766873	0.1241058394729023	0.12760841634841946	0.10499954862959382	0.08189117523565441	0.09080701806413659	0.08634909664989551	0.08634909664989551	0.08634909664989551	0.08634909664989551	0.08634909664989551	0.08634909664989551	0.08634909664989551	0.08634909664989551	0.08634909664989551	0.08634909664989551	0.08634909664989551	0.08634909664989551	0.08634909664989551	0.08634909664989551	0.08634909664989551	0.08634909664989551	0.08634909664989551	0.08634909664989551	0.08634909664989551	0.08634909664989551	0.08634909664989551
0.08343768854700515	0.09110042121843887	0.07927387749125545	0.08393202911359847	0.07024773457167782	0.0737862796776273	0.09151337752495557	0.1044280945406643	0.09073359063649615	0.1001119361789225	0.1174765519117369	0.066841573450984	0.0978274953382657	0.08472472176988129	0.08047519330928884	0.0904608900743542	0.0742934631677722	0.09846990376551727	0.0742778319208416	0.09652524042830757	0.0827203124203142	0.09125290154422475	0.11017105664390793	0.08280068362300404	0.06668389627111895	0.0836583986185398	0.08942555402685934	0.09694900448852924	0.09530633276749512	0.08928287378336063	0.09647748552248489	0.10349833940535379	0.08130695592782634	0.09293740687770753	0.10105418346956553	0.0923307767662589	0.07894332007355359	0.12478667819778343	0.1018649991356685	0.1018649991356685	0.1018649991356685	0.1018649991356685	0.1018649991356685	0.1018649991356685	0.1018649991356685	0.1018649991356685	0.1018649991356685	0.1018649991356685	0.1018649991356685	0.1018649991356685
0.03137516399121942	0.04338044249530874	0.04222490435662112	0.06496065632779423	0.023922276080325735	0.03666288469290343	0.022882222821033298	0.035033011671148064	0.03878411946941826	0.028692795946625146	0.0432416547525154	0.026011200293362544	0.04112197687308962	0.038730120027689885	0.04826392768291051	0.03401567664829712	0.031977429365290626	0.047606642506208906	0.0272140356737887	0.0662939523811062	0.040590502744429345	0.06473062082285304	0.036499177753495635	0.05319051500211965	0.05146219858309295	0.02546143491370771	0.03107956107302919	0.04505113366204694	0.03282246759878915	0.023262832413713908	0.03762991304277851	0.03133380785483276	0.00016536676822990478	0.04731212874450557	0.03164141514970933	0.02635540025799245	0.03672182618841376	0.03513287307846885	0.053142238605182655	0.051931621568061324	0.04088649333464751	0.038715445739067225	0.03980096953685737	0.03980096953685737	0.03980096953685737	0.03980096953685737	0.03980096953685737	0.03980096953685737	0.03980096953685737	0.03980096953685737
0.06436157017146378	0.06070976789529876	0.07201376714427046	0.07327347364904144	0.05573631641293579	0.05967510352503999	0.0633614588789053	0.07198773323555764	0.06464572143857791	0.06514487075923896	0.0772580504534276	0.04848720284627174	0.06869464087732953	0.0666719184408191	0.07134134536129902	0.056218743558349236	0.0697922667286428	0.05799825531613888	0.057580991658381736	0.052140168793443416	0.06709624341520354	0.05406957636766529	0.06568935975589797	0.05545117669835268	0.0523351876260183	0.04701838331863293	0.05591943712642901	0.06569019917674315	0.06080481815158608	0.06080481815158608	0.06080481815158608	0.06080481815158608	0.06080481815158608	0.06080481815158608	0.06080481815158608	0.06080481815158608	0.06080481815158608	0.06080481815158608	0.06080481815158608	0.06080481815158608	0.06080481815158608	0.06080481815158608	0.06080481815158608	0.06080481815158608	0.06080481815158608	0.06080481815158608	0.06080481815158608	0.06080481815158608	0.06080481815158608	0.06080481815158608
0.07141273965179602	0.061869609055576646	0.04969929800363124	0.0733514391765455	0.05887359560714712	0.07763970794170197	0.08911301554429783	0.06388303437403377	0.09230493755793423	0.08495484403668246	0.08432878446140082	0.08161015507239353	0.09257492098805942	0.0898193911097248	0.07249520801625998	0.07094358089742503	0.050265421767179554	0.08314961637411045	0.07221642876166225	0.08596115012377097	0.07378938430094477	0.08584158885295437	0.08168549159268913	0.07950142241421143	0.07121313093682598	0.07535727667551871	0.07535727667551871	0.07535727667551871	0.07535727667551871	0.07535727667551871	0.07535727667551871	0.07535727667551871	0.07535727667551871	0.07535727667551871	0.07535727667551871	0.07535727667551871	0.07535727667551871	0.07535727667551871	0.07535727667551871	0.07535727667551871	0.07535727667551871	0.07535727667551871	0.07535727667551871	0.07535727667551871	0.07535727667551871	0.07535727667551871	0.07535727667551871	0.07535727667551871	0.07535727667551871	0.07535727667551871
0.04047439386472929	0.03879539030483352	0.05346213887846729	0.05040718644068546	0.037507919340883204	0.04447259722967395	0.041306227100268086	0.042790642439969474	0.0407683444731179	0.0569191648967697	0.035923718860441545	0.045224313116409544	0.03795839693546473	0.040790372363993105	0.046187331138356096	0.03518511072158082	0.04050747759889664	0.036649725812040616	0.03814878350423706	0.044047963682951316	0.037109035046021144	0.04057849936448623	0.04057849936448623	0.04057849936448623	0.04057849936448623	0.04057849936448623	0.04057849936448623	0.04057849936448623	0.04057849936448623	0.04057849936448623	0.04057849936448623	0.04057849936448623	0.04057849936448623	0.04057849936448623	0.04057849936448623	0.04057849936448623	0.04057849936448623	0.04057849936448623	0.04057849936448623	0.04057849936448623	0.04057849936448623	0.04057849936448623	0.04057849936448623	0.04057849936448623	0.04057849936448623	0.04057849936448623	0.04057849936448623	0.04057849936448623	0.04057849936448623	0.04057849936448623
0.07424696479534022	0.08910856336036366	0.07636510013657195	0.08150576330433719	0.08126879591052862	0.07172667125700075	0.07850891133745165	0.06441468810892595	0.06161144489380775	0.06522918641794075	0.08512385761973709	0.057118737854401413	0.06495689574302815	0.09783838883235116	0.0720035946439707	0.0708531424822695	0.07845488970657179	0.08120711608041749	0.07300546670697411	0.06332250160044643	0.07321097446559874	0.07528242068462691	0.07264668328465024	0.07396455198463857	0.07396455198463857	0.07396455198463857	0.07396455198463857	0.07396455198463857	0.07396455198463857	0.07396455198463857	0.07396455198463857	0.07396455198463857	0.07396455198463857	0.07396455198463857	0.07396455198463857	0.07396455198463857	0.07396455198463857	0.07396455198463857	0.07396455198463857	0.07396455198463857	0.07396455198463857	0.07396455198463857	0.07396455198463857	0.07396455198463857	0.07396455198463857	0.07396455198463857	0.07396455198463857	0.07396455198463857	0.07396455198463857	0.07396455198463857
0.0488069662718057	0.04511752699309357	0.053524043261336446	0.06007084670752463	0.05924863753249612	0.05349358255285631	0.05443968752528685	0.05281171966709316	0.05367299364766787	0.05917209626934661	0.05943610082230238	0.05592872598156198	0.056362520084093225	0.06564502570046314	0.06999678386533632	0.06448594116757912	0.04147396831960814	0.056564061176095436	0.056370249326661105	0.048486531873041694	0.04460201646360436	0.046544274168323026	0.046544274168323026	0.046544274168323026	0.046544274168323026	0.046544274168323026	0.046544274168323026	0.046544274168323026	0.046544274168323026	0.046544274168323026	0.046544274168323026	0.046544274168323026	0.046544274168323026	0.046544274168323026	0.046544274168323026	0.046544274168323026	0.046544274168323026	0.046544274168323026	0.046544274168323026	0.046544274168323026	0.046544274168323026	0.046544274168323026	0.046544274168323026	0.046544274168323026	0.046544274168323026	0.046544274168323026	0.046544274168323026	0.046544274168323026	0.046544274168323026	0.046544274168323026
0.0755412789613139	0.07708011199203059	0.09051000995176285	0.08431221234530298	0.05457775434695165	0.09566863446605225	0.07544858804960972	0.07914488898927326	0.08346039698953128	0.06852391120459238	0.07820806157846748	0.07497510688659596	0.06855780595861549	0.08156396244270125	0.08724775582982229	0.07936670533096309	0.07677329251801215	0.06722124080380158	0.06701704744467993	0.09502558452295584	0.05480937220967009	0.07744548721681721	0.07386128657725567	0.09350129266979622	0.09327336025206122	0.09338732646092872	0.09338732646092872	0.09338732646092872	0.09338732646092872	0.09338732646092872	0.09338732646092872	0.09338732646092872	0.09338732646092872	0.09338732646092872	0.09338732646092872	0.09338732646092872	0.09338732646092872	0.09338732646092872	0.09338732646092872	0.09338732646092872	0.09338732646092872	0.09338732646092872	0.09338732646092872	0.09338732646092872	0.09338732646092872	0.09338732646092872	0.09338732646092872	0.09338732646092872	0.09338732646092872	0.09338732646092872
0.050096086523440976	0.09705048339318222	0.0667671304093957	0.08279641866334245	0.07980391863311018	0.0898066646234469	0.0736946571386864	0.07276926837566816	0.06650137850198581	0.06247027587388462	0.0938222313947771	0.07035696637196188	0.07498129306707935	0.09118460091230422	0.07294424754572527	0.08699559945355144	0.08216372933157051	0.1068238760736343	0.09398528627435496	0.07162995242648727	0.08280761935042112	0.08280761935042112	0.08280761935042112	0.08280761935042112	0.08280761935042112	0.08280761935042112	0.08280761935042112	0.08280761935042112	0.08280761935042112	0.08280761935042112	0.08280761935042112	0.08280761935042112	0.08280761935042112	0.08280761935042112	0.08280761935042112	0.08280761935042112	0.08280761935042112	0.08280761935042112	0.08280761935042112	0.08280761935042112	0.08280761935042112	0.08280761935042112	0.08280761935042112	0.08280761935042112	0.08280761935042112	0.08280761935042112	0.08280761935042112	0.08280761935042112	0.08280761935042112	0.08280761935042112
0.036868796977121226	0.037461443947797726	0.040506795085675715	0.04577254334209313	0.0414096850267706	0.04379218391362084	0.045871382491575234	0.05425768237022836	0.04357934205348878	0.058562149128008154	0.05033703756656453	0.04342262811267521	0.058844056681946304	0.0436489127444541	0.050285828519117205	0.04978542055643268	0.04391111517417909	0.055933227349631784	0.044071694606948715	0.04087557619515835	0.03908984818967506	0.0468850816501129	0.042987464919893977	0.042987464919893977	0.042987464919893977	0.042987464919893977	0.042987464919893977	0.042987464919893977	0.042987464919893977	0.042987464919893977	0.042987464919893977	0.042987464919893977	0.042987464919893977	0.042987464919893977	0.042987464919893977	0.042987464919893977	0.042987464919893977	0.042987464919893977	0.042987464919893977	0.042987464919893977	0.042987464919893977	0.042987464919893977	0.042987464919893977	0.042987464919893977	0.042987464919893977	0.042987464919893977	0.042987464919893977	0.042987464919893977	0.042987464919893977	0.042987464919893977
0.04720133091458608	0.04451754280920808	0.053300058222487	0.05392524617256862	0.05055545489656056	0.04773407294524304	0.05645849387947397	0.07687781540710306	0.04498285752462527	0.0667545745179522	0.054183941192204606	0.05019633517416097	0.05717895823737077	0.06670443992646168	0.06047271958222564	0.0680706527977423	0.05883497974196731	0.07190261466595668	0.04915331528906607	0.06851425659330684	0.05883378594118647	0.05883378594118647	0.05883378594118647	0.05883378594118647	0.05883378594118647	0.05883378594118647	0.05883378594118647	0.05883378594118647	0.05883378594118647	0.05883378594118647	0.05883378594118647	0.05883378594118647	0.05883378594118647	0.05883378594118647	0.05883378594118647	0.05883378594118647	0.05883378594118647	0.05883378594118647	0.05883378594118647	0.05883378594118647	0.05883378594118647	0.05883378594118647	0.05883378594118647	0.05883378594118647	0.05883378594118647	0.05883378594118647	0.05883378594118647	0.05883378594118647	0.05883378594118647	0.05883378594118647
0.08696924609335978	0.10323548246668933	0.11189202224495179	0.1358850216609209	0.08776406934883184	0.10546510606441077	0.08666421817359438	0.1233345947505385	0.11363138993167504	0.10402054227185081	0.09977313246781293	0.11008836639733947	0.11718267414163859	0.09769620004834494	0.07429133178254771	0.08575249511039869	0.10814415967599854	0.09135455491340033	0.11706303459821767	0.14904345929801774	0.07194026054234619	0.12118025205364782	0.10194735038994429	0.09735152248483779	0.10822475680205633	0.09033095683452354	0.10898006978955958	0.08763796739156894	0.10890405200665973	0.12225174978795149	0.1024309186035338	0.08550332211431413	0.15554994839184905	0.10530979067871826	0.11819432826115527	0.11175205946993676	0.11175205946993676	0.11175205946993676	0.11175205946993676	0.11175205946993676	0.11175205946993676	0.11175205946993676	0.11175205946993676	0.11175205946993676	0.11175205946993676	0.11175205946993676	0.11175205946993676	0.11175205946993676	0.11175205946993676	0.11175205946993676
0.044815235591694036	0.06798191579998672	0.05811894715676901	0.05283101489710835	0.0591031259720033	0.07678325943087073	0.048743842034862435	0.04914932267498412	0.0768769307376429	0.03965685485725186	0.06259359306679686	0.05576408463774629	0.052463198562100216	0.04979045214996641	0.05947696128470304	0.06540589691134142	0.06244142909802224	0.06244142909802224	0.06244142909802224	0.06244142909802224	0.06244142909802224	0.06244142909802224	0.06244142909802224	0.06244142909802224	0.06244142909802224	0.06244142909802224	0.06244142909802224	0.06244142909802224	0.06244142909802224	0.06244142909802224	0.06244142909802224	0.06244142909802224	0.06244142909802224	0.06244142909802224	0.06244142909802224	0.06244142909802224	0.06244142909802224	0.06244142909802224	0.06244142909802224	0.06244142909802224	0.06244142909802224	0.06244142909802224	0.06244142909802224	0.06244142909802224	0.06244142909802224	0.06244142909802224	0.06244142909802224	0.06244142909802224	0.06244142909802224	0.06244142909802224
0.05736659535728707	0.07100603113542168	0.051815421813522944	0.06910908278202076	0.05316904181724855	0.05353166194157622	0.06588072880565854	0.04701309404301957	0.05881989461062214	0.054517362213716454	0.06281924876837149	0.06648328449796741	0.06913810973358137	0.06598029234411847	0.06265961365228716	0.05121038843792685	0.04910700437421069	0.04759798983480756	0.04913715735729941	0.0598810657973977	0.06012706378295663	0.06795372354609258	0.05258096396364313	0.05698635193285177	0.05478365794824746	0.05478365794824746	0.05478365794824746	0.05478365794824746	0.05478365794824746	0.05478365794824746	0.05478365794824746	0.05478365794824746	0.05478365794824746	0.05478365794824746	0.05478365794824746	0.05478365794824746	0.05478365794824746	0.05478365794824746	0.05478365794824746	0.05478365794824746	0.05478365794824746	0.05478365794824746	0.05478365794824746	0.05478365794824746	0.05478365794824746	0.05478365794824746	0.05478365794824746	0.05478365794824746	0.05478365794824746	0.05478365794824746
0.08182253876427122	0.1212293187816701	0.12624190048990716	0.10846665281220962	0.11779239266320664	0.13453813032892542	0.12709324353107077	0.11126062668789524	0.08234999447737523	0.12321729033092793	0.12087584573096592	0.10205540921833003	0.12160090346283157	0.10607943397878712	0.10190892846368999	0.08221428796531792	0.10112086385699928	0.11433918045746026	0.10773002215722978	0.10773002215722978	0.10773002215722978	0.10773002215722978	0.10773002215722978	0.10773002215722978	0.10773002215722978	0.10773002215722978	0.10773002215722978	0.10773002215722978	0.10773002215722978	0.10773002215722978	0.10773002215722978	0.10773002215722978	0.10773002215722978	0.10773002215722978	0.10773002215722978	0.10773002215722978	0.10773002215722978	0.10773002215722978	0.10773002215722978	0.10773002215722978	0.10773002215722978	0.10773002215722978	0.10773002215722978	0.10773002215722978	0.10773002215722978	0.10773002215722978	0.10773002215722978	0.10773002215722978	0.10773002215722978	0.10773002215722978
0.061398950510812254	0.05988028503729545	0.061288745985956024	0.05989838018623066	0.07176890826087945	0.05309353189640756	0.059764011398533955	0.05740486434568832	0.07682015210704633	0.05454989332982496	0.06855540555377189	0.05850959621924942	0.05356868908915864	0.06350826554952169	0.0541220660349607	0.07126709867889122	0.049848032504506874	0.08139188515136242	0.07190256382664992	0.053524540258906204	0.0709821455479846	0.0622533429034454	0.0622533429034454	0.0622533429034454	0.0622533429034454	0.0622533429034454	0.0622533429034454	0.0622533429034454	0.0622533429034454	0.0622533429034454	0.0622533429034454	0.0622533429034454	0.0622533429034454	0.0622533429034454	0.0622533429034454	0.0622533429034454	0.0622533429034454	0.0622533429034454	0.0622533429034454	0.0622533429034454	0.0622533429034454	0.0622533429034454	0.0622533429034454	0.0622533429034454	0.0622533429034454	0.0622533429034454	0.0622533429034454	0.0622533429034454	0.0622533429034454	0.0622533429034454
0.08335386367668118	0.07325326953179466	0.07856844501245225	0.08003109466212979	0.08902138435737576	0.08391967975093785	0.07260945292936286	0.09356475552845678	0.06079172047758684	0.08440548417029832	0.07259860232394258	0.07259860232394258	0.07259860232394258	0.07259860232394258	0.07259860232394258	0.07259860232394258	0.07259860232394258	0.07259860232394258	0.07259860232394258	0.07259860232394258	0.07259860232394258	0.07259860232394258	0.07259860232394258	0.07259860232394258	0.07259860232394258	0.07259860232394258	0.07259860232394258	0.07259860232394258	0.07259860232394258	0.07259860232394258	0.07259860232394258	0.07259860232394258	0.07259860232394258	0.07259860232394258	0.07259860232394258	0.07259860232394258	0.07259860232394258	0.07259860232394258	0.07259860232394258	0.07259860232394258	0.07259860232394258	0.07259860232394258	0.07259860232394258	0.07259860232394258	0.07259860232394258	0.07259860232394258	0.07259860232394258	0.07259860232394258	0.07259860232394258	0.07259860232394258
0.06474338354832455	0.07395876358438859	0.0749608094497414	0.052773639408049834	0.06292711736918138	0.05476140532765233	0.0728600045980657	0.0849209322154389	0.05571894433514071	0.0701849837272372	0.061293874055564045	0.06662994888083779	0.0711670958150071	0.05970910320940558	0.07606782782297278	0.05893454988742295	0.054826740249253	0.10028237429304604	0.07755455727114952	0.07755455727114952	0.07755455727114952	0.07755455727114952	0.07755455727114952	0.07755455727114952	0.07755455727114952	0.07755455727114952	0.07755455727114952	0.07755455727114952	0.07755455727114952	0.07755455727114952	0.07755455727114952	0.07755455727114952	0.07755455727114952	0.07755455727114952	0.07755455727114952	0.07755455727114952	0.07755455727114952	0.07755455727114952	0.07755455727114952	0.07755455727114952	0.07755455727114952	0.07755455727114952	0.07755455727114952	0.07755455727114952	0.07755455727114952	0.07755455727114952	0.07755455727114952	0.07755455727114952	0.07755455727114952	0.07755455727114952
0.11460470162013407	0.14227515039388525	0.10103486376308007	0.10658816002153043	0.12183145759484984	0.12749612282946274	0.08885302942641186	0.13993665903163297	0.12233953382609629	0.1488338605065435	0.1355695540447821	0.1479952226957277	0.15525764363252198	0.12516931356572378	0.16111953527156914	0.08778291673707021	0.15344791788620574	0.1698345483404057	0.12969845466659616	0.12301911413757897	0.12403956541269442	0.12625518508826836	0.12337502606129716	0.14909797504420155	0.14846445503115618	0.12108340384609123	0.1487641648538969	0.09610711230189703	0.1538680394859754	0.12266116819577967	0.13344236892890374	0.1280517685623417	0.1280517685623417	0.1280517685623417	0.1280517685623417	0.1280517685623417	0.1280517685623417	0.1280517685623417	0.1280517685623417	0.1280517685623417	0.1280517685623417	0.1280517685623417	0.1280517685623417	0.1280517685623417	0.1280517685623417	0.1280517685623417	0.1280517685623417	0.1280517685623417	0.1280517685623417	0.1280517685623417
0.07345643258461562	0.08491311159040411	0.07063902164740088	0.05801913716172943	0.07237212674429867	0.07626142113141017	0.08425274218678983	0.07747127183360622	0.09620726961164185	0.07866102264035973	0.06774056309949303	0.09410947896661793	0.06633892801458448	0.05414452825450866	0.09905040427703524	0.09983723314899177	0.10234306391041875	0.0648387634673587	0.07927385983176502	0.09538405809978476	0.06329006494695519	0.07608499493417446	0.1030161731623259	0.08697858317772014	0.09499737817002303	0.09499737817002303	0.09499737817002303	0.09499737817002303	0.09499737817002303	0.09499737817002303	0.09499737817002303	0.09499737817002303	0.09499737817002303	0.09499737817002303	0.09499737817002303	0.09499737817002303	0.09499737817002303	0.09499737817002303	0.09499737817002303	0.09499737817002303	0.09499737817002303	0.09499737817002303	0.09499737817002303	0.09499737817002303	0.09499737817002303	0.09499737817002303	0.09499737817002303	0.09499737817002303	0.09499737817002303	0.09499737817002303
0.06795163273391179	0.05408720377186714	0.07239110816464442	0.057351846783133306	0.07099747464940191	0.06246123124194973	0.05341778437435946	0.07572760906522573	0.07991087990770249	0.06856253094521896	0.06014374090060627	0.06435313592291261	0.06435313592291261	0.06435313592291261	0.06435313592291261	0.06435313592291261	0.06435313592291261	0.06435313592291261	0.06435313592291261	0.06435313592291261	0.06435313592291261	0.06435313592291261	0.06435313592291261	0.06435313592291261	0.06435313592291261	0.06435313592291261	0.06435313592291261	0.06435313592291261	0.06435313592291261	0.06435313592291261	0.06435313592291261	0.06435313592291261	0.06435313592291261	0.06435313592291261	0.06435313592291261	0.06435313592291261	0.06435313592291261	0.06435313592291261	0.06435313592291261	0.06435313592291261	0.06435313592291261	0.06435313592291261	0.06435313592291261	0.06435313592291261	0.06435313592291261	0.06435313592291261	0.06435313592291261	0.06435313592291261	0.06435313592291261	0.06435313592291261
0.07173906616153466	0.09896667928733786	0.09741707238067512	0.11940818423061511	0.11438090416394134	0.07478183994612334	0.08170254724245263	0.11867509673628011	0.13822698891634477	0.09885260026323413	0.11906551353779686	0.10783576925632785	0.09177748776047782	0.09866657546156796	0.11221738639141027	0.10772736453383887	0.1343403681787257	0.10070060065235112	0.1175204844155384	0.1175204844155384	0.1175204844155384	0.1175204844155384	0.1175204844155384	0.1175204844155384	0.1175204844155384	0.1175204844155384	0.1175204844155384	0.1175204844155384	0.1175204844155384	0.1175204844155384	0.1175204844155384	0.1175204844155384	0.1175204844155384	0.1175204844155384	0.1175204844155384	0.1175204844155384	0.1175204844155384	0.1175204844155384	0.1175204844155384	0.1175204844155384	0.1175204844155384	0.1175204844155384	0.1175204844155384	0.1175204844155384	0.1175204844155384	0.1175204844155384	0.1175204844155384	0.1175204844155384	0.1175204844155384	0.1175204844155384
0.12657922505091562	0.10906824897538023	0.07160503817347579	0.15080224837974998	0.1021717813289303	0.10473403003310536	0.09215982759703636	0.08436218948059036	0.08062742197660859	0.11854543433688322	0.0973240013060114	0.08083784442932719	0.08002930363478475	0.09519066091901561	0.126785405996134	0.1109880334575748	0.1109880334575748	0.1109880334575748	0.1109880334575748	0.1109880334575748	0.1109880334575748	0.1109880334575748	0.1109880334575748	0.1109880334575748	0.1109880334575748	0.1109880334575748	0.1109880334575748	0.1109880334575748	0.1109880334575748	0.1109880334575748	0.1109880334575748	0.1109880334575748	0.1109880334575748	0.1109880334575748	0.1109880334575748	0.1109880334575748	0.1109880334575748	0.1109880334575748	0.1109880334575748	0.1109880334575748	0.1109880334575748	0.1109880334575748	0.1109880334575748	0.1109880334575748	0.1109880334575748	0.1109880334575748	0.1109880334575748	0.1109880334575748	0.1109880334575748	0.1109880334575748
0.08668931149762865	0.0937854731222329	0.09040394939364944	0.08234011743252079	0.13925729972595027	0.10347791622685454	0.08145606331563196	0.08646541166474435	0.10682253970047519	0.06773740571022159	0.09980424184895349	0.08426864673759717	0.09237149384217577	0.10389364267272552	0.0884572220269897	0.09352351384473022	0.10715627035463751	0.09259214752178037	0.09380779942413481	0.08351278577053074	0.12264622680699679	0.11641087137335208	0.06603211572917321	0.09896859004582705	0.0981663209609371	0.08479453102734055	0.09505027948776298	0.09206336572758363	0.09355682260767331	0.09355682260767331	0.09355682260767331	0.09355682260767331	0.09355682260767331	0.09355682260767331	0.09355682260767331	0.09355682260767331	0.09355682260767331	0.09355682260767331	0.09355682260767331	0.09355682260767331	0.09355682260767331	0.09355682260767331	0.09355682260767331	0.09355682260767331	0.09355682260767331	0.09355682260767331	0.09355682260767331	0.09355682260767331	0.09355682260767331	0.09355682260767331
0.06733079131126377	0.07160501160692803	0.0964832026561369	0.08900806589198627	0.08182450846131821	0.08880047392689867	0.07994862553981154	0.07267655905302066	0.09477404489390996	0.0858358670578246	0.0645705587755859	0.07739142665344345	0.09489421626886846	0.07592265234057144	0.08014527408064691	0.08184495364071198	0.07700393875909307	0.07072670861517881	0.0918688403139941	0.07765298686714381	0.10055913317007371	0.08598191425127998	0.08084278019092998	0.08341234722110498	0.08341234722110498	0.08341234722110498	0.08341234722110498	0.08341234722110498	0.08341234722110498	0.08341234722110498	0.08341234722110498	0.08341234722110498	0.08341234722110498	0.08341234722110498	0.08341234722110498	0.08341234722110498	0.08341234722110498	0.08341234722110498	0.08341234722110498	0.08341234722110498	0.08341234722110498	0.08341234722110498	0.08341234722110498	0.08341234722110498	0.08341234722110498	0.08341234722110498	0.08341234722110498	0.08341234722110498	0.08341234722110498	0.08341234722110498
0.07038367800482466	0.10309981381129439	0.10498595745921813	0.07496378475871515	0.07694447288667242	0.09427553196457855	0.10205169238939428	0.09978123986533895	0.06874989082120615	0.07302265413283568	0.08197812173956173	0.052552960735030234	0.09214993591194959	0.07949397542994587	0.08209630724739556	0.1059102866498162	0.07916323753005058	0.06465401891578187	0.07454991518840957	0.0871244711316227	0.08286921436880972	0.08499684275021621	0.08499684275021621	0.08499684275021621	0.08499684275021621	0.08499684275021621	0.08499684275021621	0.08499684275021621	0.08499684275021621	0.08499684275021621	0.08499684275021621	0.08499684275021621	0.08499684275021621	0.08499684275021621	0.08499684275021621	0.08499684275021621	0.08499684275021621	0.08499684275021621	0.08499684275021621	0.08499684275021621	0.08499684275021621	0.08499684275021621	0.08499684275021621	0.08499684275021621	0.08499684275021621	0.08499684275021621	0.08499684275021621	0.08499684275021621	0.08499684275021621	0.08499684275021621
0.07838048147505328	0.09574052692623795	0.07366322668839657	0.07612494780414206	0.10915161669980795	0.08298910106139709	0.08891752762358476	0.09917538550630711	0.0835528462445425	0.08406683045760155	0.09022310618638149	0.09389470072890962	0.11480883394285137	0.09455936420090232	0.10794058333028776	0.07687364901749363	0.07567664484210643	0.08471970801415346	0.08019817642812994	0.08019817642812994	0.08019817642812994	0.08019817642812994	0.08019817642812994	0.08019817642812994	0.08019817642812994	0.08019817642812994	0.08019817642812994	0.08019817642812994	0.08019817642812994	0.08019817642812994	0.08019817642812994	0.08019817642812994	0.08019817642812994	0.08019817642812994	0.08019817642812994	0.08019817642812994	0.08019817642812994	0.08019817642812994	0.08019817642812994	0.08019817642812994	0.08019817642812994	0.08019817642812994	0.08019817642812994	0.08019817642812994	0.08019817642812994	0.08019817642812994	0.08019817642812994	0.08019817642812994	0.08019817642812994	0.08019817642812994
0.05882114259991309	0.06021640354453463	0.06175603171353574	0.07416929801704326	0.06515416778207385	0.06662594482971808	0.04499288473185966	0.04484343049970841	0.05635890369387402	0.05597937998487843	0.06439128090939843	0.06579461012514452	0.07068416042429644	0.07106968823156193	0.07538692133309192	0.06337263367420398	0.06806034646800017	0.07054395880849805	0.06991335001168142	0.05581374883132411	0.06286354942150275	0.06286354942150275	0.06286354942150275	0.06286354942150275	0.06286354942150275	0.06286354942150275	0.06286354942150275	0.06286354942150275	0.06286354942150275	0.06286354942150275	0.06286354942150275	0.06286354942150275	0.06286354942150275	0.06286354942150275	0.06286354942150275	0.06286354942150275	0.06286354942150275	0.06286354942150275	0.06286354942150275	0.06286354942150275	0.06286354942150275	0.06286354942150275	0.06286354942150275	0.06286354942150275	0.06286354942150275	0.06286354942150275	0.06286354942150275	0.06286354942150275	0.06286354942150275	0.06286354942150275
0.07191234092068885	0.08008227159611533	0.10432338113836834	0.07308837088135828	0.08024303265596926	0.09913267120353245	0.08971340227553468	0.11576177038990915	0.09878576052250676	0.11630578721939436	0.10808070595665546	0.09831250067854479	0.12237640644410136	0.09921890553464316	0.11590130117896225	0.13183979595504505	0.12254865695613114	0.12644234527269538	0.12171620035437443	0.12934947080357403	0.13054911445052492	0.14254873722590977	0.13085659718804984	0.1511923306438083	0.12327229060584881	0.156186561025042	0.13551222279130412	0.13431979956761797	0.1159369916213305	0.1434019621888642	0.16316698364751203	0.12169881921928642	0.12376480476849054	0.11823216942837833	0.12601241685539344	0.10438471280861296	0.1472538758060338	0.15248645500387295	0.15653191850416992	0.13700954948215732	0.16202153161415944	0.14951554054815838	0.14951554054815838	0.14951554054815838	0.14951554054815838	0.14951554054815838	0.14951554054815838	0.14951554054815838	0.14951554054815838	0.14951554054815838
0.053898879380109385	0.09277064594037114	0.05227076736264529	0.0919421769152207	0.08105357169419426	0.06414501732790392	0.11133985812276014	0.0735588033886113	0.09759932368018324	0.13538722065748704	0.0914222410317427	0.16076842855721554	0.10541033660749687	0.17638082391426377	0.1362124479329269	0.16372738594389583	0.14532368170862794	0.18898123761125266	0.16457543979353395	0.21956624851672243	0.17413855183210508	0.21634432677486026	0.17865462337041446	0.1925366985033821	0.1905413620172934	0.18818168179581582	0.16057399269834088	0.1774574121091441	0.1970553671981347	0.15435314960701305	0.2440754946724194	0.13724217733059002	0.19753588765583543	0.17641778309481937	0.23540214789825842	0.1785043140142171	0.16605925935464447	0.22593084694666685	0.16603830508056378	0.13316623697405738	0.20754371161172228	0.14979565458051622	0.19445078253026984	0.1659328857389932	0.14151586697082824	0.16800872993812652	0.1547622984544774	0.1547622984544774	0.1547622984544774	0.1547622984544774
0.06147806690026917	0.0806486446717184	0.06790883369212981	0.059330373198361624	0.05965832569043608	0.05484334970204489	0.06711990984908303	0.059604341859226244	0.06758898836826263	0.07119173840635876	0.05673644481602921	0.06871410869487998	0.060280553751191394	0.05187696319024453	0.06275350168693189	0.05557940166612642	0.057889048426548004	0.06777042357193505	0.04381819096644973	0.04851654394337053	0.05974564375696514	0.051507253067169495	0.06308544423382194	0.06373865415912673	0.05316109153736652	0.06906983677179837	0.0644689928411082	0.07506412618851299	0.07120157243025632	0.05481352966792737	0.06518417062692998	0.056715205390430574	0.06039608204455363	0.04902331823287663	0.06888288420627793	0.05259827511667209	0.06827207207581255	0.0570432795006147	0.06506198872051568	0.05420389361211731	0.06355941219040831	0.05888165290126281	0.05888165290126281	0.05888165290126281	0.05888165290126281	0.05888165290126281	0.05888165290126281	0.05888165290126281	0.05888165290126281	0.05888165290126281
0.08218138423607979	0.0808471730956097	0.05396205154589517	0.07105006158721344	0.06741827470740189	0.06923668175235376	0.06383264167980708	0.07092627579645136	0.07174688280250496	0.05870507547873558	0.06487975533324718	0.07800359712606572	0.08510132779392479	0.07542142238918158	0.07911624137790439	0.07720647532248377	0.07032892789176998	0.07171150454112342	0.06726453525471267	0.074543603030853	0.07010654426242208	0.09128084188352616	0.08254161501155965	0.07687597170468687	0.07704115645791006	0.07547165177444867	0.050822792193239236	0.098214981592821	0.07263182384814552	0.06683972902047716	0.08035706214455711	0.07983694052101792	0.08382848694985175	0.0517594623762879	0.07085606736142325	0.08822496317417802	0.08764615559286998	0.06751585007860525	0.09474150771658214	0.08339844623473118	0.07578346015940483	0.0826434091999864	0.07186250076588273	0.06768544444308422	0.07765824690369351	0.08406792378751676	0.08086308534560513	0.08086308534560513	0.08086308534560513	0.08086308534560513
0.10730565862191647	0.11841411317259812	0.10123011124105276	0.10448245046220468	0.1094120587992487	0.12549603620649963	0.13825476200595196	0.11040624799767464	0.13700507361033812	0.13044908774404598	0.12866661195128914	0.11830254879456309	0.13738915736396015	0.11905863388692688	0.11284995886876845	0.15700146263911824	0.1270240386580704	0.121448570104945	0.12629757371459943	0.10781252588151406	0.12611659437857448	0.13039031229501902	0.09553543766004054	0.11531667958278567	0.1031604968709132	0.14612219375558735	0.137156233636488	0.1277556804536164	0.12029212771602593	0.11308139699214463	0.10210854263304478	0.1285345742422154	0.12343223673410914	0.11736128366464332	0.1282582600122233	0.11125520426852999	0.14941887746651505	0.107598177566837	0.15082435000085398	0.1551573667429663	0.13791347256518216	0.1943739302058432	0.09111623450883836	0.1427450823573408	0.1427450823573408	0.1427450823573408	0.1427450823573408	0.1427450823573408	0.1427450823573408	0.1427450823573408
0.09592152875313113	0.08969645845487188	0.12560798378950322	0.09069718433579638	0.10008021545961442	0.10431990081924955	0.11584345398388095	0.09432285292399799	0.11930605505826929	0.10097495428683086	0.11258763504152966	0.09677739226147648	0.10468251365150308	0.10468251365150308	0.10468251365150308	0.10468251365150308	0.10468251365150308	0.10468251365150308	0.10468251365150308	0.10468251365150308	0.10468251365150308	0.10468251365150308	0.10468251365150308	0.10468251365150308	0.10468251365150308	0.10468251365150308	0.10468251365150308	0.10468251365150308	0.10468251365150308	0.10468251365150308	0.10468251365150308	0.10468251365150308	0.10468251365150308	0.10468251365150308	0.10468251365150308	0.10468251365150308	0.10468251365150308	0.10468251365150308	0.10468251365150308	0.10468251365150308	0.10468251365150308	0.10468251365150308	0.10468251365150308	0.10468251365150308	0.10468251365150308	0.10468251365150308	0.10468251365150308	0.10468251365150308	0.10468251365150308	0.10468251365150308
0.09834728750298123	0.11878191472323604	0.09282318676950839	0.11344468788321016	0.09339053215698763	0.09330383848212984	0.09849922010872403	0.11426687310273126	0.09491841431321243	0.09955593706026153	0.10651850260835928	0.10699781077544451	0.12651966476609555	0.09303927747641154	0.10505985153671743	0.10124629116389935	0.09493215587127152	0.11101567760632504	0.12519194297054562	0.10185501606308603	0.0943326942138053	0.09850391661327704	0.09141171953632035	0.11061198694540902	0.11755443785688326	0.08497936184734325	0.07271533933856096	0.11382094589713464	0.11222640264954327	0.11081502246383261	0.09091827085545544	0.09315083754283153	0.10703827885390627	0.08144919085523243	0.09259601248267572	0.10742712545852405	0.10162868041352409	0.09842688022746054	0.0884440166506916	0.08683906788312251	0.08190698656258157	0.08437302722285202	0.08437302722285202	0.08437302722285202	0.08437302722285202	0.08437302722285202	0.08437302722285202	0.08437302722285202	0.08437302722285202	0.08437302722285202
0.06229613295202854	0.06501155681643454	0.05484596843160337	0.06293417994153216	0.06206262613903216	0.06528036603319586	0.04640837484656703	0.05936524126977257	0.05565414565188433	0.06652375040314301	0.05392416007340109	0.05531855590241084	0.047205400270790766	0.06342997567962641	0.05953700606621209	0.05533072213677706	0.0588132844945588	0.05415744273288997	0.06635004425147596	0.06558305110176237	0.06495519026697769	0.05323553990924382	0.07314208519848911	0.056368259578664	0.049461802321458304	0.04833532850397439	0.057946923003506755	0.046610023173793	0.051804424693190194	0.0576258608131962	0.0596524562509788	0.04224088051079972	0.05432423665217776	0.06287908107957695	0.0633640096141648	0.06253301164637451	0.05717756212650993	0.05773056753260698	0.05106870336112475	0.046676606207883	0.05451153155501691	0.07772575371355467	0.06499012306643381	0.045173784797557806	0.056579539924490024	0.050876662361023915	0.050876662361023915	0.050876662361023915	0.050876662361023915	0.050876662361023915
0.2817411521566611	0.011805574570711411	0.11467560080618833	0.37576035707778405	0.11039247953381379	0.18415609556310766	0.11670654426810352	0.11035658185840655	0.11454127850953705	0.1511749446787809	0.16415929247683608	0.0	0.30235448872977044	0.31542570703190276	0.11042287232866164	0.11479591834386335	0.20688044105506187	0.21047175016524194	0.23276082827364852	0.21526034340377373	0.252447972766453	0.15979812159785037	0.2523103976677702	0.21395963286598102	0.3645267396986013	0.1135341584111543	0.1693505229984809	0.17286225853468934	0.15387130811764138	0.2538721986422689	0.18845167311458672	0.26531070825396014	0.29199851504643953	0.14816757866126148	0.33830812283204736	0.22884042377690017	0.10071976069871869	0.13144208157744236	0.19124655705630472	0.16073290401755919	0.15335620571856345	0.2700766024241731	0.2047075704534273	0.131659106648851	0.1267146330884726	0.12918686986866182	0.12918686986866182	0.12918686986866182	0.12918686986866182	0.12918686986866182
0.08708902150318108	0.13579120317804205	0.11938018403684722	0.12572647678330817	0.1254036975659439	0.10685294549875449	0.10846830694333863	0.10988778363589748	0.12131955257680517	0.12165862530457812	0.11012732570289181	0.10088298538599184	0.14217841551159868	0.1416240222135398	0.09964818454693371	0.1019037740271178	0.11250642684518285	0.13574093276248625	0.14828545479542948	0.14691706043806788	0.11203122462779125	0.130933453062363	0.14463259807898304	0.12618071478366125	0.16396038705708577	0.13814939717739166	0.14365956700448834	0.14198536413489815	0.09856565800939376	0.1119812297902928	0.13074550251005265	0.1339332425513016	0.15238016449485203	0.1159900046997146	0.12633606578463188	0.11669836322058066	0.13913266262976776	0.1384574754983506	0.1103149909111231	0.10456748173729455	0.15041351993659233	0.1209292260117415	0.11009116498680474	0.11551019549927312	0.11551019549927312	0.11551019549927312	0.11551019549927312	0.11551019549927312	0.11551019549927312	0.11551019549927312
0.06705974317075183	0.10095412337673701	0.09506190821536799	0.1027996497973813	0.10383453335132486	0.1088689778050697	0.10993635738790883	0.1097764239709651	0.09430391266227478	0.09955584556678503	0.08858247390213372	0.10598715767810724	0.10912635706085533	0.091695111759057	0.0915581640238553	0.10500311211591377	0.08267808207612752	0.11260903959989801	0.15374151559556687	0.10316338689456096	0.09451995760781501	0.10870368120929591	0.08125161731853114	0.10444869447413578	0.09846267888934536	0.1002159539393579	0.10145871039304766	0.07880961391748557	0.10656287300931505	0.12364228507838577	0.09761318116152683	0.08395408812000818	0.11119473989572244	0.10798621592836372	0.09796234337137541	0.10654170053503198	0.10796580174192187	0.10213176563280715	0.07653319278468784	0.0944499481552286	0.08549157046995823	0.08549157046995823	0.08549157046995823	0.08549157046995823	0.08549157046995823	0.08549157046995823	0.08549157046995823	0.08549157046995823	0.08549157046995823	0.08549157046995823
0.12629674752787737	0.11039535438232675	0.13230667367262156	0.13916867793340645	0.12232310650825463	0.1402112205076599	0.1226783082881295	0.12699816305937367	0.10135462021142637	0.10487393829505008	0.12481870471216809	0.1657953299384083	0.1208983705559828	0.1473376552915137	0.12126512997958913	0.12319325558723747	0.12651742514770803	0.1086557843889659	0.13788836421715014	0.1292421843412343	0.12810670633762564	0.09730303093669716	0.12233789727848446	0.11017370195904166	0.08458744646045833	0.10683143683139514	0.1090664304266324	0.09901922217865185	0.08079915433727954	0.1193757672951729	0.12624936128697134	0.14527444136239717	0.09455956338327674	0.11062593588678461	0.10585914483859447	0.09535673767617109	0.1414111549942199	0.1141534257254264	0.13831023859831168	0.11591022906602075	0.12236663864580866	0.11913843385591469	0.11913843385591469	0.11913843385591469	0.11913843385591469	0.11913843385591469	0.11913843385591469	0.11913843385591469	0.11913843385591469	0.11913843385591469
0.060348683890240666	0.04266585042094433	0.06820534333314623	0.060668544895551124	0.0571017586345571	0.06244709372649327	0.07430598597803992	0.05572106169621547	0.07114829429464244	0.07972812788851444	0.07414074703611198	0.06738242794654993	0.069395664464796	0.08836384982373481	0.06796398348792329	0.06449935918294442	0.10128614046273604	0.06233671152260153	0.06804549347426019	0.0655301412578764	0.07025106220154403	0.06731398613607276	0.060009837536903844	0.07827170803544722	0.067240459629823	0.06971397510598333	0.07781955573332357	0.047758920420001606	0.0683416032046047	0.07088933526701277	0.06533939834254741	0.08273667343132582	0.08441221218491422	0.0693491034598582	0.0683453097791151	0.07332537746561349	0.07259678184362525	0.05540347221657798	0.06624033521004545	0.06322152831585938	0.08616330930633037	0.06074826146559552	0.0704136525316254	0.06173139406765523	0.05528403031961376	0.08730746182191035	0.062231933554550395	0.0733027583817115	0.05600949412024411	0.07373068437265415
0.07817603368848197	0.20914018193577005	0.14555321652264985	0.2580423443046964	0.144096095606973	0.18258860013288147	0.2391847643810765	0.2970405728662795	0.1882052699680814	0.20149032393600366	0.29683156455711734	0.259237552882104	0.2661269035914351	0.2519732754269835	0.23774908611254159	0.23581927360946786	0.3115394930634487	0.23614698061961134	0.32265196046633604	0.27021790156826586	0.25903870526915307	0.30167307768831336	0.3759980149141548	0.3679887593479426	0.2944180145354849	0.26342237182997646	0.422773411087871	0.27644213188175787	0.29175371651653154	0.31845726147911385	0.3021043079458877	0.23377046328036932	0.2367044014597842	0.30347672593596253	0.21902079000245486	0.3575821960548148	0.2501451827785966	0.23437288169582515	0.4385733911485341	0.2891093071744097	0.34088586826078393	0.2873912075749019	0.35497017337062914	0.22323892219985217	0.3088141050503786	0.4155263372350071	0.333675573942863	0.20710530339000707	0.34441594967753114	0.4659460746837449
0.08454926287575923	0.11377891670899327	0.11001641598518484	0.10474405793412932	0.1301145429844974	0.11213746492309588	0.09885922906982375	0.1270873575639965	0.13706020543945543	0.10985098728500588	0.1406813828664271	0.12305286777828509	0.13300082640939692	0.12769097960742185	0.09453012394174096	0.08939608428596311	0.11863934023983147	0.1350049718662794	0.12152691871947553	0.14922194398001948	0.1411865335808091	0.12377317922550622	0.1189071383076031	0.10076703735649062	0.12869380125313157	0.1261172795701486	0.13111062309666102	0.12961937580400879	0.10448386294625	0.1361905036761759	0.1166360421861879	0.13522759320488636	0.12000271564867386	0.1395206531041695	0.12492565800037597	0.1303362632958086	0.1218642137180829	0.11518343805817075	0.11756714413340462	0.1110970768153175	0.12274002809707185	0.12910981056183526	0.11947743665717898	0.1186966020702124	0.11498910203196394	0.1216453517854338	0.09733935294660682	0.11808131518136623	0.11859709945617906	0.11564509199165518
0.062133618369281066	0.058914456295599306	0.06670546183625792	0.05173641723143246	0.06816220067382539	0.04475072780637778	0.06223241814344667	0.04777323519375877	0.05419556227380288	0.06268915940636137	0.06058201195961023	0.051743780511702454	0.05031184803139261	0.06612510463602751	0.05332792724097391	0.05936260783929825	0.0619132181192105	0.05267507257371141	0.06460556949008944	0.05136506067386355	0.05886582455926336	0.07304541710151201	0.09453435321974467	0.06081517789904618	0.0609756174151069	0.06132236943254518	0.06824441516686318	0.058405303775043826	0.061166691845855437	0.0641395220113626	0.06423962441404235	0.047914444328142326	0.06266846546790408	0.06900160042997376	0.07317831042724444	0.0672555948346892	0.04587770922736885	0.07309269702388654	0.08231540608794738	0.04752382521330093	0.05522625000791052	0.07376396328501734	0.07964740742140498	0.06590010384742523	0.06718462031676713	0.0639348820532166	0.06767589849740033	0.07800738758517667	0.06758045689403348	0.06699684153876775
0.08997914869683157	0.07811087941822407	0.09502396358300025	0.08331399850759673	0.0813831087199307	0.10154186279791631	0.08781578797957489	0.0894950142947825	0.08898365992595975	0.08036492976366148	0.11575973226795916	0.08740418036059147	0.0893843795577574	0.10202194051003145	0.09885956027470516	0.10406344920199333	0.09470174474608621	0.11624700233903408	0.08093298284385632	0.0843692519611349	0.10879643662275286	0.08692203586772267	0.10403304397398934	0.10269278898117147	0.08354620046568374	0.09252856629309483	0.08292538032321892	0.10511031143163149	0.09658164335914722	0.07697470767007827	0.11723746812108596	0.11635704405433502	0.09903047450789974	0.10003294570727814	0.10847242336275144	0.07203824685790676	0.09056783865680365	0.09310551389862588	0.11608142052925102	0.08564782206419236	0.09175807130011032	0.11922381952859064	0.08644594254710734	0.09345444835758226	0.1062900066922729	0.09237365569126596	0.09517808698645015	0.08052907919812304	0.1093843205665835	0.10938677054312677
0.054623768580171136	0.06579856488779831	0.04209652530696322	0.08136516594685836	0.046193637860730136	0.04769282257141202	0.06742874489465238	0.05641947936714908	0.05876867859335827	0.06129820161190149	0.054642127056852716	0.05452235521670363	0.049854349422074125	0.05282048214645122	0.05217558421597275	0.055255953601847235	0.06205966351700853	0.05603379738479343	0.060798022474913754	0.055113888555104976	0.05764424196730678	0.05696157003872233	0.05760858528606958	0.06073697256712386	0.056373489677834676	0.04946490529965262	0.06668835255546501	0.057574621341568336	0.06777043846807054	0.0616170075832362	0.05490571941834158	0.05769227518501804	0.06118324312821485	0.05922015444677365	0.07062273494228531	0.061585339397712845	0.05562154156219272	0.07113498926863067	0.06921121732933788	0.06240640377853522	0.06463401482081062	0.056735036699112174	0.06860267194571469	0.06266885432241343	0.06266885432241343	0.06266885432241343	0.06266885432241343	0.06266885432241343	0.06266885432241343	0.06266885432241343
0.10247268761931325	0.10272252667292076	0.11076698905227594	0.10716938226681862	0.10759773416892814	0.09422666076524976	0.08464232654287872	0.10321711336429998	0.07702684796383502	0.09628879076725215	0.08872313751861764	0.0925059641429349	0.0925059641429349	0.0925059641429349	0.0925059641429349	0.0925059641429349	0.0925059641429349	0.0925059641429349	0.0925059641429349	0.0925059641429349	0.0925059641429349	0.0925059641429349	0.0925059641429349	0.0925059641429349	0.0925059641429349	0.0925059641429349	0.0925059641429349	0.0925059641429349	0.0925059641429349	0.0925059641429349	0.0925059641429349	0.0925059641429349	0.0925059641429349	0.0925059641429349	0.0925059641429349	0.0925059641429349	0.0925059641429349	0.0925059641429349	0.0925059641429349	0.0925059641429349	0.0925059641429349	0.0925059641429349	0.0925059641429349	0.0925059641429349	0.0925059641429349	0.0925059641429349	0.0925059641429349	0.0925059641429349	0.0925059641429349	0.0925059641429349
0.11476698028380879	0.1080299801346501	0.1151988681025024	0.10778406955192803	0.1344151869111916	0.10994126919133494	0.12217822805126327	0.12217822805126327	0.12217822805126327	0.12217822805126327	0.12217822805126327	0.12217822805126327	0.12217822805126327	0.12217822805126327	0.12217822805126327	0.12217822805126327	0.12217822805126327	0.12217822805126327	0.12217822805126327	0.12217822805126327	0.12217822805126327	0.12217822805126327	0.12217822805126327	0.12217822805126327	0.12217822805126327	0.12217822805126327	0.12217822805126327	0.12217822805126327	0.12217822805126327	0.12217822805126327	0.12217822805126327	0.12217822805126327	0.12217822805126327	0.12217822805126327	0.12217822805126327	0.12217822805126327	0.12217822805126327	0.12217822805126327	0.12217822805126327	0.12217822805126327	0.12217822805126327	0.12217822805126327	0.12217822805126327	0.12217822805126327	0.12217822805126327	0.12217822805126327	0.12217822805126327	0.12217822805126327	0.12217822805126327	0.12217822805126327
0.16711926533343127	0.3411953589647662	0.31904063979248565	0.30156613986443065	0.2696922713215001	0.26691512310177246	0.2676626986225223	0.24521431069284264	0.2426250828221383	0.26539781500317705	0.2809942410434406	0.25780408100413943	0.20695191773304816	0.21232079910114987	0.27673910484470504	0.2069091655495839	0.28720013926938776	0.25948084653705095	0.19648896106499936	0.23902551217185528	0.2572481014495785	0.2697769269882479	0.2917395343645466	0.22450428458408048	0.2525960781527631	0.2567312166427125	0.257473674097043	0.23437115872738018	0.21278478545907745	0.2399345239279951	0.22124748544642714	0.20014320299938654	0.25043225831523386	0.2026988234008815	0.23619665381065075	0.18590989893832202	0.2110532763744864	0.2110532763744864	0.2110532763744864	0.2110532763744864	0.2110532763744864	0.2110532763744864	0.2110532763744864	0.2110532763744864	0.2110532763744864	0.2110532763744864	0.2110532763744864	0.2110532763744864	0.2110532763744864	0.2110532763744864
0.06818827212703095	0.07422262715740373	0.06935109248315126	0.09124751960654799	0.07587709741064998	0.07391916501220365	0.07403565743545115	0.0919356964521934	0.07827091141557019	0.07708113319246998	0.08245479274204344	0.07481781202608666	0.07081075880701983	0.07874308284895473	0.08469487620378868	0.07074669864994033	0.06450227089891195	0.06349842721958164	0.07740877419123077	0.09558771540631199	0.08669581417549736	0.07398297660957254	0.08843768594619165	0.06270308464710024	0.08291555171195114	0.07564858756751912	0.060608513639914846	0.06812855060371699	0.06812855060371699	0.06812855060371699	0.06812855060371699	0.06812855060371699	0.06812855060371699	0.06812855060371699	0.06812855060371699	0.06812855060371699	0.06812855060371699	0.06812855060371699	0.06812855060371699	0.06812855060371699	0.06812855060371699	0.06812855060371699	0.06812855060371699	0.06812855060371699	0.06812855060371699	0.06812855060371699	0.06812855060371699	0.06812855060371699	0.06812855060371699	0.06812855060371699
0.11602436383886809	0.10465255112003498	0.09146166637487102	0.13396868900382025	0.1061183387986176	0.10702378543968014	0.11943408558071385	0.09430588620732956	0.11911190576910541	0.09452272364637641	0.12894354750291237	0.09483277904522527	0.11732788850963223	0.10444539248731613	0.11294032037644926	0.12098799917827469	0.10883739738657124	0.10136772535726672	0.1103103042683406	0.10351431716974466	0.10691231071904263	0.10691231071904263	0.10691231071904263	0.10691231071904263	0.10691231071904263	0.10691231071904263	0.10691231071904263	0.10691231071904263	0.10691231071904263	0.10691231071904263	0.10691231071904263	0.10691231071904263	0.10691231071904263	0.10691231071904263	0.10691231071904263	0.10691231071904263	0.10691231071904263	0.10691231071904263	0.10691231071904263	0.10691231071904263	0.10691231071904263	0.10691231071904263	0.10691231071904263	0.10691231071904263	0.10691231071904263	0.10691231071904263	0.10691231071904263	0.10691231071904263	0.10691231071904263	0.10691231071904263
0.07717763942787645	0.07650954104071843	0.06591244506343907	0.052224151324498036	0.060829608479416486	0.07916913269223955	0.07023061605442729	0.053737655371357135	0.07478618751060317	0.07462608811292208	0.08670855709069929	0.10317055841471962	0.07698045666056347	0.08155053066464778	0.08121082887523579	0.09120304658202431	0.08236387103372303	0.07682304948887325	0.08517471070924408	0.0661801761427036	0.08005290926738315	0.06803342772234569	0.08697696736963306	0.08506386048565498	0.08705846431375724	0.08380484318229113	0.08711414025453529	0.07694224844335057	0.062066311738296756	0.0851029024438624	0.09495256436848422	0.07193296249204441	0.08728595132419228	0.08010875742818609	0.09194508225723794	0.08911136465199339	0.08375515483561648	0.08643325974380493	0.08643325974380493	0.08643325974380493	0.08643325974380493	0.08643325974380493	0.08643325974380493	0.08643325974380493	0.08643325974380493	0.08643325974380493	0.08643325974380493	0.08643325974380493	0.08643325974380493	0.08643325974380493
0.09664015827199256	0.09100706906684004	0.09890369996910926	0.08736988786082497	0.09386225472613104	0.08674154807986394	0.10325920809157063	0.11143717048409621	0.0813287138532888	0.10604832340609101	0.10965542065406679	0.09671306851316272	0.07954759094209675	0.11608136999376156	0.10459492587375321	0.11035454383337047	0.09846751075156211	0.09822359316722604	0.09020287273534341	0.12851165134633427	0.11353136654306556	0.0688266155865714	0.08539481678277493	0.1017054206673911	0.09340782094487428	0.10234743850647007	0.11003405314844875	0.1233300602527172	0.10595726069729003	0.10130970914525436	0.10397824406730816	0.0974277368235063	0.10070299044540722	0.10070299044540722	0.10070299044540722	0.10070299044540722	0.10070299044540722	0.10070299044540722	0.10070299044540722	0.10070299044540722	0.10070299044540722	0.10070299044540722	0.10070299044540722	0.10070299044540722	0.10070299044540722	0.10070299044540722	0.10070299044540722	0.10070299044540722	0.10070299044540722	0.10070299044540722
0.1504961548885477	0.15513466357594477	0.20777240532666463	0.12757834546159422	0.18718273853141276	0.15447771043527894	0.1717782303374209	0.16779098678716328	0.2058265338810732	0.23212447017068805	0.22749455890319667	0.21950975965713582	0.19410404857498964	0.1741045081282016	0.19573693364269537	0.2158002669568226	0.20868543094479494	0.178372527075239	0.1831994798525153	0.15138954887767322	0.15857733854260125	0.33653783638793944	0.192060013803669	0.1806946153264061	0.15244542132881259	0.21071162389661843	0.23042565106514862	0.21256046070892373	0.23984384280564808	0.23298683662481517	0.14938194415613495	0.1790325631524099	0.2285451237377081	0.1979561651546489	0.21325064444617853	0.21325064444617853	0.21325064444617853	0.21325064444617853	0.21325064444617853	0.21325064444617853	0.21325064444617853	0.21325064444617853	0.21325064444617853	0.21325064444617853	0.21325064444617853	0.21325064444617853	0.21325064444617853	0.21325064444617853	0.21325064444617853	0.21325064444617853
0.07108447325411422	0.10146508657726502	0.08524798303171673	0.07525432653487793	0.08147342400879704	0.12274232076439495	0.07625069773190135	0.11446010645391787	0.09851066018886828	0.07266867503312958	0.09014673967982824	0.09544905718259535	0.09123503128607986	0.08259722843405834	0.09093720526985036	0.11196823294683489	0.08602184712937495	0.10309820040651814	0.10553936885482543	0.09702325378939378	0.12144475866732227	0.1283898199500025	0.1249172893086624	0.1249172893086624	0.1249172893086624	0.1249172893086624	0.1249172893086624	0.1249172893086624	0.1249172893086624	0.1249172893086624	0.1249172893086624	0.1249172893086624	0.1249172893086624	0.1249172893086624	0.1249172893086624	0.1249172893086624	0.1249172893086624	0.1249172893086624	0.1249172893086624	0.1249172893086624	0.1249172893086624	0.1249172893086624	0.1249172893086624	0.1249172893086624	0.1249172893086624	0.1249172893086624	0.1249172893086624	0.1249172893086624	0.1249172893086624	0.1249172893086624
0.10583648766705021	0.07790818823625366	0.10551805969411131	0.14160498255979373	0.11733692666758629	0.1456134011972099	0.15274453641038482	0.16335206530298474	0.2144810557470341	0.1829290142559695	0.2575173544255258	0.23254182336539705	0.19621401840719374	0.1115267029407528	0.16585583745658644	0.19146767304303416	0.13598802099342008	0.18131895010922175	0.20403923091828707	0.18490829868798583	0.21041026134688381	0.15766529663630904	0.1848914115790159	0.15704449632519382	0.22231703313252685	0.18768251457303642	0.1078192106328968	0.1908263352898931	0.1664690346638922	0.2159570524566215	0.26328255490962615	0.26576821408132284	0.22014963282281955	0.17128382148776536	0.3233732015333216	0.18621651708182704	0.2365570416639479	0.15758839633452237	0.19699669849214146	0.1530196492686891	0.1571116909942253	0.15506567013145722	0.15506567013145722	0.15506567013145722	0.15506567013145722	0.15506567013145722	0.15506567013145722	0.15506567013145722	0.15506567013145722	0.15506567013145722
0.0899539911427603	0.08158621882509424	0.13269496331598724	0.07576561096189637	0.09939459241743516	0.12596163785396583	0.08250722727364286	0.1050740149475025	0.09056382641997979	0.10639418707193447	0.10897221648346808	0.0909980712521281	0.08357262808661504	0.1093254110714519	0.1226224438148532	0.08247687670081917	0.07405017635721012	0.07917748289596108	0.09936181272750319	0.10478049494215216	0.09634878724187067	0.11278366100122249	0.12013260999366003	0.0999763886721377	0.07566740422339989	0.08782189644776879	0.08782189644776879	0.08782189644776879	0.08782189644776879	0.08782189644776879	0.08782189644776879	0.08782189644776879	0.08782189644776879	0.08782189644776879	0.08782189644776879	0.08782189644776879	0.08782189644776879	0.08782189644776879	0.08782189644776879	0.08782189644776879	0.08782189644776879	0.08782189644776879	0.08782189644776879	0.08782189644776879	0.08782189644776879	0.08782189644776879	0.08782189644776879	0.08782189644776879	0.08782189644776879	0.08782189644776879
0.15695649745301646	0.15020871169182226	0.203641037243088	0.1586136648804006	0.12732504611026974	0.19458719821520848	0.1580462314551714	0.15322428160567123	0.17809152959885113	0.13806517893414397	0.14584560428689716	0.1658533986253133	0.16522591993688576	0.1831287592656972	0.13425150894290833	0.14580706604754776	0.1913093699547528	0.17773369661083746	0.15833383183690306	0.21880364717687786	0.184132483876839	0.15075330090513028	0.18054441326394002	0.1873846588471299	0.15249841416430368	0.1446127717820729	0.14235037200433312	0.16727946137186211	0.20571144720193185	0.17512060406275864	0.19041602563234525	0.19041602563234525	0.19041602563234525	0.19041602563234525	0.19041602563234525	0.19041602563234525	0.19041602563234525	0.19041602563234525	0.19041602563234525	0.19041602563234525	0.19041602563234525	0.19041602563234525	0.19041602563234525	0.19041602563234525	0.19041602563234525	0.19041602563234525	0.19041602563234525	0.19041602563234525	0.19041602563234525	0.19041602563234525
0.09375227217627215	0.10767000994615136	0.09724388922433154	0.10378784400596991	0.08492201979574429	0.10027778402489883	0.09168396324284526	0.09878529282732437	0.11140634374939391	0.09061964226498925	0.0849643198601217	0.09628562463667471	0.09587637112446071	0.0739310509313118	0.08482864642193674	0.11015621235495758	0.10209845854185665	0.08062775908191033	0.09136310881188349	0.09136310881188349	0.09136310881188349	0.09136310881188349	0.09136310881188349	0.09136310881188349	0.09136310881188349	0.09136310881188349	0.09136310881188349	0.09136310881188349	0.09136310881188349	0.09136310881188349	0.09136310881188349	0.09136310881188349	0.09136310881188349	0.09136310881188349	0.09136310881188349	0.09136310881188349	0.09136310881188349	0.09136310881188349	0.09136310881188349	0.09136310881188349	0.09136310881188349	0.09136310881188349	0.09136310881188349	0.09136310881188349	0.09136310881188349	0.09136310881188349	0.09136310881188349	0.09136310881188349	0.09136310881188349	0.09136310881188349
0.10182960568603311	0.11447931753265975	0.08693028448845327	0.09154442875746402	0.07698414505960928	0.09585497590530963	0.102520730200077	0.1264977633063487	0.10817382958436139	0.1244155900062187	0.10978976298776838	0.08275677120867794	0.12719652892016597	0.13142529972060085	0.09851105038870656	0.13324510771315576	0.1042258365192007	0.08982721906924264	0.10070354613689028	0.09587792101315339	0.09380703523430738	0.0847063872977976	0.11229346075255768	0.07136657703153498	0.08105867961543527	0.108524922010463	0.08106494958997208	0.10420600040058334	0.07912260760750892	0.09166430400404611	0.09166430400404611	0.09166430400404611	0.09166430400404611	0.09166430400404611	0.09166430400404611	0.09166430400404611	0.09166430400404611	0.09166430400404611	0.09166430400404611	0.09166430400404611	0.09166430400404611	0.09166430400404611	0.09166430400404611	0.09166430400404611	0.09166430400404611	0.09166430400404611	0.09166430400404611	0.09166430400404611	0.09166430400404611	0.09166430400404611
0.08988167154266921	0.1327080767616653	0.11213524217127627	0.1406651426638782	0.14783260331962525	0.1683054763435962	0.14789733902426566	0.14775947751666568	0.1607069656648442	0.113061036824946	0.16793614991509778	0.15421710232322508	0.1636223213805693	0.17755204424443474	0.1591377752993396	0.14237419677790783	0.15731347784106645	0.17210472050427048	0.11478310821684044	0.12629695801211988	0.09065296805106157	0.14171874517350835	0.11618585661228498	0.11618585661228498	0.11618585661228498	0.11618585661228498	0.11618585661228498	0.11618585661228498	0.11618585661228498	0.11618585661228498	0.11618585661228498	0.11618585661228498	0.11618585661228498	0.11618585661228498	0.11618585661228498	0.11618585661228498	0.11618585661228498	0.11618585661228498	0.11618585661228498	0.11618585661228498	0.11618585661228498	0.11618585661228498	0.11618585661228498	0.11618585661228498	0.11618585661228498	0.11618585661228498	0.11618585661228498	0.11618585661228498	0.11618585661228498	0.11618585661228498
0.07799988099537691	0.10372882480656358	0.07043638286927048	0.10373193409630156	0.08709099930112262	0.0690497596736468	0.10175091652007034	0.08362807362873557	0.05834097012914533	0.10211987218426226	0.09020184943758941	0.08885601834127488	0.08203981474189345	0.09576469914911549	0.07906764618228534	0.09668591034366202	0.08705773516556982	0.0728659643153301	0.07744592367161962	0.09404987760245265	0.06291534203037201	0.09425618274390145	0.08339192440329689	0.10315895525556881	0.08069764139640997	0.06067170184386174	0.07068467162013585	0.07068467162013585	0.07068467162013585	0.07068467162013585	0.07068467162013585	0.07068467162013585	0.07068467162013585	0.07068467162013585	0.07068467162013585	0.07068467162013585	0.07068467162013585	0.07068467162013585	0.07068467162013585	0.07068467162013585	0.07068467162013585	0.07068467162013585	0.07068467162013585	0.07068467162013585	0.07068467162013585	0.07068467162013585	0.07068467162013585	0.07068467162013585	0.07068467162013585	0.07068467162013585
0.07855382576919707	0.1231387937179025	0.0861775163996087	0.12488673093692108	0.10495232378670404	0.08964143101728385	0.10659742334479345	0.11873875370019495	0.12257224012911055	0.152654714797624	0.11747812075669498	0.12565017399216408	0.12860241615379225	0.12016380930876411	0.11724861360291346	0.09462417399857004	0.11319767947163191	0.09066361119599363	0.09429469637505888	0.12431073785299034	0.08528320919067235	0.1259126116843492	0.103004619867585	0.13253282414317866	0.11776872200538183	0.11776872200538183	0.11776872200538183	0.11776872200538183	0.11776872200538183	0.11776872200538183	0.11776872200538183	0.11776872200538183	0.11776872200538183	0.11776872200538183	0.11776872200538183	0.11776872200538183	0.11776872200538183	0.11776872200538183	0.11776872200538183	0.11776872200538183	0.11776872200538183	0.11776872200538183	0.11776872200538183	0.11776872200538183	0.11776872200538183	0.11776872200538183	0.11776872200538183	0.11776872200538183	0.11776872200538183	0.11776872200538183
0.08046752477224499	0.10243550583146836	0.0888411113577442	0.0611206870482873	0.08531878966101318	0.09674398772534702	0.08924119210710765	0.08719210201512664	0.1059191174341409	0.07929533713495257	0.0959793161781021	0.08102563345910359	0.07940314932992618	0.09760735550785102	0.07749452062528918	0.10976070709440787	0.10371648807075914	0.09075802738309126	0.08408928087133666	0.09120560180290004	0.0845885560963339	0.09552449848112962	0.08841913645676704	0.10681181549573311	0.09761547597625009	0.09761547597625009	0.09761547597625009	0.09761547597625009	0.09761547597625009	0.09761547597625009	0.09761547597625009	0.09761547597625009	0.09761547597625009	0.09761547597625009	0.09761547597625009	0.09761547597625009	0.09761547597625009	0.09761547597625009	0.09761547597625009	0.09761547597625009	0.09761547597625009	0.09761547597625009	0.09761547597625009	0.09761547597625009	0.09761547597625009	0.09761547597625009	0.09761547597625009	0.09761547597625009	0.09761547597625009	0.09761547597625009
0.0496364862555624	0.0751824094556839	0.08394232122783139	0.08268938787273394	0.1293553178115353	0.0992504502431861	0.08336138678924773	0.08023079588508525	0.09075511732392659	0.06517991644037521	0.07993286667006451	0.09298662638036029	0.08492023931408094	0.07568770563449517	0.08865232841835055	0.08656485894796798	0.09140821668132311	0.07939802459838342	0.08319430702041665	0.08020611627523938	0.08451160851250909	0.0730333296096667	0.09321396758497426	0.08312364859732048	0.08312364859732048	0.08312364859732048	0.08312364859732048	0.08312364859732048	0.08312364859732048	0.08312364859732048	0.08312364859732048	0.08312364859732048	0.08312364859732048	0.08312364859732048	0.08312364859732048	0.08312364859732048	0.08312364859732048	0.08312364859732048	0.08312364859732048	0.08312364859732048	0.08312364859732048	0.08312364859732048	0.08312364859732048	0.08312364859732048	0.08312364859732048	0.08312364859732048	0.08312364859732048	0.08312364859732048	0.08312364859732048	0.08312364859732048
0.060857549317330395	0.08398071250402962	0.07275512611068505	0.0893734861796755	0.09782139310790772	0.06683364876899238	0.0892898239504997	0.08705587427243734	0.09176331806401142	0.08665878073082757	0.09501952608540191	0.09131383060090414	0.08393332930959214	0.0893759776070423	0.07459708839097029	0.08020471309428431	0.0973184966114109	0.10147498396812933	0.07504113699459697	0.08422424656733168	0.07377078750127994	0.08374757279926258	0.09274383821805089	0.06613385587257209	0.0794388470453115	0.0794388470453115	0.0794388470453115	0.0794388470453115	0.0794388470453115	0.0794388470453115	0.0794388470453115	0.0794388470453115	0.0794388470453115	0.0794388470453115	0.0794388470453115	0.0794388470453115	0.0794388470453115	0.0794388470453115	0.0794388470453115	0.0794388470453115	0.0794388470453115	0.0794388470453115	0.0794388470453115	0.0794388470453115	0.0794388470453115	0.0794388470453115	0.0794388470453115	0.0794388470453115	0.0794388470453115	0.0794388470453115
0.07108121063288983	0.0871880853933011	0.10283858976371223	0.07221662075611752	0.08540343295242271	0.08693507328466867	0.08027614379617493	0.06422022149290713	0.07203553688879184	0.07019234129466506	0.09708507655450004	0.06618580214554577	0.04664647057504842	0.06900792361326614	0.07723624197793802	0.05915616283289828	0.08159456470515951	0.06835191139165563	0.07843890240424158	0.07201496479794689	0.07272314317558143	0.05939330788107034	0.08016783301303576	0.06214727158492557	0.06715192052494894	0.08177390110379021	0.07952658650212156	0.07407617898490829	0.059869668178295636	0.05963146880034155	0.059750568489318596	0.059750568489318596	0.059750568489318596	0.059750568489318596	0.059750568489318596	0.059750568489318596	0.059750568489318596	0.059750568489318596	0.059750568489318596	0.059750568489318596	0.059750568489318596	0.059750568489318596	0.059750568489318596	0.059750568489318596	0.059750568489318596	0.059750568489318596	0.059750568489318596	0.059750568489318596	0.059750568489318596	0.059750568489318596
0.05328340428121	0.07868037694562435	0.06319587018816832	0.06385291923278925	0.06112859626561695	0.05558472660778811	0.0669903793490505	0.05665341359062268	0.07804421579849885	0.06502630272119837	0.06794165871519388	0.0864507988588319	0.0632555574607852	0.07508185547280624	0.06626946200188698	0.06363365603701344	0.06824686951160074	0.0587490500300132	0.05866328716037831	0.07143799295233016	0.06099729846158436	0.07484529098345258	0.0776637164829398	0.06226708648919023	0.06682205366416341	0.08670047353285619	0.0637187851961597	0.08896646620063538	0.06395642337313698	0.06115023307911463	0.07641578256740231	0.06878300782325847	0.06878300782325847	0.06878300782325847	0.06878300782325847	0.06878300782325847	0.06878300782325847	0.06878300782325847	0.06878300782325847	0.06878300782325847	0.06878300782325847	0.06878300782325847	0.06878300782325847	0.06878300782325847	0.06878300782325847	0.06878300782325847	0.06878300782325847	0.06878300782325847	0.06878300782325847	0.06878300782325847
0.07799880849065188	0.10477496831283967	0.07550788895812437	0.07080760249320713	0.10111620088035532	0.08970047340496319	0.08957724478448004	0.09921652682394391	0.09289109485686162	0.0849055078756633	0.06557276167127712	0.07499366341528421	0.095213614702024	0.08521558057922812	0.08558603504586758	0.08292271992810749	0.09778061267135271	0.07991832034921907	0.11229551054303237	0.09483410229627255	0.09624413008484796	0.08543883460814922	0.08769674630017531	0.09216733531410212	0.1022579382189291	0.12438047927994275	0.10047640572181578	0.09431941923709797	0.09438000492104023	0.11238177974553609	0.10338089233328816	0.10338089233328816	0.10338089233328816	0.10338089233328816	0.10338089233328816	0.10338089233328816	0.10338089233328816	0.10338089233328816	0.10338089233328816	0.10338089233328816	0.10338089233328816	0.10338089233328816	0.10338089233328816	0.10338089233328816	0.10338089233328816	0.10338089233328816	0.10338089233328816	0.10338089233328816	0.10338089233328816	0.10338089233328816
0.057205983582296234	0.10222539231628873	0.09905397971085991	0.07520462742162402	0.09234076827860846	0.09896266955623038	0.06217073198761198	0.07284038800857968	0.06549438418731447	0.0612435215649569	0.07129400369784766	0.06802961046132888	0.07869450907619728	0.05105520841199823	0.11051278180040083	0.06075227451423848	0.06838034346089905	0.06156634579035946	0.08155203044838737	0.04775851194586812	0.06465527119712774	0.06465527119712774	0.06465527119712774	0.06465527119712774	0.06465527119712774	0.06465527119712774	0.06465527119712774	0.06465527119712774	0.06465527119712774	0.06465527119712774	0.06465527119712774	0.06465527119712774	0.06465527119712774	0.06465527119712774	0.06465527119712774	0.06465527119712774	0.06465527119712774	0.06465527119712774	0.06465527119712774	0.06465527119712774	0.06465527119712774	0.06465527119712774	0.06465527119712774	0.06465527119712774	0.06465527119712774	0.06465527119712774	0.06465527119712774	0.06465527119712774	0.06465527119712774	0.06465527119712774
0.0862502422168263	0.10888451459943331	0.08964225889359762	0.08410354198056064	0.10075021134029942	0.07073181031594289	0.09359530048547621	0.09984003357692584	0.09824165519448591	0.07358932889634123	0.10057301053676025	0.09321455661873022	0.11525921774825232	0.1061337413570802	0.09803737280561689	0.09428757388890277	0.07837534786393657	0.10287748792981397	0.10589175471760649	0.10133045286473841	0.09997490424828134	0.0938918524687406	0.08947546015374123	0.09485182511231482	0.07705628371582543	0.08711770228533845	0.07829209380043319	0.08270489804288582	0.08270489804288582	0.08270489804288582	0.08270489804288582	0.08270489804288582	0.08270489804288582	0.08270489804288582	0.08270489804288582	0.08270489804288582	0.08270489804288582	0.08270489804288582	0.08270489804288582	0.08270489804288582	0.08270489804288582	0.08270489804288582	0.08270489804288582	0.08270489804288582	0.08270489804288582	0.08270489804288582	0.08270489804288582	0.08270489804288582	0.08270489804288582	0.08270489804288582
0.05890789494239914	0.0532179193017688	0.06791819779126773	0.05469775000775435	0.058499183379166014	0.05933822022045654	0.0651235305709526	0.058097700691764134	0.0583313986186484	0.05912185887995343	0.07068391704163182	0.06982137146969661	0.07471849190012342	0.07491808703798468	0.05954408105482854	0.066107689826422	0.07167166267917037	0.07241265684920975	0.04879223969200187	0.06304191817064371	0.06069175266598574	0.06386994393556106	0.0672684537630256	0.06727049644845187	0.05881939138540678	0.05086114488640174	0.06317559533117177	0.07139647779317672	0.06925938785279317	0.06413989360106966	0.07541144303409697	0.06850329386533914	0.07195736844971805	0.07195736844971805	0.07195736844971805	0.07195736844971805	0.07195736844971805	0.07195736844971805	0.07195736844971805	0.07195736844971805	0.07195736844971805	0.07195736844971805	0.07195736844971805	0.07195736844971805	0.07195736844971805	0.07195736844971805	0.07195736844971805	0.07195736844971805	0.07195736844971805	0.07195736844971805
0.1515410825737777	0.2881113386586307	0.14496041161688517	0.10851520796112264	0.17155635127111085	0.1198285565291799	0.22303703382282752	0.2392777878097146	0.05499440392807895	0.18666346814118637	0.17675699312875848	0.2456609768287039	0.18802586086483467	0.22558664573683368	0.1319991356295209	0.1787928906831773	0.1787928906831773	0.1787928906831773	0.1787928906831773	0.1787928906831773	0.1787928906831773	0.1787928906831773	0.1787928906831773	0.1787928906831773	0.1787928906831773	0.1787928906831773	0.1787928906831773	0.1787928906831773	0.1787928906831773	0.1787928906831773	0.1787928906831773	0.1787928906831773	0.1787928906831773	0.1787928906831773	0.1787928906831773	0.1787928906831773	0.1787928906831773	0.1787928906831773	0.1787928906831773	0.1787928906831773	0.1787928906831773	0.1787928906831773	0.1787928906831773	0.1787928906831773	0.1787928906831773	0.1787928906831773	0.1787928906831773	0.1787928906831773	0.1787928906831773	0.1787928906831773
0.0727112202655928	0.06718808205553846	0.07838477322350264	0.06628078708348036	0.06620687226336681	0.07498783797722247	0.07912574853808992	0.07470853703008538	0.057911626537275995	0.060816916885355746	0.07124585633457292	0.0663110840422813	0.084439247807121	0.10709450722421447	0.07492742332484079	0.07907948611367879	0.09205077506233003	0.06745187938172581	0.0736177361780936	0.07943683798723652	0.06512258385140542	0.07643316375293334	0.0733257322182503	0.07587272089983012	0.0745992265590402	0.0745992265590402	0.0745992265590402	0.0745992265590402	0.0745992265590402	0.0745992265590402	0.0745992265590402	0.0745992265590402	0.0745992265590402	0.0745992265590402	0.0745992265590402	0.0745992265590402	0.0745992265590402	0.0745992265590402	0.0745992265590402	0.0745992265590402	0.0745992265590402	0.0745992265590402	0.0745992265590402	0.0745992265590402	0.0745992265590402	0.0745992265590402	0.0745992265590402	0.0745992265590402	0.0745992265590402	0.0745992265590402
0.07382492232110277	0.13808268883804756	0.14484065603129176	0.11762939862896243	0.1419752779456643	0.13110650525266085	0.17506014057661148	0.11928552704396136	0.1233960247222895	0.09923305017116588	0.1515402970687618	0.13726271249217448	0.11032438704549477	0.12595484295671883	0.10690138145724158	0.1682634392788811	0.1602933711205586	0.14838647532654017	0.13261597871345987	0.1285382394147171	0.17745939738251743	0.11618039899949861	0.1293959916559349	0.10719896020543924	0.11829747593068708	0.11829747593068708	0.11829747593068708	0.11829747593068708	0.11829747593068708	0.11829747593068708	0.11829747593068708	0.11829747593068708	0.11829747593068708	0.11829747593068708	0.11829747593068708	0.11829747593068708	0.11829747593068708	0.11829747593068708	0.11829747593068708	0.11829747593068708	0.11829747593068708	0.11829747593068708	0.11829747593068708	0.11829747593068708	0.11829747593068708	0.11829747593068708	0.11829747593068708	0.11829747593068708	0.11829747593068708	0.11829747593068708
0.08516254513789706	0.12254807772072163	0.10355099776176024	0.09832631513582582	0.12218646412551536	0.09075853215528124	0.09517230792766133	0.0944539536339606	0.08907650684585824	0.10871053049681052	0.09225289785615592	0.08963120043845266	0.09394236532035652	0.07595572408869167	0.08794232264812482	0.11222995878818891	0.1283717354521147	0.09594620757637899	0.09832030094846508	0.10029430961799075	0.08485620178452988	0.0956147263842953	0.09791295123282219	0.12066446237309654	0.101100944274146	0.1013686720689463	0.10289421169857706	0.08422704671788615	0.07297937677389693	0.09175049487223896	0.08236493582306796	0.08236493582306796	0.08236493582306796	0.08236493582306796	0.08236493582306796	0.08236493582306796	0.08236493582306796	0.08236493582306796	0.08236493582306796	0.08236493582306796	0.08236493582306796	0.08236493582306796	0.08236493582306796	0.08236493582306796	0.08236493582306796	0.08236493582306796	0.08236493582306796	0.08236493582306796	0.08236493582306796	0.08236493582306796
0.05372454727322484	0.04961493298787697	0.0627170853412322	0.04947477373970143	0.06845044687250558	0.0790346536034984	0.06090718085018749	0.06121047930335062	0.05546470295692965	0.05929063072162683	0.0684048961137459	0.11407575226820228	0.07406392310502671	0.0940698376866145	0.0940698376866145	0.0940698376866145	0.0940698376866145	0.0940698376866145	0.0940698376866145	0.0940698376866145	0.0940698376866145	0.0940698376866145	0.0940698376866145	0.0940698376866145	0.0940698376866145	0.0940698376866145	0.0940698376866145	0.0940698376866145	0.0940698376866145	0.0940698376866145	0.0940698376866145	0.0940698376866145	0.0940698376866145	0.0940698376866145	0.0940698376866145	0.0940698376866145	0.0940698376866145	0.0940698376866145	0.0940698376866145	0.0940698376866145	0.0940698376866145	0.0940698376866145	0.0940698376866145	0.0940698376866145	0.0940698376866145	0.0940698376866145	0.0940698376866145	0.0940698376866145	0.0940698376866145	0.0940698376866145
0.11236197565955619	0.10568365362119815	0.09996856878129115	0.13339511572114934	0.13169903175536501	0.13887885936376224	0.09683660993173063	0.11540870451205762	0.1199481990238835	0.10815335136013222	0.10990344975978644	0.0893249228265786	0.12305705451610062	0.10334652868223969	0.09512652154913936	0.12122957232977448	0.08992325239674591	0.09011007551043812	0.1196183222993637	0.086532228574651	0.10692362227936843	0.12913835815653824	0.11565022136186907	0.0988284073986756	0.0866526638230298	0.09274053561085271	0.09274053561085271	0.09274053561085271	0.09274053561085271	0.09274053561085271	0.09274053561085271	0.09274053561085271	0.09274053561085271	0.09274053561085271	0.09274053561085271	0.09274053561085271	0.09274053561085271	0.09274053561085271	0.09274053561085271	0.09274053561085271	0.09274053561085271	0.09274053561085271	0.09274053561085271	0.09274053561085271	0.09274053561085271	0.09274053561085271	0.09274053561085271	0.09274053561085271	0.09274053561085271	0.09274053561085271
0.054182934878491476	0.07386220500045489	0.0772562827457322	0.0759120227853943	0.06206779606811694	0.075819336224189	0.060869203340150266	0.07737145462295314	0.06841421652484925	0.06473390911140268	0.06743674901704025	0.07956289091956296	0.07892405475019813	0.061553718558724144	0.0568070344123385	0.08610083033748132	0.0756619375506864	0.07056143513268924	0.08339354332263495	0.0849436758200606	0.04957455491711318	0.08622762591627987	0.05933920429430753	0.08775175795237009	0.08778261170828038	0.07824597965419573	0.08301429568123805	0.08301429568123805	0.08301429568123805	0.08301429568123805	0.08301429568123805	0.08301429568123805	0.08301429568123805	0.08301429568123805	0.08301429568123805	0.08301429568123805	0.08301429568123805	0.08301429568123805	0.08301429568123805	0.08301429568123805	0.08301429568123805	0.08301429568123805	0.08301429568123805	0.08301429568123805	0.08301429568123805	0.08301429568123805	0.08301429568123805	0.08301429568123805	0.08301429568123805	0.08301429568123805
0.17015192833456297	0.13718696469275235	0.08720265087180853	0.13406410627582982	0.19365715970655267	0.13271022426142903	0.12097938510927175	0.1526493492588346	0.12184687578903873	0.07679244741203253	0.14692819183232034	0.11620171872562908	0.11937246030547138	0.14641129687228524	0.0701297851187069	0.1341534740311002	0.07686062737217156	0.14381139063732473	0.13813386391639673	0.1217530089555982	0.11130640327634102	0.1040354915924264	0.14540647876513343	0.11754591081320034	0.13260448699802546	0.13347954138270735	0.1330420141903664	0.1330420141903664	0.1330420141903664	0.1330420141903664	0.1330420141903664	0.1330420141903664	0.1330420141903664	0.1330420141903664	0.1330420141903664	0.1330420141903664	0.1330420141903664	0.1330420141903664	0.1330420141903664	0.1330420141903664	0.1330420141903664	0.1330420141903664	0.1330420141903664	0.1330420141903664	0.1330420141903664	0.1330420141903664	0.1330420141903664	0.1330420141903664	0.1330420141903664	0.1330420141903664
0.04443651037558224	0.046947864172079905	0.0626744394021002	0.0703641269500809	0.06819046030324727	0.04397272910738068	0.0535084914238518	0.05460815014018693	0.06641869493606767	0.04675782114622508	0.06371942176602875	0.046051303812399795	0.05447644840919055	0.05455715966057252	0.05237178994689046	0.06880729542676965	0.07117177419095871	0.061519915653342055	0.07648085471578102	0.057353326531010516	0.06112272601075064	0.06363666554973506	0.06569496626205076	0.057569705827014046	0.04411023939379772	0.05399413258154049	0.049052185987669104	0.049052185987669104	0.049052185987669104	0.049052185987669104	0.049052185987669104	0.049052185987669104	0.049052185987669104	0.049052185987669104	0.049052185987669104	0.049052185987669104	0.049052185987669104	0.049052185987669104	0.049052185987669104	0.049052185987669104	0.049052185987669104	0.049052185987669104	0.049052185987669104	0.049052185987669104	0.049052185987669104	0.049052185987669104	0.049052185987669104	0.049052185987669104	0.049052185987669104	0.049052185987669104
0.06916995682438677	0.09110983579646516	0.14254707574479003	0.08008959855922529	0.07880303257913983	0.07653363244621707	0.09493764596505774	0.09156459917813428	0.0874316082534678	0.08557033461884248	0.1043919484571455	0.08535335550513722	0.08322570045538073	0.08123065256016986	0.07650551371673131	0.08461431020198433	0.08314708124619401	0.10130751753729413	0.07456535399507008	0.07310157957200179	0.10462508652956033	0.08775787257384993	0.07832043218942479	0.07471226093326243	0.08515844469055368	0.07993535281190806	0.07993535281190806	0.07993535281190806	0.07993535281190806	0.07993535281190806	0.07993535281190806	0.07993535281190806	0.07993535281190806	0.07993535281190806	0.07993535281190806	0.07993535281190806	0.07993535281190806	0.07993535281190806	0.07993535281190806	0.07993535281190806	0.07993535281190806	0.07993535281190806	0.07993535281190806	0.07993535281190806	0.07993535281190806	0.07993535281190806	0.07993535281190806	0.07993535281190806	0.07993535281190806	0.07993535281190806
0.07445070517336419	0.11526120279795911	0.08819756383666526	0.08294581864592278	0.10671594646041907	0.08907530962910973	0.10317808388690632	0.09241481763146721	0.07650411372670275	0.07782647105830202	0.07878662461549038	0.09591350078617578	0.06945276310688354	0.07038299650795429	0.10836975816495645	0.08859684050161118	0.09214978548920569	0.09248656192501614	0.08633815224978583	0.11177179626359138	0.09578942219011818	0.11118315626925823	0.0831206885694263	0.08399378978587803	0.08542925985763172	0.08471152482175488	0.08471152482175488	0.08471152482175488	0.08471152482175488	0.08471152482175488	0.08471152482175488	0.08471152482175488	0.08471152482175488	0.08471152482175488	0.08471152482175488	0.08471152482175488	0.08471152482175488	0.08471152482175488	0.08471152482175488	0.08471152482175488	0.08471152482175488	0.08471152482175488	0.08471152482175488	0.08471152482175488	0.08471152482175488	0.08471152482175488	0.08471152482175488	0.08471152482175488	0.08471152482175488	0.08471152482175488
0.06533709522293453	0.041738815685256794	0.060627760143453724	0.05903573642968092	0.05551937929425892	0.06749821115936812	0.05901128808804504	0.060128733599638086	0.06077362804710368	0.08021327816139823	0.05987953970553937	0.07359109248032308	0.05872515228125434	0.062267007344315645	0.06234735442982512	0.0611678676394892	0.04453472394918216	0.05884790637587162	0.060754153446547075	0.05423506252843519	0.0681261414603891	0.050981723811679626	0.05241409681020979	0.0548289282529345	0.08312935108046288	0.06897913966669868	0.06897913966669868	0.06897913966669868	0.06897913966669868	0.06897913966669868	0.06897913966669868	0.06897913966669868	0.06897913966669868	0.06897913966669868	0.06897913966669868	0.06897913966669868	0.06897913966669868	0.06897913966669868	0.06897913966669868	0.06897913966669868	0.06897913966669868	0.06897913966669868	0.06897913966669868	0.06897913966669868	0.06897913966669868	0.06897913966669868	0.06897913966669868	0.06897913966669868	0.06897913966669868	0.06897913966669868
0.10282648948779269	0.12893123143009919	0.13185157850412038	0.12183690887284722	0.07978992438666854	0.10691448759165535	0.09862138287948106	0.11242652456737373	0.11488018300482802	0.10318051345423236	0.12302691873179834	0.08664521369879008	0.1302858279118238	0.08673222375872912	0.11747622010900767	0.10131315948838605	0.09784645692621673	0.07359458345358122	0.10683921318336279	0.16794709452227657	0.1373931538528197	0.1373931538528197	0.1373931538528197	0.1373931538528197	0.1373931538528197	0.1373931538528197	0.1373931538528197	0.1373931538528197	0.1373931538528197	0.1373931538528197	0.1373931538528197	0.1373931538528197	0.1373931538528197	0.1373931538528197	0.1373931538528197	0.1373931538528197	0.1373931538528197	0.1373931538528197	0.1373931538528197	0.1373931538528197	0.1373931538528197	0.1373931538528197	0.1373931538528197	0.1373931538528197	0.1373931538528197	0.1373931538528197	0.1373931538528197	0.1373931538528197	0.1373931538528197	0.1373931538528197
0.053661435573890345	0.055559874225366505	0.06643987480846983	0.07691534077848129	0.05469905089019923	0.04679943476168969	0.03336943664271597	0.059657888206427874	0.06173793044436106	0.05204224376137207	0.04500868601124503	0.04865663072568729	0.053289586298360406	0.053886342644057866	0.06093076467050549	0.06174112061703101	0.05634918424222581	0.05448356240368252	0.056690689367517325	0.04944009796537018	0.05306539366644376	0.05306539366644376	0.05306539366644376	0.05306539366644376	0.05306539366644376	0.05306539366644376	0.05306539366644376	0.05306539366644376	0.05306539366644376	0.05306539366644376	0.05306539366644376	0.05306539366644376	0.05306539366644376	0.05306539366644376	0.05306539366644376	0.05306539366644376	0.05306539366644376	0.05306539366644376	0.05306539366644376	0.05306539366644376	0.05306539366644376	0.05306539366644376	0.05306539366644376	0.05306539366644376	0.05306539366644376	0.05306539366644376	0.05306539366644376	0.05306539366644376	0.05306539366644376	0.05306539366644376
0.1639557200185332	0.10045833492275716	0.11919445886426144	0.10898944020914539	0.13986630376045706	0.14877472605397923	0.16261106233237296	0.1773860492316808	0.1314927990922954	0.11277923306559953	0.1258161751980187	0.14345588371748239	0.15851339214118987	0.1581750016091716	0.1431808158574989	0.23109576206870858	0.13794978300273603	0.14789339044167116	0.12423239566764092	0.1751283566296048	0.09348857996548976	0.1792037389430356	0.16400829568530376	0.084259493978503	0.09962475070688491	0.13566001124974444	0.16042102995930724	0.14804052060452583	0.14804052060452583	0.14804052060452583	0.14804052060452583	0.14804052060452583	0.14804052060452583	0.14804052060452583	0.14804052060452583	0.14804052060452583	0.14804052060452583	0.14804052060452583	0.14804052060452583	0.14804052060452583	0.14804052060452583	0.14804052060452583	0.14804052060452583	0.14804052060452583	0.14804052060452583	0.14804052060452583	0.14804052060452583	0.14804052060452583	0.14804052060452583	0.14804052060452583
0.10734578583055991	0.07714400627154386	0.11355860996606111	0.13255053590710328	0.14622053057506146	0.0998023664299753	0.09491049416895088	0.12093958894224856	0.1696970633446974	0.106008276114144	0.13320099950461714	0.1115168839512274	0.11663452075285828	0.11793310176469224	0.134213810565284	0.10446472799981237	0.10782632443292489	0.11220995455430109	0.12049683238280598	0.10790726638361185	0.12433444045296654	0.10926345900743033	0.11046920117840384	0.1039032700208236	0.10718623559961372	0.10718623559961372	0.10718623559961372	0.10718623559961372	0.10718623559961372	0.10718623559961372	0.10718623559961372	0.10718623559961372	0.10718623559961372	0.10718623559961372	0.10718623559961372	0.10718623559961372	0.10718623559961372	0.10718623559961372	0.10718623559961372	0.10718623559961372	0.10718623559961372	0.10718623559961372	0.10718623559961372	0.10718623559961372	0.10718623559961372	0.10718623559961372	0.10718623559961372	0.10718623559961372	0.10718623559961372	0.10718623559961372
0.08253906592284353	0.10027958055128956	0.1082871694636127	0.09605209127993064	0.11627958499389215	0.07606810730535263	0.11773049729862536	0.11418021022733492	0.09656726057991659	0.10153550059458277	0.12068645798596878	0.08717612284533881	0.10018813759668814	0.09359258055104615	0.0916433357931548	0.10781776151034012	0.10360422199982319	0.09229496479641985	0.08023297282510063	0.10450012802817729	0.07348173877454742	0.08399108129694086	0.09038031496671886	0.06523207301736868	0.08262985856964523	0.11526474582508163	0.09894730219736343	0.09894730219736343	0.09894730219736343	0.09894730219736343	0.09894730219736343	0.09894730219736343	0.09894730219736343	0.09894730219736343	0.09894730219736343	0.09894730219736343	0.09894730219736343	0.09894730219736343	0.09894730219736343	0.09894730219736343	0.09894730219736343	0.09894730219736343	0.09894730219736343	0.09894730219736343	0.09894730219736343	0.09894730219736343	0.09894730219736343	0.09894730219736343	0.09894730219736343	0.09894730219736343
0.1548389111016494	0.11503133997463921	0.15721540496366332	0.164021597684772	0.20734683039376012	0.15559275303066575	0.17369044065171277	0.16345060414983412	0.1651128887623806	0.18966009795118438	0.17549871579450088	0.19054966449660968	0.22877147310559343	0.19127743639867628	0.15586783853777034	0.17761474719280065	0.17329459220210575	0.14983250420197766	0.1647440041853098	0.13498602667007564	0.17751615774412194	0.19059076207605052	0.1654617134865482	0.17802623778129936	0.17802623778129936	0.17802623778129936	0.17802623778129936	0.17802623778129936	0.17802623778129936	0.17802623778129936	0.17802623778129936	0.17802623778129936	0.17802623778129936	0.17802623778129936	0.17802623778129936	0.17802623778129936	0.17802623778129936	0.17802623778129936	0.17802623778129936	0.17802623778129936	0.17802623778129936	0.17802623778129936	0.17802623778129936	0.17802623778129936	0.17802623778129936	0.17802623778129936	0.17802623778129936	0.17802623778129936	0.17802623778129936	0.17802623778129936
0.04583559077181172	0.06345847268650986	0.06767574680583653	0.07846446583210123	0.07551513809294791	0.08860225676670863	0.07593631290332628	0.06562569975767138	0.0860786544416882	0.06414439232501819	0.08365093353332381	0.08353078259568046	0.07067386847259757	0.07668589895362793	0.07080181115876695	0.07774691449777289	0.08272187303576162	0.06598005105971325	0.0751717634704335	0.0656645371199243	0.09161162797953114	0.0786380825497277	0.0786380825497277	0.0786380825497277	0.0786380825497277	0.0786380825497277	0.0786380825497277	0.0786380825497277	0.0786380825497277	0.0786380825497277	0.0786380825497277	0.0786380825497277	0.0786380825497277	0.0786380825497277	0.0786380825497277	0.0786380825497277	0.0786380825497277	0.0786380825497277	0.0786380825497277	0.0786380825497277	0.0786380825497277	0.0786380825497277	0.0786380825497277	0.0786380825497277	0.0786380825497277	0.0786380825497277	0.0786380825497277	0.0786380825497277	0.0786380825497277	0.0786380825497277
0.07159852128565242	0.08659401850022591	0.07189986544878299	0.08264568892107754	0.07059363435297455	0.06354607801938866	0.064896138533973	0.08778356242037884	0.05590059359096694	0.07086880670112028	0.07369764034282474	0.07919291773087613	0.07482976439263234	0.07956521360736511	0.08481095708183307	0.08497056823782449	0.07202527991333837	0.06874622638395424	0.07696885143476771	0.05352065878761315	0.06009989064644635	0.08100295275325504	0.06661570910350136	0.0705286503880802	0.08750568567619599	0.10729965945222263	0.06504793880314554	0.07146830005668761	0.0793515493937033	0.06677542519030935	0.07579061105009838	0.07876884657721447	0.08677773284201455	0.0827732897096145	0.0827732897096145	0.0827732897096145	0.0827732897096145	0.0827732897096145	0.0827732897096145	0.0827732897096145	0.0827732897096145	0.0827732897096145	0.0827732897096145	0.0827732897096145	0.0827732897096145	0.0827732897096145	0.0827732897096145	0.0827732897096145	0.0827732897096145	0.0827732897096145
0.0745921374294255	0.07046052337647306	0.06178555491488497	0.06025007402281385	0.08476486440507613	0.05975923872741475	0.07661459155179813	0.06880668809648866	0.06670088347762318	0.06337496660738264	0.06798618999144784	0.045058842480004344	0.05342994933706347	0.0677329348445448	0.06350040834872075	0.07608129779260459	0.06668005100774466	0.0777462819072678	0.05130396965905006	0.06999408506783696	0.06350103460319571	0.06572161044796625	0.061235258504338516	0.06864343857737856	0.06382314938583802	0.0717236020695138	0.07181257180180811	0.0719484838194541	0.07292795235292598	0.07397712387770017	0.07744841458292089	0.04685082145895043	0.04913924920429823	0.047995035331624324	0.047995035331624324	0.047995035331624324	0.047995035331624324	0.047995035331624324	0.047995035331624324	0.047995035331624324	0.047995035331624324	0.047995035331624324	0.047995035331624324	0.047995035331624324	0.047995035331624324	0.047995035331624324	0.047995035331624324	0.047995035331624324	0.047995035331624324	0.047995035331624324
0.08665813174394175	0.08312476702465296	0.0810617028829818	0.08355906857550578	0.09579179856815101	0.07679623194047615	0.09355756239164457	0.10674553926607001	0.07534495246773965	0.10048722303984826	0.09175993786142315	0.07536192250988152	0.10371194182739636	0.10602127631484089	0.08097519907432044	0.09485727607642272	0.07864487129296603	0.0923614614822472	0.08250549918963207	0.0933565667196176	0.06307436115772043	0.07821546393866902	0.07821546393866902	0.07821546393866902	0.07821546393866902	0.07821546393866902	0.07821546393866902	0.07821546393866902	0.07821546393866902	0.07821546393866902	0.07821546393866902	0.07821546393866902	0.07821546393866902	0.07821546393866902	0.07821546393866902	0.07821546393866902	0.07821546393866902	0.07821546393866902	0.07821546393866902	0.07821546393866902	0.07821546393866902	0.07821546393866902	0.07821546393866902	0.07821546393866902	0.07821546393866902	0.07821546393866902	0.07821546393866902	0.07821546393866902	0.07821546393866902	0.07821546393866902
0.049554292257707376	0.06698028671533121	0.07740757283514939	0.06303105013230012	0.05703751966605121	0.07557551870040607	0.06422393627299565	0.0700196573485446	0.058582408901078076	0.06823781704496204	0.07016791368424362	0.0731042519927315	0.06774963825647663	0.06320539093954027	0.058785047051809224	0.06254675797576856	0.06494142860795857	0.05577210227949642	0.060092116892633496	0.09034727681271823	0.06497906978155198	0.1304653269252169	0.046947289416809354	0.05039894263189307	0.04867311602435121	0.04867311602435121	0.04867311602435121	0.04867311602435121	0.04867311602435121	0.04867311602435121	0.04867311602435121	0.04867311602435121	0.04867311602435121	0.04867311602435121	0.04867311602435121	0.04867311602435121	0.04867311602435121	0.04867311602435121	0.04867311602435121	0.04867311602435121	0.04867311602435121	0.04867311602435121	0.04867311602435121	0.04867311602435121	0.04867311602435121	0.04867311602435121	0.04867311602435121	0.04867311602435121	0.04867311602435121	0.04867311602435121
0.11039325815526518	0.09972766020442445	0.1062543124271539	0.09750552612532572	0.08564446247135094	0.09552172700940595	0.11795832493554693	0.09665857293857741	0.08757322767053823	0.08735147233826067	0.11971941295411531	0.10978284426544048	0.09529064071238148	0.12400038563741946	0.120790468541264	0.08869870317963052	0.09548705087829919	0.07459890689317468	0.11268502607242362	0.09995580584334307	0.06784342515054627	0.1490933178866989	0.08875678743473785	0.0881055643464114	0.11835267221448022	0.15758925979690103	0.13797096600569062	0.13797096600569062	0.13797096600569062	0.13797096600569062	0.13797096600569062	0.13797096600569062	0.13797096600569062	0.13797096600569062	0.13797096600569062	0.13797096600569062	0.13797096600569062	0.13797096600569062	0.13797096600569062	0.13797096600569062	0.13797096600569062	0.13797096600569062	0.13797096600569062	0.13797096600569062	0.13797096600569062	0.13797096600569062	0.13797096600569062	0.13797096600569062	0.13797096600569062	0.13797096600569062
0.07014935705514613	0.06031280637905207	0.07996916979331763	0.06811352311887882	0.061255432595805744	0.07561741511016316	0.09110196413034718	0.08021382006803587	0.06462131701049435	0.06890600177943854	0.06304325974550876	0.07383063267930744	0.05530576587750057	0.0827836243522345	0.07218041703408719	0.06919378955745872	0.0633746787107931	0.07387843827203924	0.08352393836720538	0.055060813354820506	0.06929237586101294	0.06929237586101294	0.06929237586101294	0.06929237586101294	0.06929237586101294	0.06929237586101294	0.06929237586101294	0.06929237586101294	0.06929237586101294	0.06929237586101294	0.06929237586101294	0.06929237586101294	0.06929237586101294	0.06929237586101294	0.06929237586101294	0.06929237586101294	0.06929237586101294	0.06929237586101294	0.06929237586101294	0.06929237586101294	0.06929237586101294	0.06929237586101294	0.06929237586101294	0.06929237586101294	0.06929237586101294	0.06929237586101294	0.06929237586101294	0.06929237586101294	0.06929237586101294	0.06929237586101294
0.07909007101033604	0.06595372027083767	0.08742688148693671	0.07703437317783199	0.06413017389928456	0.07337038773895135	0.08133144173183271	0.0857514125366424	0.07344481134314124	0.0668792837691226	0.061625864357192355	0.07467036018523826	0.061135880156158104	0.07719478682478127	0.08712636748295885	0.056959321636890985	0.08584184851051076	0.07427784880057298	0.053226495318136315	0.0618287777444921	0.06497577516501962	0.06554156422590064	0.06525866969546013	0.06525866969546013	0.06525866969546013	0.06525866969546013	0.06525866969546013	0.06525866969546013	0.06525866969546013	0.06525866969546013	0.06525866969546013	0.06525866969546013	0.06525866969546013	0.06525866969546013	0.06525866969546013	0.06525866969546013	0.06525866969546013	0.06525866969546013	0.06525866969546013	0.06525866969546013	0.06525866969546013	0.06525866969546013	0.06525866969546013	0.06525866969546013	0.06525866969546013	0.06525866969546013	0.06525866969546013	0.06525866969546013	0.06525866969546013	0.06525866969546013
0.12002064838022974	0.12330689334874424	0.13457222814073064	0.1057108992783392	0.1009020530144521	0.11922421810966541	0.12383580150087771	0.07963013374913815	0.13645899684713098	0.12545915548111533	0.12005861893042748	0.11342110155808818	0.11848204670656239	0.10276323466424539	0.12315834124827223	0.14279754478372284	0.10108367464455756	0.13784156606781214	0.11014917627136321	0.16233915838553867	0.13624416732845093	0.13624416732845093	0.13624416732845093	0.13624416732845093	0.13624416732845093	0.13624416732845093	0.13624416732845093	0.13624416732845093	0.13624416732845093	0.13624416732845093	0.13624416732845093	0.13624416732845093	0.13624416732845093	0.13624416732845093	0.13624416732845093	0.13624416732845093	0.13624416732845093	0.13624416732845093	0.13624416732845093	0.13624416732845093	0.13624416732845093	0.13624416732845093	0.13624416732845093	0.13624416732845093	0.13624416732845093	0.13624416732845093	0.13624416732845093	0.13624416732845093	0.13624416732845093	0.13624416732845093
0.11957624458907765	0.10619378909950501	0.17114554071240104	0.12019877011628292	0.11915595797877021	0.13645657770007438	0.10281322637475127	0.12075089591493936	0.1310545254986421	0.13103153736006168	0.10075674418074793	0.1347699255838524	0.14914596623933785	0.11430640185528759	0.11839606325164514	0.10387024503396285	0.12385109885693274	0.12297681141841017	0.12185743307307344	0.09414316377070102	0.09973945606999543	0.10887735019447242	0.11559505057100095	0.11223620038273668	0.11223620038273668	0.11223620038273668	0.11223620038273668	0.11223620038273668	0.11223620038273668	0.11223620038273668	0.11223620038273668	0.11223620038273668	0.11223620038273668	0.11223620038273668	0.11223620038273668	0.11223620038273668	0.11223620038273668	0.11223620038273668	0.11223620038273668	0.11223620038273668	0.11223620038273668	0.11223620038273668	0.11223620038273668	0.11223620038273668	0.11223620038273668	0.11223620038273668	0.11223620038273668	0.11223620038273668	0.11223620038273668	0.11223620038273668
0.09545336363773518	0.10072061046168297	0.07191587228386298	0.07321143754807212	0.10062939630401671	0.09710385364318573	0.11265061176504551	0.11568388813543969	0.11037750013405355	0.09789013941489226	0.09718731253178796	0.10441070891997506	0.10164533044112847	0.10790793614137072	0.12008777388649211	0.11253270018353462	0.13151579899547328	0.11504756864279962	0.10785323857107197	0.10853836261238309	0.08769166814107354	0.08915106120658378	0.08842136467382865	0.08842136467382865	0.08842136467382865	0.08842136467382865	0.08842136467382865	0.08842136467382865	0.08842136467382865	0.08842136467382865	0.08842136467382865	0.08842136467382865	0.08842136467382865	0.08842136467382865	0.08842136467382865	0.08842136467382865	0.08842136467382865	0.08842136467382865	0.08842136467382865	0.08842136467382865	0.08842136467382865	0.08842136467382865	0.08842136467382865	0.08842136467382865	0.08842136467382865	0.08842136467382865	0.08842136467382865	0.08842136467382865	0.08842136467382865	0.08842136467382865
0.08219768372779405	0.0862689175348306	0.11607313434628591	0.09095242087341648	0.09162724618044758	0.10646279955584555	0.1079272027888598	0.09173844092809721	0.09862183590537368	0.10682838496286225	0.1050691544660697	0.09979009522042954	0.08979974485105276	0.1055958666101226	0.06237988330833943	0.1247512615941587	0.10600199647974323	0.08151493669306702	0.09727969001367287	0.11178053434286057	0.0982925987202904	0.08975467708838607	0.084254205669854	0.09477596759008773	0.0914469217242631	0.11085007149654165	0.10850441811621407	0.10610235154617957	0.11553447432195083	0.09300487912541157	0.1600316407523298	0.1265182599388707	0.1265182599388707	0.1265182599388707	0.1265182599388707	0.1265182599388707	0.1265182599388707	0.1265182599388707	0.1265182599388707	0.1265182599388707	0.1265182599388707	0.1265182599388707	0.1265182599388707	0.1265182599388707	0.1265182599388707	0.1265182599388707	0.1265182599388707	0.1265182599388707	0.1265182599388707	0.1265182599388707
0.04949397199542195	0.054279529450861425	0.05908333311660585	0.08619483832406728	0.06164815199024143	0.056926590428144457	0.05643903022212643	0.07911853553968382	0.09631088252055058	0.07130215865594064	0.09418443884471067	0.051771135010980386	0.09636876566518472	0.0641140779197375	0.0725135489776845	0.07319408281166032	0.05991963148493365	0.08130958739183272	0.06162991415429237	0.07998840155783812	0.08090572682117157	0.05470337584532387	0.07309261460068647	0.08899067037799746	0.07902090808071172	0.06332826022983333	0.0726528177333593	0.07539624788200547	0.07271363050315448	0.0784954532580424	0.0751072806934077	0.07680136697572505	0.07680136697572505	0.07680136697572505	0.07680136697572505	0.07680136697572505	0.07680136697572505	0.07680136697572505	0.07680136697572505	0.07680136697572505	0.07680136697572505	0.07680136697572505	0.07680136697572505	0.07680136697572505	0.07680136697572505	0.07680136697572505	0.07680136697572505	0.07680136697572505	0.07680136697572505	0.07680136697572505
0.10029218469071868	0.1241565065666186	0.09581032382910948	0.1096977788319977	0.09880769550919723	0.11716860597852954	0.09758282018837895	0.1620111771895866	0.08770335108276378	0.10621044395803918	0.1081976725625573	0.1473397382330062	0.08670622200463009	0.09745257235649389	0.09941343524717222	0.0961647970694595	0.09763802669457049	0.0883227379254163	0.09342064063669354	0.07702805903205619	0.1353349891918478	0.10618152411195199	0.10618152411195199	0.10618152411195199	0.10618152411195199	0.10618152411195199	0.10618152411195199	0.10618152411195199	0.10618152411195199	0.10618152411195199	0.10618152411195199	0.10618152411195199	0.10618152411195199	0.10618152411195199	0.10618152411195199	0.10618152411195199	0.10618152411195199	0.10618152411195199	0.10618152411195199	0.10618152411195199	0.10618152411195199	0.10618152411195199	0.10618152411195199	0.10618152411195199	0.10618152411195199	0.10618152411195199	0.10618152411195199	0.10618152411195199	0.10618152411195199	0.10618152411195199
0.32097191997605823	0.554290261865447	0.3632513328474122	0.14312338229566043	0.6313801764110485	0.3576312585805871	0.6606504472232914	0.5056429410999055	0.2775650473830939	0.0	0.6628066399454815	0.013995071569712223	0.0007933675663604354	0.5926795293552177	0.3665557847887274	0.3573217537716948	0.3270616957404798	0.6691270206790934	0.4704039133672339	0.358021998335802	0.5268357230268246	0.44242886068131326	0.44242886068131326	0.44242886068131326	0.44242886068131326	0.44242886068131326	0.44242886068131326	0.44242886068131326	0.44242886068131326	0.44242886068131326	0.44242886068131326	0.44242886068131326	0.44242886068131326	0.44242886068131326	0.44242886068131326	0.44242886068131326	0.44242886068131326	0.44242886068131326	0.44242886068131326	0.44242886068131326	0.44242886068131326	0.44242886068131326	0.44242886068131326	0.44242886068131326	0.44242886068131326	0.44242886068131326	0.44242886068131326	0.44242886068131326	0.44242886068131326	0.44242886068131326
0.08862954474311682	0.15835532940660582	0.10287146921100734	0.12049702629342048	0.12527486978296934	0.10889581672225984	0.10202872689539785	0.11107606489080382	0.11846758704687867	0.10586521836403022	0.10909718102137933	0.10766791921176894	0.09628184763235062	0.12179528619422067	0.12989581168594008	0.0856441160617144	0.1003775569523882	0.1412282292552759	0.1096687542715074	0.12465502125387742	0.08410422489667144	0.1111774261944194	0.11754956459770359	0.12684776426839384	0.09884727910392586	0.09795886425548746	0.15702828587817375	0.11463660024633132	0.10418740762787676	0.10941200393710404	0.10941200393710404	0.10941200393710404	0.10941200393710404	0.10941200393710404	0.10941200393710404	0.10941200393710404	0.10941200393710404	0.10941200393710404	0.10941200393710404	0.10941200393710404	0.10941200393710404	0.10941200393710404	0.10941200393710404	0.10941200393710404	0.10941200393710404	0.10941200393710404	0.10941200393710404	0.10941200393710404	0.10941200393710404	0.10941200393710404
0.06830941699525171	0.0852058083262717	0.08374831858363581	0.07444731178808002	0.0837310283839518	0.09784276070972366	0.09949205021527938	0.0706858249691759	0.08156422788759392	0.09509449491311293	0.09935337369162035	0.079749256251681	0.08285278118335851	0.11500951982393012	0.08906669796120699	0.0910123128694143	0.10189790464530078	0.08897972517698093	0.06637517099150883	0.0915179008914749	0.09474605955895224	0.10252145035938659	0.09471689653978961	0.09027548898036135	0.0841564742169319	0.07141863823653993	0.09258762582522416	0.09606562732405749	0.07495695522023967	0.08582566674690502	0.09633403429912236	0.0921769918030643	0.08578737609178319	0.09165132826371286	0.07961272799351655	0.08563202812861472	0.08563202812861472	0.08563202812861472	0.08563202812861472	0.08563202812861472	0.08563202812861472	0.08563202812861472	0.08563202812861472	0.08563202812861472	0.08563202812861472	0.08563202812861472	0.08563202812861472	0.08563202812861472	0.08563202812861472	0.08563202812861472
0.0528359419846782	0.05827034665701493	0.07567586759627473	0.06980929739729347	0.06665404763406267	0.07147301254349517	0.07483182626676584	0.059387129437779476	0.0623395639759078	0.06283176508434214	0.06531706856513976	0.062311733750698685	0.06251833301630651	0.08262121878635258	0.06245231780207	0.07610944103783646	0.06578419708479709	0.06069648490402485	0.061358176739345315	0.06263799894009003	0.08250363162452597	0.06460448521095014	0.07433786443472082	0.0902629644334193	0.04592035983472009	0.06878547517451122	0.06193689440385894	0.07767646786244882	0.0808940150129226	0.03622212810609368	0.059207547131359915	0.061616590271459194	0.06575901191381936	0.05672209048242145	0.06157239556316123	0.0632836016487818	0.06731116086173287	0.0687076587519659	0.05874678034819506	0.04675566234573222	0.05275122134696363	0.05275122134696363	0.05275122134696363	0.05275122134696363	0.05275122134696363	0.05275122134696363	0.05275122134696363	0.05275122134696363	0.05275122134696363	0.05275122134696363
0.10383188836790608	0.07641646701068663	0.08981747955528742	0.12163863072880882	0.06443345734041225	0.10384617353842819	0.0990110708192409	0.09052135116401111	0.09050750466562729	0.10070943980185076	0.0934846788148791	0.10309583883436313	0.06883818536995336	0.0931576780027436	0.08543206880268271	0.09235508101309049	0.08744583377250145	0.08282107746960357	0.08841385758811349	0.09775431102419051	0.09711423728887414	0.08926949276499929	0.1014822751546338	0.10411974429334372	0.12165140490348846	0.1128855745984161	0.1128855745984161	0.1128855745984161	0.1128855745984161	0.1128855745984161	0.1128855745984161	0.1128855745984161	0.1128855745984161	0.1128855745984161	0.1128855745984161	0.1128855745984161	0.1128855745984161	0.1128855745984161	0.1128855745984161	0.1128855745984161	0.1128855745984161	0.1128855745984161	0.1128855745984161	0.1128855745984161	0.1128855745984161	0.1128855745984161	0.1128855745984161	0.1128855745984161	0.1128855745984161	0.1128855745984161
0.07140817739130571	0.07328731848036892	0.06904947055788706	0.1143555073270712	0.08363640277879085	0.08719486296996759	0.08756037013512581	0.09295091282982812	0.06884011090546083	0.07807611789237562	0.0854001617862404	0.07024036016985342	0.08076422373809045	0.07873974292670345	0.10367310789377142	0.07344821922088736	0.11661818847093022	0.09230458749658703	0.07451435269518215	0.09013659865119404	0.08557393512924111	0.09582635138756178	0.06166606072296785	0.0797131554318398	0.07448686019130038	0.08445483278753974	0.07753489305954418	0.07355193065305984	0.08777862515890056	0.06650574803947186	0.0769297663630956	0.07171775720128373	0.07171775720128373	0.07171775720128373	0.07171775720128373	0.07171775720128373	0.07171775720128373	0.07171775720128373	0.07171775720128373	0.07171775720128373	0.07171775720128373	0.07171775720128373	0.07171775720128373	0.07171775720128373	0.07171775720128373	0.07171775720128373	0.07171775720128373	0.07171775720128373	0.07171775720128373	0.07171775720128373
0.29515235997585965	0.35465620988950863	0.1748473928082465	0.3770040220125018	0.22113698088978198	0.4007955375957954	0.3852012576551235	0.35572803020940025	0.5293693525256884	0.14806309266838535	0.3286937377497671	0.3486637213975218	0.39418779813284643	0.2394713311540824	0.35611761769664885	0.31668531004710704	0.3681654248610679	0.2625096781357244	0.21540557179968434	0.4687156559266234	0.33872660902825097	0.3906668165715693	0.2444294429053687	0.29579054537655003	0.30555700766944616	0.19059775455687347	0.24807738111315983	0.24807738111315983	0.24807738111315983	0.24807738111315983	0.24807738111315983	0.24807738111315983	0.24807738111315983	0.24807738111315983	0.24807738111315983	0.24807738111315983	0.24807738111315983	0.24807738111315983	0.24807738111315983	0.24807738111315983	0.24807738111315983	0.24807738111315983	0.24807738111315983	0.24807738111315983	0.24807738111315983	0.24807738111315983	0.24807738111315983	0.24807738111315983	0.24807738111315983	0.24807738111315983
0.08278990975856838	0.07507709109663407	0.09114536407851276	0.08508606341884856	0.06045424394085588	0.06857238424197516	0.06401690331217373	0.06343446240320964	0.06467498969493433	0.06815786397123437	0.06525415957044416	0.06955509379200489	0.07327940583586517	0.06759682792037498	0.07528828676075439	0.056156145161680646	0.06259387880450204	0.06420627464954991	0.04591728024568377	0.05609234093950469	0.05158367549253273	0.06190751576816064	0.06200614768245513	0.06195683172530788	0.06195683172530788	0.06195683172530788	0.06195683172530788	0.06195683172530788	0.06195683172530788	0.06195683172530788	0.06195683172530788	0.06195683172530788	0.06195683172530788	0.06195683172530788	0.06195683172530788	0.06195683172530788	0.06195683172530788	0.06195683172530788	0.06195683172530788	0.06195683172530788	0.06195683172530788	0.06195683172530788	0.06195683172530788	0.06195683172530788	0.06195683172530788	0.06195683172530788	0.06195683172530788	0.06195683172530788	0.06195683172530788	0.06195683172530788
0.08778651925961024	0.09766048281541564	0.09319682061315243	0.06704049468168573	0.08656532592382472	0.10100500792457898	0.10464522641819994	0.08699739302162306	0.09261312561960344	0.08343985116657385	0.08685719647931822	0.07116295821911983	0.06792353563618832	0.1007488181718725	0.08642632277066324	0.09069835086787921	0.1190781132852749	0.07844430918060345	0.09723673320963158	0.0911094916525845	0.12304759637783669	0.10280393952660195	0.10023323639674432	0.11248900909550504	0.09699692468431832	0.08294965263837764	0.08341302262264982	0.08584523554195868	0.09499541468615798	0.07905705942649505	0.12760236135221262	0.10332971038935383	0.10332971038935383	0.10332971038935383	0.10332971038935383	0.10332971038935383	0.10332971038935383	0.10332971038935383	0.10332971038935383	0.10332971038935383	0.10332971038935383	0.10332971038935383	0.10332971038935383	0.10332971038935383	0.10332971038935383	0.10332971038935383	0.10332971038935383	0.10332971038935383	0.10332971038935383	0.10332971038935383
0.14863349417556357	0.24509195148150872	0.19824446295861772	0.1561961456574439	0.17437152898829933	0.22393698170848103	0.17759893602987337	0.1730135572274984	0.24734293630628612	0.1910484350157254	0.17509651608920948	0.21628883247025665	0.21548681885167031	0.24457430601631003	0.19985365435454533	0.2031114072551159	0.1894966182001724	0.12194653837240625	0.15086925568942816	0.22589392942321743	0.15720937584231998	0.10587777574939226	0.09887375631017949	0.18319313877826385	0.13913078535246717	0.11037868979647163	0.08359892542033101	0.20093371935927357	0.17919109385051443	0.1311988322415014	0.19884561162621367	0.22432146351954302	0.27220012130794824	0.19545466325347036	0.21765742894178383	0.19525861960611587	0.16395878331068234	0.1655703085322279	0.16476454592145512	0.16476454592145512	0.16476454592145512	0.16476454592145512	0.16476454592145512	0.16476454592145512	0.16476454592145512	0.16476454592145512	0.16476454592145512	0.16476454592145512	0.16476454592145512	0.16476454592145512
0.14446163724591782	0.14419810507011604	0.11256745667619215	0.15883792854537038	0.16132694000957118	0.14851753684913646	0.15214330421254602	0.13888193001971033	0.16374039768213497	0.17832275270579903	0.1830069830328878	0.14126348872048514	0.27872369384117934	0.14358449067644646	0.2639965066551319	0.24682516178207337	0.27423377696142753	0.1922554424141721	0.31361274661803124	0.2628031017224318	0.3102200849002085	0.3747770275987032	0.2872720891633206	0.2851585141851837	0.21928202736859592	0.2953667370657024	0.2595276757262933	0.2848384926086664	0.28413202755684097	0.3318742845314006	0.1933556594874474	0.2912399280833794	0.2744252332286503	0.33565103104916816	0.2115294602549974	0.3091184260115076	0.21815285639280088	0.4064150177151597	0.3629407229320121	0.2181636796160767	0.2791232688791407	0.20640888857399597	0.205255293913499	0.2726017496841229	0.23892852179881097	0.23892852179881097	0.23892852179881097	0.23892852179881097	0.23892852179881097	0.23892852179881097
0.0783624837799064	0.07252251104903866	0.06036431133823833	0.045207536903423926	0.05832522046785064	0.03522609721394267	0.07214364774222093	0.0658754815352525	0.03522831892914472	0.058754864523129585	0.03854923724034876	0.08088636263209671	0.038031680877926424	0.04618758718628486	0.034412340299078324	0.030347946044893367	0.04817342419818655	0.03056254579925843	0.04119629943070158	0.03704638011797195	0.07487733009091703	0.043626800433784405	0.07114409641535506	0.05068841167347142	0.048078110016649196	0.0646069384795376	0.05423634552426718	0.052171438071578584	0.0662024772229177	0.04892781370912252	0.057469818033457847	0.05070474067002132	0.05535165613122049	0.059035723630852154	0.08093700830331499	0.11706693815418812	0.09278966692386519	0.09760061974260385	0.08777814263999958	0.1018221184353661	0.11467211461663379	0.13735202565481877	0.1186580384223439	0.12463519126397637	0.1259551556601687	0.12529517346207253	0.12529517346207253	0.12529517346207253	0.12529517346207253	0.12529517346207253
0.09783525685097318	0.13729430484802593	0.1508783778404993	0.10736622272360113	0.15904135591009394	0.15605042495800234	0.13876858865007105	0.10921533409935452	0.13840227525122972	0.1517210128962658	0.1458643293463846	0.11085451803096179	0.1074448243651175	0.1302972402831445	0.13856530372183873	0.13104255064647935	0.14217027175751568	0.10312610332545445	0.10635333094681511	0.10789031532007234	0.12632674185856319	0.1136192860669655	0.13510957454566022	0.10872921161189728	0.12745657371428612	0.1213317084130416	0.12251788276398326	0.12425206769596472	0.12464117757771209	0.08913585797570635	0.10805336698489529	0.12520540522151058	0.1286623246444051	0.10803510637395129	0.08572476061598311	0.09529795714330691	0.10431772196601935	0.09875835400254553	0.1237466154700902	0.11125248473631785	0.11125248473631785	0.11125248473631785	0.11125248473631785	0.11125248473631785	0.11125248473631785	0.11125248473631785	0.11125248473631785	0.11125248473631785	0.11125248473631785	0.11125248473631785
0.2307615553245179	0.25715513112828703	0.1958457957625197	0.16160654247179976	0.2668678115874805	0.22265528847527247	0.30869953932907646	0.26365557329744255	0.12827633758629753	0.19596595544187004	0.19596595544187004	0.19596595544187004	0.19596595544187004	0.19596595544187004	0.19596595544187004	0.19596595544187004	0.19596595544187004	0.19596595544187004	0.19596595544187004	0.19596595544187004	0.19596595544187004	0.19596595544187004	0.19596595544187004	0.19596595544187004	0.19596595544187004	0.19596595544187004	0.19596595544187004	0.19596595544187004	0.19596595544187004	0.19596595544187004	0.19596595544187004	0.19596595544187004	0.19596595544187004	0.19596595544187004	0.19596595544187004	0.19596595544187004	0.19596595544187004	0.19596595544187004	0.19596595544187004	0.19596595544187004	0.19596595544187004	0.19596595544187004	0.19596595544187004	0.19596595544187004	0.19596595544187004	0.19596595544187004	0.19596595544187004	0.19596595544187004	0.19596595544187004	0.19596595544187004
0.0	0.0	0.006720611802032951	0.03919963016451969	0.09069177833806669	0.0	0.0	0.0749501636442641	0.0	0.06535038163758666	0.09059125241039576	0.07998553802476065	0.0760869929942311	0.0	0.0901948497022454	0.08898596010554995	0.0	0.03918633778014786	0.11668246883128486	0.1384949279270284	0.12758869837915662	0.12758869837915662	0.12758869837915662	0.12758869837915662	0.12758869837915662	0.12758869837915662	0.12758869837915662	0.12758869837915662	0.12758869837915662	0.12758869837915662	0.12758869837915662	0.12758869837915662	0.12758869837915662	0.12758869837915662	0.12758869837915662	0.12758869837915662	0.12758869837915662	0.12758869837915662	0.12758869837915662	0.12758869837915662	0.12758869837915662	0.12758869837915662	0.12758869837915662	0.12758869837915662	0.12758869837915662	0.12758869837915662	0.12758869837915662	0.12758869837915662	0.12758869837915662	0.12758869837915662
0.19244766216216772	0.238880120108392	0.17146537080801236	0.2077682420908838	0.16655205733504644	0.35384367455128773	0.10182591100774203	0.12558894861324932	0.1500627078618847	0.1519751974401684	0.2041318045281802	0.20041787047117743	0.21186447660892352	0.2948431355827499	0.15726725839165626	0.16656245881197423	0.2268932839016727	0.13201218963069564	0.1837358069607474	0.15930526988853697	0.15258881182500958	0.27135453756733874	0.2078382729069608	0.1896623440739935	0.2321700203073045	0.27433934969522694	0.22178088674904434	0.3253693640232941	0.22412877722237076	0.15645614967084834	0.24644972325820377	0.17006226870136487	0.2082559959797843	0.2082559959797843	0.2082559959797843	0.2082559959797843	0.2082559959797843	0.2082559959797843	0.2082559959797843	0.2082559959797843	0.2082559959797843	0.2082559959797843	0.2082559959797843	0.2082559959797843	0.2082559959797843	0.2082559959797843	0.2082559959797843	0.2082559959797843	0.2082559959797843	0.2082559959797843
0.10209739579463689	0.11633595748077526	0.1165325802782692	0.11379567419936817	0.10060457984461017	0.09350248455421259	0.1081273172137035	0.12065038417312876	0.10322099619173587	0.09146331768669255	0.09374599150839454	0.1232000140570868	0.08799679983119578	0.0876989087431722	0.12077878487179856	0.10691515440244481	0.08355860534366785	0.13543259727760218	0.08618887908182143	0.10910189440805164	0.09196186146876303	0.10976416064011882	0.07760334965321644	0.09368375514666764	0.09368375514666764	0.09368375514666764	0.09368375514666764	0.09368375514666764	0.09368375514666764	0.09368375514666764	0.09368375514666764	0.09368375514666764	0.09368375514666764	0.09368375514666764	0.09368375514666764	0.09368375514666764	0.09368375514666764	0.09368375514666764	0.09368375514666764	0.09368375514666764	0.09368375514666764	0.09368375514666764	0.09368375514666764	0.09368375514666764	0.09368375514666764	0.09368375514666764	0.09368375514666764	0.09368375514666764	0.09368375514666764	0.09368375514666764
0.12576128938118092	0.15872485023056018	0.21061589097308492	0.13434885231114965	0.1422824688644822	0.1451384096461888	0.14970398444923794	0.16654799267023615	0.11877985750391432	0.19030587089617887	0.16435392389361736	0.1773298973948981	0.1773298973948981	0.1773298973948981	0.1773298973948981	0.1773298973948981	0.1773298973948981	0.1773298973948981	0.1773298973948981	0.1773298973948981	0.1773298973948981	0.1773298973948981	0.1773298973948981	0.1773298973948981	0.1773298973948981	0.1773298973948981	0.1773298973948981	0.1773298973948981	0.1773298973948981	0.1773298973948981	0.1773298973948981	0.1773298973948981	0.1773298973948981	0.1773298973948981	0.1773298973948981	0.1773298973948981	0.1773298973948981	0.1773298973948981	0.1773298973948981	0.1773298973948981	0.1773298973948981	0.1773298973948981	0.1773298973948981	0.1773298973948981	0.1773298973948981	0.1773298973948981	0.1773298973948981	0.1773298973948981	0.1773298973948981	0.1773298973948981
0.11560700211565866	0.07951400647348038	0.08182093400979858	0.0879517604410653	0.09478464190186182	0.09321670774524654	0.09319789350858307	0.07783533795464861	0.07397440488548648	0.07589104123595651	0.09622391789419599	0.09742322203848951	0.06710047431429883	0.08587010930510833	0.08749233923212361	0.10616725379018213	0.06737919445132848	0.07076196429973096	0.1163772678750532	0.09451369494073374	0.08003330516479443	0.06643209420493446	0.09370077403644121	0.07683873579544859	0.09749395452430124	0.0940729290401446	0.09494770210106641	0.10182034207933179	0.0983840220901991	0.0983840220901991	0.0983840220901991	0.0983840220901991	0.0983840220901991	0.0983840220901991	0.0983840220901991	0.0983840220901991	0.0983840220901991	0.0983840220901991	0.0983840220901991	0.0983840220901991	0.0983840220901991	0.0983840220901991	0.0983840220901991	0.0983840220901991	0.0983840220901991	0.0983840220901991	0.0983840220901991	0.0983840220901991	0.0983840220901991	0.0983840220901991
0.10429680707870492	0.07779276957771776	0.04484338053623774	0.08920550033723741	0.07824344159698786	0.08036527885883907	0.03582441982521428	0.048930203021536806	0.06247875866910396	0.11046038641291654	0.0843037915486028	0.10428661517229852	0.10960006106962837	0.16351134645165388	0.09525529423330377	0.0945862315192652	0.09277613305870827	0.07369050262427652	0.08554016794897193	0.11829308579622216	0.09327576002261191	0.08989006358580372	0.13183202556259513	0.07153638203881557	0.09842426740140847	0.058035543238081126	0.08864883834136342	0.10120343381160263	0.1304454803174767	0.10189313273667583	0.1105499691955438	0.11730475513383062	0.11392736216468721	0.11392736216468721	0.11392736216468721	0.11392736216468721	0.11392736216468721	0.11392736216468721	0.11392736216468721	0.11392736216468721	0.11392736216468721	0.11392736216468721	0.11392736216468721	0.11392736216468721	0.11392736216468721	0.11392736216468721	0.11392736216468721	0.11392736216468721	0.11392736216468721	0.11392736216468721
0.11274325524169043	0.1701986821740466	0.09803783135483847	0.1422757527234368	0.12134184846447137	0.12706604039829525	0.20359242964905636	0.16743951474504418	0.11092743794307242	0.16652845296641877	0.12882587045537097	0.15584209400193066	0.14747642586473894	0.17410858802178011	0.1506555536493479	0.212714815526432	0.12143340502190172	0.1415607594370263	0.1397149826152868	0.15013075825670608	0.14946538729788927	0.18033931641487658	0.1476660958262228	0.14938984481211107	0.13221955938262403	0.17202251021002593	0.14235682738660582	0.13332734632324436	0.13649863784391597	0.18662060000918404	0.18980988375080302	0.1770294321215458	0.13621214121315225	0.1663872945486555	0.1314904461352681	0.14180201422741281	0.13664623018134048	0.13664623018134048	0.13664623018134048	0.13664623018134048	0.13664623018134048	0.13664623018134048	0.13664623018134048	0.13664623018134048	0.13664623018134048	0.13664623018134048	0.13664623018134048	0.13664623018134048	0.13664623018134048	0.13664623018134048
0.08451442718846813	0.12102742811747598	0.09112146201166652	0.09679953945451458	0.07598854288200574	0.10242364855528345	0.07377823289597592	0.08799552862100969	0.10706554767168028	0.08498565393107253	0.07527909617015378	0.09704481988091146	0.07755288653526621	0.07725023176387802	0.07068620289192218	0.08307587025641579	0.08547698403311314	0.08077137261378793	0.0897384929282898	0.08127758048767518	0.06822494124646697	0.06578658485034437	0.09027336848956379	0.06574001673335537	0.0646306353923206	0.07714009472990774	0.08803168082679746	0.08460488640484312	0.07986497852878956	0.09215747647195424	0.0941068085791027	0.09313214252552848	0.09313214252552848	0.09313214252552848	0.09313214252552848	0.09313214252552848	0.09313214252552848	0.09313214252552848	0.09313214252552848	0.09313214252552848	0.09313214252552848	0.09313214252552848	0.09313214252552848	0.09313214252552848	0.09313214252552848	0.09313214252552848	0.09313214252552848	0.09313214252552848	0.09313214252552848	0.09313214252552848
0.09226828033925245	0.1280519255235155	0.12343509457953046	0.12458874640049707	0.09348919626613747	0.10267239437604525	0.1183987138095145	0.11148412262751992	0.10690592119536507	0.13304171310836546	0.12332735355530144	0.1636967010009939	0.1294939284338724	0.0979637686161753	0.12804814626932876	0.14091322502279202	0.1362810705669102	0.11813482254581954	0.11353640039680502	0.09625863031694196	0.11352004699231262	0.1471576891015327	0.12296578345639692	0.12260595315386114	0.14900833130861627	0.12192354529831997	0.1348073016835795	0.11885251079155455	0.12366941705930416	0.13691418003645947	0.0995619998352818	0.13064821510976363	0.16174810787346502	0.11428319588797858	0.13960809072763553	0.10513514678525639	0.1514399554083495	0.12828755109680293	0.12828755109680293	0.12828755109680293	0.12828755109680293	0.12828755109680293	0.12828755109680293	0.12828755109680293	0.12828755109680293	0.12828755109680293	0.12828755109680293	0.12828755109680293	0.12828755109680293	0.12828755109680293
0.01364101432198182	0.0	0.009750167846269175	0.024089298411624736	0.028194486158068268	0.0	0.0	0.0	0.1382984124353385	0.07461838039404142	0.033777171358158914	0.04020244222469323	0.04931787240337257	0.06038774333523163	0.06248592030090415	0.048849226534105256	0.07115358641163888	0.058816713360226106	0.06051097332852834	0.07519399613659311	0.07012099593136413	0.08280338649733254	0.05400549324485114	0.09640993418792244	0.07344902881532069	0.07723227113939289	0.07653748940212883	0.09159002518944702	0.10299395949384048	0.07730649013720317	0.09536873554152393	0.1616023095680269	0.12848552255477544	0.12848552255477544	0.12848552255477544	0.12848552255477544	0.12848552255477544	0.12848552255477544	0.12848552255477544	0.12848552255477544	0.12848552255477544	0.12848552255477544	0.12848552255477544	0.12848552255477544	0.12848552255477544	0.12848552255477544	0.12848552255477544	0.12848552255477544	0.12848552255477544	0.12848552255477544
0.07794624541610895	0.20110446392571296	0.16681137615422942	0.16488625966054024	0.21010507795276792	0.22166307025159346	0.23279450101081664	0.17421576810051426	0.1802009697685194	0.16921499167352066	0.18929441982052075	0.18406239335898897	0.20021501635288153	0.19385398856179226	0.18118155920779913	0.1738591282577363	0.14948782504381702	0.21502897604447174	0.18678799734318874	0.1516255180190909	0.19421785787667314	0.17917365295690685	0.20891689387163287	0.19024616527240093	0.1890798647801348	0.18840823209222438	0.19008572717887376	0.17050803399116649	0.1898702153207487	0.19102329331501258	0.19273546607516776	0.1918793796950902	0.1918793796950902	0.1918793796950902	0.1918793796950902	0.1918793796950902	0.1918793796950902	0.1918793796950902	0.1918793796950902	0.1918793796950902	0.1918793796950902	0.1918793796950902	0.1918793796950902	0.1918793796950902	0.1918793796950902	0.1918793796950902	0.1918793796950902	0.1918793796950902	0.1918793796950902	0.1918793796950902
0.0659025177871389	0.06263978883430679	0.09943123365773389	0.09307374645335659	0.07205524344890298	0.08702405654908005	0.09608623314077393	0.11575728849306029	0.10381593570222926	0.07886624810467315	0.11191282592958193	0.11474071184251718	0.11474331811787865	0.12499720776749183	0.10865453492481918	0.14056162120282917	0.1361198237020306	0.11214906359647178	0.11142090848327303	0.14268535598830298	0.13168280723016937	0.10939530885097803	0.10896513369240401	0.12440518566908024	0.1176468324737763	0.11615605523663972	0.10345760714098629	0.10836546979642449	0.09492738406755952	0.10503560001126377	0.09928957523536253	0.10619590346551284	0.0981428433511031	0.11952089513654256	0.14670633015952197	0.0931840142297804	0.13929685697529046	0.09676302743856431	0.1112975827993834	0.10509368399987457	0.10819563339962898	0.10819563339962898	0.10819563339962898	0.10819563339962898	0.10819563339962898	0.10819563339962898	0.10819563339962898	0.10819563339962898	0.10819563339962898	0.10819563339962898
0.08990581771636097	0.07338562520929211	0.08310855523755355	0.06943549221905443	0.08497247277598229	0.06722972536904305	0.08130972949471339	0.10501414153930515	0.07882877682615133	0.07345257730696586	0.08021691619028018	0.0764423120733019	0.07761261505113824	0.09545131465396714	0.0808640370769955	0.08430689155251185	0.11293899721783923	0.07687796778002834	0.07087505018666593	0.08866387142144959	0.10704275133772412	0.08911413295325026	0.08023135808258963	0.08591028651906014	0.08854641553236997	0.13360608436961735	0.08318858793181326	0.08072133992622589	0.07799703120686075	0.08826264521837364	0.08927568553592156	0.10405376749596085	0.08343028579113806	0.06601028039525338	0.09244550713806536	0.07922789376665935	0.07922789376665935	0.07922789376665935	0.07922789376665935	0.07922789376665935	0.07922789376665935	0.07922789376665935	0.07922789376665935	0.07922789376665935	0.07922789376665935	0.07922789376665935	0.07922789376665935	0.07922789376665935	0.07922789376665935	0.07922789376665935
0.13674110896063843	0.16213125404312134	0.17466416100067958	0.12537957629088287	0.15118655130201347	0.1636640130405544	0.1792763109931217	0.17423173690557367	0.16022685615299279	0.1555134264202988	0.13568270527516527	0.15058660156001472	0.11978691509157749	0.1286186423868107	0.15772426075429974	0.14714432936942431	0.12687012203282888	0.14429681129643737	0.16558857954403253	0.13900811378706535	0.1619883418474482	0.09346009426871406	0.12619129608675372	0.11534853169203682	0.11429726439813001	0.137009200061814	0.15847516627285557	0.10437558916281052	0.16914536332191696	0.12294475862768603	0.1460450609748015	0.1460450609748015	0.1460450609748015	0.1460450609748015	0.1460450609748015	0.1460450609748015	0.1460450609748015	0.1460450609748015	0.1460450609748015	0.1460450609748015	0.1460450609748015	0.1460450609748015	0.1460450609748015	0.1460450609748015	0.1460450609748015	0.1460450609748015	0.1460450609748015	0.1460450609748015	0.1460450609748015	0.1460450609748015
0.3147074959118354	0.34263159493146056	0.23273535596587414	0.35275806435670365	0.37171713256172123	0.18026521470166318	0.1995656995901375	0.39470960979981423	0.20696645987960266	0.2857584940124219	0.346108636743376	0.3117804539486776	0.3150450301601746	0.2623550137408874	0.29613158971107617	0.362041518545331	0.2765467585087299	0.2960540006539498	0.14022895163329718	0.26927600948432456	0.27518114004559646	0.2653124642471705	0.2245429365700982	0.2976029659041659	0.286140682956618	0.20747870256536505	0.1850587521354093	0.3398210066909508	0.343094590716076	0.2134495666632493	0.25953634106047657	0.2617408369842623	0.3198524030406133	0.26534622407095476	0.2557638515159404	0.2605550377934475	0.2605550377934475	0.2605550377934475	0.2605550377934475	0.2605550377934475	0.2605550377934475	0.2605550377934475	0.2605550377934475	0.2605550377934475	0.2605550377934475	0.2605550377934475	0.2605550377934475	0.2605550377934475	0.2605550377934475	0.2605550377934475
0.06935125626202503	0.08647721057521689	0.09042783689386621	0.06636392559304213	0.09117687544458389	0.10381254768353107	0.08543669357940406	0.08457608798318313	0.08662533143264114	0.06913215342087574	0.08487065860169346	0.10742821271390342	0.09189044634867145	0.08920757053961026	0.07642938889383682	0.12518727002338587	0.0995794942699445	0.10542386015728604	0.0899468228874937	0.08004885257088787	0.09041489500168061	0.09036980624587825	0.10931501898691832	0.0758636298234688	0.11045435829274033	0.10082654045502218	0.11118704395301231	0.10684316896041762	0.07055083055719827	0.08372856359926968	0.06813478214595639	0.11104070641506424	0.05095661559870002	0.09331802789632376	0.08212908507205231	0.08772355648418803	0.08772355648418803	0.08772355648418803	0.08772355648418803	0.08772355648418803	0.08772355648418803	0.08772355648418803	0.08772355648418803	0.08772355648418803	0.08772355648418803	0.08772355648418803	0.08772355648418803	0.08772355648418803	0.08772355648418803	0.08772355648418803
0.07235106250697243	0.1208949227924361	0.09949884210347985	0.09507322908843231	0.1080727691669979	0.09703032397293669	0.10703912117094101	0.08745879518322269	0.1293559533521659	0.10387325237860391	0.12320543679243004	0.07665472917632633	0.0994140636182678	0.11263732320683334	0.1058865878714178	0.0915081948900022	0.09859578194366696	0.09516748228233034	0.09546772832515871	0.08651708189816072	0.09939661903357314	0.09892032872867593	0.07534268778114532	0.12829538395848267	0.1215513040823649	0.06470832841189601	0.08581064836189956	0.10301920397039901	0.10824171440067085	0.08803965200732745	0.11229623322388087	0.10016794261560416	0.10016794261560416	0.10016794261560416	0.10016794261560416	0.10016794261560416	0.10016794261560416	0.10016794261560416	0.10016794261560416	0.10016794261560416	0.10016794261560416	0.10016794261560416	0.10016794261560416	0.10016794261560416	0.10016794261560416	0.10016794261560416	0.10016794261560416	0.10016794261560416	0.10016794261560416	0.10016794261560416
0.061643989964228985	0.08436490870880901	0.07294790887892262	0.08535810172489598	0.07717526988137365	0.06804681290239813	0.08762965542484738	0.09420042110530001	0.09655391338599197	0.08499230031479599	0.07465758897471605	0.09696507900849427	0.09333014477925274	0.058259382240448805	0.08416132214561173	0.08165572267708371	0.09374470322352674	0.05625166114759545	0.08127669554233846	0.09789383498477965	0.0706530886789469	0.07411146352610595	0.10634015544755497	0.08185058702767807	0.07589459243224388	0.0936665055203988	0.079696247886565	0.0604402074590061	0.09014272703813618	0.07710803044027999	0.08976700118331213	0.09949992046537912	0.09463346082434562	0.09463346082434562	0.09463346082434562	0.09463346082434562	0.09463346082434562	0.09463346082434562	0.09463346082434562	0.09463346082434562	0.09463346082434562	0.09463346082434562	0.09463346082434562	0.09463346082434562	0.09463346082434562	0.09463346082434562	0.09463346082434562	0.09463346082434562	0.09463346082434562	0.09463346082434562
0.04978996583753845	0.07226112378582744	0.06638068969496062	0.06270057622053905	0.06811070337359616	0.05018480374337614	0.08408306291322998	0.08125127236646851	0.07659453552392034	0.08164012189455655	0.09472367260800006	0.059197690087586165	0.07802275343474907	0.06780269136999062	0.06310634486619138	0.06445203234703976	0.08025999165849322	0.06440867657672411	0.07111719304853856	0.0669001660796061	0.06242772832160271	0.10737891520412228	0.0557261690647825	0.06581152804936626	0.08399772662806751	0.0557340818930146	0.06701745763410735	0.06137576976356098	0.06137576976356098	0.06137576976356098	0.06137576976356098	0.06137576976356098	0.06137576976356098	0.06137576976356098	0.06137576976356098	0.06137576976356098	0.06137576976356098	0.06137576976356098	0.06137576976356098	0.06137576976356098	0.06137576976356098	0.06137576976356098	0.06137576976356098	0.06137576976356098	0.06137576976356098	0.06137576976356098	0.06137576976356098	0.06137576976356098	0.06137576976356098	0.06137576976356098
0.07221727865932002	0.06701387697335665	0.08540728869292798	0.07905061673347588	0.0500213157029877	0.06351151470107283	0.060086044882116114	0.07928460520524544	0.049012775757362397	0.061242736158142005	0.07419414515156227	0.06973853378126786	0.055408912820929926	0.06328718499214486	0.0666551258618413	0.08572223827281279	0.04417737924718457	0.05818998884804122	0.07735413994261923	0.06375531320710873	0.049965551236037985	0.06413723413082488	0.05477979051525224	0.05361187063144613	0.07295248715315887	0.05872749170329844	0.08236867226832768	0.08621341029326922	0.07427733103117637	0.06328622157239473	0.06473265990431222	0.059207800150575696	0.056605363604707616	0.05479939075593678	0.059246482025664904	0.06731388139144097	0.07277933030570649	0.06010794472715467	0.08254145753860492	0.06332152681650412	0.04780779356242411	0.06047675511549075	0.08306444527033083	0.05686767001488932	0.055001566965202295	0.0536474169642541	0.0741794979822734	0.06391345747326374	0.06391345747326374	0.06391345747326374
0.03405936626345326	0.387345551660367	0.18250239558232503	0.18250239558232503	0.0	0.19310654016286322	0.0	0.21721612261645115	0.0020059442329597534	0.0	0.04083686952887432	0.18250239558232503	0.18250239558232503	0.2516174494631086	0.24005367073193248	0.1853536916798903	0.3499957837920831	0.18234512274389378	0.2523830666445384	0.3370886622032985	0.18250239558232503	0.3725314550102192	0.29755026293011616	0.1853338050142215	0.24791126122052135	0.2525503196620693	0.2915422183626202	0.3024223968786799	0.3844555251098846	0.43044602268844256	0.35993353177667453	0.5568874151346567	0.43811746771923055	0.49750244142694366	0.49750244142694366	0.49750244142694366	0.49750244142694366	0.49750244142694366	0.49750244142694366	0.49750244142694366	0.49750244142694366	0.49750244142694366	0.49750244142694366	0.49750244142694366	0.49750244142694366	0.49750244142694366	0.49750244142694366	0.49750244142694366	0.49750244142694366	0.49750244142694366
0.2793739290956345	0.0	0.33524871491476155	0.0	0.0007436473217477986	0.18624314631328598	0.49226825996941465	0.6287325492373551	0.33524871491476155	0.6538220866244648	0.46372752261358674	0.475309232173438	0.33524871491476155	0.0	0.33524871491476155	0.7293272317076779	0.38590919894426945	0.3349598117647133	0.49226825996941465	0.3120562364899157	0.5549501039897321	0.624123131340408	0.6956073949410649	0.576074036820109	0.0	0.46099623170564863	0.6360205620039088	0.8470076590368403	0.46302404177385675	0.5184116263987592	0.5582387254244995	0.47525735603920377	0.5167480407318517	0.5167480407318517	0.5167480407318517	0.5167480407318517	0.5167480407318517	0.5167480407318517	0.5167480407318517	0.5167480407318517	0.5167480407318517	0.5167480407318517	0.5167480407318517	0.5167480407318517	0.5167480407318517	0.5167480407318517	0.5167480407318517	0.5167480407318517	0.5167480407318517	0.5167480407318517
0.06684750588135202	0.07277493387631528	0.06516284746183512	0.06459184007540797	0.06568399786151691	0.05928616386039251	0.06483561100272425	0.039784463690565305	0.05292045272788335	0.05790296606765155	0.06277528045964577	0.0609772290216484	0.06811979309881919	0.06356979617452369	0.05821200818330462	0.0509771430542692	0.05920973891729649	0.05926292127837978	0.06253743263528587	0.048306671209449356	0.050718906129690926	0.049512788669570144	0.049512788669570144	0.049512788669570144	0.049512788669570144	0.049512788669570144	0.049512788669570144	0.049512788669570144	0.049512788669570144	0.049512788669570144	0.049512788669570144	0.049512788669570144	0.049512788669570144	0.049512788669570144	0.049512788669570144	0.049512788669570144	0.049512788669570144	0.049512788669570144	0.049512788669570144	0.049512788669570144	0.049512788669570144	0.049512788669570144	0.049512788669570144	0.049512788669570144	0.049512788669570144	0.049512788669570144	0.049512788669570144	0.049512788669570144	0.049512788669570144	0.049512788669570144
0.0620874191838939	0.055107313815614	0.07071255326880475	0.054684590019506485	0.04842611880766184	0.05889465770723199	0.061965894972858614	0.05968050840150888	0.07588833279404388	0.0474918748878759	0.062261908854259605	0.05401295233734553	0.061405484409669135	0.05175012812078198	0.05591938681395344	0.03901900177798329	0.05315909260249104	0.0651040860689296	0.06646112982661528	0.07471201606332648	0.04710856496714561	0.05957150900703056	0.053340036987088085	0.053340036987088085	0.053340036987088085	0.053340036987088085	0.053340036987088085	0.053340036987088085	0.053340036987088085	0.053340036987088085	0.053340036987088085	0.053340036987088085	0.053340036987088085	0.053340036987088085	0.053340036987088085	0.053340036987088085	0.053340036987088085	0.053340036987088085	0.053340036987088085	0.053340036987088085	0.053340036987088085	0.053340036987088085	0.053340036987088085	0.053340036987088085	0.053340036987088085	0.053340036987088085	0.053340036987088085	0.053340036987088085	0.053340036987088085	0.053340036987088085
0.06564858243630357	0.05718426398463004	0.0674677043944233	0.06485478943233797	0.05374332224497572	0.07271501005129101	0.06612046184377461	0.060582330977307364	0.07187187430108254	0.06956530533343758	0.06050222628024396	0.06729812557656771	0.048336074028056494	0.05276708316014294	0.08580299070188355	0.06785495567007266	0.060657489458950595	0.04682298720040028	0.06798929023824572	0.06458846750885186	0.05597344243565117	0.05854504699264738	0.057259244714149275	0.057259244714149275	0.057259244714149275	0.057259244714149275	0.057259244714149275	0.057259244714149275	0.057259244714149275	0.057259244714149275	0.057259244714149275	0.057259244714149275	0.057259244714149275	0.057259244714149275	0.057259244714149275	0.057259244714149275	0.057259244714149275	0.057259244714149275	0.057259244714149275	0.057259244714149275	0.057259244714149275	0.057259244714149275	0.057259244714149275	0.057259244714149275	0.057259244714149275	0.057259244714149275	0.057259244714149275	0.057259244714149275	0.057259244714149275	0.057259244714149275
0.06395501204492063	0.06205872178795611	0.06995563025749246	0.05576892320963907	0.04854347961634422	0.05758798162832939	0.05883402332313874	0.059342380152913134	0.052170590032301636	0.06393389626159411	0.07131375664656607	0.07804510998413189	0.05979990252435133	0.05631157700435352	0.06426923304679087	0.07317050583919338	0.05572524418565503	0.060734783375915306	0.05140415650624634	0.05606946994108083	0.05606946994108083	0.05606946994108083	0.05606946994108083	0.05606946994108083	0.05606946994108083	0.05606946994108083	0.05606946994108083	0.05606946994108083	0.05606946994108083	0.05606946994108083	0.05606946994108083	0.05606946994108083	0.05606946994108083	0.05606946994108083	0.05606946994108083	0.05606946994108083	0.05606946994108083	0.05606946994108083	0.05606946994108083	0.05606946994108083	0.05606946994108083	0.05606946994108083	0.05606946994108083	0.05606946994108083	0.05606946994108083	0.05606946994108083	0.05606946994108083	0.05606946994108083	0.05606946994108083	0.05606946994108083
[truncated: 6 more columns]
