# Supplementary material for: Neuronal tuning aligns dynamically with object and texture manifolds across the visual hierarchy
Source: Nat Neurosci. 2026 Mar 10;29(4):864–75. doi: 10.1038/s41593-026-02207-1 (PMC13061647; doi:10.1038/s41593-026-02207-1)
Supplement: Supplementary file 10 — Attribution data for time windows 5, 10, 20, 25 and 50 ms, for panel b. Time window specific evolution trajectory of time windows 10, 20, 25 and 50 ms, for panel c. [file 41593_2026_2207_MOESM10_ESM.zip › ExtendedFig4_Source_data/FigureExt4B_BigGAN_diff_attrib_norm_bin_tsr_10ms.csv]

	0	1	2	3	4	5	6	7	8	9	10	11	12	13	14	15	16	17	18	19
0	-0.023287943137973683	-0.014833570662456903	-0.024293404812741042	0.010640445868094997	-0.013271191052802335	-0.008882028344204828	0.056425376099850114	0.1315453597426245	0.17621675000295842	0.16948799101189524	0.17125702230486609	0.08276834782114488	0.030812191504221573	0.0215285778491515	0.0325032508833341	0.03170125777216882	0.05011526622109504	0.05227167073697444	0.032917329023558824	0.03437730116824017
1	-0.006181671217760292	0.020465097545204296	0.0030012951117388276	0.0078502303496011	-0.010859637221850585	-0.010157420689445598	0.03343399726033436	0.10248954489062269	0.18928743977070325	0.1774551660918189	0.13092957905837851	0.0986571617868901	0.030280525888476885	-0.012365652074868585	0.007303345058514239	0.05638915308306158	0.09679872842171361	0.056332128791630055	0.0072259300256616145	0.02166505806957516
2	-0.03812936678869226	0.02712615623397993	-0.008125562723433635	-0.01187983692312748	-0.021570335167652104	0.008280523130652872	0.013686475208458492	0.03453465510324866	0.020499725425609742	0.0861516261576882	0.12195168227875142	0.09071589375841574	0.029033260920820324	0.029244668057401255	0.13432811913963916	0.10881479908538061	0.13933145310007325	0.13217734392338137	0.07843871731260688	0.025390002766797422
3	-0.011131110984740143	0.014858096302313158	-0.0007262379394234524	-0.0025831948503234436	-0.02110061721501008	-0.013346614173732884	0.0515938714987789	0.033407644583776576	0.07780290158622363	0.0784197060163805	0.09585148995842008	0.16618115441185233	0.1313454422943864	0.04755522319963497	0.04321782929037146	0.04748005478141546	0.017949705463305432	0.07245318715340006	0.08793637664702872	0.08283509197594217
4	0.06300390169441024	0.032014636144701396	0.016599528988638916	-0.01392669956564036	0.016343111721352183	0.02881328609922041	0.0808333189639445	0.071112335009541	0.07370184742232826	0.12450613588782215	0.07052694645723567	0.09313602510821219	0.0036905785705611885	0.07006119245377662	0.06398213781315654	0.0750339985809305	0.019900605566280427	-0.050024892693479955	0.07975363546832893	0.08093837030867922
5	-0.10125560971512726	-0.05957883618714384	0.020769642012655975	0.021236145560564933	-0.02250895092208881	-0.025300338759716087	0.08414451860024257	0.11644199234641377	0.09264988435085643	0.07066720673969866	0.032108244300377446	-0.011862998468606025	0.18088498480090137	0.15595907356859948	0.1392268601413274	0.048841804679832214	0.029676405103652943	-0.030717180902681832	0.09721345398947231	0.1614036987607682
6	-0.4133144898988478	-0.00349702052945674	-0.3705923270984106	-0.17601527820543356	-0.02047984275149764	-0.043399520212939136	-0.30219230312377593	0.036807791671633394	0.7203801209687709	0.05088420047880544	-0.08925263673537964	0.28127942393383065	0.840680291097418	-0.0184178806149505	0.7256021398961118	-0.17227291513178022	-0.17120509656304472	0.07864577496882372	0.3395486791517713	-0.29318911130164876
7	0.05275544194530563	0.06904280608716962	0.0617772415207217	0.07307740715407882	0.060178351548020204	0.05086455447959614	0.07242256339554386	0.053704302061361134	0.034442905711066604	0.050449339613692246	0.04294350104626665	0.042444281766115526	0.038177143131218574	0.04683018794254054	0.03542100418571466	0.03504735393314133	0.048637732903408976	0.04409983871371582	0.029757959306138296	0.05792608355518366
8	-0.0009072403914333893	-0.015816477743530583	-0.008743869736956306	0.00530788471950833	-0.015055382427807936	-0.003099988030516478	0.010962184819484763	0.06936707546117132	0.07855470691633624	0.0630107025215118	0.13022993729542218	0.10563642053405209	0.08632789102527802	0.08231483450185863	0.07239414940590815	0.09551256270927413	0.053625545738404445	0.04507031322635958	0.06548071403854791	0.07982803541712714
9	-0.010401047101243533	-0.03248227429594398	-0.010743798177851184	-0.0023720301180734362	-0.03685330562321046	0.0017811361586666905	0.013351522859945604	0.05645189690586473	0.08714160340153505	0.09639529907398287	0.10450432381982377	0.08745824023232679	0.09417608830560838	0.07838983632868844	0.07911408278468604	0.07874884434653923	0.07096142160313734	0.06347398899737502	0.10029542158322849	0.08060874891491422
10	-0.043110922767615925	0.04562265238232227	0.04537582494976121	-0.0010471162077804463	-0.0023609541744504274	-0.015415919209281741	0.02914109922019579	0.10164718893786884	0.03920184896864603	0.09165036967433009	0.10963798968846306	0.12145184370948255	0.046491301119084824	0.0791856841368661	0.02284851103853002	0.06996274767985575	0.060299761670819116	0.031680677194123326	0.05980893758910635	0.10792847439967333
11	0.05626062605110632	0.060920398200963684	0.033212035653897055	0.0386445097005892	0.0400977360759068	0.053799975982278446	0.04761591004128501	0.05766779224649353	0.07547036642492443	0.045305397127602454	0.04329663843779135	0.04173515845018768	0.05568326026477138	0.05634125983597438	0.055988209800771994	0.041254605582739724	0.046381522113039385	0.04793580831332602	0.055660437670310384	0.04672835202604088
12	0.000613811880445447	0.009459119659171357	0.0060666350491557774	0.016852495070661246	0.05372144626823373	0.01860938617886731	0.007971110179378682	0.07574422860505527	0.05794714222392597	0.13047303500767587	0.12964240512271755	0.0669536045606512	0.060398147024801736	-0.03165833183208229	0.07902947807948951	0.15607313287000799	0.007629904492532518	0.08517309190181423	0.03875475313251648	0.03054540452498028
13	0.029175417582613692	0.002256928502697429	-0.06964436335595171	-0.011406851965418553	0.010651806499833846	-0.037545782116375805	-0.028712229127494455	0.2206512325788448	0.14829610028791132	0.09354683866440804	0.21102788990872504	0.23108020023548043	0.10504209972517269	0.03143474666393609	0.09210635974490523	-0.03645794295347114	0.00990762474594147	-0.018292384123090463	-0.01329112525257747	0.030173433753909722
14	-0.006016819428150307	0.0063851220162224245	-0.006442265690017144	0.00011864658582919856	-0.0032199884932444666	-0.014002484180346438	0.030922376610779317	0.07323238302086976	0.0372310933204939	0.06329805121367295	0.12406120749812166	0.05309842927298174	0.09813440432597857	0.0679498733587328	0.0676046214619493	0.08148185626531178	0.11514291703083149	0.08291974222110154	0.05583346359385934	0.07226736999502263
15	-0.0203097133039542	0.0034498224922127046	0.011615655894787831	0.0006548475651284358	-0.025976247242072415	-0.04889980906496813	-0.014161697973306459	0.09323914244614656	0.09234822795924894	0.08699743994745596	0.025318137489503456	0.07572697137797645	0.12190915243764155	0.10376337457909399	0.11124572886566911	0.05361729332487701	0.07118954166525535	0.08254388617062511	0.0881784390495312	0.08754980631914762
16	-0.01006871688912533	-0.0403838224282658	0.02438616655322057	0.004013447057602405	-0.0027040201970085663	0.011150157799308053	0.07470506134091652	0.16199606880332731	0.12653195371678397	0.15104568236835816	0.0878363503243133	0.07689502022436624	0.09110501605032385	0.03546351096209108	0.002243261656163075	0.02190246501758275	0.04299532640156901	0.04782242647199678	0.06855917260475324	0.02450547216172348
17	0.06217785755654699	0.11303586287905207	0.04539080373936168	0.02133098847679762	-0.021236976486659304	-0.021486608289351308	0.043735722889317194	-0.0002567009548041929	0.13285061517846913	0.16718652086660057	-0.0020592790835257703	0.15951152111596625	0.0391855383235136	0.11769550582077777	-0.07823246080385839	0.19176685593525022	-0.004313038759242986	0.1267326937359182	0.10516789101512418	-0.1981833131552535
18	-0.05876093454813892	-0.026998429636808877	0.03341572358681928	-0.01896850237740244	-0.009446585695317712	0.002088497238553309	0.22296056512235987	0.1001729795039966	0.15165837724674638	0.17897186408370272	0.33263728243405943	0.1719190106819089	-0.017073636495554673	-0.08175820418773966	-0.20658781529008963	0.04476019723179079	0.046133688607491834	-0.05437749609265439	0.1200957898901643	0.06915762869611271
19	0.010574899318212871	0.014680983201822146	0.06289610287264433	0.0468727706067274	0.07183132246413443	0.06436754024748288	0.056017988162337364	0.08164859162764994	0.11248837003676725	0.07246473341392884	0.04227565405049235	0.07681857500970919	0.06738855559941158	0.042793467631710415	0.04693039746249507	0.014129263263232697	0.08717484713017813	0.0003588753538920945	-0.014638727418023204	0.04292578996519434
20	-0.014501044469766565	-0.3155865814220531	-0.07952283701234775	-0.07924003512680702	-0.009238910761587912	0.023831404242378722	-0.07997287136628281	-0.12438098892019177	-0.08819762423575946	0.32763903673485495	0.2506833065217548	0.1258680370257871	0.050246584436444114	-0.01960150243303563	0.07117403892522886	0.23649181683008025	0.25203525197807564	0.11354663519225403	0.05336314383877219	0.3053631400222014
21	-0.015673920565651617	-0.034913960334001265	-0.03020909681717195	-0.016717109090051606	0.0152671415592486	-0.0007557885087841459	0.12186165949245398	0.19309925465024816	0.2504937812122214	0.09527812047768958	0.06527802279841736	0.0270913520097972	0.011104560349815114	0.008554581661439234	0.03815860791058992	0.10865468028024083	0.06308355627864533	0.060227703638539284	0.006708793265864329	0.033408059730450204
22	-0.004802129079598444	-0.00047898493131523094	-0.003663289645892028	-0.022853270509554213	-0.008940701839096314	0.04065726439933559	0.09426565453724062	0.1406784100471836	0.06344055680883816	0.09836066238427471	0.07880333781594803	0.06465032505767708	0.08842872723478977	0.06746128830728552	0.08359433845201272	0.09058789288303871	0.049068884731192086	0.0628727603148279	0.01929290652864184	-0.0014246334968304613
23	0.00023201034789456902	0.013398465062872896	0.018792440430084496	-0.021412957341298736	0.04502618292358874	-0.016043855239353283	0.05774180385982	0.11591643016568008	0.08625551324669799	0.08384904258850187	0.07785743792218351	0.009062668328136975	0.051147757496685896	0.07440473051214821	0.1393650383125446	0.062340967572742385	0.026315654217688604	0.009229166642203286	0.04953595686127706	0.11698554608990094
24	0.028733416855026377	0.0005415693659319458	-0.017607099594900304	-0.008447367345378593	-0.007077725952206574	0.05227906668509433	0.12125403801056281	0.05949753479001641	0.014776333942800162	0.08418165218032578	0.05852391915995954	0.13871308566931906	0.09236906499342802	0.0717277231056126	0.05837822724855888	0.05822863917982409	0.04875994274571514	0.08168542744072273	0.040350855921159494	0.023131695598428134
25	-0.04401603654308268	0.06978112953459338	0.10820969289499421	-0.045763409534971024	0.10922911330123444	0.13304492060585496	0.1786025403214211	0.0049275476520700716	-0.012730552071395238	-0.09997257387830968	-0.16126882695698086	-0.03448538127685103	0.10743697669869397	0.10604448277832668	0.21605850877528504	0.29984556821395064	0.16643107995822104	0.06876455855108413	-0.08686910392826092	-0.08327023509587793
26	0.03658018573136992	-0.0324791887596725	-0.05903843392402619	-0.0006318156623845978	-0.10126439444180167	-0.10390927062366644	0.0132274683080486	0.12245758555838474	0.0006451605189779859	0.12831797119502272	0.1751270969318402	0.18155086644153937	0.08179166508743246	-0.01688587301495469	-0.010224396414738402	0.06847951921370089	0.06356907410298979	0.2407789151293456	0.14325647316485035	0.06865139145774195
27	0.07925932739147189	0.0016344566951791886	0.0	0.010174604625914577	-0.02371081291694943	-0.004821340654421289	-0.025367518448179853	0.17338809145947	0.24079917648580934	0.10979983982358972	-0.1706184821704802	0.09359458190972285	0.01922153087178415	0.20215691980094394	-0.004248160927204439	0.09006275108339439	0.0362428374242382	0.09354839178730706	-0.004817706166902484	0.08370151192531243
28	-0.006617865489489935	-0.0006368395473699821	0.004541757804865979	-0.02710636758723211	-0.009832328136353454	-0.010386112190701641	0.016606315902651592	0.026009234362808095	0.07543301535523445	0.11790008427749524	0.14119357977562888	0.11442002507544238	0.11049059618438535	0.06140973017617201	0.07959356065218987	0.05422356214260235	0.03699977859538307	0.06621010000018639	0.04251571089206242	0.10703246175403898
29	-0.024569231725853312	-0.07509460934702784	-0.04652587317241963	-0.0159407418620341	0.05536190711887103	0.054039723210771475	0.10314611093504769	0.13770503451606578	0.10436982219194185	0.15922881880972492	0.19095725266150587	0.07984346317675357	0.011006627507105767	-0.01465746779631589	-0.034075337839099704	-0.022523152295224967	0.059935689171476694	0.17764771108069619	0.09688863395289644	0.003255619705118245
30	0.00961247151634849	0.08406189478962421	-0.17272556886354035	-0.17002851565690397	-0.02592356926554607	0.06603509024310812	0.0263699491579584	0.14965336987044317	0.09623869922670074	0.14438430670399327	0.07410987061300954	-0.01789590550974861	-0.003833159811650108	0.07268544048727935	0.1888813406265132	0.04058897709870193	0.10172892156892518	0.19867754559250406	0.08578923946601832	0.051589602146261224
31	0.00947644343143392	0.010159246556155847	-0.005237422097551839	-0.023449187910302167	-0.018436611075900354	-0.02359530966546482	0.03552226625459797	-0.0007896074258878143	0.06365930942586581	0.13944343573937973	0.15871897731224532	0.09641862016059771	0.02937217508294885	0.04977573465713381	0.07106470243905733	0.08699885870406251	0.1070764299008876	0.0526316667460286	0.04482448118256142	0.11636579058215056
32	0.03215879949074989	0.03392090299850171	0.04861459144663652	0.055539029892891986	0.03710138291372165	0.09054493164074172	0.08728268664163367	0.06594833290581197	0.047069536736607805	0.03535721549961196	0.04105451607908123	0.019462661337284377	0.05644744683345116	0.026403762652851565	0.04754943427381223	0.05516391251898419	0.06154053085047913	0.055735392542128157	0.054552119640370954	0.04855281310464818
33	-0.23642233329168497	-0.0448793197198032	-0.07062263878007395	-0.12188147291114926	0.07333306134129122	0.0238495910771106	0.09100534796615799	0.2989249446815951	0.28996949887995527	0.09879030576574961	0.3876998333504663	-0.18392239399580385	0.20108247821632444	0.12790938678806307	-0.0822157497360652	-0.13763292723338194	0.007308340399235177	0.09615187284394247	0.1977093510177368	-0.016157176659665727
34	0.07070677730874746	0.02573605899461612	0.0337295953334264	-0.01783116735787042	0.019554226461505342	0.1159554912276061	0.04386109093346941	-0.00699038664648969	0.1342775537863838	0.09478303543521106	0.16326077781203854	0.16767873123958454	0.0782821549261468	-0.0200766461335285	0.04582366293778392	-0.01480347020079214	-0.02861612628974387	-0.020140322591359557	0.0024846760070589644	0.1123242868162057
35	0.050065280654098904	0.046629826061916554	0.040161803979276524	0.05069038951714386	0.06254153072443755	0.06659865378497101	0.05401005726891864	0.0478968592706232	0.05407538871208932	0.07596716126927452	0.05550049011889046	0.034738571079477226	0.026291193975117446	0.0625241371179161	0.0391545271525203	0.050083830704198425	0.03662961056359155	0.05011953989501873	0.05914873532314181	0.037172412827377856
36	0.1062191262317354	-0.03633523597157264	0.05200047034488259	-0.07465965229143501	0.036978031206913356	0.18187134107216316	0.2195388011571985	-0.005747950130835672	0.016070767945294506	-0.03499503422449714	0.06074380679750993	0.05580186284109297	0.0876081246900012	0.0418123814827687	0.12705053495078408	0.0058697376647400745	-0.08377869711645008	0.19761960719695487	0.02795204616068912	0.018379929992062217
37	-0.07633126175899045	0.01727722719237574	-0.03921771421755217	-0.08852985810532082	-0.06640542389120796	-0.055336516483007143	0.20043976056180823	0.06119715502958947	0.16088725837864884	-0.026929608559279918	-0.062367361874774034	0.16526918908515012	0.11187999570192667	0.09999427798625839	0.07445831513762749	0.13522731598111445	0.1704394064227493	0.09069433764021147	0.04962699278306505	0.07772651298960714
38	-0.00534811731140048	-0.01859882653970184	0.00012153471707289908	0.04899918694848176	0.06947379993001654	0.12983775207667675	0.14697529441389887	0.13949365481218767	0.06433460600472073	0.0895195362666533	0.15655560317050138	0.04621523920621686	0.07521458891525852	-0.011553263338963251	0.009846863553722563	-0.032575320160799996	0.09043848819197078	-0.01761128622280164	-0.00048105746680491884	0.01914172283309341
39	-25.142332982408675	-9.345941478066646	-2.9155090845619047	-6.422634350031739	-11.97622533207735	-0.4189670882659974	16.916169910015608	-4.6939989262130455	-0.36875059993419806	18.374030499057884	7.670715987703847	2.4127045894112604	13.322819504423947	9.68592593096737	3.772640206673421	11.235551910310742	-5.600807415742669	-0.38670816824572923	-10.617790650853289	-4.500892462162838
40	-0.090431735341367	-0.24522014286014426	0.07658037601385721	0.10204272707602047	-0.059088652580450575	0.033000186948988305	0.14490916413840085	-0.04053880722128041	0.007759803393359412	-0.04511078919497242	-0.07612316851298136	0.04369337283748035	0.3347622643192241	-0.03523603582151563	0.31904307876142696	0.347039029215243	-0.2311941318303786	0.08527686846518319	0.1560024784245065	0.17283411376939992
41	0.09050044810684414	-0.5340882991756963	-0.3956173682433083	-0.5564509825503008	-0.5385510134323397	0.1591602221123629	-0.001287715410614489	1.1835996861129996	0.6211619133897868	-0.3233315733024616	-0.7037793704265869	0.019221007987497096	-0.07647047659215431	-0.05158170511846511	0.17990084806206694	0.42325408745194026	-0.017539643869084087	0.40351320790344813	0.4708242950000206	0.6475624319940453
42	1.3278962337504356	1.2237879519179204	-3.3739102431368466	-1.9701996494496228	-0.5650242876821047	-2.5055602920370714	-0.8619642886854241	2.1758412478158764	-0.27016867429953134	-1.813976062125421	2.218419751580125	4.283822169188699	1.764389094403192	-0.7166248826608443	0.37598867131299213	-0.7279858363270125	-0.8842187785102266	-1.5867253698902462	-0.19703824566454983	3.1032514904996615
43	-0.0363400552410493	-0.11137797422183293	-0.03916394063363696	0.022812607876731283	-0.020295733512281058	0.04078358603116251	0.19339349277773063	0.04726336978953628	0.24562773506066563	0.15491454351479075	-0.057549791580241635	-0.03662642172649797	0.07386361845215915	0.18490888630315205	0.19538978930061648	0.39813542878177954	-0.06953516784181936	-9.096965204653547e-05	-0.19441848314551163	0.008305479666592962
44	-0.0364708942931197	-0.04908524891600682	0.000977404682149772	-0.02609840874409059	0.002716258009019777	0.00656535056944311	-0.017924100521456873	0.045839695455418154	0.15949556105663656	0.285410879399445	0.07987200422511422	0.044049565513073395	0.007725613845708899	0.025952018226129324	0.08353945606297504	0.08906787879358058	0.11544328221306904	0.1289412995156636	0.05302264303962131	0.000959741867626256
45	0.03502880114053317	-0.26019639969105635	-0.13790665147600367	-0.032032377577963865	0.07201501360623896	-0.03938544908096248	-0.13320003099265154	0.09114701439033125	0.28745649916728805	0.34638722920455267	0.1462420460881458	-0.13233246713272606	0.10360635842644245	0.08754966807396687	0.31779404416620693	0.2678126139595658	0.22607902195540816	-0.12426045722725662	-0.14768992811487835	0.025885451114818873
46	0.05476031202904527	0.029001538302968435	0.03385121644764772	-0.0037124417798493153	0.06866746076396321	0.05678966411961195	0.17949618472018813	0.0565498376262992	0.01880566503468896	0.11170072688053098	0.02625077474574177	0.02348069120106785	0.07270136484753859	0.08444853850950756	-0.04376931859111208	0.06601784952397997	0.07471707612778986	0.1752913017114563	0.013033293211010355	-0.09808173543207471
47	0.0029746289706966004	0.01488221115891745	0.23831757829910213	0.2592188061609139	0.23813612040079396	-0.009849644436863156	0.026008531797102222	-0.04673835238806577	0.10666216957081	0.0717877933035339	-0.06623542953075262	-0.14536260622448244	0.04064866166094438	0.16336722873143877	0.25497473971323065	0.08574771327603349	-0.043931416657299605	-0.2871664438036692	-0.017944661864822086	0.11450237186243756
48	-1.7299553461838	-4.830837869540815	-3.1332138088642947	-0.0969060670890408	-3.7140755016372675	-2.048100177614932	1.3902126113266327	8.072776877885705	3.336810650833077	-4.023466890899388	-2.663089040059092	-2.3199066377385	0.039627191747074623	1.253315532461287	-3.01045697572686	-2.1529148472330766	3.444590013657971	3.9359828170662636	6.575054239486353	2.6745532281227042
49	-0.0044190460656991235	0.05909489312129545	0.026022456476165495	0.03526891134391218	-0.011972119110355834	-0.011334086526125407	0.044736197589736	0.16857740309516142	0.0767267854491994	0.03741003741660545	0.028413199325602788	0.007860529520843176	0.11888498967574564	0.06705357749097302	0.02780525178437398	0.12161204965589616	0.06711214027586385	0.08016250558484472	0.05587918198473093	0.005105141911230597
50	-0.03703181339367418	0.11451783636447695	0.02319120762900683	-0.10540075217835196	-0.2176125022200693	0.22936526721442477	0.2075300656252922	0.19226241475429984	-0.0683189083891475	0.3022314154522205	-0.02349665413875748	-0.2031362937520037	0.2996569391602373	-0.0009922072353076563	-0.004040664733287134	0.04449107951195004	0.1492436909410473	0.015978033808224382	0.13281403810969833	-0.0512521925302794
51	0.009965880904992477	0.13548738623065715	-0.038555546536392565	-0.0039612546485510375	-0.2906341326271848	-0.04397962103119025	-0.06741578030040792	0.2011676325391389	0.12289930569265069	0.09842544168146547	0.003068715115348816	0.28595283497999907	-0.09623175370439466	0.12315166926415964	0.13422907135764459	0.06563884013669818	0.2398834089594719	0.03137577747526525	0.13335067895945818	-0.043818554448829226
52	-0.026823498090197663	0.035510292324227685	-0.08713407723137379	-0.07842085340400258	-0.18641393055759964	-0.09102197833505249	0.25551089657602155	0.34980629113989514	-0.020759253154557716	0.04678413967468386	0.02871417052027	0.06008450177562203	0.18670290105658924	0.14748639459474944	0.06914315251117234	-0.13129271833559206	0.09825606785969507	0.17272777134708278	0.08171297783949247	0.08942675188887433
53	0.045017111375777644	0.03423377207825639	0.0005530553060045221	0.05968528289378741	-0.05572187837648049	-0.056984804276793186	0.1360135370508015	0.12864059968621058	0.001963408237561997	0.005219480883942189	0.0902684326319352	-0.014654893573114088	-0.003545303512121765	0.05323207999172622	0.1826392435776897	0.11787675003277925	0.19243747662629096	0.029507163452870508	-0.013722217640788539	0.06734170355366409
54	0.0	0.0	0.0	0.0	0.0	0.0	0.0	0.02435346891221492	0.08202630096837735	0.06763939866156565	0.08561484187053484	0.0807174352529992	0.15075417136585867	0.10487479845439822	0.08927242957187263	0.09395636831324396	0.028267510884744013	0.052275412375648346	0.061089626017332914	0.07915823735120925
55	0.02099365588280846	0.0008852749732890812	0.0074675185923436214	-0.0007450840046716256	-0.006500018895427913	-7.963332389847368e-05	-0.0016406763176218244	0.043810421494726685	0.03797533796436275	0.08709003556847766	0.12559367264064752	0.09565275019672545	0.10042636479621884	0.07938955260829984	0.05898749069199482	0.07417622272499623	0.09741302700534829	0.050973950241559624	0.07244684499804607	0.05568329216177492
56	-0.007561344989446552	-0.026480350634388253	-0.025988958851559194	0.006490049827740804	-0.004720181480238214	0.016301942614821766	-0.034573315762431195	0.0039935674597479905	0.007432052720169501	0.05521423396156823	0.08977732208723625	0.15532580397403548	0.14242784209887743	0.14119362558324905	0.10455585418647804	0.09027851857467735	0.05481973141891259	0.07303713444964159	0.08295926897500881	0.07551720378589859
57	0.003283254750839694	-0.038700308411989286	-0.03346625806670394	-0.04257872555782509	-0.01067151459432114	0.004088814472732466	0.0003367588362269741	-0.0013955271738992654	0.03200245880425096	0.10621073151584515	0.16450844989702385	0.06866653856986799	0.10082740014923638	0.053196108723514636	0.13679256849682184	0.15293181555053187	0.09875560177369605	0.06814202146477319	0.0641501189115304	0.07291969188784722
58	-0.018303460252196688	0.06356506291069422	-0.021269186916509534	-0.019446552653348118	0.11175999059244143	0.020731242101002856	-0.02586977358626115	-0.06811184181342773	-0.04903278734910654	-0.009232459999067785	0.04087677946000485	0.1293837082226304	0.1427408947765999	0.08963684374840421	0.09681670166783293	0.049073512096472316	0.06980876720800563	0.07855919534322542	0.11090169019589942	0.2074116742467039
59	1.784195910138123	0.4171976440939574	0.7572072265569633	0.42425034089578073	-0.2162524932621401	0.17284379223881544	0.624466506360522	1.3036867425513952	-0.3428846222153451	0.12814328601627367	0.5993098729887414	0.5891191106219466	1.057845714873372	-0.3416956478465541	-0.9875066172583915	-1.0521199299996604	-1.3861897991465455	-1.0741357252565846	-1.3263201484366696	-0.13116116391399993
60	0.008068132853339618	-0.05731648661398477	-0.12159620053084781	0.06935934857513544	0.03430869920670137	0.14746986771087814	0.14662219252883038	0.2542627641565869	0.25389456630869833	-0.09948220969391686	0.14418951630136045	0.2603769056001025	0.07461760319819385	0.17665529941874572	0.2250673571877049	-0.19305126877778725	-0.054525473049291395	-0.09750594739144236	0.10793780959279303	-0.2793524765818001
61	0.037620583885002966	0.04555649310763635	0.042610420299193666	0.0031544714456067454	0.02779567619083048	0.0009916207880197236	-0.030067040713206553	-0.10551315955680178	-0.10029633541875885	0.0688643765818597	0.16413083209730553	0.07196770079906921	0.12345082858339836	0.13289571329934335	0.08157650296463415	0.1304353454324953	0.11253395651858349	0.10305643331499999	0.05691298307660758	0.03232259730418065
62	0.0	0.0	0.0	-0.2399351197562226	-0.160064869491669	0.0	0.05202251428994215	0.4358867356252354	0.8859021425694377	-0.1611248645914888	0.9076996969927833	-0.44034160909637793	-0.43596878152906743	0.0826198995407706	-0.19098145173498596	-0.14996763687447232	-0.021000889409510975	0.20540817434235384	0.031189134655705688	0.1986569244675665
63	0.0034076970574467317	-0.03906203127139961	-0.06733547229144861	-0.061877156401899586	0.0064312645584091235	-0.026345288028434652	0.10666475902740528	0.07232576455766476	-0.02032779638663189	0.04654164167029919	0.1566475511796395	0.1962514532958911	0.027488697034929583	-0.01946153395423343	0.13554519840475948	0.06872335590296176	0.08481051404949254	0.1647637465657476	0.2165822259238337	-0.05177459089443263
64	0.06282278530001632	-0.0012346248799747954	-0.0009663046385808423	-0.007675317289376672	-0.028378215957165505	-0.028671853939720333	0.021745093568323253	0.013347205593315007	0.04047428372114282	0.013721106605386875	0.01575014528203629	0.09509823171077242	0.127632367379829	0.10080005264211538	0.1268064033980755	0.1360420929218613	0.12015720404688321	0.08289198090623158	0.07367164716279716	0.03596571646603215
65	-0.014574645063318327	0.056325516067253084	-0.0032050333593415282	0.006789636053663251	-0.03497330237844103	0.025281522026265765	0.02596694913125403	0.03423819863952474	0.0021480171161296787	0.020762466992732383	0.2129672183276035	0.21962947773091107	0.08154374448764418	0.10875832744422295	-0.01634562121981116	0.10677077337502294	0.06489438962946234	0.040878556039002825	0.030585873281120446	0.031557935679098856
66	-0.00016896547404116126	-0.013678556356361114	-0.0048235073484992905	-0.0012682679405496987	-0.03032865048086334	-0.03163771422947761	-0.006491907982230999	-0.010796093382437389	0.004223579677581433	0.02146456799432337	0.048400690501485044	0.17525466372088186	0.1644503674794006	0.13028020514283833	0.14027953452363676	0.0716143572630411	0.07941215380488865	0.07731617478400835	0.11269523436183791	0.07380213394053732
67	-0.021128102673668044	0.022454836120561962	0.0015125052238483172	-0.009294141411131801	-0.010368426498896324	0.0006861877940268167	-0.08340849148038135	-0.00046548447432559833	0.0	-0.008956910954828649	0.10825232002134405	0.07607176432134026	0.086296470474143	0.14960503367380454	0.15541157487967078	0.15018465006330964	0.1381756314832635	0.1273687859271843	0.06798610963629133	0.0496156878744435
68	-0.02526044281857887	0.051261816474659744	-0.01700747337908098	-0.00042332452923649034	0.013661614555213746	0.02817871566013584	0.051926234910010846	0.0309201593466578	0.06696804284556017	0.02294929216736133	0.0018909682001280932	0.050114389346366014	0.06415253713546397	0.12712530754495388	0.11487958776640486	0.13959646709051937	0.03914379912012436	0.04774751974045055	0.08050864011094705	0.1116661487119387
69	-0.025605517759239062	-0.00701514154407931	-0.025600025905262534	0.011659494499507457	-0.007717939202872808	0.02068153011533866	0.006067887480416062	-0.018380039124493736	0.12469824201968534	0.1250518721232022	0.061603380923393534	0.14780014080602152	0.12871404948967974	0.00409850994487505	0.03259873419626414	0.07131547038432463	0.06123624566729624	0.1457283805543679	0.06614159437315258	0.0769231309584222
70	-0.019103789283369553	-0.014488412100282044	-0.015856587626062017	-0.0027275567059422898	-0.004906689013872902	-0.003291917191296518	-0.03295896446850483	0.02932188277457478	0.030932616521626776	-0.01335175411714197	0.041606515769758066	0.14999730783708456	0.22880129774758187	0.10782537477059882	0.09612361393967879	0.12413581562711544	0.11469073636047114	0.07171672687533555	0.058570038483962084	0.05296374379868434
71	-0.2573664023179874	0.3128243125786742	0.11888099933987381	-0.011144228381651118	0.05028599176401151	-0.27049803089253827	0.2816045022641312	0.21513033098976939	0.0981325019514646	0.3185711832220603	0.17806657947087	-0.25752947031751683	-0.024588600099241922	0.5863259418277469	0.40968664923567233	-0.11055805752034994	-0.25222024665592935	-0.26382827888341087	-0.06622301969266041	-0.05555265788298807
72	0.8597827298250916	0.5666650642318763	0.2253262517847521	-0.6895665714433168	0.6433993180702916	-3.259081970306912	3.330031424151532	-1.9096263592879876	0.8713674746716765	-1.3075930740872752	2.9837320967555327	-3.6918285512407936	-4.350468103517879	-2.028797692692785	2.2623096788365857	0.06982894819260985	3.1559794335171127	-0.8727280960265138	0.903455999361089	3.2378119992053134
73	0.1107508864776897	-0.029087795113586747	-0.006652884020791995	-0.37072106723297243	-0.10712391405778841	-0.027286890114795636	-0.20705993924774452	-0.07497953611481395	0.4444608068685504	0.47414509329300975	0.3117420662514727	-0.22205783667350024	0.21154668349429614	-0.020084542507751133	0.3596451887699399	-0.0903339376751269	0.3796125442915635	0.04755239493954027	-0.05948752962674466	-0.12457979200044574
74	0.0	0.0	0.0	0.0	0.0	-0.028379214768497526	-0.007173126876779415	0.05140143004021868	0.05310382541645716	-0.008160449821832153	0.05305430989443397	0.08856345170563715	0.10729397569546521	0.19644437808101214	0.1980130549546508	0.10758682576766322	0.029730988083778002	0.14574467779552544	0.027963805493525503	-0.015187931461258216
75	0.01675314730065371	0.005497265961887979	0.013762050784521666	-0.01062884435562526	-0.030030550736227925	-0.0029307316337594193	0.06654047691851188	0.12743493957754493	0.0894794472845139	-0.06413065544673985	0.020400319534491996	0.15309963783705663	0.1571507067401333	0.1659002680471969	0.07014716067919981	0.091707094932949	0.019407295851804063	0.041212993562111465	0.10229281560309667	-0.0330648384433215
76	0.10542155862503991	-0.03186652430285674	0.05321976327249819	-0.002051575875943465	0.08701046395656453	0.0815598263182977	0.09973686738920037	0.04582172208520812	0.3026636828913436	-0.025842379887629593	0.08033395331295137	0.34390490702153226	-0.05850908775533162	0.09887372565832324	0.12251536005915092	0.05452042797481414	0.11631137095585749	-0.2833025380281572	-0.3322778590816382	0.14195633541077482
77	0.011207469417223111	-0.020591301433942114	0.009134485351868326	0.011345967621243807	0.0069716366494227645	0.012185251052289894	0.026058840670334274	0.022359706705095284	0.07669222453238785	0.07578338482786386	0.07972953178378975	0.05165617060972406	0.06515276835027795	0.07042954129497463	0.10960938538026314	0.10867193881189417	0.06731983876852005	0.06043003891450595	0.053416111622345414	0.10243700906991784
78	0.05969042154950425	-0.011630959835148065	0.03828550642303495	0.15407111996296805	-0.12278013540506856	-0.04141716993762027	0.09434349494174632	0.40214037106195155	0.12924922960509103	-0.004163523329855638	-0.06207585238758516	0.2965365798641608	0.06371351268031274	0.1370634868503257	0.018659174512371368	-0.06851244181537552	-0.10687142979058432	-0.44593175217181935	0.05446959580908398	0.415160771412506
79	-0.011824887164292058	0.025453604858093337	0.007337547831121639	-0.015108702282338751	0.0801228511521086	0.01145781759484505	-0.008286898228096985	-0.011435923320739816	-0.011127717302473358	-0.041915764972842294	0.028116391674342038	-0.0031093986664189038	0.11050241658410455	0.09328103633080292	0.08972581223492664	0.14579438407603412	0.10605655019003835	0.08324566479594306	0.2187951900998353	0.1029200245150066
80	0.028513954865257575	-0.011710991956216358	0.01238580384172417	0.021957142037842034	0.06619813193832479	0.007610470995985207	-0.030800509810713663	0.022266864387312766	0.050864862314918234	0.07488257917198811	0.06394794697798015	0.11384511519012384	0.07083547484865496	0.11060622803471826	0.15967803907908085	0.06606221094798494	-0.021238939874395547	0.0844138007707964	0.06915764440914422	0.04052417182948919
81	0.01198126088061899	0.02316000250501638	0.009802758163379393	0.01672547137616409	0.00942358914881772	-0.020784916407069934	0.009638902010796258	-0.006169925072709816	0.02563615861040981	0.03218402998601384	0.017915531385199086	-0.004298162505850685	0.08176455392952386	0.07148038036256686	0.08243981708077266	0.16185461282807845	0.12714207004074676	0.18138476385991867	0.05646088664303851	0.11225821517456896
82	0.009832968795094314	0.06238791595632461	0.030088611409680402	0.033285271253006954	-0.015157454933878793	0.06238512018327174	0.10226772689607944	-0.03004611688451666	0.06960603695141253	0.060119361515504996	0.09734281991116503	0.19270536190073717	0.02224258394202893	0.07360613968601394	0.0756436617401937	0.005453627159255063	-0.00939524429248738	0.07828991170480162	0.09398419755088974	-0.014642500444577294
83	-0.07682906911405502	-0.10089893873461342	0.044079555615236785	0.07560609862800481	0.037388982565428094	-0.004079571205126999	0.017431013584860013	-0.014328908193833048	-0.05362910297444203	-0.0290622873660222	-0.051287678289390924	0.22240437053434228	0.16381132996748773	0.12779922671779778	0.14365274665247732	0.07342057396724487	0.060650918016658346	0.1276524094340965	0.13080712346689333	0.10541120672695578
84	-0.03848475358705483	-0.05391468024065029	0.012242223973888989	-0.05741945996738742	-0.0014062669910172988	0.052446146191857355	-0.017281454987886344	-0.01532226913110371	-0.03036860262426548	0.044829989826157844	0.08817983816648681	0.16765093183470395	0.15793806729038104	0.1362930993228133	0.1137452969868182	0.08702199632473546	0.07964594521680074	0.11382375830208097	0.08538532725780329	0.07499486683483747
85	0.0008674446086648347	0.0650252435922375	0.030792480804504033	-0.032533382487324486	-0.007167230828619909	0.04091324925935224	0.044006771583491255	0.1341261987609096	0.07694986197739957	0.06453865225253023	0.15341316193367724	0.049748761006426334	0.24345893320222928	0.05105361069738375	0.13730799866137577	0.020411359401111235	0.0039059551866179243	0.023259346607835834	-0.011859172335853325	-0.08821924388394883
86	-0.013862561788051907	-0.016872865242985622	0.004591271633219893	0.005356252973858706	-0.0011753527809716666	-0.03534971393356284	-0.010443398612295618	0.02721946449895754	0.013188505510863964	-0.024119543852992618	-0.007215460625500254	-0.007628341034629505	0.2062076241399959	0.28889817379539684	0.24558746012871038	0.14301917877491285	0.072871686762139	-0.054193003402380965	0.04852211457454422	0.11539850848077182
87	-0.04978259237116036	-0.016095607585272207	-0.0032898421706922744	0.04719497299120909	-0.06859076634084729	0.1345464178901821	-0.052658642527906266	-0.002255268433466564	0.10253745372891761	-0.0517700198731525	0.007585936336836453	0.09981147066623718	0.07494073070108585	0.10635339205318127	0.06787455015184732	0.1647963798239655	0.08742366937192755	0.11462420272812564	0.04902739496785919	0.18772616789112284
88	-0.015910692248758	0.0018895784897250032	-0.017136090427340576	-0.011485047083357269	-0.0006127523812377713	-0.011690818185255818	0.011703995652039419	-0.00037892520128997233	0.10576781078766169	0.06809042407675506	0.08523234919794904	0.04052154017668138	0.26199635236931157	0.1388413614515696	0.08622385033966408	0.036136905992948734	0.05191569847897177	0.14070031255931284	-0.0307081646035576	0.05890231055820685
89	-0.1958965366006631	-0.20662658887183327	-0.20270375624941586	-0.15334309495006798	-0.2240720159356495	0.1208193718087919	0.4282280807040642	-0.07655456401024985	-0.07504213157481798	-0.17528708935674864	0.3668760541053069	0.021866428589669334	0.3785660719322134	0.41770395991410403	0.2703090394738257	-0.11660865005155344	0.24669261708895135	0.15213097458923105	0.10059518666751609	-0.07765335727267446
90	-0.003883009869399829	-0.0010317083034448295	0.010770881959980227	-0.00975377444444472	-0.006244501627328198	-0.002532615805390655	0.00472191920222756	0.02441877497256207	0.06354387917295895	0.10182037221314184	0.12522943374010884	0.10334909616585508	0.10286035574816733	0.09314742287594366	0.08057375478848709	0.08473417116767222	0.06936053787678717	0.06881726632984758	0.06228499696668183	0.027812746869586805
91	-0.002089579606973102	0.004953905328460715	-0.010697074429486031	0.003624113986484677	0.04745611330133959	-0.05979458284469657	-0.028970343644904986	0.01080568213495666	-0.008333480742534316	0.04692365847736527	0.10602039919649184	0.12626831961707313	0.12525380783589185	0.049773149506351734	0.06339417708543871	0.11972879265742815	0.07842912946919157	0.08340075290631305	0.14583280028817586	0.0980202594776322
92	-0.044255815555893245	-0.09661706368683787	-0.45666063623525494	-0.042191952896279916	-0.2364955187456037	0.2504040976253402	0.5743312530210947	0.4536855192322718	0.09970736989756078	0.429898397114496	0.2833857363966325	0.2900256629860525	0.514304496170661	0.19058306969931443	-0.05607219769831814	-0.6930180246661518	-0.25030000966792376	-0.41797832580271904	-0.18836642879662518	0.3956303716081837
93	-0.008734016594607447	0.0315259536978017	0.04687418270472454	-0.012642486159617723	0.04144529149297229	0.06155528546218394	0.0536664745661951	0.08073638737187845	0.06572550757056064	0.061653202275027554	0.07914385911748922	0.1283824515665398	0.08052013334955352	0.05010732759470421	0.10434499729163918	0.017775320956998998	0.00016457357104566168	0.035262909058733485	0.03567761587199851	0.04681502923417838
94	0.015458162138856226	-0.006626677305308684	0.013894957581389025	-0.02019443464543415	-0.023456164650906268	-0.020506303737440168	0.19282774004070002	0.19477614409545285	0.08489366980656356	0.02141059651092548	0.020932656262388032	0.06162794926102745	0.11715719122282114	0.11623515508689372	-0.00633919321922501	0.031198271657084598	0.09181411076396385	0.1017330351522167	0.012841115235674534	0.00032201874235686997
95	0.023606472135518648	0.014627289285020363	-0.024344587858476457	-0.0008306073184599344	-0.028178469346828976	0.01708679296375774	0.01566214446284158	0.01942815299351277	0.08423522822120043	0.03841374720358178	0.07734490209706792	0.10685961716291088	0.11545913339171045	0.053344995611522214	0.09402272181671237	0.07760982698501143	0.03496591419019562	0.10014122914569841	0.09953274382528629	0.08101275303221629
96	0.004553112633591561	-0.0013819273107957598	-0.012023370885986104	-0.011192145683604623	0.0034096205423414442	0.008625047733784263	0.008607850410070129	0.05137656996992299	0.006811215595565103	-0.0065917440819759305	0.02405887382620265	0.12644825065567802	0.09896718043172947	0.02595889606090467	0.05689213087700901	0.0505983932981554	0.1460847431037152	0.17349652793280154	0.11889895572458975	0.12640181916630108
97	0.0025580783170402158	-0.021616309769446725	-0.009695998088887405	-0.0022124092843195807	0.0021914742602427294	-0.02114959069882381	0.005832449495436736	0.048399249121009666	0.052130721695433126	0.0228927209163859	0.06038523071416349	0.15981373588765552	0.11030998186325745	0.039314257568593323	0.14013769162207562	0.03185314637977819	0.07554704425157814	0.1373004077746287	0.11468454973769379	0.05132356823650479
98	-0.0029333964144198877	0.010043524032240682	0.029822826189430635	0.0009858726221256757	5.752697688956382e-05	0.0359694082117261	0.015841321473238034	0.01687470205628475	0.08743052033024326	0.18631213014373588	0.0972864602828175	0.1952947687014296	0.11181593345373392	0.007354085138287705	0.051898580321125196	0.09828081152765376	-0.0027107682736302193	-0.013298714085035407	0.015750547086850916	0.05792386022527221
99	-0.06641881213597918	0.014332792780217044	-0.06911468405820859	-0.11526749914847623	-0.07972193771190184	-0.09003831363230715	0.06685419362876541	0.0745948020249734	0.11718194849545388	0.018662133591568167	0.12790133830153402	0.19322547161233913	0.16195932345189035	0.37584097406473227	0.12363377001276636	0.00873216153218699	0.04815692379270903	0.10872318738995539	0.0899419620189088	-0.10917973601112727
100	0.011292631423236374	-0.0004766999742521325	-0.0010605951737135235	-0.0032198256295493852	0.00486808009310436	0.007737837007424254	0.000947769331288283	0.015753402807434532	0.058495468555696525	0.05473632902093643	-0.011668119623842088	0.1624499960624758	0.14470938479308146	0.1306466298292362	0.05522479966431597	0.054827458612565334	0.16152458172847728	0.011575917145496481	0.04079537168145071	0.10083958264513714
101	-0.021452624430557243	-0.0118108884269557	0.008386181723299581	0.03891331757453954	-0.03318554956175781	0.13222415793496436	-0.038824556227704435	0.022606824686439576	0.15761827225882186	0.22656761477693396	0.08877820683999112	0.11388177446428104	0.005333406234700807	-0.02436445458524482	0.08691457190899758	-0.03197188968598365	0.07455871982737546	0.16061410998281214	-0.022546701604289572	0.0677595063093363
102	0.05129130338243779	-0.019134658220313867	-0.03395781685374497	0.024342113962837836	0.003835997683530471	0.022135227621154715	-0.015398998615006536	0.13062415010067308	0.0258763343454977	-0.04350664473760437	0.17662072087761263	0.13947579470398427	0.16745305592641824	0.14641663669169738	-0.028434980358051625	-0.10949358296321447	0.14783964122699395	0.24690629419795623	0.04928798972911831	-0.08217857870197667
103	-0.6375476159684464	-0.7688975941993025	-0.3574664908955396	0.7402917007351874	-0.5826887150917283	1.411757153388641	-0.8370824060245929	-0.15916931238302154	-0.11789922166680768	0.4320199142590405	0.6723646152045589	1.6954152955405604	1.2077442624081125	0.9253292301559811	0.9402618260872662	-0.6407239767766275	-1.3256249318313598	-1.0915720380019966	-0.31643625637697126	-0.1900754385629542
104	0.0032367153120647727	-0.001461951290000173	-0.016593632934655263	-0.009901404393179302	0.0010179898676300066	0.030852661706992746	0.06991952940896108	0.09567593967535093	0.10481840940637464	0.10456563814591564	0.1595788630398981	0.04197857472452423	0.08507907968953317	0.06804575202434292	0.08563295294682198	0.08185429659481024	0.07542700260559282	0.008452878351407579	0.039607138045725375	-0.027786432928111674
105	0.05627686017342116	0.12755466691582068	0.5146777469880851	-0.0037984520619209028	-0.43868871447182234	-0.016121666992711968	0.5400004539615095	0.02681741003746288	1.166747537918474	1.908022819150293	0.13878256081055076	-2.2295163839244516	-1.042771881692355	0.22661694337899427	-2.841312190978445	0.2701328160925723	-0.5455638750074242	0.019495861358343705	1.0982638380448624	2.0243836502987413
106	-0.03881542002398609	-0.004574785625567854	0.0027475562579478605	-0.059452199451911485	-0.031129385697605233	0.016781086112422565	0.06346819958236848	0.016213915467951274	0.11262644817819513	0.14435683261707208	0.07976871693444779	0.14968747296784835	0.11535727402056703	0.16706563445330308	0.05551787735413322	0.0889433938700837	0.014044658549439301	-0.0005319697455767973	0.06641977427585903	0.04150491990300858
107	0.03577132034322816	0.02549658729316011	0.03856725638775737	0.019709024105096867	-0.006522881028474149	0.03267626739002705	0.14226058326949503	0.12369293535429302	-0.0532571675365028	0.09521172579850823	0.10034202415858656	0.19539629501541453	0.04363796834922592	0.042062826570399954	0.04771841530651641	0.05150526134084467	0.015620205379933335	0.0024711679036325098	0.03498491035564059	0.012655274243216856
108	-0.20325417805548954	0.06553436424082791	-0.0019013973873084778	-0.12050700013669498	0.45879822169175455	0.3792352838021079	-0.11209115211588765	-0.7927580474053557	0.2553901500687859	0.04314102215737116	-0.3785272143246112	-0.2699884869181482	0.23081477567049818	-0.09539455991967818	0.24155137503063126	0.1942140931963309	0.547905366623372	-0.009291603214035344	0.6874027694287991	-0.1202737824332695
109	-0.0450318013033259	0.024182442309835184	-0.033559511006180834	0.048505013606565416	0.04038165839464062	-0.021881563743467763	0.1627695291929741	0.07588102675066391	-0.041908121319182944	0.08685779587144048	0.18824535002574144	0.06714944274596385	0.11237896389243063	0.01991863071026572	0.13275109533719354	0.15606642512916502	0.02107047512756261	0.008635807802549338	0.014881763011894181	-0.01729442253672849
110
111	0.028447451664566473	0.04462612816345295	-0.035388395098732144	-0.017804640467426212	-0.01883057425676066	0.07212918877023522	0.11325968165389735	0.0023295049743593996	0.07211598723180133	0.10719578130957783	0.12540578255441898	0.09715729783244974	0.05103498966535962	0.07238318783686262	0.15685081223198274	0.043021198042087684	0.026218212212731157	0.03452786698538101	-0.0037053828133021484	0.02902592150705704
112	-0.0004942551609600024	0.05256770947821973	0.021433059253948488	0.004883431009871845	-0.008527692962212815	0.03299062341279573	0.051571743770771186	-0.006542074217237655	0.007608677695399567	0.05003171453708802	0.053622117188798675	0.007052993701126654	0.04014316346071143	0.0624478951960468	0.15509707815016235	0.22436478517126027	0.222209718759386	0.00685103595720972	0.004421195701340389	0.018267079896273634
113	-0.10724072708134491	0.03218859454893994	0.0023105653996517124	0.12517959035582343	-0.032876246874255576	-0.12332059631544183	0.05520305697122732	0.05468479343291145	0.1853193901261415	0.20633315049668347	0.202058893812299	0.27859441861908957	0.3519818141519448	0.025352451310124452	-0.07243523069317986	0.007960806338759598	-0.022085130713732373	-0.02881104797965988	-0.10788544543136175	-0.032513100474620166
114	-0.13250022532387545	0.002314429577209884	0.012760785474566563	0.010337310343730732	0.14698067952664365	-0.034985868144341764	0.16393624254871325	0.11313252823251026	-0.017421230668183817	0.16951344702745472	0.22560397412640226	0.28115064122499644	0.008928233037218264	0.00948035824811699	-0.11533154916223215	-0.09656711599499798	-0.00597299562420382	0.1321806871905684	0.05665156492556225	0.06980810343414123
115	-0.02990289231098082	-0.004879598952780793	-0.03703426227535988	0.10230852772467072	0.02811931092662556	0.040089017562632744	0.07578924378068747	0.13330984818965486	-0.021241369481364715	-0.06193505279386132	-0.06227743307705516	0.10246537225538711	0.11125119369431617	0.13373337650335515	0.03887660002543237	0.13720996535840485	0.06410639138918384	0.16931994035778083	0.07239911742186564	0.008292703701405372
116
117	-0.018035513314731366	-0.011085775528436622	0.019466068860158364	-0.009249112813022006	0.007904754863165794	0.05945532287164205	0.05010082720966917	0.051805632990939696	0.0770343879412667	0.09430375466788073	0.11635565980947019	0.09977856476074198	0.05878131478703864	0.05058037847899003	0.10455809530825243	0.0581032023088056	0.047233211643752514	0.05823666615748942	0.02851961907761284	0.05615293991931375
118	0.006671636672138994	0.014456486351672532	0.023624891537487733	-0.02316087671860868	0.010650566991811383	0.047689022882076215	-0.050653876825817276	0.11861342019365859	0.11168150468675304	0.15140842267914476	0.24696104602591848	0.09593369819682272	0.20258176353690305	0.058678338635217056	-0.03127706789496404	-0.037675078412416116	-0.04343096893942838	0.006193098749588501	0.09030545977537165	0.0007485118766698581
119
120	0.047382577879475536	0.04802189739154843	0.031981736789366826	0.03784086631951502	0.04224402338468179	0.06818198116823043	0.03297694769320645	0.06125526821825844	0.06796312594228221	0.09133794104149123	0.051852975807983176	0.06621111173712442	0.061845182836533785	0.03866115288105318	0.045346643944644285	0.07408634860359586	0.03245700733218156	0.03507354888644429	0.02960310575613265	0.03567655638625044
121	0.07735459761650093	-0.03678320530104259	-0.0402158486514297	-0.06102582659077058	-0.042909983057642376	0.04912646119298345	0.03214695620109885	0.22125771638264952	-0.07367329519732628	-0.045621461142878884	0.10784687834412393	0.048912790251008254	0.006291827375421591	0.27651838669762746	0.1384376832369113	0.10451316904240335	0.1342029541615344	0.06348952383496438	0.029062332587709076	0.01106834301615414
122
123	-0.04001477024390513	-0.010046173970790065	-0.03943021196985805	-0.023407786137514302	0.020178896525367626	0.1378594646354292	-0.037429093381507315	0.029312730078446966	0.1421211361563052	0.19750332118433264	0.1502903527742459	0.1114294081960939	0.201190406321886	0.03458823814102816	0.11274392531123552	-0.017516993801584838	0.05993146159635857	0.08154267801101162	-0.004849197490212607	-0.10599779193636905
124	-0.898582556249279	0.03233851970855935	-1.0446090390687488	1.7838171712401911	3.4211441996295227	1.1686005618803934	-4.217323810308876	0.06693728149859067	1.3797752820780766	1.038203938168336	2.150949347200576	-4.748999845831612	-6.264288533356483	-0.768293104157119	8.665189737175453	-4.045388690406249	-5.381885503341629	4.62015813246916	1.8062447138095217	2.2360121978616156
125	-0.00809215074726706	-0.11401893319677753	-0.016393747044232403	0.03521421955380726	0.041403073452725335	-0.061400674479048505	0.04213747640905835	0.05685605195280569	0.13483842950676136	0.09151003329738304	0.10888261191551654	0.02934279699632568	0.288621941804194	0.17542476637410406	-0.023028648530366402	-0.08418748125986153	0.06965569658227641	0.034590134272809034	0.14164942579639075	0.056994977343395745
126	0.08844071020300232	-0.00046646490464040814	-0.031857017281437874	-0.015219480759933103	-0.02165819302270881	-0.008727313144618812	0.045572123760913456	0.10522013064389094	-0.005497858478832461	0.1420566030270007	0.15633354042696962	0.039112002221362366	0.12690398871989006	-0.15730763787534283	0.06485952280550059	0.09244825604018798	0.22635781752355585	0.122457283052883	-0.003108513230585776	0.034080500272943216
127	-0.001526165750807142	-0.02264605290519793	-0.04486981212962755	-0.009824428049228555	-0.04224711118275505	-0.04479044906595642	-0.01575011093489185	0.04158742228574016	0.02405492367039265	0.18425110183047733	0.22893596926894952	0.1931234023730487	0.11613821658868417	0.023007931013496356	0.03603108207025295	0.06104644269623395	0.13466488866063442	0.044711504500616096	0.015428534660744422	0.07867271039919366
128	-0.04081664726273451	-0.048232316238114394	-0.018634279452638885	0.010892697745141244	-0.0551786470843007	0.014884144096372797	-0.02981239814126604	0.011823403944954876	0.022642660815268226	0.09239423909145054	0.11410111365612836	0.20353905429656452	0.10108092408818661	0.12604022856068975	0.13785011301299663	0.054434586671202476	0.1002726556611408	0.014623593462666104	0.10914654034993977	0.07894833272635178
129	0.386974436583634	1.6254587754489043	0.18167673177881122	1.6790897281937074	2.3048416910162217	0.534557285897399	0.1089932042283965	0.6913773883603452	0.6362928055103426	-1.4921134987026667	-1.4335695644728044	-1.903004403209354	-1.0411200204069362	-2.901098687901221	-2.977429228668917	1.9531213565764514	2.132340336814177	-0.8270335542744383	-0.6944440497818669	2.035089267009815
130	-0.11967949459688312	0.0	0.0	0.0	0.0	0.0	0.0	0.0	-0.22322933840220163	0.057174017910186566	0.48885443103500087	0.08389205688368583	-0.10838593202902358	-0.12276545091510443	-0.019271917459611675	0.06363372852075423	0.21601600396760715	0.5184559879800921	0.10556545477460882	0.05974045233088888
131	0.5803332416946971	-2.193497759899843	-0.8562817833705464	-1.4823275322534892	-0.5635001038846882	0.1551592381218995	-0.6626260545393451	-1.0355451478435345	-1.6224816568734906	1.0267344753396648	4.606013139748172	0.13643319605299925	0.7401188513519684	3.091575809817536	1.6649602873482565	1.3099819495302099	-2.7122565004544263	0.7683952840747729	-0.300907126711015	-1.6502818072497982
132	0.013861849026641039	-0.0004313828605731242	-0.05141246147763827	-0.0895355251739779	0.13081642752393044	-0.004597670239908588	0.01773720788884671	0.04077967306110248	-0.05199126461241506	-0.026954842089402346	0.1475332556323672	0.4537982664313584	0.34812272859226073	-0.07402606350366174	0.030827131340563797	0.1577149322972953	-0.004044284359010776	0.14793338119745397	-0.039533294129441725	-0.1465980645457905
133	0.03617626704537622	-0.0019298777055960547	-0.05443981497148035	-0.04411810233126866	-0.0025851622761264145	0.015161293416392668	0.0446376654000186	0.032400148215020026	0.07126831288650573	0.13562037451564057	0.10037375518161357	0.04734130900153857	0.05528250936787219	0.023889740345762765	0.11728049296525024	0.09213253781779164	0.03108879244622909	0.10641349322487274	0.0633742392814377	0.1306320261731492
134	-0.20578149261391962	-0.2688441560764483	-0.0420523933028652	0.18147930088086708	-0.17397238439222365	-0.28564238159118155	0.18576520844792413	-0.3661841054475306	-1.8757555720906686e-06	0.7320106090274104	0.6330795519032957	0.1089856516146355	-0.21076487968526433	-0.08567476500461785	0.23257698320702672	-0.08237284655091065	0.1931646253550166	-0.2571109992372939	0.43553684052362956	0.27580350869802206
135	-0.09305201659598922	-0.03233059198358654	-0.0023658669982427457	0.030256800762723857	0.00910048343510241	-0.04585774544525713	-0.05869880197780114	-0.007657500024034352	0.03273487939684638	0.06887585252991166	0.21286537509151185	0.12071727136347252	0.1608526687454755	0.24093969629820072	0.13204252506861422	0.02317112766285036	0.05642346467952962	0.06979967033744887	-0.004184776656784897	0.08636748431000828
136	-0.18274315807854305	0.042652319200766065	-0.12138783001258896	0.36839995305456624	0.08955022432157914	0.3048161592625785	0.1359271302467911	-0.21993244922551436	0.12046450184733802	0.44546939481531694	-0.7913753291910368	-0.007390557790801809	-0.31162205417408784	-0.037169308258271506	0.2304549265104822	0.400962414496225	0.06148761306488799	0.6038356230995642	-0.18838932307313871	0.05598974988388735
137	-0.03764328219259016	-0.030735319030428154	-0.006697984769122255	-0.01736092756496908	0.00035521167774680293	0.007466787626225225	-0.0071898939394889555	0.0007551095900205064	0.11086936645615894	0.12686995032132115	0.17095691802927127	0.14975424953226843	0.13199605629361127	0.1470302004227005	0.04622455439150815	0.09669262827761198	0.030432769258343956	0.029602167713870312	0.06709752887508857	-0.016476090969148413
138	-0.0049308476310041295	-0.046668210724223516	0.013570071692096126	-0.012344886251600937	0.015751172060384396	0.023592788697815052	0.07012965750719881	0.05316315142105105	-0.24457033734769332	-0.12522416000719844	0.009631320635773847	0.19092259091402372	0.2048861607594464	0.1828231856438203	0.15953442033637183	0.06533957289559689	0.02203206742544077	0.11712033146367949	0.15326082951343642	0.15198112099558525
139	-0.05166006824301401	-0.0503084392427895	0.0	0.0	-0.020927066680251214	-0.031369395833192926	0.04833337023735327	0.16755878434188448	0.07184593635513711	-0.002149887029396196	-0.1045081725475729	0.2450324935172607	0.1046940027680363	0.22521622670697677	0.2597742665344848	0.11982761438849673	0.007756879446574292	-0.04653395638446514	0.013435208233106706	0.04398220343137086
140	-0.026164548141766865	0.009158312448157466	-0.040861417486162815	-0.02230317194042424	0.02102530840826285	0.009760083405088191	-0.01923623500288955	-0.00046820637189942964	0.0	-0.007387917047319038	0.025987292315228536	0.1368263447811571	0.18469622708647432	0.17355210202714375	0.1670008458618509	0.09461373240531881	0.11135153339006479	0.0865682934485755	0.05085773456778843	0.045023685845351324
141	0.019679214482280903	0.010306530303032321	-0.00870308190359396	0.006172774116823018	0.03201130979553666	-0.007185240690798421	0.014199363749868868	0.03739643209428861	0.03267528301343584	0.04094149506922069	0.08704019222625468	0.09202673348364862	0.12745182813127676	0.06791454696255556	0.06371396607273118	0.040162172008394253	0.02752613156152049	0.09993281721501954	0.11559799331505465	0.10113953899344977
142	0.0040167642119051765	-0.06116930509623879	0.006944178182141997	-0.012744447794815438	-0.1229795622831041	-0.06622392169892424	0.0007507476432915459	-0.0053189738379360646	0.014392071439109543	0.21981439502504538	0.040894514828934976	0.08453711964764377	0.07485126390503732	-0.01720269979497756	0.08382663841759254	0.196750615047512	0.1399107694890498	0.18678184905160553	0.16362431541545738	0.06854366820166916
143
144	0.05443295449951123	0.00623953935782124	0.0	0.0	0.0	0.0	-0.004697370709394905	-0.21736388310716157	0.3687475693486325	0.07904781842685928	0.09457478817372453	0.0679718755397386	0.10492542952831924	0.1797110477544898	0.06297892767484009	0.11903855389715733	-0.028933157355265797	0.04194650185347915	-0.01019978158465464	0.08157918670190399
145	0.1246654879817929	0.0	0.0	0.0	-0.004153879127643993	-0.1063181003256863	-0.1078275288161493	0.048510260046896514	0.10672028916548518	0.3075413037306399	-0.22760543994368523	0.02574763721451481	0.0005395723794113168	0.12119484956452904	-0.26980025260523804	-0.003118494084620532	0.2080768011079614	0.5116550337361893	-0.019254842757057918	0.28342730273266104
146	-0.15736473191380895	-0.44808378954388434	-0.13119438049186963	-0.14447793876686876	-1.526620609371132	-0.13979800178887344	0.11081822879690387	-0.9287536080749427	0.9919742324909462	1.9037934217432002	1.6222188667998325	-0.22466256346812288	0.947844432356095	-0.8565771435181965	0.27634114280766925	-1.2662573259711025	0.3037233787838207	0.8287720833998274	-0.37563351144141727	0.21393781717192348
147
148	0.28278453139239296	0.4703550657713035	0.08789973731152659	0.10595202986385774	0.023950553478871338	-0.2632601585122733	0.5887450549729081	0.7235504319829281	0.19637732347923254	0.12680689022765615	-0.3740933535618039	0.9341138114253597	0.4574570532444252	-0.4058884255045278	-0.5100586562623008	-0.19807889959916078	-0.40417099561151043	-0.20997813901148515	-0.7297975587229583	0.09733370363555832
149	-0.02084734106856757	-0.0017726435500144274	-0.00037651498348677064	-0.05172649737279729	-0.009591681497630948	0.012070520055248977	0.060996218671521926	0.0029324250733302588	-0.025762166921895827	-0.015435843769846755	0.060702214621379924	0.1476148870346419	0.05244283821174776	0.09451639299439944	0.1371984895281769	0.3040388685579012	0.14427815421862467	0.11238334190676134	0.11202053960524072	-0.11568220131473549
150	-0.02122283028291211	0.005835240478233498	-0.011257308253724395	0.0023086011132270167	0.01574539009947191	0.01460464244886246	0.010431690290741714	-0.022853685601321488	0.033189571556924355	0.05115159279802384	0.2044125699775188	0.13599769317823163	0.15157766487532573	0.041945241206927435	0.025832134404271546	0.07034818726585783	0.09052638180926117	-0.011495201766131696	0.09972886251224947	0.1131935618889613
151	-0.039784396771665106	-0.01227861004999452	0.00833432669772171	0.03444042050424388	0.005321519654298362	0.051843554587210995	0.01039954043937914	-0.02533372768905058	0.008568402045869337	0.21664378669348977	0.21171729320277843	0.1679857151917641	0.13560446816491759	0.03613401536944364	0.05440456169384246	0.06156174868391472	-0.002722106481134059	0.037739378336074846	0.030754313033442778	0.008665796693452639
152	0.0007458251048215899	-0.12526920387351131	-0.038408265215255394	-0.03412027793397231	-0.07280425273315454	0.08574609341553242	-0.11129210387547582	-0.1510619390355031	0.09133536572463749	0.06115420413262401	0.17712125888455182	0.3665141949688822	0.2698358617844872	0.21122074893041584	-0.026905981888153546	0.16964692639871393	0.252370999000105	-0.09960626743583863	0.09087338657489351	-0.11709657292880046
153	-0.003054607000813224	0.04270181949618093	0.0233561859203104	0.000920835974044023	0.0	0.0	0.0	0.0	0.0	0.0009208359740440232	0.06561702230479059	0.058583008301722236	0.006375450647506824	0.08074779669353062	0.08094938171356021	0.18510057740357538	0.07693060170001981	0.06754479524192213	0.1440299174835628	0.1692763781460433
154	0.006643542658599735	0.008899613441721988	-0.007110438491146016	-0.009927628699174617	0.007666754929480303	-0.024454986622754436	-0.03695477103758222	0.00902746151012159	-0.0026971672009942077	0.041786443718183075	0.07258698693751742	0.14320975663741342	0.17087720908559897	0.1605118157259677	0.1571831133301496	0.06836696336600236	0.10689664195151577	0.038521206737545194	0.06575233747737967	0.02321514454445474
155	-0.0037614245125610684	-0.0050294131828020365	-0.00781397851301179	-0.001112082751583164	-0.00039336503920591245	-0.005832352574600919	0.012720834349273865	0.047562264969099426	0.19783603724792162	0.128190370570551	0.0783487987483747	0.11757304928601378	0.11019181035441718	0.04602240407560682	0.013698247623551395	0.02666228101685741	0.08710015882834739	0.08015410233893427	0.020476368988977398	0.057405888175838755
156	-0.009639162968537018	-0.003105425122004698	-0.015494280063777392	-0.038098144370630686	-0.034930019676771916	-0.030267168947822016	0.019673041881932175	-0.011724841705462402	0.11385507918470082	0.10367003132418082	0.09449491874045109	0.1225760062072936	0.1704838820527134	0.16988415621776534	0.08133900711195255	0.1554876634798693	0.03856954034555168	0.06941378606284761	0.04511110515724546	-0.04129917491149759
157
158	-0.4910584793655699	0.14674654551940802	0.6057580996121087	0.004562773568499361	0.19660385361425614	-0.028078665459335957	0.06083971666970717	0.6097869240675916	0.2822039352650406	0.7101562196230267	0.13370925024628655	0.286198843378919	1.3769056584655524	-0.07747389774982723	-1.0211814078459716	0.8683607218153256	-1.2466114747523132	-0.773888506576597	-0.2768857102531898	-0.36665439984291687
159	-0.041105523253806994	0.014315414884063207	-0.017901681471668533	-0.006478773420828886	0.006399864897990811	-0.0021219780309819462	-0.011886696701373343	0.03564556719786368	0.013924249337047584	0.09737367711708414	0.13967350428641193	0.15531052358779474	0.19672769698107007	0.08159639487559024	0.07674512828152946	0.1257239883074181	0.07316108038333419	0.06460769198238904	0.04242896520443041	-0.044139094445357865
160	0.1688680538962494	-0.054140503541335	0.00988551562513945	-0.11206300506793974	-0.0767856086763477	0.05248202410791955	-0.19236147132017659	-0.08647536574818192	-0.13880110078706928	0.1367886962812986	0.10563624585348734	0.07564283188819619	0.12865378945924472	0.16737475826247158	0.15904195730830764	0.1648087757524994	0.09919989423467161	0.18662004117806744	0.03252794357291374	0.17309652772058357
161	0.027443176372366682	-0.0951538152092339	-0.06907674860583844	-0.014793643441789295	-0.020214666527444643	-0.012991515082306027	0.06633404978921639	-0.05024586219991956	-0.03995619900965806	0.28065752711383174	0.4292308432515784	0.31081846160756516	0.1945581915496724	0.12169510443268863	0.03641554612008319	0.11809944309604525	-0.0688676182858554	-0.030305516356967058	-0.052166831995945386	-0.13147992661808997
162	-0.1517197476814671	-0.3097707358957119	-0.11794809267472954	0.03452853483519505	0.10145564491427549	-0.16896488147818678	0.12766909138193638	0.1466164095163837	-0.27605145224824346	-0.03673149863276079	0.5254244571609207	0.6981541983024673	0.5963079429293981	0.009650519969517749	-0.045497164651090834	0.12423393528411135	0.2769723879056784	0.05977987900758957	0.05383401918544007	-0.6479434471307234
163	-0.024104639574637356	-0.02245941661087046	-0.013404960000139611	-0.013806296638302056	0.009694701211863048	0.020523339250498655	0.027999298538978142	0.10745585030325439	0.08170154576697757	0.09582198990967596	0.08798358165325265	0.14935598231893865	0.11867328493647497	0.041074290954822304	0.04039672563323463	0.037797218243026336	0.05757565064112877	0.05765391033194785	0.09905464329822639	0.041013299831649044
164	0.0038638095524037752	0.0007288835206063159	-0.03393175493827196	-0.017523936004415732	-0.008490797414769175	-0.003660245886283583	-0.06459853932787672	0.057740691618723736	0.06722097070863332	0.03784856003120101	0.03784856006733322	0.060551557636812935	0.10279515932090189	0.2064319364879543	0.22729605564638286	0.05224289876292863	0.0004999615704281118	0.1464992368653558	0.09939214530242743	0.027244846479523858
165	0.03402043611205635	0.1067669189003383	0.09275276958117343	0.04966114396523222	-0.038506738663719474	-0.004413949484145159	0.0	0.022682460992626677	0.17248647684389543	0.06246943874521214	0.013101881431746697	0.001994216429424201	0.0019579296050901336	0.0003263216008483553	0.11220844602080264	0.05056384734023459	0.03997036857828622	0.03214474079380307	0.0987298633417881	0.15108342786530615
166	0.050282487072310714	-0.0004479263917489378	0.0038449690218816377	-0.09561063535279649	-0.012386120314670391	0.012744295238477851	0.2756077919417032	0.3161303022464498	0.10931429288929483	0.24966661191444972	0.07959824110100046	0.07567268900708432	0.07851737281988568	0.1230269448299769	-0.1173038809644842	-0.0934827972398926	-0.09064588036366854	-0.037587386136763865	0.005512080788294477	0.06754654789321562
167	-0.02089411989535066	-0.0397638118637879	-0.044219907379505694	-0.018660365205960896	-0.020015441919592307	0.0502997508644634	0.13571076238037788	0.14977263746962358	0.15257796378942126	0.11962816629864331	-0.013285523195767441	0.04797159642630334	0.03247622208145572	0.11045082094623583	0.11865259220829208	0.1326325659322247	0.14851305282669996	0.10516449291671903	-0.05479379007590586	-0.09221766460458941
168
169	-0.018902680295329117	-0.045090252986374334	0.009159502403831283	0.030305178391197042	-0.033184573939277325	0.10675089317819982	0.10711747593926813	0.0935160803942287	-0.013852096075355933	0.02284790146789449	0.1424189517350079	0.10306480815110149	0.13375259993353988	0.10403583057552673	0.11226551261243492	0.08719725651861662	0.06663018246933483	-0.010667822254033153	0.00914707988052473	-0.006511828100336541
